# Supplementary material for: Aging, inflammation and DNA damage in the somatic testicular niche with idiopathic germ cell aplasia
Source: Nat Commun. 2021 Sep 1;12:5205. doi: 10.1038/s41467-021-25544-0 (PMC8410861; doi:10.1038/s41467-021-25544-0)
Supplement: Supplementary file 4 — Supplementary Dataset 1 [file 41467_2021_25544_MOESM4_ESM.xlsx]

## Sheet: marker genes DONOR1
# Marker genes iNOA DONOR1 as generated from Seurat FindAllMarkers function
row.names	p_val	avg_logFC	pct.1	pct.2	p_val_adj	cluster	gene
NTRK2	9.21136e-93	0.606663	0.784	0.091	1.73247e-88	LEY	NTRK2
ANGPTL2	3.93928e-89	0.466237	0.787	0.108	7.40899e-85	LEY	ANGPTL2
NR2F1	9.65564e-86	0.572541	0.834	0.133	1.81603e-81	LEY	NR2F1
GPX3	5.33611e-84	0.584479	0.845	0.143	1.00362e-79	LEY	GPX3
VIT	8.91771e-80	0.358502	0.77	0.127	1.67724e-75	LEY	VIT
RSPO3	5.53412e-79	0.810036	0.716	0.091	1.04086e-74	LEY	RSPO3
TMEM176B	1.48426e-77	0.468922	0.824	0.155	2.79159e-73	LEY	TMEM176B
TMEM176A	5.08502e-75	0.449287	0.797	0.146	9.5639e-71	LEY	TMEM176A
FBLN1	8.68211e-75	0.737009	0.814	0.164	1.63293e-70	LEY	FBLN1
CD81	2.20607e-74	0.719015	0.997	0.739	4.14917e-70	LEY	CD81
FGF7	2.33395e-74	0.344757	0.578	0.047	4.3897e-70	LEY	FGF7
INHBA	5.76995e-74	0.743574	0.848	0.192	1.08521e-69	LEY	INHBA
CYGB	4.90572e-73	0.435206	0.757	0.139	9.22668e-69	LEY	CYGB
OLFML3	7.04241e-73	0.516116	0.855	0.212	1.32454e-68	LEY	OLFML3
ADAMTS5	7.56475e-73	0.536974	0.78	0.133	1.42278e-68	LEY	ADAMTS5
SPRY1	5.98706e-72	0.738451	0.865	0.214	1.12605e-67	LEY	SPRY1
SSC5D	1.0002e-71	0.366136	0.639	0.088	1.88117e-67	LEY	SSC5D
RIMS2	4.1061e-71	0.317837	0.672	0.102	7.72276e-67	LEY	RIMS2
CREB3L1	6.03585e-71	0.513542	0.804	0.184	1.13522e-66	LEY	CREB3L1
RPL39P3	1.32367e-70	0.317378	0.841	0.211	2.48956e-66	LEY	RPL39P3
COL14A1	1.54141e-70	0.471056	0.693	0.113	2.89909e-66	LEY	COL14A1
IGF2	2.02189e-70	0.352727	0.581	0.066	3.80277e-66	LEY	IGF2
QSOX1	7.54219e-70	0.629343	0.959	0.286	1.41854e-65	LEY	QSOX1
NEGR1	1.04805e-69	0.433601	0.919	0.243	1.97117e-65	LEY	NEGR1
SNCG	6.61344e-69	0.456194	0.736	0.13	1.24386e-64	LEY	SNCG
CTSH	1.96402e-68	0.325528	0.811	0.161	3.69393e-64	LEY	CTSH
LHX9	2.41175e-68	0.515436	0.834	0.184	4.53602e-64	LEY	LHX9
HS3ST3A1	5.68497e-67	0.295198	0.476	0.026	1.06923e-62	LEY	HS3ST3A1
CKAP4	7.6226e-67	0.413933	0.838	0.209	1.43366e-62	LEY	CKAP4
IFI27L2	1.59697e-66	0.398953	0.899	0.253	3.00358e-62	LEY	IFI27L2
OLFM2	4.49589e-65	0.457256	0.605	0.088	8.45586e-61	LEY	OLFM2
AKR1C1	6.88502e-65	0.475681	0.868	0.239	1.29494e-60	LEY	AKR1C1
HELLPAR	1.22193e-64	0.536654	0.747	0.174	2.29822e-60	LEY	HELLPAR
COPZ2	1.42061e-64	0.33802	0.872	0.233	2.67188e-60	LEY	COPZ2
PLD3	1.64018e-64	0.576652	0.939	0.321	3.08486e-60	LEY	PLD3
AL009174.1	2.14338e-64	0.327848	0.834	0.24	4.03128e-60	LEY	AL009174.1
MFGE8	2.34662e-64	0.345448	0.878	0.245	4.41352e-60	LEY	MFGE8
LRRN4CL	6.3805e-64	0.302679	0.632	0.107	1.20004e-59	LEY	LRRN4CL
VIM	8.09986e-64	0.534555	1	0.953	1.52342e-59	LEY	VIM
MDFI	1.37259e-63	0.278647	0.544	0.059	2.58156e-59	LEY	MDFI
LSAMP	1.53376e-63	0.329609	0.838	0.212	2.88469e-59	LEY	LSAMP
EDNRB	3.02343e-63	0.26013	0.574	0.061	5.68648e-59	LEY	EDNRB
MT-TW	6.92075e-63	0.453167	0.838	0.23	1.30165e-58	LEY	MT-TW
EFEMP2	2.04648e-62	0.381824	0.926	0.28	3.84901e-58	LEY	EFEMP2
RPL26P19	2.28786e-62	0.414125	0.828	0.228	4.303e-58	LEY	RPL26P19
NOVA1	2.33748e-62	0.347063	0.774	0.192	4.39633e-58	LEY	NOVA1
LRRC17	4.49125e-62	0.292377	0.845	0.209	8.44714e-58	LEY	LRRC17
CPZ	9.77011e-62	0.362855	0.659	0.119	1.83756e-57	LEY	CPZ
TENT5A	2.4218e-61	0.502052	0.811	0.212	4.55493e-57	LEY	TENT5A
HSPB6	2.71424e-61	0.748352	0.98	0.353	5.10494e-57	LEY	HSPB6
ARID5B	2.80067e-61	0.32327	0.767	0.184	5.2675e-57	LEY	ARID5B
NFIX	9.09367e-61	0.373516	0.861	0.243	1.71034e-56	LEY	NFIX
THBS3	1.84819e-60	0.312252	0.551	0.076	3.47608e-56	LEY	THBS3
RPL41	4.98611e-60	0.652615	1	0.593	9.37788e-56	LEY	RPL41
COX7A1	1.44315e-59	0.457451	0.899	0.256	2.71427e-55	LEY	COX7A1
AC090498.1	1.6975e-59	0.299125	0.75	0.198	3.19266e-55	LEY	AC090498.1
SPATS2L	8.68955e-59	0.330602	0.861	0.253	1.63433e-54	LEY	SPATS2L
RPS27AP16	9.29973e-59	0.314811	0.922	0.281	1.74909e-54	LEY	RPS27AP16
RPL13AP5	1.13843e-58	0.37968	0.892	0.268	2.14117e-54	LEY	RPL13AP5
NUCB1	1.43597e-58	0.264928	0.848	0.249	2.70077e-54	LEY	NUCB1
LRPAP1	2.88236e-58	0.390387	0.872	0.278	5.42114e-54	LEY	LRPAP1
MTATP6P1	3.44378e-58	0.60869	1	0.928	6.47706e-54	LEY	MTATP6P1
THY1	3.48054e-58	0.534024	0.807	0.221	6.5462e-54	LEY	THY1
MDK	1.19969e-57	0.468944	0.828	0.234	2.25639e-53	LEY	MDK
HEXB	1.23213e-57	0.274044	0.878	0.268	2.31739e-53	LEY	HEXB
CBX6	1.95397e-57	0.40588	0.889	0.283	3.67502e-53	LEY	CBX6
AC016739.1	2.18694e-57	0.343846	0.973	0.335	4.11319e-53	LEY	AC016739.1
BOC	3.40982e-57	0.253456	0.723	0.176	6.41319e-53	LEY	BOC
RSL1D1	4.09393e-57	0.28966	0.899	0.293	7.69986e-53	LEY	RSL1D1
AL138785.1	1.14096e-56	0.363943	0.899	0.274	2.14592e-52	LEY	AL138785.1
S100A13	1.18885e-56	0.355857	0.916	0.291	2.23598e-52	LEY	S100A13
ADIRF	1.27203e-56	0.714862	0.99	0.548	2.39243e-52	LEY	ADIRF
C6	1.63024e-56	0.491682	0.764	0.155	3.06616e-52	LEY	C6
RGS22	1.7736e-56	0.271019	0.77	0.193	3.3358e-52	LEY	RGS22
MZT2B	7.11577e-56	0.320902	0.939	0.337	1.33833e-51	LEY	MZT2B
AC010343.1	1.60409e-55	0.286265	0.709	0.173	3.01697e-51	LEY	AC010343.1
CPQ	1.98826e-55	0.364837	0.892	0.291	3.73952e-51	LEY	CPQ
AC018738.1	1.99963e-55	0.261961	0.686	0.165	3.7609e-51	LEY	AC018738.1
FAM3C	2.01742e-55	0.278137	0.747	0.195	3.79436e-51	LEY	FAM3C
NFIB	1.32539e-54	0.312229	0.872	0.275	2.4928e-50	LEY	NFIB
GINM1	1.43583e-54	0.281489	0.834	0.252	2.70052e-50	LEY	GINM1
F10	1.45668e-54	0.524216	0.905	0.272	2.73973e-50	LEY	F10
CHID1	1.50551e-54	0.250857	0.818	0.247	2.83156e-50	LEY	CHID1
CERCAM	1.74024e-54	0.291759	0.652	0.148	3.27304e-50	LEY	CERCAM
EPHX1	1.92899e-54	0.681396	0.973	0.365	3.62804e-50	LEY	EPHX1
RPL12P4	2.39329e-54	0.319969	0.794	0.24	4.50129e-50	LEY	RPL12P4
PIGT	2.51011e-54	0.285296	0.794	0.228	4.72102e-50	LEY	PIGT
FTLP3	3.09222e-54	0.326823	0.889	0.291	5.81585e-50	LEY	FTLP3
PLTP	4.23734e-54	0.804952	0.966	0.36	7.96959e-50	LEY	PLTP
CCDC80	5.58369e-54	0.47061	0.889	0.288	1.05018e-49	LEY	CCDC80
AC004453.1	8.29096e-54	0.364518	0.868	0.281	1.55936e-49	LEY	AC004453.1
TAGLN2	1.38294e-53	0.280397	0.872	0.281	2.60104e-49	LEY	TAGLN2
ARX	1.47736e-53	0.369543	0.892	0.271	2.77863e-49	LEY	ARX
C19orf53	3.71847e-53	0.255621	0.882	0.278	6.9937e-49	LEY	C19orf53
AC007969.1	4.11632e-53	0.359078	0.919	0.305	7.74197e-49	LEY	AC007969.1
CDC42EP5	4.2019e-53	0.252746	0.669	0.155	7.90293e-49	LEY	CDC42EP5
CFD	6.9088e-53	1.02009	0.973	0.835	1.29941e-48	LEY	CFD
MT-ND3	1.14708e-52	0.473313	1	0.981	2.15743e-48	LEY	MT-ND3
SYNGR1	1.29693e-52	0.281967	0.895	0.277	2.43926e-48	LEY	SYNGR1
RPL23AP42	1.52293e-52	0.27668	0.733	0.195	2.86432e-48	LEY	RPL23AP42
AC243919.1	1.78675e-52	0.568698	0.976	0.367	3.36053e-48	LEY	AC243919.1
FBXO17	4.65605e-52	0.305657	0.682	0.174	8.7571e-48	LEY	FBXO17
FGFR1	7.07112e-52	0.27419	0.909	0.296	1.32994e-47	LEY	FGFR1
RPL14P1	1.01412e-51	0.261028	0.679	0.174	1.90735e-47	LEY	RPL14P1
LRRN3	2.00146e-51	0.283096	0.635	0.141	3.76435e-47	LEY	LRRN3
KDELR1	2.35971e-51	0.281188	0.916	0.294	4.43814e-47	LEY	KDELR1
AC136632.1	2.45565e-51	0.296143	0.909	0.307	4.61859e-47	LEY	AC136632.1
PLP2	4.57661e-51	0.295617	0.767	0.23	8.60769e-47	LEY	PLP2
RPL39	9.22953e-51	0.457211	0.976	0.369	1.73589e-46	LEY	RPL39
TMEM256	1.09233e-50	0.257532	0.672	0.173	2.05445e-46	LEY	TMEM256
RPL24P4	2.26078e-50	0.285106	0.571	0.117	4.25208e-46	LEY	RPL24P4
ZNF503	2.36346e-50	0.412338	0.601	0.132	4.4452e-46	LEY	ZNF503
HIST1H4C	3.41431e-50	0.445583	0.909	0.291	6.42164e-46	LEY	HIST1H4C
CTSF	3.82253e-50	0.353871	0.943	0.337	7.18942e-46	LEY	CTSF
RPL5P34	4.45672e-50	0.280678	0.828	0.24	8.3822e-46	LEY	RPL5P34
OSR1	6.26671e-50	0.357534	0.554	0.101	1.17864e-45	LEY	OSR1
NME4	1.02831e-49	0.256025	0.841	0.274	1.93405e-45	LEY	NME4
RPS25	2.08337e-49	0.543719	0.997	0.666	3.9184e-45	LEY	RPS25
MIF	3.15383e-49	0.259954	0.814	0.256	5.93173e-45	LEY	MIF
TPT1P4	3.16091e-49	0.259281	0.784	0.239	5.94504e-45	LEY	TPT1P4
CXCL12	3.68836e-49	0.342504	0.885	0.278	6.93707e-45	LEY	CXCL12
RABAC1	5.28224e-49	0.308215	0.78	0.236	9.93483e-45	LEY	RABAC1
GAS1	7.18165e-49	0.280694	0.618	0.133	1.35072e-44	LEY	GAS1
MMP14	9.18851e-49	0.252884	0.672	0.174	1.72817e-44	LEY	MMP14
LTBP3	9.74714e-49	0.332106	0.926	0.315	1.83324e-44	LEY	LTBP3
RPL37A	1.09816e-48	0.48008	1	0.811	2.06541e-44	LEY	RPL37A
SVEP1	1.46196e-48	0.311489	0.466	0.059	2.74966e-44	LEY	SVEP1
SOD3	1.79684e-48	0.424978	0.892	0.258	3.3795e-44	LEY	SOD3
RRAS	2.04855e-48	0.333661	0.838	0.256	3.85291e-44	LEY	RRAS
LTBP1	3.31556e-48	0.361595	0.868	0.286	6.23591e-44	LEY	LTBP1
RPL37	6.27133e-48	0.481597	1	0.833	1.17951e-43	LEY	RPL37
RPL18AP3	6.66663e-48	0.403639	0.956	0.363	1.25386e-43	LEY	RPL18AP3
ZFAS1	8.87056e-48	0.313725	0.956	0.346	1.66837e-43	LEY	ZFAS1
NRK	1.78218e-47	0.355245	0.868	0.249	3.35193e-43	LEY	NRK
AK1	1.87905e-47	0.266152	0.77	0.218	3.53412e-43	LEY	AK1
AKR1C2	1.99086e-47	0.285992	0.601	0.138	3.74442e-43	LEY	AKR1C2
VKORC1	3.80365e-47	0.311426	0.899	0.318	7.15391e-43	LEY	VKORC1
EGFLAM	1.02123e-46	0.256543	0.615	0.146	1.92073e-42	LEY	EGFLAM
RNASEK	1.17793e-46	0.306211	0.939	0.34	2.21545e-42	LEY	RNASEK
LY6E	1.63246e-46	0.380247	0.956	0.353	3.07034e-42	LEY	LY6E
CD248	3.66459e-46	0.279467	0.605	0.141	6.89236e-42	LEY	CD248
FN1	4.02732e-46	0.441841	0.902	0.302	7.57458e-42	LEY	FN1
EFEMP1	4.09846e-46	0.386654	0.476	0.064	7.70838e-42	LEY	EFEMP1
RPS23P8	4.58945e-46	0.2924	0.956	0.359	8.63183e-42	LEY	RPS23P8
TUBB4B	4.82339e-46	0.330518	0.916	0.327	9.07183e-42	LEY	TUBB4B
ITGB1	6.9407e-46	0.318135	0.794	0.24	1.30541e-41	LEY	ITGB1
PDGFRL	7.19026e-46	0.280573	0.831	0.256	1.35234e-41	LEY	PDGFRL
HTRA1	1.91528e-45	0.324176	0.814	0.258	3.60227e-41	LEY	HTRA1
RARRES2	2.25359e-45	0.604345	0.99	0.435	4.23856e-41	LEY	RARRES2
ISLR	3.09006e-45	0.365787	0.932	0.297	5.81178e-41	LEY	ISLR
SERPING1	6.34376e-45	0.642396	0.983	0.483	1.19313e-40	LEY	SERPING1
RPS26	7.14394e-45	0.288692	0.953	0.34	1.34363e-40	LEY	RPS26
SCARA5	1.09764e-44	0.56114	0.699	0.19	2.06445e-40	LEY	SCARA5
COL6A2	1.72738e-44	0.601041	0.99	0.543	3.24885e-40	LEY	COL6A2
RPS15A	2.06047e-44	0.500793	0.983	0.603	3.87533e-40	LEY	RPS15A
NFIC	3.32248e-44	0.472233	0.97	0.351	6.24892e-40	LEY	NFIC
AC073861.1	8.00408e-44	0.400853	0.946	0.36	1.50541e-39	LEY	AC073861.1
EEF1A1	2.1082e-43	0.448814	1	0.64	3.96511e-39	LEY	EEF1A1
RPS28	3.55504e-43	0.405499	0.99	0.697	6.68631e-39	LEY	RPS28
TMEM258	5.85975e-43	0.265375	0.922	0.348	1.1021e-38	LEY	TMEM258
GSN	7.37429e-43	0.853841	1	0.734	1.38696e-38	LEY	GSN
LSP1	8.74335e-43	0.269232	0.774	0.237	1.64445e-38	LEY	LSP1
MEG8	1.00386e-42	0.320475	0.645	0.173	1.88806e-38	LEY	MEG8
RPL26	1.83489e-42	0.382926	0.976	0.4	3.45106e-38	LEY	RPL26
LHFPL6	2.39538e-42	0.326698	0.946	0.354	4.50524e-38	LEY	LHFPL6
DCN	3.0271e-42	0.541032	1	0.873	5.69337e-38	LEY	DCN
ID3	3.53621e-42	0.358287	0.561	0.11	6.65091e-38	LEY	ID3
DDAH2	4.88839e-42	0.261785	0.949	0.348	9.19409e-38	LEY	DDAH2
AL080243.2	1.11657e-41	0.308292	0.618	0.179	2.10005e-37	LEY	AL080243.2
LRP1	2.62418e-41	0.355601	0.963	0.348	4.93556e-37	LEY	LRP1
REXO2	2.83186e-41	0.293436	0.939	0.373	5.32615e-37	LEY	REXO2
MYADM	3.02839e-41	0.447041	0.936	0.359	5.69579e-37	LEY	MYADM
RPL23A	8.05521e-41	0.455383	0.997	0.75	1.51502e-36	LEY	RPL23A
RPL13P12	1.36674e-40	0.437372	0.959	0.397	2.57057e-36	LEY	RPL13P12
C1R	1.95764e-40	0.642455	0.986	0.605	3.68194e-36	LEY	C1R
IGFBP4	1.99136e-40	0.596301	0.993	0.489	3.74536e-36	LEY	IGFBP4
PHYHIPL	2.21413e-40	0.317486	0.291	0.015	4.16434e-36	LEY	PHYHIPL
COL1A1	9.97919e-40	0.700601	0.98	0.423	1.87689e-35	LEY	COL1A1
FSTL1	1.9671e-39	0.261515	0.919	0.34	3.69971e-35	LEY	FSTL1
AP001324.1	5.45548e-39	0.393805	0.959	0.387	1.02607e-34	LEY	AP001324.1
CLEC3B	1.48493e-38	0.716139	0.993	0.77	2.79285e-34	LEY	CLEC3B
CENPW	3.86749e-38	0.347467	0.53	0.123	7.27398e-34	LEY	CENPW
NDN	4.63004e-38	0.270024	0.966	0.365	8.70818e-34	LEY	NDN
EBF1	6.28448e-38	0.258967	0.912	0.335	1.18198e-33	LEY	EBF1
EMP3	7.37677e-38	0.269252	0.959	0.385	1.38742e-33	LEY	EMP3
SSPN	1.80409e-37	0.422234	0.976	0.365	3.39314e-33	LEY	SSPN
ITM2A	5.21707e-37	0.387398	0.818	0.302	9.81226e-33	LEY	ITM2A
RPS8	7.99508e-37	0.40318	1	0.87	1.50371e-32	LEY	RPS8
PRRX1	8.71601e-37	0.310631	0.943	0.363	1.63931e-32	LEY	PRRX1
CFH	1.40894e-36	0.470348	0.98	0.439	2.64993e-32	LEY	CFH
SERPINF1	2.7832e-36	0.55889	0.997	0.739	5.23464e-32	LEY	SERPINF1
CCDC102B	3.64232e-36	0.2841	0.304	0.028	6.85048e-32	LEY	CCDC102B
SERPINE2	7.50736e-36	0.56302	0.986	0.464	1.41198e-31	LEY	SERPINE2
LMNA	1.01777e-35	0.517901	0.986	0.476	1.91422e-31	LEY	LMNA
LGALS3BP	1.17072e-35	0.490592	0.98	0.452	2.20189e-31	LEY	LGALS3BP
CILP	1.50641e-35	0.430843	0.905	0.35	2.83325e-31	LEY	CILP
PCOLCE	2.08257e-35	0.515782	0.973	0.433	3.9169e-31	LEY	PCOLCE
RPS23	2.66758e-35	0.35198	0.997	0.874	5.01719e-31	LEY	RPS23
SSR4	3.55387e-35	0.276583	0.966	0.411	6.68411e-31	LEY	SSR4
IGFBP6	8.69767e-35	0.847393	0.963	0.496	1.63586e-30	LEY	IGFBP6
MT-ND4L	3.42569e-34	0.428514	0.98	0.471	6.44303e-30	LEY	MT-ND4L
RPL3P4	4.1908e-34	0.315987	0.966	0.406	7.88206e-30	LEY	RPL3P4
PRDX2	4.60899e-34	0.292988	0.959	0.384	8.66858e-30	LEY	PRDX2
RPS21	5.10019e-34	0.383509	0.993	0.719	9.59243e-30	LEY	RPS21
RPL34	9.54332e-34	0.317145	1	0.857	1.79491e-29	LEY	RPL34
RPL10	1.18599e-32	0.319759	1	0.95	2.23061e-28	LEY	RPL10
DPT	1.94345e-32	0.25338	0.97	0.493	3.65525e-28	LEY	DPT
ANGPTL1	1.96912e-32	0.404636	0.97	0.414	3.70353e-28	LEY	ANGPTL1
NFIA	2.70446e-32	0.312424	0.976	0.372	5.08654e-28	LEY	NFIA
CRIP1	2.97776e-32	0.263159	0.405	0.082	5.60057e-28	LEY	CRIP1
RPS14	4.05247e-32	0.330732	1	0.826	7.62189e-28	LEY	RPS14
RPS29	5.41375e-32	0.34687	0.983	0.564	1.01822e-27	LEY	RPS29
RPS15	8.2535e-32	0.378327	0.99	0.734	1.55232e-27	LEY	RPS15
RPL35A	1.59559e-31	0.319771	1	0.836	3.00098e-27	LEY	RPL35A
CCN5	3.13151e-31	0.442607	0.861	0.363	5.88974e-27	LEY	CCN5
RPS24	5.08607e-31	0.274262	0.997	0.862	9.56587e-27	LEY	RPS24
RPL13A	5.51916e-31	0.355582	1	0.821	1.03804e-26	LEY	RPL13A
KCNQ1OT1	6.94555e-31	0.265298	0.605	0.198	1.30632e-26	LEY	KCNQ1OT1
SELENOM	1.30209e-30	0.376515	0.99	0.442	2.44898e-26	LEY	SELENOM
GSTM5	2.0636e-30	0.258363	0.98	0.395	3.88122e-26	LEY	GSTM5
C12orf57	2.2859e-30	0.269836	0.97	0.401	4.29932e-26	LEY	C12orf57
RPS2	2.75608e-30	0.344605	0.997	0.807	5.18363e-26	LEY	RPS2
RPS27	3.61416e-30	0.273728	1	0.919	6.79751e-26	LEY	RPS27
RPL36	5.41574e-30	0.352961	1	0.725	1.01859e-25	LEY	RPL36
RPL38	1.44145e-29	0.361784	0.997	0.6	2.71108e-25	LEY	RPL38
TUBB	1.77165e-29	0.410629	0.973	0.454	3.33212e-25	LEY	TUBB
RPL31	2.41749e-29	0.411801	0.993	0.483	4.54682e-25	LEY	RPL31
FCGRT	3.17051e-29	0.334848	0.983	0.458	5.9631e-25	LEY	FCGRT
C7	1.1101e-28	0.836788	0.936	0.612	2.08788e-24	LEY	C7
RPL35	1.98215e-28	0.357727	0.986	0.652	3.72803e-24	LEY	RPL35
COL1A2	2.06515e-28	0.518116	0.997	0.712	3.88413e-24	LEY	COL1A2
PLA2G2A	3.88921e-28	0.285659	0.297	0.041	7.31483e-24	LEY	PLA2G2A
RPS20	1.18107e-27	0.322194	0.997	0.603	2.22136e-23	LEY	RPS20
RPL14	1.5947e-27	0.355306	0.99	0.703	2.99932e-23	LEY	RPL14
RPS12	4.3803e-27	0.276348	0.997	0.931	8.23847e-23	LEY	RPS12
IFITM1	4.67146e-27	0.346422	0.99	0.447	8.78609e-23	LEY	IFITM1
RPL28	5.65943e-27	0.277056	1	0.767	1.06443e-22	LEY	RPL28
TIMP1	6.13438e-27	0.42534	0.997	0.712	1.15376e-22	LEY	TIMP1
RPL24	8.56342e-27	0.302704	1	0.763	1.61061e-22	LEY	RPL24
LUM	5.50479e-26	0.560425	0.909	0.489	1.03534e-21	LEY	LUM
RPL13	9.6347e-26	0.277382	1	0.933	1.81209e-21	LEY	RPL13
COL6A3	1.19811e-25	0.313016	0.953	0.428	2.2534e-21	LEY	COL6A3
RPL32	2.13748e-25	0.267207	1	0.905	4.02016e-21	LEY	RPL32
NBL1	6.49604e-25	0.261696	0.943	0.394	1.22177e-20	LEY	NBL1
BST2	1.6452e-24	0.379872	0.97	0.463	3.09428e-20	LEY	BST2
BNIP3L	2.03443e-24	0.26893	0.986	0.451	3.82635e-20	LEY	BNIP3L
RPL12	3.21458e-24	0.252149	1	0.908	6.04598e-20	LEY	RPL12
IGFBP3	4.14351e-24	0.685738	0.554	0.199	7.79311e-20	LEY	IGFBP3
RPL7	9.30886e-24	0.340448	0.986	0.609	1.75081e-19	LEY	RPL7
NUCKS1	1.00893e-23	0.308001	0.973	0.458	1.89759e-19	LEY	NUCKS1
RND3	1.03953e-23	0.253232	0.311	0.067	1.95514e-19	LEY	RND3
PPIB	1.19324e-23	0.263698	0.959	0.448	2.24424e-19	LEY	PPIB
IFITM3	2.02927e-23	0.373112	0.993	0.551	3.81665e-19	LEY	IFITM3
RPL18A	2.93542e-23	0.302985	0.99	0.804	5.52094e-19	LEY	RPL18A
RPL27A	3.0813e-23	0.360224	0.99	0.521	5.79532e-19	LEY	RPL27A
IGF1	1.0817e-22	0.445367	0.986	0.587	2.03447e-18	LEY	IGF1
PLAC9	3.00171e-22	0.374925	0.99	0.505	5.64561e-18	LEY	PLAC9
RPS18	3.19199e-22	0.281192	1	0.93	6.0035e-18	LEY	RPS18
RPL18	4.87303e-22	0.295425	1	0.81	9.1652e-18	LEY	RPL18
JUND	8.68578e-22	0.352352	0.993	0.736	1.63362e-17	LEY	JUND
LGALS1	1.22613e-21	0.322115	0.986	0.624	2.3061e-17	LEY	LGALS1
ANXA2	1.87325e-21	0.362235	0.99	0.622	3.5232e-17	LEY	ANXA2
RPLP0	2.22541e-21	0.342994	0.983	0.559	4.18554e-17	LEY	RPLP0
LTBP4	2.54927e-21	0.434549	0.997	0.597	4.79468e-17	LEY	LTBP4
RPS16	3.14512e-21	0.282734	1	0.772	5.91534e-17	LEY	RPS16
RPL21	5.85856e-21	0.250138	0.993	0.805	1.10188e-16	LEY	RPL21
RPL29	8.38212e-21	0.255286	1	0.811	1.57651e-16	LEY	RPL29
RPS9	9.31892e-21	0.255198	1	0.792	1.7527e-16	LEY	RPS9
GAS5	1.0241e-20	0.257022	0.98	0.47	1.92613e-16	LEY	GAS5
IGFBP5	1.15964e-20	0.555362	0.932	0.53	2.18105e-16	LEY	IGFBP5
TOMM7	2.12028e-20	0.262369	0.99	0.537	3.98782e-16	LEY	TOMM7
C3	4.10265e-20	0.250436	0.456	0.151	7.71626e-16	LEY	C3
C1S	2.46222e-19	0.333558	0.997	0.714	4.63094e-15	LEY	C1S
RPL9	3.49878e-19	0.252592	0.997	0.87	6.5805e-15	LEY	RPL9
CD63	7.00648e-19	0.292224	1	0.78	1.31778e-14	LEY	CD63
S100A10	2.10689e-18	0.300892	0.983	0.631	3.96264e-14	LEY	S100A10
JUN	2.35063e-17	0.346074	0.993	0.854	4.42106e-13	LEY	JUN
S100A6	2.98829e-16	0.29194	1	0.802	5.62038e-12	LEY	S100A6
SFRP1	2.92042e-15	0.29444	0.946	0.489	5.49272e-11	LEY	SFRP1
PENK	5.81845e-14	0.559808	0.919	0.606	1.09433e-09	LEY	PENK
DLK1	6.82841e-12	0.720385	0.845	0.701	1.28429e-07	LEY	DLK1
PLPP3	1.03251e-11	0.250742	0.997	0.681	1.94195e-07	LEY	PLPP3
PI16	1.40296e-11	0.265664	0.49	0.236	2.63868e-07	LEY	PI16
CHGA	2.14227e-105	0.863411	0.801	0.055	4.02917e-101	MYD	CHGA
SMOC1	2.6325e-92	0.510635	0.652	0.036	4.95121e-88	MYD	SMOC1
VCAN	1.01417e-86	1.04971	0.801	0.08	1.90744e-82	MYD	VCAN
ACTN1	1.18058e-86	0.95281	0.936	0.166	2.22043e-82	MYD	ACTN1
WFDC1	9.17439e-86	0.81142	0.787	0.079	1.72552e-81	MYD	WFDC1
TENM2	2.51058e-84	0.540588	0.56	0.023	4.72189e-80	MYD	TENM2
MYOCD	1.02509e-77	0.386993	0.418	0.004	1.928e-73	MYD	MYOCD
IGFBP2	1.49672e-76	0.651723	0.766	0.078	2.81504e-72	MYD	IGFBP2
NPTX2	5.34071e-74	0.594347	0.567	0.033	1.00448e-69	MYD	NPTX2
CACNA1D	7.32882e-73	0.431526	0.532	0.031	1.3784e-68	MYD	CACNA1D
AL109829.1	3.17844e-72	0.35505	0.426	0.008	5.97802e-68	MYD	AL109829.1
PDE5A	5.03175e-72	0.549369	0.83	0.136	9.46372e-68	MYD	PDE5A
CCDC3	3.71934e-70	0.611196	0.716	0.094	6.99533e-66	MYD	CCDC3
PROK1	4.99187e-70	0.831696	0.816	0.121	9.38871e-66	MYD	PROK1
COLEC11	6.97477e-70	0.773989	0.709	0.093	1.31182e-65	MYD	COLEC11
KCNMB1	1.07948e-66	0.543837	0.702	0.099	2.03028e-62	MYD	KCNMB1
CYP26B1	2.43978e-64	0.7194	0.61	0.064	4.58873e-60	MYD	CYP26B1
BGN	5.3009e-63	0.947782	0.872	0.204	9.96994e-59	MYD	BGN
HS3ST1	7.73587e-62	0.283752	0.44	0.021	1.45496e-57	MYD	HS3ST1
CARMN	1.5734e-60	0.78758	0.787	0.161	2.95926e-56	MYD	CARMN
FOXS1	1.63545e-60	0.44463	0.411	0.018	3.07596e-56	MYD	FOXS1
NT5DC2	2.36462e-60	0.53381	0.943	0.23	4.44737e-56	MYD	NT5DC2
SCN7A	2.86075e-60	0.354303	0.723	0.109	5.38049e-56	MYD	SCN7A
CDC42EP3	4.96988e-60	0.322072	0.518	0.042	9.34735e-56	MYD	CDC42EP3
SCUBE1	3.67306e-59	0.315402	0.511	0.042	6.9083e-55	MYD	SCUBE1
KRT13	7.84224e-58	1.14857	0.823	0.16	1.47497e-53	MYD	KRT13
MYH11	2.66138e-57	1.46135	0.894	0.263	5.00553e-53	MYD	MYH11
FLNA	2.16388e-55	0.906582	0.957	0.323	4.06982e-51	MYD	FLNA
PEMT	9.64004e-55	0.484635	0.766	0.171	1.8131e-50	MYD	PEMT
APOC1	1.20835e-54	0.795479	0.865	0.236	2.27267e-50	MYD	APOC1
CTDSPL	2.13515e-54	0.569222	0.929	0.286	4.01579e-50	MYD	CTDSPL
TSHZ2	2.63117e-54	1.0284	0.936	0.387	4.9487e-50	MYD	TSHZ2
TSHZ1	4.70518e-54	0.638365	0.872	0.26	8.8495e-50	MYD	TSHZ1
DKK3	9.53759e-54	0.464877	0.745	0.142	1.79383e-49	MYD	DKK3
ZEB1	3.20004e-53	0.264881	0.688	0.118	6.01863e-49	MYD	ZEB1
CBLN4	2.0493e-52	0.325056	0.355	0.014	3.85431e-48	MYD	CBLN4
RASD1	1.46555e-51	0.882383	0.596	0.089	2.75641e-47	MYD	RASD1
C3orf70	2.96327e-51	0.296084	0.447	0.039	5.57331e-47	MYD	C3orf70
CX3CL1	3.05361e-51	0.290253	0.461	0.044	5.74323e-47	MYD	CX3CL1
COL4A2	1.0289e-50	0.60491	0.745	0.162	1.93516e-46	MYD	COL4A2
HEYL	1.2641e-50	0.347836	0.475	0.048	2.37752e-46	MYD	HEYL
FOXC2	1.29414e-50	0.26996	0.305	0.007	2.43402e-46	MYD	FOXC2
SHROOM2	6.16414e-50	0.25718	0.34	0.014	1.15935e-45	MYD	SHROOM2
NET1	2.30469e-49	0.403944	0.624	0.11	4.33467e-45	MYD	NET1
AOPEP	2.48434e-49	0.366686	0.582	0.091	4.67255e-45	MYD	AOPEP
GALNT10	3.74393e-49	0.375477	0.716	0.144	7.04159e-45	MYD	GALNT10
SPOCK1	5.39788e-48	0.300103	0.418	0.035	1.01523e-43	MYD	SPOCK1
CCND1	7.19453e-48	0.368023	0.475	0.05	1.35315e-43	MYD	CCND1
PTN	8.7836e-48	0.785995	0.851	0.227	1.65202e-43	MYD	PTN
THBD	1.91232e-47	0.635366	0.716	0.142	3.5967e-43	MYD	THBD
NR2F2	4.4402e-47	0.868495	1	0.595	8.35113e-43	MYD	NR2F2
PTGDS	7.61743e-47	1.4156	0.95	0.871	1.43269e-42	MYD	PTGDS
CRABP2	1.15502e-46	0.478644	0.596	0.105	2.17237e-42	MYD	CRABP2
PLEKHA4	2.19677e-45	0.251786	0.787	0.205	4.13169e-41	MYD	PLEKHA4
LMOD1	2.51886e-45	0.42411	0.78	0.205	4.73747e-41	MYD	LMOD1
KANK2	3.57323e-45	0.502335	0.95	0.368	6.72054e-41	MYD	KANK2
ITPK1	6.81837e-45	0.265118	0.582	0.098	1.2824e-40	MYD	ITPK1
MGST1	1.18016e-44	0.510693	0.745	0.156	2.21965e-40	MYD	MGST1
C2orf40	1.45276e-44	0.369301	0.631	0.116	2.73234e-40	MYD	C2orf40
PSRC1	1.66477e-44	0.27617	0.44	0.049	3.13111e-40	MYD	PSRC1
GNB5	3.24894e-44	0.47898	0.851	0.271	6.11061e-40	MYD	GNB5
ATP1B2	1.34563e-43	0.32322	0.539	0.084	2.53086e-39	MYD	ATP1B2
TNS1	1.47941e-43	0.501214	0.957	0.341	2.78248e-39	MYD	TNS1
FBLIM1	1.73246e-43	0.461065	0.709	0.187	3.25841e-39	MYD	FBLIM1
EMILIN1	2.37986e-43	0.607475	0.894	0.322	4.47604e-39	MYD	EMILIN1
TPM1	2.61849e-43	0.878223	0.965	0.428	4.92485e-39	MYD	TPM1
MYLK	2.96014e-43	0.651191	0.965	0.371	5.56743e-39	MYD	MYLK
CLEC11A	3.88348e-43	0.390673	0.617	0.117	7.30404e-39	MYD	CLEC11A
DPEP1	4.76432e-42	0.973966	0.915	0.322	8.96073e-38	MYD	DPEP1
PTGIS	5.48078e-42	0.264151	0.589	0.106	1.03082e-37	MYD	PTGIS
PDGFRB	1.41975e-41	0.549481	0.965	0.36	2.67026e-37	MYD	PDGFRB
PDLIM7	3.08659e-41	0.391813	0.787	0.222	5.80526e-37	MYD	PDLIM7
COL15A1	1.12305e-40	0.961807	0.915	0.382	2.11224e-36	MYD	COL15A1
CCDC74A	1.62597e-40	0.260846	0.78	0.208	3.05812e-36	MYD	CCDC74A
MZT2A	8.25628e-40	0.456336	0.887	0.322	1.55284e-35	MYD	MZT2A
INMT	1.90624e-39	0.737671	0.901	0.351	3.58525e-35	MYD	INMT
PODNL1	4.36597e-39	0.286039	0.454	0.064	8.21152e-35	MYD	PODNL1
PTCH1	1.53585e-38	0.675341	0.887	0.315	2.88862e-34	MYD	PTCH1
LAMB1	2.3794e-38	0.50526	0.844	0.268	4.47518e-34	MYD	LAMB1
KRT19	3.28318e-38	0.426618	0.454	0.064	6.175e-34	MYD	KRT19
AP2A1	5.22269e-38	0.324301	0.78	0.233	9.82283e-34	MYD	AP2A1
ST3GAL1	9.11298e-38	0.385252	0.617	0.137	1.71397e-33	MYD	ST3GAL1
AKAP12	9.36809e-38	0.254197	0.667	0.16	1.76195e-33	MYD	AKAP12
ENG	1.51985e-37	0.90512	0.965	0.494	2.85853e-33	MYD	ENG
APOE	2.46307e-37	0.845126	0.986	0.837	4.63255e-33	MYD	APOE
SOD31	2.73641e-37	0.665441	0.936	0.368	5.14664e-33	MYD	SOD3
MRVI1	2.90675e-37	0.311402	0.681	0.167	5.46701e-33	MYD	MRVI1
DRAP1	3.17734e-37	0.33077	0.915	0.338	5.97594e-33	MYD	DRAP1
NEXN	5.15576e-37	0.387407	0.511	0.093	9.69696e-33	MYD	NEXN
TPM4	1.45917e-36	0.583167	0.972	0.469	2.7444e-32	MYD	TPM4
MGLL	1.75693e-36	0.363482	0.844	0.284	3.30443e-32	MYD	MGLL
ITGB11	1.7986e-36	0.522957	0.894	0.326	3.3828e-32	MYD	ITGB1
LINC01197	1.96307e-36	0.260714	0.582	0.121	3.69215e-32	MYD	LINC01197
LAMC3	6.80143e-36	0.744704	0.957	0.414	1.27921e-31	MYD	LAMC3
GALM	1.19115e-35	0.367065	0.582	0.138	2.24032e-31	MYD	GALM
NISCH	1.26817e-35	0.288877	0.837	0.268	2.38517e-31	MYD	NISCH
CAMK2N1	1.47979e-35	0.454575	0.865	0.304	2.78319e-31	MYD	CAMK2N1
ACTA2	2.12564e-35	1.67366	0.894	0.442	3.99791e-31	MYD	ACTA2
POR	2.88669e-35	0.259256	0.787	0.245	5.42929e-31	MYD	POR
F3	3.72408e-35	0.661214	0.837	0.283	7.00425e-31	MYD	F3
SLC51A	6.25019e-35	0.328916	0.801	0.249	1.17554e-30	MYD	SLC51A
TGFB1I1	6.62221e-35	0.417181	0.844	0.295	1.2455e-30	MYD	TGFB1I1
PTMS	7.24595e-35	0.596064	0.993	0.581	1.36282e-30	MYD	PTMS
LMO4	1.15741e-34	0.400157	0.837	0.3	2.17685e-30	MYD	LMO4
OLFML2B	1.72357e-34	0.325746	0.638	0.168	3.24169e-30	MYD	OLFML2B
EGFR	4.48286e-34	0.453557	0.901	0.353	8.43137e-30	MYD	EGFR
EZR	6.34815e-34	0.30123	0.851	0.309	1.19396e-29	MYD	EZR
LDB3	7.11564e-34	0.256478	0.348	0.039	1.33831e-29	MYD	LDB3
GNA11	1.14141e-33	0.280146	0.816	0.28	2.14677e-29	MYD	GNA11
INSR	1.15886e-33	0.383831	0.773	0.253	2.17958e-29	MYD	INSR
WNT2B	1.65804e-33	0.327817	0.766	0.24	3.11844e-29	MYD	WNT2B
ARHGEF25	3.31322e-33	0.283026	0.539	0.121	6.2315e-29	MYD	ARHGEF25
TAGLN	3.52736e-33	1.70006	0.631	0.179	6.63425e-29	MYD	TAGLN
CSRP1	3.99926e-33	0.573463	0.837	0.329	7.5218e-29	MYD	CSRP1
NPDC1	4.37169e-33	0.288352	0.908	0.347	8.22228e-29	MYD	NPDC1
SOBP	4.77086e-33	0.285375	0.702	0.208	8.97304e-29	MYD	SOBP
NR2F2-AS1	5.69883e-33	0.449833	0.78	0.266	1.07184e-28	MYD	NR2F2-AS1
C11orf96	6.00608e-33	0.881788	1	0.768	1.12962e-28	MYD	C11orf96
SFRP2	1.49575e-32	0.357806	0.255	0.017	2.8132e-28	MYD	SFRP2
COL4A1	2.05812e-32	0.394104	0.433	0.073	3.87092e-28	MYD	COL4A1
VGLL4	2.2828e-32	0.376216	0.851	0.317	4.2935e-28	MYD	VGLL4
PURA	2.62183e-32	0.265703	0.837	0.305	4.93114e-28	MYD	PURA
NRXN2	3.56046e-32	0.340735	0.787	0.265	6.6965e-28	MYD	NRXN2
CBR1	6.27742e-32	0.359998	0.894	0.339	1.18066e-27	MYD	CBR1
CXXC5	6.44236e-32	0.293574	0.667	0.184	1.21168e-27	MYD	CXXC5
SNTB2	8.78326e-32	0.323632	0.801	0.267	1.65196e-27	MYD	SNTB2
AP000892.3	1.43421e-31	0.365968	0.27	0.023	2.69746e-27	MYD	AP000892.3
PDK2	2.62142e-31	0.274582	0.532	0.128	4.93036e-27	MYD	PDK2
SFRP4	6.28335e-31	0.667443	0.858	0.313	1.18177e-26	MYD	SFRP4
MYL9	6.99771e-31	0.878348	0.979	0.557	1.31613e-26	MYD	MYL9
ANTXR1	7.95567e-31	0.270406	0.674	0.206	1.4963e-26	MYD	ANTXR1
AR	9.42982e-31	0.305518	0.865	0.315	1.77356e-26	MYD	AR
CD151	1.55408e-30	0.305006	0.823	0.298	2.92292e-26	MYD	CD151
ACTN4	1.58218e-30	0.316529	0.688	0.209	2.97576e-26	MYD	ACTN4
PALLD	3.0668e-30	0.260534	0.865	0.346	5.76804e-26	MYD	PALLD
TBX2	4.07968e-30	0.295597	0.78	0.261	7.67306e-26	MYD	TBX2
CREB3L2	4.33901e-30	0.261289	0.801	0.28	8.16082e-26	MYD	CREB3L2
PGAM1	6.71804e-30	0.271166	0.738	0.239	1.26353e-25	MYD	PGAM1
ZBTB20	7.28203e-30	0.454025	0.929	0.399	1.3696e-25	MYD	ZBTB20
CPXM2	1.05098e-29	0.286248	0.617	0.169	1.97668e-25	MYD	CPXM2
SSBP3	1.47305e-29	0.338451	0.858	0.328	2.77052e-25	MYD	SSBP3
RBPMS	1.67541e-29	0.296024	0.929	0.394	3.15111e-25	MYD	RBPMS
MIR100HG	1.91768e-29	0.276125	0.823	0.298	3.60678e-25	MYD	MIR100HG
TCEAL3	2.17062e-29	0.325266	0.865	0.347	4.08249e-25	MYD	TCEAL3
ZCCHC24	3.75758e-29	0.341841	0.801	0.295	7.06725e-25	MYD	ZCCHC24
COX7A11	4.81977e-29	0.419754	0.929	0.37	9.06503e-25	MYD	COX7A1
CCDC85B	1.58887e-28	0.354483	0.872	0.37	2.98834e-24	MYD	CCDC85B
ZBTB7A	3.06931e-28	0.395947	0.837	0.322	5.77276e-24	MYD	ZBTB7A
SF3B2	3.65243e-28	0.253943	0.901	0.345	6.86949e-24	MYD	SF3B2
SOX4	3.96269e-28	0.268999	0.433	0.084	7.45304e-24	MYD	SOX4
CHMP4B	4.88163e-28	0.251533	0.766	0.279	9.18136e-24	MYD	CHMP4B
CALD1	5.16186e-28	0.603694	0.993	0.637	9.70842e-24	MYD	CALD1
CMIP	5.73774e-28	0.404504	0.66	0.222	1.07915e-23	MYD	CMIP
STXBP1	6.55522e-28	0.259637	0.44	0.092	1.23291e-23	MYD	STXBP1
EMP2	8.38266e-28	0.375258	0.972	0.432	1.57661e-23	MYD	EMP2
FXYD6	2.142e-27	0.544905	0.943	0.473	4.02868e-23	MYD	FXYD6
TCF25	2.82324e-27	0.30521	0.943	0.412	5.30996e-23	MYD	TCF25
MXD4	4.09592e-27	0.279784	0.801	0.315	7.70361e-23	MYD	MXD4
RPL5P341	5.26587e-27	0.313571	0.844	0.346	9.90406e-23	MYD	RPL5P34
RBMS3	5.56745e-27	0.251883	0.858	0.328	1.04713e-22	MYD	RBMS3
RABAC11	5.63508e-27	0.256193	0.865	0.322	1.05985e-22	MYD	RABAC1
ZNF423	7.57269e-27	0.25877	0.532	0.147	1.42427e-22	MYD	ZNF423
BSG	8.4545e-27	0.383754	0.929	0.42	1.59012e-22	MYD	BSG
PCBD1	8.67481e-27	0.262298	0.716	0.247	1.63156e-22	MYD	PCBD1
CBR3	1.02613e-26	0.269137	0.681	0.229	1.92995e-22	MYD	CBR3
LAMA2	1.20739e-26	0.290897	0.851	0.333	2.27085e-22	MYD	LAMA2
CLMP	1.46742e-26	0.296736	0.553	0.156	2.75992e-22	MYD	CLMP
AEBP1	2.72311e-26	0.534141	0.979	0.475	5.12162e-22	MYD	AEBP1
PHPT1	2.7621e-26	0.254596	0.965	0.437	5.19495e-22	MYD	PHPT1
PTRH1	3.99553e-26	0.299083	0.447	0.105	7.5148e-22	MYD	PTRH1
AHDC1	5.27387e-26	0.27834	0.723	0.248	9.9191e-22	MYD	AHDC1
PHGDH	6.48434e-26	0.322004	0.858	0.36	1.21958e-21	MYD	PHGDH
MT1X	7.06056e-26	0.304495	0.674	0.228	1.32795e-21	MYD	MT1X
BAZ1B	1.36866e-25	0.264136	0.617	0.195	2.57417e-21	MYD	BAZ1B
CAVIN1	1.54445e-25	0.454514	0.957	0.452	2.90479e-21	MYD	CAVIN1
SMOC2	1.72316e-25	0.519419	0.95	0.479	3.24093e-21	MYD	SMOC2
SMARCC2	1.77845e-25	0.250992	0.716	0.258	3.34491e-21	MYD	SMARCC2
APOD	2.26442e-25	0.703284	0.901	0.383	4.25891e-21	MYD	APOD
IFI6	2.65844e-25	0.471818	0.844	0.378	4.99999e-21	MYD	IFI6
WASF2	3.04282e-25	0.298794	0.943	0.419	5.72294e-21	MYD	WASF2
LPGAT1	3.59679e-25	0.267396	0.511	0.14	6.76485e-21	MYD	LPGAT1
RSBN1L	3.64853e-25	0.274076	0.745	0.273	6.86216e-21	MYD	RSBN1L
AL138785.11	3.78018e-25	0.279336	0.915	0.387	7.10977e-21	MYD	AL138785.1
PEG3	7.37878e-25	0.266521	0.901	0.358	1.3878e-20	MYD	PEG3
PTMA	8.78435e-25	0.504207	0.972	0.557	1.65216e-20	MYD	PTMA
MRGPRF	1.33151e-24	0.29075	0.674	0.237	2.5043e-20	MYD	MRGPRF
TPM2	1.54226e-24	0.774192	0.979	0.549	2.90068e-20	MYD	TPM2
PPIA	1.87129e-24	0.401235	0.986	0.498	3.51952e-20	MYD	PPIA
RAB5C	1.97188e-24	0.268965	0.872	0.365	3.70871e-20	MYD	RAB5C
GNAO1	2.49583e-24	0.263754	0.496	0.136	4.69416e-20	MYD	GNAO1
FBLN2	3.04767e-24	0.647253	0.901	0.424	5.73206e-20	MYD	FBLN2
USP11	5.09389e-24	0.254937	0.674	0.23	9.58058e-20	MYD	USP11
SRPX	5.53401e-24	0.295865	0.773	0.285	1.04084e-19	MYD	SRPX
ARPC2	6.60929e-24	0.385136	0.972	0.5	1.24308e-19	MYD	ARPC2
HIST1H4C1	6.94387e-24	0.40321	0.908	0.406	1.306e-19	MYD	HIST1H4C
TNNT3	7.23003e-24	0.368793	0.504	0.144	1.35982e-19	MYD	TNNT3
AC025280.2	1.12297e-23	0.30661	0.596	0.196	2.11209e-19	MYD	AC025280.2
AK11	1.56628e-23	0.280674	0.787	0.317	2.94587e-19	MYD	AK1
FOXC1	2.11727e-23	0.255592	0.546	0.169	3.98217e-19	MYD	FOXC1
ANGPTL4	3.45545e-23	0.268347	0.638	0.228	6.499e-19	MYD	ANGPTL4
ABHD2	6.51738e-23	0.268057	0.61	0.202	1.22579e-18	MYD	ABHD2
CRISPLD2	1.45946e-22	0.618295	0.943	0.502	2.74495e-18	MYD	CRISPLD2
PKM	2.30705e-22	0.281503	0.965	0.473	4.3391e-18	MYD	PKM
ISLR1	4.21583e-22	0.471701	0.915	0.418	7.92913e-18	MYD	ISLR
NFIA1	6.63781e-22	0.45414	0.972	0.484	1.24844e-17	MYD	NFIA
HIC1	6.86399e-22	0.267569	0.716	0.292	1.29098e-17	MYD	HIC1
F101	5.29821e-21	0.307166	0.922	0.387	9.96488e-17	MYD	F10
SELENOW	6.2511e-21	0.28827	0.965	0.488	1.17571e-16	MYD	SELENOW
MIDN	6.45607e-21	0.311381	0.752	0.31	1.21426e-16	MYD	MIDN
SEMA3D	9.01604e-21	0.25492	0.752	0.315	1.69574e-16	MYD	SEMA3D
HSPB1	9.2465e-21	0.258758	0.894	0.415	1.73908e-16	MYD	HSPB1
MAP1B	3.44585e-20	0.29208	0.972	0.465	6.48095e-16	MYD	MAP1B
EEF1A11	8.86945e-20	0.379464	0.993	0.708	1.66817e-15	MYD	EEF1A1
IFI27	1.13211e-19	0.329955	0.56	0.184	2.12927e-15	MYD	IFI27
GPRC5C	1.15542e-19	0.263553	0.319	0.067	2.17312e-15	MYD	GPRC5C
NFIC1	2.87121e-19	0.424786	0.95	0.469	5.40018e-15	MYD	NFIC
ABLIM1	4.25496e-19	0.278632	0.908	0.445	8.00272e-15	MYD	ABLIM1
CKB	4.9207e-19	0.416388	0.901	0.443	9.25485e-15	MYD	CKB
VASN	7.68111e-19	0.292898	0.574	0.208	1.44466e-14	MYD	VASN
ENTPD2	4.6308e-18	0.306409	0.631	0.249	8.70961e-14	MYD	ENTPD2
PDCD4	6.13412e-18	0.32982	0.943	0.541	1.15371e-13	MYD	PDCD4
PDGFRA	7.51397e-18	0.295732	0.894	0.45	1.41323e-13	MYD	PDGFRA
OGN	1.5293e-17	0.273057	0.901	0.407	2.87631e-13	MYD	OGN
TIMP3	1.90498e-17	0.504	0.993	0.672	3.58289e-13	MYD	TIMP3
CFL1	2.7838e-17	0.300488	0.986	0.544	5.23578e-13	MYD	CFL1
ATP1B1	5.416e-17	0.251041	0.872	0.413	1.01864e-12	MYD	ATP1B1
LRP11	1.73097e-16	0.314599	0.957	0.463	3.25561e-12	MYD	LRP1
NBL11	2.19051e-16	0.353858	0.95	0.494	4.11991e-12	MYD	NBL1
FBLN5	2.33964e-16	0.308986	0.908	0.463	4.40039e-12	MYD	FBLN5
C12orf571	1.28469e-15	0.279345	0.979	0.505	2.41624e-11	MYD	C12orf57
PI161	2.34983e-15	0.317682	0.645	0.257	4.41955e-11	MYD	PI16
PLAC91	4.00245e-15	0.388449	0.986	0.595	7.52781e-11	MYD	PLAC9
RPL3P41	4.20424e-15	0.265704	0.965	0.51	7.90733e-11	MYD	RPL3P4
KCNQ1OT11	9.27953e-15	0.255574	0.645	0.266	1.74529e-10	MYD	KCNQ1OT1
BST21	1.20024e-14	0.392531	0.979	0.555	2.25742e-10	MYD	BST2
AC243919.11	1.2299e-14	0.276705	0.972	0.481	2.3132e-10	MYD	AC243919.1
GAPDH	1.34457e-14	0.251701	0.986	0.72	2.52887e-10	MYD	GAPDH
LGALS11	1.76673e-14	0.377505	0.979	0.692	3.32286e-10	MYD	LGALS1
MIR503HG	2.46806e-14	0.278881	0.816	0.396	4.64192e-10	MYD	MIR503HG
HES1	3.25515e-14	0.289065	0.454	0.16	6.12228e-10	MYD	HES1
ISG15	6.434e-14	0.402357	0.319	0.089	1.21011e-09	MYD	ISG15
FHL2	1.18861e-13	0.353415	0.965	0.529	2.23554e-09	MYD	FHL2
MALAT1	1.28299e-13	0.295275	0.993	0.933	2.41305e-09	MYD	MALAT1
OSR2	2.85058e-13	0.37548	0.922	0.592	5.36137e-09	MYD	OSR2
MYL6	3.09509e-13	0.310672	0.986	0.878	5.82124e-09	MYD	MYL6
MFGE81	6.6027e-13	0.303601	0.823	0.371	1.24184e-08	MYD	MFGE8
MTATP6P11	7.73824e-13	0.338176	0.993	0.943	1.45541e-08	MYD	MTATP6P1
SSPN1	9.81703e-13	0.271728	0.965	0.48	1.84639e-08	MYD	SSPN
CCNI	5.30194e-12	0.30452	0.986	0.679	9.97189e-08	MYD	CCNI
SPARC	1.37564e-11	0.328995	0.993	0.622	2.58731e-07	MYD	SPARC
SPARCL1	2.05115e-11	0.31298	0.986	0.678	3.85781e-07	MYD	SPARCL1
MARCKSL1	2.41958e-11	0.293189	0.929	0.525	4.55074e-07	MYD	MARCKSL1
SPTBN1	5.25532e-11	0.258132	0.965	0.601	9.88421e-07	MYD	SPTBN1
TCEAL4	1.38412e-10	0.260622	0.965	0.629	2.60325e-06	MYD	TCEAL4
TXNIP	8.56715e-10	0.268302	0.957	0.605	1.61131e-05	MYD	TXNIP
MGP	1.49224e-09	0.404111	1	0.801	2.8066e-05	MYD	MGP
LTBP41	3.5578e-09	0.316352	0.965	0.677	6.69151e-05	MYD	LTBP4
MT-RNR1	1.62845e-08	0.411536	1	0.974	0.000306279	MYD	MT-RNR1
IFITM31	2.80202e-08	0.286438	0.993	0.632	0.000527003	MYD	IFITM3
MT2A	3.33891e-08	0.302193	0.73	0.42	0.000627983	MYD	MT2A
DSTN	8.57488e-08	0.344289	0.972	0.629	0.00161276	MYD	DSTN
COL6A21	1.05821e-06	0.30303	1	0.624	0.0199028	MYD	COL6A2
SFRP11	1.89546e-06	0.270962	0.858	0.588	0.0356498	MYD	SFRP1
KLF2	1.57023e-05	0.251073	0.965	0.72	0.295329	MYD	KLF2
IER2	0.000158854	0.334814	0.709	0.475	1	MYD	IER2
NEAT1	1.03658e-31	0.409906	0.196	0.958	1.94959e-27	SRT	NEAT1
CDK2AP1	2.26346e-13	0.334299	0.103	0.553	4.25711e-09	SRT	CDK2AP1
CANX	7.86063e-11	0.283264	0.15	0.587	1.47843e-06	SRT	CANX
RPL411	9.24926e-11	0.906784	0.804	0.705	1.7396e-06	SRT	RPL41
HNMT	1.07167e-10	0.253509	0.075	0.446	2.01559e-06	SRT	HNMT
RPLP1	1.1379e-10	0.698367	0.85	0.978	2.14015e-06	SRT	RPLP1
BPTF	2.19786e-10	0.306173	0.103	0.478	4.13373e-06	SRT	BPTF
TLN1	2.65912e-10	0.278321	0.075	0.436	5.00128e-06	SRT	TLN1
OAZ2	4.22678e-10	0.34004	0.084	0.448	7.94973e-06	SRT	OAZ2
IER5L	5.04718e-10	0.285955	0.037	0.356	9.49273e-06	SRT	IER5L
CSNK2B	5.40814e-10	0.26711	0.084	0.436	1.01716e-05	SRT	CSNK2B
SLIRP	6.77413e-10	0.276227	0.112	0.489	1.27408e-05	SRT	SLIRP
NDUFB11	6.93481e-10	0.259514	0.131	0.528	1.3043e-05	SRT	NDUFB11
UQCRFS1	9.20583e-10	0.298067	0.084	0.429	1.73143e-05	SRT	UQCRFS1
RPS22	1.19693e-09	0.746125	0.804	0.872	2.25119e-05	SRT	RPS2
RPL26P191	1.36373e-09	0.296914	0.093	0.448	2.5649e-05	SRT	RPL26P19
RPS241	1.70567e-09	0.858723	0.841	0.911	3.20802e-05	SRT	RPS24
GOLGB1	1.8169e-09	0.424883	0.168	0.578	3.41723e-05	SRT	GOLGB1
RPL12P41	2.05746e-09	0.27617	0.093	0.446	3.86967e-05	SRT	RPL12P4
NDUFB2	2.14807e-09	0.284971	0.159	0.565	4.0401e-05	SRT	NDUFB2
CLNS1A	2.24148e-09	0.272139	0.103	0.458	4.21578e-05	SRT	CLNS1A
PHB2	2.24605e-09	0.27938	0.112	0.479	4.22437e-05	SRT	PHB2
BLVRB	2.38975e-09	0.340874	0.103	0.467	4.49465e-05	SRT	BLVRB
PSME2	2.90234e-09	0.300683	0.103	0.451	5.45871e-05	SRT	PSME2
ENSA	3.2248e-09	0.326997	0.103	0.452	6.06519e-05	SRT	ENSA
RPS3A	3.25677e-09	0.785582	0.86	0.92	6.12534e-05	SRT	RPS3A
ARPC1A	3.41923e-09	0.314435	0.084	0.425	6.43088e-05	SRT	ARPC1A
DYNLT1	4.23759e-09	0.268677	0.112	0.475	7.97005e-05	SRT	DYNLT1
NAA38	4.73704e-09	0.314964	0.103	0.456	8.90943e-05	SRT	NAA38
RNASEH2C	5.4824e-09	0.289915	0.084	0.413	0.000103113	SRT	RNASEH2C
ERP29	5.51008e-09	0.382	0.14	0.522	0.000103634	SRT	ERP29
C19orf531	5.54315e-09	0.254612	0.131	0.501	0.000104255	SRT	C19orf53
RPL10AP6	5.82502e-09	0.26367	0.112	0.471	0.000109557	SRT	RPL10AP6
PTGES3	6.85637e-09	0.293216	0.196	0.615	0.000128955	SRT	PTGES3
CETN2	7.0114e-09	0.331435	0.084	0.408	0.00013187	SRT	CETN2
COX7A2L	7.35111e-09	0.437993	0.159	0.549	0.00013826	SRT	COX7A2L
NDUFB9	8.04982e-09	0.293646	0.121	0.474	0.000151401	SRT	NDUFB9
SERF2	8.64492e-09	0.864899	0.692	0.776	0.000162594	SRT	SERF2
SNRPE	9.17918e-09	0.269724	0.121	0.472	0.000172642	SRT	SNRPE
CLTA	9.21136e-09	0.300831	0.187	0.6	0.000173247	SRT	CLTA
FTH1	9.25921e-09	0.77779	0.879	0.987	0.000174147	SRT	FTH1
FBXO21	1.15372e-08	0.268617	0.084	0.411	0.000216992	SRT	FBXO21
PRMT1	1.18475e-08	0.256896	0.121	0.469	0.000222828	SRT	PRMT1
SNU13	1.28599e-08	0.275346	0.159	0.544	0.00024187	SRT	SNU13
CTDNEP1	1.47093e-08	0.302668	0.112	0.451	0.000276653	SRT	CTDNEP1
ATP5F1C	1.49162e-08	0.330625	0.178	0.575	0.000280544	SRT	ATP5F1C
BTF3L4	1.52053e-08	0.298753	0.093	0.415	0.000285981	SRT	BTF3L4
RPS19BP1	1.6329e-08	0.40649	0.103	0.442	0.000307116	SRT	RPS19BP1
ATP5PB	1.6539e-08	0.357672	0.121	0.468	0.000311066	SRT	ATP5PB
RPL13AP51	1.78838e-08	0.357357	0.131	0.497	0.000336358	SRT	RPL13AP5
TBCA	1.90204e-08	0.328719	0.168	0.562	0.000357735	SRT	TBCA
HIGD2A	1.99025e-08	0.286974	0.103	0.433	0.000374326	SRT	HIGD2A
PSMC5	2.14348e-08	0.265722	0.131	0.492	0.000403146	SRT	PSMC5
SLC9A3R2	2.15918e-08	0.350509	0.084	0.403	0.000406099	SRT	SLC9A3R2
AKR7A2	2.17675e-08	0.472208	0.112	0.448	0.000409403	SRT	AKR7A2
DYNC1I2	2.1825e-08	0.302201	0.056	0.349	0.000410485	SRT	DYNC1I2
RPL22	2.46274e-08	0.344922	0.159	0.532	0.000463193	SRT	RPL22
HSPB11	2.59834e-08	0.333251	0.159	0.524	0.000488696	SRT	HSPB1
ATP5MC1	2.67755e-08	0.27924	0.14	0.497	0.000503594	SRT	ATP5MC1
SRP72	2.81873e-08	0.295773	0.103	0.431	0.000530146	SRT	SRP72
RPL11	2.89279e-08	0.814084	0.822	0.938	0.000544076	SRT	RPL11
RNF7	3.24948e-08	0.337619	0.15	0.509	0.000611162	SRT	RNF7
ITPR1	3.26183e-08	0.261835	0.056	0.343	0.000613484	SRT	ITPR1
ALKBH7	3.32056e-08	0.254663	0.056	0.338	0.000624531	SRT	ALKBH7
RPS15AP1	3.39366e-08	0.385417	0.103	0.424	0.00063828	SRT	RPS15AP1
SH3PXD2A	3.67466e-08	0.761662	0.093	0.406	0.000691129	SRT	SH3PXD2A
HDLBP	3.74959e-08	0.40376	0.15	0.514	0.000705223	SRT	HDLBP
RAB7A	3.88453e-08	0.362544	0.168	0.541	0.000730602	SRT	RAB7A
THOC7	3.9314e-08	0.283555	0.103	0.43	0.000739418	SRT	THOC7
ATOX1	3.96309e-08	0.31561	0.084	0.392	0.000745378	SRT	ATOX1
RPL35A1	4.15996e-08	0.669467	0.813	0.894	0.000782405	SRT	RPL35A
ELOB	4.73768e-08	0.280357	0.196	0.614	0.000891063	SRT	ELOB
BRD7	4.80903e-08	0.265374	0.047	0.32	0.000904483	SRT	BRD7
OS9	4.91041e-08	0.338475	0.131	0.472	0.000923551	SRT	OS9
FUNDC2	5.4237e-08	0.267328	0.131	0.47	0.00102009	SRT	FUNDC2
KIF5B	5.45247e-08	0.462881	0.14	0.484	0.0010255	SRT	KIF5B
DTD1	5.99569e-08	0.285975	0.019	0.261	0.00112767	SRT	DTD1
EEF1A12	6.11056e-08	0.943684	0.766	0.747	0.00114927	SRT	EEF1A1
NDRG2	6.30573e-08	0.388097	0.187	0.58	0.00118598	SRT	NDRG2
NDUFA13	6.39322e-08	0.488622	0.14	0.492	0.00120244	SRT	NDUFA13
PIK3R1	6.65163e-08	0.465933	0.112	0.444	0.00125104	SRT	PIK3R1
ETFB	6.80756e-08	0.354348	0.112	0.431	0.00128037	SRT	ETFB
GATA4	6.95628e-08	0.313892	0.065	0.351	0.00130834	SRT	GATA4
HNRNPM	8.68774e-08	0.53417	0.178	0.563	0.00163399	SRT	HNRNPM
ECHS1	8.97073e-08	0.363972	0.131	0.463	0.00168722	SRT	ECHS1
RPL131	9.3746e-08	0.61323	0.86	0.964	0.00176318	SRT	RPL13
AC007969.11	9.38362e-08	0.338614	0.159	0.531	0.00176487	SRT	AC007969.1
TPT1P41	9.96241e-08	0.384023	0.112	0.439	0.00187373	SRT	TPT1P4
SREK1IP1	1.01455e-07	0.452313	0.084	0.381	0.00190817	SRT	SREK1IP1
NDUFA3	1.04537e-07	0.366223	0.131	0.47	0.00196614	SRT	NDUFA3
ADNP	1.06748e-07	0.25952	0.065	0.337	0.00200772	SRT	ADNP
MZT2B1	1.09405e-07	0.438208	0.178	0.561	0.0020577	SRT	MZT2B
IGBP1	1.1036e-07	0.278957	0.075	0.359	0.00207564	SRT	IGBP1
RPL5P342	1.21474e-07	0.258123	0.121	0.454	0.00228468	SRT	RPL5P34
EIF3H	1.28115e-07	0.25756	0.196	0.589	0.00240959	SRT	EIF3H
SRSF9	1.40782e-07	0.296444	0.196	0.586	0.00264783	SRT	SRSF9
HBB	1.42099e-07	2.1234	0.29	0.623	0.00267259	SRT	HBB
TCEAL31	1.44079e-07	0.298926	0.131	0.458	0.00270984	SRT	TCEAL3
AL590867.2	1.56678e-07	0.511471	0.075	0.359	0.0029468	SRT	AL590867.2
RPS3	1.58661e-07	0.71332	0.804	0.921	0.0029841	SRT	RPS3
TRIR	1.65902e-07	0.382926	0.196	0.571	0.00312028	SRT	TRIR
NDUFB4	1.74892e-07	0.352108	0.187	0.572	0.00328937	SRT	NDUFB4
CAMK1	1.9358e-07	0.353903	0.065	0.338	0.00364086	SRT	CAMK1
ZNF106	2.02438e-07	0.408459	0.065	0.33	0.00380745	SRT	ZNF106
ELOC	2.05571e-07	0.393595	0.131	0.448	0.00386637	SRT	ELOC
TMEM14C	2.06529e-07	0.268115	0.206	0.597	0.00388439	SRT	TMEM14C
SYF2	2.08565e-07	0.464449	0.14	0.477	0.00392269	SRT	SYF2
EWSR1	2.31601e-07	0.368765	0.075	0.352	0.00435596	SRT	EWSR1
SNRPD2	2.48846e-07	0.397188	0.159	0.511	0.00468029	SRT	SNRPD2
SMARCB1	2.58102e-07	0.342878	0.047	0.299	0.00485438	SRT	SMARCB1
TSHZ21	2.7861e-07	0.281439	0.159	0.503	0.00524009	SRT	TSHZ2
SSR2	2.85312e-07	0.283194	0.215	0.601	0.00536614	SRT	SSR2
SEC11A	2.87679e-07	0.402602	0.215	0.623	0.00541066	SRT	SEC11A
AP2S1	2.92676e-07	0.319736	0.103	0.401	0.00550465	SRT	AP2S1
AL031727.1	2.95978e-07	0.377624	0.084	0.365	0.00556676	SRT	AL031727.1
AC008038.1	3.16222e-07	0.319089	0.075	0.35	0.0059475	SRT	AC008038.1
ZEB2	3.17961e-07	0.280065	0.159	0.5	0.00598021	SRT	ZEB2
LAMTOR4	3.42424e-07	0.3767	0.168	0.524	0.00644031	SRT	LAMTOR4
PAFAH1B2	3.62952e-07	0.308057	0.047	0.287	0.00682641	SRT	PAFAH1B2
KTN1	4.08826e-07	0.562905	0.168	0.519	0.00768919	SRT	KTN1
RPL41P5	4.45082e-07	0.647729	0.084	0.362	0.0083711	SRT	RPL41P5
NASP	4.81803e-07	0.353532	0.075	0.345	0.00906176	SRT	NASP
RPS151	4.91786e-07	0.644295	0.776	0.815	0.00924951	SRT	RPS15
BUD23	5.29576e-07	0.321437	0.103	0.391	0.00996027	SRT	BUD23
HYPK	5.46504e-07	0.471915	0.131	0.447	0.0102787	SRT	HYPK
CD59	5.48284e-07	0.298063	0.243	0.648	0.0103121	SRT	CD59
PKN1	5.88423e-07	0.262659	0.047	0.288	0.0110671	SRT	PKN1
ANKRD17	6.16598e-07	0.365177	0.037	0.269	0.011597	SRT	ANKRD17
PRXL2A	6.22098e-07	0.40483	0.15	0.471	0.0117004	SRT	PRXL2A
NCOR2	6.28335e-07	0.288563	0.084	0.354	0.0118177	SRT	NCOR2
FAM32A	6.38424e-07	0.273015	0.037	0.269	0.0120075	SRT	FAM32A
COX8A	6.51779e-07	0.561993	0.187	0.555	0.0122587	SRT	COX8A
RPL341	6.5629e-07	0.688525	0.85	0.906	0.0123435	SRT	RPL34
CYB5R3	6.65375e-07	0.263954	0.206	0.58	0.0125144	SRT	CYB5R3
CBY1	6.764e-07	0.312526	0.065	0.322	0.0127217	SRT	CBY1
GUCY1A2	6.98608e-07	0.36258	0.056	0.304	0.0131394	SRT	GUCY1A2
RBBP4	7.04907e-07	0.270564	0.103	0.391	0.0132579	SRT	RBBP4
RPL17P36	7.2853e-07	0.292713	0.075	0.331	0.0137022	SRT	RPL17P36
AL050331.1	7.43361e-07	0.412746	0.065	0.318	0.0139811	SRT	AL050331.1
PALLD1	7.55575e-07	0.339703	0.14	0.455	0.0142109	SRT	PALLD
MAP1B1	7.56388e-07	0.418109	0.215	0.578	0.0142261	SRT	MAP1B
NUDC	8.17386e-07	0.263977	0.168	0.5	0.0153734	SRT	NUDC
AC018738.11	8.46409e-07	0.307992	0.084	0.352	0.0159193	SRT	AC018738.1
RSF1	8.78749e-07	0.466284	0.112	0.408	0.0165275	SRT	RSF1
FAU	9.1488e-07	0.756734	0.701	0.798	0.0172071	SRT	FAU
USF2	9.18805e-07	0.602048	0.121	0.42	0.0172809	SRT	USF2
CAMTA1	9.39377e-07	0.262489	0.084	0.347	0.0176678	SRT	CAMTA1
SMAP1	9.68563e-07	0.266422	0.037	0.264	0.0182167	SRT	SMAP1
TIMM8B	9.72154e-07	0.260004	0.112	0.399	0.0182843	SRT	TIMM8B
RPL5	1.00641e-06	0.633754	0.804	0.92	0.0189286	SRT	RPL5
SELENOW1	1.02793e-06	0.365306	0.224	0.597	0.0193334	SRT	SELENOW
PFKL	1.07059e-06	0.41416	0.075	0.326	0.0201356	SRT	PFKL
AL136454.1	1.07689e-06	0.480862	0.065	0.313	0.0202542	SRT	AL136454.1
TAX1BP1	1.0877e-06	0.281782	0.131	0.436	0.0204575	SRT	TAX1BP1
UBL5	1.18376e-06	0.391752	0.243	0.647	0.0222641	SRT	UBL5
TKT	1.22629e-06	0.269067	0.187	0.537	0.0230641	SRT	TKT
COX4I1	1.24797e-06	0.478032	0.234	0.633	0.0234718	SRT	COX4I1
RPL3	1.27468e-06	0.738858	0.879	0.969	0.0239742	SRT	RPL3
METTL5	1.32038e-06	0.333669	0.093	0.358	0.0248337	SRT	METTL5
GUK1	1.38545e-06	0.335534	0.234	0.616	0.0260575	SRT	GUK1
RPS13P2	1.39317e-06	0.298588	0.093	0.367	0.0262028	SRT	RPS13P2
MRPL27	1.39339e-06	0.359747	0.084	0.347	0.0262069	SRT	MRPL27
MTLN	1.39575e-06	0.315015	0.093	0.359	0.0262513	SRT	MTLN
IMPDH2	1.39668e-06	0.372875	0.15	0.471	0.0262688	SRT	IMPDH2
ANP32B	1.50502e-06	0.610495	0.15	0.475	0.0283063	SRT	ANP32B
CSF1	1.56094e-06	0.360904	0.056	0.294	0.0293582	SRT	CSF1
KCTD20	1.70298e-06	0.278677	0.047	0.274	0.0320297	SRT	KCTD20
CFAP36	1.83897e-06	0.311723	0.065	0.307	0.0345873	SRT	CFAP36
BBX	1.84415e-06	0.706774	0.178	0.515	0.0346847	SRT	BBX
PPCS	1.88245e-06	0.410845	0.112	0.385	0.0354051	SRT	PPCS
CCDC801	1.92183e-06	0.376986	0.178	0.506	0.0361458	SRT	CCDC80
USP8	1.97599e-06	0.292102	0.084	0.342	0.0371644	SRT	USP8
RPL39P31	1.98215e-06	0.673304	0.131	0.435	0.0372803	SRT	RPL39P3
FAM168B	2.01159e-06	0.308109	0.056	0.282	0.0378339	SRT	FAM168B
CMSS1	2.03406e-06	0.256385	0.047	0.272	0.0382566	SRT	CMSS1
NACA2	2.03592e-06	0.447113	0.075	0.318	0.0382916	SRT	NACA2
COPE	2.10427e-06	0.557324	0.187	0.533	0.039577	SRT	COPE
MT1X1	2.15278e-06	0.283757	0.075	0.319	0.0404896	SRT	MT1X
CUEDC2	2.2026e-06	0.260922	0.103	0.366	0.0414265	SRT	CUEDC2
DDB1	2.28772e-06	0.433283	0.131	0.419	0.0430274	SRT	DDB1
ZNF428	2.30054e-06	0.379398	0.121	0.407	0.0432686	SRT	ZNF428
ANKDD1A	2.32623e-06	0.251602	0.103	0.368	0.0437517	SRT	ANKDD1A
KPNB1	2.42701e-06	0.343548	0.14	0.438	0.0456472	SRT	KPNB1
CALM3	2.45339e-06	0.50272	0.168	0.498	0.0461434	SRT	CALM3
FNTA	2.45709e-06	0.314661	0.084	0.331	0.046213	SRT	FNTA
NDUFV1	2.61164e-06	0.475119	0.121	0.401	0.0491197	SRT	NDUFV1
ZSCAN16-AS1	2.68959e-06	0.32571	0.075	0.319	0.0505858	SRT	ZSCAN16-AS1
EIF2AK1	2.71933e-06	0.305833	0.065	0.298	0.0511452	SRT	EIF2AK1
MRPL14	2.79365e-06	0.252119	0.075	0.311	0.052543	SRT	MRPL14
NDUFAB1	2.95242e-06	0.423063	0.178	0.508	0.0555291	SRT	NDUFAB1
RPL30P4	3.03295e-06	0.48061	0.131	0.423	0.0570438	SRT	RPL30P4
POLR2L	3.09102e-06	0.304586	0.206	0.568	0.0581359	SRT	POLR2L
ECI1	3.19368e-06	0.372976	0.065	0.3	0.0600667	SRT	ECI1
C7orf50	3.34929e-06	0.258234	0.093	0.344	0.0629935	SRT	C7orf50
AC004453.11	3.36172e-06	0.462939	0.168	0.494	0.0632273	SRT	AC004453.1
AC113367.1	3.40127e-06	0.43622	0.065	0.294	0.063971	SRT	AC113367.1
ARID1A	3.50491e-06	0.284356	0.065	0.298	0.0659203	SRT	ARID1A
PARK7	3.50959e-06	0.280955	0.262	0.663	0.0660083	SRT	PARK7
MAPK1IP1L	3.90329e-06	0.324811	0.112	0.382	0.0734131	SRT	MAPK1IP1L
AL138785.12	4.01186e-06	0.609079	0.168	0.499	0.075455	SRT	AL138785.1
RPL15	4.13458e-06	0.582775	0.794	0.911	0.0777633	SRT	RPL15
ATP5MD	4.34812e-06	0.286754	0.252	0.638	0.0817794	SRT	ATP5MD
FLYWCH2	4.40651e-06	0.440659	0.047	0.255	0.0828776	SRT	FLYWCH2
ROMO1	4.43366e-06	0.526954	0.14	0.437	0.0833882	SRT	ROMO1
EIF3F	4.48506e-06	0.415028	0.234	0.611	0.0843551	SRT	EIF3F
PARM1	4.58951e-06	0.524761	0.075	0.306	0.0863196	SRT	PARM1
AURKAIP1	4.67587e-06	0.412806	0.15	0.447	0.0879438	SRT	AURKAIP1
CLU	4.69816e-06	0.343658	0.215	0.548	0.0883631	SRT	CLU
GPX4	4.87078e-06	0.299488	0.243	0.619	0.0916096	SRT	GPX4
UQCRQ	4.90301e-06	0.581404	0.215	0.583	0.0922158	SRT	UQCRQ
RPL24P8	5.1023e-06	0.566909	0.131	0.414	0.095964	SRT	RPL24P8
PRKAR2B	5.15716e-06	0.314457	0.112	0.367	0.0969959	SRT	PRKAR2B
CCN51	5.21919e-06	0.297836	0.215	0.55	0.0981625	SRT	CCN5
SPTAN1	5.35811e-06	0.460416	0.14	0.433	0.100775	SRT	SPTAN1
NSA2	5.4087e-06	0.623362	0.206	0.567	0.101727	SRT	NSA2
SPG21	5.68298e-06	0.265144	0.103	0.357	0.106886	SRT	SPG21
MRPL55	5.71181e-06	0.351649	0.075	0.302	0.107428	SRT	MRPL55
UQCR11	5.7178e-06	0.353381	0.075	0.307	0.10754	SRT	UQCR11
CIB1	6.21415e-06	0.427414	0.131	0.405	0.116876	SRT	CIB1
CHMP2A	6.39268e-06	0.553399	0.178	0.503	0.120234	SRT	CHMP2A
ACADM	6.47352e-06	0.30595	0.084	0.317	0.121754	SRT	ACADM
CEP57	6.5525e-06	0.360131	0.056	0.273	0.123239	SRT	CEP57
COX17	6.605e-06	0.304144	0.084	0.326	0.124227	SRT	COX17
MYL6B	6.69753e-06	0.397586	0.121	0.394	0.125967	SRT	MYL6B
VTI1B	6.7794e-06	0.280812	0.056	0.266	0.127507	SRT	VTI1B
CHMP3	7.44087e-06	0.649292	0.131	0.408	0.139948	SRT	CHMP3
ANP32E	7.5974e-06	0.331963	0.075	0.306	0.142892	SRT	ANP32E
VDAC1	7.68879e-06	0.483298	0.168	0.472	0.144611	SRT	VDAC1
SF3B3	7.95968e-06	0.432502	0.056	0.264	0.149706	SRT	SF3B3
AC073861.11	8.36766e-06	0.413312	0.224	0.576	0.157379	SRT	AC073861.1
UPF3A	9.61495e-06	0.377641	0.075	0.303	0.180838	SRT	UPF3A
DNAJB14	9.75904e-06	0.288773	0.075	0.303	0.183548	SRT	DNAJB14
UBE2E1	9.7719e-06	0.288229	0.075	0.302	0.18379	SRT	UBE2E1
EIF3K	9.88391e-06	0.319512	0.243	0.61	0.185897	SRT	EIF3K
GTF2H5	1.01233e-05	0.411227	0.14	0.421	0.190398	SRT	GTF2H5
GPX31	1.08842e-05	0.267485	0.121	0.384	0.20471	SRT	GPX3
MRPS16	1.15682e-05	0.315983	0.065	0.278	0.217575	SRT	MRPS16
TSPYL2	1.23246e-05	0.284953	0.084	0.306	0.231802	SRT	TSPYL2
POLD2	1.24889e-05	0.401644	0.065	0.282	0.234891	SRT	POLD2
GSE1	1.25172e-05	0.279427	0.084	0.312	0.235423	SRT	GSE1
PPIA1	1.26244e-05	0.336945	0.252	0.607	0.23744	SRT	PPIA
EEF1B2P6	1.27473e-05	0.347754	0.065	0.28	0.239751	SRT	EEF1B2P6
ST13	1.31726e-05	0.469938	0.234	0.592	0.247751	SRT	ST13
AC116533.1	1.32756e-05	0.463768	0.159	0.454	0.249688	SRT	AC116533.1
FAUP1	1.40074e-05	0.68099	0.121	0.382	0.263452	SRT	FAUP1
DBNL	1.41236e-05	0.29112	0.065	0.273	0.265637	SRT	DBNL
TIMM13	1.48112e-05	0.607483	0.15	0.435	0.278568	SRT	TIMM13
SYAP1	1.62294e-05	0.311512	0.056	0.257	0.305243	SRT	SYAP1
NUCB2	1.64671e-05	0.402567	0.187	0.506	0.309714	SRT	NUCB2
RPL7A	1.73281e-05	0.498091	0.822	0.945	0.325906	SRT	RPL7A
AC021074.1	1.8158e-05	0.46777	0.093	0.325	0.341516	SRT	AC021074.1
MIF1	1.81677e-05	0.651108	0.159	0.458	0.341697	SRT	MIF
RPL22P1	1.84365e-05	0.508344	0.075	0.291	0.346753	SRT	RPL22P1
MALSU1	1.85829e-05	0.362505	0.093	0.323	0.349508	SRT	MALSU1
WWTR1	1.9823e-05	0.316591	0.084	0.3	0.37283	SRT	WWTR1
AL009174.11	2.06738e-05	0.809668	0.159	0.452	0.388832	SRT	AL009174.1
COPS9	2.07615e-05	0.373905	0.196	0.518	0.390482	SRT	COPS9
UBAC1	2.09827e-05	0.384407	0.065	0.274	0.394644	SRT	UBAC1
PPP1CA	2.13888e-05	0.415428	0.084	0.3	0.402281	SRT	PPP1CA
DEAF1	2.15732e-05	0.28806	0.065	0.266	0.405749	SRT	DEAF1
COX6C	2.16067e-05	0.293355	0.327	0.717	0.40638	SRT	COX6C
RPL15P3	2.27589e-05	0.616676	0.075	0.288	0.42805	SRT	RPL15P3
TMA7	2.53472e-05	0.318974	0.28	0.666	0.47673	SRT	TMA7
PEF1	2.54059e-05	0.361735	0.065	0.271	0.477834	SRT	PEF1
RPL7AP6	2.54291e-05	0.528055	0.121	0.372	0.47827	SRT	RPL7AP6
VPS26A	2.56741e-05	0.287224	0.084	0.306	0.482879	SRT	VPS26A
GSTM51	2.63586e-05	0.432702	0.252	0.611	0.495752	SRT	GSTM5
TRAPPC1	2.64391e-05	0.387377	0.093	0.315	0.497266	SRT	TRAPPC1
HSF1	2.76266e-05	0.275313	0.075	0.28	0.519601	SRT	HSF1
MAPK1	2.94804e-05	0.278411	0.075	0.284	0.554467	SRT	MAPK1
C1orf122	2.97522e-05	0.295536	0.14	0.401	0.55958	SRT	C1orf122
G6PD	3.05545e-05	0.615571	0.056	0.251	0.574669	SRT	G6PD
TPT1P9	3.33745e-05	0.611395	0.168	0.466	0.627707	SRT	TPT1P9
SLC25A39	3.36726e-05	0.259646	0.065	0.263	0.633314	SRT	SLC25A39
EEF1B2P3	3.40248e-05	0.28895	0.075	0.278	0.639938	SRT	EEF1B2P3
BLOC1S1	3.46022e-05	0.287844	0.103	0.33	0.650798	SRT	BLOC1S1
MAP4	3.47065e-05	0.831701	0.131	0.382	0.65276	SRT	MAP4
CYB5A	3.64178e-05	0.543606	0.271	0.65	0.684947	SRT	CYB5A
C8orf33	3.80295e-05	0.319655	0.075	0.281	0.715258	SRT	C8orf33
NACA	4.26244e-05	0.510665	0.757	0.914	0.801679	SRT	NACA
TIPRL	4.53695e-05	0.267333	0.065	0.263	0.853309	SRT	TIPRL
FTLP31	4.54637e-05	0.622473	0.196	0.506	0.855082	SRT	FTLP3
VEGFB	4.71297e-05	0.418084	0.206	0.516	0.886415	SRT	VEGFB
RPS261	5.18671e-05	0.40629	0.224	0.562	0.975516	SRT	RPS26
RPS27AP161	5.49e-05	0.682623	0.196	0.509	1	SRT	RPS27AP16
DDR2	5.71275e-05	0.734299	0.14	0.393	1	SRT	DDR2
SMIM19	5.72905e-05	0.352212	0.159	0.425	1	SRT	SMIM19
FADS2	5.81246e-05	0.516783	0.065	0.259	1	SRT	FADS2
MXI1	6.47858e-05	0.322252	0.075	0.267	1	SRT	MXI1
RPS3AP6	6.67973e-05	0.502763	0.112	0.344	1	SRT	RPS3AP6
C22orf39	7.06914e-05	0.423846	0.065	0.256	1	SRT	C22orf39
RPL7AP66	7.30078e-05	0.313492	0.065	0.255	1	SRT	RPL7AP66
AC090498.11	8.07316e-05	0.662019	0.14	0.392	1	SRT	AC090498.1
RPS7P1	8.6513e-05	0.63732	0.168	0.442	1	SRT	RPS7P1
RPL281	9.11285e-05	0.706347	0.738	0.85	1	SRT	RPL28
TLK1	9.24253e-05	0.255919	0.084	0.286	1	SRT	TLK1
NCOA7	9.27236e-05	0.347227	0.065	0.251	1	SRT	NCOA7
RPS231	0.000102162	0.600235	0.832	0.921	1	SRT	RPS23
RPS81	0.00010258	0.574324	0.804	0.922	1	SRT	RPS8
S100A131	0.000104416	0.453373	0.206	0.514	1	SRT	S100A13
RPL13A1	0.000110206	0.505688	0.785	0.886	1	SRT	RPL13A
RPS251	0.000110504	0.623253	0.729	0.771	1	SRT	RPS25
FKBP8	0.000111622	0.485354	0.234	0.562	1	SRT	FKBP8
MAGED1	0.000117962	0.535516	0.15	0.394	1	SRT	MAGED1
SAFB2	0.000119165	0.292058	0.075	0.265	1	SRT	SAFB2
NEDD8	0.000119477	0.418605	0.262	0.606	1	SRT	NEDD8
HELZ	0.000126648	0.291502	0.084	0.281	1	SRT	HELZ
AK6	0.000127413	0.67952	0.075	0.264	1	SRT	AK6
TXN2	0.000127605	0.398379	0.131	0.361	1	SRT	TXN2
IFI27L1	0.000130075	0.453798	0.093	0.297	1	SRT	IFI27L1
PIK3C2A	0.000134922	0.314664	0.075	0.257	1	SRT	PIK3C2A
AC136632.11	0.000137028	0.618972	0.215	0.523	1	SRT	AC136632.1
RPL10P16	0.000137181	0.672967	0.15	0.399	1	SRT	RPL10P16
C9orf16	0.000145817	0.550798	0.103	0.31	1	SRT	C9orf16
RPL8	0.000157764	0.674172	0.766	0.916	1	SRT	RPL8
PPP1R14B	0.000164742	0.419301	0.093	0.286	1	SRT	PPP1R14B
AC069218.1	0.000176684	0.663972	0.093	0.292	1	SRT	AC069218.1
OXA1L	0.000179611	0.372625	0.112	0.317	1	SRT	OXA1L
LLPH	0.000189474	0.354292	0.075	0.251	1	SRT	LLPH
RPS281	0.000210088	0.803611	0.72	0.794	1	SRT	RPS28
ETFA	0.000214227	0.422099	0.103	0.299	1	SRT	ETFA
MRPL36	0.000217039	0.380896	0.084	0.266	1	SRT	MRPL36
RPL121	0.000231559	0.539272	0.785	0.954	1	SRT	RPL12
SEC62	0.000245187	0.614407	0.271	0.62	1	SRT	SEC62
NDUFS5	0.00024757	0.452587	0.252	0.585	1	SRT	NDUFS5
RPL37A1	0.000266696	0.635109	0.794	0.877	1	SRT	RPL37A
MT-ND4L1	0.00026819	0.312314	0.308	0.664	1	SRT	MT-ND4L
LSM10	0.000275634	0.31968	0.084	0.26	1	SRT	LSM10
SND1	0.000280899	0.365814	0.112	0.314	1	SRT	SND1
AC011447.1	0.000292441	0.688039	0.084	0.265	1	SRT	AC011447.1
CALM1	0.000318833	0.551893	0.327	0.666	1	SRT	CALM1
NUDT3	0.000326446	0.427	0.093	0.282	1	SRT	NUDT3
IPO5	0.000329168	0.39525	0.084	0.265	1	SRT	IPO5
RPL18AP31	0.00033485	0.525197	0.252	0.578	1	SRT	RPL18AP3
RPL371	0.000341663	0.521153	0.822	0.891	1	SRT	RPL37
CCNG1	0.000344813	0.478223	0.112	0.312	1	SRT	CCNG1
HAGH	0.000347747	0.296384	0.084	0.257	1	SRT	HAGH
RPS23P81	0.000349283	0.588007	0.243	0.576	1	SRT	RPS23P8
HNRNPA3	0.000355106	0.696753	0.252	0.588	1	SRT	HNRNPA3
Z74021.1	0.000360902	0.283454	0.084	0.263	1	SRT	Z74021.1
SNHG5	0.00037664	0.657389	0.252	0.571	1	SRT	SNHG5
GSTP1	0.000382033	0.268575	0.318	0.719	1	SRT	GSTP1
RPL23A1	0.000391834	0.506089	0.748	0.834	1	SRT	RPL23A
EIF2D	0.000416538	0.435782	0.084	0.256	1	SRT	EIF2D
PTMS1	0.00042413	0.416668	0.308	0.681	1	SRT	PTMS
SAP18	0.000438702	0.509023	0.299	0.662	1	SRT	SAP18
RPL5P4	0.000491925	0.817487	0.131	0.338	1	SRT	RPL5P4
EDF1	0.000493642	0.386433	0.29	0.63	1	SRT	EDF1
EIF1AY	0.000496574	0.460292	0.084	0.252	1	SRT	EIF1AY
EPHX11	0.000506432	0.307769	0.271	0.583	1	SRT	EPHX1
MRPL54	0.000618729	0.546212	0.084	0.252	1	SRT	MRPL54
RPS19	0.000705582	0.624386	0.673	0.833	1	SRT	RPS19
RPS181	0.000744313	0.476224	0.813	0.968	1	SRT	RPS18
PRPS2	0.000812456	0.757218	0.346	0.717	1	SRT	PRPS2
CHCHD7	0.000839436	0.772606	0.093	0.261	1	SRT	CHCHD7
PARL	0.000866004	0.386124	0.093	0.261	1	SRT	PARL
SET	0.000868191	0.626979	0.252	0.55	1	SRT	SET
NCL	0.00100787	0.586548	0.252	0.547	1	SRT	NCL
AP001324.11	0.00104189	0.373872	0.28	0.594	1	SRT	AP001324.1
AC024293.1	0.00107511	0.773699	0.206	0.474	1	SRT	AC024293.1
CSDE1	0.00115189	0.581838	0.271	0.581	1	SRT	CSDE1
INSL3	0.00120177	2.05661	0.477	0.861	1	SRT	INSL3
PDXK	0.00120924	0.629535	0.14	0.338	1	SRT	PDXK
NOP53	0.00128658	0.435019	0.299	0.618	1	SRT	NOP53
RPS141	0.00141965	0.572304	0.71	0.899	1	SRT	RPS14
RPL19	0.00163177	0.478268	0.804	0.942	1	SRT	RPL19
COMMD6	0.00163753	0.503341	0.299	0.653	1	SRT	COMMD6
RPS15A1	0.00172362	0.732335	0.636	0.728	1	SRT	RPS15A
TRIM44	0.0018147	0.477503	0.103	0.269	1	SRT	TRIM44
TPT1	0.00182621	0.452793	0.897	0.99	1	SRT	TPT1
CCDC74A1	0.0020558	0.399347	0.131	0.31	1	SRT	CCDC74A
PRDX5	0.0022438	0.32689	0.308	0.643	1	SRT	PRDX5
RPS91	0.00250119	0.494656	0.71	0.873	1	SRT	RPS9
RPL30	0.00267801	0.458041	0.794	0.969	1	SRT	RPL30
NPC2	0.00285116	0.353031	0.29	0.592	1	SRT	NPC2
AC243919.12	0.00288566	0.499193	0.28	0.585	1	SRT	AC243919.1
EIF5B	0.00292444	0.831788	0.187	0.416	1	SRT	EIF5B
BX119917.1	0.00353138	0.508676	0.103	0.256	1	SRT	BX119917.1
PLEKHA41	0.00357596	0.941591	0.131	0.308	1	SRT	PLEKHA4
RPL211	0.00359643	0.577152	0.766	0.874	1	SRT	RPL21
PINK1	0.00368232	0.695051	0.103	0.256	1	SRT	PINK1
AC004086.1	0.00368526	0.602573	0.71	0.876	1	SRT	AC004086.1
RPL321	0.00406117	0.469706	0.794	0.951	1	SRT	RPL32
RPL101	0.00415527	0.554385	0.86	0.978	1	SRT	RPL10
COX7C	0.00473376	0.305161	0.346	0.682	1	SRT	COX7C
RPL36AL	0.0049466	0.791289	0.561	0.696	1	SRT	RPL36AL
RPLP2	0.00503522	0.546716	0.626	0.827	1	SRT	RPLP2
PIR	0.00529896	0.262284	0.121	0.272	1	SRT	PIR
RPL18A1	0.00578505	0.539359	0.664	0.884	1	SRT	RPL18A
CCDC25	0.00605082	0.508753	0.121	0.272	1	SRT	CCDC25
FTL	0.00626939	0.611877	0.776	0.99	1	SRT	FTL
RPL10A	0.00727547	0.531765	0.729	0.899	1	SRT	RPL10A
RPL311	0.00771121	0.255463	0.364	0.671	1	SRT	RPL31
RPS28P7	0.00888058	0.904397	0.178	0.367	1	SRT	RPS28P7
RPS7	0.00895445	0.498412	0.72	0.844	1	SRT	RPS7
NAP1L1	0.00976447	0.785936	0.299	0.61	1	SRT	NAP1L1
WAS	3.14351e-140	0.851426	0.719	0.002	5.91231e-136	MCR	WAS
RNASE6	4.08912e-137	1.32413	0.844	0.008	7.69081e-133	MCR	RNASE6
TBXAS1	2.53055e-136	1.05272	0.844	0.008	4.75946e-132	MCR	TBXAS1
MSR1	2.6886e-131	1.51366	0.875	0.012	5.05671e-127	MCR	MSR1
ADAP2	5.39275e-130	1.5838	0.844	0.011	1.01427e-125	MCR	ADAP2
CSF1R	1.81386e-128	1.85848	0.969	0.019	3.4115e-124	MCR	CSF1R
SPI1	4.69114e-121	1.25413	0.781	0.01	8.82309e-117	MCR	SPI1
HLA-DMB	2.56485e-120	1.59876	0.875	0.016	4.82397e-116	MCR	HLA-DMB
HLA-DRB6	5.25518e-117	1.74047	0.719	0.007	9.88394e-113	MCR	HLA-DRB6
LY86	2.21834e-116	0.952951	0.656	0.004	4.17225e-112	MCR	LY86
GPR34	3.05678e-112	1.60393	0.844	0.016	5.74919e-108	MCR	GPR34
PTAFR	2.52763e-111	0.783356	0.656	0.005	4.75397e-107	MCR	PTAFR
TFEC	6.93806e-110	0.794972	0.625	0.004	1.30491e-105	MCR	TFEC
FCER1G	1.01884e-109	2.16133	1	0.032	1.91623e-105	MCR	FCER1G
C1QC	3.44649e-109	2.95364	0.938	0.027	6.48216e-105	MCR	C1QC
CYBB	3.60271e-109	1.65188	0.906	0.022	6.77598e-105	MCR	CYBB
HLA-DRB5	9.97645e-109	0.985469	0.656	0.006	1.87637e-104	MCR	HLA-DRB5
TLR2	1.2644e-108	0.793078	0.594	0.003	2.37809e-104	MCR	TLR2
HCK	4.58431e-107	0.9507	0.562	0.002	8.62217e-103	MCR	HCK
MARCH1	1.55218e-106	0.809735	0.656	0.006	2.91933e-102	MCR	MARCH1
LST1	6.38145e-106	0.995228	0.781	0.014	1.20022e-101	MCR	LST1
AIF1	5.90216e-104	2.37604	1	0.037	1.11008e-99	MCR	AIF1
MS4A7	6.6688e-103	2.25745	0.906	0.026	1.25427e-98	MCR	MS4A7
CD84	6.60123e-102	1.06838	0.812	0.018	1.24156e-97	MCR	CD84
MRC1	1.02715e-101	1.68167	0.844	0.021	1.93187e-97	MCR	MRC1
VSIG4	1.04697e-101	1.47042	0.812	0.018	1.96914e-97	MCR	VSIG4
FPR3	2.8153e-100	0.977646	0.5	0.001	5.29502e-96	MCR	FPR3
HLA-DOA	6.90309e-100	0.765201	0.5	0.001	1.29833e-95	MCR	HLA-DOA
ITGAM	8.77797e-100	0.960764	0.75	0.014	1.65096e-95	MCR	ITGAM
CCR1	8.31844e-99	0.812589	0.656	0.008	1.56453e-94	MCR	CCR1
MPEG1	1.07952e-98	1.52299	0.812	0.019	2.03035e-94	MCR	MPEG1
HLA-DQA1	1.09141e-98	2.51677	0.844	0.023	2.05273e-94	MCR	HLA-DQA1
C3AR1	2.87499e-98	1.27086	0.688	0.011	5.40729e-94	MCR	C3AR1
P2RY13	5.06e-98	1.19123	0.688	0.011	9.51684e-94	MCR	P2RY13
FCGR2B	3.63258e-95	1.32387	0.719	0.014	6.83216e-91	MCR	FCGR2B
SYK	1.08141e-94	0.943675	0.781	0.018	2.03392e-90	MCR	SYK
ITGB2	3.88281e-94	1.45713	0.844	0.024	7.30279e-90	MCR	ITGB2
CYTH4	4.99436e-94	0.861434	0.719	0.014	9.3934e-90	MCR	CYTH4
C1QB	1.39459e-93	2.8167	0.906	0.034	2.62294e-89	MCR	C1QB
LAPTM5	5.57349e-93	1.46212	0.938	0.034	1.04826e-88	MCR	LAPTM5
RCSD1	4.50291e-92	0.895048	0.75	0.018	8.46907e-88	MCR	RCSD1
PLEK	4.84634e-92	1.14463	0.688	0.013	9.115e-88	MCR	PLEK
CD163	4.97978e-92	1.65655	0.906	0.031	9.36597e-88	MCR	CD163
PTPRC	2.61118e-91	1.18777	0.875	0.027	4.91111e-87	MCR	PTPRC
SELPLG	2.72101e-90	0.554336	0.531	0.004	5.11768e-86	MCR	SELPLG
UCP2	5.66926e-89	1.31415	0.781	0.022	1.06627e-84	MCR	UCP2
NCKAP1L	1.88375e-88	0.926907	0.719	0.016	3.54296e-84	MCR	NCKAP1L
INPP5D	6.35354e-88	0.663564	0.594	0.008	1.19497e-83	MCR	INPP5D
TLR7	1.98539e-87	0.645986	0.469	0.002	3.73413e-83	MCR	TLR7
C5AR1	3.02289e-87	1.12743	0.594	0.008	5.68545e-83	MCR	C5AR1
SLA	7.67173e-87	0.644239	0.625	0.011	1.4429e-82	MCR	SLA
IGSF21	1.0634e-86	0.654372	0.438	0.001	2.00004e-82	MCR	IGSF21
ALOX5AP	4.23101e-86	1.34112	0.844	0.029	7.95768e-82	MCR	ALOX5AP
NCF4	5.07326e-86	0.798872	0.688	0.015	9.54179e-82	MCR	NCF4
FCGR2A	6.61405e-86	1.68713	0.875	0.034	1.24397e-81	MCR	FCGR2A
TYROBP	1.58719e-85	2.66064	1	0.055	2.98519e-81	MCR	TYROBP
FYB1	3.89518e-85	1.22246	0.844	0.03	7.32605e-81	MCR	FYB1
VAMP8	1.56229e-84	1.40302	0.938	0.043	2.93836e-80	MCR	VAMP8
FCGR3A	2.52308e-84	1.24553	0.5	0.004	4.7454e-80	MCR	FCGR3A
TLR4	1.09171e-83	1.0595	0.75	0.022	2.0533e-79	MCR	TLR4
LYZ	3.53901e-83	2.35658	0.906	0.039	6.65617e-79	MCR	LYZ
HAVCR2	7.46428e-83	0.607661	0.531	0.006	1.40388e-78	MCR	HAVCR2
IL10RA	7.63508e-83	1.16425	0.781	0.024	1.436e-78	MCR	IL10RA
FOLR2	9.87036e-83	2.45421	0.875	0.037	1.85642e-78	MCR	FOLR2
MYO1F	1.11666e-82	0.83691	0.656	0.015	2.10021e-78	MCR	MYO1F
MNDA	2.99189e-82	1.38559	0.688	0.017	5.62714e-78	MCR	MNDA
TNFAIP8L2	1.57372e-81	0.466662	0.438	0.002	2.95986e-77	MCR	TNFAIP8L2
IL18	2.15905e-81	0.758234	0.562	0.008	4.06074e-77	MCR	IL18
MGAT4A	3.6451e-81	0.862137	0.625	0.013	6.85571e-77	MCR	MGAT4A
BLNK	6.28679e-81	0.490328	0.438	0.002	1.18242e-76	MCR	BLNK
PREX1	9.94415e-81	0.680822	0.562	0.008	1.8703e-76	MCR	PREX1
PLD4	1.83758e-80	0.527498	0.406	0.001	3.45612e-76	MCR	PLD4
AC090559.1	1.94902e-80	0.465431	0.406	0.001	3.66571e-76	MCR	AC090559.1
HSPA7	3.14558e-80	0.694625	0.5	0.005	5.9162e-76	MCR	HSPA7
CD53	1.04796e-79	1.19234	0.875	0.035	1.97101e-75	MCR	CD53
ARHGAP9	1.20908e-79	0.489416	0.5	0.005	2.27404e-75	MCR	ARHGAP9
ST6GAL1	1.53764e-78	0.918733	0.594	0.012	2.892e-74	MCR	ST6GAL1
CD86	1.61166e-78	0.731006	0.531	0.007	3.03121e-74	MCR	CD86
SERPINA1	3.42635e-78	0.725371	0.469	0.004	6.44427e-74	MCR	SERPINA1
DOK2	5.18421e-78	0.903983	0.625	0.014	9.75046e-74	MCR	DOK2
EVI2B	5.59489e-78	0.844118	0.625	0.014	1.05229e-73	MCR	EVI2B
MS4A4A	5.66286e-78	1.49322	0.844	0.034	1.06507e-73	MCR	MS4A4A
MS4A6A	5.77715e-77	2.15339	0.969	0.055	1.08657e-72	MCR	MS4A6A
LCP1	3.72853e-76	1.22204	0.75	0.026	7.01261e-72	MCR	LCP1
LGALS9	5.18544e-76	0.861401	0.75	0.027	9.75278e-72	MCR	LGALS9
RGS18	7.7845e-76	0.508167	0.438	0.003	1.46411e-71	MCR	RGS18
AOAH	1.47611e-75	0.623323	0.531	0.008	2.77627e-71	MCR	AOAH
CD14	5.25282e-75	2.49887	1	0.064	9.8795e-71	MCR	CD14
VMO1	1.67655e-74	0.640894	0.469	0.005	3.15325e-70	MCR	VMO1
GNA15	1.68267e-74	0.559533	0.406	0.002	3.16476e-70	MCR	GNA15
PCED1B-AS1	1.85127e-74	0.632688	0.594	0.013	3.48187e-70	MCR	PCED1B-AS1
HLA-DQB2	6.03257e-74	0.685002	0.469	0.005	1.13461e-69	MCR	HLA-DQB2
MS4A4E	1.40909e-73	0.36325	0.375	0.001	2.65022e-69	MCR	MS4A4E
CLEC10A	2.79411e-73	1.39712	0.719	0.025	5.25517e-69	MCR	CLEC10A
HCLS1	6.33516e-73	1.13777	0.812	0.036	1.19152e-68	MCR	HCLS1
FCGBP	2.64018e-72	1.00455	0.5	0.007	4.96566e-68	MCR	FCGBP
CD37	2.72054e-72	0.930438	0.656	0.019	5.1168e-68	MCR	CD37
RGS19	3.27867e-72	0.852489	0.656	0.02	6.16653e-68	MCR	RGS19
LAIR1	1.13258e-71	0.784625	0.562	0.012	2.13016e-67	MCR	LAIR1
EMB	1.16777e-71	0.910253	0.688	0.022	2.19634e-67	MCR	EMB
CSF3R	2.61944e-71	0.524006	0.438	0.004	4.92664e-67	MCR	CSF3R
CTSS	5.78489e-71	1.77793	0.906	0.054	1.08802e-66	MCR	CTSS
ARHGAP18	3.60103e-70	1.1127	0.75	0.031	6.77283e-66	MCR	ARHGAP18
CX3CR1	1.0947e-69	1.54926	0.531	0.011	2.05892e-65	MCR	CX3CR1
VAV1	1.17542e-69	0.407654	0.469	0.006	2.21072e-65	MCR	VAV1
BASP1	3.89784e-69	1.03559	0.562	0.014	7.33106e-65	MCR	BASP1
EVI2A	5.54335e-69	0.536652	0.531	0.011	1.04259e-64	MCR	EVI2A
JAML	9.25504e-69	0.58196	0.531	0.011	1.74069e-64	MCR	JAML
CD33	9.89973e-69	0.44167	0.5	0.008	1.86194e-64	MCR	CD33
LILRB1	3.22945e-68	0.444653	0.375	0.002	6.07395e-64	MCR	LILRB1
FGD2	5.25437e-68	0.448434	0.375	0.002	9.88243e-64	MCR	FGD2
NAV2	3.03607e-67	0.507011	0.344	0.001	5.71025e-63	MCR	NAV2
HLA-DMA	4.48412e-67	1.83438	0.844	0.048	8.43373e-63	MCR	HLA-DMA
Z97192.3	4.826e-67	0.348866	0.344	0.001	9.07675e-63	MCR	Z97192.3
RN7SL138P	6.6073e-67	0.395819	0.312	0	1.2427e-62	MCR	RN7SL138P
GMFG	8.47652e-67	0.903348	0.75	0.031	1.59426e-62	MCR	GMFG
NLRP3	2.07945e-66	0.651353	0.469	0.007	3.91103e-62	MCR	NLRP3
AC004151.1	2.43052e-66	0.651686	0.625	0.019	4.57133e-62	MCR	AC004151.1
PTPN6	9.06909e-66	0.788941	0.562	0.015	1.70571e-61	MCR	PTPN6
ARHGAP4	1.28365e-65	0.930344	0.719	0.03	2.41429e-61	MCR	ARHGAP4
GPR183	1.3268e-65	1.42957	0.719	0.031	2.49545e-61	MCR	GPR183
SLC7A7	8.47665e-65	0.613149	0.438	0.006	1.59429e-60	MCR	SLC7A7
GATM	2.2016e-64	0.940151	0.812	0.042	4.14077e-60	MCR	GATM
POU2F2	4.15073e-64	0.810188	0.438	0.006	7.80669e-60	MCR	POU2F2
C1QA	6.65394e-64	3.14538	0.938	0.075	1.25147e-59	MCR	C1QA
FLI1	1.51645e-63	0.50491	0.5	0.011	2.85213e-59	MCR	FLI1
CD200R1	6.77855e-62	0.615252	0.406	0.005	1.27491e-57	MCR	CD200R1
OTULINL	8.543e-62	0.796801	0.594	0.02	1.60677e-57	MCR	OTULINL
PIK3CG	9.75357e-62	0.592384	0.406	0.005	1.83445e-57	MCR	PIK3CG
TGFBI	1.26923e-61	1.43419	0.906	0.064	2.38716e-57	MCR	TGFBI
LILRA2	1.36773e-61	0.522175	0.344	0.002	2.57242e-57	MCR	LILRA2
GAPT	1.36773e-61	0.384704	0.344	0.002	2.57242e-57	MCR	GAPT
IRF5	1.84168e-61	0.449855	0.406	0.005	3.46382e-57	MCR	IRF5
DOCK2	2.11109e-61	0.643318	0.5	0.012	3.97053e-57	MCR	DOCK2
IQGAP2	3.26553e-61	0.949261	0.625	0.022	6.14181e-57	MCR	IQGAP2
ALOX5	3.99828e-61	0.458291	0.531	0.014	7.51996e-57	MCR	ALOX5
FERMT3	5.22052e-61	0.829968	0.688	0.031	9.81876e-57	MCR	FERMT3
LRRC25	5.28271e-61	0.533676	0.438	0.007	9.93572e-57	MCR	LRRC25
RPS6KA1	6.79146e-61	0.529322	0.438	0.007	1.27734e-56	MCR	RPS6KA1
AL034397.3	1.581e-60	0.507083	0.312	0.001	2.97355e-56	MCR	AL034397.3
PTPRE	2.04409e-60	0.815508	0.562	0.017	3.84453e-56	MCR	PTPRE
HLA-DQA2	2.4457e-60	0.301453	0.281	0	4.59987e-56	MCR	HLA-DQA2
GIMAP4	2.56497e-60	0.849849	0.656	0.026	4.8242e-56	MCR	GIMAP4
F13A1	8.9112e-60	2.42889	0.938	0.074	1.67602e-55	MCR	F13A1
TRPM2	5.95617e-59	0.370249	0.375	0.004	1.12024e-54	MCR	TRPM2
ADA2	6.16096e-59	0.889261	0.656	0.03	1.15875e-54	MCR	ADA2
IGSF6	6.58699e-59	1.14972	0.531	0.016	1.23888e-54	MCR	IGSF6
PTPRJ	1.88823e-58	0.565693	0.469	0.011	3.55138e-54	MCR	PTPRJ
HLA-DQB1	5.13329e-58	2.31966	0.875	0.065	9.65468e-54	MCR	HLA-DQB1
LAT2	5.82778e-58	0.336612	0.406	0.006	1.09609e-53	MCR	LAT2
CD300A	1.53549e-57	0.522323	0.438	0.008	2.88796e-53	MCR	CD300A
TREM2	2.40155e-57	0.607129	0.344	0.003	4.51683e-53	MCR	TREM2
PIK3AP1	2.48729e-57	0.760832	0.594	0.023	4.67809e-53	MCR	PIK3AP1
EBI3	3.93894e-57	0.365848	0.344	0.003	7.40836e-53	MCR	EBI3
DUSP6	3.1574e-56	2.14916	0.875	0.064	5.93845e-52	MCR	DUSP6
C1orf162	6.67856e-56	1.05555	0.5	0.015	1.2561e-51	MCR	C1orf162
MTSS1	8.87682e-56	1.08402	0.625	0.027	1.66955e-51	MCR	MTSS1
KCNQ1	1.57109e-55	0.388517	0.375	0.005	2.95491e-51	MCR	KCNQ1
ALCAM	1.82444e-55	0.519354	0.406	0.007	3.43141e-51	MCR	ALCAM
GGTA1P	1.901e-55	1.61736	0.938	0.084	3.5754e-51	MCR	GGTA1P
ATP8B4	2.16412e-55	0.657935	0.5	0.015	4.07028e-51	MCR	ATP8B4
NPL	2.55875e-55	0.752493	0.5	0.015	4.81251e-51	MCR	NPL
NCF2	5.24289e-55	0.596649	0.438	0.01	9.86082e-51	MCR	NCF2
PECAM1	5.96735e-55	0.613333	0.562	0.02	1.12234e-50	MCR	PECAM1
CD209	6.83953e-55	0.799963	0.438	0.01	1.28638e-50	MCR	CD209
RN7SL368P	2.95884e-54	0.542025	0.281	0.001	5.56498e-50	MCR	RN7SL368P
PTGER4	4.72646e-54	0.971474	0.531	0.018	8.88952e-50	MCR	PTGER4
TLR8	4.93254e-54	0.379489	0.281	0.001	9.27713e-50	MCR	TLR8
CXorf21	4.93254e-54	0.348687	0.281	0.001	9.27713e-50	MCR	CXorf21
CIITA	1.58713e-53	0.533615	0.344	0.004	2.98508e-49	MCR	CIITA
LILRB4	2.63716e-53	0.474465	0.344	0.004	4.95997e-49	MCR	LILRB4
GCNT1	4.37716e-53	0.358664	0.344	0.004	8.23255e-49	MCR	GCNT1
FCER1A	9.8804e-53	1.27481	0.438	0.011	1.85831e-48	MCR	FCER1A
APBB1IP	1.22924e-52	0.59519	0.438	0.011	2.31195e-48	MCR	APBB1IP
ARHGAP30	2.12034e-52	0.468153	0.438	0.011	3.98794e-48	MCR	ARHGAP30
TM6SF1	2.49212e-52	0.531088	0.406	0.008	4.68717e-48	MCR	TM6SF1
SNX10	3.02427e-52	0.530344	0.406	0.008	5.68805e-48	MCR	SNX10
CORO1A	3.13817e-52	0.700128	0.625	0.03	5.90227e-48	MCR	CORO1A
HPGDS	3.98766e-52	0.670123	0.375	0.006	7.49998e-48	MCR	HPGDS
ARRB2	4.96513e-52	1.07802	0.781	0.054	9.33842e-48	MCR	ARRB2
CPVL	6.35326e-52	1.24828	0.844	0.072	1.19492e-47	MCR	CPVL
HCST	6.65194e-52	1.28398	0.625	0.03	1.2511e-47	MCR	HCST
PLCG2	6.37865e-51	0.364741	0.312	0.003	1.1997e-46	MCR	PLCG2
CRYBB1	1.03375e-50	0.40381	0.312	0.003	1.94427e-46	MCR	CRYBB1
HHEX	1.31249e-50	0.678133	0.531	0.021	2.46853e-46	MCR	HHEX
GPSM3	3.83287e-50	0.558276	0.531	0.02	7.20887e-46	MCR	GPSM3
SPN	1.58575e-49	0.323192	0.344	0.005	2.98248e-45	MCR	SPN
LMO2	1.58787e-49	0.767792	0.719	0.048	2.98647e-45	MCR	LMO2
IRF8	2.11437e-49	0.755994	0.656	0.038	3.97671e-45	MCR	IRF8
NFAM1	2.9661e-49	0.356617	0.281	0.002	5.57864e-45	MCR	NFAM1
ITGAX	4.48015e-49	0.332755	0.281	0.002	8.42627e-45	MCR	ITGAX
CLEC5A	7.11847e-49	0.443856	0.281	0.002	1.33884e-44	MCR	CLEC5A
SIGLEC1	1.07874e-48	0.8485	0.531	0.021	2.0289e-44	MCR	SIGLEC1
LYL1	1.17837e-48	0.586965	0.531	0.023	2.21627e-44	MCR	LYL1
COTL1	1.52439e-48	1.20172	0.781	0.063	2.86708e-44	MCR	COTL1
PMAIP1	1.68091e-48	0.608216	0.438	0.013	3.16146e-44	MCR	PMAIP1
MACORIS	1.48043e-47	0.559016	0.312	0.004	2.78439e-43	MCR	MACORIS
PSTPIP1	2.77871e-47	0.367671	0.375	0.008	5.2262e-43	MCR	PSTPIP1
STXBP2	6.21594e-47	0.429426	0.312	0.004	1.16909e-42	MCR	STXBP2
IL6R	8.25546e-47	0.427785	0.375	0.008	1.55269e-42	MCR	IL6R
ADAM28	1.20017e-46	0.510567	0.375	0.008	2.25728e-42	MCR	ADAM28
RASSF4	1.22094e-46	0.752423	0.781	0.064	2.29634e-42	MCR	RASSF4
NFKBID	2.47621e-46	0.537441	0.406	0.012	4.65726e-42	MCR	NFKBID
FGD3	3.02564e-46	0.390095	0.344	0.006	5.69062e-42	MCR	FGD3
CD83	4.8283e-46	1.57515	0.781	0.061	9.08107e-42	MCR	CD83
RBM47	1.66962e-45	0.80739	0.562	0.03	3.14023e-41	MCR	RBM47
IKZF1	3.14002e-45	0.436349	0.406	0.012	5.90574e-41	MCR	IKZF1
PIK3R5	8.87913e-45	0.293654	0.281	0.003	1.66999e-40	MCR	PIK3R5
PTGS1	9.75526e-45	0.283215	0.281	0.003	1.83477e-40	MCR	PTGS1
PRAG1	1.17738e-44	0.309243	0.281	0.003	2.21442e-40	MCR	PRAG1
UNC93B1	1.31907e-44	0.914529	0.656	0.046	2.48091e-40	MCR	UNC93B1
FCGR2C	1.42076e-44	0.33196	0.281	0.003	2.67216e-40	MCR	FCGR2C
DENND3	4.88669e-44	0.38199	0.312	0.005	9.19089e-40	MCR	DENND3
FRMD4B	5.97412e-44	0.981029	0.719	0.061	1.12361e-39	MCR	FRMD4B
OSCAR	3.48036e-43	0.453473	0.375	0.011	6.54586e-39	MCR	OSCAR
GNG2	5.24834e-43	0.746664	0.656	0.045	9.87108e-39	MCR	GNG2
THEMIS2	1.09286e-42	0.59287	0.406	0.013	2.05545e-38	MCR	THEMIS2
CLEC7A	1.49229e-42	1.59242	0.562	0.032	2.80671e-38	MCR	CLEC7A
SMAP2	4.83422e-42	0.72137	0.75	0.069	9.09219e-38	MCR	SMAP2
TET3	8.41433e-42	0.351336	0.344	0.008	1.58257e-37	MCR	TET3
PAG1	1.50227e-41	0.460311	0.406	0.014	2.82547e-37	MCR	PAG1
SRGN	5.52685e-41	1.83647	0.906	0.113	1.03949e-36	MCR	SRGN
LRRC8C	5.72247e-41	0.348111	0.375	0.012	1.07628e-36	MCR	LRRC8C
FCGR1A	6.18892e-41	0.299951	0.281	0.004	1.16401e-36	MCR	FCGR1A
DOCK10	1.21473e-40	0.460803	0.406	0.015	2.28467e-36	MCR	DOCK10
FAM49B	4.21438e-40	0.95231	0.75	0.073	7.92641e-36	MCR	FAM49B
HLA-DRB1	1.57679e-39	3.25857	1	0.186	2.96564e-35	MCR	HLA-DRB1
ST8SIA4	4.63376e-39	0.555238	0.375	0.013	8.71518e-35	MCR	ST8SIA4
B3GNT5	5.54232e-39	0.691072	0.406	0.016	1.0424e-34	MCR	B3GNT5
FRMD4A	5.58728e-39	0.561796	0.375	0.013	1.05086e-34	MCR	FRMD4A
GPR132	7.54834e-39	0.269826	0.344	0.01	1.41969e-34	MCR	GPR132
CD93	1.49772e-38	0.750912	0.5	0.027	2.81691e-34	MCR	CD93
ARHGAP27	1.8763e-38	0.365789	0.375	0.013	3.52894e-34	MCR	ARHGAP27
TYMP	2.16833e-38	0.41197	0.281	0.005	4.0782e-34	MCR	TYMP
TNFRSF11A	2.76072e-38	0.397512	0.281	0.005	5.19237e-34	MCR	TNFRSF11A
CCDC170	4.05396e-38	0.665407	0.406	0.017	7.62468e-34	MCR	CCDC170
FAM49A	4.5361e-38	0.547514	0.406	0.017	8.5315e-34	MCR	FAM49A
VENTX	1.08075e-37	0.482885	0.438	0.019	2.03267e-33	MCR	VENTX
SKAP2	2.74981e-37	0.703323	0.688	0.065	5.17184e-33	MCR	SKAP2
TTYH3	3.68163e-37	0.908586	0.625	0.054	6.92442e-33	MCR	TTYH3
PIK3CD	4.25286e-37	0.452445	0.375	0.014	7.99877e-33	MCR	PIK3CD
STK17B	5.16385e-37	0.753665	0.562	0.039	9.71217e-33	MCR	STK17B
GIMAP7	1.15118e-36	0.452686	0.5	0.027	2.16514e-32	MCR	GIMAP7
ALDH3B1	2.52532e-36	0.558333	0.406	0.018	4.74963e-32	MCR	ALDH3B1
PALD1	3.29088e-36	0.382641	0.375	0.015	6.18948e-32	MCR	PALD1
CYSLTR1	3.94449e-36	0.343874	0.312	0.008	7.4188e-32	MCR	CYSLTR1
PRKCB	5.56746e-36	0.365206	0.312	0.008	1.04713e-31	MCR	PRKCB
DOK3	7.96147e-36	0.306573	0.281	0.006	1.49739e-31	MCR	DOK3
ITGA4	1.41344e-35	0.655859	0.438	0.022	2.6584e-31	MCR	ITGA4
ADCY7	1.45986e-35	0.685452	0.562	0.042	2.74571e-31	MCR	ADCY7
PDGFB	1.95668e-35	0.524801	0.344	0.012	3.68013e-31	MCR	PDGFB
CYBA	2.806e-35	1.87868	0.938	0.167	5.27753e-31	MCR	CYBA
PLCB2	4.64427e-35	0.456087	0.344	0.012	8.73494e-31	MCR	PLCB2
STAB1	7.65251e-35	1.48686	0.844	0.11	1.43928e-30	MCR	STAB1
LILRB5	1.46997e-34	1.06115	0.406	0.019	2.76472e-30	MCR	LILRB5
ZSWIM6	2.03072e-34	0.715385	0.531	0.039	3.81937e-30	MCR	ZSWIM6
SIRPA	3.21903e-34	0.70659	0.688	0.073	6.05435e-30	MCR	SIRPA
TLR1	4.78452e-34	0.314065	0.344	0.013	8.99873e-30	MCR	TLR1
LYN	1.36752e-33	0.707562	0.625	0.059	2.57203e-29	MCR	LYN
SAMSN1	1.70437e-33	0.336112	0.344	0.013	3.20557e-29	MCR	SAMSN1
FXYD5	1.76096e-33	1.15527	0.688	0.074	3.31201e-29	MCR	FXYD5
LPAR6	2.62412e-33	1.42017	0.844	0.126	4.93544e-29	MCR	LPAR6
SLCO2B1	2.94075e-33	1.28824	0.844	0.122	5.53096e-29	MCR	SLCO2B1
GLIPR1	3.74409e-33	1.23163	0.969	0.194	7.04189e-29	MCR	GLIPR1
TRIB1	4.14655e-33	0.747748	0.344	0.014	7.79882e-29	MCR	TRIB1
VAV3	5.11881e-33	0.304937	0.281	0.007	9.62746e-29	MCR	VAV3
SH2B3	9.50106e-33	0.683025	0.562	0.048	1.78696e-28	MCR	SH2B3
BCL2A1	1.37175e-32	0.678489	0.312	0.011	2.57999e-28	MCR	BCL2A1
BCAT1	3.7333e-32	0.764868	0.5	0.037	7.02159e-28	MCR	BCAT1
ETV5	6.23469e-32	0.608038	0.438	0.027	1.17262e-27	MCR	ETV5
CYTIP	9.89863e-32	0.388423	0.344	0.014	1.86173e-27	MCR	CYTIP
SCIMP	1.21574e-31	0.272945	0.281	0.008	2.28656e-27	MCR	SCIMP
SLC8A1	2.49404e-31	0.344299	0.344	0.015	4.69079e-27	MCR	SLC8A1
RNA5SP151	3.67982e-31	0.569649	0.312	0.012	6.921e-27	MCR	RNA5SP151
PTER	3.73159e-31	0.393696	0.281	0.008	7.01838e-27	MCR	PTER
SH3TC1	4.32469e-31	0.529927	0.375	0.019	8.13387e-27	MCR	SH3TC1
PTPRO	4.39732e-31	0.301188	0.281	0.008	8.27047e-27	MCR	PTPRO
CCL3	4.76082e-31	2.37215	0.656	0.074	8.95415e-27	MCR	CCL3
MYO5A	5.5841e-31	0.720911	0.562	0.052	1.05026e-26	MCR	MYO5A
PKIB	6.10267e-31	0.546813	0.281	0.008	1.14779e-26	MCR	PKIB
ADRB2	6.64603e-31	0.349955	0.312	0.012	1.24999e-26	MCR	ADRB2
RAPH1	1.85401e-30	0.690397	0.531	0.046	3.48702e-26	MCR	RAPH1
LRMP	2.22601e-30	0.396293	0.406	0.024	4.18668e-26	MCR	LRMP
LCP2	2.31042e-30	0.675505	0.5	0.039	4.34544e-26	MCR	LCP2
RUNX1	5.00052e-30	0.947309	0.625	0.068	9.40498e-26	MCR	RUNX1
CMKLR1	5.93329e-30	0.721023	0.438	0.03	1.11593e-25	MCR	CMKLR1
HLA-DPB1	8.67752e-30	2.82633	1	0.301	1.63207e-25	MCR	HLA-DPB1
MEF2C	8.73815e-30	1.42168	0.906	0.186	1.64347e-25	MCR	MEF2C
RNF125	1.45395e-29	0.375174	0.406	0.024	2.73459e-25	MCR	RNF125
RNF144B	1.69189e-29	0.334922	0.281	0.01	3.18211e-25	MCR	RNF144B
CD36	2.24132e-29	1.49031	0.5	0.04	4.21548e-25	MCR	CD36
RAB11FIP1	3.14597e-29	0.338236	0.438	0.029	5.91694e-25	MCR	RAB11FIP1
PARVG	4.9923e-29	0.278214	0.281	0.01	9.38953e-25	MCR	PARVG
RHBDF2	6.19429e-29	0.407391	0.375	0.021	1.16502e-24	MCR	RHBDF2
HLA-DRA	8.82834e-29	3.26642	1	0.316	1.66043e-24	MCR	HLA-DRA
CXCL2	1.2453e-28	1.2497	0.344	0.017	2.34215e-24	MCR	CXCL2
SPINT2	2.99117e-28	0.5476	0.812	0.12	5.62579e-24	MCR	SPINT2
TNFRSF1B	3.40698e-28	0.67269	0.562	0.059	6.40784e-24	MCR	TNFRSF1B
CXCL3	6.14589e-28	1.14748	0.312	0.014	1.15592e-23	MCR	CXCL3
AP1S2	6.78087e-28	0.957811	0.719	0.097	1.27535e-23	MCR	AP1S2
RASGEF1B	6.84004e-28	0.574342	0.312	0.014	1.28647e-23	MCR	RASGEF1B
SLC43A2	7.39797e-28	0.71238	0.625	0.075	1.39141e-23	MCR	SLC43A2
HLA-DPA1	7.72743e-28	3.14881	1	0.339	1.45337e-23	MCR	HLA-DPA1
RGS10	8.85441e-28	1.39733	0.938	0.227	1.66534e-23	MCR	RGS10
TSPAN15	1.40508e-27	0.292842	0.312	0.014	2.64267e-23	MCR	TSPAN15
LYVE1	1.51282e-27	1.75428	0.594	0.067	2.84531e-23	MCR	LYVE1
CD4	2.25042e-27	1.32522	0.844	0.165	4.23258e-23	MCR	CD4
CCL3L1	4.84033e-27	1.01243	0.344	0.018	9.1037e-23	MCR	CCL3L1
SLC16A3	9.73666e-27	0.338716	0.406	0.029	1.83127e-22	MCR	SLC16A3
TMEM170B	1.07449e-26	0.421747	0.438	0.035	2.0209e-22	MCR	TMEM170B
TPST2	1.73422e-26	0.352451	0.531	0.052	3.26172e-22	MCR	TPST2
SCAMP2	1.98803e-26	1.07071	0.906	0.226	3.73909e-22	MCR	SCAMP2
PNP	2.16459e-26	0.390186	0.312	0.015	4.07115e-22	MCR	PNP
DTNA	2.17245e-26	0.29523	0.281	0.012	4.08595e-22	MCR	DTNA
ZFHX3	3.13451e-26	1.11666	0.781	0.147	5.89538e-22	MCR	ZFHX3
GMIP	3.99946e-26	0.262549	0.281	0.012	7.52218e-22	MCR	GMIP
GRK2	4.98696e-26	0.805725	0.75	0.127	9.37947e-22	MCR	GRK2
TPP1	8.44969e-26	1.13351	0.906	0.222	1.58922e-21	MCR	TPP1
IPMK	8.69256e-26	0.282572	0.344	0.02	1.6349e-21	MCR	IPMK
PRDM1	1.05697e-25	0.645752	0.312	0.016	1.98795e-21	MCR	PRDM1
TGFBR1	1.08133e-25	0.755158	0.625	0.087	2.03377e-21	MCR	TGFBR1
CD74	1.13903e-25	3.60761	1	0.444	2.14229e-21	MCR	CD74
PLEKHO1	1.30181e-25	1.01204	0.781	0.157	2.44844e-21	MCR	PLEKHO1
ZMYND15	1.94703e-25	0.300537	0.281	0.013	3.66198e-21	MCR	ZMYND15
MX2	2.62749e-25	0.536427	0.438	0.037	4.94179e-21	MCR	MX2
EHD4	4.07908e-25	0.513621	0.469	0.043	7.67194e-21	MCR	EHD4
RGS1	4.108e-25	1.04386	0.438	0.035	7.72633e-21	MCR	RGS1
RAC2	4.69262e-25	0.321716	0.312	0.016	8.82587e-21	MCR	RAC2
SGK1	4.76612e-25	1.51081	0.688	0.099	8.96412e-21	MCR	SGK1
CH25H	5.12272e-25	1.20284	0.312	0.017	9.6348e-21	MCR	CH25H
ETS2	5.41557e-25	0.846262	0.75	0.129	1.01856e-20	MCR	ETS2
TNFAIP8	5.52057e-25	0.505399	0.438	0.036	1.03831e-20	MCR	TNFAIP8
HMOX1	8.10711e-25	0.969484	0.656	0.099	1.52478e-20	MCR	HMOX1
RIN3	8.4609e-25	0.471154	0.594	0.077	1.59133e-20	MCR	RIN3
PHACTR1	1.66926e-24	0.505174	0.375	0.027	3.13955e-20	MCR	PHACTR1
GIMAP1	2.93799e-24	0.402998	0.312	0.017	5.52578e-20	MCR	GIMAP1
CTSZ	3.61306e-24	1.59471	0.875	0.223	6.79545e-20	MCR	CTSZ
RB1	6.67283e-24	1.13063	0.844	0.202	1.25503e-19	MCR	RB1
FMNL1	7.63817e-24	0.496256	0.406	0.034	1.43659e-19	MCR	FMNL1
NABP1	8.28047e-24	0.814918	0.656	0.097	1.55739e-19	MCR	NABP1
SIPA1	1.33875e-23	0.594978	0.594	0.08	2.51792e-19	MCR	SIPA1
HDAC9	1.63954e-23	0.621097	0.344	0.023	3.08364e-19	MCR	HDAC9
GIMAP2	1.7082e-23	0.397979	0.344	0.023	3.21277e-19	MCR	GIMAP2
ATP2B1-AS1	2.24351e-23	0.803691	0.531	0.064	4.2196e-19	MCR	ATP2B1-AS1
RNASET2	3.95416e-23	1.40751	0.938	0.297	7.43699e-19	MCR	RNASET2
ENTPD1	4.28082e-23	0.495858	0.344	0.023	8.05136e-19	MCR	ENTPD1
CORO7	4.28082e-23	0.297687	0.344	0.023	8.05136e-19	MCR	CORO7
AP1B1	4.55535e-23	0.693639	0.688	0.119	8.5677e-19	MCR	AP1B1
PELI1	4.67584e-23	0.336243	0.438	0.04	8.79431e-19	MCR	PELI1
CMTM7	5.88276e-23	0.480436	0.406	0.035	1.10643e-18	MCR	CMTM7
BID	7.40061e-23	0.444969	0.375	0.03	1.39191e-18	MCR	BID
RNF166	7.48154e-23	0.449186	0.562	0.075	1.40713e-18	MCR	RNF166
GPRIN3	9.81554e-23	0.385205	0.344	0.023	1.84611e-18	MCR	GPRIN3
PTGS2	1.77074e-22	0.490246	0.281	0.015	3.33041e-18	MCR	PTGS2
CASP1	1.86783e-22	0.552118	0.5	0.059	3.51301e-18	MCR	CASP1
CSTA	6.0813e-22	0.497579	0.406	0.038	1.14377e-17	MCR	CSTA
SLC46A3	9.00043e-22	0.538383	0.406	0.038	1.6928e-17	MCR	SLC46A3
EGR2	9.35348e-22	1.36551	0.625	0.095	1.7592e-17	MCR	EGR2
DCK	9.45933e-22	0.658534	0.656	0.114	1.77911e-17	MCR	DCK
MOB1B	1.4683e-21	0.522902	0.469	0.053	2.76157e-17	MCR	MOB1B
IER3	1.70003e-21	1.46165	0.75	0.157	3.19741e-17	MCR	IER3
A2M	2.04251e-21	1.60582	0.906	0.286	3.84156e-17	MCR	A2M
ARHGDIB	2.42922e-21	1.06705	0.969	0.334	4.56888e-17	MCR	ARHGDIB
PYCARD	2.42986e-21	0.898851	0.781	0.186	4.57007e-17	MCR	PYCARD
EGFL7	2.96906e-21	0.945852	0.562	0.077	5.58421e-17	MCR	EGFL7
HACD4	3.11726e-21	0.348001	0.469	0.052	5.86294e-17	MCR	HACD4
CXCL16	3.33407e-21	1.08412	0.625	0.112	6.27072e-17	MCR	CXCL16
AC006978.1	4.03569e-21	0.419252	0.344	0.027	7.59033e-17	MCR	AC006978.1
LY96	5.47738e-21	0.730437	0.594	0.093	1.03018e-16	MCR	LY96
ANKRD44	6.93075e-21	0.408635	0.562	0.08	1.30354e-16	MCR	ANKRD44
PTK2B	1.28678e-20	0.278629	0.312	0.022	2.42018e-16	MCR	PTK2B
CCDC88B	2.66207e-20	0.321338	0.312	0.022	5.00682e-16	MCR	CCDC88B
SLC15A3	4.00505e-20	0.56178	0.531	0.076	7.5327e-16	MCR	SLC15A3
GPCPD1	4.23684e-20	0.475242	0.5	0.065	7.96865e-16	MCR	GPCPD1
TMSB4X	4.79046e-20	1.37793	1	0.943	9.0099e-16	MCR	TMSB4X
PCK2	5.64561e-20	0.387906	0.312	0.023	1.06183e-15	MCR	PCK2
ARID3A	6.11212e-20	0.506186	0.438	0.05	1.14957e-15	MCR	ARID3A
UAP1L1	6.62973e-20	0.380221	0.375	0.035	1.24692e-15	MCR	UAP1L1
SCARF1	6.69731e-20	0.258172	0.281	0.018	1.25963e-15	MCR	SCARF1
LRRFIP1	7.81937e-20	1.13717	0.75	0.186	1.47067e-15	MCR	LRRFIP1
OGFRL1	9.31177e-20	1.29136	0.812	0.221	1.75136e-15	MCR	OGFRL1
MFSD1	1.08417e-19	0.769348	0.688	0.14	2.0391e-15	MCR	MFSD1
CTSB	1.12911e-19	1.62407	0.969	0.4	2.12363e-15	MCR	CTSB
GRN	1.73465e-19	1.40598	0.969	0.388	3.26252e-15	MCR	GRN
LIPA	2.27832e-19	0.794279	0.75	0.182	4.28507e-15	MCR	LIPA
TPM3	3.03085e-19	1.03084	0.906	0.313	5.70042e-15	MCR	TPM3
PLA2G15	4.24254e-19	0.301355	0.312	0.024	7.97938e-15	MCR	PLA2G15
RAP2B	5.52034e-19	0.942196	0.719	0.169	1.03827e-14	MCR	RAP2B
KDM7A	8.08413e-19	0.310835	0.375	0.037	1.52046e-14	MCR	KDM7A
DAGLB	9.19071e-19	0.267517	0.281	0.02	1.72859e-14	MCR	DAGLB
FGD4	1.27381e-18	0.440118	0.375	0.038	2.39579e-14	MCR	FGD4
BMP2K	1.39107e-18	0.473053	0.406	0.046	2.61633e-14	MCR	BMP2K
LIMD2	1.79645e-18	0.448715	0.469	0.059	3.37877e-14	MCR	LIMD2
DOCK8	2.12877e-18	0.426524	0.375	0.038	4.00379e-14	MCR	DOCK8
SECTM1	2.13959e-18	0.310086	0.312	0.026	4.02415e-14	MCR	SECTM1
DOCK4	2.19325e-18	0.816317	0.469	0.065	4.12506e-14	MCR	DOCK4
PTBP3	2.69129e-18	0.575057	0.656	0.136	5.06179e-14	MCR	PTBP3
ST3GAL6	3.11859e-18	0.326318	0.375	0.039	5.86544e-14	MCR	ST3GAL6
CCL4L2	3.68123e-18	0.82024	0.281	0.02	6.92366e-14	MCR	CCL4L2
IL13RA1	4.02053e-18	0.995967	0.75	0.202	7.56181e-14	MCR	IL13RA1
FGL2	4.12025e-18	1.23044	0.844	0.259	7.74937e-14	MCR	FGL2
RHOG	4.41051e-18	0.92296	0.75	0.211	8.29528e-14	MCR	RHOG
RNPEPL1	5.28499e-18	0.457335	0.562	0.097	9.94e-14	MCR	RNPEPL1
AC122718.1	5.93932e-18	0.3349	0.312	0.027	1.11707e-13	MCR	AC122718.1
HLA-B	6.24377e-18	1.22698	1	0.7	1.17433e-13	MCR	HLA-B
NOTCH1	9.35914e-18	0.318387	0.281	0.021	1.76027e-13	MCR	NOTCH1
B2M	1.02241e-17	0.985	1	0.952	1.92295e-13	MCR	B2M
MAFB	1.25813e-17	1.78092	0.812	0.257	2.36629e-13	MCR	MAFB
ACTR2	1.41811e-17	0.981915	0.906	0.346	2.66718e-13	MCR	ACTR2
MAP3K1	1.8077e-17	0.448458	0.375	0.041	3.39992e-13	MCR	MAP3K1
GPX1	2.06608e-17	1.84654	0.906	0.42	3.88589e-13	MCR	GPX1
RGS2	2.68643e-17	0.991867	0.75	0.184	5.05264e-13	MCR	RGS2
GAB2	2.72804e-17	0.470564	0.438	0.06	5.1309e-13	MCR	GAB2
TGFB1	2.75164e-17	0.68764	0.75	0.208	5.17529e-13	MCR	TGFB1
TNFSF13B	2.99699e-17	0.549725	0.531	0.09	5.63675e-13	MCR	TNFSF13B
RNF130	3.21837e-17	1.02698	0.875	0.332	6.05311e-13	MCR	RNF130
CNTRL	4.88762e-17	0.54872	0.531	0.092	9.19264e-13	MCR	CNTRL
SH3BP1	5.20883e-17	0.380123	0.406	0.052	9.79676e-13	MCR	SH3BP1
MT-ND2	5.8491e-17	0.913673	1	0.944	1.1001e-12	MCR	MT-ND2
CXCL8	7.03244e-17	1.30085	0.344	0.034	1.32266e-12	MCR	CXCL8
FTL1	1.0107e-16	1.13108	1	0.965	1.90093e-12	MCR	FTL
GNB4	1.08154e-16	0.54358	0.531	0.092	2.03416e-12	MCR	GNB4
GRK3	1.25279e-16	0.433957	0.406	0.052	2.35625e-12	MCR	GRK3
RP2	1.86299e-16	0.350432	0.375	0.044	3.50391e-12	MCR	RP2
NCK1-DT	2.21717e-16	0.379428	0.344	0.037	4.17005e-12	MCR	NCK1-DT
C6orf62	2.34092e-16	0.786862	0.875	0.287	4.4028e-12	MCR	C6orf62
REL	2.45221e-16	0.500024	0.5	0.087	4.61211e-12	MCR	REL
FMNL3	4.88264e-16	0.64085	0.375	0.046	9.18327e-12	MCR	FMNL3
STX7	5.4868e-16	0.759403	0.75	0.219	1.03196e-11	MCR	STX7
TNFRSF21	5.56464e-16	0.388967	0.281	0.024	1.0466e-11	MCR	TNFRSF21
CLN8	6.78459e-16	0.466774	0.5	0.087	1.27604e-11	MCR	CLN8
ELMO1	7.02076e-16	0.279321	0.375	0.046	1.32046e-11	MCR	ELMO1
STMN1	8.42609e-16	0.436682	0.688	0.151	1.58478e-11	MCR	STMN1
MARCKS	8.65477e-16	1.61066	0.938	0.483	1.62779e-11	MCR	MARCKS
PDGFC	1.51899e-15	0.35018	0.375	0.046	2.85692e-11	MCR	PDGFC
PLEKHB2	1.90765e-15	0.556105	0.625	0.145	3.58791e-11	MCR	PLEKHB2
TSPAN33	2.04606e-15	0.591731	0.5	0.092	3.84824e-11	MCR	TSPAN33
CCDC88A	2.71815e-15	0.657413	0.656	0.169	5.1123e-11	MCR	CCDC88A
KLHL5	2.92203e-15	0.465958	0.438	0.069	5.49575e-11	MCR	KLHL5
C4orf48	2.99384e-15	0.264651	0.531	0.096	5.63082e-11	MCR	C4orf48
FUOM	3.4109e-15	0.411574	0.406	0.059	6.41522e-11	MCR	FUOM
SYNGR2	3.87381e-15	0.572079	0.531	0.108	7.28587e-11	MCR	SYNGR2
VSIR	4.44122e-15	0.670575	0.594	0.134	8.35305e-11	MCR	VSIR
OPN3	4.98784e-15	0.256277	0.312	0.033	9.38113e-11	MCR	OPN3
KLF6	5.00321e-15	1.90914	0.906	0.492	9.41005e-11	MCR	KLF6
DRAM2	5.17277e-15	0.651172	0.656	0.167	9.72894e-11	MCR	DRAM2
NPC21	5.48765e-15	1.11321	1	0.544	1.03212e-10	MCR	NPC2
ACTB	5.76968e-15	1.04063	1	0.918	1.08516e-10	MCR	ACTB
SPRED1	6.04523e-15	0.6178	0.656	0.166	1.13699e-10	MCR	SPRED1
HRH1	6.23948e-15	0.752833	0.375	0.051	1.17352e-10	MCR	HRH1
ITPR2	6.24954e-15	0.553028	0.562	0.117	1.17541e-10	MCR	ITPR2
NCOA4	6.57225e-15	0.807463	0.844	0.299	1.23611e-10	MCR	NCOA4
PPP1R9B	6.98495e-15	0.482148	0.594	0.136	1.31373e-10	MCR	PPP1R9B
NRP2	7.39395e-15	0.313613	0.344	0.04	1.39065e-10	MCR	NRP2
ZNF117	8.32701e-15	0.310489	0.375	0.049	1.56614e-10	MCR	ZNF117
ZNRF2	9.18396e-15	0.268547	0.375	0.049	1.72732e-10	MCR	ZNRF2
RAP2A	1.0544e-14	0.425503	0.469	0.082	1.98311e-10	MCR	RAP2A
LTC4S	1.07944e-14	0.765093	0.75	0.228	2.0302e-10	MCR	LTC4S
ST3GAL5	1.07949e-14	0.377723	0.469	0.081	2.03031e-10	MCR	ST3GAL5
PFN1	1.12712e-14	0.97591	1	0.531	2.11989e-10	MCR	PFN1
SLC4A7	1.21499e-14	0.716016	0.469	0.081	2.28516e-10	MCR	SLC4A7
SLC1A3	1.32271e-14	0.49059	0.406	0.062	2.48776e-10	MCR	SLC1A3
WIPF1	1.37443e-14	0.62034	0.594	0.139	2.58502e-10	MCR	WIPF1
AC005747.1	1.47633e-14	0.521033	0.562	0.121	2.77667e-10	MCR	AC005747.1
DUSP22	1.4903e-14	0.490201	0.562	0.125	2.80295e-10	MCR	DUSP22
HLA-E	1.52916e-14	1.07186	0.969	0.6	2.87605e-10	MCR	HLA-E
PLXNC1	1.57517e-14	0.319399	0.375	0.051	2.96258e-10	MCR	PLXNC1
NAGA	1.96264e-14	0.467489	0.531	0.114	3.69133e-10	MCR	NAGA
CARD8	1.99331e-14	0.381689	0.469	0.08	3.74902e-10	MCR	CARD8
CTSD	2.01367e-14	1.02815	0.938	0.448	3.78731e-10	MCR	CTSD
TFEB	2.38627e-14	0.357488	0.344	0.043	4.4881e-10	MCR	TFEB
SEC14L1	2.75537e-14	0.553606	0.594	0.136	5.1823e-10	MCR	SEC14L1
STK4	2.99025e-14	0.574993	0.531	0.109	5.62406e-10	MCR	STK4
CST3	3.16524e-14	0.962253	1	0.868	5.95318e-10	MCR	CST3
ATM	4.60586e-14	0.628943	0.719	0.218	8.66271e-10	MCR	ATM
CSK	5.35542e-14	0.379905	0.531	0.108	1.00725e-09	MCR	CSK
SNX6	6.01467e-14	0.608363	0.875	0.339	1.13124e-09	MCR	SNX6
RNF141	7.00406e-14	0.481468	0.531	0.113	1.31732e-09	MCR	RNF141
GIT2	7.07884e-14	0.627169	0.562	0.129	1.33139e-09	MCR	GIT2
TMEM106A	7.5519e-14	0.615061	0.469	0.09	1.42036e-09	MCR	TMEM106A
KIAA0930	8.97731e-14	0.578008	0.594	0.146	1.68845e-09	MCR	KIAA0930
GAB3	8.98948e-14	0.316607	0.344	0.044	1.69074e-09	MCR	GAB3
PABPC1	1.114e-13	0.832829	0.969	0.616	2.09521e-09	MCR	PABPC1
ARPC3	1.22847e-13	0.997743	0.938	0.55	2.3105e-09	MCR	ARPC3
SNX18	1.36347e-13	0.504126	0.688	0.21	2.56441e-09	MCR	SNX18
FAM91A1	1.50425e-13	0.525189	0.5	0.102	2.82919e-09	MCR	FAM91A1
ATF6	1.72589e-13	0.489484	0.625	0.174	3.24605e-09	MCR	ATF6
AGO4	1.97368e-13	0.263094	0.469	0.088	3.71209e-09	MCR	AGO4
RNASE1	2.09439e-13	3.17767	0.812	0.337	3.93913e-09	MCR	RNASE1
GNAI2	2.2553e-13	0.893176	0.938	0.532	4.24177e-09	MCR	GNAI2
ATP6V0B	2.29474e-13	0.674548	0.844	0.326	4.31595e-09	MCR	ATP6V0B
DDX60L	2.38366e-13	0.289023	0.375	0.055	4.48319e-09	MCR	DDX60L
JARID2	2.417e-13	0.365229	0.406	0.065	4.54589e-09	MCR	JARID2
AL390728.6	2.43543e-13	0.282493	0.5	0.098	4.58056e-09	MCR	AL390728.6
NFATC2	2.62394e-13	0.465746	0.406	0.065	4.93511e-09	MCR	NFATC2
DOCK11	2.69506e-13	0.347797	0.406	0.068	5.06887e-09	MCR	DOCK11
IL17RA	3.11542e-13	0.397942	0.406	0.069	5.85948e-09	MCR	IL17RA
EPB41L3	3.15563e-13	0.625033	0.469	0.094	5.93511e-09	MCR	EPB41L3
ARHGEF2	3.1887e-13	0.404762	0.469	0.093	5.9973e-09	MCR	ARHGEF2
IFI16	3.7014e-13	0.87558	0.812	0.35	6.96158e-09	MCR	IFI16
AC020916.1	4.72232e-13	1.18364	0.812	0.302	8.88174e-09	MCR	AC020916.1
EFHD2	4.89706e-13	0.543607	0.594	0.15	9.21038e-09	MCR	EFHD2
CMTM3	5.50464e-13	0.506082	0.719	0.228	1.03531e-08	MCR	CMTM3
DUSP3	6.8798e-13	0.324014	0.469	0.094	1.29395e-08	MCR	DUSP3
PRKAG2	7.413e-13	0.393667	0.281	0.033	1.39424e-08	MCR	PRKAG2
TLR5	8.45009e-13	0.573182	0.469	0.098	1.58929e-08	MCR	TLR5
CCL2	9.2405e-13	1.75176	0.688	0.19	1.73795e-08	MCR	CCL2
RCC2	9.40018e-13	0.40261	0.469	0.094	1.76799e-08	MCR	RCC2
MAF	9.5266e-13	1.55567	0.875	0.497	1.79176e-08	MCR	MAF
KIAA1147	1.12542e-12	0.326131	0.438	0.082	2.1167e-08	MCR	KIAA1147
KCTD12	1.16446e-12	1.01217	0.938	0.506	2.19012e-08	MCR	KCTD12
WASHC4	1.19746e-12	0.439111	0.656	0.192	2.25218e-08	MCR	WASHC4
S100A4	1.28556e-12	0.996966	0.906	0.326	2.41788e-08	MCR	S100A4
CAP1	1.65734e-12	0.752973	0.875	0.451	3.11712e-08	MCR	CAP1
PSMB8-AS1	1.94808e-12	0.343226	0.281	0.033	3.66394e-08	MCR	PSMB8-AS1
OTUD1	2.28532e-12	1.23744	0.656	0.208	4.29824e-08	MCR	OTUD1
CD44	2.49403e-12	0.479064	0.531	0.117	4.69078e-08	MCR	CD44
HLA-C	2.49663e-12	0.741193	1	0.723	4.69566e-08	MCR	HLA-C
CDC42SE1	3.06926e-12	0.495138	0.594	0.159	5.77266e-08	MCR	CDC42SE1
OSBPL11	3.08664e-12	0.44508	0.406	0.074	5.80535e-08	MCR	OSBPL11
RAB31	3.36466e-12	0.609246	0.656	0.199	6.32825e-08	MCR	RAB31
ARPC5	3.65818e-12	0.844003	0.906	0.446	6.8803e-08	MCR	ARPC5
DGKZ	4.29181e-12	0.380547	0.406	0.075	8.07204e-08	MCR	DGKZ
MAP3K11	4.76055e-12	0.451917	0.406	0.073	8.95364e-08	MCR	MAP3K11
IVNS1ABP	5.14442e-12	0.410526	0.406	0.072	9.67563e-08	MCR	IVNS1ABP
MYO9B	5.18092e-12	0.328252	0.5	0.112	9.74428e-08	MCR	MYO9B
LPCAT2	5.66529e-12	0.4297	0.469	0.102	1.06553e-07	MCR	LPCAT2
SESN1	6.10652e-12	0.62693	0.625	0.182	1.14852e-07	MCR	SESN1
APH1A	6.46586e-12	0.64477	0.781	0.309	1.2161e-07	MCR	APH1A
RF00003	7.33734e-12	0.546642	0.438	0.083	1.38001e-07	MCR	RF00003
CHCHD10	7.62625e-12	0.665364	0.656	0.212	1.43434e-07	MCR	CHCHD10
IQGAP1	7.64577e-12	0.771086	0.812	0.364	1.43802e-07	MCR	IQGAP1
PICALM	7.66899e-12	0.417619	0.719	0.24	1.44238e-07	MCR	PICALM
CCL4	7.83501e-12	1.52591	0.438	0.081	1.47361e-07	MCR	CCL4
PLXNB2	7.92768e-12	0.437126	0.562	0.152	1.49104e-07	MCR	PLXNB2
CYB5R4	7.98842e-12	0.279367	0.344	0.052	1.50246e-07	MCR	CYB5R4
TET2	8.61482e-12	0.357535	0.469	0.101	1.62028e-07	MCR	TET2
CREBL2	9.2359e-12	0.529071	0.656	0.214	1.73709e-07	MCR	CREBL2
WNK1	9.48657e-12	0.54802	0.812	0.326	1.78423e-07	MCR	WNK1
XRCC4	1.0444e-11	0.41239	0.312	0.044	1.96431e-07	MCR	XRCC4
RNF135	1.18233e-11	0.470954	0.5	0.12	2.22373e-07	MCR	RNF135
BACH1	1.31739e-11	0.371795	0.469	0.106	2.47775e-07	MCR	BACH1
SH3KBP1	1.47601e-11	0.489696	0.719	0.257	2.77607e-07	MCR	SH3KBP1
FOXN3	1.4768e-11	0.721768	0.812	0.359	2.77756e-07	MCR	FOXN3
SAT1	1.6382e-11	1.13209	0.906	0.531	3.08113e-07	MCR	SAT1
PSAP	1.6934e-11	0.964218	1	0.709	3.18494e-07	MCR	PSAP
AHR	1.721e-11	0.428112	0.406	0.076	3.23685e-07	MCR	AHR
TBC1D14	2.15014e-11	0.523574	0.469	0.108	4.04398e-07	MCR	TBC1D14
PARP8	2.63393e-11	0.309266	0.344	0.055	4.9539e-07	MCR	PARP8
SLC18B1	2.66852e-11	0.474694	0.5	0.12	5.01896e-07	MCR	SLC18B1
FCGRT1	2.8069e-11	1.06814	0.969	0.605	5.27921e-07	MCR	FCGRT
DAB2	2.92635e-11	1.53694	0.875	0.479	5.50387e-07	MCR	DAB2
DUSP23	3.15335e-11	0.254091	0.469	0.105	5.93081e-07	MCR	DUSP23
IFNGR2	3.20198e-11	0.500755	0.781	0.322	6.02229e-07	MCR	IFNGR2
CYFIP1	3.47314e-11	0.604569	0.625	0.202	6.53228e-07	MCR	CYFIP1
ACSL1	3.59415e-11	0.405028	0.438	0.096	6.75988e-07	MCR	ACSL1
FEZ2	3.60927e-11	0.642218	0.719	0.298	6.78832e-07	MCR	FEZ2
GLRX	3.74315e-11	0.540219	0.562	0.159	7.04012e-07	MCR	GLRX
NUP214	3.93749e-11	0.439819	0.531	0.141	7.40564e-07	MCR	NUP214
SRGAP2	4.07943e-11	0.2538	0.281	0.038	7.67259e-07	MCR	SRGAP2
RAB29	4.78708e-11	0.386138	0.5	0.124	9.00353e-07	MCR	RAB29
SLC2A8	6.99575e-11	0.403431	0.344	0.059	1.31576e-06	MCR	SLC2A8
GNA13	7.5526e-11	0.537869	0.531	0.152	1.42049e-06	MCR	GNA13
CAPZB	7.92608e-11	0.733288	0.938	0.52	1.49074e-06	MCR	CAPZB
TBC1D22A	7.96724e-11	0.352578	0.375	0.071	1.49848e-06	MCR	TBC1D22A
CTSA	8.45753e-11	0.562696	0.688	0.252	1.59069e-06	MCR	CTSA
ETV6	9.42418e-11	0.505113	0.594	0.18	1.7725e-06	MCR	ETV6
IER21	9.78768e-11	1.16478	0.875	0.496	1.84087e-06	MCR	IER2
GNAQ	9.82443e-11	0.486488	0.656	0.232	1.84778e-06	MCR	GNAQ
CTBS	1.1105e-10	0.451735	0.469	0.112	2.08863e-06	MCR	CTBS
HLA-A	1.12148e-10	0.667835	1	0.768	2.10929e-06	MCR	HLA-A
CAPZA2	1.21426e-10	0.592264	0.844	0.411	2.28378e-06	MCR	CAPZA2
TMC6	1.27276e-10	0.503078	0.469	0.111	2.39381e-06	MCR	TMC6
CLEC2B	1.30523e-10	0.710712	0.625	0.215	2.45488e-06	MCR	CLEC2B
CTNND1	1.32346e-10	0.426395	0.688	0.246	2.48916e-06	MCR	CTNND1
IFI44L	1.46662e-10	0.693528	0.531	0.149	2.75842e-06	MCR	IFI44L
RAB5C1	1.5437e-10	0.562738	0.875	0.423	2.90338e-06	MCR	RAB5C
SAMHD1	1.55292e-10	0.87162	0.656	0.258	2.92074e-06	MCR	SAMHD1
APLP2	1.6159e-10	0.679446	0.938	0.525	3.03919e-06	MCR	APLP2
AC129492.1	1.65579e-10	0.426315	0.656	0.212	3.11421e-06	MCR	AC129492.1
CNDP2	1.77236e-10	0.45338	0.562	0.168	3.33346e-06	MCR	CNDP2
CD302	1.87339e-10	0.661868	0.844	0.409	3.52347e-06	MCR	CD302
INF2	2.0379e-10	0.287738	0.344	0.06	3.83288e-06	MCR	INF2
AP2S11	2.13053e-10	0.449982	0.781	0.355	4.0071e-06	MCR	AP2S1
SH3BGRL3	2.52079e-10	0.739271	0.875	0.447	4.74111e-06	MCR	SH3BGRL3
RF00017	3.14068e-10	0.465228	0.5	0.141	5.90699e-06	MCR	RF00017
ARID1A1	3.16711e-10	0.377869	0.688	0.259	5.95669e-06	MCR	ARID1A
MAP3K8	3.42361e-10	0.397157	0.438	0.1	6.43912e-06	MCR	MAP3K8
VMP1	3.42567e-10	0.565599	0.719	0.29	6.443e-06	MCR	VMP1
DUSP1	3.6605e-10	1.09923	0.906	0.758	6.88466e-06	MCR	DUSP1
BLVRB1	4.20833e-10	0.850226	0.812	0.414	7.91502e-06	MCR	BLVRB
TBC1D4	4.44934e-10	0.414208	0.344	0.063	8.36832e-06	MCR	TBC1D4
CDC42SE2	4.65937e-10	0.264603	0.531	0.144	8.76335e-06	MCR	CDC42SE2
PLXDC2	5.08268e-10	0.72195	0.625	0.219	9.5595e-06	MCR	PLXDC2
ANP32A	5.28534e-10	0.597561	0.688	0.284	9.94067e-06	MCR	ANP32A
WWP1	5.68677e-10	0.918506	0.625	0.222	1.06957e-05	MCR	WWP1
CDK6	5.90786e-10	0.3523	0.281	0.043	1.11115e-05	MCR	CDK6
TAGAP	6.01679e-10	0.314746	0.281	0.041	1.13164e-05	MCR	TAGAP
PTMA1	6.07297e-10	0.731953	0.969	0.605	1.1422e-05	MCR	PTMA
ATP6V1B2	6.76321e-10	0.420081	0.531	0.157	1.27202e-05	MCR	ATP6V1B2
CACUL1	7.15222e-10	0.38364	0.625	0.228	1.34519e-05	MCR	CACUL1
DHRS3	7.3173e-10	0.425585	0.438	0.101	1.37624e-05	MCR	DHRS3
MAN1A1	7.42841e-10	0.899563	0.656	0.243	1.39714e-05	MCR	MAN1A1
MKNK1	8.17755e-10	0.402278	0.438	0.102	1.53803e-05	MCR	MKNK1
CAB39	8.262e-10	0.556657	0.531	0.155	1.55392e-05	MCR	CAB39
KDM2B	8.3434e-10	0.282079	0.344	0.065	1.56923e-05	MCR	KDM2B
AFF3	8.8411e-10	0.327309	0.344	0.064	1.66283e-05	MCR	AFF3
PRKACB	9.22792e-10	0.410996	0.5	0.14	1.73559e-05	MCR	PRKACB
CMTM6	9.22878e-10	0.599248	0.656	0.258	1.73575e-05	MCR	CMTM6
TMEM65	9.401e-10	0.31971	0.438	0.107	1.76814e-05	MCR	TMEM65
PRR13	9.88342e-10	0.462178	0.656	0.26	1.85887e-05	MCR	PRR13
YWHAB	1.16264e-09	0.713389	0.938	0.567	2.18669e-05	MCR	YWHAB
S100A11	1.23102e-09	0.875519	0.938	0.585	2.31529e-05	MCR	S100A11
YWHAH	1.23244e-09	0.674602	0.719	0.302	2.31798e-05	MCR	YWHAH
CDC42	1.26287e-09	0.482232	0.938	0.512	2.37521e-05	MCR	CDC42
MYD88	1.27535e-09	0.25328	0.344	0.068	2.39868e-05	MCR	MYD88
KIAA0100	1.35062e-09	0.357459	0.531	0.161	2.54024e-05	MCR	KIAA0100
CPM	1.39368e-09	0.84692	0.594	0.203	2.62123e-05	MCR	CPM
TAOK3	1.42489e-09	0.50685	0.656	0.239	2.67993e-05	MCR	TAOK3
C20orf194	1.42619e-09	0.404447	0.531	0.165	2.68238e-05	MCR	C20orf194
FTLP32	1.45383e-09	0.931861	0.875	0.458	2.73436e-05	MCR	FTLP3
OAZ1	1.459e-09	0.644669	0.969	0.673	2.74409e-05	MCR	OAZ1
AKR1B1	1.59334e-09	0.559779	0.75	0.335	2.99675e-05	MCR	AKR1B1
CPEB4	1.7794e-09	0.369096	0.438	0.109	3.34669e-05	MCR	CPEB4
NINJ1	1.90159e-09	0.976876	0.656	0.281	3.57651e-05	MCR	NINJ1
FCHSD2	1.93261e-09	0.376787	0.406	0.094	3.63485e-05	MCR	FCHSD2
TMSB10	1.94392e-09	0.733753	1	0.881	3.65612e-05	MCR	TMSB10
COLGALT1	2.02076e-09	0.468193	0.594	0.197	3.80065e-05	MCR	COLGALT1
KDM3A	2.05459e-09	0.252318	0.406	0.095	3.86428e-05	MCR	KDM3A
ATF7IP	2.15831e-09	0.372542	0.562	0.185	4.05935e-05	MCR	ATF7IP
ABR	2.16183e-09	0.297489	0.406	0.098	4.06598e-05	MCR	ABR
MT-TT	2.35192e-09	0.517548	0.562	0.174	4.4235e-05	MCR	MT-TT
MSN	2.35761e-09	0.498664	0.812	0.392	4.4342e-05	MCR	MSN
SNX30	2.51828e-09	0.299494	0.344	0.069	4.73638e-05	MCR	SNX30
GCA	2.65405e-09	0.390556	0.438	0.11	4.99174e-05	MCR	GCA
MT-ND31	2.73165e-09	0.510962	1	0.986	5.13768e-05	MCR	MT-ND3
PARP14	2.76559e-09	0.500639	0.469	0.129	5.20152e-05	MCR	PARP14
PTPN18	3.22204e-09	0.336672	0.5	0.145	6.06002e-05	MCR	PTPN18
DAPK1	3.24308e-09	0.268076	0.5	0.138	6.09958e-05	MCR	DAPK1
MEF2A	3.37216e-09	0.733784	0.75	0.354	6.34237e-05	MCR	MEF2A
CEBPA	3.45014e-09	0.418512	0.312	0.058	6.48903e-05	MCR	CEBPA
IFI44	3.51755e-09	0.640235	0.469	0.122	6.61581e-05	MCR	IFI44
SNX29	3.52001e-09	0.346099	0.406	0.096	6.62043e-05	MCR	SNX29
LINC02035	3.76115e-09	0.28493	0.281	0.048	7.07397e-05	MCR	LINC02035
TRMT1	4.32532e-09	0.358722	0.438	0.113	8.13506e-05	MCR	TRMT1
USP4	4.82719e-09	0.351971	0.438	0.118	9.07898e-05	MCR	USP4
PI4K2A	4.98837e-09	0.259541	0.281	0.049	9.38212e-05	MCR	PI4K2A
SLC9A9	5.28535e-09	0.394399	0.406	0.102	9.94068e-05	MCR	SLC9A9
EGR3	5.30505e-09	0.52404	0.562	0.166	9.97774e-05	MCR	EGR3
METRNL	5.30741e-09	0.409514	0.469	0.128	9.98217e-05	MCR	METRNL
CREG1	5.55941e-09	0.926752	0.688	0.31	0.000104561	MCR	CREG1
PYGL	5.91428e-09	0.32829	0.469	0.134	0.000111236	MCR	PYGL
TMEM123	5.97498e-09	0.581164	0.719	0.322	0.000112377	MCR	TMEM123
CFL11	5.98317e-09	0.703006	0.938	0.597	0.000112531	MCR	CFL1
PIP4K2A	6.00781e-09	0.479966	0.406	0.1	0.000112995	MCR	PIP4K2A
CDV3	7.99068e-09	0.439109	0.719	0.314	0.000150289	MCR	CDV3
PCBP1	8.0009e-09	0.611827	0.938	0.543	0.000150481	MCR	PCBP1
MANBA	8.34324e-09	0.388792	0.438	0.121	0.00015692	MCR	MANBA
ADAM17	8.6441e-09	0.328261	0.5	0.148	0.000162578	MCR	ADAM17
ARL6IP1	8.70482e-09	0.425851	0.688	0.286	0.00016372	MCR	ARL6IP1
GBGT1	9.16647e-09	0.269211	0.312	0.061	0.000172403	MCR	GBGT1
CNPY3	9.21769e-09	0.562121	0.562	0.212	0.000173366	MCR	CNPY3
PAK2	9.44506e-09	0.378794	0.625	0.243	0.000177643	MCR	PAK2
CELF1	9.45083e-09	0.520486	0.688	0.3	0.000177751	MCR	CELF1
ASAH1	1.01329e-08	0.740507	0.844	0.466	0.000190579	MCR	ASAH1
QKI	1.05202e-08	0.496763	0.875	0.453	0.000197864	MCR	QKI
TNFAIP2	1.16814e-08	0.72768	0.625	0.221	0.000219703	MCR	TNFAIP2
ITPRIPL2	1.24922e-08	0.523562	0.656	0.266	0.000234954	MCR	ITPRIPL2
MOB1A	1.27712e-08	0.51398	0.719	0.343	0.0002402	MCR	MOB1A
SH3BP2	1.28865e-08	0.418462	0.531	0.171	0.00024237	MCR	SH3BP2
CDK19	1.29457e-08	0.269224	0.281	0.05	0.000243483	MCR	CDK19
EPOR	1.30541e-08	0.376211	0.281	0.052	0.000245522	MCR	EPOR
DENND4B	1.34994e-08	0.253069	0.406	0.097	0.000253898	MCR	DENND4B
HVCN1	1.36053e-08	0.281901	0.375	0.089	0.000255889	MCR	HVCN1
AC087190.3	1.63105e-08	0.263447	0.469	0.135	0.000306767	MCR	AC087190.3
ARF6	1.6415e-08	0.46567	0.656	0.269	0.000308734	MCR	ARF6
MTHFR	1.72986e-08	0.331635	0.594	0.222	0.000325353	MCR	MTHFR
GRB2	1.90375e-08	0.447262	0.594	0.23	0.000358057	MCR	GRB2
CREB5	1.91866e-08	0.617761	0.406	0.105	0.000360862	MCR	CREB5
IRF2BP2	2.03196e-08	0.646154	0.781	0.389	0.000382171	MCR	IRF2BP2
CEBPD	2.07291e-08	0.804234	0.969	0.583	0.000389873	MCR	CEBPD
LGALS8	2.25536e-08	0.314276	0.469	0.138	0.000424189	MCR	LGALS8
NR4A2	2.33232e-08	1.06516	0.594	0.219	0.000438663	MCR	NR4A2
SFT2D2	2.37705e-08	0.4386	0.594	0.224	0.000447076	MCR	SFT2D2
TUT7	2.38974e-08	0.294422	0.438	0.115	0.000449462	MCR	TUT7
CLEC2D	2.39315e-08	0.302301	0.281	0.051	0.000450104	MCR	CLEC2D
TPMT	2.47451e-08	0.27676	0.312	0.064	0.000465406	MCR	TPMT
TPT1P42	2.47584e-08	0.596366	0.781	0.391	0.000465657	MCR	TPT1P4
VASP	2.56305e-08	0.543353	0.531	0.189	0.000482058	MCR	VASP
KCNK6	2.83673e-08	0.528547	0.469	0.146	0.000533532	MCR	KCNK6
ANKRD13D	3.33136e-08	0.268087	0.344	0.077	0.000626563	MCR	ANKRD13D
ZEB21	3.43768e-08	0.50259	0.844	0.45	0.000646559	MCR	ZEB2
SNN	3.84294e-08	0.308849	0.344	0.078	0.000722781	MCR	SNN
DAZAP2	4.38403e-08	0.449753	0.812	0.414	0.000824548	MCR	DAZAP2
FOXN2	4.55997e-08	0.297042	0.375	0.093	0.000857639	MCR	FOXN2
PLEKHO2	4.58111e-08	0.38547	0.5	0.164	0.000861616	MCR	PLEKHO2
TMSB4XP4	4.62569e-08	0.410441	0.562	0.205	0.00087	MCR	TMSB4XP4
MBNL1	4.69359e-08	0.487027	0.812	0.41	0.00088277	MCR	MBNL1
P2RX7	4.69392e-08	0.317488	0.344	0.081	0.000882833	MCR	P2RX7
CAMK1D	4.94165e-08	0.463347	0.5	0.164	0.000929426	MCR	CAMK1D
ARPC21	5.40936e-08	0.573471	0.938	0.555	0.00101739	MCR	ARPC2
ATP5F1E	5.54836e-08	0.539052	1	0.684	0.00104354	MCR	ATP5F1E
H2AFY	5.97074e-08	0.443079	0.719	0.361	0.00112298	MCR	H2AFY
AC124319.1	5.98161e-08	0.471193	0.594	0.244	0.00112502	MCR	AC124319.1
PLEKHA2	6.18226e-08	0.343411	0.438	0.128	0.00116276	MCR	PLEKHA2
PRKCD	6.26825e-08	0.411815	0.406	0.111	0.00117893	MCR	PRKCD
OSTF1	6.6248e-08	0.306478	0.594	0.231	0.00124599	MCR	OSTF1
TTL	6.8212e-08	0.37623	0.312	0.07	0.00128293	MCR	TTL
CLTC	7.75559e-08	0.3885	0.812	0.399	0.00145867	MCR	CLTC
NR4A3	8.52126e-08	0.512946	0.312	0.068	0.00160268	MCR	NR4A3
CTSH1	9.42868e-08	0.616551	0.719	0.345	0.00177335	MCR	CTSH
NUP62	1.05734e-07	0.285655	0.531	0.187	0.00198864	MCR	NUP62
RGL1	1.12555e-07	0.523237	0.531	0.197	0.00211694	MCR	RGL1
TMEM219	1.13e-07	0.408477	0.781	0.411	0.00212531	MCR	TMEM219
RAB32	1.14295e-07	0.459189	0.594	0.26	0.00214966	MCR	RAB32
COX6B1	1.15456e-07	0.450383	0.938	0.548	0.0021715	MCR	COX6B1
SHTN1	1.16551e-07	0.26843	0.469	0.136	0.0021921	MCR	SHTN1
ADIPOR1	1.35417e-07	0.264229	0.531	0.192	0.00254693	MCR	ADIPOR1
ADAM10	1.39615e-07	0.360504	0.438	0.132	0.00262588	MCR	ADAM10
TMEM127	1.40362e-07	0.353204	0.438	0.137	0.00263993	MCR	TMEM127
SP110	1.4696e-07	0.409799	0.438	0.132	0.00276403	MCR	SP110
DPYSL2	1.5292e-07	0.35126	0.812	0.42	0.00287613	MCR	DPYSL2
RAP1A	1.53707e-07	0.436357	0.656	0.313	0.00289092	MCR	RAP1A
DCAF12	1.64224e-07	0.399464	0.406	0.12	0.00308873	MCR	DCAF12
ITSN1	1.7968e-07	0.327459	0.469	0.154	0.00337941	MCR	ITSN1
NRP1	1.85106e-07	0.523049	0.625	0.249	0.00348147	MCR	NRP1
FNBP1	1.95274e-07	0.346125	0.656	0.299	0.00367271	MCR	FNBP1
ARPC4	1.96871e-07	0.517727	0.625	0.286	0.00370274	MCR	ARPC4
AC027290.2	1.97516e-07	0.32589	0.344	0.084	0.00371489	MCR	AC027290.2
CAPZA1	2.01569e-07	0.315906	0.719	0.353	0.00379111	MCR	CAPZA1
CTSC	2.21676e-07	0.784145	0.844	0.479	0.00416928	MCR	CTSC
SELENOP	2.26921e-07	1.6129	0.906	0.828	0.00426793	MCR	SELENOP
ARSD	2.30873e-07	0.336089	0.281	0.058	0.00434226	MCR	ARSD
TPT11	2.31081e-07	0.447621	1	0.979	0.00434617	MCR	TPT1
ATP2B1	2.64687e-07	0.463446	0.5	0.178	0.00497824	MCR	ATP2B1
ARHGAP24	2.70226e-07	0.325185	0.312	0.074	0.00508242	MCR	ARHGAP24
PPP1R18	2.77542e-07	0.348086	0.5	0.185	0.00522	MCR	PPP1R18
MPP1	2.8221e-07	0.412158	0.375	0.106	0.00530781	MCR	MPP1
LYPLA1	2.8561e-07	0.34937	0.438	0.137	0.00537176	MCR	LYPLA1
IMPDH1	2.98184e-07	0.287539	0.312	0.075	0.00560824	MCR	IMPDH1
PLAUR	3.04128e-07	0.397458	0.281	0.06	0.00572003	MCR	PLAUR
NFATC1	3.11284e-07	0.269613	0.281	0.06	0.00585464	MCR	NFATC1
LYST	3.13726e-07	0.386965	0.469	0.161	0.00590055	MCR	LYST
CUEDC1	3.16523e-07	0.300207	0.375	0.103	0.00595317	MCR	CUEDC1
RNF13	3.18963e-07	0.46581	0.688	0.337	0.00599906	MCR	RNF13
TPCN1	3.25904e-07	0.296545	0.531	0.206	0.00612959	MCR	TPCN1
ZNF706	3.31925e-07	0.349393	0.781	0.4	0.00624284	MCR	ZNF706
GAA	3.3318e-07	0.50945	0.531	0.209	0.00626645	MCR	GAA
NRAS	3.33744e-07	0.354649	0.281	0.06	0.00627705	MCR	NRAS
NUDT31	3.68469e-07	0.370779	0.594	0.25	0.00693017	MCR	NUDT3
TRA2B	3.68495e-07	0.382699	0.812	0.433	0.00693065	MCR	TRA2B
HLA-J	3.77782e-07	0.419932	0.594	0.253	0.00710532	MCR	HLA-J
TUBA1B	3.92109e-07	0.712378	0.938	0.698	0.00737479	MCR	TUBA1B
LITAF	3.9932e-07	0.498327	0.75	0.4	0.0075104	MCR	LITAF
PARP4	4.11874e-07	0.288591	0.312	0.075	0.00774653	MCR	PARP4
BRI3	4.28807e-07	0.562937	0.875	0.543	0.00806501	MCR	BRI3
PPM1F	4.295e-07	0.265781	0.281	0.061	0.00807804	MCR	PPM1F
FCHO2	4.3818e-07	0.287161	0.438	0.146	0.00824128	MCR	FCHO2
MBD6	4.57365e-07	0.396505	0.375	0.112	0.00860211	MCR	MBD6
RPS6KA3	5.01621e-07	0.569741	0.5	0.186	0.00943448	MCR	RPS6KA3
RABEP1	5.07257e-07	0.308955	0.469	0.166	0.00954049	MCR	RABEP1
RNF149	5.14497e-07	0.330119	0.438	0.139	0.00967666	MCR	RNF149
MCL1	5.35756e-07	0.704702	0.906	0.567	0.0100765	MCR	MCL1
IFNAR1	5.54378e-07	0.419258	0.531	0.212	0.0104267	MCR	IFNAR1
FYTTD1	5.92458e-07	0.355284	0.562	0.229	0.011143	MCR	FYTTD1
CELF2	5.97696e-07	0.428976	0.719	0.361	0.0112415	MCR	CELF2
SLC40A1	6.03837e-07	0.900146	0.812	0.495	0.011357	MCR	SLC40A1
ME2	6.3418e-07	0.338116	0.438	0.149	0.0119277	MCR	ME2
TRAPPC8	6.51526e-07	0.258005	0.375	0.108	0.0122539	MCR	TRAPPC8
SGMS1	6.73371e-07	0.40375	0.406	0.132	0.0126648	MCR	SGMS1
ARAP1	7.22771e-07	0.365681	0.406	0.128	0.0135939	MCR	ARAP1
FAM129A	7.35477e-07	0.377083	0.406	0.121	0.0138329	MCR	FAM129A
PTMAP5	7.55906e-07	0.331392	0.375	0.113	0.0142171	MCR	PTMAP5
MYH9	7.93985e-07	0.365167	0.719	0.356	0.0149333	MCR	MYH9
SRGAP1	8.70007e-07	0.352358	0.406	0.128	0.0163631	MCR	SRGAP1
NAGK	8.83552e-07	0.574793	0.469	0.174	0.0166178	MCR	NAGK
TNFSF10	9.15431e-07	0.38048	0.438	0.147	0.0172174	MCR	TNFSF10
ZNF1061	9.33491e-07	0.446779	0.656	0.289	0.0175571	MCR	ZNF106
HELZ1	9.53857e-07	0.300088	0.594	0.248	0.0179401	MCR	HELZ
TYK2	9.94349e-07	0.301189	0.375	0.112	0.0187017	MCR	TYK2
RAC1	9.97868e-07	0.505475	0.906	0.595	0.0187679	MCR	RAC1
TMSB4XP8	1.02966e-06	0.274331	0.344	0.094	0.0193658	MCR	TMSB4XP8
ATP1B3	1.06305e-06	0.477931	0.656	0.335	0.0199938	MCR	ATP1B3
NIN	1.08318e-06	0.335997	0.375	0.112	0.0203724	MCR	NIN
ICAM1	1.08964e-06	0.400456	0.281	0.067	0.0204939	MCR	ICAM1
COMMD9	1.10344e-06	0.250505	0.406	0.132	0.0207534	MCR	COMMD9
CARD16	1.27252e-06	0.387645	0.406	0.135	0.0239335	MCR	CARD16
TMBIM6	1.27374e-06	0.464364	0.969	0.616	0.0239564	MCR	TMBIM6
GALNT1	1.28507e-06	0.415242	0.531	0.215	0.0241697	MCR	GALNT1
USP9X	1.30341e-06	0.274899	0.562	0.23	0.0245144	MCR	USP9X
ABHD12	1.3342e-06	0.326544	0.438	0.157	0.0250936	MCR	ABHD12
WSB1	1.39447e-06	0.506844	0.875	0.564	0.0262272	MCR	WSB1
ZYX	1.46814e-06	0.482387	0.594	0.269	0.0276128	MCR	ZYX
MT-ND1	1.54014e-06	0.410792	1	0.98	0.028967	MCR	MT-ND1
GAK	1.56276e-06	0.262501	0.406	0.126	0.0293923	MCR	GAK
DDX3Y	1.67722e-06	0.31973	0.75	0.379	0.0315452	MCR	DDX3Y
SLC7A8	1.72658e-06	0.423818	0.344	0.097	0.0324735	MCR	SLC7A8
CHMP1B	1.73603e-06	0.509956	0.5	0.202	0.0326512	MCR	CHMP1B
TSPO	1.7525e-06	0.446665	0.75	0.432	0.032961	MCR	TSPO
UBALD2	1.77457e-06	0.419688	0.531	0.226	0.0333762	MCR	UBALD2
DBI	1.77723e-06	0.44165	0.844	0.489	0.0334261	MCR	DBI
ATP6V0A1	1.8937e-06	0.335585	0.406	0.137	0.0356168	MCR	ATP6V0A1
CCM2	1.93977e-06	0.296017	0.531	0.226	0.0364832	MCR	CCM2
ACTR3	1.97359e-06	0.379674	0.656	0.322	0.0371192	MCR	ACTR3
ZFP36L1	2.03587e-06	0.842516	0.906	0.775	0.0382906	MCR	ZFP36L1
SNX5	2.06159e-06	0.392519	0.688	0.336	0.0387744	MCR	SNX5
SOAT1	2.09776e-06	0.253145	0.5	0.193	0.0394546	MCR	SOAT1
ERAP1	2.13579e-06	0.251668	0.375	0.116	0.0401699	MCR	ERAP1
ATP6AP1	2.14886e-06	0.325506	0.625	0.32	0.0404157	MCR	ATP6AP1
MDM4	2.17424e-06	0.37353	0.656	0.339	0.040893	MCR	MDM4
HIPK1	2.25997e-06	0.322388	0.469	0.18	0.0425056	MCR	HIPK1
ELF1	2.36753e-06	0.380154	0.562	0.26	0.0445285	MCR	ELF1
TBC1D9	2.38577e-06	0.269238	0.438	0.152	0.0448715	MCR	TBC1D9
H2AFV	2.39098e-06	0.260264	0.656	0.332	0.0449696	MCR	H2AFV
PLXND1	2.45649e-06	0.58424	0.562	0.259	0.0462017	MCR	PLXND1
TMEM19	2.46996e-06	0.340456	0.312	0.083	0.0464549	MCR	TMEM19
SPG11	2.75178e-06	0.316896	0.438	0.159	0.0517556	MCR	SPG11
MTMR6	2.76433e-06	0.297171	0.344	0.1	0.0519916	MCR	MTMR6
KLF10	2.92318e-06	0.408698	0.781	0.408	0.0549791	MCR	KLF10
RBPJ	2.94887e-06	0.51628	0.719	0.435	0.0554623	MCR	RBPJ
KMT2C	3.01043e-06	0.374011	0.656	0.323	0.0566202	MCR	KMT2C
ADAR	3.02548e-06	0.291295	0.656	0.308	0.0569031	MCR	ADAR
FUCA1	3.37387e-06	0.573573	0.531	0.227	0.0634558	MCR	FUCA1
LAP3	3.4382e-06	0.334669	0.562	0.247	0.0646656	MCR	LAP3
MAPK11	3.57572e-06	0.370739	0.562	0.251	0.0672521	MCR	MAPK1
IRS2	3.76366e-06	0.32389	0.406	0.138	0.0707869	MCR	IRS2
CRYL1	4.14584e-06	0.436843	0.594	0.271	0.0779749	MCR	CRYL1
IFNGR1	4.16619e-06	0.464788	0.688	0.37	0.0783576	MCR	IFNGR1
ACP5	4.47741e-06	0.313918	0.312	0.084	0.0842111	MCR	ACP5
TNS3	4.48755e-06	0.253857	0.344	0.1	0.0844019	MCR	TNS3
SKIL	4.49046e-06	0.296254	0.5	0.207	0.0844566	MCR	SKIL
KLHL24	4.51455e-06	0.292546	0.438	0.159	0.0849096	MCR	KLHL24
FBXO11	4.88158e-06	0.43885	0.5	0.216	0.0918128	MCR	FBXO11
GNAS	4.90178e-06	0.40625	1	0.763	0.0921927	MCR	GNAS
SNX2	4.9414e-06	0.325037	0.75	0.401	0.0929378	MCR	SNX2
AP2A2	5.0026e-06	0.406262	0.469	0.188	0.0940889	MCR	AP2A2
PHACTR4	5.27174e-06	0.317456	0.438	0.158	0.099151	MCR	PHACTR4
AC010618.1	5.27218e-06	0.41217	0.688	0.372	0.0991591	MCR	AC010618.1
TXNIP1	5.54737e-06	0.629648	0.938	0.646	0.104335	MCR	TXNIP
RAPGEF1	5.68035e-06	0.33978	0.312	0.09	0.106836	MCR	RAPGEF1
MT-CO1	5.96799e-06	0.406091	1	0.988	0.112246	MCR	MT-CO1
ZNF330	6.02961e-06	0.308405	0.531	0.234	0.113405	MCR	ZNF330
SUSD6	6.06321e-06	0.270403	0.312	0.088	0.114037	MCR	SUSD6
GYPC	6.36618e-06	0.682538	0.656	0.372	0.119735	MCR	GYPC
NFKBIZ	8.20769e-06	0.832004	0.719	0.409	0.15437	MCR	NFKBIZ
RIN2	8.88955e-06	0.301366	0.438	0.172	0.167195	MCR	RIN2
NRIP1	9.26145e-06	0.386198	0.5	0.221	0.174189	MCR	NRIP1
ADGRE5	1.08573e-05	0.297258	0.312	0.093	0.204204	MCR	ADGRE5
FAM120A	1.23475e-05	0.437182	0.625	0.331	0.232232	MCR	FAM120A
LGMN	1.32645e-05	1.96166	0.594	0.337	0.249479	MCR	LGMN
WAPL	1.34144e-05	0.25213	0.438	0.165	0.252297	MCR	WAPL
PARP9	1.34499e-05	0.349297	0.438	0.167	0.252965	MCR	PARP9
GNB2	1.51577e-05	0.305538	0.75	0.448	0.285087	MCR	GNB2
TSPAN4	1.53367e-05	0.267234	0.781	0.457	0.288453	MCR	TSPAN4
CDK2AP2	1.67112e-05	0.282048	0.406	0.149	0.314304	MCR	CDK2AP2
ITSN2	1.74127e-05	0.268681	0.438	0.172	0.327498	MCR	ITSN2
SERPINB1	1.75116e-05	0.462268	0.531	0.263	0.329358	MCR	SERPINB1
LASP1	1.79645e-05	0.255016	0.562	0.261	0.337876	MCR	LASP1
GNPDA1	1.81748e-05	0.350807	0.438	0.182	0.341831	MCR	GNPDA1
NCOA3	1.83699e-05	0.281042	0.375	0.135	0.345501	MCR	NCOA3
WAC-AS1	1.89252e-05	0.375361	0.531	0.249	0.355946	MCR	WAC-AS1
PAK1	1.97509e-05	0.361226	0.375	0.132	0.371474	MCR	PAK1
GPR155	1.98369e-05	0.355964	0.406	0.15	0.373092	MCR	GPR155
NUDT16	2.17604e-05	0.389786	0.469	0.204	0.40927	MCR	NUDT16
RAB8A	2.19489e-05	0.360656	0.531	0.261	0.412816	MCR	RAB8A
TMEM60	2.39352e-05	0.283214	0.406	0.156	0.450173	MCR	TMEM60
COX4I11	2.42373e-05	0.350736	0.875	0.58	0.455856	MCR	COX4I1
FOXO3	2.51555e-05	0.409714	0.562	0.28	0.473124	MCR	FOXO3
FTH11	2.57134e-05	0.427006	1	0.975	0.483618	MCR	FTH1
GDI2	2.65132e-05	0.307275	0.812	0.459	0.498661	MCR	GDI2
CREM	2.65336e-05	0.383951	0.375	0.135	0.499044	MCR	CREM
AKNA	2.71228e-05	0.262371	0.375	0.134	0.510126	MCR	AKNA
RPL27A1	2.90801e-05	0.392463	0.969	0.653	0.546939	MCR	RPL27A
CAMK2G	2.93633e-05	0.276019	0.312	0.1	0.552264	MCR	CAMK2G
MGAT1	2.9871e-05	0.362017	0.688	0.393	0.561813	MCR	MGAT1
H3F3A	3.0764e-05	0.403979	0.531	0.281	0.578608	MCR	H3F3A
MT-RNR11	3.17628e-05	0.396888	1	0.977	0.597395	MCR	MT-RNR1
USF21	3.43251e-05	0.260037	0.656	0.378	0.645587	MCR	USF2
HNRNPUL2	3.43314e-05	0.373226	0.469	0.207	0.645704	MCR	HNRNPUL2
PEAK1	3.52527e-05	0.278877	0.344	0.118	0.663033	MCR	PEAK1
CHD4	3.72172e-05	0.331716	0.469	0.221	0.699982	MCR	CHD4
ARL5A	3.92112e-05	0.329184	0.656	0.359	0.737485	MCR	ARL5A
AFF1	3.92577e-05	0.283077	0.5	0.227	0.738358	MCR	AFF1
XIAP	3.99022e-05	0.284752	0.531	0.247	0.75048	MCR	XIAP
CITED2	4.0504e-05	0.344684	0.719	0.389	0.7618	MCR	CITED2
TLE3	4.33417e-05	0.26343	0.312	0.101	0.815171	MCR	TLE3
SDCBP	4.41045e-05	0.394907	0.938	0.585	0.829517	MCR	SDCBP
HIP1	4.41821e-05	0.259194	0.312	0.099	0.830976	MCR	HIP1
MIS18BP1	4.497e-05	0.291005	0.469	0.207	0.845796	MCR	MIS18BP1
NFKBIA	4.55502e-05	0.711709	0.781	0.476	0.856708	MCR	NFKBIA
RUFY1	4.65322e-05	0.313888	0.406	0.167	0.875177	MCR	RUFY1
GLMP	4.90371e-05	0.306063	0.312	0.102	0.92229	MCR	GLMP
HERPUD1	5.04893e-05	0.485338	0.781	0.499	0.949602	MCR	HERPUD1
PSMC4	5.11704e-05	0.329574	0.625	0.34	0.962413	MCR	PSMC4
CKLF	5.14562e-05	0.370092	0.344	0.125	0.967788	MCR	CKLF
PEPD	5.18472e-05	0.581383	0.594	0.326	0.975142	MCR	PEPD
GTF3A	5.33734e-05	0.343579	0.594	0.314	1	MCR	GTF3A
CORO1B	5.48109e-05	0.263373	0.5	0.235	1	MCR	CORO1B
NUDT1	5.63625e-05	0.274418	0.344	0.127	1	MCR	NUDT1
PSMB9	5.74234e-05	0.256748	0.531	0.248	1	MCR	PSMB9
CSNK1D	5.79609e-05	0.255511	0.469	0.216	1	MCR	CSNK1D
ARRDC3	5.85822e-05	0.344186	0.531	0.257	1	MCR	ARRDC3
IFI61	5.86038e-05	0.597146	0.75	0.435	1	MCR	IFI6
BTG1	5.92821e-05	0.291856	0.938	0.551	1	MCR	BTG1
TGOLN2	5.95401e-05	0.381321	0.719	0.421	1	MCR	TGOLN2
GNB1	6.43625e-05	0.302902	0.719	0.43	1	MCR	GNB1
SOCS6	6.85252e-05	0.275156	0.344	0.127	1	MCR	SOCS6
STX12	6.86927e-05	0.265355	0.531	0.28	1	MCR	STX12
GM2A	7.12331e-05	0.438021	0.312	0.108	1	MCR	GM2A
CAPN1	7.49509e-05	0.312497	0.531	0.294	1	MCR	CAPN1
GNS	8.16096e-05	0.307117	0.531	0.265	1	MCR	GNS
GLUL	8.56968e-05	0.451986	0.844	0.552	1	MCR	GLUL
CBX4	8.58851e-05	0.344899	0.312	0.111	1	MCR	CBX4
PKN2	8.82203e-05	0.286928	0.531	0.267	1	MCR	PKN2
BNIP2	9.11947e-05	0.264907	0.562	0.301	1	MCR	BNIP2
POLR2A	9.53653e-05	0.268177	0.531	0.276	1	MCR	POLR2A
PPT1	9.62347e-05	0.380702	0.594	0.331	1	MCR	PPT1
TTBK2	9.7601e-05	0.250545	0.344	0.127	1	MCR	TTBK2
FKBP1A	9.83592e-05	0.264579	0.781	0.468	1	MCR	FKBP1A
RNASEK1	0.000108747	0.511746	0.844	0.51	1	MCR	RNASEK
CPPED1	0.00011339	0.352277	0.375	0.144	1	MCR	CPPED1
CCNH	0.000115858	0.382347	0.5	0.247	1	MCR	CCNH
EPS15	0.000134993	0.375704	0.562	0.302	1	MCR	EPS15
DEK	0.000139779	0.370643	0.688	0.426	1	MCR	DEK
BAZ2B	0.000140708	0.27448	0.5	0.248	1	MCR	BAZ2B
B3GALT6	0.000146272	0.266858	0.312	0.115	1	MCR	B3GALT6
EIF5	0.000146466	0.295537	0.75	0.506	1	MCR	EIF5
HSPA1A	0.000150431	0.529118	0.875	0.601	1	MCR	HSPA1A
RETREG2	0.00015958	0.284704	0.531	0.273	1	MCR	RETREG2
FSCN1	0.000160031	0.403539	0.438	0.21	1	MCR	FSCN1
RTN4	0.00016281	0.307356	0.906	0.616	1	MCR	RTN4
BAG6	0.000163229	0.265766	0.5	0.249	1	MCR	BAG6
ESRRA	0.000168847	0.277124	0.281	0.095	1	MCR	ESRRA
MTCO1P12	0.000174043	0.312511	0.562	0.289	1	MCR	MTCO1P12
FAM133B	0.000174939	0.374025	0.531	0.297	1	MCR	FAM133B
SLC6A6	0.000176804	0.258796	0.281	0.09	1	MCR	SLC6A6
ZFP36L2	0.000179546	0.573526	0.844	0.719	1	MCR	ZFP36L2
VCPIP1	0.000180146	0.327886	0.312	0.117	1	MCR	VCPIP1
BAZ1A	0.000189214	0.33275	0.375	0.152	1	MCR	BAZ1A
KLF7	0.000190215	0.320893	0.344	0.139	1	MCR	KLF7
AKR1A1	0.000196195	0.29171	0.625	0.374	1	MCR	AKR1A1
MARCH2	0.000198281	0.312037	0.344	0.14	1	MCR	MARCH2
ATF5	0.000202387	0.290009	0.312	0.109	1	MCR	ATF5
TRPS1	0.000208311	0.27642	0.469	0.227	1	MCR	TRPS1
ST3GAL11	0.000208538	0.304996	0.438	0.199	1	MCR	ST3GAL1
ATXN1	0.000212055	0.352675	0.312	0.117	1	MCR	ATXN1
EVL	0.000226003	0.372952	0.5	0.268	1	MCR	EVL
STARD7	0.000240352	0.259856	0.438	0.205	1	MCR	STARD7
TNFRSF1A	0.0002408	0.375245	0.719	0.432	1	MCR	TNFRSF1A
PGK1	0.000247167	0.27615	0.719	0.485	1	MCR	PGK1
BIN1	0.000251329	0.294547	0.594	0.333	1	MCR	BIN1
ITGB5	0.00025228	0.265425	0.312	0.118	1	MCR	ITGB5
CFLAR	0.000253588	0.341681	0.562	0.322	1	MCR	CFLAR
STAT5A	0.000256963	0.387587	0.406	0.187	1	MCR	STAT5A
CEP170	0.000258423	0.320046	0.438	0.2	1	MCR	CEP170
TWF2	0.000271702	0.356197	0.531	0.296	1	MCR	TWF2
HOMER3	0.000274196	0.369162	0.344	0.139	1	MCR	HOMER3
DIPK2A	0.000288694	0.410697	0.344	0.14	1	MCR	DIPK2A
MTMR10	0.000316617	0.320537	0.281	0.099	1	MCR	MTMR10
RAC1P2	0.00032508	0.271468	0.375	0.168	1	MCR	RAC1P2
DPP7	0.00032831	0.265436	0.812	0.523	1	MCR	DPP7
GAS6	0.000337466	0.2948	0.75	0.47	1	MCR	GAS6
RECQL	0.000354001	0.428259	0.438	0.216	1	MCR	RECQL
NDUFA31	0.000372978	0.332084	0.656	0.426	1	MCR	NDUFA3
MTDH	0.000376534	0.29805	0.781	0.51	1	MCR	MTDH
DYNLRB1	0.000386762	0.303633	0.75	0.479	1	MCR	DYNLRB1
HNMT1	0.0003996	0.328959	0.656	0.397	1	MCR	HNMT
PPP3R1	0.00044118	0.438902	0.312	0.126	1	MCR	PPP3R1
P2RX4	0.000489051	0.286008	0.312	0.121	1	MCR	P2RX4
ANKRD12	0.000496982	0.342452	0.719	0.476	1	MCR	ANKRD12
CCNT1	0.000522175	0.301831	0.344	0.147	1	MCR	CCNT1
ACIN1	0.000605314	0.288812	0.438	0.224	1	MCR	ACIN1
TAOK1	0.000611056	0.338026	0.469	0.246	1	MCR	TAOK1
SCAND1	0.000650617	0.282511	0.625	0.376	1	MCR	SCAND1
VPS35	0.000746313	0.28972	0.594	0.373	1	MCR	VPS35
UBN1	0.000749175	0.356793	0.375	0.177	1	MCR	UBN1
PRPF40A	0.000776842	0.297561	0.625	0.385	1	MCR	PRPF40A
ATP6V1F	0.000795523	0.292086	0.688	0.456	1	MCR	ATP6V1F
QPRT	0.000820916	0.312743	0.438	0.231	1	MCR	QPRT
PIAS1	0.000838436	0.289468	0.531	0.312	1	MCR	PIAS1
CAMTA11	0.000886061	0.267531	0.531	0.312	1	MCR	CAMTA1
BRD2	0.000908138	0.29191	0.625	0.407	1	MCR	BRD2
GPBP1L1	0.000920904	0.303116	0.406	0.204	1	MCR	GPBP1L1
C31	0.000928246	0.617285	0.469	0.235	1	MCR	C3
BLVRA	0.000932655	0.307397	0.406	0.202	1	MCR	BLVRA
VPS4A	0.000951597	0.300655	0.375	0.18	1	MCR	VPS4A
MT-TW1	0.000985001	0.402743	0.625	0.407	1	MCR	MT-TW
KDM6B	0.0010013	0.44745	0.375	0.189	1	MCR	KDM6B
TALDO1	0.00102445	0.326147	0.656	0.419	1	MCR	TALDO1
EFCAB14	0.00107389	0.37817	0.531	0.326	1	MCR	EFCAB14
GPX41	0.00111601	0.309423	0.844	0.569	1	MCR	GPX4
ATP5MC2	0.00116669	0.333713	0.875	0.604	1	MCR	ATP5MC2
IER5	0.0012027	0.532601	0.5	0.283	1	MCR	IER5
PPP4C	0.0012207	0.265586	0.469	0.272	1	MCR	PPP4C
WASF21	0.00126181	0.281698	0.75	0.486	1	MCR	WASF2
PPFIA1	0.00130965	0.269558	0.375	0.174	1	MCR	PPFIA1
WLS	0.0014463	0.347822	0.469	0.268	1	MCR	WLS
SP100	0.00147048	0.434009	0.5	0.295	1	MCR	SP100
RHOA	0.00161506	0.252731	0.969	0.641	1	MCR	RHOA
PLEKHM2	0.00166604	0.292995	0.344	0.17	1	MCR	PLEKHM2
CLIC1	0.00169655	0.269523	0.844	0.553	1	MCR	CLIC1
TNFAIP3	0.00170575	0.500321	0.312	0.133	1	MCR	TNFAIP3
ANXA1	0.00175387	0.500326	0.844	0.564	1	MCR	ANXA1
IFRD1	0.00189239	0.408948	0.469	0.273	1	MCR	IFRD1
FZD1	0.00198213	0.368545	0.375	0.193	1	MCR	FZD1
SCAF11	0.00201802	0.3659	0.656	0.454	1	MCR	SCAF11
CNOT6L	0.00202353	0.389015	0.312	0.148	1	MCR	CNOT6L
CD58	0.00241567	0.251129	0.281	0.12	1	MCR	CD58
NAAA	0.00271211	0.270966	0.281	0.126	1	MCR	NAAA
UBA52	0.00274853	0.25975	1	0.748	1	MCR	UBA52
BTG2	0.00294539	0.437539	0.781	0.597	1	MCR	BTG2
COLEC12	0.00319525	0.79088	0.469	0.3	1	MCR	COLEC12
STK11	0.00331013	0.311287	0.375	0.204	1	MCR	STK11
WDR36	0.00334748	0.300926	0.281	0.124	1	MCR	WDR36
SWAP70	0.00360939	0.27679	0.344	0.18	1	MCR	SWAP70
RPN1	0.00390946	0.257953	0.531	0.334	1	MCR	RPN1
PARP1	0.00469347	0.259325	0.438	0.254	1	MCR	PARP1
FOXP1	0.00477073	0.304853	0.375	0.201	1	MCR	FOXP1
B4GALT1	0.00539678	0.294361	0.469	0.307	1	MCR	B4GALT1
IFIT1	0.00544301	0.887279	0.375	0.207	1	MCR	IFIT1
TAGLN21	0.00573394	0.274283	0.719	0.451	1	MCR	TAGLN2
CCNY	0.00648836	0.307263	0.469	0.287	1	MCR	CCNY
SMC1A	0.00672109	0.276467	0.375	0.21	1	MCR	SMC1A
H1FX	0.00773718	0.361769	0.688	0.496	1	MCR	H1FX
KDM5A	0.0080009	0.30453	0.438	0.261	1	MCR	KDM5A
TSC22D3	0.00893644	0.313053	0.656	0.477	1	MCR	TSC22D3
USP81	0.0097158	0.273764	0.469	0.308	1	MCR	USP8
LINC01871	4.32977e-198	1.50861	0.923	0	8.14342e-194	TCL	LINC01871
SKAP1	2.03783e-182	1.76405	0.923	0.001	3.83275e-178	TCL	SKAP1
CD3E	1.00595e-173	2.12406	1	0.003	1.89199e-169	TCL	CD3E
LCK	5.5449e-169	1.52855	0.923	0.002	1.04288e-164	TCL	LCK
GZMH	7.48305e-159	2.2057	0.923	0.003	1.40741e-154	TCL	GZMH
CST7	2.02964e-158	2.2182	0.923	0.003	3.81735e-154	TCL	CST7
NKG7	2.56893e-150	2.28974	0.769	0.001	4.83164e-146	TCL	NKG7
CD52	1.21302e-139	2.41935	1	0.007	2.28144e-135	TCL	CD52
CD3G	6.88731e-137	1.45633	0.769	0.002	1.29537e-132	TCL	CD3G
CTSW	9.59693e-133	1.95675	0.846	0.004	1.80499e-128	TCL	CTSW
CD2	1.20536e-132	1.76929	0.846	0.004	2.26704e-128	TCL	CD2
SIT1	3.41118e-132	1.04417	0.615	0	6.41574e-128	TCL	SIT1
LY9	3.41118e-132	0.886376	0.615	0	6.41574e-128	TCL	LY9
CD3D	7.70751e-132	2.27688	1	0.008	1.44963e-127	TCL	CD3D
GZMA	4.5214e-128	2.80746	1	0.009	8.50384e-124	TCL	GZMA
BCL11B	1.29568e-126	1.56261	0.769	0.003	2.43692e-122	TCL	BCL11B
CD8B	1.07611e-117	1.48944	0.615	0.001	2.02394e-113	TCL	CD8B
PRF1	2.82545e-117	1.70906	0.615	0.001	5.3141e-113	TCL	PRF1
TRGC2	2.82545e-117	1.50544	0.615	0.001	5.3141e-113	TCL	TRGC2
CD8A	9.0596e-106	1.63572	0.615	0.002	1.70393e-101	TCL	CD8A
GZMM	2.77932e-102	1.57455	0.692	0.004	5.22734e-98	TCL	GZMM
PYHIN1	1.71908e-101	0.963266	0.538	0.001	3.23325e-97	TCL	PYHIN1
CXCR3	4.44141e-101	0.895064	0.538	0.001	8.3534e-97	TCL	CXCR3
XCL1	1.98769e-99	2.11462	0.462	0	3.73845e-95	TCL	XCL1
AC093010.2	1.98769e-99	0.810257	0.462	0	3.73845e-95	TCL	AC093010.2
STAT4	1.98769e-99	0.788827	0.462	0	3.73845e-95	TCL	STAT4
LINC00861	1.98769e-99	0.743016	0.462	0	3.73845e-95	TCL	LINC00861
[truncated: 1,711 more rows]

## Sheet: marker genes DONOR1_filtered
# Marker genes iNOA DONOR1 after filtering out poor quality cells as generated from Seurat FindAllMarkers function
row.names	p_val	avg_logFC	pct.1	pct.2	p_val_adj	cluster	gene
VIM	3.97553e-56	0.791963	1	0.955	7.47717e-52	LEY	VIM
DCN	1.36594e-51	1.04629	1	0.844	2.56905e-47	LEY	DCN
CD81	9.15847e-50	0.621273	0.997	0.94	1.72253e-45	LEY	CD81
LUM	9.04948e-49	1.44085	0.906	0.327	1.70203e-44	LEY	LUM
QSOX1	1.61902e-48	1.03142	0.958	0.497	3.04505e-44	LEY	QSOX1
C7	6.68708e-47	1.78187	0.934	0.477	1.25771e-42	LEY	C7
C6	1.25328e-46	1.21043	0.763	0.09	2.35716e-42	LEY	C6
GPX3	4.3416e-46	1.01012	0.857	0.201	8.16568e-42	LEY	GPX3
LHX9	1.31671e-44	1.07182	0.836	0.256	2.47647e-40	LEY	LHX9
NRK	4.55014e-44	1.03032	0.871	0.281	8.5579e-40	LEY	NRK
CFD	1.07761e-43	1.58218	0.972	0.789	2.02677e-39	LEY	CFD
CFH	1.3639e-43	0.950481	0.979	0.658	2.56522e-39	LEY	CFH
NTRK2	6.11599e-43	0.839996	0.777	0.121	1.15029e-38	LEY	NTRK2
NEGR1	1.13889e-42	0.833313	0.916	0.432	2.14202e-38	LEY	NEGR1
ANGPTL2	1.12984e-41	0.649557	0.787	0.181	2.12501e-37	LEY	ANGPTL2
GSN	1.02378e-40	1.12002	1	0.854	1.92552e-36	LEY	GSN
ADAMTS5	3.51697e-40	0.968425	0.784	0.161	6.61473e-36	LEY	ADAMTS5
FN1	1.0154e-39	0.890742	0.906	0.422	1.90976e-35	LEY	FN1
RSPO3	1.22277e-39	1.12396	0.721	0.101	2.29979e-35	LEY	RSPO3
SPRY1	2.98115e-39	1.00306	0.875	0.382	5.60695e-35	LEY	SPRY1
LHFPL6	5.23203e-39	0.819184	0.944	0.538	9.8404e-35	LEY	LHFPL6
NR2F1	6.48458e-38	0.762102	0.833	0.226	1.21962e-33	LEY	NR2F1
C1R	9.93706e-38	0.843578	0.986	0.719	1.86896e-33	LEY	C1R
ABI3BP	2.37856e-36	0.631096	0.906	0.427	4.47359e-32	LEY	ABI3BP
VIT	7.29333e-36	0.5685	0.774	0.236	1.37173e-31	LEY	VIT
DPT	7.32091e-36	1.03081	0.972	0.643	1.37692e-31	LEY	DPT
SERPING1	2.40357e-35	0.705952	0.986	0.789	4.52063e-31	LEY	SERPING1
RARRES2	1.69552e-34	0.729525	0.99	0.693	3.18893e-30	LEY	RARRES2
INHBA	2.27079e-34	0.997771	0.847	0.357	4.2709e-30	LEY	INHBA
ADIRF	9.1644e-34	0.731874	0.99	0.754	1.72364e-29	LEY	ADIRF
SERPINE2	1.24421e-33	0.873372	0.986	0.618	2.34012e-29	LEY	SERPINE2
FBLN1	1.28886e-33	0.936094	0.812	0.296	2.42409e-29	LEY	FBLN1
AGTR1	1.26017e-32	0.562646	0.585	0.05	2.37013e-28	LEY	AGTR1
SNCG	1.28399e-32	0.64027	0.739	0.206	2.41492e-28	LEY	SNCG
STAR	1.99331e-32	0.540841	0.868	0.347	3.74902e-28	LEY	STAR
HSPB6	8.41252e-32	0.739387	0.986	0.638	1.58223e-27	LEY	HSPB6
ANXA1	3.86078e-31	0.582493	0.962	0.432	7.26136e-27	LEY	ANXA1
CLEC3B	1.36135e-30	0.903656	0.993	0.764	2.56043e-26	LEY	CLEC3B
COL14A1	2.19589e-30	0.716538	0.69	0.201	4.13003e-26	LEY	COL14A1
CXCL12	2.21505e-30	0.661086	0.889	0.447	4.16607e-26	LEY	CXCL12
COL12A1	2.24951e-30	0.644655	0.679	0.171	4.23087e-26	LEY	COL12A1
LRRC17	4.15102e-30	0.600436	0.847	0.372	7.80723e-26	LEY	LRRC17
PLPP3	1.56118e-29	0.807233	0.997	0.709	2.93627e-25	LEY	PLPP3
FGF7	1.71733e-29	0.496176	0.578	0.07	3.22996e-25	LEY	FGF7
TUSC3	1.9188e-29	0.460924	0.774	0.327	3.60887e-25	LEY	TUSC3
CILP	3.10599e-29	0.804514	0.906	0.503	5.84175e-25	LEY	CILP
EDNRB	1.093e-28	0.482081	0.575	0.055	2.05571e-24	LEY	EDNRB
PCOLCE	1.31875e-28	0.729724	0.972	0.658	2.4803e-24	LEY	PCOLCE
TMEM176B	2.64261e-28	0.558154	0.822	0.317	4.97023e-24	LEY	TMEM176B
IGFBP6	3.51062e-28	1.09254	0.965	0.653	6.60277e-24	LEY	IGFBP6
LGALS3BP	7.554e-28	0.539875	0.983	0.774	1.42076e-23	LEY	LGALS3BP
PTGFR	1.4657e-27	0.457011	0.463	0.005	2.75669e-23	LEY	PTGFR
C1S	2.24611e-27	0.608617	0.997	0.729	4.22449e-23	LEY	C1S
CTSF	3.2584e-27	0.54115	0.948	0.648	6.1284e-23	LEY	CTSF
IGFBP4	4.98968e-27	0.664442	0.993	0.774	9.38458e-23	LEY	IGFBP4
PRDX4	5.12852e-27	0.51469	0.951	0.714	9.64572e-23	LEY	PRDX4
ANGPTL1	1.35574e-26	0.603729	0.969	0.638	2.54987e-22	LEY	ANGPTL1
FSTL1	3.09469e-26	0.62999	0.916	0.558	5.8205e-22	LEY	FSTL1
COL1A2	3.66716e-26	0.656267	0.997	0.774	6.89719e-22	LEY	COL1A2
RIMS2	3.86699e-26	0.517794	0.676	0.216	7.27303e-22	LEY	RIMS2
PENK	1.68229e-25	1.12699	0.93	0.628	3.16406e-21	LEY	PENK
TMEM176A	3.3223e-25	0.513012	0.794	0.307	6.24858e-21	LEY	TMEM176A
SGCE	3.39273e-25	0.50022	0.78	0.392	6.38104e-21	LEY	SGCE
JUN	5.04354e-25	0.616234	0.997	0.879	9.4859e-21	LEY	JUN
S100A10	8.35436e-25	0.617373	0.986	0.794	1.57129e-20	LEY	S100A10
CYGB	1.03787e-24	0.529993	0.767	0.312	1.95203e-20	LEY	CYGB
LSAMP	1.16996e-24	0.496325	0.843	0.442	2.20047e-20	LEY	LSAMP
ADAMTSL4	5.80146e-24	0.466886	0.547	0.106	1.09114e-19	LEY	ADAMTSL4
EFEMP1	7.39748e-24	0.559337	0.477	0.045	1.39132e-19	LEY	EFEMP1
GAS1	1.81394e-23	0.65174	0.627	0.216	3.41166e-19	LEY	GAS1
REXO2	2.15387e-23	0.477754	0.944	0.693	4.05101e-19	LEY	REXO2
IGDCC4	2.60398e-23	0.366183	0.62	0.176	4.89757e-19	LEY	IGDCC4
OLFML3	2.85754e-23	0.545347	0.857	0.492	5.37445e-19	LEY	OLFML3
ID3	4.58832e-23	0.644294	0.557	0.101	8.62972e-19	LEY	ID3
SSC5D	4.62667e-23	0.46023	0.645	0.211	8.70184e-19	LEY	SSC5D
SCARA3	6.64577e-23	0.371225	0.551	0.111	1.24994e-18	LEY	SCARA3
CTSH	7.70713e-23	0.342437	0.812	0.322	1.44956e-18	LEY	CTSH
CCN5	8.269e-23	0.399037	0.864	0.427	1.55523e-18	LEY	CCN5
HS3ST3A1	1.03247e-22	0.330575	0.477	0.055	1.94186e-18	LEY	HS3ST3A1
CNTFR	2.07796e-22	0.303518	0.39	0.005	3.90822e-18	LEY	CNTFR
CPZ	1.17877e-21	0.505181	0.659	0.246	2.21704e-17	LEY	CPZ
SERPINF1	1.40221e-21	0.552587	1	0.784	2.63728e-17	LEY	SERPINF1
IGFBP3	1.97852e-21	1.40094	0.544	0.156	3.7212e-17	LEY	IGFBP3
CFI	2.54394e-21	0.379292	0.505	0.095	4.78465e-17	LEY	CFI
ATRAID	4.29252e-21	0.443213	0.972	0.794	8.07338e-17	LEY	ATRAID
SVEP1	5.04249e-21	0.522151	0.463	0.07	9.48392e-17	LEY	SVEP1
ABCA8	6.21171e-21	0.363956	0.889	0.492	1.1683e-16	LEY	ABCA8
PLD3	1.88311e-20	0.459435	0.941	0.754	3.54176e-16	LEY	PLD3
IL17D	1.9608e-20	0.325083	0.432	0.05	3.68787e-16	LEY	IL17D
LTBP1	2.50778e-20	0.558487	0.875	0.548	4.71663e-16	LEY	LTBP1
TENT5A	2.88395e-20	0.568652	0.815	0.462	5.42413e-16	LEY	TENT5A
THY1	3.81924e-20	0.597726	0.815	0.482	7.18323e-16	LEY	THY1
FSTL3	3.90404e-20	0.337419	0.672	0.276	7.34271e-16	LEY	FSTL3
CCDC80	7.85467e-20	0.656927	0.892	0.583	1.47731e-15	LEY	CCDC80
ARX	1.70956e-19	0.492341	0.895	0.548	3.21534e-15	LEY	ARX
LAMC1	1.83138e-19	0.335424	0.77	0.442	3.44447e-15	LEY	LAMC1
LAPTM4A	2.21125e-19	0.357352	0.993	0.884	4.15891e-15	LEY	LAPTM4A
KAZALD1	2.35466e-19	0.30021	0.362	0.015	4.42864e-15	LEY	KAZALD1
THBS3	5.43765e-19	0.387458	0.557	0.181	1.02271e-14	LEY	THBS3
PLPP1	5.47864e-19	0.422417	0.822	0.472	1.03042e-14	LEY	PLPP1
PRRX1	8.95745e-19	0.507501	0.944	0.643	1.68472e-14	LEY	PRRX1
OLFM2	9.23366e-19	0.533937	0.599	0.211	1.73667e-14	LEY	OLFM2
UNC5C	9.64263e-19	0.332591	0.544	0.161	1.81359e-14	LEY	UNC5C
SULF1	1.04385e-18	0.29987	0.352	0.015	1.96328e-14	LEY	SULF1
COL6A2	1.47893e-18	0.431146	0.993	0.734	2.78157e-14	LEY	COL6A2
IGF2	1.57427e-18	0.383344	0.585	0.191	2.96089e-14	LEY	IGF2
SCARA5	1.67353e-18	0.753982	0.707	0.337	3.14758e-14	LEY	SCARA5
MDK	2.08367e-18	0.566035	0.84	0.508	3.91896e-14	LEY	MDK
CTSK	2.59399e-18	0.452991	0.882	0.603	4.87878e-14	LEY	CTSK
SPINK13	5.14242e-18	0.39121	0.397	0.055	9.67186e-14	LEY	SPINK13
FGFR1	6.21647e-18	0.407386	0.906	0.608	1.16919e-13	LEY	FGFR1
GAS6	6.45936e-18	0.3722	0.889	0.563	1.21488e-13	LEY	GAS6
MDFI	8.46377e-18	0.27732	0.547	0.146	1.59187e-13	LEY	MDFI
NFIB	1.03919e-17	0.366439	0.868	0.593	1.95451e-13	LEY	NFIB
JAZF1	1.32253e-17	0.332472	0.77	0.407	2.48742e-13	LEY	JAZF1
ABHD14A	1.335e-17	0.293767	0.777	0.452	2.51088e-13	LEY	ABHD14A
MFGE8	1.4348e-17	0.281248	0.882	0.583	2.69858e-13	LEY	MFGE8
LRRN4CL	1.48982e-17	0.356425	0.638	0.276	2.80205e-13	LEY	LRRN4CL
LARP6	2.73069e-17	0.37978	0.753	0.427	5.13588e-13	LEY	LARP6
NTNG1	4.37074e-17	0.269707	0.31	0.005	8.22049e-13	LEY	NTNG1
FHL1	4.42078e-17	0.449923	0.892	0.583	8.3146e-13	LEY	FHL1
CENPW	5.0989e-17	0.694953	0.54	0.196	9.59e-13	LEY	CENPW
SELENOM	6.01789e-17	0.371696	0.99	0.789	1.13184e-12	LEY	SELENOM
GPC6	7.55236e-17	0.311555	0.303	0.005	1.42045e-12	LEY	GPC6
SOCS3	9.1293e-17	0.586617	0.899	0.528	1.71704e-12	LEY	SOCS3
LIFR	1.04332e-16	0.312485	0.634	0.281	1.96228e-12	LEY	LIFR
RPS25	1.2036e-16	0.3016	0.997	0.965	2.26373e-12	LEY	RPS25
S100A13	1.41168e-16	0.321821	0.923	0.638	2.65509e-12	LEY	S100A13
FCGRT	1.57456e-16	0.254797	0.986	0.824	2.96144e-12	LEY	FCGRT
STEAP4	1.60629e-16	0.418519	0.728	0.357	3.02112e-12	LEY	STEAP4
COL4A4	1.76206e-16	0.316822	0.387	0.06	3.31408e-12	LEY	COL4A4
TCIM	1.85642e-16	0.458734	0.613	0.246	3.49155e-12	LEY	TCIM
CPQ	2.16776e-16	0.411407	0.895	0.653	4.07712e-12	LEY	CPQ
PPL	2.21799e-16	0.380556	0.509	0.161	4.17159e-12	LEY	PPL
CREB3L1	2.27146e-16	0.416771	0.808	0.487	4.27217e-12	LEY	CREB3L1
LMNA	2.45415e-16	0.357394	0.986	0.834	4.61576e-12	LEY	LMNA
COL21A1	3.4651e-16	0.266495	0.481	0.131	6.51716e-12	LEY	COL21A1
AKR1C1	3.86877e-16	0.436071	0.875	0.578	7.27639e-12	LEY	AKR1C1
CDO1	4.08206e-16	0.277734	0.648	0.302	7.67755e-12	LEY	CDO1
CLU	4.45202e-16	0.439194	0.829	0.533	8.37337e-12	LEY	CLU
TUBA1A	4.72946e-16	0.468524	0.972	0.819	8.89516e-12	LEY	TUBA1A
DLK1	5.99374e-16	1.09809	0.847	0.623	1.1273e-11	LEY	DLK1
IGFBP5	6.14391e-16	0.612348	0.93	0.603	1.15555e-11	LEY	IGFBP5
PIGT	8.64013e-16	0.429673	0.801	0.503	1.62504e-11	LEY	PIGT
DLC1	9.13567e-16	0.35278	0.711	0.397	1.71824e-11	LEY	DLC1
ECM2	1.08906e-15	0.362915	0.875	0.538	2.04831e-11	LEY	ECM2
MT-ND4L	1.62212e-15	0.338015	0.979	0.869	3.05089e-11	LEY	MT-ND4L
COL1A1	2.53006e-15	0.479108	0.979	0.693	4.75853e-11	LEY	COL1A1
ZNF385D	3.91383e-15	0.310545	0.453	0.111	7.36113e-11	LEY	ZNF385D
ARID5B	5.71906e-15	0.331209	0.77	0.447	1.07564e-10	LEY	ARID5B
CD34	6.1478e-15	0.341643	0.77	0.442	1.15628e-10	LEY	CD34
TPPP3	6.25719e-15	0.279158	0.432	0.095	1.17685e-10	LEY	TPPP3
TEX41	6.9382e-15	0.278761	0.415	0.095	1.30494e-10	LEY	TEX41
GPNMB	9.41409e-15	0.374751	0.923	0.663	1.7706e-10	LEY	GPNMB
COL6A3	1.81038e-14	0.41618	0.951	0.678	3.40496e-10	LEY	COL6A3
EFEMP2	1.96783e-14	0.332949	0.93	0.653	3.7011e-10	LEY	EFEMP2
DNM3OS	2.39623e-14	0.360809	0.61	0.291	4.50683e-10	LEY	DNM3OS
TMEM38B	3.56769e-14	0.319312	0.753	0.432	6.71011e-10	LEY	TMEM38B
PLA2G2A	5.84335e-14	0.527579	0.296	0.025	1.09902e-09	LEY	PLA2G2A
COPZ2	5.88913e-14	0.315937	0.875	0.558	1.10763e-09	LEY	COPZ2
EPHX1	6.27372e-14	0.334563	0.972	0.759	1.17996e-09	LEY	EPHX1
ANXA2	7.55789e-14	0.341104	0.993	0.899	1.42149e-09	LEY	ANXA2
SDF4	8.65245e-14	0.291368	0.847	0.603	1.62735e-09	LEY	SDF4
TCEAL7	9.48962e-14	0.261823	0.362	0.07	1.78481e-09	LEY	TCEAL7
OSR1	9.76625e-14	0.422991	0.554	0.226	1.83684e-09	LEY	OSR1
RDH14	1.02077e-13	0.291868	0.704	0.397	1.91987e-09	LEY	RDH14
HSP90B1	1.24254e-13	0.349017	0.979	0.854	2.33697e-09	LEY	HSP90B1
RPL41	1.55677e-13	0.261647	1	0.97	2.92797e-09	LEY	RPL41
MAMDC2	1.65281e-13	0.359374	0.666	0.337	3.1086e-09	LEY	MAMDC2
NOVA1	2.39895e-13	0.327556	0.774	0.487	4.51194e-09	LEY	NOVA1
TMEM59	3.48075e-13	0.28413	0.983	0.874	6.5466e-09	LEY	TMEM59
SCN1B	3.87256e-13	0.251958	0.39	0.09	7.28352e-09	LEY	SCN1B
ADRA2A	5.87983e-13	0.425846	0.348	0.075	1.10588e-08	LEY	ADRA2A
CKAP4	7.2756e-13	0.31197	0.84	0.538	1.36839e-08	LEY	CKAP4
PHYHIPL	8.32195e-13	0.321579	0.289	0.035	1.56519e-08	LEY	PHYHIPL
RPL14	9.86093e-13	0.271364	0.99	0.93	1.85464e-08	LEY	RPL14
IGF1	1.61906e-12	0.418817	0.986	0.749	3.04513e-08	LEY	IGF1
CRYAB	1.66079e-12	0.251815	0.892	0.603	3.12361e-08	LEY	CRYAB
HEXB	2.4045e-12	0.287521	0.882	0.643	4.52239e-08	LEY	HEXB
CD63	2.87119e-12	0.25694	1	0.94	5.40014e-08	LEY	CD63
CNTN1	3.24343e-12	0.281713	0.711	0.447	6.10025e-08	LEY	CNTN1
CHID1	3.40395e-12	0.326486	0.822	0.583	6.40215e-08	LEY	CHID1
EBF1	4.46825e-12	0.363925	0.909	0.633	8.40389e-08	LEY	EBF1
ITM2A	5.77466e-12	0.434087	0.815	0.573	1.0861e-07	LEY	ITM2A
RCN3	5.96058e-12	0.269926	0.784	0.497	1.12107e-07	LEY	RCN3
CLSTN2	6.93991e-12	0.261876	0.321	0.065	1.30526e-07	LEY	CLSTN2
CERCAM	7.95112e-12	0.309927	0.655	0.382	1.49545e-07	LEY	CERCAM
PAM	8.64512e-12	0.273674	0.76	0.497	1.62597e-07	LEY	PAM
RPS8	1.26983e-11	0.288259	1	0.95	2.3883e-07	LEY	RPS8
EGFLAM	1.52342e-11	0.356773	0.624	0.347	2.86526e-07	LEY	EGFLAM
RPL39P3	1.7028e-11	0.269071	0.843	0.578	3.20264e-07	LEY	RPL39P3
LRPAP1	1.70555e-11	0.300885	0.871	0.688	3.2078e-07	LEY	LRPAP1
PRXL2A	1.8168e-11	0.27615	0.836	0.568	3.41704e-07	LEY	PRXL2A
HHIP	1.97082e-11	0.386481	0.585	0.291	3.70671e-07	LEY	HHIP
JUND	2.16317e-11	0.300803	0.993	0.945	4.0685e-07	LEY	JUND
LRRN3	2.217e-11	0.312888	0.638	0.352	4.16974e-07	LEY	LRRN3
APP	2.29175e-11	0.301682	0.986	0.759	4.31032e-07	LEY	APP
SLITRK4	2.49501e-11	0.260128	0.373	0.101	4.69261e-07	LEY	SLITRK4
PLTP	2.73749e-11	0.452697	0.972	0.739	5.14867e-07	LEY	PLTP
GSTM5	3.40948e-11	0.309897	0.979	0.648	6.41255e-07	LEY	GSTM5
ZFP36	3.71878e-11	0.389359	0.993	0.879	6.99428e-07	LEY	ZFP36
GUSB	5.90225e-11	0.289004	0.669	0.407	1.1101e-06	LEY	GUSB
NDN	7.06887e-11	0.323215	0.969	0.704	1.32951e-06	LEY	NDN
TIMP1	8.15525e-11	0.294745	0.997	0.899	1.53384e-06	LEY	TIMP1
HHIP-AS1	8.84214e-11	0.252024	0.735	0.442	1.66303e-06	LEY	HHIP-AS1
BOC	9.11726e-11	0.286328	0.721	0.457	1.71477e-06	LEY	BOC
CTSC	1.02055e-10	0.280028	0.847	0.633	1.91945e-06	LEY	CTSC
CPE	1.54167e-10	0.348338	0.899	0.668	2.89957e-06	LEY	CPE
MAST4	1.58076e-10	0.254634	0.575	0.286	2.97309e-06	LEY	MAST4
TGFBR3	1.69028e-10	0.263842	0.913	0.613	3.17908e-06	LEY	TGFBR3
TUBB4B	1.92711e-10	0.294503	0.92	0.709	3.62451e-06	LEY	TUBB4B
FOS	3.63861e-10	0.306355	0.997	0.899	6.8435e-06	LEY	FOS
GPX8	4.45094e-10	0.280006	0.707	0.487	8.37132e-06	LEY	GPX8
FBN1	4.56069e-10	0.296253	0.948	0.673	8.57775e-06	LEY	FBN1
S100A6	4.95908e-10	0.273858	1	0.915	9.32704e-06	LEY	S100A6
DIO3OS	5.14401e-10	0.260308	0.84	0.563	9.67486e-06	LEY	DIO3OS
RSL1D1	5.43199e-10	0.256544	0.899	0.724	1.02165e-05	LEY	RSL1D1
SSPN	6.71453e-10	0.312528	0.979	0.678	1.26287e-05	LEY	SSPN
PODN	7.26333e-10	0.282381	0.871	0.618	1.36609e-05	LEY	PODN
HELLPAR	1.37219e-09	0.31391	0.749	0.508	2.58081e-05	LEY	HELLPAR
KLF4	1.58545e-09	0.266757	0.906	0.648	2.98191e-05	LEY	KLF4
VKORC1	1.9643e-09	0.258187	0.909	0.714	3.69445e-05	LEY	VKORC1
LEPR	2.21242e-09	0.261354	0.418	0.166	4.16112e-05	LEY	LEPR
ZFAS1	2.25834e-09	0.301443	0.958	0.769	4.24749e-05	LEY	ZFAS1
LTBP3	2.46223e-09	0.267248	0.927	0.704	4.63097e-05	LEY	LTBP3
FUCA2	2.50265e-09	0.258231	0.808	0.588	4.70698e-05	LEY	FUCA2
FBXO17	2.52721e-09	0.287241	0.697	0.462	4.75317e-05	LEY	FBXO17
NFIX	2.89891e-09	0.254966	0.861	0.603	5.45227e-05	LEY	NFIX
ABCA9	3.71392e-09	0.322089	0.481	0.236	6.98515e-05	LEY	ABCA9
ZNF503	3.95172e-09	0.304152	0.606	0.352	7.43239e-05	LEY	ZNF503
ABCA10	4.01273e-09	0.272822	0.481	0.236	7.54715e-05	LEY	ABCA10
IGFBP7	5.34255e-09	0.355738	1	0.915	0.000100483	LEY	IGFBP7
BICC1	5.90379e-09	0.271074	0.725	0.467	0.000111039	LEY	BICC1
FAM3C	7.64294e-09	0.252254	0.749	0.513	0.000143748	LEY	FAM3C
FOSB	9.26806e-09	0.329449	0.969	0.834	0.000174314	LEY	FOSB
PDGFRL	1.16442e-08	0.279827	0.829	0.558	0.000219004	LEY	PDGFRL
RRAS	1.29729e-08	0.26065	0.847	0.588	0.000243993	LEY	RRAS
ING2	1.4131e-08	0.276839	0.631	0.422	0.000265776	LEY	ING2
SSR4	2.90572e-08	0.261887	0.972	0.834	0.000546508	LEY	SSR4
P4HA1	3.16467e-08	0.261994	0.613	0.392	0.000595211	LEY	P4HA1
F10	3.83427e-08	0.301398	0.906	0.643	0.000721149	LEY	F10
OS9	4.54253e-08	0.303794	0.826	0.633	0.000854359	LEY	OS9
LTBP4	2.25405e-07	0.332727	0.997	0.754	0.00423941	LEY	LTBP4
PRKG1	1.27286e-06	0.250929	0.686	0.452	0.02394	LEY	PRKG1
MYC	5.62201e-06	0.260844	0.742	0.543	0.105739	LEY	MYC
ADAMTS1	3.87243e-05	0.257946	0.728	0.563	0.728327	LEY	ADAMTS1
KCNE4	5.00562e-05	0.261676	0.352	0.196	0.941458	LEY	KCNE4
C3	8.1653e-05	0.284037	0.456	0.271	1	LEY	C3
GADD45G	0.000766041	0.313498	0.436	0.302	1	LEY	GADD45G
VCAN	2.28626e-64	1.38204	0.828	0.071	4.29999e-60	MYD	VCAN
CHGA	3.7917e-64	1.05889	0.836	0.071	7.13143e-60	MYD	CHGA
IGFBP2	8.14094e-58	0.773491	0.776	0.051	1.53115e-53	MYD	IGFBP2
WFDC1	4.34288e-56	1.06647	0.799	0.091	8.16809e-52	MYD	WFDC1
KRT13	7.31596e-54	1.63419	0.843	0.139	1.37598e-49	MYD	KRT13
NPTX2	8.81044e-51	0.832687	0.59	0.014	1.65707e-46	MYD	NPTX2
ACTN1	2.43062e-50	1.03425	0.933	0.304	4.57151e-46	MYD	ACTN1
SMOC1	1.68831e-49	0.608894	0.672	0.051	3.17538e-45	MYD	SMOC1
PROK1	1.31541e-48	1.06598	0.836	0.156	2.47401e-44	MYD	PROK1
TPM1	1.11861e-46	1.19141	0.963	0.653	2.10388e-42	MYD	TPM1
COL15A1	2.07526e-46	1.36322	0.94	0.526	3.90315e-42	MYD	COL15A1
MYH11	2.41735e-46	1.86483	0.896	0.341	4.54654e-42	MYD	MYH11
TENM2	7.36416e-44	0.651033	0.567	0.028	1.38505e-39	MYD	TENM2
TSHZ2	4.25971e-42	0.981635	0.963	0.724	8.01167e-38	MYD	TSHZ2
NT5DC2	1.10114e-41	0.77279	0.94	0.366	2.07103e-37	MYD	NT5DC2
PDE5A	7.37906e-41	0.731787	0.828	0.227	1.38785e-36	MYD	PDE5A
AL109829.1	1.08872e-40	0.447449	0.448	0	2.04767e-36	MYD	AL109829.1
ACTA2	1.98715e-40	2.64914	0.903	0.457	3.73744e-36	MYD	ACTA2
COLEC11	3.37947e-40	0.925342	0.724	0.151	6.35611e-36	MYD	COLEC11
CYP26B1	9.97537e-40	0.907337	0.634	0.085	1.87617e-35	MYD	CYP26B1
MGST1	1.52753e-38	0.860696	0.769	0.176	2.87298e-34	MYD	MGST1
NR2F2	3.47096e-38	0.76772	1	0.849	6.52818e-34	MYD	NR2F2
CACNA1D	4.34341e-38	0.497166	0.56	0.051	8.16908e-34	MYD	CACNA1D
PTN	6.51796e-38	1.00772	0.873	0.33	1.2259e-33	MYD	PTN
PTGDS	1.01664e-36	1.22691	0.963	0.881	1.9121e-32	MYD	PTGDS
MYOCD	3.58403e-36	0.399175	0.41	0.003	6.74085e-32	MYD	MYOCD
F3	3.77593e-36	1.18813	0.858	0.364	7.10177e-32	MYD	F3
KCNMB1	8.93454e-36	0.673244	0.701	0.168	1.68041e-31	MYD	KCNMB1
CCDC3	2.17587e-35	0.656328	0.716	0.168	4.09237e-31	MYD	CCDC3
C11orf96	3.00511e-35	1.10636	1	0.83	5.65202e-31	MYD	C11orf96
PTCH1	1.07733e-34	0.964619	0.91	0.486	2.02623e-30	MYD	PTCH1
THBD	9.92664e-34	0.912847	0.731	0.179	1.867e-29	MYD	THBD
TNS1	1.41486e-33	0.772746	0.963	0.554	2.66107e-29	MYD	TNS1
SCN7A	2.49691e-33	0.551187	0.731	0.168	4.69619e-29	MYD	SCN7A
SMOC2	1.05671e-32	0.775517	0.97	0.716	1.98745e-28	MYD	SMOC2
APOE	1.23844e-32	0.875797	0.993	0.878	2.32926e-28	MYD	APOE
TSHZ1	2.5337e-32	0.751367	0.888	0.489	4.76539e-28	MYD	TSHZ1
MYL9	4.42595e-32	0.989917	0.978	0.815	8.32432e-28	MYD	MYL9
SCUBE1	5.90033e-32	0.413736	0.53	0.06	1.10973e-27	MYD	SCUBE1
CDC42EP3	6.81712e-32	0.400588	0.537	0.06	1.28216e-27	MYD	CDC42EP3
APOC1	1.17343e-31	0.864956	0.881	0.438	2.20698e-27	MYD	APOC1
DPEP1	2.5187e-31	1.02093	0.94	0.494	4.73717e-27	MYD	DPEP1
PTMS	3.25491e-31	0.573981	0.993	0.884	6.12183e-27	MYD	PTMS
KANK2	8.29584e-31	0.643758	0.948	0.662	1.56028e-26	MYD	KANK2
TPM4	1.42711e-30	0.637224	0.97	0.827	2.68412e-26	MYD	TPM4
CARMN	1.59822e-30	0.882335	0.776	0.301	3.00593e-26	MYD	CARMN
HS3ST1	2.06831e-30	0.327524	0.463	0.037	3.89008e-26	MYD	HS3ST1
ENG	1.07219e-29	0.831799	0.978	0.838	2.01658e-25	MYD	ENG
RASD1	1.41836e-29	1.0807	0.604	0.136	2.66765e-25	MYD	RASD1
INMT	1.66961e-29	0.757137	0.925	0.611	3.1402e-25	MYD	INMT
DKK3	1.96249e-29	0.649604	0.754	0.233	3.69106e-25	MYD	DKK3
FLNA	2.55915e-29	0.800558	0.955	0.631	4.81326e-25	MYD	FLNA
BGN	2.59509e-29	0.873447	0.866	0.395	4.88084e-25	MYD	BGN
MYL6	6.27073e-29	0.613115	0.985	0.991	1.1794e-24	MYD	MYL6
PEMT	1.97743e-27	0.561586	0.784	0.332	3.71914e-23	MYD	PEMT
ZEB1	2.26973e-27	0.470706	0.694	0.199	4.2689e-23	MYD	ZEB1
LAMB1	3.60469e-27	0.798201	0.858	0.426	6.7797e-23	MYD	LAMB1
CBLN4	2.12933e-26	0.377873	0.366	0.02	4.00485e-22	MYD	CBLN4
FOXS1	7.42881e-26	0.42458	0.388	0.031	1.39721e-21	MYD	FOXS1
SHROOM2	1.50347e-25	0.327114	0.343	0.017	2.82772e-21	MYD	SHROOM2
CCND1	1.87036e-25	0.431726	0.47	0.065	3.51778e-21	MYD	CCND1
MYLK	4.27004e-25	0.745872	0.963	0.673	8.0311e-21	MYD	MYLK
SORBS1	5.57946e-25	0.277553	0.388	0.034	1.04938e-20	MYD	SORBS1
SPOCK1	7.50786e-25	0.360197	0.44	0.054	1.41208e-20	MYD	SPOCK1
CTDSPL	8.78527e-25	0.508497	0.933	0.58	1.65233e-20	MYD	CTDSPL
TPM2	9.13175e-25	0.985525	0.978	0.801	1.7175e-20	MYD	TPM2
FOXC2	1.39441e-24	0.275887	0.299	0.006	2.6226e-20	MYD	FOXC2
LCNL1	6.10539e-24	0.435942	0.597	0.156	1.1483e-19	MYD	LCNL1
SIN3B	8.12866e-24	0.492055	0.806	0.332	1.52884e-19	MYD	SIN3B
CALD1	1.24695e-23	0.5667	0.993	0.847	2.34526e-19	MYD	CALD1
NISCH	1.72874e-23	0.566393	0.858	0.435	3.25142e-19	MYD	NISCH
LAMC3	2.20381e-23	0.718094	0.978	0.741	4.14493e-19	MYD	LAMC3
CX3CL1	2.259e-23	0.328051	0.47	0.085	4.24873e-19	MYD	CX3CL1
PDGFRB	6.85434e-23	0.66595	0.963	0.651	1.28916e-18	MYD	PDGFRB
SFRP4	7.54978e-23	0.930283	0.881	0.466	1.41996e-18	MYD	SFRP4
GALNT10	9.35846e-23	0.467309	0.746	0.273	1.76014e-18	MYD	GALNT10
ITPK1	9.7697e-23	0.360026	0.612	0.17	1.83748e-18	MYD	ITPK1
C3orf70	1.02202e-22	0.282604	0.463	0.08	1.92222e-18	MYD	C3orf70
COL4A2	1.10532e-22	0.707595	0.739	0.301	2.07888e-18	MYD	COL4A2
GNB5	1.25812e-22	0.582456	0.866	0.511	2.36628e-18	MYD	GNB5
TAGLN	3.77243e-22	1.96288	0.634	0.239	7.09519e-18	MYD	TAGLN
EGFR	9.44153e-22	0.570738	0.933	0.628	1.77576e-17	MYD	EGFR
PDLIM7	1.11929e-21	0.579993	0.799	0.392	2.10517e-17	MYD	PDLIM7
PEG3	1.6464e-21	0.589958	0.925	0.528	3.09654e-17	MYD	PEG3
CCDC74A	2.58918e-21	0.457473	0.799	0.355	4.86972e-17	MYD	CCDC74A
AOPEP	7.82269e-21	0.406116	0.582	0.176	1.47129e-16	MYD	AOPEP
HEYL	9.98387e-21	0.361899	0.455	0.088	1.87777e-16	MYD	HEYL
NET1	2.56046e-20	0.400725	0.627	0.219	4.8157e-16	MYD	NET1
AFDN	2.84099e-20	0.368341	0.731	0.307	5.34334e-16	MYD	AFDN
FXYD6	4.16156e-20	0.483465	0.963	0.812	7.82706e-16	MYD	FXYD6
FBLIM1	7.26289e-20	0.504598	0.724	0.375	1.36601e-15	MYD	FBLIM1
MSRB3	9.00085e-20	0.33371	0.5	0.122	1.69288e-15	MYD	MSRB3
OSR2	9.90513e-20	0.57473	0.948	0.801	1.86296e-15	MYD	OSR2
CRISPLD2	1.84762e-19	0.688442	0.963	0.753	3.475e-15	MYD	CRISPLD2
SPARC	1.87913e-19	0.614464	0.993	0.83	3.53428e-15	MYD	SPARC
PSRC1	2.95544e-19	0.30789	0.448	0.097	5.5586e-15	MYD	PSRC1
SLC9A3R1	3.50724e-19	0.274007	0.515	0.125	6.59641e-15	MYD	SLC9A3R1
CRABP2	3.5771e-19	0.4795	0.612	0.216	6.72781e-15	MYD	CRABP2
C2orf40	5.02608e-19	0.449936	0.619	0.202	9.45304e-15	MYD	C2orf40
RBP4	6.96166e-19	0.286476	0.373	0.054	1.30935e-14	MYD	RBP4
MYO10	8.25347e-19	0.258075	0.336	0.043	1.55231e-14	MYD	MYO10
SMPD3	1.14623e-18	0.347213	0.455	0.105	2.15583e-14	MYD	SMPD3
ADAMTS9	5.25707e-18	0.25022	0.284	0.026	9.8875e-14	MYD	ADAMTS9
ABLIM1	8.9759e-18	0.481628	0.933	0.685	1.68819e-13	MYD	ABLIM1
LMOD1	9.21961e-18	0.428107	0.776	0.403	1.73402e-13	MYD	LMOD1
MT1M	1.46176e-17	0.305805	0.485	0.131	2.74928e-13	MYD	MT1M
PLEKHA4	2.7513e-17	0.375828	0.799	0.412	5.17464e-13	MYD	PLEKHA4
RBBP7	5.2802e-17	0.367761	0.94	0.739	9.93099e-13	MYD	RBBP7
TIMP3	5.30316e-17	0.542661	0.993	0.847	9.97418e-13	MYD	TIMP3
PTGIS	5.89509e-17	0.30769	0.597	0.202	1.10875e-12	MYD	PTGIS
PDCD4	8.17786e-17	0.436499	0.94	0.878	1.53809e-12	MYD	PDCD4
EPCAM	1.09883e-16	0.29473	0.403	0.088	2.06668e-12	MYD	EPCAM
KRT19	1.13352e-16	0.435054	0.47	0.119	2.13192e-12	MYD	KRT19
RASSF2	1.25573e-16	0.322322	0.746	0.324	2.36177e-12	MYD	RASSF2
EMILIN1	1.5343e-16	0.487666	0.896	0.662	2.88571e-12	MYD	EMILIN1
AEBP1	1.62966e-16	0.503127	0.978	0.798	3.06507e-12	MYD	AEBP1
PPP2CB	1.70848e-16	0.423178	0.866	0.554	3.21332e-12	MYD	PPP2CB
SPTBN1	1.99186e-16	0.469242	0.97	0.821	3.74629e-12	MYD	SPTBN1
DDAH1	2.3258e-16	0.250792	0.493	0.142	4.37436e-12	MYD	DDAH1
FBLN2	2.38648e-16	0.628866	0.925	0.685	4.48849e-12	MYD	FBLN2
PLXDC2	4.76102e-16	0.334044	0.672	0.281	8.95454e-12	MYD	PLXDC2
SFRP2	4.77624e-16	0.38441	0.269	0.028	8.98316e-12	MYD	SFRP2
ATP1B2	4.79862e-16	0.311149	0.537	0.168	9.02525e-12	MYD	ATP1B2
CSRP1	5.72441e-16	0.630097	0.843	0.602	1.07665e-11	MYD	CSRP1
LDB3	1.73439e-15	0.325373	0.351	0.068	3.26204e-11	MYD	LDB3
OLFML2B	1.98243e-15	0.416992	0.664	0.318	3.72855e-11	MYD	OLFML2B
RBPMS	2.03406e-15	0.400563	0.925	0.69	3.82566e-11	MYD	RBPMS
MICAL2	2.66632e-15	0.263786	0.478	0.151	5.01482e-11	MYD	MICAL2
DOCK5	2.74614e-15	0.307913	0.47	0.134	5.16495e-11	MYD	DOCK5
CLEC11A	2.90499e-15	0.374467	0.612	0.233	5.46371e-11	MYD	CLEC11A
KLHL42	4.79683e-15	0.296869	0.552	0.207	9.02188e-11	MYD	KLHL42
PALLD	6.4829e-15	0.387807	0.873	0.622	1.2193e-10	MYD	PALLD
NHS	6.55713e-15	0.288517	0.485	0.159	1.23327e-10	MYD	NHS
FAM20A	7.43285e-15	0.32859	0.448	0.136	1.39797e-10	MYD	FAM20A
LTBP2	7.46626e-15	0.300735	0.44	0.131	1.40425e-10	MYD	LTBP2
NEXN	1.06793e-14	0.410749	0.493	0.168	2.00856e-10	MYD	NEXN
AKAP12	1.07039e-14	0.25626	0.679	0.307	2.0132e-10	MYD	AKAP12
ASPA	1.26388e-14	0.31579	0.642	0.295	2.3771e-10	MYD	ASPA
MICAL1	1.50374e-14	0.274189	0.53	0.19	2.82823e-10	MYD	MICAL1
PODNL1	1.90724e-14	0.27308	0.47	0.142	3.58714e-10	MYD	PODNL1
MZT2A	1.9848e-14	0.317977	0.918	0.665	3.73301e-10	MYD	MZT2A
AIF1L	3.02838e-14	0.256548	0.44	0.131	5.69579e-10	MYD	AIF1L
CAV2	4.41431e-14	0.317992	0.925	0.665	8.30244e-10	MYD	CAV2
PLK5	6.15706e-14	0.339858	0.493	0.17	1.15802e-09	MYD	PLK5
FAM210B	6.69274e-14	0.304722	0.813	0.457	1.25877e-09	MYD	FAM210B
SPARCL1	7.31846e-14	0.441001	0.985	0.824	1.37646e-09	MYD	SPARCL1
CNN3	1.16477e-13	0.35885	0.978	0.807	2.19069e-09	MYD	CNN3
SLC51A	3.37516e-13	0.39841	0.821	0.472	6.34799e-09	MYD	SLC51A
COL4A1	3.72309e-13	0.445362	0.433	0.134	7.00238e-09	MYD	COL4A1
CKB	3.87908e-13	0.545731	0.903	0.688	7.29578e-09	MYD	CKB
EZR	4.04358e-13	0.355956	0.843	0.582	7.60517e-09	MYD	EZR
ST3GAL1	4.3924e-13	0.349152	0.649	0.29	8.26123e-09	MYD	ST3GAL1
SH3BGRL	4.94713e-13	0.259096	0.978	0.861	9.30457e-09	MYD	SH3BGRL
ITGA9	6.37488e-13	0.317987	0.679	0.347	1.19899e-08	MYD	ITGA9
ZFYVE21	6.4493e-13	0.297201	0.888	0.682	1.21298e-08	MYD	ZFYVE21
PPFIBP1	6.71169e-13	0.302423	0.649	0.315	1.26234e-08	MYD	PPFIBP1
BHMT2	1.00998e-12	0.324683	0.657	0.312	1.89956e-08	MYD	BHMT2
LMO4	1.03858e-12	0.393841	0.828	0.582	1.95335e-08	MYD	LMO4
SYTL2	1.06985e-12	0.250157	0.366	0.097	2.01217e-08	MYD	SYTL2
SVIL	1.89e-12	0.364424	0.866	0.585	3.55472e-08	MYD	SVIL
TCEAL3	2.01803e-12	0.407554	0.873	0.639	3.79551e-08	MYD	TCEAL3
MYH9	2.10945e-12	0.31087	0.806	0.514	3.96746e-08	MYD	MYH9
CDC42BPA	2.28106e-12	0.282092	0.716	0.344	4.29022e-08	MYD	CDC42BPA
MT1A	2.4031e-12	0.363715	0.448	0.159	4.51975e-08	MYD	MT1A
ST5	3.2292e-12	0.319333	0.739	0.401	6.07348e-08	MYD	ST5
GUK1	3.32199e-12	0.271825	0.978	0.858	6.248e-08	MYD	GUK1
GREB1	3.57067e-12	0.28933	0.478	0.17	6.71571e-08	MYD	GREB1
AP000892.3	4.03566e-12	0.340775	0.254	0.045	7.59027e-08	MYD	AP000892.3
RAB13	4.06892e-12	0.262977	0.858	0.548	7.65282e-08	MYD	RAB13
CAVIN1	6.12967e-12	0.355884	0.955	0.795	1.15287e-07	MYD	CAVIN1
CAMK2N1	6.17104e-12	0.423316	0.873	0.599	1.16065e-07	MYD	CAMK2N1
KLHDC8A	6.79204e-12	0.289668	0.537	0.222	1.27745e-07	MYD	KLHDC8A
POR	1.02146e-11	0.305027	0.806	0.486	1.92117e-07	MYD	POR
CAV1	1.02679e-11	0.309988	0.948	0.764	1.93118e-07	MYD	CAV1
TIMP2	1.1533e-11	0.322739	1	0.901	2.16912e-07	MYD	TIMP2
ZBTB20	1.25296e-11	0.338852	0.94	0.75	2.35657e-07	MYD	ZBTB20
WNT2B	1.46778e-11	0.391872	0.769	0.46	2.76059e-07	MYD	WNT2B
PHPT1	1.77997e-11	0.303132	0.963	0.778	3.34776e-07	MYD	PHPT1
GALM	1.99953e-11	0.315323	0.59	0.301	3.76072e-07	MYD	GALM
VGLL4	2.08513e-11	0.327532	0.866	0.616	3.92172e-07	MYD	VGLL4
MRVI1	2.87323e-11	0.304316	0.679	0.335	5.40397e-07	MYD	MRVI1
PYGB	2.99779e-11	0.251615	0.612	0.298	5.63825e-07	MYD	PYGB
SOD3	3.03067e-11	0.341982	0.933	0.739	5.70008e-07	MYD	SOD3
SMIM4	3.2261e-11	0.259479	0.776	0.423	6.06765e-07	MYD	SMIM4
MAGEH1	3.86698e-11	0.257908	0.739	0.412	7.27302e-07	MYD	MAGEH1
RHOA	4.0839e-11	0.288478	0.97	0.932	7.68099e-07	MYD	RHOA
MYOC	6.35308e-11	0.269421	0.44	0.156	1.19489e-06	MYD	MYOC
SORL1	8.98572e-11	0.298245	0.724	0.426	1.69003e-06	MYD	SORL1
ANTXR1	9.93248e-11	0.340678	0.679	0.401	1.8681e-06	MYD	ANTXR1
INSR	1.04305e-10	0.371716	0.776	0.5	1.96177e-06	MYD	INSR
ADD3	1.07563e-10	0.329787	0.978	0.801	2.02304e-06	MYD	ADD3
CC2D1A	1.0937e-10	0.263393	0.507	0.227	2.05703e-06	MYD	CC2D1A
LPP	1.13828e-10	0.364544	0.925	0.747	2.14088e-06	MYD	LPP
RGN	1.37274e-10	0.262829	0.657	0.355	2.58184e-06	MYD	RGN
FGFR1OP2	1.49389e-10	0.303953	0.843	0.548	2.8097e-06	MYD	FGFR1OP2
ARPC2	1.68914e-10	0.251996	0.97	0.903	3.17694e-06	MYD	ARPC2
APOD	1.69249e-10	0.605629	0.925	0.668	3.18323e-06	MYD	APOD
TCEAL4	1.96784e-10	0.403924	0.963	0.884	3.70112e-06	MYD	TCEAL4
APCDD1	1.99644e-10	0.250712	0.53	0.236	3.75491e-06	MYD	APCDD1
EIF4A2	2.36133e-10	0.269046	0.978	0.903	4.44119e-06	MYD	EIF4A2
PRKAR1A	2.83696e-10	0.271087	0.933	0.781	5.33575e-06	MYD	PRKAR1A
SLC22A3	3.72728e-10	0.274853	0.552	0.256	7.01028e-06	MYD	SLC22A3
NPDC1	4.74369e-10	0.268642	0.918	0.685	8.92193e-06	MYD	NPDC1
FHL2	4.89285e-10	0.428102	0.978	0.776	9.20246e-06	MYD	FHL2
SLC2A3	4.96991e-10	0.326363	0.507	0.227	9.34741e-06	MYD	SLC2A3
FERMT2	6.34368e-10	0.268168	0.821	0.54	1.19312e-05	MYD	FERMT2
ZCCHC24	6.61526e-10	0.399151	0.821	0.562	1.2442e-05	MYD	ZCCHC24
LAMA2	8.29427e-10	0.352547	0.873	0.616	1.55999e-05	MYD	LAMA2
CBR1	9.30075e-10	0.318209	0.896	0.659	1.74929e-05	MYD	CBR1
LPAR1	9.59645e-10	0.2822	0.642	0.378	1.8049e-05	MYD	LPAR1
ANP32B	9.62389e-10	0.295707	0.866	0.676	1.81006e-05	MYD	ANP32B
RNF24	9.95269e-10	0.252317	0.724	0.432	1.8719e-05	MYD	RNF24
SEPT2	1.18295e-09	0.257917	0.97	0.815	2.22489e-05	MYD	SEPT2
NR4A1	1.18398e-09	0.506573	0.881	0.631	2.22684e-05	MYD	NR4A1
TNNT3	1.24656e-09	0.487647	0.515	0.267	2.34453e-05	MYD	TNNT3
SRPX	1.78849e-09	0.33297	0.791	0.489	3.36379e-05	MYD	SRPX
MORF4L2	1.94088e-09	0.297412	0.948	0.855	3.6504e-05	MYD	MORF4L2
DNAJB6	2.43039e-09	0.251085	0.843	0.659	4.57107e-05	MYD	DNAJB6
MEOX2	2.61753e-09	0.265284	0.552	0.287	4.92306e-05	MYD	MEOX2
ENAH	2.64936e-09	0.27783	0.761	0.537	4.98293e-05	MYD	ENAH
DDIT4	3.56653e-09	0.297769	0.627	0.332	6.70793e-05	MYD	DDIT4
CD151	3.91869e-09	0.277915	0.828	0.574	7.37027e-05	MYD	CD151
CXXC5	4.06474e-09	0.284655	0.664	0.364	7.64496e-05	MYD	CXXC5
SELENOW	4.15988e-09	0.252032	0.963	0.844	7.8239e-05	MYD	SELENOW
CHSY1	4.44667e-09	0.281751	0.806	0.565	8.36331e-05	MYD	CHSY1
WWTR1	5.56721e-09	0.258519	0.642	0.384	0.000104708	MYD	WWTR1
PDGFRA	6.16796e-09	0.320528	0.918	0.773	0.000116007	MYD	PDGFRA
STAT5B	7.05561e-09	0.26126	0.724	0.42	0.000132702	MYD	STAT5B
CMIP	7.53852e-09	0.417033	0.664	0.438	0.000141785	MYD	CMIP
PTCH2	8.68449e-09	0.490175	0.843	0.605	0.000163338	MYD	PTCH2
IFI6	8.70925e-09	0.364737	0.858	0.71	0.000163804	MYD	IFI6
ACTN4	9.90386e-09	0.304648	0.687	0.412	0.000186272	MYD	ACTN4
MATN2	1.03404e-08	0.336531	0.888	0.67	0.000194481	MYD	MATN2
DMD	1.18135e-08	0.275275	0.552	0.307	0.000222189	MYD	DMD
NR2F2-AS1	1.23152e-08	0.4193	0.776	0.54	0.000231624	MYD	NR2F2-AS1
WTIP	1.28515e-08	0.253201	0.522	0.264	0.000241711	MYD	WTIP
CLMP	1.4764e-08	0.313385	0.575	0.321	0.000277681	MYD	CLMP
DPYSL3	1.65498e-08	0.271316	0.709	0.483	0.000311269	MYD	DPYSL3
EMP2	1.96598e-08	0.252618	0.97	0.807	0.000369761	MYD	EMP2
TGFB1I1	2.098e-08	0.307018	0.843	0.605	0.000394591	MYD	TGFB1I1
BSG	2.54429e-08	0.259883	0.925	0.793	0.000478531	MYD	BSG
CREB3L2	2.62826e-08	0.265933	0.813	0.554	0.000494323	MYD	CREB3L2
NFIA	3.17897e-08	0.30372	0.978	0.849	0.000597901	MYD	NFIA
SEMA3D	3.27846e-08	0.368689	0.769	0.56	0.000616613	MYD	SEMA3D
CDKN1C	3.91174e-08	0.315442	0.746	0.466	0.00073572	MYD	CDKN1C
CDH11	3.9766e-08	0.272507	0.657	0.392	0.000747919	MYD	CDH11
ZNF423	4.67615e-08	0.257687	0.537	0.304	0.00087949	MYD	ZNF423
IFI27	5.60301e-08	0.381678	0.56	0.295	0.00105381	MYD	IFI27
CCDC85B	5.7716e-08	0.309013	0.873	0.727	0.00108552	MYD	CCDC85B
DBNDD2	6.49477e-08	0.256887	0.582	0.29	0.00122154	MYD	DBNDD2
SNTB2	7.26385e-08	0.255966	0.806	0.543	0.00136618	MYD	SNTB2
MACF1	7.35105e-08	0.292653	0.754	0.52	0.00138258	MYD	MACF1
RASL12	8.30806e-08	0.250163	0.343	0.134	0.00156258	MYD	RASL12
FBLN5	8.51041e-08	0.305963	0.933	0.778	0.00160064	MYD	FBLN5
MGP	1.07874e-07	0.361426	1	0.892	0.00202889	MYD	MGP
PTRH1	1.14619e-07	0.258485	0.448	0.227	0.00215576	MYD	PTRH1
MARCKSL1	1.5911e-07	0.32116	0.948	0.793	0.00299255	MYD	MARCKSL1
SEPT7	1.62349e-07	0.256736	0.97	0.852	0.00305346	MYD	SEPT7
PKDCC	1.80395e-07	0.294881	0.925	0.747	0.00339287	MYD	PKDCC
TBX2	2.80806e-07	0.262708	0.769	0.511	0.0052814	MYD	TBX2
BTG2	3.00352e-07	0.431262	0.873	0.702	0.00564903	MYD	BTG2
MIR503HG	4.98094e-07	0.410459	0.843	0.628	0.00936815	MYD	MIR503HG
SESN3	6.61962e-07	0.261863	0.716	0.452	0.0124502	MYD	SESN3
AC080038.1	9.98416e-07	0.264739	0.866	0.634	0.0187782	MYD	AC080038.1
ISG15	1.29094e-06	0.537536	0.321	0.134	0.0242801	MYD	ISG15
ALDH1A3	1.6843e-06	0.309725	0.91	0.722	0.0316783	MYD	ALDH1A3
VCL	2.25872e-06	0.272099	0.724	0.472	0.042482	MYD	VCL
ITGB1	2.6628e-06	0.253091	0.896	0.705	0.0500819	MYD	ITGB1
AHDC1	2.71457e-06	0.257364	0.746	0.494	0.0510557	MYD	AHDC1
CCN1	2.93663e-06	0.362501	0.791	0.554	0.0552322	MYD	CCN1
ANGPTL4	3.19358e-06	0.275964	0.634	0.446	0.0600649	MYD	ANGPTL4
COL16A1	3.74638e-06	0.30372	0.784	0.551	0.0704619	MYD	COL16A1
DSTN	1.23155e-05	0.368555	0.97	0.895	0.231631	MYD	DSTN
KLF2	1.27393e-05	0.284994	0.97	0.889	0.239602	MYD	KLF2
ISLR	5.12762e-05	0.272659	0.925	0.784	0.964402	MYD	ISLR
MRGPRF	5.2507e-05	0.258177	0.672	0.486	0.987552	MYD	MRGPRF
MT1E	6.00781e-05	0.284966	0.597	0.381	1	MYD	MT1E
TM4SF1	6.44799e-05	0.275833	0.709	0.509	1	MYD	TM4SF1
MIDN	0.000101505	0.28333	0.761	0.597	1	MYD	MIDN
NORAD	0.000150153	0.263772	0.896	0.778	1	MYD	NORAD
ZBTB44	0.000250339	0.259486	0.597	0.415	1	MYD	ZBTB44
MT2A	0.0003144	0.542033	0.724	0.582	1	MYD	MT2A
CCNL1	0.000344872	0.300355	0.888	0.693	1	MYD	CCNL1
PHLDB1	0.000348647	0.257167	0.59	0.395	1	MYD	PHLDB1
MT-RNR2	0.000611842	0.269399	1	0.991	1	MYD	MT-RNR2
MT-RNR1	0.00068752	0.306445	1	0.989	1	MYD	MT-RNR1
HES1	0.00306879	0.304552	0.433	0.287	1	MYD	HES1
GSTA2	1.66283e-13	1.6739	0.333	0.028	3.12745e-09	SRT	GSTA2
CALB2	1.94421e-11	1.49451	0.292	0.026	3.65667e-07	SRT	CALB2
CYP17A1	1.20083e-08	2.43621	0.292	0.039	0.000225852	SRT	CYP17A1
DIRAS3	1.85701e-08	1.31209	0.333	0.054	0.000349267	SRT	DIRAS3
FDXR	1.6033e-06	1.65129	0.333	0.074	0.0301549	SRT	FDXR
GTF2A2	1.88624e-06	0.304832	0.167	0.807	0.0354764	SRT	GTF2A2
THRAP3	1.05544e-05	0.489758	0.167	0.758	0.198508	SRT	THRAP3
ARL2BP	1.70939e-05	0.498196	0.125	0.729	0.321502	SRT	ARL2BP
SERF2	2.15111e-05	0.638556	0.917	0.985	0.404581	SRT	SERF2
SELENOH	3.63367e-05	0.254394	0.125	0.636	0.683421	SRT	SELENOH
SH3BGRL1	5.01261e-05	0.271929	0.25	0.926	0.942772	SRT	SH3BGRL
ARPC5	6.51724e-05	0.296122	0.167	0.753	1	SRT	ARPC5
CCT5	6.6395e-05	0.274425	0.167	0.699	1	SRT	CCT5
BLVRB	7.47316e-05	0.254779	0.167	0.766	1	SRT	BLVRB
BTF3L4	8.0503e-05	0.298885	0.167	0.693	1	SRT	BTF3L4
FBXO21	0.000149115	0.588619	0.125	0.654	1	SRT	FBXO21
C1orf43	0.000152163	0.262516	0.167	0.686	1	SRT	C1orf43
YWHAE	0.000152497	0.255352	0.292	0.918	1	SRT	YWHAE
SH3GLB1	0.000158395	0.253604	0.083	0.565	1	SRT	SH3GLB1
BEX3	0.000170233	0.884376	0.792	0.916	1	SRT	BEX3
CTDNEP1	0.000184356	0.288163	0.208	0.749	1	SRT	CTDNEP1
ZMYM2	0.00023701	0.385182	0.083	0.55	1	SRT	ZMYM2
PHF3	0.000271462	0.318107	0.167	0.649	1	SRT	PHF3
FBL	0.000281297	0.279446	0.167	0.68	1	SRT	FBL
PABPN1	0.000284225	0.558751	0.167	0.719	1	SRT	PABPN1
DYNC1I2	0.000342399	0.273343	0.125	0.621	1	SRT	DYNC1I2
GSTA1	0.000345499	4.26862	0.583	0.444	1	SRT	GSTA1
MRPS26	0.000354494	0.292661	0.167	0.634	1	SRT	MRPS26
GGNBP2	0.000386264	0.256265	0.125	0.617	1	SRT	GGNBP2
AC034102.1	0.000389424	0.408989	0.083	0.53	1	SRT	AC034102.1
RETREG2	0.000391777	0.330139	0.083	0.53	1	SRT	RETREG2
ARID1B	0.000416637	0.469474	0.167	0.649	1	SRT	ARID1B
THYN1	0.000425283	0.338737	0.125	0.613	1	SRT	THYN1
B4GALT1	0.000446747	0.273682	0.125	0.55	1	SRT	B4GALT1
NDUFB6	0.000451347	0.319014	0.125	0.61	1	SRT	NDUFB6
MAP7D3	0.000476194	0.374659	0.125	0.548	1	SRT	MAP7D3
KHSRP	0.000478891	0.752896	0.125	0.608	1	SRT	KHSRP
PRPF40A	0.000479927	0.606456	0.167	0.693	1	SRT	PRPF40A
ALKBH7	0.000488716	0.386271	0.125	0.578	1	SRT	ALKBH7
CDC42	0.000517957	0.255482	0.292	0.909	1	SRT	CDC42
H6PD	0.000578347	0.330855	0.125	0.6	1	SRT	H6PD
VCP	0.000585248	0.29683	0.208	0.784	1	SRT	VCP
SMARCA2	0.000649917	0.281178	0.208	0.701	1	SRT	SMARCA2
GSTM3	0.000657104	1.02292	0.708	0.881	1	SRT	GSTM3
WAC-AS1	0.000671319	0.301971	0.083	0.509	1	SRT	WAC-AS1
ZMYND11	0.000703544	0.292836	0.083	0.506	1	SRT	ZMYND11
SNX9	0.00075892	0.259363	0.167	0.608	1	SRT	SNX9
TXNL1	0.00075951	0.295539	0.208	0.762	1	SRT	TXNL1
KDM5A	0.000781352	0.489949	0.083	0.502	1	SRT	KDM5A
CCDC69	0.0008514	1.28701	0.333	0.13	1	SRT	CCDC69
DECR1	0.000855906	0.258344	0.167	0.669	1	SRT	DECR1
TPR	0.000857988	0.279312	0.208	0.706	1	SRT	TPR
NASP	0.00094128	0.50426	0.125	0.58	1	SRT	NASP
SLC25A37	0.000949491	0.263442	0.042	0.411	1	SRT	SLC25A37
UFL1	0.00105721	0.579418	0.167	0.597	1	SRT	UFL1
NDUFA8	0.00109575	0.304179	0.125	0.537	1	SRT	NDUFA8
B4GAT1	0.00112734	0.345473	0.083	0.487	1	SRT	B4GAT1
KNOP1	0.00112734	0.276096	0.083	0.487	1	SRT	KNOP1
GLO1	0.00122137	0.481318	0.25	0.788	1	SRT	GLO1
METTL5	0.00123978	0.422819	0.167	0.591	1	SRT	METTL5
ECI2	0.00129815	0.286579	0.208	0.688	1	SRT	ECI2
EPN2	0.00131201	0.369703	0.083	0.481	1	SRT	EPN2
ACTR10	0.0013298	0.25189	0.208	0.736	1	SRT	ACTR10
SUMO3	0.00138849	0.2504	0.208	0.686	1	SRT	SUMO3
RBM8A	0.00142486	0.322468	0.208	0.745	1	SRT	RBM8A
APPL1	0.00143075	0.272122	0.208	0.658	1	SRT	APPL1
CAMK1	0.00147323	0.252963	0.125	0.561	1	SRT	CAMK1
CCDC12	0.00147382	0.261385	0.083	0.474	1	SRT	CCDC12
STAR1	0.00152113	1.28676	0.667	0.654	1	SRT	STAR
HLA-DPB1	0.0016335	0.773072	0.083	0.465	1	SRT	HLA-DPB1
ATP5PB	0.00169952	0.443416	0.25	0.751	1	SRT	ATP5PB
HMGB2	0.00170667	0.623077	0.167	0.643	1	SRT	HMGB2
TOB1	0.00176967	0.36704	0.125	0.552	1	SRT	TOB1
SDF2	0.00187508	0.289216	0.167	0.639	1	SRT	SDF2
GOLGA7	0.00187672	0.268066	0.125	0.55	1	SRT	GOLGA7
BRD2	0.00188991	0.434299	0.208	0.732	1	SRT	BRD2
HNRNPA3	0.00192829	0.474208	0.292	0.892	1	SRT	HNRNPA3
ARPC4	0.00196868	0.264084	0.125	0.548	1	SRT	ARPC4
STAU1	0.00196869	0.257823	0.125	0.548	1	SRT	STAU1
AAMP	0.00199565	0.330806	0.167	0.632	1	SRT	AAMP
UBXN6	0.00204631	0.289856	0.167	0.569	1	SRT	UBXN6
TAF1D	0.00206477	0.266388	0.125	0.545	1	SRT	TAF1D
PSME2	0.00208908	0.310936	0.25	0.74	1	SRT	PSME2
GLRX3	0.00208953	0.3282	0.125	0.489	1	SRT	GLRX3
MIF	0.00210624	0.371552	0.25	0.814	1	SRT	MIF
BTG3	0.00214871	0.29771	0.083	0.459	1	SRT	BTG3
AHSA1	0.00223518	0.522159	0.167	0.63	1	SRT	AHSA1
SMAP1	0.00225506	0.288513	0.083	0.457	1	SRT	SMAP1
WIPI2	0.00237938	0.294565	0.125	0.539	1	SRT	WIPI2
ILF2	0.00237973	0.33232	0.208	0.719	1	SRT	ILF2
MED21	0.00248243	0.333282	0.083	0.452	1	SRT	MED21
OSBPL8	0.00254103	0.269163	0.167	0.561	1	SRT	OSBPL8
DYNLT1	0.00255119	0.87799	0.208	0.716	1	SRT	DYNLT1
SNX6	0.00255184	0.264474	0.167	0.623	1	SRT	SNX6
SRSF8	0.00257228	0.273079	0.125	0.535	1	SRT	SRSF8
FUS	0.00257709	0.303071	0.292	0.896	1	SRT	FUS
TUBA1C	0.00259102	0.296033	0.167	0.623	1	SRT	TUBA1C
TOR1AIP2	0.00262029	0.441269	0.208	0.643	1	SRT	TOR1AIP2
G3BP1	0.00263033	0.434934	0.167	0.621	1	SRT	G3BP1
CAPZA1	0.00265714	0.426813	0.167	0.621	1	SRT	CAPZA1
IL32	0.00269356	0.413568	0.167	0.61	1	SRT	IL32
MOCS2	0.00287111	0.309156	0.125	0.506	1	SRT	MOCS2
EHD2	0.00291236	0.409305	0.208	0.71	1	SRT	EHD2
VDAC3	0.00298511	0.338628	0.208	0.71	1	SRT	VDAC3
TCP1	0.00299185	0.262496	0.208	0.701	1	SRT	TCP1
EIF2S3	0.00304238	0.295918	0.25	0.777	1	SRT	EIF2S3
DCAF7	0.00314632	0.345226	0.083	0.442	1	SRT	DCAF7
DDX24	0.00323123	0.496721	0.333	0.868	1	SRT	DDX24
GABARAPL2	0.00323871	0.406217	0.375	0.929	1	SRT	GABARAPL2
YIF1A	0.00325707	0.34555	0.208	0.706	1	SRT	YIF1A
NCOR2	0.00344049	0.424923	0.167	0.578	1	SRT	NCOR2
PRPF31	0.00344476	0.296227	0.125	0.522	1	SRT	PRPF31
CYC1	0.00345664	0.427253	0.25	0.719	1	SRT	CYC1
COX20	0.00347192	0.501887	0.208	0.63	1	SRT	COX20
RNF7	0.00349678	0.273317	0.292	0.805	1	SRT	RNF7
PIN4	0.00349843	0.325442	0.208	0.628	1	SRT	PIN4
SSNA1	0.00358186	0.520524	0.167	0.545	1	SRT	SSNA1
NPC2	0.00362685	0.818846	0.708	0.942	1	SRT	NPC2
ORMDL1	0.00370645	0.300567	0.167	0.604	1	SRT	ORMDL1
MDH1	0.00371245	0.359606	0.25	0.79	1	SRT	MDH1
UROD	0.00379517	0.276122	0.208	0.697	1	SRT	UROD
KIDINS220	0.00381786	0.46903	0.167	0.604	1	SRT	KIDINS220
KHDRBS1	0.00386665	0.304362	0.292	0.805	1	SRT	KHDRBS1
AP2S1	0.00387775	0.326174	0.208	0.662	1	SRT	AP2S1
ALDH3A2	0.00392398	0.428345	0.167	0.541	1	SRT	ALDH3A2
UBE2E2	0.0039491	0.324392	0.083	0.431	1	SRT	UBE2E2
GNAQ	0.00397006	0.322541	0.083	0.431	1	SRT	GNAQ
RHOG	0.00397006	0.254309	0.083	0.431	1	SRT	RHOG
MRFAP1L1	0.00399127	0.250057	0.042	0.348	1	SRT	MRFAP1L1
TCEAL9	0.00402868	0.359002	0.333	0.87	1	SRT	TCEAL9
CSNK1E	0.00415688	0.257407	0.083	0.429	1	SRT	CSNK1E
AZI2	0.00428329	0.384946	0.125	0.504	1	SRT	AZI2
NOP10	0.00429403	0.279007	0.25	0.723	1	SRT	NOP10
PPP2R5E	0.00431542	0.25773	0.125	0.511	1	SRT	PPP2R5E
SEC23A	0.00445731	0.252072	0.167	0.595	1	SRT	SEC23A
C12orf10	0.00448934	0.402135	0.125	0.509	1	SRT	C12orf10
NDUFS7	0.00455204	0.387602	0.208	0.665	1	SRT	NDUFS7
TNPO1	0.00464527	0.446861	0.208	0.61	1	SRT	TNPO1
CWC27	0.00476683	0.388828	0.083	0.422	1	SRT	CWC27
NDUFS2	0.00476912	0.44668	0.167	0.532	1	SRT	NDUFS2
SEPT9	0.00478612	0.433416	0.208	0.669	1	SRT	SEPT9
SNRPD1	0.00479722	0.42685	0.25	0.695	1	SRT	SNRPD1
PDCD2	0.00496671	0.287858	0.167	0.55	1	SRT	PDCD2
NSA2	0.00512631	0.436084	0.292	0.872	1	SRT	NSA2
EIF4G3	0.00516391	0.257651	0.083	0.418	1	SRT	EIF4G3
C11orf58	0.00520231	0.29493	0.333	0.931	1	SRT	C11orf58
NDUFB1	0.00537525	0.283704	0.292	0.877	1	SRT	NDUFB1
FTLP3	0.00554489	0.276	0.333	0.879	1	SRT	FTLP3
MRPL16	0.00562222	0.470086	0.125	0.498	1	SRT	MRPL16
SF3B5	0.00582837	0.296463	0.292	0.786	1	SRT	SF3B5
PRPS2	0.00594381	1.38287	0.708	0.872	1	SRT	PRPS2
CCT3	0.00598276	0.634832	0.25	0.771	1	SRT	CCT3
HADHA	0.00605729	0.346994	0.25	0.721	1	SRT	HADHA
TMBIM1	0.00613189	0.464304	0.125	0.494	1	SRT	TMBIM1
PRPSAP1	0.00623958	0.264614	0.083	0.409	1	SRT	PRPSAP1
PUM1	0.00634771	0.538642	0.208	0.671	1	SRT	PUM1
FAM13A	0.00640214	0.290264	0.125	0.491	1	SRT	FAM13A
UBE2N	0.00641622	0.311336	0.167	0.578	1	SRT	UBE2N
VPS29	0.00641977	0.288595	0.25	0.686	1	SRT	VPS29
FUNDC2	0.00645454	0.320398	0.292	0.781	1	SRT	FUNDC2
RAB10	0.00647711	0.370131	0.167	0.578	1	SRT	RAB10
PRPF4B	0.00662674	0.293002	0.167	0.576	1	SRT	PRPF4B
PTEN	0.00667412	0.454484	0.292	0.76	1	SRT	PTEN
DNAJB9	0.00668314	0.271384	0.125	0.489	1	SRT	DNAJB9
GOLPH3	0.00681557	0.333441	0.208	0.593	1	SRT	GOLPH3
TRAPPC4	0.00690783	0.300551	0.125	0.487	1	SRT	TRAPPC4
RNF187	0.00691757	0.37675	0.25	0.725	1	SRT	RNF187
GIHCG	0.00708636	0.316516	0.083	0.403	1	SRT	GIHCG
PRDM2	0.00717395	0.29553	0.125	0.485	1	SRT	PRDM2
RASSF8	0.0072542	0.278829	0.042	0.32	1	SRT	RASSF8
FKBP3	0.00727895	0.282821	0.125	0.485	1	SRT	FKBP3
SRSF9	0.00729755	0.425491	0.333	0.892	1	SRT	SRSF9
GNAI3	0.00730163	0.303927	0.167	0.571	1	SRT	GNAI3
ACTR3	0.00730163	0.49273	0.167	0.571	1	SRT	ACTR3
SWI5	0.00744138	0.298586	0.083	0.4	1	SRT	SWI5
ARL3	0.00747292	0.712676	0.208	0.619	1	SRT	ARL3
GYPC	0.00767856	0.595543	0.25	0.69	1	SRT	GYPC
AC012618.1	0.00777319	0.338122	0.083	0.398	1	SRT	AC012618.1
TALDO1	0.00789594	0.486403	0.292	0.771	1	SRT	TALDO1
NUTF2	0.00792948	0.317802	0.167	0.506	1	SRT	NUTF2
SERINC3	0.00793083	0.250759	0.25	0.74	1	SRT	SERINC3
ZNHIT1	0.00799272	0.250089	0.25	0.749	1	SRT	ZNHIT1
HIBCH	0.00807758	0.304701	0.083	0.396	1	SRT	HIBCH
VAT1	0.00808624	0.431259	0.208	0.589	1	SRT	VAT1
PER2	0.00811848	0.265127	0.083	0.396	1	SRT	PER2
HSPA4	0.00811848	0.31816	0.083	0.396	1	SRT	HSPA4
NHLRC3	0.00811848	0.285251	0.083	0.396	1	SRT	NHLRC3
FLII	0.0081843	0.276378	0.125	0.478	1	SRT	FLII
TCEAL8	0.00833498	0.303157	0.25	0.751	1	SRT	TCEAL8
COPE	0.00847338	0.724878	0.292	0.823	1	SRT	COPE
ZSCAN18	0.00847773	0.431827	0.083	0.394	1	SRT	ZSCAN18
MTA3	0.00868867	0.269829	0.125	0.444	1	SRT	MTA3
METTL26	0.00871024	0.367081	0.208	0.634	1	SRT	METTL26
RBM15B	0.00880712	0.259857	0.083	0.392	1	SRT	RBM15B
ADAR	0.00889683	0.297892	0.167	0.556	1	SRT	ADAR
GLRX5	0.009148	0.508418	0.25	0.71	1	SRT	GLRX5
PSMA5	0.0093227	0.292362	0.25	0.688	1	SRT	PSMA5
YTHDC1	0.00936628	0.410094	0.167	0.558	1	SRT	YTHDC1
TUFM	0.00953313	0.269414	0.292	0.76	1	SRT	TUFM
SDHC	0.00958397	0.484032	0.25	0.725	1	SRT	SDHC
ANG	0.00976244	0.359526	0.125	0.47	1	SRT	ANG
USP34	0.00976245	0.338561	0.125	0.47	1	SRT	USP34
ST3GAL4	0.00992498	0.363655	0.167	0.515	1	SRT	ST3GAL4
CD163	2.34339e-99	1.95097	1	0.004	4.40745e-95	MCR	CD163
CSF1R	2.98833e-96	2.01457	1	0.006	5.62046e-92	MCR	CSF1R
TBXAS1	3.71977e-94	1.07596	0.917	0.002	6.99613e-90	MCR	TBXAS1
CYBB	4.50159e-93	1.81969	1	0.009	8.46658e-89	MCR	CYBB
MS4A7	1.83486e-90	2.39781	0.917	0.004	3.45101e-86	MCR	MS4A7
MSR1	1.83486e-90	1.66236	0.917	0.004	3.45101e-86	MCR	MSR1
ADAP2	2.33436e-90	1.60064	0.917	0.004	4.39047e-86	MCR	ADAP2
GPR34	9.86882e-90	1.82551	0.917	0.004	1.85613e-85	MCR	GPR34
RNASE6	2.49716e-86	1.3482	0.917	0.006	4.69666e-82	MCR	RNASE6
LST1	1.65229e-85	1.1983	0.875	0.004	3.10763e-81	MCR	LST1
P2RY13	5.10929e-85	1.44093	0.833	0.002	9.60955e-81	MCR	P2RY13
AIF1	2.2062e-84	2.6006	1	0.015	4.14941e-80	MCR	AIF1
MPEG1	1.65354e-82	1.62603	0.875	0.006	3.10998e-78	MCR	MPEG1
SYK	8.23354e-82	1.08427	0.875	0.006	1.54856e-77	MCR	SYK
C3AR1	3.94547e-81	1.51588	0.833	0.004	7.42065e-77	MCR	C3AR1
NCKAP1L	5.51603e-81	1.12484	0.875	0.006	1.03746e-76	MCR	NCKAP1L
VSIG4	1.27664e-80	1.61582	0.917	0.011	2.40111e-76	MCR	VSIG4
CYTH4	1.77012e-80	0.997798	0.833	0.004	3.32925e-76	MCR	CYTH4
ITGAM	2.26996e-80	1.08809	0.792	0.002	4.26934e-76	MCR	ITGAM
HLA-DMB	3.95763e-80	1.64978	0.958	0.015	7.44352e-76	MCR	HLA-DMB
MS4A4A	5.94775e-80	1.72315	0.958	0.015	1.11865e-75	MCR	MS4A4A
MARCH1	8.47172e-80	0.968784	0.792	0.002	1.59336e-75	MCR	MARCH1
FCER1G	1.26152e-79	2.32355	1	0.019	2.37267e-75	MCR	FCER1G
C1QC	2.67777e-78	3.12323	0.917	0.013	5.03635e-74	MCR	C1QC
HLA-DRB6	5.6801e-76	1.8773	0.875	0.011	1.06831e-71	MCR	HLA-DRB6
CCR1	8.16845e-76	0.922734	0.75	0.002	1.53632e-71	MCR	CCR1
MRC1	1.47927e-75	1.80598	0.917	0.015	2.78222e-71	MCR	MRC1
LYZ	4.77553e-73	2.65116	0.958	0.022	8.98182e-69	MCR	LYZ
CD84	1.1845e-72	1.13011	0.875	0.013	2.22781e-68	MCR	CD84
CD53	1.21062e-72	1.40837	1	0.024	2.27694e-68	MCR	CD53
CX3CR1	1.8679e-71	1.8717	0.708	0.002	3.51315e-67	MCR	CX3CR1
LY86	1.8679e-71	0.936251	0.708	0.002	3.51315e-67	MCR	LY86
FOLR2	2.12878e-71	2.54611	0.875	0.015	4.00381e-67	MCR	FOLR2
CD83	2.12878e-71	2.01538	0.875	0.015	4.00381e-67	MCR	CD83
MS4A6A	2.98664e-71	2.44863	1	0.028	5.61727e-67	MCR	MS4A6A
PTAFR	3.58841e-71	0.840407	0.708	0.002	6.74908e-67	MCR	PTAFR
WAS	4.41634e-71	0.762103	0.75	0.004	8.30626e-67	MCR	WAS
C1QB	5.73424e-71	2.92278	0.875	0.015	1.0785e-66	MCR	C1QB
SPI1	2.90631e-70	1.28329	0.792	0.009	5.46619e-66	MCR	SPI1
PLEK	1.51682e-69	1.3624	0.792	0.009	2.85283e-65	MCR	PLEK
FCGR2B	5.92045e-69	1.27556	0.75	0.006	1.11352e-64	MCR	FCGR2B
HAVCR2	1.21041e-67	0.773048	0.708	0.004	2.27655e-63	MCR	HAVCR2
MNDA	5.38468e-67	1.58975	0.792	0.011	1.01275e-62	MCR	MNDA
HLA-DRB5	5.38468e-67	1.12175	0.792	0.011	1.01275e-62	MCR	HLA-DRB5
TLR2	5.67377e-67	0.851304	0.667	0.002	1.06712e-62	MCR	TLR2
TFEC	5.67377e-67	0.74435	0.667	0.002	1.06712e-62	MCR	TFEC
TYROBP	7.45411e-67	2.84313	1	0.035	1.40197e-62	MCR	TYROBP
HLA-DQA1	7.55074e-67	2.6032	0.833	0.015	1.42014e-62	MCR	HLA-DQA1
HCK	1.37621e-66	1.07062	0.625	0	2.58838e-62	MCR	HCK
CD33	1.37621e-66	0.614032	0.625	0	2.58838e-62	MCR	CD33
CD14	7.28653e-66	3.00791	1	0.037	1.37045e-61	MCR	CD14
PTPRE	6.28422e-65	1.07924	0.75	0.009	1.18194e-60	MCR	PTPRE
CLEC7A	2.38527e-63	2.0462	0.667	0.004	4.48622e-59	MCR	CLEC7A
PTPRC	2.44888e-63	1.29753	0.958	0.028	4.60586e-59	MCR	PTPRC
NCF4	2.57571e-63	0.733137	0.667	0.004	4.84439e-59	MCR	NCF4
ALOX5	1.64814e-62	0.620531	0.625	0.002	3.09982e-58	MCR	ALOX5
FCGBP	3.81911e-62	1.19534	0.583	0	7.18298e-58	MCR	FCGBP
C1QA	2.82146e-60	3.44326	0.917	0.032	5.3066e-56	MCR	C1QA
LAPTM5	1.21677e-59	1.50468	1	0.039	2.28851e-55	MCR	LAPTM5
ALOX5AP	3.71413e-59	1.46446	0.958	0.035	6.98553e-55	MCR	ALOX5AP
ITGB2	3.82181e-59	1.41483	0.917	0.03	7.18806e-55	MCR	ITGB2
FCGR2A	3.95528e-59	1.84435	0.917	0.035	7.43909e-55	MCR	FCGR2A
LAIR1	6.10197e-59	0.911154	0.667	0.006	1.14766e-54	MCR	LAIR1
C5AR1	6.55242e-59	1.16711	0.625	0.004	1.23238e-54	MCR	C5AR1
F13A1	8.63413e-59	2.77632	0.917	0.035	1.62391e-54	MCR	F13A1
CD86	1.03393e-58	0.841818	0.625	0.004	1.94461e-54	MCR	CD86
RCSD1	1.67926e-58	0.988102	0.875	0.026	3.15835e-54	MCR	RCSD1
IL10RA	4.39575e-58	1.1503	0.833	0.022	8.26752e-54	MCR	IL10RA
FCGR3A	4.95903e-58	1.39376	0.583	0.002	9.32695e-54	MCR	FCGR3A
SELPLG	5.46877e-58	0.600178	0.625	0.004	1.02857e-53	MCR	SELPLG
TNFAIP8L2	5.82164e-58	0.583504	0.583	0.002	1.09493e-53	MCR	TNFAIP8L2
AC004151.1	7.0246e-58	0.855934	0.792	0.017	1.32119e-53	MCR	AC004151.1
DUSP6	7.66568e-58	2.37159	0.958	0.041	1.44176e-53	MCR	DUSP6
HLA-DOA	1.01894e-57	0.830521	0.542	0	1.91643e-53	MCR	HLA-DOA
FYB1	2.01213e-56	1.39054	0.917	0.035	3.78441e-52	MCR	FYB1
TLR4	2.10372e-56	1.09694	0.833	0.026	3.95668e-52	MCR	TLR4
EVI2B	1.19566e-55	1.03915	0.792	0.019	2.24879e-51	MCR	EVI2B
PREX1	1.32893e-55	0.759509	0.667	0.009	2.49946e-51	MCR	PREX1
IL18	1.38536e-55	0.859352	0.625	0.006	2.60558e-51	MCR	IL18
CCL3	1.42582e-54	2.90211	0.792	0.024	2.68167e-50	MCR	CCL3
UCP2	3.14778e-54	1.25604	0.875	0.032	5.92034e-50	MCR	UCP2
AOAH	1.09385e-53	0.700558	0.667	0.011	2.05731e-49	MCR	AOAH
PLD4	1.21426e-53	0.655109	0.542	0.002	2.28379e-49	MCR	PLD4
TLR7	2.61515e-53	0.619302	0.5	0	4.91858e-49	MCR	TLR7
BLNK	2.61515e-53	0.553592	0.5	0	4.91858e-49	MCR	BLNK
GATM	3.18405e-53	1.11965	0.917	0.041	5.98857e-49	MCR	GATM
MGAT4A	5.06824e-53	1.00832	0.708	0.015	9.53234e-49	MCR	MGAT4A
GMFG	1.43573e-52	1.04912	0.875	0.03	2.70033e-48	MCR	GMFG
GPR183	2.12195e-52	1.6564	0.875	0.037	3.99097e-48	MCR	GPR183
ARHGAP18	4.39452e-52	1.20596	0.833	0.032	8.26522e-48	MCR	ARHGAP18
EVI2A	1.49977e-51	0.539279	0.625	0.009	2.82076e-47	MCR	EVI2A
MYO1F	1.90566e-51	0.879834	0.708	0.017	3.58417e-47	MCR	MYO1F
LGALS9	4.97265e-51	0.951981	0.875	0.039	9.35256e-47	MCR	LGALS9
JAML	3.045e-50	0.631534	0.583	0.006	5.72704e-46	MCR	JAML
LCP1	3.49372e-50	1.32086	0.875	0.039	6.57098e-46	MCR	LCP1
ARHGAP9	4.32249e-50	0.538891	0.583	0.006	8.12974e-46	MCR	ARHGAP9
SERPINA1	4.47187e-50	0.840953	0.542	0.004	8.41069e-46	MCR	SERPINA1
SLA	9.6096e-50	0.628324	0.708	0.017	1.80737e-45	MCR	SLA
NLRP3	1.08964e-49	0.743222	0.542	0.004	2.04939e-45	MCR	NLRP3
INPP5D	1.54487e-49	0.665256	0.625	0.011	2.90559e-45	MCR	INPP5D
IQGAP2	1.64759e-49	1.0665	0.625	0.011	3.09878e-45	MCR	IQGAP2
VAV1	2.45748e-49	0.471993	0.542	0.004	4.62203e-45	MCR	VAV1
PTPN6	2.50197e-49	0.959318	0.708	0.019	4.7057e-45	MCR	PTPN6
IRF5	3.07547e-49	0.581802	0.5	0.002	5.78434e-45	MCR	IRF5
FPR3	3.32834e-49	1.00671	0.5	0.002	6.25994e-45	MCR	FPR3
IGSF21	6.46097e-49	0.719709	0.458	0	1.21518e-44	MCR	IGSF21
RGS18	6.46097e-49	0.53833	0.458	0	1.21518e-44	MCR	RGS18
CSF3R	6.46097e-49	0.456895	0.458	0	1.21518e-44	MCR	CSF3R
MS4A4E	6.46097e-49	0.413028	0.458	0	1.21518e-44	MCR	MS4A4E
GNA15	6.46097e-49	0.407856	0.458	0	1.21518e-44	MCR	GNA15
VAMP8	3.62536e-48	1.33789	1	0.067	6.81858e-44	MCR	VAMP8
HCLS1	4.20254e-48	1.176	0.917	0.05	7.90414e-44	MCR	HCLS1
ARHGAP4	5.02597e-48	1.02069	0.792	0.03	9.45285e-44	MCR	ARHGAP4
HLA-DQB1	5.33963e-48	2.607	0.833	0.039	1.00428e-43	MCR	HLA-DQB1
CLEC10A	1.37518e-47	1.31386	0.75	0.028	2.58644e-43	MCR	CLEC10A
ST6GAL1	4.18245e-47	0.896211	0.625	0.013	7.86636e-43	MCR	ST6GAL1
LRRC25	6.80025e-47	0.657656	0.542	0.006	1.27899e-42	MCR	LRRC25
CTSS	9.5644e-47	1.92844	1	0.078	1.79887e-42	MCR	CTSS
DOK2	2.04572e-46	0.790579	0.625	0.013	3.8476e-42	MCR	DOK2
HLA-DMA	6.62727e-46	2.04905	0.875	0.052	1.24646e-41	MCR	HLA-DMA
ADAM28	1.02348e-45	0.700149	0.5	0.004	1.92497e-41	MCR	ADAM28
HSPA7	1.02348e-45	0.650317	0.5	0.004	1.92497e-41	MCR	HSPA7
POU2F2	1.27535e-45	0.868147	0.5	0.004	2.39869e-41	MCR	POU2F2
PTPRJ	1.35041e-45	0.708486	0.583	0.011	2.53985e-41	MCR	PTPRJ
FCER1A	1.97889e-45	1.36412	0.5	0.004	3.7219e-41	MCR	FCER1A
PCED1B-AS1	5.80507e-45	0.582754	0.667	0.017	1.09182e-40	MCR	PCED1B-AS1
CD209	7.42752e-45	0.877357	0.458	0.002	1.39697e-40	MCR	CD209
TM6SF1	8.03251e-45	0.592429	0.458	0.002	1.51076e-40	MCR	TM6SF1
AC090559.1	8.03251e-45	0.485517	0.458	0.002	1.51076e-40	MCR	AC090559.1
TGFBI	9.73241e-45	1.53906	1	0.082	1.83047e-40	MCR	TGFBI
CD37	1.18123e-44	1.03285	0.75	0.028	2.22167e-40	MCR	CD37
AL034397.3	1.53782e-44	0.642082	0.417	0	2.89234e-40	MCR	AL034397.3
CRYBB1	1.53782e-44	0.543188	0.417	0	2.89234e-40	MCR	CRYBB1
FGD2	1.53782e-44	0.470916	0.417	0	2.89234e-40	MCR	FGD2
TRPM2	1.53782e-44	0.409589	0.417	0	2.89234e-40	MCR	TRPM2
SLC7A7	4.67327e-44	0.713551	0.542	0.009	8.78948e-40	MCR	SLC7A7
PMAIP1	6.48352e-44	0.772098	0.542	0.009	1.21942e-39	MCR	PMAIP1
FLI1	2.72041e-43	0.566226	0.542	0.009	5.11655e-39	MCR	FLI1
RGS19	2.74792e-43	0.757514	0.75	0.032	5.16828e-39	MCR	RGS19
SIGLEC1	1.01002e-42	0.93603	0.5	0.006	1.89965e-38	MCR	SIGLEC1
EMB	1.03652e-42	0.788577	0.708	0.026	1.94948e-38	MCR	EMB
VMO1	1.32828e-42	0.633887	0.5	0.006	2.49823e-38	MCR	VMO1
PTGER4	1.64845e-42	1.14681	0.625	0.017	3.10041e-38	MCR	PTGER4
FERMT3	1.97832e-42	0.89771	0.792	0.041	3.72082e-38	MCR	FERMT3
RPS6KA1	2.81542e-42	0.536694	0.5	0.006	5.29524e-38	MCR	RPS6KA1
LAT2	5.19415e-42	0.380694	0.5	0.006	9.76917e-38	MCR	LAT2
ARRB2	6.70235e-42	1.27073	0.875	0.061	1.26058e-37	MCR	ARRB2
OTULINL	1.66682e-41	0.829494	0.708	0.03	3.13496e-37	MCR	OTULINL
TREM2	2.34975e-41	0.756103	0.458	0.004	4.41941e-37	MCR	TREM2
PLCB2	2.71481e-41	0.673599	0.458	0.004	5.10602e-37	MCR	PLCB2
PIK3CG	3.62266e-41	0.609958	0.458	0.004	6.8135e-37	MCR	PIK3CG
IL6R	5.57945e-41	0.518308	0.458	0.004	1.04938e-36	MCR	IL6R
HHEX	5.58858e-41	0.847059	0.667	0.026	1.0511e-36	MCR	HHEX
VENTX	9.22268e-41	0.457943	0.458	0.004	1.7346e-36	MCR	VENTX
HPGDS	1.70755e-40	0.773142	0.417	0.002	3.21156e-36	MCR	HPGDS
GIMAP4	2.73165e-40	0.899498	0.75	0.035	5.13769e-36	MCR	GIMAP4
CLEC5A	3.52994e-40	0.577257	0.375	0	6.63911e-36	MCR	CLEC5A
LILRA2	3.52994e-40	0.508898	0.375	0	6.63911e-36	MCR	LILRA2
FCGR2C	3.52994e-40	0.457127	0.375	0	6.63911e-36	MCR	FCGR2C
GAPT	3.52994e-40	0.421149	0.375	0	6.63911e-36	MCR	GAPT
HLA-DQA2	3.52994e-40	0.384646	0.375	0	6.63911e-36	MCR	HLA-DQA2
PECAM1	3.64697e-40	0.696671	0.625	0.019	6.85922e-36	MCR	PECAM1
LILRB1	3.70087e-40	0.447201	0.417	0.002	6.9606e-36	MCR	LILRB1
Z97192.3	3.70087e-40	0.40716	0.417	0.002	6.9606e-36	MCR	Z97192.3
ATP8B4	8.78193e-40	0.693064	0.583	0.017	1.6517e-35	MCR	ATP8B4
CD300A	5.42033e-39	0.530121	0.5	0.009	1.01945e-34	MCR	CD300A
DOCK2	6.77008e-39	0.611186	0.542	0.013	1.27332e-34	MCR	DOCK2
PAG1	9.05678e-39	0.618875	0.542	0.013	1.7034e-34	MCR	PAG1
LMO2	9.79131e-39	0.906052	0.875	0.067	1.84155e-34	MCR	LMO2
ALCAM	1.92799e-38	0.522779	0.458	0.006	3.62617e-34	MCR	ALCAM
SRGN	2.13209e-38	2.26848	1	0.106	4.01003e-34	MCR	SRGN
IGSF6	4.80794e-38	1.18321	0.583	0.019	9.04277e-34	MCR	IGSF6
SPN	7.8437e-38	0.430858	0.458	0.006	1.47524e-33	MCR	SPN
NPL	9.96853e-38	0.710439	0.542	0.015	1.87488e-33	MCR	NPL
ARHGAP30	1.03417e-37	0.58376	0.583	0.017	1.94507e-33	MCR	ARHGAP30
ADA2	1.07193e-37	0.950937	0.75	0.045	2.01609e-33	MCR	ADA2
LILRB4	4.03077e-37	0.57672	0.417	0.004	7.58107e-33	MCR	LILRB4
NCF2	4.64573e-37	0.612067	0.417	0.004	8.73768e-33	MCR	NCF2
HLA-DRB1	5.28286e-37	4.08081	1	0.123	9.93601e-33	MCR	HLA-DRB1
BASP1	5.73017e-37	0.966795	0.625	0.026	1.07773e-32	MCR	BASP1
CCL3L1	5.74715e-37	1.25791	0.417	0.004	1.08092e-32	MCR	CCL3L1
GGTA1P	6.55802e-37	1.73708	1	0.117	1.23343e-32	MCR	GGTA1P
MTSS1	7.41187e-37	1.16887	0.667	0.032	1.39402e-32	MCR	MTSS1
C1orf162	3.62939e-36	1.1055	0.583	0.022	6.82617e-32	MCR	C1orf162
EBI3	4.0241e-36	0.448266	0.375	0.002	7.56853e-32	MCR	EBI3
STAB1	5.42998e-36	1.952	0.917	0.093	1.02127e-31	MCR	STAB1
PIK3AP1	7.22185e-36	0.733859	0.667	0.035	1.35829e-31	MCR	PIK3AP1
FCGR1A	7.41542e-36	0.409854	0.375	0.002	1.39469e-31	MCR	FCGR1A
TLR8	7.82444e-36	0.374155	0.333	0	1.47162e-31	MCR	TLR8
NAV2	7.82444e-36	0.374049	0.333	0	1.47162e-31	MCR	NAV2
IRF8	2.45349e-35	0.933597	0.708	0.043	4.61452e-31	MCR	IRF8
GPSM3	4.29078e-35	0.63075	0.667	0.03	8.0701e-31	MCR	GPSM3
IKZF1	9.61477e-35	0.562253	0.5	0.013	1.80835e-30	MCR	IKZF1
CD93	3.15317e-34	0.949469	0.625	0.03	5.93049e-30	MCR	CD93
CD200R1	3.7562e-34	0.61176	0.417	0.006	7.06466e-30	MCR	CD200R1
GPR132	1.066e-33	0.343543	0.417	0.006	2.00494e-29	MCR	GPR132
GCNT1	1.13754e-33	0.40529	0.417	0.006	2.13949e-29	MCR	GCNT1
LRRC8C	1.72559e-33	0.452121	0.5	0.015	3.24548e-29	MCR	LRRC8C
THEMIS2	1.91071e-33	0.594691	0.417	0.006	3.59367e-29	MCR	THEMIS2
CXCL8	7.33775e-33	1.59387	0.375	0.004	1.38008e-28	MCR	CXCL8
KCNQ1	1.11319e-32	0.393924	0.375	0.004	2.0937e-28	MCR	KCNQ1
NFKBID	1.78292e-32	0.663531	0.542	0.022	3.35331e-28	MCR	NFKBID
RASSF4	2.22284e-32	0.80358	0.875	0.091	4.18071e-28	MCR	RASSF4
CLECL1	2.3827e-32	0.348611	0.375	0.004	4.48138e-28	MCR	CLECL1
APBB1IP	2.7714e-32	0.581115	0.5	0.015	5.21245e-28	MCR	APBB1IP
CPVL	4.83245e-32	1.28801	0.917	0.115	9.08887e-28	MCR	CPVL
B3GNT5	6.77222e-32	0.855598	0.5	0.017	1.27372e-27	MCR	B3GNT5
RN7SL368P	7.69724e-32	0.645646	0.333	0.002	1.4477e-27	MCR	RN7SL368P
ADGRG6	7.69724e-32	0.528979	0.333	0.002	1.4477e-27	MCR	ADGRG6
ITGAX	7.69724e-32	0.400395	0.333	0.002	1.4477e-27	MCR	ITGAX
COTL1	1.18571e-31	1.40111	0.875	0.097	2.23008e-27	MCR	COTL1
PRAG1	1.20989e-31	0.364396	0.333	0.002	2.27557e-27	MCR	PRAG1
FGD3	1.4063e-31	0.344174	0.333	0.002	2.64496e-27	MCR	FGD3
SUCNR1	1.67778e-31	0.432166	0.292	0	3.15557e-27	MCR	SUCNR1
BTK	1.67778e-31	0.411744	0.292	0	3.15557e-27	MCR	BTK
AL355881.1	1.67778e-31	0.35348	0.292	0	3.15557e-27	MCR	AL355881.1
CXorf21	1.67778e-31	0.352632	0.292	0	3.15557e-27	MCR	CXorf21
OLR1	1.67778e-31	0.351424	0.292	0	3.15557e-27	MCR	OLR1
RN7SL138P	1.67778e-31	0.331925	0.292	0	3.15557e-27	MCR	RN7SL138P
PLCG2	1.67778e-31	0.321788	0.292	0	3.15557e-27	MCR	PLCG2
RPL32P1	1.67778e-31	0.321054	0.292	0	3.15557e-27	MCR	RPL32P1
LILRB2	1.67778e-31	0.312276	0.292	0	3.15557e-27	MCR	LILRB2
SELL	1.67778e-31	0.255037	0.292	0	3.15557e-27	MCR	SELL
CYSLTR1	1.68329e-31	0.477973	0.417	0.009	3.16593e-27	MCR	CYSLTR1
SNX10	2.89869e-31	0.481	0.417	0.009	5.45185e-27	MCR	SNX10
FRMD4A	3.35979e-31	0.660738	0.458	0.013	6.31909e-27	MCR	FRMD4A
CORO1A	9.39571e-31	0.656787	0.708	0.048	1.76715e-26	MCR	CORO1A
GNG2	4.78895e-30	0.846281	0.75	0.063	9.00705e-26	MCR	GNG2
RAB11FIP1	6.55971e-30	0.540033	0.583	0.03	1.23375e-25	MCR	RAB11FIP1
TLR1	8.25474e-30	0.455182	0.458	0.015	1.55255e-25	MCR	TLR1
RGS1	1.24623e-29	1.19658	0.5	0.019	2.3439e-25	MCR	RGS1
SGK1	1.56983e-29	2.04001	0.792	0.082	2.95253e-25	MCR	SGK1
PSTPIP1	1.8939e-29	0.410401	0.458	0.015	3.56205e-25	MCR	PSTPIP1
TET3	1.90327e-29	0.407098	0.417	0.011	3.57967e-25	MCR	TET3
LYL1	2.25619e-29	0.645963	0.583	0.035	4.24344e-25	MCR	LYL1
HCST	3.20398e-29	1.25975	0.625	0.037	6.02604e-25	MCR	HCST
PALD1	6.42663e-29	0.493841	0.5	0.022	1.20872e-24	MCR	PALD1
HLA-DQB2	9.69534e-29	0.451944	0.417	0.011	1.8235e-24	MCR	HLA-DQB2
HLA-DRA	1.38338e-28	4.23502	1	0.195	2.60186e-24	MCR	HLA-DRA
HRH2	2.08113e-28	0.37306	0.333	0.004	3.91419e-24	MCR	HRH2
PTGS1	2.38203e-28	0.308633	0.333	0.004	4.48012e-24	MCR	PTGS1
UNC93B1	2.91741e-28	0.991258	0.75	0.076	5.48706e-24	MCR	UNC93B1
GIMAP7	3.02328e-28	0.523812	0.583	0.03	5.68618e-24	MCR	GIMAP7
STXBP2	3.33648e-28	0.365546	0.333	0.004	6.27525e-24	MCR	STXBP2
LYN	3.45453e-28	0.932014	0.792	0.089	6.49727e-24	MCR	LYN
LILRB5	9.19751e-28	0.938706	0.375	0.009	1.72987e-23	MCR	LILRB5
FPR1	1.49486e-27	0.337895	0.292	0.002	2.81154e-23	MCR	FPR1
MCTP1	1.49486e-27	0.262674	0.292	0.002	2.81154e-23	MCR	MCTP1
DENND3	1.55852e-27	0.457261	0.375	0.009	2.93127e-23	MCR	DENND3
CIITA	1.55852e-27	0.453185	0.375	0.009	2.93127e-23	MCR	CIITA
BCL2A1	1.72992e-27	0.856773	0.417	0.013	3.25364e-23	MCR	BCL2A1
TMC8	2.08704e-27	0.360711	0.375	0.009	3.9253e-23	MCR	TMC8
VAV3	4.44449e-27	0.397831	0.375	0.009	8.35919e-23	MCR	VAV3
SAMSN1	9.2689e-27	0.379578	0.417	0.013	1.74329e-22	MCR	SAMSN1
DOCK10	1.18593e-26	0.5059	0.458	0.019	2.23049e-22	MCR	DOCK10
SMAP2	1.23357e-26	0.769139	0.833	0.108	2.32011e-22	MCR	SMAP2
FAM49B	1.99355e-26	1.04891	0.833	0.113	3.74947e-22	MCR	FAM49B
ITGA4	3.69097e-26	0.824375	0.542	0.032	6.94199e-22	MCR	ITGA4
EGR2	4.46784e-26	1.84651	0.792	0.102	8.40312e-22	MCR	EGR2
CXCL3	5.33734e-26	1.23343	0.333	0.006	1.00385e-21	MCR	CXCL3
MACORIS	6.0362e-26	0.353894	0.333	0.006	1.13529e-21	MCR	MACORIS
PKIB	1.04839e-25	0.305998	0.333	0.006	1.97182e-21	MCR	PKIB
RBM47	1.47994e-25	0.911153	0.583	0.043	2.78347e-21	MCR	RBM47
PTPRO	1.93516e-25	0.410412	0.375	0.011	3.63965e-21	MCR	PTPRO
ARHGAP27	2.88063e-25	0.400498	0.417	0.015	5.4179e-21	MCR	ARHGAP27
SLC8A1	3.12827e-25	0.464401	0.458	0.022	5.88364e-21	MCR	SLC8A1
PRKCB	4.83715e-25	0.425121	0.375	0.011	9.0977e-21	MCR	PRKCB
PIK3CD	8.25736e-25	0.471294	0.458	0.022	1.55304e-20	MCR	PIK3CD
STK17B	1.48535e-24	0.863025	0.625	0.054	2.79365e-20	MCR	STK17B
TNFRSF11A	1.89764e-24	0.426674	0.292	0.004	3.56908e-20	MCR	TNFRSF11A
NFAM1	1.89764e-24	0.350174	0.292	0.004	3.56908e-20	MCR	NFAM1
PDGFB	5.57862e-24	0.64022	0.417	0.017	1.04923e-19	MCR	PDGFB
SH2B3	5.67373e-24	0.763884	0.667	0.069	1.06712e-19	MCR	SH2B3
CXCL2	6.90331e-24	1.07664	0.375	0.013	1.29837e-19	MCR	CXCL2
CYBA	7.60203e-24	2.08113	1	0.249	1.42979e-19	MCR	CYBA
RUNX1	1.39186e-23	1.22392	0.75	0.1	2.61781e-19	MCR	RUNX1
RENBP	1.77524e-23	0.345933	0.333	0.009	3.33886e-19	MCR	RENBP
CYTIP	3.36201e-23	0.371642	0.417	0.017	6.32326e-19	MCR	CYTIP
FAM49A	3.81487e-23	0.540888	0.458	0.026	7.17501e-19	MCR	FAM49A
LPAR6	4.36918e-23	1.67381	0.917	0.193	8.21756e-19	MCR	LPAR6
SLCO2B1	5.97545e-23	1.41075	0.917	0.182	1.12386e-18	MCR	SLCO2B1
LCP2	2.30154e-22	0.83019	0.625	0.063	4.32873e-18	MCR	LCP2
PTGS2	2.53658e-22	0.683702	0.375	0.015	4.7708e-18	MCR	PTGS2
RASGEF1B	2.65955e-22	0.704644	0.375	0.015	5.00208e-18	MCR	RASGEF1B
ALDH3B1	3.26904e-22	0.407525	0.417	0.022	6.1484e-18	MCR	ALDH3B1
ADRB2	3.53145e-22	0.43872	0.375	0.015	6.64195e-18	MCR	ADRB2
TRIB1	3.87295e-22	0.876951	0.417	0.022	7.28425e-18	MCR	TRIB1
CD36	4.99153e-22	1.54188	0.417	0.022	9.38808e-18	MCR	CD36
DOK3	5.68261e-22	0.365132	0.333	0.011	1.06879e-17	MCR	DOK3
OSCAR	6.16366e-22	0.455992	0.417	0.022	1.15926e-17	MCR	OSCAR
SIRPA	7.10278e-22	0.816301	0.792	0.123	1.33589e-17	MCR	SIRPA
PNP	1.03914e-21	0.363714	0.375	0.015	1.95442e-17	MCR	PNP
SPINT2	1.09726e-21	0.693771	0.958	0.182	2.06372e-17	MCR	SPINT2
PIK3R5	1.24498e-21	0.262246	0.292	0.006	2.34155e-17	MCR	PIK3R5
GPRIN3	1.25831e-21	0.541436	0.417	0.022	2.36662e-17	MCR	GPRIN3
DAPP1	1.66758e-21	0.266822	0.292	0.006	3.13638e-17	MCR	DAPP1
ADCY7	1.79487e-21	0.651018	0.625	0.067	3.37578e-17	MCR	ADCY7
TSPAN15	1.96027e-21	0.34853	0.333	0.011	3.68688e-17	MCR	TSPAN15
PARVG	1.96027e-21	0.339664	0.333	0.011	3.68688e-17	MCR	PARVG
FRMD4B	2.66428e-21	0.888565	0.75	0.115	5.01097e-17	MCR	FRMD4B
RNF125	7.49505e-21	0.434832	0.5	0.037	1.40967e-16	MCR	RNF125
TNFRSF1B	7.91191e-21	0.825043	0.708	0.102	1.48807e-16	MCR	TNFRSF1B
ETV5	3.61854e-20	0.600312	0.542	0.052	6.80575e-16	MCR	ETV5
CCL4L2	5.95802e-20	0.908607	0.292	0.009	1.12058e-15	MCR	CCL4L2
TYMP	6.28556e-20	0.392445	0.292	0.009	1.18219e-15	MCR	TYMP
MOB1B	1.43754e-19	0.747959	0.625	0.08	2.70372e-15	MCR	MOB1B
GLIPR1	1.68187e-19	1.14027	1	0.348	3.16326e-15	MCR	GLIPR1
HLA-DPB11	1.86416e-19	3.16301	1	0.418	3.50611e-15	MCR	HLA-DPB1
ZSWIM6	2.57285e-19	0.685548	0.625	0.076	4.83902e-15	MCR	ZSWIM6
ETS2	2.69829e-19	1.05939	0.875	0.203	5.07495e-15	MCR	ETS2
LRRFIP1	2.71875e-19	1.36553	0.958	0.32	5.11343e-15	MCR	LRRFIP1
CCL4	3.28561e-19	1.61554	0.5	0.043	6.17957e-15	MCR	CCL4
IPMK	3.77527e-19	0.372542	0.458	0.035	7.10052e-15	MCR	IPMK
SKAP2	7.91283e-19	0.630737	0.708	0.113	1.48824e-14	MCR	SKAP2
ST8SIA4	8.81937e-19	0.430198	0.333	0.015	1.65875e-14	MCR	ST8SIA4
TPST2	1.19428e-18	0.479962	0.583	0.067	2.24621e-14	MCR	TPST2
RNA5SP151	1.30214e-18	0.617009	0.375	0.022	2.44906e-14	MCR	RNA5SP151
HLA-DPA1	1.35839e-18	3.57446	1	0.472	2.55486e-14	MCR	HLA-DPA1
RAPH1	1.39226e-18	0.77201	0.583	0.071	2.61856e-14	MCR	RAPH1
BCAT1	1.46479e-18	0.819677	0.542	0.058	2.75499e-14	MCR	BCAT1
RIN3	1.493e-18	0.582396	0.792	0.149	2.80803e-14	MCR	RIN3
AP1S2	1.73218e-18	1.139	0.75	0.134	3.25788e-14	MCR	AP1S2
SH3TC1	2.07179e-18	0.475878	0.417	0.03	3.89662e-14	MCR	SH3TC1
LYVE1	2.56467e-18	1.90856	0.542	0.061	4.82364e-14	MCR	LYVE1
DSC2	2.57402e-18	0.334372	0.292	0.011	4.84121e-14	MCR	DSC2
GAS2L3	2.83902e-18	0.314311	0.292	0.011	5.33963e-14	MCR	GAS2L3
RNF144B	2.83902e-18	0.309184	0.292	0.011	5.33963e-14	MCR	RNF144B
MEF2C	3.00767e-18	1.38023	0.958	0.318	5.65682e-14	MCR	MEF2C
FXYD5	3.50742e-18	1.10649	0.708	0.117	6.59675e-14	MCR	FXYD5
TMEM170B	3.96737e-18	0.510678	0.542	0.061	7.46182e-14	MCR	TMEM170B
SNCA	4.62555e-18	0.388245	0.292	0.011	8.69973e-14	MCR	SNCA
EHD4	6.82124e-18	0.644081	0.542	0.061	1.28294e-13	MCR	EHD4
CH25H	6.97201e-18	1.41018	0.375	0.024	1.3113e-13	MCR	CH25H
SCARF1	8.42084e-18	0.377818	0.375	0.024	1.58379e-13	MCR	SCARF1
TNFAIP8	8.49127e-18	0.601201	0.542	0.056	1.59704e-13	MCR	TNFAIP8
SCIMP	8.94993e-18	0.309738	0.333	0.017	1.6833e-13	MCR	SCIMP
ATP2B1-AS1	1.33622e-17	0.990671	0.667	0.108	2.51317e-13	MCR	ATP2B1-AS1
CD74	1.43567e-17	4.00785	1	0.58	2.70021e-13	MCR	CD74
RNF166	1.71057e-17	0.587858	0.708	0.126	3.21725e-13	MCR	RNF166
PLA2G15	1.71785e-17	0.448829	0.417	0.032	3.23093e-13	MCR	PLA2G15
TTYH3	1.76774e-17	0.84654	0.625	0.095	3.32477e-13	MCR	TTYH3
RHBDF2	1.83718e-17	0.479163	0.417	0.032	3.45536e-13	MCR	RHBDF2
PHACTR1	1.97748e-17	0.61357	0.5	0.052	3.71925e-13	MCR	PHACTR1
CTSZ	2.58591e-17	1.80281	0.958	0.372	4.86358e-13	MCR	CTSZ
MX2	2.94499e-17	0.545325	0.542	0.063	5.53893e-13	MCR	MX2
ENTPD1	3.1372e-17	0.632011	0.417	0.032	5.90045e-13	MCR	ENTPD1
AP1B1	4.42418e-17	0.837254	0.833	0.208	8.32099e-13	MCR	AP1B1
ZMYND15	5.26846e-17	0.376787	0.375	0.026	9.90892e-13	MCR	ZMYND15
IER3	5.77356e-17	1.72686	0.875	0.242	1.08589e-12	MCR	IER3
GIMAP1	6.5171e-17	0.3874	0.375	0.024	1.22574e-12	MCR	GIMAP1
AC012368.1	6.84219e-17	0.474413	0.292	0.013	1.28688e-12	MCR	AC012368.1
RGS10	7.06073e-17	1.38529	0.958	0.394	1.32798e-12	MCR	RGS10
FMNL1	1.53217e-16	0.607092	0.5	0.056	2.8817e-12	MCR	FMNL1
PLEKHO1	4.05245e-16	1.02861	0.875	0.292	7.62186e-12	MCR	PLEKHO1
STK10	4.39187e-16	0.322023	0.542	0.065	8.26022e-12	MCR	STK10
CCDC88B	5.17002e-16	0.416457	0.375	0.028	9.72378e-12	MCR	CCDC88B
MYO5A	5.25497e-16	0.712803	0.583	0.087	9.88355e-12	MCR	MYO5A
HACD4	5.45886e-16	0.449603	0.583	0.08	1.0267e-11	MCR	HACD4
LIMD2	5.71619e-16	0.636992	0.583	0.08	1.0751e-11	MCR	LIMD2
PELI1	5.99505e-16	0.440799	0.458	0.048	1.12755e-11	MCR	PELI1
TPP1	6.38683e-16	1.09377	0.958	0.392	1.20124e-11	MCR	TPP1
CSTA	7.60658e-16	0.605648	0.542	0.071	1.43065e-11	MCR	CSTA
CASP1	8.32643e-16	0.67486	0.625	0.104	1.56603e-11	MCR	CASP1
SCAMP2	9.02359e-16	0.978631	0.958	0.42	1.69716e-11	MCR	SCAMP2
BID	1.13967e-15	0.39801	0.458	0.048	2.1435e-11	MCR	BID
SIPA1	1.16385e-15	0.595688	0.708	0.136	2.18896e-11	MCR	SIPA1
PLAU	1.19003e-15	0.455374	0.292	0.015	2.2382e-11	MCR	PLAU
CCL2	1.4312e-15	2.24512	0.708	0.145	2.6918e-11	MCR	CCL2
SLC16A3	1.54623e-15	0.403858	0.458	0.048	2.90815e-11	MCR	SLC16A3
RBP7	1.57081e-15	0.36289	0.333	0.022	2.95439e-11	MCR	RBP7
NLRP1	1.7544e-15	0.332274	0.333	0.022	3.29967e-11	MCR	NLRP1
NABP1	1.84918e-15	0.91849	0.708	0.145	3.47794e-11	MCR	NABP1
TMSB4X	1.85272e-15	1.44181	1	0.987	3.48459e-11	MCR	TMSB4X
ZFHX3	1.95975e-15	1.09669	0.875	0.275	3.6859e-11	MCR	ZFHX3
CCDC170	1.96409e-15	0.608853	0.375	0.03	3.69407e-11	MCR	CCDC170
CORO7	2.634e-15	0.350861	0.375	0.03	4.95404e-11	MCR	CORO7
CCDC112	3.1535e-15	0.334355	0.333	0.022	5.9311e-11	MCR	CCDC112
P2RY14	3.35721e-15	0.336272	0.292	0.015	6.31425e-11	MCR	P2RY14
FGD4	4.69365e-15	0.581357	0.458	0.052	8.82782e-11	MCR	FGD4
RNASET2	5.11012e-15	1.35255	0.958	0.532	9.61112e-11	MCR	RNASET2
A2M	5.20917e-15	1.72024	0.958	0.452	9.7974e-11	MCR	A2M
OGFRL1	6.52937e-15	1.63304	0.875	0.351	1.22804e-10	MCR	OGFRL1
SLC43A2	6.77163e-15	0.7615	0.667	0.128	1.27361e-10	MCR	SLC43A2
KDM7A	7.95238e-15	0.442061	0.458	0.052	1.49568e-10	MCR	KDM7A
GIMAP2	8.3883e-15	0.35325	0.417	0.041	1.57767e-10	MCR	GIMAP2
TACC3	1.31276e-14	0.253618	0.333	0.024	2.46905e-10	MCR	TACC3
CD4	1.48809e-14	1.26908	0.875	0.294	2.79881e-10	MCR	CD4
ARHGDIB	2.17124e-14	1.04334	1	0.593	4.08366e-10	MCR	ARHGDIB
GRK2	2.21273e-14	0.756523	0.792	0.214	4.1617e-10	MCR	GRK2
LRMP	2.37669e-14	0.384733	0.417	0.043	4.47009e-10	MCR	LRMP
HMOX1	2.42014e-14	0.953453	0.708	0.169	4.55179e-10	MCR	HMOX1
CMTM7	3.02674e-14	0.471095	0.458	0.054	5.69268e-10	MCR	CMTM7
DTNA	3.31628e-14	0.267184	0.292	0.017	6.23727e-10	MCR	DTNA
GNAI2	3.35241e-14	0.921313	1	0.905	6.30521e-10	MCR	GNAI2
B2M	3.50526e-14	1.04263	1	0.985	6.59269e-10	MCR	B2M
FGL2	3.78483e-14	1.35068	0.917	0.411	7.1185e-10	MCR	FGL2
GNG7	5.38469e-14	0.343768	0.375	0.035	1.01275e-09	MCR	GNG7
SLC15A3	5.70592e-14	0.647108	0.625	0.123	1.07317e-09	MCR	SLC15A3
GPCPD1	6.0322e-14	0.49422	0.583	0.102	1.13454e-09	MCR	GPCPD1
RNASE1	6.80575e-14	4.07315	0.792	0.251	1.28003e-09	MCR	RNASE1
GRN	7.39265e-14	1.3972	1	0.656	1.39041e-09	MCR	GRN
CAP1	7.78548e-14	0.868586	1	0.771	1.46429e-09	MCR	CAP1
EGFL7	8.27073e-14	1.02435	0.583	0.102	1.55556e-09	MCR	EGFL7
HLA-E	9.69351e-14	1.16608	1	0.87	1.82315e-09	MCR	HLA-E
ARPC3	9.74344e-14	1.11933	1	0.874	1.83255e-09	MCR	ARPC3
KLF6	9.80106e-14	2.06255	1	0.74	1.84338e-09	MCR	KLF6
RGS2	1.32384e-13	1.29419	0.833	0.273	2.48989e-09	MCR	RGS2
MT-ND2	1.40063e-13	0.856918	1	0.989	2.63431e-09	MCR	MT-ND2
CMKLR1	1.41646e-13	0.735667	0.417	0.048	2.66409e-09	MCR	CMKLR1
RB1	1.51592e-13	1.15804	0.875	0.361	2.85114e-09	MCR	RB1
HLA-B	1.76682e-13	1.18033	1	0.95	3.32304e-09	MCR	HLA-B
ST3GAL6	1.77163e-13	0.460877	0.458	0.061	3.33209e-09	MCR	ST3GAL6
SERPINB8	2.0595e-13	0.287465	0.292	0.019	3.87352e-09	MCR	SERPINB8
SAT1	2.18129e-13	1.68867	0.958	0.673	4.10257e-09	MCR	SAT1
MAP3K1	2.40954e-13	0.571647	0.458	0.061	4.53186e-09	MCR	MAP3K1
LY96	2.48507e-13	0.827821	0.667	0.154	4.67392e-09	MCR	LY96
RNPEPL1	2.57935e-13	0.564199	0.708	0.171	4.85124e-09	MCR	RNPEPL1
TPM3	2.75526e-13	1.03121	0.958	0.548	5.1821e-09	MCR	TPM3
AC006978.1	2.80986e-13	0.488697	0.417	0.05	5.28479e-09	MCR	AC006978.1
TGFBR1	2.94258e-13	0.741465	0.667	0.158	5.53441e-09	MCR	TGFBR1
LIPA	3.00803e-13	0.822704	0.833	0.305	5.65751e-09	MCR	LIPA
ZNF117	3.07713e-13	0.50784	0.458	0.063	5.78746e-09	MCR	ZNF117
DCK	3.72478e-13	0.640706	0.75	0.206	7.00557e-09	MCR	DCK
ANKRD44	4.18013e-13	0.474724	0.667	0.143	7.86199e-09	MCR	ANKRD44
DOCK8	5.72942e-13	0.529564	0.458	0.061	1.07759e-08	MCR	DOCK8
DAGLB	5.82012e-13	0.332075	0.375	0.039	1.09465e-08	MCR	DAGLB
GPX1	6.32921e-13	1.83624	0.958	0.749	1.1904e-08	MCR	GPX1
SYNGR2	9.3845e-13	0.708467	0.708	0.195	1.76504e-08	MCR	SYNGR2
NOTCH1	1.01347e-12	0.401919	0.333	0.03	1.90614e-08	MCR	NOTCH1
SLC46A3	1.04776e-12	0.539664	0.458	0.065	1.97062e-08	MCR	SLC46A3
ACTB	1.13516e-12	1.00935	1	0.985	2.13501e-08	MCR	ACTB
SECTM1	1.14739e-12	0.377758	0.417	0.052	2.15801e-08	MCR	SECTM1
VSIR	1.19675e-12	0.838065	0.75	0.227	2.25084e-08	MCR	VSIR
PRDM1	1.26697e-12	0.580026	0.292	0.022	2.38291e-08	MCR	PRDM1
PABPC1	1.30301e-12	0.91017	1	0.916	2.45069e-08	MCR	PABPC1
ACTR2	1.3424e-12	1.01666	0.958	0.61	2.52479e-08	MCR	ACTR2
RNF130	1.44169e-12	0.958147	0.958	0.602	2.71153e-08	MCR	RNF130
DOCK4	1.46313e-12	0.925434	0.583	0.119	2.75186e-08	MCR	DOCK4
CCSAP	1.49596e-12	0.32606	0.333	0.03	2.8136e-08	MCR	CCSAP
MARCKS	1.69598e-12	1.5758	1	0.794	3.1898e-08	MCR	MARCKS
GNB4	2.20724e-12	0.690819	0.667	0.158	4.15138e-08	MCR	GNB4
GAB3	2.36561e-12	0.498964	0.458	0.067	4.44923e-08	MCR	GAB3
BMP2K	2.52036e-12	0.475316	0.5	0.082	4.74029e-08	MCR	BMP2K
PYCARD	2.59163e-12	0.823297	0.833	0.34	4.87434e-08	MCR	PYCARD
GRK3	2.62416e-12	0.570764	0.5	0.082	4.93552e-08	MCR	GRK3
DEF6	2.78925e-12	0.321982	0.333	0.03	5.24601e-08	MCR	DEF6
ATP6V0B	3.05885e-12	0.877865	0.958	0.524	5.75308e-08	MCR	ATP6V0B
PDE4B	3.24395e-12	0.36847	0.292	0.022	6.10122e-08	MCR	PDE4B
KCTD12	3.54833e-12	1.10352	1	0.764	6.6737e-08	MCR	KCTD12
DUSP1	3.59414e-12	1.37216	1	0.872	6.75985e-08	MCR	DUSP1
AC020916.1	3.61885e-12	1.50107	0.958	0.474	6.80633e-08	MCR	AC020916.1
CD69	4.4224e-12	0.270369	0.375	0.039	8.31765e-08	MCR	CD69
FTL	4.63742e-12	0.958661	1	0.989	8.72205e-08	MCR	FTL
AL390728.6	7.95172e-12	0.498584	0.625	0.145	1.49556e-07	MCR	AL390728.6
IL13RA1	8.85166e-12	1.03713	0.833	0.366	1.66482e-07	MCR	IL13RA1
MAFB	9.2659e-12	1.69054	0.875	0.424	1.74273e-07	MCR	MAFB
HDAC9	1.01951e-11	0.593275	0.333	0.035	1.9175e-07	MCR	HDAC9
S100A4	1.72016e-11	1.12563	0.958	0.4	3.23528e-07	MCR	S100A4
CST3	1.80426e-11	0.853368	1	0.97	3.39345e-07	MCR	CST3
RHOG1	1.92994e-11	0.82153	0.833	0.392	3.62983e-07	MCR	RHOG
SLC29A3	2.00425e-11	0.307699	0.292	0.026	3.7696e-07	MCR	SLC29A3
CTSB	2.42635e-11	1.53213	0.958	0.68	4.56348e-07	MCR	CTSB
IFI16	2.4467e-11	1.03038	0.917	0.608	4.60176e-07	MCR	IFI16
ARID3A	3.11487e-11	0.461128	0.5	0.089	5.85844e-07	MCR	ARID3A
COL9A2	3.25201e-11	0.352483	0.292	0.026	6.11639e-07	MCR	COL9A2
CTSD	3.26014e-11	1.05094	1	0.762	6.13167e-07	MCR	CTSD
STMN1	3.64962e-11	0.520648	0.667	0.18	6.8642e-07	MCR	STMN1
OPN3	3.90203e-11	0.362274	0.375	0.048	7.33894e-07	MCR	OPN3
PFN1	4.89878e-11	0.888403	1	0.892	9.21362e-07	MCR	PFN1
CDC42SE1	4.90479e-11	0.736284	0.75	0.264	9.22493e-07	MCR	CDC42SE1
SH3BP1	5.21127e-11	0.462442	0.5	0.095	9.80136e-07	MCR	SH3BP1
CSK	5.67836e-11	0.458414	0.667	0.18	1.06799e-06	MCR	CSK
IER2	7.08464e-11	1.29193	0.958	0.636	1.33248e-06	MCR	IER2
ELMO1	7.21858e-11	0.354992	0.458	0.078	1.35767e-06	MCR	ELMO1
ABRACL	7.42824e-11	0.421407	0.458	0.074	1.3971e-06	MCR	ABRACL
RAP2A	7.49913e-11	0.520093	0.583	0.141	1.41044e-06	MCR	RAP2A
TGFB1	8.31219e-11	0.726787	0.833	0.377	1.56336e-06	MCR	TGFB1
OTUD1	9.31366e-11	1.52995	0.792	0.342	1.75171e-06	MCR	OTUD1
AC122718.1	1.0312e-10	0.405917	0.375	0.052	1.93948e-06	MCR	AC122718.1
C4orf48	1.15319e-10	0.472639	0.625	0.154	2.16893e-06	MCR	C4orf48
HLA-C	1.23525e-10	0.705477	1	0.959	2.32326e-06	MCR	HLA-C
MT-ND1	1.41867e-10	0.61237	1	0.994	2.66823e-06	MCR	MT-ND1
MFSD1	1.46771e-10	0.684743	0.708	0.238	2.76047e-06	MCR	MFSD1
RF00003	1.58787e-10	0.758364	0.542	0.119	2.98646e-06	MCR	RF00003
TMSB10	1.6107e-10	0.894026	1	0.985	3.0294e-06	MCR	TMSB10
NAGA	1.69022e-10	0.542503	0.667	0.21	3.17896e-06	MCR	NAGA
ARPC51	1.87273e-10	0.874854	0.958	0.712	3.52224e-06	MCR	ARPC5
SLC4A7	2.05331e-10	0.870536	0.542	0.123	3.86187e-06	MCR	SLC4A7
CYTH1	2.13647e-10	0.389309	0.583	0.139	4.01828e-06	MCR	CYTH1
MCL1	2.15707e-10	1.13071	1	0.79	4.05701e-06	MCR	MCL1
PTBP3	2.36765e-10	0.588628	0.708	0.238	4.45307e-06	MCR	PTBP3
WIPF1	2.59581e-10	0.762262	0.708	0.247	4.88219e-06	MCR	WIPF1
PCED1B	2.63711e-10	0.289125	0.375	0.052	4.95987e-06	MCR	PCED1B
RP2	3.96367e-10	0.37631	0.458	0.082	7.45486e-06	MCR	RP2
FUOM	4.14158e-10	0.502676	0.5	0.106	7.78948e-06	MCR	FUOM
CARD8	4.23808e-10	0.504538	0.542	0.123	7.97099e-06	MCR	CARD8
CXCL16	4.33434e-10	0.994405	0.667	0.221	8.15203e-06	MCR	CXCL16
EFHD2	4.56432e-10	0.638433	0.708	0.247	8.58458e-06	MCR	EFHD2
STK4	4.84864e-10	0.65928	0.625	0.18	9.11931e-06	MCR	STK4
SNX61	6.32374e-10	0.694706	0.958	0.582	1.18937e-05	MCR	SNX6
CFL1	7.10388e-10	0.669571	1	0.95	1.3361e-05	MCR	CFL1
MILR1	7.16907e-10	0.437456	0.292	0.032	1.34836e-05	MCR	MILR1
PLXNC1	7.20837e-10	0.400283	0.458	0.087	1.35575e-05	MCR	PLXNC1
NCOA4	7.29833e-10	0.809069	0.917	0.517	1.37267e-05	MCR	NCOA4
IVNS1ABP	7.61443e-10	0.533491	0.5	0.106	1.43212e-05	MCR	IVNS1ABP
REL	8.04979e-10	0.52135	0.583	0.156	1.514e-05	MCR	REL
YWHAB	8.38915e-10	0.706393	1	0.905	1.57783e-05	MCR	YWHAB
HLX	9.00496e-10	0.271636	0.333	0.043	1.69365e-05	MCR	HLX
TNFRSF21	1.05914e-09	0.436025	0.292	0.032	1.99203e-05	MCR	TNFRSF21
UAP1L1	1.09261e-09	0.386473	0.375	0.056	2.05498e-05	MCR	UAP1L1
AC129492.1	1.10662e-09	0.738019	0.792	0.331	2.08133e-05	MCR	AC129492.1
INKA1	1.17233e-09	0.312946	0.333	0.045	2.20492e-05	MCR	INKA1
IQGAP1	1.18822e-09	0.739364	0.917	0.636	2.23481e-05	MCR	IQGAP1
TSTD1	1.24484e-09	0.276806	0.292	0.03	2.3413e-05	MCR	TSTD1
OAZ1	1.68898e-09	0.679646	1	0.946	3.17664e-05	MCR	OAZ1
GAB2	1.75957e-09	0.394547	0.5	0.113	3.3094e-05	MCR	GAB2
KIAA0930	1.95848e-09	0.698745	0.708	0.26	3.6835e-05	MCR	KIAA0930
CMTM3	2.09335e-09	0.595789	0.875	0.42	3.93718e-05	MCR	CMTM3
AGO4	2.19625e-09	0.370356	0.583	0.156	4.1307e-05	MCR	AGO4
LTC4S	2.53594e-09	0.855284	0.833	0.405	4.7696e-05	MCR	LTC4S
ARRDC1	2.62078e-09	0.325314	0.458	0.093	4.92917e-05	MCR	ARRDC1
ATM	2.8254e-09	0.651835	0.833	0.396	5.31401e-05	MCR	ATM
NUP214	3.25853e-09	0.632616	0.667	0.238	6.12863e-05	MCR	NUP214
DUSP23	3.62259e-09	0.386669	0.625	0.184	6.81336e-05	MCR	DUSP23
S100A11	3.71519e-09	0.873503	1	0.92	6.98752e-05	MCR	S100A11
FMNL3	3.73381e-09	0.57043	0.417	0.078	7.02254e-05	MCR	FMNL3
PICALM	3.76411e-09	0.575977	0.833	0.394	7.07954e-05	MCR	PICALM
IFNGR2	3.88656e-09	0.629067	0.875	0.541	7.30984e-05	MCR	IFNGR2
JARID2	4.00163e-09	0.445035	0.5	0.113	7.52626e-05	MCR	JARID2
PDGFC	4.03736e-09	0.398213	0.375	0.063	7.59346e-05	MCR	PDGFC
NCK1-DT	4.1238e-09	0.391899	0.375	0.061	7.75605e-05	MCR	NCK1-DT
KIAA1147	4.8104e-09	0.444709	0.542	0.143	9.04739e-05	MCR	KIAA1147
DUSP22	4.89511e-09	0.537133	0.667	0.232	9.20672e-05	MCR	DUSP22
GIT2	5.2019e-09	0.643281	0.667	0.227	9.78373e-05	MCR	GIT2
SPRED1	5.26906e-09	0.752514	0.708	0.279	9.91005e-05	MCR	SPRED1
MYO9B	6.26956e-09	0.434377	0.625	0.193	0.000117918	MCR	MYO9B
SESN1	6.60334e-09	0.839848	0.708	0.288	0.000124196	MCR	SESN1
AP2S11	6.74096e-09	0.581342	0.917	0.626	0.000126784	MCR	AP2S1
CAPZB	6.79163e-09	0.587661	1	0.885	0.000127737	MCR	CAPZB
WASHC4	6.80605e-09	0.538077	0.75	0.323	0.000128008	MCR	WASHC4
PSAP	7.31765e-09	0.930623	1	0.959	0.00013763	MCR	PSAP
CCDC88A	7.37798e-09	0.691774	0.708	0.294	0.000138765	MCR	CCDC88A
RAP2B	7.44572e-09	0.802055	0.708	0.303	0.000140039	MCR	RAP2B
CADM1	7.59062e-09	0.396473	0.292	0.037	0.000142764	MCR	CADM1
APLP2	7.59989e-09	0.728288	1	0.84	0.000142939	MCR	APLP2
MAF	8.2249e-09	1.54029	0.917	0.784	0.000154694	MCR	MAF
LPCAT2	8.4537e-09	0.565591	0.583	0.182	0.000158997	MCR	LPCAT2
TFEB	8.54615e-09	0.338503	0.417	0.08	0.000160736	MCR	TFEB
PCK2	8.74238e-09	0.290922	0.292	0.037	0.000164427	MCR	PCK2
CNTRL	8.8551e-09	0.489105	0.583	0.167	0.000166547	MCR	CNTRL
NPC21	1.06416e-08	0.781115	1	0.926	0.000200148	MCR	NPC2
CYB5R4	1.20387e-08	0.291644	0.417	0.08	0.000226424	MCR	CYB5R4
CMTM6	1.22513e-08	0.822895	0.792	0.444	0.000230423	MCR	CMTM6
TSPAN33	1.23476e-08	0.552687	0.583	0.18	0.000232234	MCR	TSPAN33
DOCK11	1.30663e-08	0.419343	0.5	0.123	0.000245751	MCR	DOCK11
HLA-A	1.46527e-08	0.551725	1	0.972	0.000275588	MCR	HLA-A
MAP3K8	1.56354e-08	0.597383	0.542	0.154	0.000294071	MCR	MAP3K8
STX7	1.61786e-08	0.703906	0.792	0.39	0.000304287	MCR	STX7
FEZ2	1.65473e-08	0.647886	0.833	0.541	0.000311222	MCR	FEZ2
ATF6	1.67899e-08	0.558305	0.708	0.314	0.000315784	MCR	ATF6
EGR3	1.90225e-08	0.834557	0.667	0.227	0.000357776	MCR	EGR3
MEF2A	1.90823e-08	0.88244	0.875	0.597	0.000358901	MCR	MEF2A
NRP2	2.03577e-08	0.325564	0.333	0.052	0.000382888	MCR	NRP2
KCNMA1	2.06888e-08	0.295449	0.292	0.039	0.000389116	MCR	KCNMA1
PLEKHB2	2.30871e-08	0.639659	0.667	0.253	0.000434222	MCR	PLEKHB2
VMP1	2.317e-08	0.706217	0.833	0.496	0.000435781	MCR	VMP1
RF00017	2.32074e-08	0.568704	0.667	0.266	0.000436485	MCR	RF00017
HMGA1	2.34158e-08	0.345908	0.333	0.052	0.000440404	MCR	HMGA1
RAB31	2.39288e-08	0.657437	0.75	0.338	0.000450052	MCR	RAB31
TET2	2.51879e-08	0.420764	0.583	0.182	0.000473734	MCR	TET2
C6orf62	2.5746e-08	0.809067	0.875	0.491	0.000484232	MCR	C6orf62
PLXDC21	2.83438e-08	0.92994	0.75	0.37	0.00053309	MCR	PLXDC2
TMEM106A	3.18801e-08	0.714375	0.542	0.162	0.000599601	MCR	TMEM106A
CXCR4	3.2523e-08	0.260244	0.333	0.05	0.000611692	MCR	CXCR4
CAPZA2	4.02094e-08	0.641851	0.917	0.695	0.000756258	MCR	CAPZA2
AFF3	4.08564e-08	0.471337	0.458	0.108	0.000768427	MCR	AFF3
AC005747.1	4.09014e-08	0.571623	0.625	0.212	0.000769273	MCR	AC005747.1
MKNK1	4.21266e-08	0.58826	0.542	0.16	0.000792316	MCR	MKNK1
TUBA1B	4.25887e-08	0.890062	1	0.937	0.000801008	MCR	TUBA1B
DUSP3	5.05783e-08	0.415019	0.542	0.165	0.000951277	MCR	DUSP3
PPP1R9B	5.0889e-08	0.390419	0.625	0.232	0.000957121	MCR	PPP1R9B
TNFAIP2	5.27568e-08	1.02765	0.667	0.277	0.000992249	MCR	TNFAIP2
SNX18	6.23138e-08	0.613284	0.75	0.377	0.001172	MCR	SNX18
RCC2	6.2913e-08	0.473553	0.542	0.16	0.00118327	MCR	RCC2
PLXNB2	6.56505e-08	0.502064	0.667	0.271	0.00123475	MCR	PLXNB2
RAC1	6.62024e-08	0.505273	0.958	0.926	0.00124513	MCR	RAC1
DENND4B	6.99706e-08	0.483894	0.5	0.136	0.00131601	MCR	DENND4B
CREB5	7.40271e-08	0.825799	0.542	0.169	0.0013923	MCR	CREB5
TNFSF13B	7.48636e-08	0.55864	0.542	0.16	0.00140803	MCR	TNFSF13B
AHR	8.21355e-08	0.491114	0.458	0.113	0.00154481	MCR	AHR
GNAQ1	8.48641e-08	0.551633	0.75	0.396	0.00159612	MCR	GNAQ
TAGAP	9.03932e-08	0.442808	0.333	0.056	0.00170012	MCR	TAGAP
QKI	1.0866e-07	0.535376	1	0.745	0.00204368	MCR	QKI
RAB29	1.15075e-07	0.472706	0.625	0.223	0.00216433	MCR	RAB29
CTNND1	1.2144e-07	0.567904	0.792	0.413	0.00228405	MCR	CTNND1
PCBP1	1.2449e-07	0.606961	1	0.892	0.0023414	MCR	PCBP1
WNK1	1.2533e-07	0.480993	0.917	0.578	0.00235721	MCR	WNK1
PTMA	1.316e-07	0.59564	1	0.959	0.00247514	MCR	PTMA
AC087190.3	1.32105e-07	0.434163	0.625	0.232	0.00248463	MCR	AC087190.3
DRAM2	1.3553e-07	0.630092	0.667	0.286	0.00254905	MCR	DRAM2
NFKBIZ	1.39651e-07	1.04612	0.917	0.604	0.00262656	MCR	NFKBIZ
RNF141	1.43681e-07	0.454135	0.583	0.199	0.00270236	MCR	RNF141
TPT1	1.45779e-07	0.436253	1	0.991	0.00274181	MCR	TPT1
CHCHD10	1.51334e-07	0.688237	0.75	0.383	0.00284629	MCR	CHCHD10
CDC421	1.52233e-07	0.473956	1	0.872	0.00286321	MCR	CDC42
FCGRT1	1.60116e-07	0.898962	1	0.916	0.00301145	MCR	FCGRT
LPXN	1.60207e-07	0.347041	0.333	0.058	0.00301317	MCR	LPXN
SLC1A3	1.89048e-07	0.517796	0.458	0.121	0.00355561	MCR	SLC1A3
CNDP2	1.93074e-07	0.46346	0.667	0.29	0.00363134	MCR	CNDP2
IL17RA	1.93642e-07	0.463886	0.458	0.123	0.00364203	MCR	IL17RA
MANBA	2.19236e-07	0.530873	0.583	0.221	0.0041234	MCR	MANBA
PSMB8-AS1	2.29256e-07	0.373708	0.333	0.058	0.00431184	MCR	PSMB8-AS1
CD302	2.39629e-07	0.626363	0.917	0.701	0.00450693	MCR	CD302
PSME4	2.41167e-07	0.275779	0.542	0.162	0.00453587	MCR	PSME4
ARL6IP1	2.42173e-07	0.605155	0.833	0.498	0.00455479	MCR	ARL6IP1
CLN8	2.58499e-07	0.425386	0.5	0.147	0.00486184	MCR	CLN8
ARHGEF2	2.71555e-07	0.408294	0.542	0.175	0.0051074	MCR	ARHGEF2
RNF135	3.07278e-07	0.548957	0.583	0.219	0.00577928	MCR	RNF135
BACH1	3.19699e-07	0.437914	0.542	0.184	0.0060129	MCR	BACH1
PRR13	3.345e-07	0.503681	0.792	0.485	0.00629128	MCR	PRR13
ARHGAP25	3.46334e-07	0.273832	0.292	0.048	0.00651386	MCR	ARHGAP25
CLEC2D	3.47452e-07	0.451667	0.375	0.08	0.00653487	MCR	CLEC2D
CD48	3.50353e-07	0.34153	0.292	0.043	0.00658943	MCR	CD48
CDC42SE2	4.0201e-07	0.38521	0.625	0.234	0.007561	MCR	CDC42SE2
IFNGR1	4.02627e-07	0.761899	0.875	0.617	0.0075726	MCR	IFNGR1
WSB1	4.09868e-07	0.662823	0.958	0.866	0.0077088	MCR	WSB1
ATP5F1E	4.28213e-07	0.472411	1	0.959	0.00805384	MCR	ATP5F1E
DGKZ	4.54205e-07	0.433256	0.5	0.149	0.00854269	MCR	DGKZ
ARID1A	4.55298e-07	0.583971	0.75	0.435	0.00856325	MCR	ARID1A
CD44	4.98576e-07	0.594627	0.583	0.193	0.00937721	MCR	CD44
ITPR2	5.21349e-07	0.558746	0.583	0.212	0.00980553	MCR	ITPR2
DDX60L	5.68871e-07	0.28735	0.375	0.082	0.0106993	MCR	DDX60L
GNA13	5.74977e-07	0.583808	0.625	0.279	0.0108142	MCR	GNA13
RAB32	6.28227e-07	0.619256	0.75	0.468	0.0118157	MCR	RAB32
PARP14	6.4606e-07	0.608891	0.583	0.223	0.0121511	MCR	PARP14
MYH91	6.61575e-07	0.5784	0.875	0.58	0.0124429	MCR	MYH9
OSTF1	6.69197e-07	0.46564	0.75	0.405	0.0125863	MCR	OSTF1
OSBPL11	6.79428e-07	0.408505	0.458	0.132	0.0127787	MCR	OSBPL11
ZEB2	6.96699e-07	0.710253	0.917	0.721	0.0131035	MCR	ZEB2
TMC6	7.03399e-07	0.575537	0.542	0.184	0.0132295	MCR	TMC6
SAMHD1	7.24286e-07	0.873761	0.75	0.483	0.0136224	MCR	SAMHD1
METRNL	8.10353e-07	0.565902	0.583	0.219	0.0152411	MCR	METRNL
FOXN3	1.01184e-06	0.612852	0.875	0.649	0.0190307	MCR	FOXN3
GBP2	1.02072e-06	0.312385	0.458	0.128	0.0191977	MCR	GBP2
SH3BGRL3	1.02554e-06	0.634864	0.917	0.773	0.0192883	MCR	SH3BGRL3
SEC14L1	1.08221e-06	0.564504	0.583	0.225	0.0203543	MCR	SEC14L1
RNF13	1.08907e-06	0.64205	0.833	0.571	0.0204832	MCR	RNF13
TMEM65	1.09396e-06	0.414936	0.542	0.19	0.0205752	MCR	TMEM65
CAB39	1.17895e-06	0.489504	0.625	0.262	0.0221738	MCR	CAB39
HRH1	1.21825e-06	0.660765	0.375	0.091	0.0229128	MCR	HRH1
ASAH1	1.24417e-06	0.825513	0.917	0.766	0.0234004	MCR	ASAH1
DAB2	1.27049e-06	1.73509	0.875	0.732	0.0238953	MCR	DAB2
CACUL1	1.38484e-06	0.433285	0.708	0.394	0.026046	MCR	CACUL1
GLRX	1.40717e-06	0.512746	0.625	0.279	0.026466	MCR	GLRX
GNAS	1.41203e-06	0.375003	1	0.974	0.0265575	MCR	GNAS
TBC1D22A	1.49109e-06	0.396761	0.458	0.134	0.0280445	MCR	TBC1D22A
LINC02035	1.54749e-06	0.365175	0.375	0.091	0.0291052	MCR	LINC02035
ABR	1.5579e-06	0.388097	0.5	0.173	0.029301	MCR	ABR
PTPN18	1.58192e-06	0.473547	0.583	0.236	0.0297527	MCR	PTPN18
DAZAP2	1.68972e-06	0.630458	0.917	0.69	0.0317803	MCR	DAZAP2
KLHL5	1.74212e-06	0.347702	0.458	0.134	0.0327657	MCR	KLHL5
DNM1	1.77255e-06	0.316958	0.333	0.069	0.0333381	MCR	DNM1
ETV6	1.90301e-06	0.53278	0.708	0.338	0.0357917	MCR	ETV6
EPB41L3	1.92374e-06	0.558405	0.5	0.175	0.0361816	MCR	EPB41L3
RNU5F-1	1.95931e-06	0.304844	0.333	0.067	0.0368507	MCR	RNU5F-1
ZFP36L1	2.10487e-06	0.734603	1	0.946	0.0395884	MCR	ZFP36L1
COLGALT1	2.10538e-06	0.592527	0.667	0.325	0.039598	MCR	COLGALT1
CDV3	2.16016e-06	0.499568	0.833	0.543	0.0406284	MCR	CDV3
TBC1D4	2.46416e-06	0.373697	0.417	0.115	0.0463459	MCR	TBC1D4
FAM91A1	2.64279e-06	0.390434	0.5	0.173	0.0497056	MCR	FAM91A1
DDX3Y	2.64442e-06	0.601271	0.875	0.604	0.0497363	MCR	DDX3Y
ACSL4	2.68735e-06	0.328103	0.5	0.167	0.0505437	MCR	ACSL4
CYFIP1	2.80591e-06	0.592347	0.667	0.344	0.0527736	MCR	CYFIP1
TCIRG1	2.92963e-06	0.507629	0.5	0.167	0.0551004	MCR	TCIRG1
FCHSD2	2.94638e-06	0.465145	0.5	0.169	0.0554155	MCR	FCHSD2
SH3KBP1	3.19153e-06	0.458241	0.792	0.472	0.0600264	MCR	SH3KBP1
MOB1A	3.25655e-06	0.556596	0.792	0.591	0.0612492	MCR	MOB1A
CTSA	3.29493e-06	0.589117	0.75	0.45	0.0619711	MCR	CTSA
IFI44L	3.2978e-06	0.706727	0.583	0.258	0.062025	MCR	IFI44L
MYD88	3.35732e-06	0.331274	0.417	0.121	0.0631445	MCR	MYD88
CPEB4	3.38566e-06	0.505201	0.5	0.177	0.0636776	MCR	CPEB4
KIAA0100	3.5643e-06	0.448327	0.625	0.288	0.0670374	MCR	KIAA0100
GBGT1	3.87905e-06	0.336852	0.417	0.119	0.0729572	MCR	GBGT1
TTL	4.03989e-06	0.499653	0.417	0.128	0.0759823	MCR	TTL
RTN4	4.08106e-06	0.463463	1	0.907	0.0767565	MCR	RTN4
CREBL2	4.08454e-06	0.601689	0.667	0.366	0.076822	MCR	CREBL2
MBNL1	4.45259e-06	0.590523	0.917	0.686	0.0837443	MCR	MBNL1
ATP6V1B2	4.64098e-06	0.413048	0.625	0.288	0.0872875	MCR	ATP6V1B2
FOXN2	4.68365e-06	0.46306	0.458	0.152	0.0880901	MCR	FOXN2
H2AFY	4.85985e-06	0.590385	0.792	0.606	0.0914041	MCR	H2AFY
CELF1	4.93125e-06	0.61096	0.75	0.506	0.0927469	MCR	CELF1
TPMT	4.93474e-06	0.333557	0.417	0.121	0.0928126	MCR	TPMT
PLAUR	5.65913e-06	0.550297	0.375	0.102	0.106437	MCR	PLAUR
USP4	5.7139e-06	0.38965	0.542	0.221	0.107467	MCR	USP4
GCA	5.73252e-06	0.401615	0.5	0.18	0.107817	MCR	GCA
APAF1	5.87959e-06	0.304316	0.375	0.102	0.110583	MCR	APAF1
YWHAH	5.98127e-06	0.7452	0.792	0.532	0.112496	MCR	YWHAH
HVCN1	6.28791e-06	0.384709	0.458	0.152	0.118263	MCR	HVCN1
AKR1B1	6.30126e-06	0.591989	0.833	0.597	0.118514	MCR	AKR1B1
IRF2BP2	6.89755e-06	0.633679	0.875	0.652	0.129729	MCR	IRF2BP2
ZFP36L2	6.9803e-06	0.64446	1	0.937	0.131285	MCR	ZFP36L2
MAP3K11	7.04119e-06	0.383641	0.417	0.121	0.132431	MCR	MAP3K11
CTSC1	7.19086e-06	0.875263	0.917	0.751	0.135246	MCR	CTSC
CTSH1	7.30602e-06	0.634703	0.833	0.6	0.137412	MCR	CTSH
TUT7	7.75229e-06	0.332715	0.542	0.195	0.145805	MCR	TUT7
TNK2	8.00456e-06	0.274592	0.292	0.063	0.15055	MCR	TNK2
CBL	8.02094e-06	0.292439	0.375	0.097	0.150858	MCR	CBL
CLEC2B	8.07241e-06	0.616969	0.667	0.385	0.151826	MCR	CLEC2B
SLC18B1	8.12335e-06	0.510707	0.5	0.193	0.152784	MCR	SLC18B1
SHTN1	8.17095e-06	0.411464	0.5	0.18	0.153679	MCR	SHTN1
ARRDC2	8.32174e-06	0.29409	0.292	0.058	0.156515	MCR	ARRDC2
HIF1A	8.52724e-06	0.411227	0.667	0.353	0.16038	MCR	HIF1A
RPS6KA3	9.04649e-06	0.447794	0.625	0.314	0.170146	MCR	RPS6KA3
HIPK1	9.25927e-06	0.487706	0.625	0.318	0.174148	MCR	HIPK1
SH3BP2	9.36377e-06	0.564962	0.625	0.297	0.176114	MCR	SH3BP2
COX4I1	9.378e-06	0.365889	1	0.911	0.176381	MCR	COX4I1
NR4A2	9.53997e-06	1.31101	0.625	0.316	0.179428	MCR	NR4A2
IFI44	9.58866e-06	0.749057	0.5	0.184	0.180344	MCR	IFI44
PYGL	1.00077e-05	0.433635	0.542	0.234	0.188225	MCR	PYGL
CEBPD	1.04031e-05	0.763452	1	0.825	0.195662	MCR	CEBPD
TMEM219	1.07302e-05	0.498272	0.875	0.697	0.201814	MCR	TMEM219
NFATC2	1.14163e-05	0.305645	0.417	0.119	0.214718	MCR	NFATC2
LYST	1.1489e-05	0.529996	0.583	0.275	0.216085	MCR	LYST
GRB2	1.16819e-05	0.498439	0.708	0.422	0.219713	MCR	GRB2
PRKACB	1.22565e-05	0.503177	0.542	0.24	0.23052	MCR	PRKACB
PARP8	1.2303e-05	0.294668	0.333	0.082	0.231396	MCR	PARP8
MDFIC	1.23095e-05	0.326493	0.375	0.102	0.231517	MCR	MDFIC
ARPC21	1.28774e-05	0.477799	1	0.918	0.242198	MCR	ARPC2
KLF10	1.33321e-05	0.546554	0.917	0.654	0.250751	MCR	KLF10
MAN1A1	1.42649e-05	0.968557	0.667	0.383	0.268295	MCR	MAN1A1
SNX29	1.47068e-05	0.4263	0.458	0.158	0.276605	MCR	SNX29
ARL4C	1.48803e-05	0.572651	0.292	0.063	0.279868	MCR	ARL4C
APH1A	1.53598e-05	0.414428	0.792	0.543	0.288887	MCR	APH1A
ME2	1.56958e-05	0.512807	0.542	0.253	0.295207	MCR	ME2
IL15	1.63196e-05	0.27956	0.292	0.065	0.306939	MCR	IL15
ADAM17	1.66319e-05	0.32083	0.583	0.258	0.312813	MCR	ADAM17
ARID5A	1.69169e-05	0.325003	0.375	0.102	0.318173	MCR	ARID5A
TGFBR2	1.71826e-05	0.372656	0.708	0.387	0.32317	MCR	TGFBR2
IMPDH1	1.73833e-05	0.372998	0.417	0.139	0.326946	MCR	IMPDH1
KDM3A	1.84413e-05	0.308729	0.458	0.167	0.346844	MCR	KDM3A
RAP1A	1.93087e-05	0.490987	0.75	0.545	0.363158	MCR	RAP1A
NUP62	1.94896e-05	0.361396	0.667	0.34	0.366561	MCR	NUP62
TMEM268	1.94956e-05	0.274859	0.375	0.11	0.366674	MCR	TMEM268
RGL1	1.97598e-05	0.687706	0.625	0.344	0.371642	MCR	RGL1
HSPA1A	2.09651e-05	0.762094	0.958	0.829	0.394313	MCR	HSPA1A
CLTC	2.15952e-05	0.43356	0.917	0.675	0.406162	MCR	CLTC
CAPZA11	2.16488e-05	0.482987	0.792	0.589	0.40717	MCR	CAPZA1
TSPO	2.19586e-05	0.486224	0.875	0.734	0.412997	MCR	TSPO
AMBRA1	2.20483e-05	0.298079	0.292	0.067	0.414685	MCR	AMBRA1
CDK19	2.26165e-05	0.269863	0.333	0.087	0.425372	MCR	CDK19
ATP6AP1	2.2645e-05	0.432238	0.75	0.556	0.425908	MCR	ATP6AP1
SLC2A8	2.26853e-05	0.322792	0.375	0.11	0.426666	MCR	SLC2A8
TNFRSF14	2.29574e-05	0.496835	0.667	0.39	0.431783	MCR	TNFRSF14
ANXA11	2.37421e-05	0.7891	1	0.732	0.446541	MCR	ANXA1
ST3GAL5	2.49763e-05	0.325895	0.417	0.139	0.469754	MCR	ST3GAL5
EPOR	2.70658e-05	0.426831	0.333	0.093	0.509054	MCR	EPOR
EIF4EBP1	2.74286e-05	0.360281	0.458	0.173	0.515877	MCR	EIF4EBP1
AGGF1	2.76787e-05	0.305058	0.417	0.143	0.520581	MCR	AGGF1
ARF6	2.80176e-05	0.447113	0.75	0.481	0.526954	MCR	ARF6
NEK3	2.82651e-05	0.282593	0.375	0.115	0.531611	MCR	NEK3
RAB5C	2.94052e-05	0.405013	0.958	0.775	0.553054	MCR	RAB5C
C20orf194	3.13036e-05	0.467494	0.583	0.297	0.588758	MCR	C20orf194
SGMS1	3.25693e-05	0.556187	0.5	0.229	0.612564	MCR	SGMS1
TRMT1	3.3098e-05	0.430906	0.5	0.201	0.622507	MCR	TRMT1
TECPR1	3.33636e-05	0.283982	0.333	0.093	0.627503	MCR	TECPR1
PAK2	3.34284e-05	0.418101	0.708	0.435	0.628721	MCR	PAK2
SKIL	3.44901e-05	0.399045	0.667	0.381	0.64869	MCR	SKIL
BRI3	3.54834e-05	0.403651	0.917	0.879	0.667372	MCR	BRI3
CARD16	3.54959e-05	0.469534	0.542	0.253	0.667608	MCR	CARD16
ACSL1	3.58054e-05	0.383803	0.458	0.175	0.673429	MCR	ACSL1
CELF2	3.58468e-05	0.519622	0.833	0.626	0.674207	MCR	CELF2
RBPJ	3.65269e-05	0.566338	0.833	0.753	0.686997	MCR	RBPJ
PPP2CA	3.90307e-05	0.309661	0.708	0.405	0.73409	MCR	PPP2CA
NR4A3	4.0482e-05	0.604798	0.375	0.115	0.761385	MCR	NR4A3
MSN	4.1534e-05	0.400252	0.875	0.699	0.781171	MCR	MSN
TLR5	4.2054e-05	0.416199	0.458	0.184	0.790952	MCR	TLR5
ATP2B1	4.37203e-05	0.650419	0.583	0.305	0.822292	MCR	ATP2B1
ADAM10	4.4458e-05	0.401306	0.542	0.24	0.836167	MCR	ADAM10
MTHFR	4.46153e-05	0.388396	0.667	0.392	0.839125	MCR	MTHFR
ELK4	4.73201e-05	0.331106	0.625	0.327	0.889997	MCR	ELK4
SNX30	4.93059e-05	0.338024	0.375	0.119	0.927346	MCR	SNX30
LENG8	5.04575e-05	0.356241	0.792	0.554	0.949006	MCR	LENG8
CNPY3	5.10856e-05	0.577794	0.625	0.396	0.960818	MCR	CNPY3
SUPT5H	5.22733e-05	0.351188	0.708	0.42	0.983156	MCR	SUPT5H
KDM2B	5.67544e-05	0.319934	0.375	0.119	1	MCR	KDM2B
RNF149	5.77831e-05	0.453755	0.542	0.242	1	MCR	RNF149
FTLP31	5.81152e-05	0.614308	0.958	0.846	1	MCR	FTLP3
SDCBP	5.89704e-05	0.58651	1	0.861	1	MCR	SDCBP
ATG4C	6.24784e-05	0.252767	0.458	0.173	1	MCR	ATG4C
WWP1	6.78891e-05	1.01577	0.625	0.372	1	MCR	WWP1
VASP	6.90821e-05	0.611141	0.583	0.329	1	MCR	VASP
RAB20	7.06247e-05	0.26979	0.333	0.1	1	MCR	RAB20
TNFSF10	7.30288e-05	0.530302	0.542	0.258	1	MCR	TNFSF10
ADIPOR1	7.47308e-05	0.332275	0.625	0.342	1	MCR	ADIPOR1
CSNK1D	7.50317e-05	0.446423	0.625	0.379	1	MCR	CSNK1D
TRAPPC8	7.60539e-05	0.36549	0.458	0.184	1	MCR	TRAPPC8
SP110	7.75566e-05	0.494811	0.542	0.242	1	MCR	SP110
DUSP2	7.86339e-05	0.472365	0.333	0.091	1	MCR	DUSP2
TRA2B	8.16796e-05	0.544969	0.875	0.721	1	MCR	TRA2B
DAPK1	8.34249e-05	0.354962	0.5	0.214	1	MCR	DAPK1
TAOK3	8.51931e-05	0.444242	0.708	0.422	1	MCR	TAOK3
OSGEP	8.98437e-05	0.304632	0.583	0.286	1	MCR	OSGEP
TNS3	9.10444e-05	0.452669	0.417	0.156	1	MCR	TNS3
DOK1	9.2226e-05	0.255379	0.375	0.128	1	MCR	DOK1
H2AFV	9.55649e-05	0.388527	0.75	0.561	1	MCR	H2AFV
GYPC1	0.00010156	0.774997	0.792	0.662	1	MCR	GYPC
AGPAT3	0.000103084	0.370506	0.5	0.229	1	MCR	AGPAT3
TMBIM6	0.000105041	0.374376	1	0.933	1	MCR	TMBIM6
CTBS	0.000106809	0.320724	0.5	0.212	1	MCR	CTBS
CPM	0.000108821	0.763403	0.625	0.359	1	MCR	CPM
MDM4	0.00010925	0.508481	0.75	0.587	1	MCR	MDM4
CUEDC1	0.000109469	0.35475	0.458	0.184	1	MCR	CUEDC1
CDK6	0.000113342	0.345341	0.292	0.078	1	MCR	CDK6
SPG11	0.000115147	0.474989	0.542	0.284	1	MCR	SPG11
ZYX	0.000117678	0.485116	0.708	0.474	1	MCR	ZYX
ITSN2	0.00012436	0.40652	0.583	0.307	1	MCR	ITSN2
AC124319.1	0.000124831	0.421561	0.667	0.439	1	MCR	AC124319.1
PPM1M	0.000127222	0.260335	0.458	0.18	1	MCR	PPM1M
TBC1D12	0.000130376	0.322109	0.375	0.13	1	MCR	TBC1D12
GNB2	0.000130645	0.369955	0.875	0.771	1	MCR	GNB2
KCNK6	0.000132096	0.490068	0.542	0.275	1	MCR	KCNK6
XRCC4	0.000138028	0.315198	0.292	0.078	1	MCR	XRCC4
DCAF12	0.000138415	0.472197	0.458	0.206	1	MCR	DCAF12
TMEM123	0.000139123	0.588902	0.708	0.528	1	MCR	TMEM123
SELENOP	0.000139847	1.68111	0.917	0.944	1	MCR	SELENOP
MARF1	0.000142397	0.30535	0.542	0.253	1	MCR	MARF1
FOS1	0.000143379	0.486947	1	0.955	1	MCR	FOS
HK1	0.000144749	0.316295	0.417	0.149	1	MCR	HK1
ABI1	0.000148603	0.378372	0.542	0.26	1	MCR	ABI1
CAMK1D	0.000151095	0.376439	0.583	0.301	1	MCR	CAMK1D
INF2	0.000153313	0.252194	0.333	0.1	1	MCR	INF2
ARHGAP24	0.000160159	0.379402	0.375	0.134	1	MCR	ARHGAP24
CITED2	0.000164498	0.448723	0.875	0.639	1	MCR	CITED2
DCP2	0.00016544	0.397338	0.5	0.221	1	MCR	DCP2
BRMS1	0.000166558	0.253026	0.458	0.188	1	MCR	BRMS1
SFT2D2	0.000171202	0.470567	0.625	0.379	1	MCR	SFT2D2
FAM129A	0.000174108	0.42641	0.5	0.214	1	MCR	FAM129A
SMCR8	0.000181975	0.313074	0.292	0.082	1	MCR	SMCR8
TBC1D14	0.000182765	0.407289	0.458	0.199	1	MCR	TBC1D14
BTG21	0.000182829	0.722162	0.875	0.742	1	MCR	BTG2
TP53INP1	0.000183443	0.304806	0.375	0.134	1	MCR	TP53INP1
CEBPA	0.000209591	0.415765	0.333	0.106	1	MCR	CEBPA
MCM3AP	0.000214825	0.258078	0.458	0.195	1	MCR	MCM3AP
PTMAP5	0.000217733	0.309525	0.458	0.206	1	MCR	PTMAP5
ATF7IP	0.00021794	0.400421	0.583	0.329	1	MCR	ATF7IP
NUDT3	0.000220232	0.442768	0.667	0.435	1	MCR	NUDT3
FBXL20	0.000223037	0.295003	0.5	0.232	1	MCR	FBXL20
MAN2C1	0.000223037	0.258513	0.5	0.232	1	MCR	MAN2C1
MED15	0.000223791	0.40216	0.417	0.167	1	MCR	MED15
SRGAP1	0.000225554	0.451339	0.5	0.236	1	MCR	SRGAP1
PHKB	0.000227981	0.289242	0.542	0.277	1	MCR	PHKB
GAA	0.000236238	0.49046	0.583	0.355	1	MCR	GAA
PIP4K2A	0.000237932	0.412534	0.417	0.167	1	MCR	PIP4K2A
STARD13	0.000237969	0.293942	0.375	0.141	1	MCR	STARD13
NFATC1	0.000239059	0.29421	0.333	0.108	1	MCR	NFATC1
CPSF3	0.00024592	0.281271	0.458	0.201	1	MCR	CPSF3
FTH1	0.000245936	0.37689	1	0.998	1	MCR	FTH1
DMXL2	0.000272145	0.269487	0.333	0.106	1	MCR	DMXL2
DBI	0.000283659	0.539656	0.917	0.797	1	MCR	DBI
SNX2	0.000305041	0.536184	0.833	0.665	1	MCR	SNX2
ZNF706	0.00031226	0.300333	0.833	0.665	1	MCR	ZNF706
ANP32A	0.00031472	0.502665	0.667	0.502	1	MCR	ANP32A
CLK1	0.000332879	0.496206	0.625	0.437	1	MCR	CLK1
ANKRD13D	0.000346757	0.299494	0.375	0.136	1	MCR	ANKRD13D
CREG1	0.000365909	0.849526	0.708	0.561	1	MCR	CREG1
NRP1	0.000368691	0.61826	0.667	0.403	1	MCR	NRP1
AP2A2	0.00037307	0.56102	0.542	0.32	1	MCR	AP2A2
NEAT1	0.000380396	0.650114	1	0.952	1	MCR	NEAT1
BLVRB1	0.000384194	0.775336	0.792	0.734	1	MCR	BLVRB
CCDC93	0.000385883	0.262232	0.458	0.195	1	MCR	CCDC93
STX16	0.000394461	0.326695	0.667	0.42	1	MCR	STX16
RABEP1	0.000395452	0.360545	0.542	0.303	1	MCR	RABEP1
FNBP1	0.000398024	0.43594	0.708	0.526	1	MCR	FNBP1
USP9X	0.000410501	0.372079	0.667	0.411	1	MCR	USP9X
APOBEC3C	0.000410847	0.275062	0.75	0.554	1	MCR	APOBEC3C
TXNIP	0.000411194	0.476429	1	0.931	1	MCR	TXNIP
LYPLA1	0.00042905	0.309236	0.5	0.242	1	MCR	LYPLA1
HLA-J	0.000432308	0.313527	0.708	0.478	1	MCR	HLA-J
YPEL5	0.000453402	0.337551	0.792	0.578	1	MCR	YPEL5
PEAK1	0.000455308	0.437947	0.417	0.188	1	MCR	PEAK1
PTTG1IP	0.000472932	0.34121	0.75	0.565	1	MCR	PTTG1IP
SLC9A9	0.000479	0.388089	0.417	0.186	1	MCR	SLC9A9
C2CD5	0.000483932	0.360586	0.417	0.184	1	MCR	C2CD5
ATP6V0A1	0.000484307	0.361549	0.5	0.258	1	MCR	ATP6V0A1
BAP1	0.000485741	0.28143	0.375	0.139	1	MCR	BAP1
KCNE3	0.000493356	0.267119	0.292	0.089	1	MCR	KCNE3
TRMT2A	0.000502601	0.267037	0.417	0.186	1	MCR	TRMT2A
ATP1B3	0.000507397	0.516833	0.708	0.578	1	MCR	ATP1B3
PGK1	0.000544278	0.394996	0.833	0.807	1	MCR	PGK1
ITPRIPL2	0.000549022	0.446554	0.708	0.485	1	MCR	ITPRIPL2
P2RX7	0.00055038	0.338316	0.375	0.149	1	MCR	P2RX7
MT-TT	0.000553097	0.520647	0.5	0.262	1	MCR	MT-TT
GLMP	0.000560356	0.414304	0.417	0.182	1	MCR	GLMP
SLC25A39	0.000573772	0.269148	0.625	0.407	1	MCR	SLC25A39
CEBPG	0.000613092	0.294021	0.417	0.186	1	MCR	CEBPG
DDX3X	0.00061335	0.478625	0.792	0.647	1	MCR	DDX3X
DHRS3	0.000620245	0.335921	0.417	0.169	1	MCR	DHRS3
NRAS	0.000627808	0.404787	0.333	0.117	1	MCR	NRAS
ADPGK	0.000628038	0.30077	0.458	0.21	1	MCR	ADPGK
UBE2D3	0.000630212	0.301563	0.917	0.827	1	MCR	UBE2D3
ZNF330	0.000633578	0.375963	0.625	0.409	1	MCR	ZNF330
NFKBIA	0.000636331	0.881746	0.875	0.745	1	MCR	NFKBIA
HIPK3	0.000637888	0.287046	0.708	0.517	1	MCR	HIPK3
ARHGAP26	0.000639782	0.340738	0.333	0.117	1	MCR	ARHGAP26
PLEKHA2	0.000672633	0.361483	0.458	0.221	1	MCR	PLEKHA2
TMSB4XP4	0.000679987	0.401407	0.583	0.353	1	MCR	TMSB4XP4
TPCN1	0.000689265	0.353299	0.583	0.364	1	MCR	TPCN1
CCM2	0.000690454	0.30008	0.625	0.411	1	MCR	CCM2
ATG16L2	0.000702969	0.305198	0.333	0.126	1	MCR	ATG16L2
SPTLC2	0.000708699	0.370642	0.5	0.271	1	MCR	SPTLC2
HECA	0.000714319	0.276001	0.417	0.188	1	MCR	HECA
PHACTR4	0.000719596	0.355361	0.542	0.286	1	MCR	PHACTR4
STYX	0.000737559	0.293407	0.333	0.121	1	MCR	STYX
FAM120A	0.000747742	0.373577	0.75	0.593	1	MCR	FAM120A
COMMD9	0.000754536	0.344757	0.458	0.232	1	MCR	COMMD9
NINJ1	0.00075528	0.894184	0.625	0.498	1	MCR	NINJ1
DNAJB11	0.000767528	0.265805	0.458	0.221	1	MCR	DNAJB11
KLHL24	0.000774448	0.404624	0.5	0.271	1	MCR	KLHL24
CSDE1	0.000802058	0.302584	0.958	0.872	1	MCR	CSDE1
NAGK	0.000806648	0.443786	0.542	0.318	1	MCR	NAGK
MPP1	0.000816885	0.356841	0.417	0.19	1	MCR	MPP1
AFF1	0.00082475	0.365104	0.625	0.403	1	MCR	AFF1
PPT1	0.000844914	0.510034	0.708	0.556	1	MCR	PPT1
CKLF	0.000848787	0.472454	0.458	0.236	1	MCR	CKLF
SNN	0.000870605	0.297102	0.375	0.147	1	MCR	SNN
PLEKHO2	0.00087319	0.28556	0.542	0.297	1	MCR	PLEKHO2
REX1BD	0.00088964	0.276296	0.75	0.578	1	MCR	REX1BD
NIN	0.000925621	0.373044	0.417	0.195	1	MCR	NIN
CCNH	0.000930905	0.555915	0.625	0.426	1	MCR	CCNH
PUM2	0.00100463	0.343207	0.625	0.426	1	MCR	PUM2
EIF5	0.00100485	0.38792	0.833	0.825	1	MCR	EIF5
TRIM38	0.00100942	0.351511	0.542	0.31	1	MCR	TRIM38
ATP11A	0.00101264	0.306259	0.375	0.149	1	MCR	ATP11A
WAPL	0.001014	0.326763	0.542	0.292	1	MCR	WAPL
NRIP1	0.0010157	0.440934	0.583	0.392	1	MCR	NRIP1
RIN2	0.00101745	0.432285	0.5	0.297	1	MCR	RIN2
AC004551.1	0.00102609	0.346925	0.333	0.126	1	MCR	AC004551.1
LAP3	0.00102992	0.39782	0.625	0.42	1	MCR	LAP3
TBC1D9	0.00103511	0.347078	0.5	0.266	1	MCR	TBC1D9
RASA2	0.00104755	0.304017	0.458	0.216	1	MCR	RASA2
PPP1CA	0.00106472	0.382492	0.625	0.481	1	MCR	PPP1CA
HSD17B11	0.00106482	0.423616	0.667	0.502	1	MCR	HSD17B11
BTG1	0.00107907	0.331273	1	0.846	1	MCR	BTG1
PRPF38B	0.00119715	0.341688	0.75	0.53	1	MCR	PRPF38B
GORASP1	0.00120451	0.254853	0.292	0.102	1	MCR	GORASP1
RAPGEF1	0.00120821	0.362647	0.375	0.165	1	MCR	RAPGEF1
ABCC5	0.00121121	0.404664	0.333	0.132	1	MCR	ABCC5
ELF1	0.00132507	0.431063	0.625	0.47	1	MCR	ELF1
STX12	0.00132519	0.314498	0.667	0.513	1	MCR	STX12
HELZ	0.0013369	0.314969	0.667	0.431	1	MCR	HELZ
ADGRE5	0.00134128	0.355136	0.375	0.167	1	MCR	ADGRE5
EPSTI1	0.00139074	0.324165	0.375	0.152	1	MCR	EPSTI1
ATP2C1	0.00139345	0.250699	0.417	0.193	1	MCR	ATP2C1
GSTK1	0.0014495	0.294766	0.75	0.604	1	MCR	GSTK1
PSMC4	0.00154407	0.368537	0.75	0.6	1	MCR	PSMC4
STAT2	0.00155227	0.339714	0.542	0.342	1	MCR	STAT2
IFNAR1	0.00157082	0.318475	0.583	0.383	1	MCR	IFNAR1
AC027290.2	0.00157583	0.355535	0.375	0.158	1	MCR	AC027290.2
TYK2	0.00158704	0.339541	0.417	0.203	1	MCR	TYK2
MTMR6	0.00159925	0.327967	0.417	0.195	1	MCR	MTMR6
NCOA3	0.00160668	0.324383	0.458	0.245	1	MCR	NCOA3
ARPC41	0.00164986	0.461727	0.667	0.519	1	MCR	ARPC4
FCHO2	0.00167851	0.302814	0.458	0.255	1	MCR	FCHO2
MAPK1	0.0017016	0.380955	0.625	0.435	1	MCR	MAPK1
PLAAT3	0.00173817	0.289786	0.5	0.277	1	MCR	PLAAT3
GBP4	0.00180317	0.312236	0.292	0.104	1	MCR	GBP4
PPP1R18	0.00181076	0.265264	0.542	0.34	1	MCR	PPP1R18
PDE4A	0.00181984	0.289243	0.292	0.104	1	MCR	PDE4A
ARSD	0.00185748	0.362497	0.292	0.102	1	MCR	ARSD
MSL3	0.00185998	0.254563	0.417	0.195	1	MCR	MSL3
ANKH	0.00188792	0.316284	0.417	0.206	1	MCR	ANKH
ZNF106	0.00189531	0.277938	0.75	0.509	1	MCR	ZNF106
TMEM127	0.00191033	0.330933	0.458	0.247	1	MCR	TMEM127
FKBP1A	0.00191209	0.287351	0.958	0.81	1	MCR	FKBP1A
ACTR31	0.00192967	0.324181	0.708	0.543	1	MCR	ACTR3
DBNDD21	0.00194521	0.261459	0.583	0.359	1	MCR	DBNDD2
SMC4	0.0020049	0.321938	0.375	0.158	1	MCR	SMC4
CEP63	0.00213264	0.392205	0.458	0.258	1	MCR	CEP63
CHMP1B	0.0021607	0.338145	0.542	0.351	1	MCR	CHMP1B
PRKCD	0.00217809	0.297666	0.417	0.199	1	MCR	PRKCD
AKT1	0.00221158	0.3573	0.667	0.517	1	MCR	AKT1
DCAF71	0.00233914	0.291392	0.625	0.413	1	MCR	DCAF7
PARP4	0.00236997	0.273704	0.333	0.136	1	MCR	PARP4
TM9SF2	0.002392	0.273614	0.75	0.626	1	MCR	TM9SF2
ITSN1	0.00240968	0.380315	0.458	0.255	1	MCR	ITSN1
EVL	0.00253716	0.47819	0.625	0.485	1	MCR	EVL
GLUL	0.00275689	0.544933	0.875	0.838	1	MCR	GLUL
ACER3	0.00277745	0.301655	0.417	0.206	1	MCR	ACER3
GALNT1	0.00281924	0.34537	0.583	0.387	1	MCR	GALNT1
TPT1P4	0.00284874	0.360773	0.833	0.734	1	MCR	TPT1P4
LGALS8	0.0029237	0.284911	0.458	0.24	1	MCR	LGALS8
EWSR1	0.00310032	0.397713	0.625	0.513	1	MCR	EWSR1
PKN1	0.00312136	0.324779	0.625	0.465	1	MCR	PKN1
SNX24	0.00324051	0.283183	0.333	0.143	1	MCR	SNX24
RCBTB2	0.00336806	0.295417	0.417	0.234	1	MCR	RCBTB2
AKNA	0.00352409	0.301799	0.458	0.249	1	MCR	AKNA
MAP3K2	0.00353364	0.294367	0.667	0.485	1	MCR	MAP3K2
SCNM1	0.00358786	0.270828	0.417	0.216	1	MCR	SCNM1
CAMK2G	0.00360745	0.308338	0.375	0.184	1	MCR	CAMK2G
SEC11C	0.00363048	0.251965	0.375	0.171	1	MCR	SEC11C
ARHGEF1	0.0036481	0.254969	0.417	0.223	1	MCR	ARHGEF1
KLF41	0.00376931	0.468221	0.917	0.794	1	MCR	KLF4
TTYH2	0.00382025	0.283281	0.375	0.177	1	MCR	TTYH2
PITPNA	0.00390993	0.31648	0.5	0.314	1	MCR	PITPNA
MCOLN1	0.00392575	0.289438	0.292	0.117	1	MCR	MCOLN1
TENT2	0.00394687	0.370388	0.5	0.338	1	MCR	TENT2
RNASEH2B	0.00414117	0.266229	0.583	0.413	1	MCR	RNASEH2B
DEGS1	0.00417519	0.281722	0.75	0.593	1	MCR	DEGS1
BCAR3	0.00426401	0.274359	0.292	0.113	1	MCR	BCAR3
GM2A	0.00433828	0.523861	0.375	0.193	1	MCR	GM2A
LITAF	0.00436782	0.309199	0.792	0.712	1	MCR	LITAF
SSH1	0.00437131	0.255846	0.375	0.184	1	MCR	SSH1
PHF11	0.00439091	0.298246	0.5	0.318	1	MCR	PHF11
EDEM3	0.00439802	0.273625	0.417	0.221	1	MCR	EDEM3
TMEM19	0.00442502	0.253196	0.333	0.149	1	MCR	TMEM19
UBE2E21	0.00452807	0.263774	0.583	0.405	1	MCR	UBE2E2
USP3	0.00467111	0.299407	0.417	0.216	1	MCR	USP3
SERPINB1	0.00470022	0.478477	0.583	0.465	1	MCR	SERPINB1
XIAP	0.00471474	0.276893	0.625	0.433	1	MCR	XIAP
VPS35	0.00476012	0.34134	0.75	0.667	1	MCR	VPS35
TRPS1	0.00494712	0.358377	0.583	0.405	1	MCR	TRPS1
UHRF1BP1L	0.0051002	0.302204	0.292	0.123	1	MCR	UHRF1BP1L
AKR1A1	0.00543138	0.28792	0.75	0.654	1	MCR	AKR1A1
CSRNP1	0.00563708	0.265355	0.542	0.316	1	MCR	CSRNP1
HERPUD1	0.00565559	0.534123	0.833	0.816	1	MCR	HERPUD1
EPS15	0.00570626	0.387517	0.625	0.494	1	MCR	EPS15
ADAR1	0.00585514	0.322916	0.708	0.528	1	MCR	ADAR
PARP12	0.00592496	0.290772	0.292	0.119	1	MCR	PARP12
GZF1	0.00601513	0.254606	0.292	0.121	1	MCR	GZF1
H3F3A	0.0060346	0.375366	0.625	0.539	1	MCR	H3F3A
BNIP2	0.00628134	0.402069	0.625	0.509	1	MCR	BNIP2
TLNRD1	0.00633922	0.324548	0.375	0.199	1	MCR	TLNRD1
FBXO11	0.00654309	0.411294	0.542	0.394	1	MCR	FBXO11
IER5	0.00656478	0.956483	0.542	0.405	1	MCR	IER5
TSPAN4	0.00662244	0.308851	0.792	0.76	1	MCR	TSPAN4
ACP5	0.00664208	0.357573	0.333	0.152	1	MCR	ACP5
ZNF618	0.00667885	0.257114	0.458	0.268	1	MCR	ZNF618
MGAT1	0.00674355	0.41007	0.75	0.673	1	MCR	MGAT1
SNX5	0.00733388	0.270569	0.75	0.593	1	MCR	SNX5
SLC30A7	0.00743058	0.335662	0.458	0.266	1	MCR	SLC30A7
MT-CO1	0.00743713	0.271141	1	0.996	1	MCR	MT-CO1
IRS2	0.00777718	0.32462	0.417	0.24	1	MCR	IRS2
SLC40A1	0.00800971	0.827297	0.792	0.794	1	MCR	SLC40A1
SSR1	0.008266	0.406739	0.75	0.673	1	MCR	SSR1
GNS	0.008424	0.367411	0.625	0.474	1	MCR	GNS
BAZ2B	0.00855989	0.296327	0.583	0.435	1	MCR	BAZ2B
UBALD2	0.00857003	0.26198	0.583	0.431	1	MCR	UBALD2
ANKRD12	0.00878751	0.337818	0.833	0.807	1	MCR	ANKRD12
CTNNB1	0.00885785	0.258686	0.833	0.714	1	MCR	CTNNB1
PARP9	0.00899464	0.335761	0.458	0.277	1	MCR	PARP9
CFLAR	0.00938818	0.456154	0.625	0.548	1	MCR	CFLAR
RAB11FIP2	0.00942292	0.315903	0.5	0.312	1	MCR	RAB11FIP2
MTMR10	0.00945079	0.308914	0.333	0.171	1	MCR	MTMR10
PTPN12	0.00949509	0.257376	0.542	0.381	1	MCR	PTPN12
RBM33	0.00954185	0.265476	0.458	0.292	1	MCR	RBM33
FZD1	0.00960133	0.489749	0.5	0.357	1	MCR	FZD1
CD3D	1.99726e-107	2.12289	1	0	3.75644e-103	TCL	CD3D
CD3E	1.99726e-107	1.94814	1	0	3.75644e-103	TCL	CD3E
LCK	1.99726e-107	1.64954	1	0	3.75644e-103	TCL	LCK
SKAP1	1.99726e-107	1.63275	1	0	3.75644e-103	TCL	SKAP1
LINC01871	1.99726e-107	1.57396	1	0	3.75644e-103	TCL	LINC01871
GZMA	1.44167e-91	2.81346	1	0.004	2.71149e-87	TCL	GZMA
CST7	4.46266e-89	2.14844	0.909	0.002	8.39337e-85	TCL	CST7
CD2	4.46266e-89	1.87248	0.909	0.002	8.39337e-85	TCL	CD2
GZMM	7.01313e-88	1.74584	0.818	0	1.31903e-83	TCL	GZMM
CD3G	7.01313e-88	1.53762	0.818	0	1.31903e-83	TCL	CD3G
GZMH	6.054e-82	1.87603	0.909	0.004	1.13864e-77	TCL	GZMH
CCL5	6.17729e-80	3.77851	1	0.008	1.16182e-75	TCL	CCL5
CD52	1.61649e-79	2.28984	1	0.008	3.04029e-75	TCL	CD52
NKG7	2.27222e-79	2.36463	0.818	0.002	4.27358e-75	TCL	NKG7
CTSW	2.27222e-79	1.80181	0.818	0.002	4.27358e-75	TCL	CTSW
SIT1	3.65074e-78	1.15555	0.727	0	6.86631e-74	TCL	SIT1
LY9	3.65074e-78	0.987924	0.727	0	6.86631e-74	TCL	LY9
GZMK	6.57986e-76	3.02885	0.909	0.006	1.23754e-71	TCL	GZMK
TBC1D10C	2.09589e-72	1.33798	0.818	0.004	3.94195e-68	TCL	TBC1D10C
BCL11B	1.01479e-69	1.29574	0.727	0.002	1.90861e-65	TCL	BCL11B
CD8A	1.74758e-68	1.75318	0.636	0	3.28684e-64	TCL	CD8A
CD247	1.74758e-68	1.29506	0.636	0	3.28684e-64	TCL	CD247
PRF1	1.74758e-68	1.02912	0.636	0	3.28684e-64	TCL	PRF1
CXCR3	1.74758e-68	1.00668	0.636	0	3.28684e-64	TCL	CXCR3
RASGRP1	5.80647e-63	0.990658	0.727	0.004	1.09208e-58	TCL	RASGRP1
IKZF3	5.80647e-63	0.911873	0.727	0.004	1.09208e-58	TCL	IKZF3
RUNX3	1.09772e-61	1.60349	0.818	0.008	2.06459e-57	TCL	RUNX3
CD8B	3.91722e-60	1.51614	0.636	0.002	7.36751e-56	TCL	CD8B
LTB	3.91722e-60	1.50485	0.636	0.002	7.36751e-56	TCL	LTB
CD96	3.91722e-60	1.04735	0.636	0.002	7.36751e-56	TCL	CD96
KLRB1	7.71404e-59	2.13365	0.545	0	1.45086e-54	TCL	KLRB1
TRGC2	7.71404e-59	1.16985	0.545	0	1.45086e-54	TCL	TRGC2
GATA3	7.71404e-59	1.01755	0.545	0	1.45086e-54	TCL	GATA3
AC093010.2	7.71404e-59	0.906436	0.545	0	1.45086e-54	TCL	AC093010.2
STAT4	7.71404e-59	0.883414	0.545	0	1.45086e-54	TCL	STAT4
LINC00861	7.71404e-59	0.834073	0.545	0	1.45086e-54	TCL	LINC00861
PVRIG	7.71404e-59	0.820015	0.545	0	1.45086e-54	TCL	PVRIG
IL2RG	1.23285e-53	1.2513	0.636	0.004	2.31875e-49	TCL	IL2RG
CD27	1.27658e-50	1.09275	0.545	0.002	2.401e-46	TCL	CD27
PYHIN1	1.27658e-50	1.01013	0.545	0.002	2.401e-46	TCL	PYHIN1
TIGIT	1.27658e-50	0.932209	0.545	0.002	2.401e-46	TCL	TIGIT
P2RY10	1.27658e-50	0.804026	0.545	0.002	2.401e-46	TCL	P2RY10
MATK	2.40105e-50	1.05737	0.545	0.002	4.5159e-46	TCL	MATK
TRAC	1.20754e-49	2.61369	1	0.029	2.27114e-45	TCL	TRAC
SH2D1A	3.15274e-49	1.0741	0.455	0	5.92968e-45	TCL	SH2D1A
IL2RB	3.15274e-49	1.02862	0.455	0	5.92968e-45	TCL	IL2RB
FCRL6	3.15274e-49	0.805175	0.455	0	5.92968e-45	TCL	FCRL6
THEMIS	3.15274e-49	0.664865	0.455	0	5.92968e-45	TCL	THEMIS
IFNG	1.95756e-48	1.9737	0.636	0.006	3.68178e-44	TCL	IFNG
FCMR	1.95756e-48	0.913641	0.636	0.006	3.68178e-44	TCL	FCMR
CD481	6.54853e-46	1.74083	1	0.034	1.23165e-41	TCL	CD48
C16orf54	8.07699e-44	0.819239	0.636	0.008	1.51912e-39	TCL	C16orf54
RAC2	1.64477e-42	1.50148	0.818	0.021	3.09349e-38	TCL	RAC2
UBASH3A	3.37568e-41	0.596376	0.455	0.002	6.34897e-37	TCL	UBASH3A
CXCR41	8.33506e-41	3.02282	1	0.042	1.56766e-36	TCL	CXCR4
XCL1	1.20089e-39	1.21279	0.364	0	2.25863e-35	TCL	XCL1
SLAMF7	1.20089e-39	0.801237	0.364	0	2.25863e-35	TCL	SLAMF7
GPR174	1.20089e-39	0.731741	0.364	0	2.25863e-35	TCL	GPR174
CXCR6	1.20089e-39	0.709195	0.364	0	2.25863e-35	TCL	CXCR6
SLAMF1	1.20089e-39	0.608563	0.364	0	2.25863e-35	TCL	SLAMF1
LAX1	1.20089e-39	0.533069	0.364	0	2.25863e-35	TCL	LAX1
PDCD1	1.20089e-39	0.51891	0.364	0	2.25863e-35	TCL	PDCD1
HCST1	6.97103e-39	2.52614	1	0.044	1.31111e-34	TCL	HCST
CD691	2.56065e-38	2.8198	0.909	0.036	4.81607e-34	TCL	CD69
PTGDR	1.26773e-37	0.877314	0.636	0.013	2.38435e-33	TCL	PTGDR
GMFG1	5.42067e-36	1.88702	1	0.051	1.01952e-31	TCL	GMFG
CYTIP1	9.41161e-36	1.266	0.727	0.021	1.77013e-31	TCL	CYTIP
RASAL3	1.60809e-35	0.752814	0.545	0.008	3.02449e-31	TCL	RASAL3
RGL4	2.11993e-35	0.577707	0.455	0.004	3.98717e-31	TCL	RGL4
PTPRC1	3.67794e-34	1.952	1	0.053	6.91747e-30	TCL	PTPRC
GPSM31	5.13265e-34	1.67361	0.909	0.042	9.65349e-30	TCL	GPSM3
SLC38A1	8.34762e-34	1.05197	0.727	0.023	1.57002e-29	TCL	SLC38A1
CORO1A1	3.80852e-33	2.26672	1	0.059	7.16307e-29	TCL	CORO1A
CD5	6.73923e-32	0.754391	0.364	0.002	1.26752e-27	TCL	CD5
AL365361.1	6.73923e-32	0.630963	0.364	0.002	1.26752e-27	TCL	AL365361.1
TRAT1	6.73923e-32	0.625298	0.364	0.002	1.26752e-27	TCL	TRAT1
NLRC3	6.73923e-32	0.570451	0.364	0.002	1.26752e-27	TCL	NLRC3
ITGB7	6.73923e-32	0.524687	0.364	0.002	1.26752e-27	TCL	ITGB7
CD371	6.98562e-32	1.39469	0.909	0.044	1.31386e-27	TCL	CD37
CCL41	1.68038e-31	2.98131	0.909	0.046	3.16047e-27	TCL	CCL4
RHOH	3.79177e-31	0.932387	0.455	0.006	7.13156e-27	TCL	RHOH
ALOX5AP1	7.2353e-31	1.61782	1	0.059	1.36081e-26	TCL	ALOX5AP
TRBC1	1.20899e-30	1.88803	0.636	0.019	2.27387e-26	TCL	TRBC1
XCL2	4.31409e-30	1.29443	0.273	0	8.11393e-26	TCL	XCL2
ZBP1	4.31409e-30	0.44752	0.273	0	8.11393e-26	TCL	ZBP1
PRKCQ	4.31409e-30	0.429505	0.273	0	8.11393e-26	TCL	PRKCQ
A2MP1	4.31409e-30	0.424764	0.273	0	8.11393e-26	TCL	A2MP1
ITK	4.31409e-30	0.404842	0.273	0	8.11393e-26	TCL	ITK
ARHGAP301	3.87254e-29	1.0397	0.727	0.029	7.28348e-25	TCL	ARHGAP30
GIMAP41	4.11848e-28	1.13517	0.909	0.051	7.74604e-24	TCL	GIMAP4
CD7	8.58891e-28	1.20825	0.455	0.008	1.6154e-23	TCL	CD7
TRAF3IP3	9.51507e-28	0.71481	0.455	0.008	1.7896e-23	TCL	TRAF3IP3
BIN2	9.62493e-28	0.805644	0.545	0.015	1.81026e-23	TCL	BIN2
NUP210	1.43198e-27	0.713691	0.455	0.008	2.69327e-23	TCL	NUP210
ITGB21	1.90238e-27	1.53246	0.909	0.055	3.578e-23	TCL	ITGB2
PCED1B-AS11	3.3658e-27	1.36462	0.727	0.034	6.3304e-23	TCL	PCED1B-AS1
LAPTM51	3.38666e-27	1.35287	1	0.065	6.36964e-23	TCL	LAPTM5
STK17A	3.6052e-27	1.41208	0.909	0.061	6.78066e-23	TCL	STK17A
TNFAIP81	5.65863e-27	1.51777	0.909	0.061	1.06428e-22	TCL	TNFAIP8
CD6	1.00482e-26	0.882334	0.364	0.004	1.88987e-22	TCL	CD6
AL445686.2	1.00482e-26	0.556762	0.364	0.004	1.88987e-22	TCL	AL445686.2
DUSP21	1.25979e-26	2.50898	1	0.082	2.36941e-22	TCL	DUSP2
APBB1IP1	1.18406e-25	0.983245	0.636	0.025	2.22697e-21	TCL	APBB1IP
LCP11	3.85602e-25	1.33191	0.909	0.061	7.25241e-21	TCL	LCP1
RGCC	1.79949e-24	1.45999	0.636	0.027	3.38448e-20	TCL	RGCC
ARL4C1	1.24842e-23	1.59248	0.818	0.057	2.34804e-19	TCL	ARL4C
TSTD11	1.54841e-23	0.990897	0.636	0.029	2.91225e-19	TCL	TSTD1
GIMAP71	5.01235e-23	1.28319	0.727	0.042	9.42723e-19	TCL	GIMAP7
KLRG1	5.04344e-23	0.696046	0.364	0.006	9.4857e-19	TCL	KLRG1
MEI1	5.04344e-23	0.494797	0.364	0.006	9.4857e-19	TCL	MEI1
GPR65	6.61837e-23	0.777593	0.455	0.013	1.24478e-18	TCL	GPR65
MS4A1	8.78688e-23	0.492417	0.273	0.002	1.65264e-18	TCL	MS4A1
MPZL3	8.78688e-23	0.409819	0.273	0.002	1.65264e-18	TCL	MPZL3
CD28	9.45188e-23	0.594678	0.364	0.006	1.77771e-18	TCL	CD28
PSD4	1.00834e-22	0.437133	0.273	0.002	1.89649e-18	TCL	PSD4
LIMD21	2.44857e-21	1.61298	0.909	0.086	4.60526e-17	TCL	LIMD2
ACAP1	3.74527e-21	1.28858	0.909	0.091	7.0441e-17	TCL	ACAP1
GPR1831	1.87422e-20	1.18247	0.818	0.061	3.52503e-16	TCL	GPR183
AC006369.1	3.03519e-20	0.545624	0.364	0.008	5.70858e-16	TCL	AC006369.1
DPP4	3.32708e-20	1.05906	0.364	0.008	6.25757e-16	TCL	DPP4
ITGAL	3.32708e-20	0.964672	0.364	0.008	6.25757e-16	TCL	ITGAL
PLAC8	3.99662e-20	0.70483	0.364	0.008	7.51685e-16	TCL	PLAC8
PDGFB1	9.91549e-20	0.787292	0.545	0.025	1.86491e-15	TCL	PDGFB
CNN2	1.078e-19	1.04501	0.909	0.095	2.02751e-15	TCL	CNN2
HLA-DQB11	1.31232e-19	1.01837	0.818	0.061	2.46822e-15	TCL	HLA-DQB1
IL7R	2.18854e-18	1.171	0.273	0.004	4.11621e-14	TCL	IL7R
AC104695.3	2.18854e-18	0.554071	0.273	0.004	4.11621e-14	TCL	AC104695.3
LINC00649	2.18854e-18	0.392795	0.273	0.004	4.11621e-14	TCL	LINC00649
S1PR4	2.18854e-18	0.386945	0.273	0.004	4.11621e-14	TCL	S1PR4
FXYD51	2.21307e-18	1.29789	1	0.126	4.16235e-14	TCL	FXYD5
VAMP81	2.65137e-18	1.11897	0.909	0.095	4.9867e-14	TCL	VAMP8
CYFIP2	3.49927e-18	0.838089	0.455	0.019	6.58142e-14	TCL	CYFIP2
SAMD3	3.73791e-18	0.824349	0.455	0.019	7.03026e-14	TCL	SAMD3
AC004151.11	3.89516e-18	0.897115	0.636	0.042	7.32602e-14	TCL	AC004151.1
CD531	4.02256e-18	1.28739	0.727	0.057	7.56564e-14	TCL	CD53
MYO1G	4.43701e-18	0.64446	0.364	0.011	8.34512e-14	TCL	MYO1G
PEBP1P3	4.43701e-18	0.580838	0.364	0.011	8.34512e-14	TCL	PEBP1P3
LINC02084	4.43701e-18	0.498296	0.364	0.011	8.34512e-14	TCL	LINC02084
PTPN22	4.81425e-18	0.752523	0.364	0.011	9.05465e-14	TCL	PTPN22
SRGN1	4.95738e-18	1.95593	1	0.131	9.32384e-14	TCL	SRGN
HOXB2	5.22313e-18	0.635028	0.364	0.011	9.82366e-14	TCL	HOXB2
SH2D2A	5.22313e-18	0.61508	0.364	0.011	9.82366e-14	TCL	SH2D2A
TES	6.14642e-18	0.478207	0.364	0.011	1.15602e-13	TCL	TES
TRG-AS1	6.66673e-18	0.488742	0.364	0.011	1.25388e-13	TCL	TRG-AS1
PRKCB1	8.21426e-18	0.536434	0.455	0.019	1.54494e-13	TCL	PRKCB
EVI2B1	2.82346e-17	1.05084	0.636	0.044	5.31036e-13	TCL	EVI2B
RGS11	4.87993e-17	1.38545	0.545	0.032	9.17817e-13	TCL	RGS1
RCAN3	7.00762e-17	0.854387	0.545	0.034	1.31799e-12	TCL	RCAN3
DOK21	7.03731e-17	0.734519	0.545	0.032	1.32358e-12	TCL	DOK2
FYB11	8.46016e-17	1.24064	0.727	0.063	1.59119e-12	TCL	FYB1
SAMSN11	6.15659e-16	0.821326	0.455	0.023	1.15793e-11	TCL	SAMSN1
PTPN7	6.90834e-16	0.812527	0.455	0.023	1.29932e-11	TCL	PTPN7
ICAM3	1.20805e-15	1.21241	0.727	0.076	2.27211e-11	TCL	ICAM3
PTGER41	1.76939e-15	0.922943	0.545	0.036	3.32786e-11	TCL	PTGER4
TPD52	1.89804e-15	0.542009	0.273	0.006	3.56984e-11	TCL	TPD52
MYBL1	1.89804e-15	0.454053	0.273	0.006	3.56984e-11	TCL	MYBL1
AL365475.1	1.89804e-15	0.404068	0.273	0.006	3.56984e-11	TCL	AL365475.1
HOPX	2.23976e-15	1.61889	0.545	0.038	4.21254e-11	TCL	HOPX
TNFRSF14-AS1	2.49711e-15	0.537769	0.273	0.006	4.69656e-11	TCL	TNFRSF14-AS1
RINL	5.33299e-15	0.607218	0.455	0.025	1.00303e-10	TCL	RINL
KCNAB2	5.88163e-15	0.767368	0.545	0.04	1.10622e-10	TCL	KCNAB2
CD441	7.06654e-15	1.84748	1	0.194	1.32907e-10	TCL	CD44
CAMK4	7.25343e-15	0.47919	0.364	0.015	1.36422e-10	TCL	CAMK4
ARHGAP41	9.68889e-15	0.841143	0.636	0.055	1.82229e-10	TCL	ARHGAP4
SLA1	1.00691e-14	0.926894	0.545	0.04	1.89379e-10	TCL	SLA
RBM38	9.87019e-14	1.05285	0.727	0.091	1.85638e-09	TCL	RBM38
PRKCH	2.03322e-13	0.672616	0.455	0.029	3.82407e-09	TCL	PRKCH
ADAP1	2.41083e-13	0.399217	0.273	0.008	4.53429e-09	TCL	ADAP1
RNF1251	7.63923e-13	0.837044	0.545	0.048	1.43679e-08	TCL	RNF125
ETS1	1.06773e-12	1.13034	0.909	0.183	2.00818e-08	TCL	ETS1
STK17B1	1.34265e-12	1.00939	0.636	0.069	2.52525e-08	TCL	STK17B
PIK3CD1	4.06829e-12	0.543791	0.455	0.034	7.65163e-08	TCL	PIK3CD
TRBC2	4.93885e-12	2.16889	0.909	0.206	9.28899e-08	TCL	TRBC2
IL10RA1	7.18289e-12	0.908773	0.545	0.051	1.35096e-07	TCL	IL10RA
SASH3	9.20322e-12	0.442074	0.273	0.011	1.73094e-07	TCL	SASH3
DEF61	9.58717e-12	0.725003	0.455	0.036	1.80315e-07	TCL	DEF6
CYBA1	1.44778e-11	1.89044	1	0.269	2.72299e-07	TCL	CYBA
ABRACL1	1.9302e-11	0.823564	0.636	0.08	3.63031e-07	TCL	ABRACL
CLEC2D1	2.7011e-11	0.982631	0.636	0.082	5.08023e-07	TCL	CLEC2D
TNRC6C-AS1	4.89394e-11	0.495841	0.364	0.023	9.20452e-07	TCL	TNRC6C-AS1
HCLS11	5.86656e-11	0.959643	0.636	0.08	1.10338e-06	TCL	HCLS1
CEMIP2	8.74395e-11	1.30679	0.636	0.091	1.64456e-06	TCL	CEMIP2
GNG21	1.00314e-10	0.696999	0.636	0.084	1.8867e-06	TCL	GNG2
LINC01588	1.57478e-10	0.632085	0.273	0.013	2.96185e-06	TCL	LINC01588
PNP1	2.09201e-10	0.585153	0.364	0.025	3.93466e-06	TCL	PNP
RNPEPL11	2.41734e-10	1.14499	0.818	0.183	4.54653e-06	TCL	RNPEPL1
CD300A1	2.74958e-10	0.482403	0.364	0.025	5.17142e-06	TCL	CD300A
APOBEC3G	2.9665e-10	1.34144	1	0.373	5.57939e-06	TCL	APOBEC3G
OCIAD2	4.01674e-10	0.885742	0.545	0.067	7.55468e-06	TCL	OCIAD2
PDE4B1	1.01965e-09	0.743748	0.364	0.027	1.91775e-05	TCL	PDE4B
PRDM11	1.43305e-09	0.670384	0.364	0.027	2.69528e-05	TCL	PRDM1
TRIM14	1.53552e-09	0.389862	0.273	0.015	2.888e-05	TCL	TRIM14
DAPP11	1.62185e-09	0.396126	0.273	0.015	3.05037e-05	TCL	DAPP1
MDFIC1	1.74063e-09	0.885154	0.636	0.103	3.27378e-05	TCL	MDFIC
RGS14	1.95572e-09	0.669339	0.455	0.048	3.67831e-05	TCL	RGS14
MFNG	2.24827e-09	0.367504	0.273	0.015	4.22855e-05	TCL	MFNG
ARAP2	2.24827e-09	0.358889	0.273	0.015	4.22855e-05	TCL	ARAP2
PTER	2.64437e-09	0.354296	0.273	0.015	4.97352e-05	TCL	PTER
UCP21	2.72648e-09	0.577154	0.545	0.063	5.12796e-05	TCL	UCP2
AC027290.21	3.48258e-09	1.50549	0.727	0.156	6.55003e-05	TCL	AC027290.2
EPB41	3.68021e-09	0.780936	0.455	0.051	6.92173e-05	TCL	EPB41
AC044849.1	3.82075e-09	0.858421	0.636	0.109	7.18606e-05	TCL	AC044849.1
IKZF11	4.16791e-09	0.453199	0.364	0.029	7.83901e-05	TCL	IKZF1
[truncated: 647 more rows]

## Sheet: marker genes DONOR2
# Marker genes iNOA DONOR2 as generated from Seurat FindAllMarkers function
row.names	p_val	avg_logFC	pct.1	pct.2	p_val_adj	cluster	gene
IGFBP4	8.09806e-38	0.857255	0.938	0.715	1.52001e-33	LEY	IGFBP4
RPL8	1.66759e-34	0.437566	0.987	0.959	3.13007e-30	LEY	RPL8
VIM	2.27013e-33	0.523934	0.993	0.967	4.26104e-29	LEY	VIM
CFD	3.40346e-32	1.18055	0.912	0.715	6.38829e-28	LEY	CFD
LUM	1.64258e-30	1.08045	0.801	0.36	3.08312e-26	LEY	LUM
INHBA	2.42887e-30	0.940707	0.739	0.322	4.55899e-26	LEY	INHBA
RPS18	2.79446e-30	0.398934	0.993	0.975	5.2452e-26	LEY	RPS18
RPL13A	9.50324e-30	0.372693	0.99	0.967	1.78376e-25	LEY	RPL13A
RPS5	1.15744e-29	0.461926	0.964	0.95	2.17251e-25	LEY	RPS5
NTRK2	1.59433e-29	0.665316	0.67	0.194	2.99256e-25	LEY	NTRK2
LHX9	2.14602e-29	0.783609	0.722	0.306	4.02809e-25	LEY	LHX9
RPS8	6.77181e-29	0.417789	0.997	0.967	1.27107e-24	LEY	RPS8
RPL24	2.27503e-28	0.36714	0.977	0.967	4.27024e-24	LEY	RPL24
RPL10	4.04157e-28	0.351712	0.993	0.988	7.58603e-24	LEY	RPL10
RPS23	1.79273e-27	0.340108	0.984	0.967	3.36495e-23	LEY	RPS23
DLK1	4.41062e-27	1.75294	0.85	0.678	8.27873e-23	LEY	DLK1
SERPINF1	5.93757e-27	0.642145	0.958	0.798	1.11448e-22	LEY	SERPINF1
RPL32	1.48942e-26	0.31344	0.984	0.975	2.79564e-22	LEY	RPL32
RPL13	9.30737e-26	0.34234	0.993	0.975	1.74699e-21	LEY	RPL13
RPL11	3.54601e-25	0.327215	0.987	0.971	6.65586e-21	LEY	RPL11
RPL12	1.25318e-24	0.351513	0.984	0.963	2.35222e-20	LEY	RPL12
RPL29	1.36196e-24	0.319683	0.974	0.959	2.55639e-20	LEY	RPL29
C7	1.45092e-23	0.948938	0.85	0.545	2.72339e-19	LEY	C7
RPS27A	2.2319e-23	0.313124	0.993	0.979	4.18927e-19	LEY	RPS27A
RPL10A	5.25507e-23	0.335746	0.99	0.95	9.86377e-19	LEY	RPL10A
C6	6.00552e-23	0.779583	0.49	0.12	1.12724e-18	LEY	C6
RPL35A	7.77055e-23	0.314317	0.984	0.942	1.45853e-18	LEY	RPL35A
EDNRB	1.86456e-21	0.384511	0.346	0.017	3.49978e-17	LEY	EDNRB
RPL7A	2.02163e-21	0.309576	0.99	0.967	3.7946e-17	LEY	RPL7A
RPS12	4.1436e-21	0.306202	0.99	0.975	7.77755e-17	LEY	RPS12
RPL9	5.3936e-21	0.314857	0.967	0.95	1.01238e-16	LEY	RPL9
CILP	1.21264e-20	0.668528	0.824	0.537	2.27613e-16	LEY	CILP
RPL18	1.30549e-20	0.319846	0.997	0.963	2.45041e-16	LEY	RPL18
TMEM176B	1.32632e-20	0.477797	0.641	0.26	2.48951e-16	LEY	TMEM176B
RARRES2	8.66988e-20	0.508649	0.915	0.719	1.62734e-15	LEY	RARRES2
RPL37	1.0187e-19	0.260125	0.987	0.967	1.9121e-15	LEY	RPL37
TMEM176A	2.25175e-19	0.490946	0.605	0.236	4.22654e-15	LEY	TMEM176A
RACK1	4.91302e-19	0.337022	0.99	0.95	9.22174e-15	LEY	RACK1
RPL30	6.2474e-19	0.259445	0.98	0.975	1.17264e-14	LEY	RPL30
SERPING1	6.84579e-19	0.498279	0.902	0.76	1.28495e-14	LEY	SERPING1
RPS13	1.46582e-18	0.258906	0.98	0.959	2.75134e-14	LEY	RPS13
RPS24	2.40505e-18	0.263325	0.997	0.975	4.51428e-14	LEY	RPS24
RPLP0	2.46291e-18	0.372488	0.941	0.959	4.62288e-14	LEY	RPLP0
ABI3BP	2.56401e-18	0.462495	0.654	0.343	4.81264e-14	LEY	ABI3BP
C1R	3.0839e-18	0.523894	0.928	0.707	5.78848e-14	LEY	C1R
RPS2	6.72825e-18	0.316894	0.974	0.979	1.26289e-13	LEY	RPS2
RPL41	8.9622e-18	0.262292	0.987	0.971	1.6822e-13	LEY	RPL41
MDK	1.4285e-17	0.655866	0.853	0.64	2.6813e-13	LEY	MDK
NR2F1	1.56934e-17	0.593783	0.716	0.434	2.94565e-13	LEY	NR2F1
NPY2R	2.12815e-17	0.307143	0.327	0.037	3.99453e-13	LEY	NPY2R
RPS11	5.87866e-17	0.258806	0.974	0.975	1.10342e-12	LEY	RPS11
RPL18A	5.92783e-17	0.287961	0.974	0.955	1.11265e-12	LEY	RPL18A
DCN	6.14582e-17	0.485856	0.997	0.822	1.15357e-12	LEY	DCN
ADAMTS5	6.15632e-17	0.524247	0.431	0.112	1.15554e-12	LEY	ADAMTS5
RPL3	6.44838e-17	0.266942	0.98	0.983	1.21036e-12	LEY	RPL3
PLTP	7.20878e-17	0.526031	0.951	0.727	1.35309e-12	LEY	PLTP
RPS3	8.00343e-17	0.281576	0.987	0.975	1.50224e-12	LEY	RPS3
RPS9	8.23723e-17	0.278507	0.977	0.955	1.54613e-12	LEY	RPS9
PLA2G2A	2.1533e-16	0.597175	0.291	0.021	4.04174e-12	LEY	PLA2G2A
HS3ST3A1	3.16347e-16	0.264424	0.382	0.087	5.93783e-12	LEY	HS3ST3A1
MDFI	3.33028e-16	0.34545	0.507	0.198	6.25094e-12	LEY	MDFI
ANGPTL1	3.93867e-16	0.548952	0.817	0.653	7.39288e-12	LEY	ANGPTL1
CTSH	7.56705e-16	0.320802	0.703	0.388	1.42034e-11	LEY	CTSH
RIMS2	3.10068e-15	0.423274	0.559	0.256	5.81998e-11	LEY	RIMS2
FBLN1	3.56519e-15	0.412831	0.637	0.335	6.69187e-11	LEY	FBLN1
C1S	3.66124e-15	0.426077	0.961	0.744	6.87215e-11	LEY	C1S
DNM3OS	5.70801e-15	0.463524	0.582	0.318	1.07139e-10	LEY	DNM3OS
OLFM2	7.17079e-15	0.48609	0.634	0.322	1.34596e-10	LEY	OLFM2
RPS16	8.19216e-15	0.269169	0.977	0.971	1.53767e-10	LEY	RPS16
AGTR1	1.54963e-14	0.305186	0.363	0.087	2.90865e-10	LEY	AGTR1
RPS4X	1.77513e-14	0.268115	0.977	0.975	3.33191e-10	LEY	RPS4X
NEGR1	1.84826e-14	0.417902	0.732	0.438	3.46918e-10	LEY	NEGR1
SERPINE2	2.16821e-14	0.475567	0.912	0.707	4.06973e-10	LEY	SERPINE2
THY1	3.84673e-14	0.513114	0.585	0.293	7.2203e-10	LEY	THY1
OAF	4.38155e-14	0.310523	0.35	0.087	8.22416e-10	LEY	OAF
CCN5	5.2216e-14	0.550586	0.739	0.483	9.80095e-10	LEY	CCN5
IGFBP5	1.16467e-13	0.551487	0.879	0.678	2.18609e-09	LEY	IGFBP5
NDRG2	1.45438e-13	0.463188	0.863	0.698	2.72986e-09	LEY	NDRG2
CD81	1.74227e-13	0.279788	0.974	0.959	3.27025e-09	LEY	CD81
DPT	1.95871e-13	0.553306	0.82	0.607	3.6765e-09	LEY	DPT
GAS5	4.13831e-13	0.384354	0.895	0.851	7.76761e-09	LEY	GAS5
OLFML3	7.65863e-13	0.410294	0.69	0.479	1.43753e-08	LEY	OLFML3
COL6A3	1.34018e-12	0.432655	0.853	0.669	2.51552e-08	LEY	COL6A3
QSOX1	2.13546e-12	0.38253	0.771	0.603	4.00825e-08	LEY	QSOX1
RPS20	2.4477e-12	0.251485	0.967	0.926	4.59433e-08	LEY	RPS20
FGF7	3.13931e-12	0.298744	0.34	0.095	5.89248e-08	LEY	FGF7
SUSD4	3.50797e-12	0.314363	0.444	0.19	6.58447e-08	LEY	SUSD4
IGDCC4	4.62613e-12	0.352777	0.493	0.236	8.68325e-08	LEY	IGDCC4
EEF2	5.67555e-12	0.265617	0.954	0.921	1.0653e-07	LEY	EEF2
PLPP1	9.37363e-12	0.378375	0.758	0.55	1.75943e-07	LEY	PLPP1
CD63	3.15372e-11	0.307011	0.98	0.946	5.91953e-07	LEY	CD63
LGALS3BP	3.32011e-11	0.363016	0.889	0.777	6.23184e-07	LEY	LGALS3BP
LAMC1	3.99351e-11	0.321385	0.644	0.426	7.49583e-07	LEY	LAMC1
GGT5	4.65182e-11	0.330019	0.422	0.182	8.73146e-07	LEY	GGT5
LAPTM4A	5.73882e-11	0.282614	0.931	0.864	1.07718e-06	LEY	LAPTM4A
FN1	5.94595e-11	0.4763	0.631	0.413	1.11605e-06	LEY	FN1
CFH	8.94834e-11	0.376681	0.817	0.599	1.6796e-06	LEY	CFH
SPATS2L	1.00426e-10	0.342186	0.82	0.653	1.88499e-06	LEY	SPATS2L
SPRY1	1.62876e-10	0.435745	0.706	0.496	3.05719e-06	LEY	SPRY1
STAR	2.1177e-10	0.348618	0.725	0.517	3.97492e-06	LEY	STAR
TMEFF2	2.28183e-10	0.319492	0.379	0.161	4.283e-06	LEY	TMEFF2
COL1A1	2.68145e-10	0.472041	0.876	0.719	5.03309e-06	LEY	COL1A1
LINC01697	2.84979e-10	0.273039	0.425	0.194	5.34906e-06	LEY	LINC01697
VIT	5.17313e-10	0.316596	0.431	0.202	9.70996e-06	LEY	VIT
PMP22	8.4291e-10	0.377624	0.837	0.678	1.58214e-05	LEY	PMP22
RSPO3	9.73595e-10	0.406712	0.343	0.12	1.82744e-05	LEY	RSPO3
JUN	9.94136e-10	0.388576	0.954	0.868	1.86599e-05	LEY	JUN
GPX3	1.51724e-09	0.35388	0.549	0.306	2.84785e-05	LEY	GPX3
PCOLCE	1.75734e-09	0.385383	0.876	0.657	3.29853e-05	LEY	PCOLCE
ITM2A	2.15828e-09	0.535988	0.634	0.479	4.05108e-05	LEY	ITM2A
GSN	2.23419e-09	0.362736	0.938	0.839	4.19357e-05	LEY	GSN
ATRAID	2.40645e-09	0.355378	0.84	0.744	4.5169e-05	LEY	ATRAID
FSTL3	4.20801e-09	0.283775	0.598	0.38	7.89843e-05	LEY	FSTL3
JAZF1	4.39994e-09	0.278844	0.657	0.467	8.25869e-05	LEY	JAZF1
EBF1	4.63784e-09	0.385817	0.82	0.669	8.70522e-05	LEY	EBF1
COL1A2	4.85803e-09	0.32493	0.931	0.785	9.11853e-05	LEY	COL1A2
LRRC17	5.03823e-09	0.376124	0.546	0.339	9.45676e-05	LEY	LRRC17
NOP53	6.88285e-09	0.312813	0.915	0.884	0.000129191	LEY	NOP53
CPE	7.38921e-09	0.262063	0.925	0.785	0.000138696	LEY	CPE
TUBB	7.50975e-09	0.268811	0.925	0.851	0.000140958	LEY	TUBB
PODN	7.55141e-09	0.341173	0.824	0.636	0.00014174	LEY	PODN
DLC1	7.60254e-09	0.310608	0.608	0.413	0.0001427	LEY	DLC1
ADAM12	8.63217e-09	0.27297	0.252	0.07	0.000162026	LEY	ADAM12
LIFR	1.16611e-08	0.351914	0.471	0.26	0.000218879	LEY	LIFR
LSAMP	1.20834e-08	0.375309	0.696	0.488	0.000226806	LEY	LSAMP
PRDX4	1.21774e-08	0.299701	0.804	0.736	0.00022857	LEY	PRDX4
ZFAS1	1.55168e-08	0.285762	0.84	0.831	0.00029125	LEY	ZFAS1
EPHX1	1.77636e-08	0.335836	0.925	0.76	0.000333423	LEY	EPHX1
NRK	1.77976e-08	0.307442	0.5	0.285	0.00033406	LEY	NRK
SNHG6	2.00362e-08	0.274436	0.886	0.888	0.00037608	LEY	SNHG6
PRRX1	2.38639e-08	0.392215	0.82	0.653	0.000447925	LEY	PRRX1
ANGPTL2	3.02829e-08	0.274653	0.363	0.169	0.000568411	LEY	ANGPTL2
UNC5C	5.09564e-08	0.251105	0.425	0.227	0.000956451	LEY	UNC5C
DIO3OS	7.13527e-08	0.319537	0.725	0.57	0.00133929	LEY	DIO3OS
ID3	7.46758e-08	0.34535	0.307	0.12	0.00140166	LEY	ID3
LHFPL6	8.28706e-08	0.311034	0.673	0.475	0.00155548	LEY	LHFPL6
HSP90B1	1.12072e-07	0.298723	0.912	0.847	0.00210359	LEY	HSP90B1
C12orf57	1.12618e-07	0.286079	0.931	0.818	0.00211384	LEY	C12orf57
NFIB	1.2286e-07	0.269934	0.703	0.512	0.00230608	LEY	NFIB
IGF1	1.66747e-07	0.341244	0.892	0.711	0.00312984	LEY	IGF1
PENK	1.98865e-07	0.687073	0.758	0.587	0.00373269	LEY	PENK
DES	2.06984e-07	0.267992	0.363	0.174	0.00388509	LEY	DES
COPZ2	2.42121e-07	0.355473	0.699	0.537	0.00454461	LEY	COPZ2
C3	3.22339e-07	0.294994	0.578	0.343	0.00605031	LEY	C3
IMPDH2	3.56414e-07	0.341793	0.732	0.591	0.00668989	LEY	IMPDH2
RGS22	3.90415e-07	0.297331	0.624	0.463	0.00732809	LEY	RGS22
RHOBTB3	5.70112e-07	0.26164	0.892	0.773	0.010701	LEY	RHOBTB3
TMEM59	5.93195e-07	0.271147	0.925	0.835	0.0111343	LEY	TMEM59
IGFBP7	1.43719e-06	0.293214	1	0.901	0.0269761	LEY	IGFBP7
ARHGAP21	1.48421e-06	0.26845	0.624	0.471	0.0278587	LEY	ARHGAP21
AGT	1.876e-06	0.333746	0.252	0.099	0.0352125	LEY	AGT
CYGB	1.9555e-06	0.305555	0.647	0.459	0.0367048	LEY	CYGB
IGF2	3.5735e-06	0.35853	0.402	0.244	0.0670747	LEY	IGF2
TENT5A	3.78851e-06	0.325768	0.631	0.479	0.0711103	LEY	TENT5A
RSL1D1	3.88699e-06	0.25884	0.791	0.678	0.0729588	LEY	RSL1D1
SSR2	4.78906e-06	0.252305	0.859	0.806	0.0898907	LEY	SSR2
NENF	6.18833e-06	0.263275	0.797	0.694	0.116155	LEY	NENF
ARX	1.02225e-05	0.283832	0.722	0.545	0.191876	LEY	ARX
SLC9A3R2	1.14628e-05	0.251757	0.644	0.537	0.215157	LEY	SLC9A3R2
SCARA5	1.30473e-05	0.369724	0.533	0.384	0.244898	LEY	SCARA5
TIMP1	1.81655e-05	0.258465	0.928	0.864	0.340966	LEY	TIMP1
HSPB6	2.62499e-05	0.258592	0.856	0.665	0.492711	LEY	HSPB6
FLRT2	3.50103e-05	0.25805	0.663	0.541	0.657143	LEY	FLRT2
GPNMB	3.56157e-05	0.32639	0.725	0.591	0.668507	LEY	GPNMB
MIR503HG	3.91544e-05	0.273855	0.729	0.562	0.734928	LEY	MIR503HG
SYNGR1	7.93125e-05	0.255965	0.778	0.674	1	LEY	SYNGR1
NGFR	9.37076e-05	0.300574	0.353	0.219	1	LEY	NGFR
EGFLAM	0.000103532	0.250568	0.412	0.281	1	LEY	EGFLAM
EPB41L4A-AS1	0.000107529	0.256777	0.758	0.665	1	LEY	EPB41L4A-AS1
EFEMP2	0.000288931	0.277521	0.693	0.607	1	LEY	EFEMP2
MGST1	1.52e-46	0.815282	0.787	0.174	2.85304e-42	MYD	MGST1
PROK1	7.93121e-45	0.714397	0.77	0.144	1.48869e-40	MYD	PROK1
MYH11	7.82988e-44	1.30319	0.787	0.201	1.46967e-39	MYD	MYH11
PTGDS	2.86414e-41	1.14515	0.954	0.778	5.37599e-37	MYD	PTGDS
C11orf96	1.07709e-35	1.02372	0.994	0.733	2.02169e-31	MYD	C11orf96
CCDC74A	1.23975e-35	0.539982	0.759	0.211	2.32701e-31	MYD	CCDC74A
PTN	8.52659e-35	0.710692	0.799	0.267	1.60044e-30	MYD	PTN
CHGA	3.38299e-33	0.387321	0.511	0.059	6.34987e-29	MYD	CHGA
CAV2	7.17585e-33	0.575949	0.92	0.457	1.34691e-28	MYD	CAV2
SMOC2	1.55711e-31	0.616867	0.931	0.537	2.9227e-27	MYD	SMOC2
MYOC	1.56052e-31	0.322032	0.506	0.067	2.9291e-27	MYD	MYOC
CCDC3	1.174e-29	0.465995	0.529	0.091	2.20359e-25	MYD	CCDC3
WFDC1	2.47913e-29	0.482221	0.408	0.035	4.65333e-25	MYD	WFDC1
TSHZ2	8.67558e-29	0.682474	0.931	0.674	1.62841e-24	MYD	TSHZ2
NT5DC2	1.31863e-28	0.452972	0.73	0.243	2.47507e-24	MYD	NT5DC2
CAV1	1.50305e-28	0.589436	0.977	0.602	2.82123e-24	MYD	CAV1
CSRP1	5.71e-28	0.755495	0.879	0.452	1.07177e-23	MYD	CSRP1
NR2F2	2.18379e-27	0.55814	0.994	0.799	4.09898e-23	MYD	NR2F2
ACTN1	9.6143e-27	0.563737	0.644	0.198	1.8046e-22	MYD	ACTN1
RASD1	1.61961e-26	0.641765	0.598	0.15	3.04001e-22	MYD	RASD1
AOPEP	1.8053e-26	0.379222	0.598	0.15	3.38854e-22	MYD	AOPEP
TSHZ1	4.38044e-26	0.456927	0.816	0.369	8.22208e-22	MYD	TSHZ1
PDE5A	1.41941e-25	0.380048	0.575	0.144	2.66423e-21	MYD	PDE5A
TENM2	2.42863e-25	0.318726	0.299	0.011	4.55853e-21	MYD	TENM2
CYP26B1	1.19238e-24	0.479681	0.339	0.027	2.2381e-20	MYD	CYP26B1
KANK2	1.3073e-24	0.454598	0.931	0.556	2.4538e-20	MYD	KANK2
PARM1	3.73097e-24	0.490794	0.695	0.262	7.00302e-20	MYD	PARM1
CKB	3.83105e-24	0.529965	0.885	0.495	7.19089e-20	MYD	CKB
ZFYVE21	9.21427e-24	0.462416	0.897	0.543	1.72952e-19	MYD	ZFYVE21
TPM1	2.04097e-23	0.656371	0.908	0.532	3.8309e-19	MYD	TPM1
SFRP4	3.61835e-23	0.654621	0.816	0.39	6.79164e-19	MYD	SFRP4
SMOC1	9.02885e-23	0.357124	0.552	0.144	1.69471e-18	MYD	SMOC1
PTMS	1.28897e-22	0.414014	0.983	0.837	2.4194e-18	MYD	PTMS
LAMC3	4.48761e-22	0.571085	0.925	0.644	8.42325e-18	MYD	LAMC3
F3	4.99603e-22	0.490732	0.707	0.265	9.37755e-18	MYD	F3
TNS1	6.58151e-22	0.513859	0.868	0.508	1.23535e-17	MYD	TNS1
KCNMB1	1.27077e-21	0.473289	0.517	0.144	2.38523e-17	MYD	KCNMB1
TPM2	1.46122e-21	0.789822	0.966	0.701	2.74272e-17	MYD	TPM2
SRPX	1.48328e-21	0.490364	0.58	0.187	2.78411e-17	MYD	SRPX
PTCH1	3.76952e-21	0.574353	0.718	0.307	7.07539e-17	MYD	PTCH1
PDLIM3	3.9341e-21	0.304837	0.264	0.013	7.3843e-17	MYD	PDLIM3
TSPAN33	7.87529e-21	0.261223	0.397	0.064	1.47819e-16	MYD	TSPAN33
DPEP1	1.54094e-20	0.758413	0.718	0.342	2.89234e-16	MYD	DPEP1
MYL9	1.68504e-20	0.854294	0.948	0.668	3.16281e-16	MYD	MYL9
PLAC9	1.92751e-20	0.557198	0.989	0.77	3.61793e-16	MYD	PLAC9
APOE	2.28299e-20	0.482143	0.966	0.933	4.28518e-16	MYD	APOE
ECM1	2.54515e-20	0.391117	0.5	0.126	4.77725e-16	MYD	ECM1
TPM4	2.71536e-20	0.459085	0.937	0.69	5.09674e-16	MYD	TPM4
APOC1	3.00784e-20	0.633543	0.908	0.591	5.64571e-16	MYD	APOC1
SMIM4	4.3328e-20	0.379142	0.73	0.326	8.13266e-16	MYD	SMIM4
PALLD	1.12061e-19	0.383295	0.833	0.444	2.10339e-15	MYD	PALLD
PYGB	1.15346e-19	0.25951	0.58	0.179	2.16505e-15	MYD	PYGB
CAVIN1	1.4251e-19	0.425103	0.925	0.588	2.6749e-15	MYD	CAVIN1
CALD1	2.5417e-19	0.436997	1	0.821	4.77076e-15	MYD	CALD1
COLEC11	3.18532e-19	0.306929	0.379	0.075	5.97885e-15	MYD	COLEC11
SOD3	3.26137e-19	0.508687	0.885	0.551	6.1216e-15	MYD	SOD3
FBLN2	6.7301e-19	0.455165	0.787	0.382	1.26324e-14	MYD	FBLN2
COL15A1	8.01366e-19	0.600282	0.914	0.655	1.50416e-14	MYD	COL15A1
NEAT1	1.06825e-18	0.366054	1	0.888	2.0051e-14	MYD	NEAT1
PLEKHA4	1.19407e-18	0.317142	0.678	0.27	2.24127e-14	MYD	PLEKHA4
SPTBN1	1.26616e-18	0.426379	0.96	0.746	2.37658e-14	MYD	SPTBN1
HSPB1	1.46992e-18	0.436525	0.914	0.545	2.75904e-14	MYD	HSPB1
WNT2B	2.40352e-18	0.40598	0.626	0.241	4.51141e-14	MYD	WNT2B
PTGIS	3.14075e-18	0.253103	0.443	0.115	5.89519e-14	MYD	PTGIS
AKR1C3	1.1844e-17	0.385047	0.81	0.422	2.22311e-13	MYD	AKR1C3
CNN3	1.20226e-17	0.362702	0.937	0.658	2.25664e-13	MYD	CNN3
INMT	1.61053e-17	0.424622	0.776	0.414	3.02296e-13	MYD	INMT
AEBP1	1.6291e-17	0.416778	0.92	0.599	3.05782e-13	MYD	AEBP1
BSG	2.00193e-17	0.288877	0.897	0.615	3.75762e-13	MYD	BSG
AIF1L	2.90784e-17	0.28364	0.466	0.131	5.45802e-13	MYD	AIF1L
ENG	3.06657e-17	0.534042	0.937	0.73	5.75596e-13	MYD	ENG
CPXM2	3.49232e-17	0.289855	0.494	0.155	6.55509e-13	MYD	CPXM2
CLIC4	5.51694e-17	0.347637	0.54	0.201	1.03553e-12	MYD	CLIC4
BNIP3	5.83299e-17	0.273643	0.782	0.396	1.09485e-12	MYD	BNIP3
PEG3	8.00813e-17	0.29634	0.759	0.385	1.50313e-12	MYD	PEG3
C2orf40	1.45716e-16	0.448759	0.374	0.086	2.7351e-12	MYD	C2orf40
PSRC1	1.51161e-16	0.251996	0.448	0.126	2.8373e-12	MYD	PSRC1
ENAH	1.962e-16	0.331336	0.759	0.398	3.68268e-12	MYD	ENAH
NQO1	2.18564e-16	0.29462	0.54	0.187	4.10245e-12	MYD	NQO1
WTIP	2.51275e-16	0.29189	0.471	0.147	4.71643e-12	MYD	WTIP
SCN7A	3.07686e-16	0.394891	0.598	0.241	5.77527e-12	MYD	SCN7A
KRT13	3.10665e-16	0.512055	0.42	0.11	5.83119e-12	MYD	KRT13
PDCD4	3.32128e-16	0.398003	0.925	0.775	6.23405e-12	MYD	PDCD4
RAB13	4.39968e-16	0.316247	0.81	0.471	8.2582e-12	MYD	RAB13
LAMB1	5.39491e-16	0.406575	0.615	0.275	1.01262e-11	MYD	LAMB1
PTCH2	6.46837e-16	0.442613	0.672	0.299	1.21411e-11	MYD	PTCH2
GALNT10	7.7145e-16	0.389165	0.701	0.326	1.44801e-11	MYD	GALNT10
APOD	8.29523e-16	0.421293	0.891	0.618	1.55701e-11	MYD	APOD
SLC22A17	8.89395e-16	0.354882	0.586	0.23	1.66939e-11	MYD	SLC22A17
APLP2	1.04525e-15	0.29922	0.914	0.57	1.96194e-11	MYD	APLP2
NR4A1	1.3669e-15	0.578248	0.787	0.455	2.56566e-11	MYD	NR4A1
PPP1R1B	1.57232e-15	0.283345	0.322	0.061	2.95124e-11	MYD	PPP1R1B
YWHAQ	1.61113e-15	0.343826	0.954	0.698	3.02408e-11	MYD	YWHAQ
SPARCL1	1.66267e-15	0.439735	0.989	0.77	3.12084e-11	MYD	SPARCL1
DPYSL3	1.68619e-15	0.299924	0.54	0.198	3.16498e-11	MYD	DPYSL3
SPARC	2.21833e-15	0.435928	0.971	0.757	4.16381e-11	MYD	SPARC
TAGLN	2.26011e-15	1.90826	0.356	0.086	4.24223e-11	MYD	TAGLN
MXD4	2.58435e-15	0.253215	0.81	0.433	4.85083e-11	MYD	MXD4
RBPMS	8.33492e-15	0.282523	0.891	0.612	1.56447e-10	MYD	RBPMS
ABLIM1	8.45153e-15	0.348352	0.77	0.428	1.58635e-10	MYD	ABLIM1
TSPO	1.53808e-14	0.283652	0.879	0.511	2.88698e-10	MYD	TSPO
SYNPO2	1.71092e-14	0.280231	0.609	0.254	3.2114e-10	MYD	SYNPO2
CAMK2N1	1.80017e-14	0.366971	0.856	0.564	3.37892e-10	MYD	CAMK2N1
LCNL1	2.03048e-14	0.378493	0.391	0.11	3.81122e-10	MYD	LCNL1
FHL2	2.14393e-14	0.427065	0.914	0.687	4.02415e-10	MYD	FHL2
TOB1	2.54773e-14	0.32129	0.678	0.34	4.78208e-10	MYD	TOB1
SQLE	2.68172e-14	0.315373	0.615	0.273	5.03359e-10	MYD	SQLE
ITGA9	2.82098e-14	0.357491	0.385	0.112	5.29498e-10	MYD	ITGA9
TIMP2	2.84444e-14	0.34262	0.966	0.821	5.33901e-10	MYD	TIMP2
MGP	3.04178e-14	0.434066	0.994	0.84	5.70941e-10	MYD	MGP
NBL1	3.42507e-14	0.374452	0.954	0.727	6.42886e-10	MYD	NBL1
BTG2	3.60959e-14	0.632919	0.874	0.58	6.7752e-10	MYD	BTG2
NFE2L2	3.95154e-14	0.352503	0.914	0.701	7.41704e-10	MYD	NFE2L2
ATP1B2	3.97407e-14	0.290254	0.506	0.201	7.45933e-10	MYD	ATP1B2
FLNA	4.61311e-14	0.651416	0.782	0.473	8.65882e-10	MYD	FLNA
CD151	5.53707e-14	0.329301	0.667	0.334	1.03931e-09	MYD	CD151
ILK	6.11401e-14	0.35864	0.701	0.348	1.1476e-09	MYD	ILK
LGALS1	1.05925e-13	0.318881	0.994	0.89	1.98821e-09	MYD	LGALS1
ITM2C	1.16669e-13	0.286403	0.494	0.174	2.18988e-09	MYD	ITM2C
LGALS3	1.24383e-13	0.340251	0.989	0.834	2.33468e-09	MYD	LGALS3
OSR2	1.58277e-13	0.424011	0.937	0.727	2.97087e-09	MYD	OSR2
EGFR	1.77857e-13	0.302548	0.891	0.543	3.33838e-09	MYD	EGFR
ANTXR1	1.98804e-13	0.276399	0.592	0.257	3.73154e-09	MYD	ANTXR1
MYL6	2.76173e-13	0.323656	0.989	0.928	5.18377e-09	MYD	MYL6
TBX2	2.87158e-13	0.33342	0.707	0.364	5.38996e-09	MYD	TBX2
MYADM	3.03492e-13	0.316093	0.937	0.636	5.69654e-09	MYD	MYADM
BMERB1	4.41749e-13	0.258231	0.575	0.249	8.29162e-09	MYD	BMERB1
MGLL	5.99297e-13	0.318361	0.534	0.227	1.12488e-08	MYD	MGLL
FAM210B	6.82739e-13	0.290949	0.799	0.463	1.2815e-08	MYD	FAM210B
IGFBP2	1.02426e-12	0.407972	0.293	0.07	1.92254e-08	MYD	IGFBP2
ACTA2	1.23435e-12	1.89354	0.626	0.361	2.31688e-08	MYD	ACTA2
COX7A1	2.42121e-12	0.30455	0.891	0.57	4.5446e-08	MYD	COX7A1
VCL	3.15501e-12	0.293619	0.586	0.27	5.92196e-08	MYD	VCL
COL6A1	5.04609e-12	0.332477	0.977	0.751	9.47152e-08	MYD	COL6A1
DSTN	5.31782e-12	0.498442	0.971	0.786	9.98154e-08	MYD	DSTN
VCAN	6.36151e-12	0.430036	0.264	0.059	1.19406e-07	MYD	VCAN
CARMN	6.62272e-12	0.442973	0.626	0.318	1.24308e-07	MYD	CARMN
LMOD1	7.84617e-12	0.290896	0.638	0.326	1.47273e-07	MYD	LMOD1
CLEC3B	8.54349e-12	0.381922	0.897	0.644	1.60361e-07	MYD	CLEC3B
HSPA1A	1.07206e-11	0.418924	0.966	0.762	2.01225e-07	MYD	HSPA1A
PPP1R15A	1.4466e-11	0.394597	0.902	0.65	2.71526e-07	MYD	PPP1R15A
TXNIP	1.59469e-11	0.322006	0.983	0.842	2.99324e-07	MYD	TXNIP
ADAMTS1	2.09509e-11	0.498503	0.736	0.441	3.93249e-07	MYD	ADAMTS1
MYLK	2.13168e-11	0.407212	0.828	0.556	4.00116e-07	MYD	MYLK
SMPD3	2.22366e-11	0.300857	0.339	0.104	4.17381e-07	MYD	SMPD3
LMO4	2.24583e-11	0.297003	0.787	0.505	4.21542e-07	MYD	LMO4
MIR100HG	2.84394e-11	0.25305	0.787	0.497	5.33808e-07	MYD	MIR100HG
CLMP	2.93811e-11	0.301413	0.511	0.238	5.51483e-07	MYD	CLMP
IGFBP6	2.9826e-11	0.521779	0.948	0.757	5.59834e-07	MYD	IGFBP6
MSMO1	3.22935e-11	0.255634	0.77	0.468	6.06148e-07	MYD	MSMO1
RTN4	3.8904e-11	0.27514	0.948	0.73	7.30228e-07	MYD	RTN4
LTBP4	4.92421e-11	0.35363	0.966	0.826	9.24274e-07	MYD	LTBP4
PDLIM7	5.5363e-11	0.294561	0.615	0.31	1.03916e-06	MYD	PDLIM7
MATN2	5.66207e-11	0.354808	0.649	0.356	1.06277e-06	MYD	MATN2
TGFB1I1	7.23674e-11	0.269494	0.747	0.476	1.35834e-06	MYD	TGFB1I1
PEMT	7.94099e-11	0.252609	0.529	0.249	1.49052e-06	MYD	PEMT
BGN	9.22028e-11	0.395143	0.632	0.324	1.73065e-06	MYD	BGN
SEMA3D	1.00889e-10	0.264121	0.621	0.324	1.89369e-06	MYD	SEMA3D
KTN1	1.33575e-10	0.256373	0.874	0.596	2.5072e-06	MYD	KTN1
ADD3	1.34292e-10	0.264126	0.943	0.706	2.52066e-06	MYD	ADD3
MT1E	1.45252e-10	0.305734	0.592	0.294	2.72639e-06	MYD	MT1E
NET1	1.58902e-10	0.317545	0.483	0.203	2.98259e-06	MYD	NET1
COL16A1	1.93608e-10	0.271541	0.644	0.337	3.63402e-06	MYD	COL16A1
APCDD1	2.56841e-10	0.265933	0.414	0.163	4.8209e-06	MYD	APCDD1
INSR	2.77705e-10	0.292495	0.667	0.369	5.21252e-06	MYD	INSR
AK3	3.06029e-10	0.268717	0.856	0.57	5.74416e-06	MYD	AK3
NRXN2	3.47285e-10	0.266926	0.655	0.385	6.51854e-06	MYD	NRXN2
LMNA	3.72059e-10	0.280633	0.96	0.738	6.98356e-06	MYD	LMNA
KLF2	4.04404e-10	0.489434	0.914	0.682	7.59066e-06	MYD	KLF2
CAVIN3	4.19556e-10	0.276984	0.833	0.508	7.87506e-06	MYD	CAVIN3
AKR1C1	4.84657e-10	0.265168	0.839	0.54	9.09702e-06	MYD	AKR1C1
FBLN5	4.97079e-10	0.32076	0.902	0.674	9.33017e-06	MYD	FBLN5
VGLL3	5.00987e-10	0.251752	0.632	0.321	9.40352e-06	MYD	VGLL3
IER2	5.39506e-10	0.542192	0.925	0.754	1.01265e-05	MYD	IER2
FBN1	6.60468e-10	0.296385	0.862	0.58	1.2397e-05	MYD	FBN1
CYBRD1	9.28287e-10	0.291235	0.891	0.655	1.74239e-05	MYD	CYBRD1
COL6A2	1.65205e-09	0.303927	0.989	0.786	3.10091e-05	MYD	COL6A2
MT1M	2.43444e-09	0.30578	0.385	0.152	4.56944e-05	MYD	MT1M
ENTPD2	4.8055e-09	0.265321	0.489	0.238	9.01991e-05	MYD	ENTPD2
ISLR	6.52625e-09	0.262884	0.902	0.671	0.000122498	MYD	ISLR
SERPINE1	8.00756e-09	0.264665	0.299	0.104	0.000150302	MYD	SERPINE1
IDI1	8.07636e-09	0.257261	0.822	0.553	0.000151593	MYD	IDI1
MAP1B	8.53296e-09	0.250977	0.977	0.711	0.000160164	MYD	MAP1B
MYC	1.15482e-08	0.399644	0.764	0.527	0.00021676	MYD	MYC
HSPA8	1.17982e-08	0.250223	0.977	0.818	0.000221451	MYD	HSPA8
COL4A2	1.41299e-08	0.269999	0.609	0.35	0.000265218	MYD	COL4A2
NISCH	1.49159e-08	0.298257	0.626	0.364	0.000279971	MYD	NISCH
TNNT3	1.52482e-08	0.29676	0.397	0.174	0.000286209	MYD	TNNT3
VASN	1.92413e-08	0.256149	0.489	0.249	0.000361159	MYD	VASN
MT1A	4.65165e-08	0.392576	0.46	0.235	0.000873114	MYD	MT1A
TCEAL4	1.099e-07	0.266218	0.954	0.799	0.00206283	MYD	TCEAL4
CCNL1	1.22337e-07	0.273298	0.862	0.626	0.00229626	MYD	CCNL1
JUNB	1.57921e-07	0.329595	0.983	0.928	0.00296418	MYD	JUNB
HSPA1B	1.65709e-07	0.318556	0.885	0.674	0.00311036	MYD	HSPA1B
CYCS	1.75965e-07	0.278737	0.805	0.529	0.00330286	MYD	CYCS
MRVI1	2.17346e-07	0.250231	0.5	0.286	0.00407959	MYD	MRVI1
GADD45B	4.46782e-07	0.579312	0.782	0.583	0.0083861	MYD	GADD45B
EGR1	7.32452e-07	0.31491	0.977	0.783	0.0137481	MYD	EGR1
CCN1	8.50658e-07	0.350077	0.362	0.171	0.0159669	MYD	CCN1
MAT2A	9.12512e-07	0.279957	0.828	0.588	0.0171279	MYD	MAT2A
CEBPD	9.52448e-06	0.333832	0.891	0.709	0.178774	MYD	CEBPD
MT2A	1.54777e-05	0.540453	0.753	0.604	0.290517	MYD	MT2A
PI16	2.79876e-05	0.322463	0.609	0.422	0.525327	MYD	PI16
SFRP1	3.31013e-05	0.284788	0.845	0.69	0.621312	MYD	SFRP1
PLPP3	3.89475e-05	0.287046	0.914	0.722	0.731045	MYD	PLPP3
ACTN4	7.11757e-05	0.27671	0.58	0.385	1	MYD	ACTN4
MFGE8	0.00017228	0.324385	0.736	0.513	1	MYD	MFGE8
SOCS3	0.000228476	0.278319	0.822	0.666	1	MYD	SOCS3
ADIRF	0.00150136	0.282362	0.977	0.794	1	MYD	ADIRF
DEFB123	6.33611e-35	2.15986	0.524	0.017	1.18929e-30	SRT	DEFB123
FAM236A	6.80416e-35	1.32821	0.286	0	1.27714e-30	SRT	FAM236A
MAP3K21	1.9687e-31	0.911778	0.333	0.004	3.69525e-27	SRT	MAP3K21
NDRG4	4.62728e-31	1.49628	0.429	0.011	8.68541e-27	SRT	NDRG4
EPPIN	1.91604e-28	1.33889	0.381	0.009	3.5964e-24	SRT	EPPIN
CORO2A	2.85675e-28	1.23772	0.333	0.006	5.36212e-24	SRT	CORO2A
BEX1	1.18272e-27	2.41103	0.619	0.044	2.21996e-23	SRT	BEX1
MIR202HG	6.16358e-26	3.77268	0.905	0.142	1.1569e-21	SRT	MIR202HG
FAM133A	7.89028e-22	0.958701	0.333	0.011	1.48101e-17	SRT	FAM133A
AARD	9.02077e-22	1.75536	0.381	0.017	1.6932e-17	SRT	AARD
ESPN	9.70194e-22	1.003	0.333	0.011	1.82105e-17	SRT	ESPN
FDXR	4.40628e-20	1.98419	0.619	0.07	8.27058e-16	SRT	FDXR
NR0B1	4.89899e-19	1.11557	0.286	0.009	9.19541e-15	SRT	NR0B1
INHA	1.29524e-18	2.34084	0.714	0.116	2.43117e-14	SRT	INHA
TUBB4A	2.1498e-18	1.10181	0.381	0.023	4.03518e-14	SRT	TUBB4A
NSG1	6.13749e-18	1.42867	0.429	0.032	1.15201e-13	SRT	NSG1
FATE1	9.99329e-18	2.46607	0.571	0.068	1.87574e-13	SRT	FATE1
ADGRG1	2.06298e-17	1.09968	0.286	0.011	3.87222e-13	SRT	ADGRG1
PRND	9.84014e-16	1.58519	0.333	0.021	1.84699e-11	SRT	PRND
LRATD1	2.0036e-15	1.43177	0.381	0.03	3.76075e-11	SRT	LRATD1
DEFB119	4.66826e-15	2.70434	0.571	0.085	8.76232e-11	SRT	DEFB119
CST9L	5.35421e-15	1.24128	0.286	0.015	1.00498e-10	SRT	CST9L
BEX5	5.80958e-15	1.44043	0.286	0.015	1.09046e-10	SRT	BEX5
GSTA2	5.98932e-15	1.63906	0.333	0.023	1.12419e-10	SRT	GSTA2
SUSD3	1.67037e-14	1.67246	0.476	0.057	3.13529e-10	SRT	SUSD3
APOA1	2.54118e-14	3.00835	0.619	0.112	4.76979e-10	SRT	APOA1
CTSV	5.56688e-14	1.30575	0.286	0.017	1.0449e-09	SRT	CTSV
CDH2	2.59508e-12	1.18194	0.333	0.03	4.87096e-08	SRT	CDH2
SLC7A5	2.83713e-11	1.22936	0.333	0.034	5.32529e-07	SRT	SLC7A5
GSTA1	1.07084e-10	2.93286	0.905	0.653	2.00996e-06	SRT	GSTA1
GRAMD1B	5.53578e-10	1.83524	0.286	0.028	1.03907e-05	SRT	GRAMD1B
HOPX	7.5228e-10	1.50941	0.333	0.04	1.41203e-05	SRT	HOPX
TAF7L	1.5886e-09	0.912451	0.286	0.03	2.9818e-05	SRT	TAF7L
PHYHIP	1.67196e-09	0.690073	0.286	0.03	3.13827e-05	SRT	PHYHIP
RNASE1	3.27204e-09	1.8415	0.619	0.182	6.14163e-05	SRT	RNASE1
WT1	1.10633e-08	1.03967	0.286	0.034	0.000207659	SRT	WT1
HMGN3	2.12008e-08	1.33744	0.857	0.761	0.00039794	SRT	HMGN3
CLUH	2.68823e-08	0.953328	0.381	0.068	0.000504581	SRT	CLUH
RBBP7	3.89472e-08	1.38752	0.857	0.765	0.000731039	SRT	RBBP7
PAK6	4.82538e-08	1.21504	0.286	0.038	0.000905724	SRT	PAK6
MRO	8.60685e-08	1.07021	0.333	0.055	0.00161551	SRT	MRO
PEG10	1.64146e-07	1.3955	0.429	0.101	0.00308103	SRT	PEG10
SOX9	1.85679e-07	1.48641	0.381	0.078	0.00348519	SRT	SOX9
BEX2	1.99111e-07	1.63785	0.429	0.101	0.00373731	SRT	BEX2
HSD17B6	2.04499e-07	1.30101	0.286	0.042	0.00383845	SRT	HSD17B6
TCEAL2	2.42486e-07	1.13548	0.333	0.059	0.00455147	SRT	TCEAL2
CCDC69	3.87713e-07	1.06839	0.381	0.082	0.00727738	SRT	CCDC69
PLAAT3	4.70405e-07	1.69464	0.619	0.269	0.0088295	SRT	PLAAT3
GSTM3	5.05124e-07	1.36698	0.857	0.824	0.00948118	SRT	GSTM3
GAS2L1	9.20595e-07	1.37967	0.429	0.112	0.0172796	SRT	GAS2L1
GJA1	1.04616e-06	1.24512	0.286	0.047	0.0196364	SRT	GJA1
RANGAP1	1.60476e-06	1.32238	0.381	0.091	0.0301213	SRT	RANGAP1
NXT2	1.69916e-06	1.04578	0.333	0.068	0.0318933	SRT	NXT2
CALB2	2.00159e-06	1.40303	0.286	0.049	0.0375699	SRT	CALB2
SGK1	3.74584e-06	1.04428	0.381	0.089	0.0703094	SRT	SGK1
RBP1	6.24194e-06	1.39607	0.619	0.298	0.117161	SRT	RBP1
TBC1D8	7.24336e-06	0.842192	0.286	0.055	0.135958	SRT	TBC1D8
STMN1	9.89965e-06	1.93721	0.524	0.216	0.185816	SRT	STMN1
GATM	1.14376e-05	1.21129	0.333	0.078	0.214684	SRT	GATM
NECTIN2	1.48635e-05	1.37093	0.571	0.275	0.278987	SRT	NECTIN2
KIAA1210	1.67244e-05	1.04534	0.333	0.082	0.313917	SRT	KIAA1210
PGRMC1	1.69897e-05	0.333488	0.143	0.772	0.318896	SRT	PGRMC1
NUDT11	1.80839e-05	1.26166	0.381	0.11	0.339434	SRT	NUDT11
WNK3	1.84401e-05	1.01691	0.333	0.083	0.34612	SRT	WNK3
RPN2	2.35034e-05	0.320492	0.143	0.732	0.441159	SRT	RPN2
RHOU	2.71857e-05	0.962618	0.333	0.085	0.510276	SRT	RHOU
MRPS6	3.21792e-05	1.34641	0.571	0.298	0.604003	SRT	MRPS6
BEX3	3.38428e-05	1.02655	0.81	0.875	0.635229	SRT	BEX3
LGR4	5.20191e-05	0.893244	0.333	0.089	0.976399	SRT	LGR4
ALDH1A1	6.31223e-05	1.4144	0.762	0.808	1	SRT	ALDH1A1
ISYNA1	0.000127002	1.68908	0.571	0.345	1	SRT	ISYNA1
CAND2	0.000145297	1.07654	0.286	0.074	1	SRT	CAND2
HK2	0.000152355	1.29996	0.429	0.173	1	SRT	HK2
TRIM37	0.000161705	0.775406	0.333	0.101	1	SRT	TRIM37
TOLLIP	0.000180469	1.64711	0.524	0.273	1	SRT	TOLLIP
DNAJC5	0.000186917	0.600284	0.333	0.101	1	SRT	DNAJC5
BBX	0.000202905	1.15418	0.714	0.729	1	SRT	BBX
CTNND1	0.000235972	1.25099	0.571	0.359	1	SRT	CTNND1
AKAP7	0.000265004	0.989719	0.381	0.14	1	SRT	AKAP7
GSTA4	0.000301151	1.26592	0.571	0.368	1	SRT	GSTA4
CA5B	0.000314032	0.980849	0.333	0.108	1	SRT	CA5B
MAGED1	0.00035463	1.59465	0.619	0.478	1	SRT	MAGED1
SLC25A4	0.000419757	1.48452	0.619	0.457	1	SRT	SLC25A4
BEX4	0.000456371	1.20863	0.619	0.469	1	SRT	BEX4
C4orf48	0.000461362	1.46574	0.333	0.114	1	SRT	C4orf48
MBNL3	0.00050253	1.39628	0.429	0.192	1	SRT	MBNL3
USP13	0.000711902	1.27621	0.381	0.157	1	SRT	USP13
R3HDM1	0.000749579	0.751978	0.286	0.087	1	SRT	R3HDM1
PRPS2	0.00086802	0.785582	0.81	0.806	1	SRT	PRPS2
DNAJC8	0.00091586	0.260984	0.19	0.732	1	SRT	DNAJC8
SAT1	0.000991322	0.965307	0.714	0.719	1	SRT	SAT1
FAM98A	0.00101004	0.934121	0.381	0.163	1	SRT	FAM98A
TCEAL9	0.00101634	1.18822	0.714	0.757	1	SRT	TCEAL9
MALAT1	0.00111223	0.371103	0.524	0.991	1	SRT	MALAT1
SELENOK	0.0012022	0.273702	0.19	0.732	1	SRT	SELENOK
FAM107B	0.00127835	1.0397	0.286	0.093	1	SRT	FAM107B
SESN1	0.00128975	1.15558	0.429	0.211	1	SRT	SESN1
CTNNB1	0.00147985	0.277523	0.143	0.605	1	SRT	CTNNB1
GDI2	0.00148842	0.28432	0.19	0.694	1	SRT	GDI2
HMGN5	0.00152117	1.45702	0.429	0.22	1	SRT	HMGN5
USP53	0.00177476	1.05652	0.286	0.099	1	SRT	USP53
PLP1	0.00189573	0.651898	0.286	0.097	1	SRT	PLP1
CLU	0.00198564	2.59873	0.619	0.594	1	SRT	CLU
CCDC59	0.00216998	0.299243	0.048	0.417	1	SRT	CCDC59
SUMO1	0.00218479	0.72598	0.19	0.713	1	SRT	SUMO1
PRSS23	0.00225852	0.862481	0.333	0.133	1	SRT	PRSS23
KLHL21	0.00226587	1.03456	0.381	0.176	1	SRT	KLHL21
MAMLD1	0.00228015	0.9895	0.333	0.135	1	SRT	MAMLD1
AC005747.1	0.00237085	1.05381	0.381	0.18	1	SRT	AC005747.1
CPT1A	0.00260828	0.876481	0.381	0.18	1	SRT	CPT1A
LSP1	0.00275531	0.457936	0.143	0.598	1	SRT	LSP1
RCN1	0.00277083	0.500529	0.095	0.499	1	SRT	RCN1
CCDC28B	0.00324901	1.44311	0.381	0.19	1	SRT	CCDC28B
PPIF	0.00325416	1.12578	0.333	0.144	1	SRT	PPIF
CMAS	0.00327365	1.54022	0.476	0.309	1	SRT	CMAS
TMX4	0.00349346	1.09728	0.619	0.615	1	SRT	TMX4
HIST1H1C	0.00357564	1.45271	0.333	0.144	1	SRT	HIST1H1C
DIO3OS1	0.00364597	0.332917	0.19	0.676	1	SRT	DIO3OS
EID3	0.00369855	0.746653	0.286	0.108	1	SRT	EID3
AHSA1	0.0038895	1.35191	0.571	0.505	1	SRT	AHSA1
RPRD1A	0.00394942	0.985136	0.333	0.148	1	SRT	RPRD1A
TAX1BP1	0.00403422	1.53972	0.619	0.581	1	SRT	TAX1BP1
SSB	0.00445693	0.310795	0.238	0.767	1	SRT	SSB
PYURF	0.00454742	0.542549	0.238	0.759	1	SRT	PYURF
CYHR1	0.00467133	0.356978	0.095	0.474	1	SRT	CYHR1
BUD31	0.00481384	0.427333	0.143	0.565	1	SRT	BUD31
INSL3	0.00524916	3.36353	0.667	0.77	1	SRT	INSL3
GMPR	0.00528802	1.31755	0.381	0.199	1	SRT	GMPR
MYL6B	0.00529592	1.91324	0.571	0.537	1	SRT	MYL6B
MYO6	0.00580512	1.45112	0.381	0.201	1	SRT	MYO6
OTUD6B	0.00585362	0.430332	0.286	0.114	1	SRT	OTUD6B
MICAL2	0.00642366	0.842625	0.381	0.199	1	SRT	MICAL2
SUPT5H	0.0070347	0.910827	0.524	0.4	1	SRT	SUPT5H
KCTD13	0.00715436	1.01845	0.286	0.12	1	SRT	KCTD13
BRD4	0.00715623	0.354757	0.19	0.63	1	SRT	BRD4
MRPL18	0.00726901	0.262184	0.19	0.598	1	SRT	MRPL18
PA2G4	0.00740004	0.285741	0.238	0.662	1	SRT	PA2G4
DEK	0.00815002	0.341348	0.238	0.75	1	SRT	DEK
S100A10	0.00860053	1.31033	0.619	0.687	1	SRT	S100A10
SUCLA2	0.00888576	0.288379	0.095	0.44	1	SRT	SUCLA2
UBE2R2	0.00926254	0.431609	0.19	0.632	1	SRT	UBE2R2
CTTN	0.00927268	1.00445	0.619	0.687	1	SRT	CTTN
PPP1CB	0.00977027	0.733405	0.667	0.744	1	SRT	PPP1CB
DYNLT1	0.0099628	1.48587	0.619	0.639	1	SRT	DYNLT1
NQO2	0.00999409	0.468308	0.143	0.529	1	SRT	NQO2
MS4A6A	1.66329e-94	2.49057	0.962	0.011	3.12199e-90	MCR	MS4A6A
SPI1	1.52832e-91	1.37551	0.885	0.008	2.86866e-87	MCR	SPI1
FCGR3A	4.31394e-88	1.50232	0.769	0.002	8.09727e-84	MCR	FCGR3A
ADAP2	3.14172e-85	1.87751	0.808	0.006	5.89701e-81	MCR	ADAP2
AIF1	7.23948e-85	2.56785	0.962	0.019	1.35885e-80	MCR	AIF1
LY86	2.90737e-84	1.15158	0.769	0.004	5.45713e-80	MCR	LY86
MS4A4A	4.18252e-84	1.54314	0.769	0.004	7.85059e-80	MCR	MS4A4A
HLA-DMB	9.12313e-84	1.86011	0.846	0.01	1.71241e-79	MCR	HLA-DMB
SYK	2.75603e-83	0.943727	0.769	0.004	5.17307e-79	MCR	SYK
LST1	3.79744e-82	1.44609	0.808	0.008	7.1278e-78	MCR	LST1
C1QC	6.61238e-81	2.98166	0.846	0.011	1.24114e-76	MCR	C1QC
TYROBP	1.19015e-80	2.80766	0.962	0.023	2.23391e-76	MCR	TYROBP
CSF1R	8.46536e-80	1.63344	0.885	0.015	1.58895e-75	MCR	CSF1R
CYBB	3.67793e-79	1.56529	0.808	0.01	6.90347e-75	MCR	CYBB
LAIR1	6.24634e-75	1.10629	0.808	0.011	1.17244e-70	MCR	LAIR1
MSR1	2.46661e-74	1.65522	0.769	0.01	4.62983e-70	MCR	MSR1
C3AR1	3.18871e-74	1.34928	0.769	0.01	5.98522e-70	MCR	C3AR1
CD33	4.17336e-74	0.758847	0.654	0.002	7.8334e-70	MCR	CD33
TLR2	4.4987e-74	0.941047	0.654	0.002	8.44406e-70	MCR	TLR2
AC090559.1	5.22718e-74	0.866891	0.654	0.002	9.81141e-70	MCR	AC090559.1
TREM2	9.08328e-74	1.44195	0.615	0	1.70493e-69	MCR	TREM2
CD86	9.08328e-74	1.1751	0.615	0	1.70493e-69	MCR	CD86
FCER1G	2.08792e-73	2.0871	0.846	0.017	3.91902e-69	MCR	FCER1G
HLA-DQB2	1.35098e-71	1.75958	0.769	0.011	2.53579e-67	MCR	HLA-DQB2
HLA-DOA	5.16905e-71	1.14048	0.692	0.006	9.7023e-67	MCR	HLA-DOA
TBXAS1	2.53825e-70	0.845432	0.654	0.004	4.7643e-66	MCR	TBXAS1
CX3CR1	7.37307e-70	1.27677	0.654	0.004	1.38393e-65	MCR	CX3CR1
FCGR2B	9.1211e-70	1.41089	0.731	0.01	1.71203e-65	MCR	FCGR2B
FPR3	3.78015e-69	1.11122	0.577	0	7.09534e-65	MCR	FPR3
CD83	4.9257e-69	1.93973	0.769	0.013	9.24555e-65	MCR	CD83
HLA-DQA1	6.95843e-69	2.74315	0.923	0.031	1.3061e-64	MCR	HLA-DQA1
MS4A7	1.28998e-68	2.35226	0.808	0.017	2.4213e-64	MCR	MS4A7
CD163	3.6701e-68	1.31944	0.692	0.008	6.88877e-64	MCR	CD163
HLA-DQA2	2.80173e-67	3.02875	0.962	0.038	5.25885e-63	MCR	HLA-DQA2
RNASE6	7.92428e-67	1.18876	0.654	0.006	1.48739e-62	MCR	RNASE6
C1QB	8.27447e-67	3.1322	0.808	0.019	1.55312e-62	MCR	C1QB
F13A1	1.0387e-66	1.65954	0.654	0.006	1.94964e-62	MCR	F13A1
GPR34	1.0387e-66	1.48976	0.654	0.006	1.94964e-62	MCR	GPR34
MARCH1	2.27854e-65	1.11846	0.692	0.01	4.27682e-61	MCR	MARCH1
BASP1	1.51689e-64	0.736761	0.538	0	2.8472e-60	MCR	BASP1
FCGR2C	1.51689e-64	0.626839	0.538	0	2.8472e-60	MCR	FCGR2C
CYTH4	1.16298e-62	0.755034	0.654	0.008	2.18291e-58	MCR	CYTH4
POU2F2	1.4213e-62	1.22627	0.692	0.011	2.66777e-58	MCR	POU2F2
C1QA	2.3823e-62	3.29546	0.846	0.029	4.47157e-58	MCR	C1QA
NCF4	1.47245e-61	0.976886	0.615	0.006	2.76378e-57	MCR	NCF4
FOLR2	6.14028e-61	2.03776	0.808	0.025	1.15253e-56	MCR	FOLR2
CLEC7A	2.23386e-60	2.11545	0.692	0.013	4.19295e-56	MCR	CLEC7A
VSIG4	2.31164e-60	1.24747	0.654	0.01	4.33894e-56	MCR	VSIG4
LAT2	3.00941e-60	0.556129	0.538	0.002	5.64865e-56	MCR	LAT2
MPEG1	3.23981e-60	0.919243	0.538	0.002	6.08113e-56	MCR	MPEG1
CCR1	3.34002e-60	0.908886	0.654	0.01	6.26922e-56	MCR	CCR1
CXorf21	5.87193e-60	0.790963	0.5	0	1.10216e-55	MCR	CXorf21
CLEC12A	5.87193e-60	0.663489	0.5	0	1.10216e-55	MCR	CLEC12A
SNX10	3.08387e-58	0.678352	0.615	0.008	5.78843e-54	MCR	SNX10
NCKAP1L	1.58803e-57	1.05238	0.654	0.011	2.98073e-53	MCR	NCKAP1L
HLA-DRB6	1.7567e-57	3.09236	0.923	0.048	3.29733e-53	MCR	HLA-DRB6
TYMP	2.29741e-57	0.928732	0.577	0.006	4.31223e-53	MCR	TYMP
PLEK	2.4538e-57	1.01181	0.577	0.006	4.60578e-53	MCR	PLEK
MNDA	2.57774e-57	1.18753	0.692	0.015	4.83842e-53	MCR	MNDA
AC020656.1	3.64162e-57	1.0201	0.577	0.006	6.83533e-53	MCR	AC020656.1
HLA-DQB1	8.38343e-57	2.96289	0.885	0.042	1.57357e-52	MCR	HLA-DQB1
SERPINA1	1.73735e-56	0.752658	0.538	0.004	3.261e-52	MCR	SERPINA1
ADAM28	2.1379e-56	0.750928	0.538	0.004	4.01285e-52	MCR	ADAM28
C1orf162	2.48137e-56	1.30691	0.615	0.01	4.65753e-52	MCR	C1orf162
ITGAM	3.0199e-56	0.699996	0.538	0.004	5.66835e-52	MCR	ITGAM
P2RY13	3.71447e-56	0.911506	0.538	0.004	6.97206e-52	MCR	P2RY13
AC004687.1	4.56802e-56	0.764119	0.538	0.004	8.57417e-52	MCR	AC004687.1
NCF2	1.33322e-55	0.61819	0.5	0.002	2.50245e-51	MCR	NCF2
TGFBI	1.42304e-55	1.24692	0.885	0.042	2.67105e-51	MCR	TGFBI
NAPSB	2.19393e-55	1.01048	0.462	0	4.11801e-51	MCR	NAPSB
FCGR1A	2.19393e-55	0.824523	0.462	0	4.11801e-51	MCR	FCGR1A
HAMP	2.19393e-55	0.794317	0.462	0	4.11801e-51	MCR	HAMP
BLNK	2.19393e-55	0.47113	0.462	0	4.11801e-51	MCR	BLNK
JAML	5.89266e-54	0.869397	0.577	0.008	1.10605e-49	MCR	JAML
MGAT4A	7.06189e-54	1.397	0.692	0.019	1.32552e-49	MCR	MGAT4A
ALOX5	1.96105e-52	0.618742	0.538	0.006	3.68088e-48	MCR	ALOX5
LYZ	2.91476e-52	1.86035	0.692	0.021	5.471e-48	MCR	LYZ
TM6SF1	1.68701e-51	0.378006	0.5	0.004	3.16651e-47	MCR	TM6SF1
LMO2	3.35495e-51	0.898092	0.654	0.017	6.29725e-47	MCR	LMO2
HCK	4.87939e-51	0.664377	0.462	0.002	9.15862e-47	MCR	HCK
GAPT	7.91703e-51	0.625123	0.423	0	1.48603e-46	MCR	GAPT
VENTX	7.91703e-51	0.522562	0.423	0	1.48603e-46	MCR	VENTX
AL034397.3	7.91703e-51	0.480631	0.423	0	1.48603e-46	MCR	AL034397.3
PTAFR	7.91703e-51	0.459627	0.423	0	1.48603e-46	MCR	PTAFR
MCTP1	7.91703e-51	0.44099	0.423	0	1.48603e-46	MCR	MCTP1
CIITA	2.70008e-50	0.841434	0.538	0.008	5.06804e-46	MCR	CIITA
PKIB	3.4536e-50	0.777165	0.538	0.008	6.4824e-46	MCR	PKIB
TFEC	3.4536e-50	0.746617	0.538	0.008	6.4824e-46	MCR	TFEC
IQGAP2	9.58173e-50	0.588079	0.615	0.013	1.79849e-45	MCR	IQGAP2
OTULINL	9.94922e-50	0.903613	0.692	0.023	1.86747e-45	MCR	OTULINL
LAPTM5	9.6985e-49	1.66881	0.846	0.044	1.82041e-44	MCR	LAPTM5
IL10RA	4.80483e-48	0.919487	0.731	0.027	9.01866e-44	MCR	IL10RA
HLA-DRB5	1.28755e-47	3.50661	0.962	0.08	2.41672e-43	MCR	HLA-DRB5
OLR1	1.73756e-47	1.12986	0.462	0.004	3.26141e-43	MCR	OLR1
SIGLEC1	1.98874e-47	0.872075	0.462	0.004	3.73286e-43	MCR	SIGLEC1
IRF8	2.12756e-47	0.718123	0.462	0.004	3.99343e-43	MCR	IRF8
HLA-DMA	2.47794e-47	2.27089	0.885	0.061	4.65109e-43	MCR	HLA-DMA
HSPA7	2.78616e-47	0.663229	0.462	0.004	5.22962e-43	MCR	HSPA7
MRC1	8.0098e-47	1.39525	0.577	0.013	1.50344e-42	MCR	MRC1
FYB1	9.19911e-47	1.36127	0.846	0.048	1.72667e-42	MCR	FYB1
FXYD5	1.2423e-46	1.64977	0.885	0.057	2.33181e-42	MCR	FXYD5
RGS18	1.58888e-46	0.474195	0.423	0.002	2.98232e-42	MCR	RGS18
ITGAX	1.83504e-46	0.643874	0.423	0.002	3.44437e-42	MCR	ITGAX
LRRC25	1.83504e-46	0.429186	0.423	0.002	3.44437e-42	MCR	LRRC25
TLR7	1.972e-46	0.483566	0.423	0.002	3.70144e-42	MCR	TLR7
CD84	2.02064e-46	1.0261	0.615	0.017	3.79274e-42	MCR	CD84
LILRB1	2.44695e-46	0.430843	0.423	0.002	4.59292e-42	MCR	LILRB1
LILRB4	2.76147e-46	0.603362	0.385	0	5.18328e-42	MCR	LILRB4
MS4A4E	2.76147e-46	0.393171	0.385	0	5.18328e-42	MCR	MS4A4E
EVI2A	3.41341e-46	0.888551	0.577	0.013	6.40697e-42	MCR	EVI2A
CTSS	5.46237e-46	1.79602	0.885	0.065	1.02529e-41	MCR	CTSS
PDGFB	5.35863e-44	0.654069	0.462	0.006	1.00581e-39	MCR	PDGFB
HCLS1	6.4841e-44	1.21018	0.769	0.042	1.21707e-39	MCR	HCLS1
PLCB2	1.06771e-43	0.517753	0.462	0.006	2.0041e-39	MCR	PLCB2
IL18	2.81819e-43	1.41161	0.769	0.046	5.28974e-39	MCR	IL18
RCSD1	2.8962e-43	0.743934	0.692	0.029	5.43617e-39	MCR	RCSD1
LILRB2	6.10114e-43	0.543281	0.423	0.004	1.14518e-38	MCR	LILRB2
ALCAM	6.96839e-43	0.569548	0.423	0.004	1.30797e-38	MCR	ALCAM
EVI2B	2.3963e-42	1.16623	0.692	0.033	4.49786e-38	MCR	EVI2B
DOCK2	3.74221e-42	0.618681	0.538	0.013	7.02414e-38	MCR	DOCK2
PLD4	4.94491e-42	0.693785	0.385	0.002	9.2816e-38	MCR	PLD4
ARHGAP22	5.703e-42	0.562963	0.385	0.002	1.07045e-37	MCR	ARHGAP22
RPL32P1	7.58319e-42	0.431035	0.385	0.002	1.42336e-37	MCR	RPL32P1
CD209	9.31937e-42	1.17341	0.346	0	1.74925e-37	MCR	CD209
SLC7A7	9.31937e-42	0.314004	0.346	0	1.74925e-37	MCR	SLC7A7
BTK	9.31937e-42	0.299234	0.346	0	1.74925e-37	MCR	BTK
IGSF6	1.32412e-41	1.03863	0.577	0.019	2.48537e-37	MCR	IGSF6
HDAC9	3.56743e-41	0.686086	0.462	0.008	6.69606e-37	MCR	HDAC9
GIMAP4	4.2784e-41	1.04748	0.654	0.027	8.03056e-37	MCR	GIMAP4
UCP2	7.57946e-41	1.14167	0.731	0.038	1.42266e-36	MCR	UCP2
ITGB2	1.0234e-40	1.4725	0.731	0.04	1.92092e-36	MCR	ITGB2
CD37	3.25024e-40	1.32938	0.808	0.052	6.10069e-36	MCR	CD37
PTPRC	1.3906e-38	1.27307	0.769	0.046	2.61016e-34	MCR	PTPRC
FCGBP	1.54262e-38	0.842975	0.462	0.01	2.8955e-34	MCR	FCGBP
INPP5D	2.14732e-38	0.826865	0.462	0.01	4.03051e-34	MCR	INPP5D
ST6GAL1	2.26886e-38	0.528252	0.462	0.01	4.25866e-34	MCR	ST6GAL1
HSPA6	4.13436e-38	0.709457	0.5	0.013	7.76019e-34	MCR	HSPA6
HLA-DRB1	4.71674e-38	3.62169	0.923	0.105	8.85333e-34	MCR	HLA-DRB1
ST8SIA4	9.61169e-38	0.641175	0.538	0.017	1.80411e-33	MCR	ST8SIA4
CD14	1.28416e-37	2.47793	0.846	0.08	2.41037e-33	MCR	CD14
NAV2	1.46731e-37	0.53737	0.346	0.002	2.75415e-33	MCR	NAV2
FCGR2A	1.7229e-37	1.48542	0.692	0.044	3.23389e-33	MCR	FCGR2A
LCP1	1.90929e-37	1.13476	0.731	0.044	3.58374e-33	MCR	LCP1
C5AR1	1.94513e-37	0.562238	0.346	0.002	3.65101e-33	MCR	C5AR1
AC110995.1	3.04693e-37	0.620731	0.308	0	5.71909e-33	MCR	AC110995.1
KCNJ5	3.04693e-37	0.535477	0.308	0	5.71909e-33	MCR	KCNJ5
AL590617.2	3.04693e-37	0.326689	0.308	0	5.71909e-33	MCR	AL590617.2
ODF3B	4.7183e-37	0.559898	0.423	0.008	8.85625e-33	MCR	ODF3B
CCL3	5.31999e-37	3.18078	0.769	0.061	9.98563e-33	MCR	CCL3
NLRP1	1.24934e-36	0.508126	0.423	0.008	2.34501e-32	MCR	NLRP1
CCDC112	1.32275e-36	0.497105	0.423	0.008	2.4828e-32	MCR	CCDC112
PTPRE	1.93368e-35	0.902865	0.538	0.021	3.62952e-31	MCR	PTPRE
HAVCR2	1.96837e-35	0.494795	0.385	0.006	3.69462e-31	MCR	HAVCR2
GMFG	2.0021e-35	1.16443	0.769	0.056	3.75794e-31	MCR	GMFG
CD53	2.24051e-35	0.948368	0.692	0.04	4.20543e-31	MCR	CD53
EGR2	4.24945e-35	1.85083	0.731	0.056	7.97622e-31	MCR	EGR2
CCL3L1	5.98334e-35	2.71824	0.615	0.034	1.12307e-30	MCR	CCL3L1
BCL2A1	1.23951e-34	1.04219	0.462	0.013	2.32656e-30	MCR	BCL2A1
PTGER4	1.63437e-34	1.10577	0.577	0.027	3.06771e-30	MCR	PTGER4
AOAH	1.63675e-34	0.664351	0.538	0.021	3.07218e-30	MCR	AOAH
GPR183	2.42907e-34	1.61737	0.577	0.029	4.55937e-30	MCR	GPR183
NLRP3	2.47454e-34	0.555338	0.423	0.01	4.64471e-30	MCR	NLRP3
AL355881.1	3.79469e-34	0.668716	0.423	0.01	7.12262e-30	MCR	AL355881.1
PIK3CG	4.697e-34	0.593827	0.423	0.01	8.81626e-30	MCR	PIK3CG
SLA	5.81211e-34	0.455274	0.423	0.01	1.09093e-29	MCR	SLA
VAMP8	5.97415e-34	1.38732	0.846	0.088	1.12135e-29	MCR	VAMP8
KYNU	6.67876e-34	0.293444	0.346	0.004	1.2536e-29	MCR	KYNU
CSF3R	5.09562e-33	0.389982	0.308	0.002	9.56447e-29	MCR	CSF3R
GGTA1P	6.16274e-33	1.76632	0.923	0.13	1.15675e-28	MCR	GGTA1P
NFKBID	7.40963e-33	0.740131	0.577	0.031	1.39079e-28	MCR	NFKBID
TLR4	9.14951e-33	0.845605	0.385	0.008	1.71736e-28	MCR	TLR4
CSF2RB	9.66778e-33	0.438255	0.269	0	1.81464e-28	MCR	CSF2RB
FCGR1B	9.66778e-33	0.258727	0.269	0	1.81464e-28	MCR	FCGR1B
WAS	1.49082e-32	0.789376	0.5	0.019	2.79827e-28	MCR	WAS
MYO1F	2.31378e-32	0.848581	0.615	0.036	4.34296e-28	MCR	MYO1F
PARVG	4.08875e-32	0.328348	0.385	0.008	7.67457e-28	MCR	PARVG
ARRB2	4.59309e-32	1.0976	0.692	0.056	8.62123e-28	MCR	ARRB2
RBM47	1.02222e-31	0.835103	0.615	0.038	1.91871e-27	MCR	RBM47
HCST	1.51233e-31	1.28126	0.731	0.056	2.83865e-27	MCR	HCST
APBB1IP	2.82951e-31	0.552232	0.538	0.025	5.31099e-27	MCR	APBB1IP
IL1B	4.42172e-31	1.87374	0.346	0.006	8.29957e-27	MCR	IL1B
PRKCB	4.61313e-31	0.526512	0.577	0.031	8.65885e-27	MCR	PRKCB
SLC8A1	9.01636e-31	0.52582	0.423	0.013	1.69237e-26	MCR	SLC8A1
SGK11	9.29096e-31	1.98386	0.731	0.069	1.74391e-26	MCR	SGK1
LPAR5	1.00002e-30	0.672078	0.346	0.006	1.87704e-26	MCR	LPAR5
SNCA	2.434e-30	0.438557	0.385	0.01	4.56863e-26	MCR	SNCA
LGALS9	2.71207e-30	0.963431	0.654	0.052	5.09056e-26	MCR	LGALS9
AC004151.1	3.37851e-30	0.532179	0.462	0.017	6.34146e-26	MCR	AC004151.1
FLI1	3.87587e-30	0.576721	0.385	0.01	7.275e-26	MCR	FLI1
CCL8	9.54004e-30	1.97748	0.308	0.004	1.79067e-25	MCR	CCL8
LILRB5	9.54004e-30	0.955861	0.308	0.004	1.79067e-25	MCR	LILRB5
ELMO1	1.19304e-29	0.738052	0.654	0.052	2.23933e-25	MCR	ELMO1
IL4I1	1.47633e-29	0.421438	0.308	0.004	2.77108e-25	MCR	IL4I1
GNA15	1.67205e-29	0.345361	0.308	0.004	3.13844e-25	MCR	GNA15
DOCK8	2.44173e-29	0.726556	0.577	0.036	4.58313e-25	MCR	DOCK8
IL6R	5.47907e-29	0.55436	0.462	0.019	1.02842e-24	MCR	IL6R
SPINT2	6.2281e-29	0.687803	0.615	0.044	1.16901e-24	MCR	SPINT2
RNA5SP151	7.82109e-29	0.568781	0.346	0.008	1.46802e-24	MCR	RNA5SP151
GPSM3	9.78395e-29	0.712019	0.577	0.034	1.83645e-24	MCR	GPSM3
FCER1A	1.05472e-28	1.47791	0.385	0.011	1.97972e-24	MCR	FCER1A
MACORIS	1.26293e-28	0.253488	0.269	0.002	2.37053e-24	MCR	MACORIS
CLEC9A	1.35224e-28	0.465602	0.269	0.002	2.53815e-24	MCR	CLEC9A
DAPP1	1.44781e-28	0.379602	0.269	0.002	2.71754e-24	MCR	DAPP1
AC097634.1	1.44781e-28	0.331032	0.269	0.002	2.71754e-24	MCR	AC097634.1
STX11	1.49385e-28	0.566996	0.346	0.008	2.80395e-24	MCR	STX11
LY75	1.55007e-28	0.282662	0.269	0.002	2.90949e-24	MCR	LY75
LYN	3.00927e-28	1.01655	0.577	0.042	5.6484e-24	MCR	LYN
CEBPA	1.44597e-27	0.616195	0.5	0.029	2.71408e-23	MCR	CEBPA
ARHGAP4	2.24678e-27	0.577908	0.538	0.033	4.21721e-23	MCR	ARHGAP4
SIRPA	2.84848e-27	0.77708	0.615	0.052	5.34659e-23	MCR	SIRPA
DHRS9	6.05456e-27	0.537965	0.308	0.006	1.13644e-22	MCR	DHRS9
ADA2	6.11365e-27	0.963464	0.731	0.086	1.14753e-22	MCR	ADA2
RGS19	7.61822e-27	0.457785	0.423	0.017	1.42994e-22	MCR	RGS19
FGD2	8.99361e-27	0.278585	0.308	0.006	1.6881e-22	MCR	FGD2
HHEX	1.33613e-26	0.611524	0.346	0.01	2.50791e-22	MCR	HHEX
CYBA	1.37535e-26	1.86015	0.962	0.188	2.58154e-22	MCR	CYBA
CXCL8	1.65239e-26	2.34423	0.462	0.025	3.10153e-22	MCR	CXCL8
TNFSF13B	8.19959e-26	1.1604	0.769	0.102	1.53906e-21	MCR	TNFSF13B
TNFRSF1B	1.23901e-25	1.01248	0.654	0.065	2.32562e-21	MCR	TNFRSF1B
PTPN6	2.01324e-25	0.526271	0.462	0.025	3.77886e-21	MCR	PTPN6
GIMAP1	2.08892e-25	0.71186	0.462	0.025	3.9209e-21	MCR	GIMAP1
BIN2	3.16027e-25	0.482428	0.423	0.019	5.93183e-21	MCR	BIN2
SNX20	4.17284e-25	0.274345	0.269	0.004	7.83242e-21	MCR	SNX20
CD93	5.65369e-25	0.527232	0.423	0.021	1.0612e-20	MCR	CD93
CCL4L2	5.91424e-25	1.55707	0.538	0.04	1.1101e-20	MCR	CCL4L2
PREX1	6.75979e-25	0.473902	0.462	0.025	1.26881e-20	MCR	PREX1
RN7SL368P	9.63331e-25	0.868047	0.308	0.008	1.80817e-20	MCR	RN7SL368P
RGS1	1.27268e-24	1.39045	0.577	0.048	2.38882e-20	MCR	RGS1
IL1R2	1.53518e-24	0.536513	0.308	0.008	2.88153e-20	MCR	IL1R2
KCNQ1	1.88723e-24	0.356929	0.308	0.008	3.54234e-20	MCR	KCNQ1
CHD7	2.44156e-24	0.507995	0.308	0.008	4.58281e-20	MCR	CHD7
HLA-DRA	9.71541e-24	4.68583	1	0.326	1.82358e-19	MCR	HLA-DRA
HLA-DPB1	1.16962e-23	3.99774	1	0.328	2.19538e-19	MCR	HLA-DPB1
RASGEF1B	1.27316e-23	0.75442	0.423	0.023	2.38971e-19	MCR	RASGEF1B
CLEC10A	2.7109e-23	0.739957	0.346	0.013	5.08836e-19	MCR	CLEC10A
GIMAP7	3.30574e-23	0.874335	0.5	0.034	6.20487e-19	MCR	GIMAP7
ARHGAP18	3.65398e-23	0.813549	0.577	0.052	6.85851e-19	MCR	ARHGAP18
HLA-DPA1	4.38289e-23	4.27039	1	0.345	8.22669e-19	MCR	HLA-DPA1
PIK3AP1	6.21747e-23	0.541898	0.538	0.046	1.16702e-18	MCR	PIK3AP1
DOCK10	1.06165e-22	0.659821	0.423	0.023	1.99271e-18	MCR	DOCK10
PTPRJ	1.23675e-22	0.344205	0.346	0.013	2.32139e-18	MCR	PTPRJ
SLAMF8	1.27918e-22	0.286235	0.269	0.006	2.40102e-18	MCR	SLAMF8
PIK3CD	1.32641e-22	0.438615	0.385	0.019	2.48968e-18	MCR	PIK3CD
LILRB3	1.37526e-22	0.368443	0.308	0.01	2.58137e-18	MCR	LILRB3
CALHM6	1.58603e-22	0.359125	0.308	0.01	2.97697e-18	MCR	CALHM6
TLR6	2.01056e-22	0.337534	0.308	0.01	3.77383e-18	MCR	TLR6
DISC1	2.01056e-22	0.282048	0.308	0.01	3.77383e-18	MCR	DISC1
FAM49B	2.49946e-22	1.03472	0.769	0.119	4.69148e-18	MCR	FAM49B
CADM1	2.72371e-22	0.754504	0.423	0.025	5.1124e-18	MCR	CADM1
TRIM14	3.33588e-22	0.501342	0.385	0.019	6.26145e-18	MCR	TRIM14
ARHGAP30	3.53856e-22	0.594612	0.462	0.031	6.64187e-18	MCR	ARHGAP30
SRGN	5.71833e-22	2.37283	0.808	0.149	1.07333e-17	MCR	SRGN
FMNL1	6.09878e-22	0.579854	0.577	0.056	1.14474e-17	MCR	FMNL1
NPL	6.1281e-22	0.662615	0.346	0.015	1.15024e-17	MCR	NPL
IER3	9.87287e-22	2.16369	0.769	0.136	1.85314e-17	MCR	IER3
CXCL16	1.17323e-21	1.25983	0.808	0.157	2.20216e-17	MCR	CXCL16
SLCO2B1	1.22105e-21	1.69871	0.692	0.096	2.29191e-17	MCR	SLCO2B1
ADCY7	1.83098e-21	0.601377	0.423	0.027	3.43674e-17	MCR	ADCY7
AP1S2	1.90109e-21	0.743463	0.577	0.061	3.56835e-17	MCR	AP1S2
TLR1	2.26307e-21	0.281298	0.346	0.015	4.24779e-17	MCR	TLR1
PRDM1	2.34217e-21	1.02282	0.462	0.034	4.39626e-17	MCR	PRDM1
CXCL3	3.99694e-21	1.14345	0.308	0.011	7.50225e-17	MCR	CXCL3
UNC93B1	4.44724e-21	0.681594	0.538	0.052	8.34748e-17	MCR	UNC93B1
GAS2L3	4.77062e-21	0.527465	0.308	0.011	8.95446e-17	MCR	GAS2L3
SKAP2	7.93241e-21	0.745017	0.654	0.084	1.48891e-16	MCR	SKAP2
SH2B3	8.5833e-21	0.823005	0.577	0.065	1.61109e-16	MCR	SH2B3
ENTPD1	1.26075e-20	0.559617	0.269	0.008	2.36642e-16	MCR	ENTPD1
CORO1A	2.61033e-20	0.654925	0.615	0.069	4.89958e-16	MCR	CORO1A
STAB1	3.17573e-20	1.29425	0.5	0.048	5.96085e-16	MCR	STAB1
ATP8B4	3.36897e-20	0.363346	0.346	0.017	6.32356e-16	MCR	ATP8B4
RGS10	3.78136e-20	1.63584	0.923	0.27	7.09762e-16	MCR	RGS10
VASH1	3.95695e-20	0.492128	0.5	0.046	7.42719e-16	MCR	VASH1
CD44	5.43802e-20	0.807947	0.615	0.071	1.02072e-15	MCR	CD44
ALOX5AP	8.17974e-20	0.804345	0.5	0.044	1.53534e-15	MCR	ALOX5AP
HACD4	9.37469e-20	0.621123	0.538	0.057	1.75963e-15	MCR	HACD4
GRK3	1.07082e-19	0.582174	0.462	0.04	2.00993e-15	MCR	GRK3
EMB	1.11923e-19	0.616172	0.462	0.036	2.1008e-15	MCR	EMB
BCAT1	1.38516e-19	0.762868	0.385	0.025	2.59995e-15	MCR	BCAT1
PECAM1	1.93441e-19	0.403827	0.385	0.025	3.63089e-15	MCR	PECAM1
GPAT3	2.03675e-19	0.492503	0.346	0.019	3.82297e-15	MCR	GPAT3
CD74	2.20471e-19	4.26375	1	0.538	4.13825e-15	MCR	CD74
HBEGF	5.30368e-19	0.514095	0.269	0.01	9.95501e-15	MCR	HBEGF
TNFAIP8	6.02252e-19	0.557259	0.5	0.046	1.13043e-14	MCR	TNFAIP8
VSIR	6.1886e-19	1.03764	0.769	0.163	1.1616e-14	MCR	VSIR
TNF	7.24069e-19	0.630842	0.346	0.019	1.35908e-14	MCR	TNF
PALD1	7.7804e-19	0.696159	0.346	0.019	1.46038e-14	MCR	PALD1
DSC2	8.70019e-19	0.39621	0.269	0.01	1.63303e-14	MCR	DSC2
TNFAIP8L2	9.95236e-19	0.310387	0.269	0.01	1.86806e-14	MCR	TNFAIP8L2
ABI3	1.24463e-18	0.31229	0.269	0.01	2.33617e-14	MCR	ABI3
FGL2	1.32981e-18	1.51111	0.808	0.207	2.49605e-14	MCR	FGL2
TMEM71	1.70039e-18	0.390922	0.269	0.01	3.19162e-14	MCR	TMEM71
FGD4	1.95105e-18	0.55138	0.385	0.027	3.66211e-14	MCR	FGD4
RHBDF2	2.01398e-18	0.35448	0.385	0.027	3.78024e-14	MCR	RHBDF2
A2M	3.17288e-18	1.852	0.962	0.354	5.95549e-14	MCR	A2M
MEF2C	3.95407e-18	1.3965	0.885	0.249	7.42179e-14	MCR	MEF2C
DEF6	4.72311e-18	0.494079	0.385	0.027	8.86528e-14	MCR	DEF6
GPX1	5.13475e-18	2.16959	1	0.657	9.63792e-14	MCR	GPX1
HMGA1	5.7691e-18	0.582361	0.462	0.044	1.08286e-13	MCR	HMGA1
SMAP2	6.983e-18	0.954924	0.615	0.096	1.31071e-13	MCR	SMAP2
SELPLG	9.2422e-18	0.396157	0.308	0.015	1.73476e-13	MCR	SELPLG
CXCL2	1.98936e-17	1.35667	0.269	0.011	3.73403e-13	MCR	CXCL2
RUNX2	2.20914e-17	0.314889	0.385	0.029	4.14656e-13	MCR	RUNX2
PELI1	2.2988e-17	0.605632	0.423	0.038	4.31485e-13	MCR	PELI1
PMAIP1	3.28867e-17	0.72935	0.308	0.017	6.17283e-13	MCR	PMAIP1
SLC43A2	4.3144e-17	0.627759	0.615	0.094	8.09812e-13	MCR	SLC43A2
THEMIS2	5.12941e-17	0.284747	0.269	0.011	9.6279e-13	MCR	THEMIS2
OGFRL1	9.46597e-17	1.55281	0.846	0.282	1.77676e-12	MCR	OGFRL1
RASSF4	1.28012e-16	0.812328	0.538	0.073	2.40278e-12	MCR	RASSF4
B3GNT5	1.80006e-16	0.643091	0.385	0.033	3.37871e-12	MCR	B3GNT5
RAC2	2.07212e-16	0.412149	0.462	0.044	3.88937e-12	MCR	RAC2
PCED1B-AS1	2.62033e-16	0.393083	0.423	0.036	4.91836e-12	MCR	PCED1B-AS1
FOXN2	3.09523e-16	0.527548	0.577	0.084	5.80974e-12	MCR	FOXN2
ETS2	7.00593e-16	0.809728	0.654	0.126	1.31501e-11	MCR	ETS2
SIPA1L2	7.59069e-16	0.490173	0.269	0.013	1.42477e-11	MCR	SIPA1L2
PDE4B	8.11569e-16	0.429323	0.346	0.025	1.52332e-11	MCR	PDE4B
IL13RA1	8.27799e-16	1.10551	0.731	0.188	1.55378e-11	MCR	IL13RA1
FTCDNL1	8.83481e-16	0.281957	0.269	0.013	1.65829e-11	MCR	FTCDNL1
CPVL	9.64962e-16	1.11345	0.692	0.146	1.81123e-11	MCR	CPVL
ARHGAP27	1.06754e-15	0.349539	0.269	0.013	2.00377e-11	MCR	ARHGAP27
TMSB4X	1.06886e-15	1.67815	1	0.967	2.00625e-11	MCR	TMSB4X
CD4	1.62601e-15	1.07466	0.885	0.284	3.05201e-11	MCR	CD4
LRRFIP1	2.61137e-15	1.14398	0.846	0.27	4.90154e-11	MCR	LRRFIP1
GIMAP2	2.84354e-15	0.323354	0.385	0.034	5.33733e-11	MCR	GIMAP2
ITGA4	3.44577e-15	0.434831	0.346	0.027	6.46771e-11	MCR	ITGA4
GLIPR1	3.57735e-15	1.10707	0.692	0.172	6.71468e-11	MCR	GLIPR1
CCL4	3.8899e-15	1.98754	0.615	0.117	7.30134e-11	MCR	CCL4
SFMBT2	4.66313e-15	0.79376	0.538	0.079	8.7527e-11	MCR	SFMBT2
CASP1	4.75433e-15	0.617393	0.538	0.079	8.92388e-11	MCR	CASP1
REL	5.95576e-15	0.678318	0.654	0.13	1.1179e-10	MCR	REL
BID	7.21432e-15	0.487023	0.423	0.046	1.35413e-10	MCR	BID
COTL1	8.35068e-15	1.17654	0.654	0.14	1.56742e-10	MCR	COTL1
SAMSN1	8.63506e-15	0.494528	0.385	0.034	1.6208e-10	MCR	SAMSN1
ZMAT1	9.48529e-15	0.428999	0.308	0.021	1.78039e-10	MCR	ZMAT1
ADRB2	1.00716e-14	0.295465	0.269	0.015	1.89045e-10	MCR	ADRB2
HLA-B	1.35409e-14	1.20116	1	0.918	2.54163e-10	MCR	HLA-B
GPR65	1.38278e-14	0.389077	0.269	0.015	2.59548e-10	MCR	GPR65
STXBP2	1.48336e-14	0.432055	0.269	0.015	2.78427e-10	MCR	STXBP2
BMP2K	1.54887e-14	0.439728	0.423	0.048	2.90723e-10	MCR	BMP2K
CXCR4	1.63574e-14	1.2413	0.5	0.067	3.07028e-10	MCR	CXCR4
IKZF1	2.67906e-14	0.421459	0.346	0.029	5.0286e-10	MCR	IKZF1
CTSZ	2.85828e-14	1.76122	0.846	0.364	5.36499e-10	MCR	CTSZ
EPSTI1	3.93834e-14	0.488569	0.538	0.082	7.39227e-10	MCR	EPSTI1
GNB4	4.22344e-14	0.734925	0.538	0.086	7.9274e-10	MCR	GNB4
B2M	5.12306e-14	1.04912	1	0.977	9.61598e-10	MCR	B2M
LCP2	5.50193e-14	0.66607	0.577	0.107	1.03271e-09	MCR	LCP2
NABP1	8.15381e-14	0.9549	0.731	0.195	1.53047e-09	MCR	NABP1
LY96	9.05638e-14	0.575695	0.615	0.119	1.69988e-09	MCR	LY96
STK17B	1.11325e-13	0.584626	0.5	0.073	2.08957e-09	MCR	STK17B
ATP2B1	1.4411e-13	0.716146	0.692	0.174	2.70495e-09	MCR	ATP2B1
SLC15A3	1.67748e-13	0.695406	0.538	0.094	3.14863e-09	MCR	SLC15A3
GNG7	1.95312e-13	0.253352	0.346	0.033	3.66602e-09	MCR	GNG7
TUBA1B	2.00585e-13	1.2528	1	0.895	3.76498e-09	MCR	TUBA1B
AC004551.1	2.24526e-13	0.718831	0.654	0.14	4.21436e-09	MCR	AC004551.1
RAB11FIP1	2.59171e-13	0.385047	0.346	0.033	4.86465e-09	MCR	RAB11FIP1
ANKRD44	3.19293e-13	0.751931	0.538	0.092	5.99313e-09	MCR	ANKRD44
MARCKS	4.09434e-13	1.37902	0.962	0.784	7.68507e-09	MCR	MARCKS
NPC2	4.64053e-13	1.25009	0.962	0.822	8.71027e-09	MCR	NPC2
AHR	4.66444e-13	0.5152	0.385	0.044	8.75516e-09	MCR	AHR
TPP1	4.69804e-13	0.869773	0.769	0.241	8.81822e-09	MCR	TPP1
NCK1-DT	5.02832e-13	0.252222	0.385	0.042	9.43816e-09	MCR	NCK1-DT
ATP2B1-AS1	5.34884e-13	0.785747	0.538	0.102	1.00398e-08	MCR	ATP2B1-AS1
C4orf481	5.7111e-13	0.639134	0.577	0.1	1.07197e-08	MCR	C4orf48
PFKFB3	5.89222e-13	0.538804	0.462	0.067	1.10597e-08	MCR	PFKFB3
MAP3K1	5.97906e-13	0.545189	0.385	0.046	1.12227e-08	MCR	MAP3K1
TAGAP	8.11141e-13	0.58214	0.423	0.054	1.52251e-08	MCR	TAGAP
FERMT3	8.61125e-13	0.500327	0.5	0.082	1.61633e-08	MCR	FERMT3
CTSB	1.07207e-12	1.60344	0.923	0.527	2.01228e-08	MCR	CTSB
LYL1	1.27572e-12	0.589138	0.423	0.056	2.39453e-08	MCR	LYL1
ARHGAP24	1.55842e-12	0.713765	0.577	0.117	2.92516e-08	MCR	ARHGAP24
MAP3K8	1.99735e-12	0.431271	0.538	0.096	3.74903e-08	MCR	MAP3K8
LPAR6	2.67292e-12	1.01478	0.731	0.23	5.01707e-08	MCR	LPAR6
MYO5A	3.52612e-12	0.598538	0.385	0.05	6.61853e-08	MCR	MYO5A
FRMD4B	4.26075e-12	0.547447	0.5	0.086	7.99744e-08	MCR	FRMD4B
PLEKHO1	5.80004e-12	1.08751	0.769	0.31	1.08867e-07	MCR	PLEKHO1
RNASET2	5.89225e-12	1.19214	0.846	0.423	1.10598e-07	MCR	RNASET2
SLC16A3	6.13893e-12	0.28089	0.308	0.029	1.15228e-07	MCR	SLC16A3
GBP4	6.56441e-12	0.606884	0.5	0.09	1.23214e-07	MCR	GBP4
GNG2	7.63158e-12	0.514496	0.423	0.059	1.43245e-07	MCR	GNG2
ACTB	9.06634e-12	0.826598	1	0.979	1.70175e-07	MCR	ACTB
HLA-E	1.13896e-11	1.2078	0.962	0.841	2.13782e-07	MCR	HLA-E
ARPC5	1.6567e-11	1.08913	0.923	0.588	3.10962e-07	MCR	ARPC5
GSAP	2.2505e-11	0.497456	0.385	0.052	4.22418e-07	MCR	GSAP
ARPC3	2.50422e-11	1.16179	0.923	0.768	4.70042e-07	MCR	ARPC3
ZNF217	2.97151e-11	0.553912	0.462	0.082	5.57751e-07	MCR	ZNF217
DOCK4	3.05791e-11	0.659688	0.423	0.069	5.7397e-07	MCR	DOCK4
DUSP23	3.09727e-11	0.568014	0.538	0.111	5.81357e-07	MCR	DUSP23
TMEM106A	3.11773e-11	0.842363	0.577	0.144	5.85199e-07	MCR	TMEM106A
AGTPBP1	3.90015e-11	0.255509	0.308	0.033	7.32059e-07	MCR	AGTPBP1
CSK	5.63571e-11	0.604547	0.615	0.149	1.05782e-06	MCR	CSK
RNF130	6.98343e-11	1.17283	0.846	0.531	1.31079e-06	MCR	RNF130
AC006978.1	7.94921e-11	0.343465	0.385	0.056	1.49207e-06	MCR	AC006978.1
MTSS1	8.41737e-11	0.806462	0.346	0.046	1.57994e-06	MCR	MTSS1
RNU2-63P	8.90126e-11	0.292354	0.269	0.025	1.67077e-06	MCR	RNU2-63P
TMSB4XP4	1.11824e-10	0.73198	0.654	0.19	2.09894e-06	MCR	TMSB4XP4
DUSP6	1.18502e-10	1.24817	0.308	0.036	2.22429e-06	MCR	DUSP6
TPT1	1.34421e-10	0.716572	1	0.996	2.52309e-06	MCR	TPT1
TMC8	1.34476e-10	0.355896	0.269	0.025	2.52411e-06	MCR	TMC8
HLA-C	1.66908e-10	0.820192	1	0.923	3.13286e-06	MCR	HLA-C
PTGS2	1.75027e-10	0.612674	0.269	0.027	3.28527e-06	MCR	PTGS2
AP1B1	2.13381e-10	0.513258	0.615	0.155	4.00517e-06	MCR	AP1B1
CNN2	2.14501e-10	0.287166	0.423	0.065	4.02619e-06	MCR	CNN2
TPM3	2.85053e-10	0.887189	0.808	0.414	5.35044e-06	MCR	TPM3
ST3GAL6	2.95367e-10	0.544452	0.423	0.077	5.54404e-06	MCR	ST3GAL6
RB1	3.03679e-10	1.00119	0.731	0.297	5.70006e-06	MCR	RB1
GPRIN3	3.17027e-10	0.28687	0.269	0.027	5.9506e-06	MCR	GPRIN3
DOK1	3.71924e-10	0.324599	0.385	0.057	6.98101e-06	MCR	DOK1
CD48	3.787e-10	0.527817	0.385	0.057	7.1082e-06	MCR	CD48
PFKFB2	3.81117e-10	0.289175	0.346	0.048	7.15357e-06	MCR	PFKFB2
SAT11	4.50885e-10	1.68587	0.923	0.709	8.46311e-06	MCR	SAT1
STK10	5.72429e-10	0.365596	0.385	0.057	1.07445e-05	MCR	STK10
RAPH1	6.28545e-10	0.491369	0.423	0.073	1.17978e-05	MCR	RAPH1
EGFL7	6.47133e-10	1.23595	0.462	0.098	1.21467e-05	MCR	EGFL7
FABP5	8.46765e-10	0.521713	0.346	0.046	1.58938e-05	MCR	FABP5
ARHGDIB	8.53566e-10	0.86188	0.885	0.559	1.60214e-05	MCR	ARHGDIB
PSAP	8.61501e-10	1.0172	0.962	0.885	1.61704e-05	MCR	PSAP
NR4A3	1.00771e-09	1.5028	0.5	0.121	1.89147e-05	MCR	NR4A3
GRN	1.02979e-09	1.11341	0.808	0.5	1.93291e-05	MCR	GRN
OTUD1	1.10908e-09	1.36287	0.692	0.268	2.08174e-05	MCR	OTUD1
PABPC1	1.31254e-09	0.82108	0.962	0.885	2.46364e-05	MCR	PABPC1
TMSB10	1.35594e-09	0.956338	1	0.956	2.54509e-05	MCR	TMSB10
RAP2A	1.66882e-09	0.685586	0.5	0.119	3.13238e-05	MCR	RAP2A
PSTPIP2	1.94975e-09	0.369261	0.346	0.052	3.65967e-05	MCR	PSTPIP2
S100A11	1.95034e-09	1.0729	0.923	0.774	3.66079e-05	MCR	S100A11
DCK	2.04192e-09	0.469771	0.5	0.113	3.83268e-05	MCR	DCK
C9orf72	2.0979e-09	0.555888	0.462	0.092	3.93776e-05	MCR	C9orf72
PICALM	2.15212e-09	0.708925	0.769	0.335	4.03954e-05	MCR	PICALM
EPB41L3	2.21535e-09	0.659136	0.615	0.188	4.15822e-05	MCR	EPB41L3
ATP5F1E	2.34537e-09	0.91534	0.885	0.889	4.40226e-05	MCR	ATP5F1E
VMP1	2.61314e-09	1.37389	0.769	0.42	4.90487e-05	MCR	VMP1
PLXDC1	2.89191e-09	0.301556	0.269	0.031	5.42811e-05	MCR	PLXDC1
SAMHD1	2.90379e-09	0.892803	0.769	0.425	5.45041e-05	MCR	SAMHD1
MILR1	3.01067e-09	0.405162	0.346	0.052	5.65103e-05	MCR	MILR1
CST3	3.24395e-09	0.686492	1	0.943	6.08889e-05	MCR	CST3
LIMD2	3.50865e-09	0.446179	0.462	0.098	6.58574e-05	MCR	LIMD2
INKA1	3.58913e-09	0.471981	0.269	0.033	6.7368e-05	MCR	INKA1
FTL	3.65172e-09	0.963727	1	0.983	6.85428e-05	MCR	FTL
SPECC1	3.79242e-09	0.385211	0.423	0.079	7.11837e-05	MCR	SPECC1
MFSD1	3.82524e-09	0.599543	0.615	0.174	7.17998e-05	MCR	MFSD1
PFN1	3.86198e-09	0.885466	0.885	0.78	7.24894e-05	MCR	PFN1
GBP2	4.17066e-09	0.638171	0.462	0.102	7.82832e-05	MCR	GBP2
TRAF3IP3	5.98856e-09	0.277423	0.269	0.031	0.000112405	MCR	TRAF3IP3
IFNGR2	6.38561e-09	0.768785	0.769	0.368	0.000119858	MCR	IFNGR2
CTSH1	7.18404e-09	0.998584	0.846	0.55	0.000134844	MCR	CTSH
LPCAT2	9.31333e-09	0.573064	0.5	0.134	0.000174811	MCR	LPCAT2
FMNL3	9.99874e-09	0.490851	0.462	0.105	0.000187676	MCR	FMNL3
OAS2	1.1349e-08	0.587667	0.269	0.034	0.00021302	MCR	OAS2
MCL1	1.23341e-08	1.12319	0.846	0.705	0.000231511	MCR	MCL1
PTPN18	1.4358e-08	0.518054	0.577	0.161	0.0002695	MCR	PTPN18
CH25H	1.48233e-08	0.4264	0.269	0.034	0.000278233	MCR	CH25H
ABRACL	1.52444e-08	0.477375	0.346	0.057	0.000286137	MCR	ABRACL
TMSB4XP8	1.83884e-08	0.700744	0.577	0.18	0.00034515	MCR	TMSB4XP8
H2AFY	2.14336e-08	0.835775	0.808	0.46	0.00040231	MCR	H2AFY
STX7	2.43221e-08	0.574935	0.731	0.276	0.000456526	MCR	STX7
TMEM86A	3.2106e-08	0.338112	0.308	0.048	0.000602629	MCR	TMEM86A
RAP2B	3.23581e-08	0.868034	0.654	0.262	0.000607362	MCR	RAP2B
SLC1A3	3.45996e-08	0.686083	0.346	0.063	0.000649434	MCR	SLC1A3
C20orf194	4.11574e-08	0.657026	0.692	0.276	0.000772525	MCR	C20orf194
GCA	4.24971e-08	0.516778	0.5	0.136	0.00079767	MCR	GCA
TGFBR1	4.93419e-08	0.472515	0.538	0.153	0.000926148	MCR	TGFBR1
GNAI2	5.02308e-08	0.925896	0.885	0.837	0.000942832	MCR	GNAI2
DENND4B	5.39932e-08	0.387739	0.462	0.109	0.00101345	MCR	DENND4B
RHOG	5.43525e-08	0.953789	0.731	0.379	0.0010202	MCR	RHOG
HLA-A	5.78346e-08	0.553101	1	0.931	0.00108555	MCR	HLA-A
ATP6V0B	5.81041e-08	0.871372	0.808	0.487	0.00109061	MCR	ATP6V0B
FTH1	6.64586e-08	0.693112	0.962	0.992	0.00124743	MCR	FTH1
ZSWIM6	6.83201e-08	0.448356	0.423	0.096	0.00128237	MCR	ZSWIM6
TRMT1	7.28056e-08	0.535422	0.538	0.153	0.00136656	MCR	TRMT1
PYCARD	7.44872e-08	0.782047	0.692	0.324	0.00139813	MCR	PYCARD
STMN11	7.52175e-08	0.391937	0.615	0.209	0.00141183	MCR	STMN1
RIPK2	7.76133e-08	0.510643	0.385	0.08	0.0014568	MCR	RIPK2
EGR3	7.96171e-08	1.2446	0.538	0.182	0.00149441	MCR	EGR3
SYNGR2	7.99529e-08	0.614578	0.577	0.192	0.00150072	MCR	SYNGR2
CARD16	8.36454e-08	0.791921	0.462	0.119	0.00157002	MCR	CARD16
ZFHX3	8.75695e-08	0.70412	0.615	0.218	0.00164368	MCR	ZFHX3
STK38L	9.59165e-08	0.400692	0.385	0.079	0.00180035	MCR	STK38L
HVCN1	9.69943e-08	0.509189	0.538	0.157	0.00182058	MCR	HVCN1
MX2	1.02859e-07	0.341818	0.269	0.04	0.00193065	MCR	MX2
MYO9B	1.03106e-07	0.711342	0.615	0.195	0.0019353	MCR	MYO9B
SLC4A7	1.06936e-07	0.710494	0.423	0.103	0.00200719	MCR	SLC4A7
RNASE11	1.13122e-07	3.10947	0.538	0.182	0.00212331	MCR	RNASE1
SQOR	1.14663e-07	0.255611	0.346	0.063	0.00215222	MCR	SQOR
PTMA	1.23326e-07	0.649576	0.923	0.929	0.00231483	MCR	PTMA
CYTH1	1.29634e-07	0.35333	0.462	0.113	0.00243324	MCR	CYTH1
LTC4S	1.35036e-07	1.03172	0.577	0.19	0.00253462	MCR	LTC4S
GYPC	1.41305e-07	1.22311	0.846	0.46	0.0026523	MCR	GYPC
PAK1	1.54008e-07	0.412452	0.462	0.125	0.00289072	MCR	PAK1
RTN1	1.62261e-07	0.301964	0.423	0.098	0.00304563	MCR	RTN1
KCNK6	1.64596e-07	0.49379	0.538	0.159	0.00308947	MCR	KCNK6
NRP2	1.73021e-07	0.460213	0.308	0.054	0.00324761	MCR	NRP2
KIAA0930	1.77153e-07	0.593198	0.538	0.169	0.00332516	MCR	KIAA0930
RAB20	1.87254e-07	0.600086	0.308	0.052	0.00351477	MCR	RAB20
CCDC88A	1.98167e-07	0.773589	0.615	0.218	0.00371959	MCR	CCDC88A
SCO2	2.35374e-07	0.402236	0.462	0.132	0.00441798	MCR	SCO2
SP110	2.37404e-07	0.523358	0.615	0.224	0.00445607	MCR	SP110
METRNL	2.41267e-07	0.617036	0.538	0.176	0.00452858	MCR	METRNL
CMTM6	2.45025e-07	0.642448	0.731	0.433	0.00459912	MCR	CMTM6
TMEM19	2.45844e-07	0.387658	0.423	0.103	0.00461448	MCR	TMEM19
LYVE1	2.78041e-07	1.6703	0.308	0.059	0.00521883	MCR	LYVE1
TTYH3	3.26858e-07	0.500464	0.346	0.073	0.00613512	MCR	TTYH3
ARRDC2	3.46935e-07	0.341636	0.269	0.044	0.00651197	MCR	ARRDC2
SLC12A9	3.63452e-07	0.370666	0.423	0.105	0.00682199	MCR	SLC12A9
PTBP3	4.01979e-07	0.478799	0.538	0.167	0.00754514	MCR	PTBP3
EIF4EBP1	4.28773e-07	0.487799	0.462	0.119	0.00804808	MCR	EIF4EBP1
PLXDC2	4.73562e-07	0.875163	0.654	0.32	0.00888876	MCR	PLXDC2
PLEKHB2	5.57344e-07	0.538388	0.577	0.193	0.0104613	MCR	PLEKHB2
RF00003	5.58597e-07	0.709065	0.5	0.165	0.0104849	MCR	RF00003
MEF2A	5.98475e-07	1.04768	0.769	0.517	0.0112334	MCR	MEF2A
ZYX	6.58942e-07	0.583162	0.692	0.314	0.0123683	MCR	ZYX
GATM1	6.90339e-07	0.531381	0.346	0.075	0.0129577	MCR	GATM
PHACTR1	7.82999e-07	0.755056	0.346	0.077	0.0146969	MCR	PHACTR1
EVL	7.87796e-07	0.727994	0.731	0.402	0.0147869	MCR	EVL
CDK6	8.70667e-07	0.295727	0.346	0.071	0.0163424	MCR	CDK6
FTLP3	1.03824e-06	0.996518	0.962	0.81	0.0194878	MCR	FTLP3
MAP3K11	1.04443e-06	0.402653	0.346	0.079	0.0196039	MCR	MAP3K11
TGFB1	1.06619e-06	0.654221	0.731	0.389	0.0200124	MCR	TGFB1
SDCBP	1.12718e-06	1.03045	0.885	0.739	0.0211572	MCR	SDCBP
IVNS1ABP	1.13506e-06	0.775203	0.423	0.121	0.0213051	MCR	IVNS1ABP
DUSP1	1.23486e-06	1.20545	0.808	0.759	0.0231784	MCR	DUSP1
RYR1	1.31584e-06	0.358651	0.346	0.079	0.0246983	MCR	RYR1
MAFB	1.37935e-06	1.38244	0.654	0.364	0.0258904	MCR	MAFB
SERPINB9	1.63038e-06	0.624662	0.385	0.102	0.0306023	MCR	SERPINB9
GPR155	1.70988e-06	0.661583	0.577	0.22	0.0320944	MCR	GPR155
KLF6	1.7269e-06	1.74964	0.731	0.531	0.032414	MCR	KLF6
RNPEPL1	1.73585e-06	0.490687	0.462	0.142	0.0325818	MCR	RNPEPL1
MOB1B	1.78486e-06	0.272543	0.346	0.079	0.0335019	MCR	MOB1B
IFI44	1.95429e-06	0.738063	0.538	0.188	0.036682	MCR	IFI44
HOMER3	2.36214e-06	0.683025	0.5	0.18	0.0443374	MCR	HOMER3
CLN8	2.7988e-06	0.494026	0.423	0.121	0.0525335	MCR	CLN8
ZNRF2	3.0417e-06	0.282781	0.385	0.088	0.0570926	MCR	ZNRF2
DSE	3.17079e-06	0.716077	0.654	0.331	0.0595157	MCR	DSE
ARHGEF2	4.02116e-06	0.389224	0.423	0.121	0.0754773	MCR	ARHGEF2
SLC18B1	4.07531e-06	0.572208	0.423	0.136	0.0764935	MCR	SLC18B1
SNX6	4.80505e-06	0.898737	0.769	0.466	0.0901908	MCR	SNX6
FAM111A	4.82829e-06	0.439847	0.5	0.172	0.0906271	MCR	FAM111A
WIPF1	4.85634e-06	0.543062	0.538	0.205	0.0911535	MCR	WIPF1
SMCO4	4.97893e-06	0.336395	0.423	0.111	0.0934546	MCR	SMCO4
YWHAB	5.12148e-06	0.706724	0.846	0.831	0.0961302	MCR	YWHAB
CAP1	6.42414e-06	0.66974	0.808	0.659	0.120581	MCR	CAP1
GPX4	6.57825e-06	0.415615	0.923	0.868	0.123474	MCR	GPX4
TSPAN331	6.9999e-06	0.394994	0.462	0.155	0.131388	MCR	TSPAN33
MPP1	7.10196e-06	0.455653	0.423	0.134	0.133304	MCR	MPP1
PCBP1	7.34367e-06	0.50534	0.923	0.808	0.137841	MCR	PCBP1
JARID2	7.55849e-06	0.425227	0.385	0.109	0.141873	MCR	JARID2
SPTLC2	7.87417e-06	0.352019	0.538	0.199	0.147798	MCR	SPTLC2
RAC1	8.3135e-06	0.535633	0.923	0.86	0.156044	MCR	RAC1
ARPIN	8.68911e-06	0.379662	0.462	0.148	0.163095	MCR	ARPIN
FUOM	9.30401e-06	0.253935	0.269	0.056	0.174636	MCR	FUOM
RIN3	9.96837e-06	0.416525	0.385	0.103	0.187106	MCR	RIN3
SNAP23	1.04382e-05	0.685771	0.731	0.364	0.195925	MCR	SNAP23
RAB31	1.17652e-05	0.638041	0.654	0.324	0.220833	MCR	RAB31
DAZAP2	1.2006e-05	0.643819	0.846	0.625	0.225352	MCR	DAZAP2
SAMD9	1.21113e-05	0.574639	0.5	0.178	0.227329	MCR	SAMD9
DOCK11	1.21189e-05	0.416017	0.308	0.071	0.227472	MCR	DOCK11
CLEC2D	1.25153e-05	0.461379	0.462	0.148	0.234912	MCR	CLEC2D
ARHGAP31	1.27253e-05	0.278292	0.308	0.071	0.238854	MCR	ARHGAP31
IFI16	1.28922e-05	0.637612	0.731	0.59	0.241986	MCR	IFI16
GNAS	1.30848e-05	0.421393	0.962	0.929	0.245602	MCR	GNAS
SCAMP2	1.39175e-05	0.681533	0.654	0.352	0.261231	MCR	SCAMP2
GAA	1.52515e-05	0.501104	0.5	0.182	0.286271	MCR	GAA
GPCPD1	1.52796e-05	0.385306	0.385	0.117	0.286798	MCR	GPCPD1
ARL4C	1.64871e-05	0.450573	0.385	0.109	0.309463	MCR	ARL4C
BIN1	1.69752e-05	0.988768	0.769	0.487	0.318624	MCR	BIN1
ARHGAP15	1.76905e-05	0.368275	0.385	0.109	0.332051	MCR	ARHGAP15
LAP3	1.77243e-05	0.803931	0.615	0.368	0.332685	MCR	LAP3
REEP4	1.85479e-05	0.2623	0.269	0.057	0.348145	MCR	REEP4
FAM129A	1.87195e-05	0.601431	0.423	0.142	0.351365	MCR	FAM129A
AKR1B1	1.97001e-05	0.849614	0.731	0.519	0.369771	MCR	AKR1B1
MSL3	2.03003e-05	0.281487	0.423	0.138	0.381037	MCR	MSL3
GAL3ST4	2.04339e-05	0.415377	0.308	0.079	0.383544	MCR	GAL3ST4
PLXNB2	2.06771e-05	0.57645	0.538	0.203	0.388109	MCR	PLXNB2
PARP8	2.10534e-05	0.350332	0.269	0.059	0.395173	MCR	PARP8
FCHSD2	2.12601e-05	0.311669	0.5	0.174	0.399052	MCR	FCHSD2
ZEB2	2.17265e-05	0.715223	0.846	0.651	0.407807	MCR	ZEB2
RASSF3	2.19805e-05	0.356138	0.269	0.057	0.412575	MCR	RASSF3
GNAQ	2.21245e-05	0.550804	0.654	0.368	0.415277	MCR	GNAQ
KCTD12	2.43952e-05	0.835808	0.808	0.657	0.457897	MCR	KCTD12
STAT1	2.62875e-05	1.0848	0.577	0.318	0.493416	MCR	STAT1
CHCHD10	2.71494e-05	0.458727	0.769	0.523	0.509594	MCR	CHCHD10
STK4	2.81599e-05	0.265385	0.462	0.165	0.528561	MCR	STK4
SH3BGRL3	2.84547e-05	0.597425	0.769	0.686	0.534095	MCR	SH3BGRL3
KDM2B	2.89671e-05	0.417553	0.346	0.098	0.543712	MCR	KDM2B
KCNAB2	3.07418e-05	0.255211	0.269	0.057	0.577024	MCR	KCNAB2
SIPA1	3.14299e-05	0.332496	0.385	0.109	0.589939	MCR	SIPA1
NR4A2	3.14726e-05	1.10937	0.577	0.266	0.590741	MCR	NR4A2
ANKH	3.29717e-05	0.623494	0.462	0.169	0.618878	MCR	ANKH
ATF5	3.33756e-05	0.39339	0.5	0.176	0.62646	MCR	ATF5
PLEKHA2	3.4966e-05	0.544656	0.423	0.155	0.656311	MCR	PLEKHA2
MAP11	3.91887e-05	0.280158	0.269	0.059	0.735573	MCR	MAP11
DRAM2	3.98208e-05	0.51869	0.5	0.213	0.747436	MCR	DRAM2
DAB2	4.22882e-05	1.32395	0.731	0.554	0.79375	MCR	DAB2
CNTRL	4.29679e-05	0.317969	0.462	0.161	0.806507	MCR	CNTRL
LIPA	4.47683e-05	0.665006	0.5	0.215	0.840302	MCR	LIPA
SHTN1	4.7699e-05	0.325804	0.462	0.172	0.89531	MCR	SHTN1
KLHL5	5.26617e-05	0.255356	0.385	0.119	0.98846	MCR	KLHL5
AC122718.1	5.44212e-05	0.257645	0.308	0.08	1	MCR	AC122718.1
IFI44L	5.78105e-05	0.966223	0.615	0.335	1	MCR	IFI44L
PILRA	6.70208e-05	0.306807	0.538	0.224	1	MCR	PILRA
EFHD2	6.71698e-05	0.430648	0.462	0.169	1	MCR	EFHD2
ITSN2	6.96276e-05	0.595705	0.5	0.22	1	MCR	ITSN2
RF02271	7.37958e-05	0.273916	0.346	0.098	1	MCR	RF02271
TBC1D9	7.44073e-05	0.506867	0.5	0.222	1	MCR	TBC1D9
ADPGK	7.76106e-05	0.364021	0.5	0.195	1	MCR	ADPGK
CNPY3	8.1502e-05	0.512102	0.577	0.312	1	MCR	CNPY3
ISG15	8.36201e-05	0.722067	0.385	0.126	1	MCR	ISG15
SH3BP2	8.36708e-05	0.411496	0.538	0.234	1	MCR	SH3BP2
MVB12B	8.40807e-05	0.270245	0.269	0.065	1	MCR	MVB12B
ATM	8.48382e-05	0.387694	0.731	0.404	1	MCR	ATM
ANKRD13D	8.70825e-05	0.283565	0.423	0.155	1	MCR	ANKRD13D
AGO4	9.28545e-05	0.284571	0.346	0.109	1	MCR	AGO4
RAB32	9.7966e-05	0.37774	0.577	0.297	1	MCR	RAB32
CTSC	9.87122e-05	0.728206	0.846	0.703	1	MCR	CTSC
CSTA	9.87203e-05	0.654057	0.423	0.174	1	MCR	CSTA
GLRX	9.87771e-05	0.462284	0.577	0.266	1	MCR	GLRX
ATP6V1B2	0.000100887	0.349514	0.538	0.234	1	MCR	ATP6V1B2
OAZ1	0.000105506	0.398227	0.885	0.902	1	MCR	OAZ1
YBX1	0.00011197	0.439895	0.885	0.9	1	MCR	YBX1
RF00017	0.000112447	0.510789	0.538	0.226	1	MCR	RF00017
CD302	0.000119097	0.573541	0.731	0.554	1	MCR	CD302
SLC50A1	0.000124018	0.29976	0.462	0.161	1	MCR	SLC50A1
ARPC2	0.000127343	0.682675	0.769	0.839	1	MCR	ARPC2
IQGAP1	0.000132061	0.639344	0.692	0.502	1	MCR	IQGAP1
MT-RNR1	0.000132489	0.496343	0.962	0.985	1	MCR	MT-RNR1
M6PR	0.000134462	0.418572	0.462	0.17	1	MCR	M6PR
PLAAT31	0.000144115	0.484014	0.577	0.268	1	MCR	PLAAT3
FOXP1	0.000144819	0.418286	0.538	0.243	1	MCR	FOXP1
STX3	0.000146182	0.27987	0.308	0.088	1	MCR	STX3
NFKBIZ	0.00014812	0.944578	0.731	0.533	1	MCR	NFKBIZ
TNFAIP2	0.000149751	1.05038	0.615	0.297	1	MCR	TNFAIP2
CFL1	0.000150055	0.476137	0.846	0.879	1	MCR	CFL1
CASP4	0.000163534	0.379521	0.462	0.203	1	MCR	CASP4
FCGRT	0.000176211	0.796357	0.962	0.843	1	MCR	FCGRT
CMTR2	0.000181435	0.440827	0.346	0.111	1	MCR	CMTR2
PRKCD	0.000186144	0.319083	0.423	0.161	1	MCR	PRKCD
AC020916.1	0.000194181	0.938373	0.654	0.427	1	MCR	AC020916.1
ARL5A	0.00020146	0.545273	0.692	0.506	1	MCR	ARL5A
DNAJC15	0.00020597	0.317331	0.308	0.088	1	MCR	DNAJC15
BTG21	0.000212101	0.622271	0.808	0.667	1	MCR	BTG2
SPRED1	0.000241517	0.673689	0.5	0.238	1	MCR	SPRED1
CXCL12	0.000246707	1.10439	0.577	0.356	1	MCR	CXCL12
MT-ND2	0.000251555	0.507409	1	0.966	1	MCR	MT-ND2
ARPC4	0.000275292	0.372451	0.654	0.418	1	MCR	ARPC4
RCC2	0.000295203	0.318761	0.385	0.134	1	MCR	RCC2
BCL2	0.000296073	0.342625	0.346	0.121	1	MCR	BCL2
GLS	0.000304153	0.306892	0.615	0.316	1	MCR	GLS
MBNL1	0.000305644	0.664554	0.692	0.561	1	MCR	MBNL1
TRA2B	0.000308769	0.715566	0.808	0.617	1	MCR	TRA2B
AMDHD2	0.000314135	0.516988	0.385	0.157	1	MCR	AMDHD2
MGAT1	0.000329041	0.521064	0.692	0.517	1	MCR	MGAT1
ATG7	0.000341023	0.31232	0.346	0.121	1	MCR	ATG7
SORL1	0.000344193	0.970467	0.615	0.418	1	MCR	SORL1
SNX29	0.000350376	0.522497	0.385	0.149	1	MCR	SNX29
SGMS1	0.000360635	0.714497	0.346	0.128	1	MCR	SGMS1
ASAH1	0.000368338	0.928096	0.808	0.657	1	MCR	ASAH1
MAF	0.000368659	1.02908	0.731	0.64	1	MCR	MAF
ARAP1	0.000383667	0.637067	0.423	0.192	1	MCR	ARAP1
TGIF1	0.000394677	0.526527	0.462	0.203	1	MCR	TGIF1
TMEM65	0.000409508	0.331974	0.385	0.153	1	MCR	TMEM65
LYST	0.000439976	0.289767	0.462	0.197	1	MCR	LYST
MANBA	0.000444538	0.330764	0.385	0.148	1	MCR	MANBA
ZFP36L1	0.000462679	0.750601	0.923	0.906	1	MCR	ZFP36L1
DRAM1	0.000489209	0.312242	0.346	0.123	1	MCR	DRAM1
SERP1	0.00049352	0.434741	0.769	0.749	1	MCR	SERP1
TLR5	0.000503052	0.359792	0.423	0.176	1	MCR	TLR5
HIGD2A	0.000512485	0.423168	0.808	0.592	1	MCR	HIGD2A
RNF149	0.00051369	0.402978	0.462	0.222	1	MCR	RNF149
CDV3	0.000530215	0.404737	0.654	0.389	1	MCR	CDV3
TGFBR2	0.000548675	0.434308	0.5	0.239	1	MCR	TGFBR2
DNAJC51	0.000551342	0.306916	0.308	0.1	1	MCR	DNAJC5
KIAA1147	0.000606757	0.437019	0.346	0.123	1	MCR	KIAA1147
IRAK1	0.000641386	0.286272	0.5	0.224	1	MCR	IRAK1
AC005747.11	0.000644658	0.274865	0.423	0.176	1	MCR	AC005747.1
AC124319.1	0.000712559	0.709964	0.577	0.36	1	MCR	AC124319.1
WSB1	0.000713498	0.400386	0.846	0.797	1	MCR	WSB1
DENND1B	0.00073404	0.376723	0.385	0.161	1	MCR	DENND1B
HMOX1	0.000756677	0.638627	0.538	0.276	1	MCR	HMOX1
IL17RA	0.000760132	0.321435	0.346	0.125	1	MCR	IL17RA
GIT2	0.000760582	0.340811	0.462	0.205	1	MCR	GIT2
IER21	0.000764465	0.512334	0.846	0.807	1	MCR	IER2
SNX18	0.000781047	0.496616	0.423	0.195	1	MCR	SNX18
PIP4K2A	0.000782109	0.256034	0.385	0.144	1	MCR	PIP4K2A
TNFAIP3	0.000806311	0.911902	0.385	0.159	1	MCR	TNFAIP3
CYB561D2	0.000818313	0.507686	0.346	0.126	1	MCR	CYB561D2
EMILIN2	0.000823877	0.304863	0.385	0.163	1	MCR	EMILIN2
C6orf62	0.000858837	0.591209	0.654	0.517	1	MCR	C6orf62
USP12	0.000859547	0.294471	0.269	0.075	1	MCR	USP12
C20orf27	0.000952977	0.459498	0.5	0.274	1	MCR	C20orf27
TMX1	0.000966813	0.306334	0.5	0.255	1	MCR	TMX1
IER5	0.000990908	0.996591	0.538	0.328	1	MCR	IER5
DHRS3	0.0010117	0.339748	0.308	0.109	1	MCR	DHRS3
SLC1A5	0.00101749	0.299017	0.346	0.134	1	MCR	SLC1A5
PBX3	0.00106403	0.368983	0.385	0.155	1	MCR	PBX3
NFKBIA	0.00107068	1.10678	0.769	0.718	1	MCR	NFKBIA
CCL2	0.00109304	1.73044	0.346	0.144	1	MCR	CCL2
ME2	0.00113468	0.295907	0.423	0.18	1	MCR	ME2
CREM	0.00117812	0.533018	0.5	0.264	1	MCR	CREM
CTSD	0.0012051	0.560979	0.769	0.613	1	MCR	CTSD
SPCS3	0.00124233	0.443893	0.538	0.301	1	MCR	SPCS3
ALKBH7	0.0012866	0.373706	0.692	0.546	1	MCR	ALKBH7
COMMD5	0.00136104	0.555667	0.5	0.247	1	MCR	COMMD5
PFN1P1	0.00138982	0.258008	0.423	0.197	1	MCR	PFN1P1
STARD7	0.0014356	0.451891	0.5	0.284	1	MCR	STARD7
AC103591.3	0.00150224	0.305768	0.308	0.109	1	MCR	AC103591.3
RESF1	0.00150951	0.314742	0.538	0.284	1	MCR	RESF1
UBE2W	0.00157674	0.485217	0.423	0.195	1	MCR	UBE2W
H2AFV	0.00159861	0.399136	0.731	0.533	1	MCR	H2AFV
RAB8A	0.00171227	0.65682	0.577	0.343	1	MCR	RAB8A
MBP	0.00171487	0.294099	0.462	0.234	1	MCR	MBP
ROGDI	0.00173017	0.389861	0.346	0.14	1	MCR	ROGDI
CLIC1	0.00174197	0.379317	0.885	0.854	1	MCR	CLIC1
IRF7	0.00177105	0.252257	0.308	0.111	1	MCR	IRF7
MTHFD2	0.00179165	0.250312	0.385	0.153	1	MCR	MTHFD2
UBA52	0.00179833	0.39717	0.923	0.937	1	MCR	UBA52
RNF166	0.00181261	0.374646	0.346	0.146	1	MCR	RNF166
APLP21	0.00187249	0.594881	0.808	0.672	1	MCR	APLP2
GNS	0.00189781	0.407134	0.577	0.404	1	MCR	GNS
COLGALT1	0.00193735	0.664462	0.423	0.205	1	MCR	COLGALT1
LYSMD2	0.00197235	0.300098	0.462	0.211	1	MCR	LYSMD2
MTMR14	0.00197681	0.329269	0.385	0.178	1	MCR	MTMR14
PDGFC	0.00204314	0.461053	0.269	0.096	1	MCR	PDGFC
DUSP2	0.00204386	0.903934	0.308	0.117	1	MCR	DUSP2
TOR2A	0.00209536	0.307975	0.346	0.125	1	MCR	TOR2A
C9orf16	0.00213396	0.631349	0.654	0.45	1	MCR	C9orf16
PLEKHM2	0.00222664	0.60203	0.5	0.272	1	MCR	PLEKHM2
UQCR10	0.00233385	0.408184	0.885	0.803	1	MCR	UQCR10
GRK2	0.00242056	0.269136	0.462	0.236	1	MCR	GRK2
CREBL2	0.00249969	0.499567	0.538	0.328	1	MCR	CREBL2
NAGK	0.00254918	0.389798	0.462	0.249	1	MCR	NAGK
CLEC2B	0.0025673	0.422383	0.615	0.416	1	MCR	CLEC2B
TPT1P9	0.00259473	0.621601	0.808	0.722	1	MCR	TPT1P9
UVRAG	0.00272121	0.316261	0.385	0.19	1	MCR	UVRAG
REX1BD	0.00276663	0.605116	0.692	0.513	1	MCR	REX1BD
PTPN12	0.00282033	0.598758	0.538	0.312	1	MCR	PTPN12
HERPUD1	0.00283682	0.781081	0.731	0.753	1	MCR	HERPUD1
NCOA7	0.00286763	0.690034	0.462	0.245	1	MCR	NCOA7
ACTR2	0.00292319	0.638757	0.615	0.544	1	MCR	ACTR2
MSRA	0.00304484	0.271382	0.269	0.092	1	MCR	MSRA
ATF7IP	0.00319796	0.505198	0.538	0.328	1	MCR	ATF7IP
ABHD11	0.00320686	0.286533	0.269	0.098	1	MCR	ABHD11
IFNGR1	0.00326674	0.836593	0.615	0.548	1	MCR	IFNGR1
NCOA3	0.00329937	0.337818	0.462	0.239	1	MCR	NCOA3
MSN	0.00339668	0.531289	0.654	0.605	1	MCR	MSN
DTX3L	0.00340175	0.425828	0.423	0.193	1	MCR	DTX3L
KDM6B	0.00342228	0.555296	0.462	0.28	1	MCR	KDM6B
PSMB9	0.00360462	0.355312	0.577	0.425	1	MCR	PSMB9
PRMT9	0.00366434	0.587997	0.385	0.184	1	MCR	PRMT9
RUNX1	0.00377835	0.302696	0.308	0.119	1	MCR	RUNX1
ATF3	0.00378156	0.472716	0.5	0.297	1	MCR	ATF3
PPT1	0.00392948	0.472113	0.538	0.444	1	MCR	PPT1
FTH1P11	0.00395068	0.389807	0.346	0.142	1	MCR	FTH1P11
ARF6	0.00401846	0.341023	0.654	0.452	1	MCR	ARF6
SWAP70	0.00403773	0.392662	0.5	0.284	1	MCR	SWAP70
TAOK3	0.00406002	0.30676	0.538	0.324	1	MCR	TAOK3
PLD2	0.00410196	0.267099	0.308	0.126	1	MCR	PLD2
RNF135	0.00410934	0.298546	0.423	0.201	1	MCR	RNF135
TNFSF10	0.00412362	0.350268	0.385	0.195	1	MCR	TNFSF10
TM9SF2	0.00421808	0.619584	0.615	0.469	1	MCR	TM9SF2
ACSM5	0.00426304	0.3666	0.269	0.109	1	MCR	ACSM5
PARP14	0.00428148	0.768406	0.615	0.397	1	MCR	PARP14
KDM3A	0.00477638	0.442691	0.269	0.107	1	MCR	KDM3A
MEMO1	0.00486431	0.296161	0.346	0.149	1	MCR	MEMO1
DPYD	0.0048683	0.398232	0.538	0.299	1	MCR	DPYD
NAMPT	0.00489421	0.69085	0.538	0.372	1	MCR	NAMPT
WWP1	0.005261	0.728363	0.5	0.31	1	MCR	WWP1
AAK1	0.005286	0.307345	0.615	0.398	1	MCR	AAK1
ATP6V0A1	0.00532006	0.428678	0.462	0.228	1	MCR	ATP6V0A1
GRB2	0.00540671	0.543044	0.462	0.284	1	MCR	GRB2
CEP170	0.00557367	0.401954	0.5	0.261	1	MCR	CEP170
CHMP1B	0.00570787	0.447449	0.5	0.307	1	MCR	CHMP1B
PRPF38B	0.00574429	0.516074	0.654	0.464	1	MCR	PRPF38B
TAB2	0.00602143	0.255597	0.5	0.295	1	MCR	TAB2
DDX3X	0.00621089	0.484898	0.692	0.565	1	MCR	DDX3X
MED13	0.00625674	0.357871	0.538	0.339	1	MCR	MED13
SMAD7	0.00635628	0.381861	0.308	0.138	1	MCR	SMAD7
STX12	0.00669966	0.462459	0.577	0.4	1	MCR	STX12
ACTR3	0.00672639	0.449744	0.577	0.389	1	MCR	ACTR3
RAPGEF1	0.00674801	0.327341	0.269	0.105	1	MCR	RAPGEF1
RNF41	0.00677843	0.307028	0.462	0.241	1	MCR	RNF41
FEZ2	0.00750701	0.409102	0.577	0.375	1	MCR	FEZ2
AL096870.10	0.00758958	0.34456	0.269	0.105	1	MCR	AL096870.10
RNASEK	0.00806153	0.471732	0.846	0.854	1	MCR	RNASEK
CELF2	0.00810077	0.406781	0.577	0.448	1	MCR	CELF2
OSGEP	0.00832445	0.425453	0.423	0.213	1	MCR	OSGEP
LRRK2	0.00833146	0.721395	0.346	0.149	1	MCR	LRRK2
CDC42SE2	0.00834681	0.270135	0.385	0.201	1	MCR	CDC42SE2
GNG5	0.00839388	0.402913	0.577	0.421	1	MCR	GNG5
ATXN2L	0.00840773	0.29758	0.5	0.301	1	MCR	ATXN2L
VASP	0.00870424	0.263818	0.385	0.197	1	MCR	VASP
COX5A	0.00876715	0.411211	0.654	0.529	1	MCR	COX5A
IFFO1	0.00876806	0.32289	0.346	0.174	1	MCR	IFFO1
DENND1A	0.00918172	0.273414	0.308	0.128	1	MCR	DENND1A
ETV6	0.00966105	0.429988	0.462	0.318	1	MCR	ETV6
BAZ1A	0.00974399	0.329589	0.423	0.228	1	MCR	BAZ1A
IKBKB	0.00977826	0.549953	0.346	0.17	1	MCR	IKBKB
CFLAR	0.00978428	0.50274	0.615	0.441	1	MCR	CFLAR
NCOA4	0.00992398	0.547149	0.615	0.41	1	MCR	NCOA4
CD3E	3.62686e-109	1.87825	0.905	0	6.80763e-105	TCL	CD3E
CD3D	4.40907e-105	2.20557	0.952	0.004	8.27583e-101	TCL	CD3D
GZMK	5.92783e-104	2.81221	0.905	0.002	1.11265e-99	TCL	GZMK
GZMM	5.92783e-104	1.87899	0.905	0.002	1.11265e-99	TCL	GZMM
CD2	2.46011e-103	2.06372	0.857	0	4.61763e-99	TCL	CD2
XCL1	2.46011e-103	1.95425	0.857	0	4.61763e-99	TCL	XCL1
GZMA	1.32303e-102	3.02536	1	0.008	2.48334e-98	TCL	GZMA
CTSW	6.0019e-95	1.79429	0.905	0.006	1.12656e-90	TCL	CTSW
NKG7	2.03985e-93	2.56653	0.857	0.004	3.8288e-89	TCL	NKG7
GZMH	2.03985e-93	2.05117	0.857	0.004	3.8288e-89	TCL	GZMH
LCK	2.03985e-93	1.62535	0.857	0.004	3.8288e-89	TCL	LCK
SKAP1	2.22948e-93	1.37664	0.857	0.004	4.18474e-89	TCL	SKAP1
CD8A	2.67333e-92	1.95167	0.81	0.002	5.01784e-88	TCL	CD8A
CD52	2.9655e-92	2.64821	1	0.013	5.56625e-88	TCL	CD52
CD8B	9.82552e-92	1.46305	0.762	0	1.84425e-87	TCL	CD8B
CCL5	2.30126e-89	3.41012	1	0.015	4.31946e-85	TCL	CCL5
CST7	7.16616e-89	1.8846	0.857	0.006	1.34509e-84	TCL	CST7
CD3G	1.66169e-86	1.57916	0.762	0.002	3.11899e-82	TCL	CD3G
LINC01871	7.38677e-82	1.36425	0.762	0.004	1.3865e-77	TCL	LINC01871
RUNX3	1.06575e-77	1.57982	0.762	0.006	2.00042e-73	TCL	RUNX3
CD27	1.06575e-77	1.53101	0.762	0.006	2.00042e-73	TCL	CD27
TRAC	3.10876e-76	2.69633	0.952	0.021	5.83514e-72	TCL	TRAC
PVRIG	1.75172e-74	1.13347	0.619	0	3.28797e-70	TCL	PVRIG
IL2RG	5.53237e-73	1.67813	0.81	0.011	1.03843e-68	TCL	IL2RG
IKZF3	2.05818e-70	1.0234	0.667	0.004	3.8632e-66	TCL	IKZF3
LTB	2.26528e-70	1.59815	0.762	0.009	4.25193e-66	TCL	LTB
PRF1	9.00377e-69	0.894975	0.571	0	1.69001e-64	TCL	PRF1
CD96	9.00377e-69	0.854067	0.571	0	1.69001e-64	TCL	CD96
RAC21	8.97169e-68	1.88233	0.952	0.028	1.68399e-63	TCL	RAC2
CD69	7.95943e-65	2.54274	0.905	0.027	1.49399e-60	TCL	CD69
CD247	9.76776e-65	0.906036	0.619	0.004	1.83341e-60	TCL	CD247
SH2D1A	1.46226e-63	0.918227	0.571	0.002	2.74466e-59	TCL	SH2D1A
PRKCQ	2.50856e-63	1.04961	0.571	0.002	4.70856e-59	TCL	PRKCQ
TRGC2	4.42729e-63	1.38149	0.524	0	8.31003e-59	TCL	TRGC2
SIT1	4.42729e-63	0.922552	0.524	0	8.31003e-59	TCL	SIT1
CD531	2.4538e-59	1.61272	0.952	0.036	4.60579e-55	TCL	CD53
SAMD3	6.94067e-58	1.19691	0.524	0.002	1.30276e-53	TCL	SAMD3
FASLG	2.08432e-57	1.30385	0.476	0	3.91227e-53	TCL	FASLG
BCL11B	2.08432e-57	0.99436	0.476	0	3.91227e-53	TCL	BCL11B
PRKCQ-AS1	2.08432e-57	0.897093	0.476	0	3.91227e-53	TCL	PRKCQ-AS1
PTGDR	1.35576e-56	1.32346	0.667	0.011	2.54476e-52	TCL	PTGDR
PCED1B-AS11	2.94562e-56	1.30213	0.81	0.025	5.52893e-52	TCL	PCED1B-AS1
HCST1	1.6386e-55	2.54162	1	0.051	3.07565e-51	TCL	HCST
TBC1D10C	3.20331e-55	0.922279	0.571	0.006	6.01261e-51	TCL	TBC1D10C
PTPRC1	7.52866e-54	2.13929	0.952	0.046	1.41313e-49	TCL	PTPRC
MATK	1.88246e-53	0.977866	0.524	0.004	3.53338e-49	TCL	MATK
LY9	1.88246e-53	0.840244	0.524	0.004	3.53338e-49	TCL	LY9
CD371	6.7623e-53	1.6385	1	0.051	1.26928e-48	TCL	CD37
GMFG1	7.15161e-53	1.85606	1	0.053	1.34236e-48	TCL	GMFG
IL2RB	3.10593e-52	0.79109	0.476	0.002	5.82984e-48	TCL	IL2RB
SH2D2A	3.10593e-52	0.751846	0.476	0.002	5.82984e-48	TCL	SH2D2A
THEMIS	3.10593e-52	0.674468	0.476	0.002	5.82984e-48	TCL	THEMIS
CD7	3.70603e-52	1.08192	0.476	0.002	6.95622e-48	TCL	CD7
XCL2	9.40484e-52	1.33267	0.429	0	1.76529e-47	TCL	XCL2
CXCR3	9.40484e-52	1.14949	0.429	0	1.76529e-47	TCL	CXCR3
LINC00861	9.40484e-52	1.02736	0.429	0	1.76529e-47	TCL	LINC00861
SCML4	9.40484e-52	0.636352	0.429	0	1.76529e-47	TCL	SCML4
PEBP1P3	9.79441e-52	1.1737	0.571	0.008	1.83841e-47	TCL	PEBP1P3
STAT4	1.02231e-49	0.938993	0.524	0.006	1.91888e-45	TCL	STAT4
CD481	7.19515e-48	1.91969	0.857	0.042	1.35053e-43	TCL	CD48
SAMSN11	3.24592e-46	1.39023	0.714	0.025	6.09259e-42	TCL	SAMSN1
FCRL6	4.07264e-46	0.919583	0.381	0	7.64434e-42	TCL	FCRL6
CXCR6	4.07264e-46	0.69833	0.381	0	7.64434e-42	TCL	CXCR6
MS4A1	4.07264e-46	0.667497	0.381	0	7.64434e-42	TCL	MS4A1
SLAMF1	4.07264e-46	0.595953	0.381	0	7.64434e-42	TCL	SLAMF1
SIRPG	4.07264e-46	0.577869	0.381	0	7.64434e-42	TCL	SIRPG
ITK	4.07264e-46	0.556487	0.381	0	7.64434e-42	TCL	ITK
ALOX5AP1	5.50331e-46	1.70543	0.81	0.036	1.03297e-41	TCL	ALOX5AP
CXCR41	4.20846e-45	2.73926	0.905	0.055	7.89928e-41	TCL	CXCR4
GPSM31	5.49615e-45	1.5033	0.762	0.032	1.03163e-40	TCL	GPSM3
KLRG1	2.85673e-44	1.07088	0.476	0.006	5.36209e-40	TCL	KLRG1
PYHIN1	2.85673e-44	0.967832	0.476	0.006	5.36209e-40	TCL	PYHIN1
RHOH	1.38069e-43	1.06077	0.524	0.009	2.59156e-39	TCL	RHOH
CYTIP	4.30245e-43	0.908736	0.524	0.009	8.0757e-39	TCL	CYTIP
CORO1A1	1.57064e-42	2.0149	0.905	0.063	2.94808e-38	TCL	CORO1A
C16orf54	2.11594e-42	0.942833	0.429	0.004	3.97162e-38	TCL	C16orf54
TRAF3IP31	3.2214e-42	1.11366	0.619	0.019	6.04656e-38	TCL	TRAF3IP3
CYFIP2	1.18183e-41	0.958014	0.571	0.015	2.2183e-37	TCL	CYFIP2
GIMAP71	1.88158e-41	1.37746	0.714	0.03	3.53172e-37	TCL	GIMAP7
KLRK1	5.13051e-41	0.873879	0.381	0.002	9.62997e-37	TCL	KLRK1
RASGRP1	5.13051e-41	0.790645	0.381	0.002	9.62997e-37	TCL	RASGRP1
RASAL3	5.25588e-41	1.18596	0.524	0.011	9.86528e-37	TCL	RASAL3
ITGAL	6.76356e-41	0.84953	0.524	0.011	1.26952e-36	TCL	ITGAL
GRAP2	1.69557e-40	0.67876	0.333	0	3.18259e-36	TCL	GRAP2
ZAP70	1.69557e-40	0.644342	0.333	0	3.18259e-36	TCL	ZAP70
TIGIT	1.69557e-40	0.639815	0.333	0	3.18259e-36	TCL	TIGIT
PDCD1	1.69557e-40	0.564177	0.333	0	3.18259e-36	TCL	PDCD1
SLA2	1.69557e-40	0.563157	0.333	0	3.18259e-36	TCL	SLA2
IKZF11	3.09985e-40	1.12508	0.619	0.021	5.81842e-36	TCL	IKZF1
LCP11	6.64893e-39	1.46083	0.81	0.047	1.248e-34	TCL	LCP1
KLRB1	6.844e-39	1.97106	0.429	0.006	1.28462e-34	TCL	KLRB1
PSTPIP1	8.16078e-39	0.89707	0.524	0.013	1.53178e-34	TCL	PSTPIP1
CCDC88C	5.98221e-38	0.845903	0.571	0.019	1.12286e-33	TCL	CCDC88C
STK17A	3.60442e-37	1.36258	0.667	0.032	6.76549e-33	TCL	STK17A
SYTL1	6.20742e-37	0.760523	0.381	0.004	1.16513e-32	TCL	SYTL1
TNFSF14	7.24662e-37	0.911429	0.381	0.004	1.36019e-32	TCL	TNFSF14
BICDL1	1.0664e-36	0.777168	0.381	0.004	2.00163e-32	TCL	BICDL1
RGS11	1.46905e-36	2.11517	0.762	0.046	2.75741e-32	TCL	RGS1
CD441	2.32736e-36	1.64975	0.857	0.066	4.36845e-32	TCL	CD44
SLAMF7	6.40708e-36	0.70624	0.429	0.008	1.20261e-31	TCL	SLAMF7
ITGB21	1.81577e-35	1.27909	0.762	0.046	3.40819e-31	TCL	ITGB2
CYTOR	5.34619e-35	1.32582	0.762	0.053	1.00348e-30	TCL	CYTOR
UBASH3A	6.80416e-35	0.509628	0.286	0	1.27714e-30	TCL	UBASH3A
DTHD1	6.80416e-35	0.487927	0.286	0	1.27714e-30	TCL	DTHD1
PPP2R2B	6.80416e-35	0.478258	0.286	0	1.27714e-30	TCL	PPP2R2B
FYB11	1.63708e-34	1.3538	0.81	0.057	3.07279e-30	TCL	FYB1
STK17B1	5.41944e-34	1.44846	0.81	0.065	1.01723e-29	TCL	STK17B
HOPX1	5.92892e-34	1.52827	0.619	0.028	1.11286e-29	TCL	HOPX
PTPN22	5.94888e-34	0.855943	0.476	0.013	1.1166e-29	TCL	PTPN22
ARL4C1	6.73932e-34	1.69094	0.905	0.091	1.26497e-29	TCL	ARL4C
AC114760.2	7.91706e-34	0.745317	0.476	0.013	1.48603e-29	TCL	AC114760.2
FXYD51	1.54192e-33	1.36039	0.857	0.066	2.89418e-29	TCL	FXYD5
SYTL3	1.56859e-33	0.843012	0.476	0.013	2.94424e-29	TCL	SYTL3
DOK2	2.34407e-33	1.1153	0.524	0.019	4.39982e-29	TCL	DOK2
LINC00892	1.57178e-31	0.929955	0.333	0.004	2.95024e-27	TCL	LINC00892
S1PR4	1.57178e-31	0.727725	0.333	0.004	2.95024e-27	TCL	S1PR4
CRTAM	1.57178e-31	0.671233	0.333	0.004	2.95024e-27	TCL	CRTAM
TNFAIP81	7.0262e-31	1.19662	0.667	0.044	1.31882e-26	TCL	TNFAIP8
APBB1IP1	1.85332e-30	0.915717	0.571	0.028	3.47868e-26	TCL	APBB1IP
EVI2B1	5.66506e-30	0.838537	0.667	0.04	1.06333e-25	TCL	EVI2B
NCR3	6.23034e-30	0.569574	0.286	0.002	1.16943e-25	TCL	NCR3
MYBL1	6.23034e-30	0.514899	0.286	0.002	1.16943e-25	TCL	MYBL1
RAB11FIP4	6.23034e-30	0.461738	0.286	0.002	1.16943e-25	TCL	RAB11FIP4
GATA3	6.23034e-30	0.414203	0.286	0.002	1.16943e-25	TCL	GATA3
ACAP1	2.06008e-29	1.56641	0.81	0.083	3.86677e-25	TCL	ACAP1
PTPN7	5.9934e-29	1.04649	0.619	0.04	1.12496e-24	TCL	PTPN7
IL10RA1	6.42931e-29	0.836966	0.619	0.038	1.20678e-24	TCL	IL10RA
P2RY10	2.18121e-28	0.587104	0.333	0.006	4.09413e-24	TCL	P2RY10
UCP21	3.92219e-28	1.34608	0.667	0.047	7.36195e-24	TCL	UCP2
SRGN1	5.98626e-28	1.759	1	0.148	1.12362e-23	TCL	SRGN
LAPTM51	1.17737e-27	1.42954	0.714	0.057	2.20993e-23	TCL	LAPTM5
PTGER41	2.00549e-27	0.776302	0.571	0.032	3.76431e-23	TCL	PTGER4
ARAP2	4.46693e-27	0.590966	0.429	0.015	8.38443e-23	TCL	ARAP2
DENND2D	3.30856e-26	0.480465	0.286	0.004	6.21016e-22	TCL	DENND2D
CD6	3.30856e-26	0.479749	0.286	0.004	6.21016e-22	TCL	CD6
AC243960.1	5.10032e-26	0.458546	0.286	0.004	9.57329e-22	TCL	AC243960.1
MFNG	8.15981e-26	0.500452	0.333	0.008	1.5316e-21	TCL	MFNG
DUSP21	1.44911e-25	2.44176	0.81	0.099	2.71998e-21	TCL	DUSP2
CCL41	1.81892e-25	2.87085	0.857	0.112	3.41412e-21	TCL	CCL4
TENT5C	2.78193e-25	1.54099	0.714	0.074	5.22168e-21	TCL	TENT5C
TRBC1	5.88059e-25	2.2548	0.81	0.108	1.10379e-20	TCL	TRBC1
CYBA1	1.31711e-24	1.95616	1	0.194	2.47222e-20	TCL	CYBA
ARHGAP301	1.48037e-24	1.00474	0.524	0.032	2.77866e-20	TCL	ARHGAP30
NUP210	2.02661e-24	0.856483	0.381	0.013	3.80394e-20	TCL	NUP210
CRIP1	2.44589e-23	1.89595	0.81	0.108	4.59093e-19	TCL	CRIP1
SNAI3	2.6298e-23	0.761671	0.286	0.006	4.93613e-19	TCL	SNAI3
TMC81	4.08049e-23	0.744219	0.429	0.021	7.65907e-19	TCL	TMC8
PREX11	7.99898e-23	0.769165	0.476	0.028	1.50141e-18	TCL	PREX1
MYO1F1	1.03573e-22	0.800708	0.571	0.044	1.94407e-18	TCL	MYO1F
BIN21	7.63943e-22	0.7107	0.429	0.023	1.43392e-17	TCL	BIN2
GIMAP41	9.75543e-22	1.01047	0.524	0.038	1.83109e-17	TCL	GIMAP4
LIMD21	1.05787e-21	1.32666	0.714	0.091	1.98562e-17	TCL	LIMD2
TSTD1	1.41313e-21	0.828132	0.524	0.04	2.65244e-17	TCL	TSTD1
SLC38A1	4.98129e-21	0.71416	0.476	0.032	9.34987e-17	TCL	SLC38A1
ITGA41	3.49172e-20	1.0163	0.429	0.027	6.55395e-16	TCL	ITGA4
COTL11	7.76076e-20	1.47023	0.81	0.139	1.45669e-15	TCL	COTL1
IL32	1.62508e-19	2.92919	1	0.336	3.05028e-15	TCL	IL32
MT1F	2.79128e-19	0.704397	0.524	0.047	5.23922e-15	TCL	MT1F
SASH3	4.64974e-19	0.411329	0.286	0.009	8.72755e-15	TCL	SASH3
SLFN5	4.77936e-19	1.03633	0.714	0.108	8.97086e-15	TCL	SLFN5
ARHGAP9	6.09996e-19	0.626556	0.333	0.015	1.14496e-14	TCL	ARHGAP9
CD300A	7.82653e-19	0.403406	0.286	0.009	1.46904e-14	TCL	CD300A
LINC02084	1.64314e-18	0.570019	0.381	0.023	3.08418e-14	TCL	LINC02084
VAMP81	1.85951e-18	1.05403	0.714	0.101	3.4903e-14	TCL	VAMP8
HCLS11	1.98516e-18	0.842898	0.571	0.057	3.72614e-14	TCL	HCLS1
ICAM3	5.27881e-18	1.05874	0.667	0.097	9.90834e-14	TCL	ICAM3
PRKCH	5.9361e-18	0.717931	0.429	0.032	1.11421e-13	TCL	PRKCH
CLEC2D1	6.42323e-18	1.29236	0.762	0.139	1.20564e-13	TCL	CLEC2D
MAP4K1	1.7042e-17	0.812858	0.286	0.011	3.19879e-13	TCL	MAP4K1
IL7R	1.7042e-17	0.724936	0.286	0.011	3.19879e-13	TCL	IL7R
SELPLG1	1.81596e-17	0.476934	0.333	0.017	3.40856e-13	TCL	SELPLG
STK101	3.03988e-17	0.928646	0.524	0.055	5.70586e-13	TCL	STK10
RCSD11	4.13927e-17	0.791995	0.476	0.044	7.76942e-13	TCL	RCSD1
YPEL1	1.03429e-16	0.620267	0.333	0.019	1.94136e-12	TCL	YPEL1
TTC39C	1.04479e-16	0.72329	0.524	0.059	1.96107e-12	TCL	TTC39C
MIR4435-2HG	1.41642e-16	0.538587	0.333	0.019	2.65863e-12	TCL	MIR4435-2HG
PDE4B1	2.23687e-16	0.774367	0.381	0.027	4.1986e-12	TCL	PDE4B
WIPF11	4.81854e-16	1.29619	0.81	0.197	9.04441e-12	TCL	WIPF1
GVINP1	4.89929e-16	0.390681	0.286	0.013	9.19596e-12	TCL	GVINP1
WAS1	1.15312e-15	0.554556	0.381	0.028	2.1644e-11	TCL	WAS
KCNAB21	1.49364e-15	0.647379	0.476	0.051	2.80355e-11	TCL	KCNAB2
PAG1	2.47155e-15	0.612725	0.333	0.021	4.63911e-11	TCL	PAG1
TRBC2	3.90267e-15	1.69857	0.952	0.381	7.32531e-11	TCL	TRBC2
S100A4	4.11534e-15	2.02922	1	0.486	7.72448e-11	TCL	S100A4
TES	9.11987e-15	0.504477	0.333	0.023	1.7118e-10	TCL	TES
AC044849.1	9.1846e-15	0.877429	0.476	0.055	1.72395e-10	TCL	AC044849.1
HLA-C1	9.76637e-15	1.57253	1	0.924	1.83315e-10	TCL	HLA-C
SH3BGRL31	1.19783e-14	1.81628	1	0.677	2.24832e-10	TCL	SH3BGRL3
FYN	1.35205e-14	1.04764	0.762	0.18	2.5378e-10	TCL	FYN
SPOCK2	1.44707e-14	1.01074	0.571	0.087	2.71615e-10	TCL	SPOCK2
HLA-B1	1.46429e-14	1.87449	1	0.918	2.74847e-10	TCL	HLA-B
B2M1	1.95332e-14	1.50751	1	0.977	3.66638e-10	TCL	B2M
ETS1	2.10131e-14	1.02244	0.619	0.11	3.94416e-10	TCL	ETS1
CRYBG1	3.36846e-14	0.627611	0.333	0.025	6.3226e-10	TCL	CRYBG1
HLA-A1	3.5638e-14	1.194	1	0.932	6.68926e-10	TCL	HLA-A
RASSF5	3.82019e-14	0.782311	0.429	0.046	7.1705e-10	TCL	RASSF5
PIP4K2A1	4.16719e-14	1.00448	0.667	0.135	7.82182e-10	TCL	PIP4K2A
HLA-F	4.56492e-14	1.17988	0.81	0.231	8.56836e-10	TCL	HLA-F
ARHGEF1	6.01927e-14	1.12183	0.714	0.167	1.12982e-09	TCL	ARHGEF1
RNF125	6.73037e-14	0.570199	0.286	0.017	1.26329e-09	TCL	RNF125
TMEM229B	6.73037e-14	0.52524	0.286	0.017	1.26329e-09	TCL	TMEM229B
RGS191	6.98559e-14	0.438386	0.333	0.025	1.31119e-09	TCL	RGS19
GPR651	9.45676e-14	0.390763	0.286	0.017	1.77503e-09	TCL	GPR65
ARF61	1.07387e-13	1.18393	0.952	0.442	2.01566e-09	TCL	ARF6
TMSB4X1	1.28416e-13	1.67119	1	0.968	2.41037e-09	TCL	TMSB4X
RPL28	1.53785e-13	0.748289	1	0.975	2.88654e-09	TCL	RPL28
ATP5F1E1	1.69852e-13	1.17744	1	0.884	3.18813e-09	TCL	ATP5F1E
APOBEC3G	2.64986e-13	1.0913	0.857	0.306	4.97378e-09	TCL	APOBEC3G
AC027290.2	3.08795e-13	1.1453	0.619	0.12	5.79609e-09	TCL	AC027290.2
AC004151.11	4.00851e-13	0.596787	0.333	0.027	7.52397e-09	TCL	AC004151.1
RGCC	4.75833e-13	0.905337	0.381	0.038	8.93138e-09	TCL	RGCC
FMNL11	5.98091e-13	0.743042	0.476	0.065	1.12262e-08	TCL	FMNL1
F2R	7.10243e-13	0.425911	0.286	0.019	1.33313e-08	TCL	F2R
PITPNC1	7.85563e-13	0.72975	0.429	0.051	1.4745e-08	TCL	PITPNC1
TMSB101	1.11401e-12	1.12622	1	0.956	2.091e-08	TCL	TMSB10
CNN21	1.39717e-12	0.670125	0.476	0.066	2.6225e-08	TCL	CNN2
RCAN3	2.39444e-12	0.489573	0.286	0.021	4.49436e-08	TCL	RCAN3
CDC42SE21	3.22858e-12	1.1287	0.714	0.19	6.06004e-08	TCL	CDC42SE2
RPS27	3.48637e-12	0.879328	1	0.983	6.54391e-08	TCL	RPS27
TESC	3.69159e-12	0.687912	0.286	0.021	6.92912e-08	TCL	TESC
DOCK101	4.35175e-12	0.397748	0.333	0.03	8.16823e-08	TCL	DOCK10
PLAAT4	4.53882e-12	1.24609	0.905	0.425	8.51936e-08	TCL	PLAAT4
ACTB1	4.9852e-12	0.894805	1	0.979	9.35722e-08	TCL	ACTB
PRDM11	7.02275e-12	0.976448	0.381	0.042	1.31817e-07	TCL	PRDM1
SLC9A3R1	7.71707e-12	1.01114	0.667	0.169	1.44849e-07	TCL	SLC9A3R1
PFN11	8.6708e-12	1.51635	0.952	0.778	1.62751e-07	TCL	PFN1
TAGAP1	9.31053e-12	0.820991	0.429	0.057	1.74759e-07	TCL	TAGAP
RPS29	1.00867e-11	0.958761	0.952	0.907	1.89328e-07	TCL	RPS29
ARHGAP41	1.15842e-11	0.622343	0.381	0.044	2.17436e-07	TCL	ARHGAP4
BTG1	1.43662e-11	1.6613	0.952	0.85	2.69654e-07	TCL	BTG1
EMB1	1.4764e-11	0.66512	0.381	0.044	2.7712e-07	TCL	EMB
PRKCB1	1.54956e-11	0.635212	0.381	0.044	2.90852e-07	TCL	PRKCB
CARD161	2.13501e-11	0.700456	0.571	0.118	4.00742e-07	TCL	CARD16
EVL1	2.48559e-11	1.13972	0.857	0.4	4.66545e-07	TCL	EVL
ANXA1	2.68444e-11	1.37723	0.952	0.505	5.0387e-07	TCL	ANXA1
MYL12A	2.89781e-11	1.78173	0.952	0.816	5.43919e-07	TCL	MYL12A
RHOF	3.57321e-11	0.992269	0.429	0.063	6.70692e-07	TCL	RHOF
ZNF331	3.57394e-11	1.93082	0.81	0.342	6.70828e-07	TCL	ZNF331
AOAH1	4.67514e-11	0.800208	0.333	0.034	8.77524e-07	TCL	AOAH
PTPN61	5.61211e-11	0.443449	0.333	0.034	1.05339e-06	TCL	PTPN6
GIMAP11	5.912e-11	0.582502	0.333	0.034	1.10968e-06	TCL	GIMAP1
CEMIP2	6.55651e-11	0.958962	0.476	0.082	1.23066e-06	TCL	CEMIP2
ANXA2R	6.6748e-11	0.462467	0.333	0.036	1.25286e-06	TCL	ANXA2R
PSMB91	8.64461e-11	1.2675	0.857	0.416	1.62259e-06	TCL	PSMB9
SLC2A14	9.1516e-11	0.634088	0.476	0.08	1.71775e-06	TCL	SLC2A14
ARPC21	9.94523e-11	0.954343	1	0.829	1.86672e-06	TCL	ARPC2
IDH2	1.23242e-10	0.956661	0.714	0.228	2.31325e-06	TCL	IDH2
AC026979.2	1.38034e-10	0.809323	0.429	0.066	2.5909e-06	TCL	AC026979.2
CFL11	1.49492e-10	0.980675	1	0.873	2.80596e-06	TCL	CFL1
DOCK81	1.50647e-10	0.712029	0.381	0.049	2.82765e-06	TCL	DOCK8
ARHGDIB1	1.57561e-10	1.44659	0.905	0.562	2.95742e-06	TCL	ARHGDIB
AC008105.3	1.75104e-10	0.546446	0.333	0.038	3.28669e-06	TCL	AC008105.3
CD841	1.83068e-10	0.380305	0.333	0.034	3.4362e-06	TCL	CD84
PSMB8-AS1	2.77313e-10	0.678015	0.429	0.068	5.20516e-06	TCL	PSMB8-AS1
CASP8	5.30078e-10	0.53817	0.333	0.04	9.94956e-06	TCL	CASP8
ZFP36L2	5.77028e-10	1.29778	1	0.896	1.08308e-05	TCL	ZFP36L2
C12orf75	6.2955e-10	0.698932	0.476	0.085	1.18167e-05	TCL	C12orf75
LYAR	8.05837e-10	0.860673	0.667	0.214	1.51256e-05	TCL	LYAR
RAB27A	8.27032e-10	0.754502	0.524	0.118	1.55234e-05	TCL	RAB27A
RNPEPL11	8.4132e-10	0.761053	0.571	0.14	1.57916e-05	TCL	RNPEPL1
MYL12B	8.97183e-10	0.732371	1	0.884	1.68401e-05	TCL	MYL12B
CYTH11	1.12312e-09	0.718097	0.524	0.114	2.10809e-05	TCL	CYTH1
HLA-E1	1.12495e-09	1.08158	1	0.841	2.11153e-05	TCL	HLA-E
NR4A21	1.77316e-09	1.15058	0.762	0.262	3.32822e-05	TCL	NR4A2
DIAPH1	1.85538e-09	0.808808	0.524	0.121	3.48254e-05	TCL	DIAPH1
A2M-AS1	1.92416e-09	1.0615	0.524	0.123	3.61165e-05	TCL	A2M-AS1
ATP8A1	1.97537e-09	0.570264	0.333	0.044	3.70777e-05	TCL	ATP8A1
LBH	4.17303e-09	0.559324	0.381	0.059	7.83277e-05	TCL	LBH
SLC2A3	4.66564e-09	1.17321	0.619	0.176	8.75741e-05	TCL	SLC2A3
GPR82	4.70322e-09	0.654604	0.286	0.032	8.82794e-05	TCL	GPR82
IL27RA	4.8191e-09	0.497445	0.286	0.032	9.04546e-05	TCL	IL27RA
ANKRD441	5.89034e-09	0.698098	0.476	0.099	0.000110562	TCL	ANKRD44
AKNA	6.45803e-09	1.00806	0.619	0.201	0.000121217	TCL	AKNA
CLIC11	8.61952e-09	0.908284	1	0.85	0.000161788	TCL	CLIC1
RPS19	9.53208e-09	0.588182	1	0.975	0.000178917	TCL	RPS19
TPST2	1.11062e-08	0.500076	0.333	0.047	0.000208463	TCL	TPST2
GTF3A	1.41208e-08	0.820341	0.81	0.438	0.000265048	TCL	GTF3A
ADGRE5	1.41608e-08	0.770482	0.429	0.085	0.000265799	TCL	ADGRE5
GBP21	1.43763e-08	0.887263	0.476	0.104	0.000269843	TCL	GBP2
RPS26	1.4817e-08	0.622023	0.952	0.907	0.000278116	TCL	RPS26
ARHGAP151	1.57234e-08	0.848432	0.476	0.108	0.000295129	TCL	ARHGAP15
RPLP2	1.89889e-08	0.525381	1	0.956	0.000356421	TCL	RPLP2
PRELID1	2.06433e-08	0.750646	0.952	0.694	0.000387474	TCL	PRELID1
RBM38	2.69386e-08	0.768726	0.429	0.087	0.000505638	TCL	RBM38
TMA7	2.79188e-08	0.726487	0.952	0.882	0.000524035	TCL	TMA7
NLRC5	3.24799e-08	0.548481	0.286	0.036	0.000609647	TCL	NLRC5
GNG21	3.40269e-08	0.542167	0.381	0.065	0.000638684	TCL	GNG2
FERMT31	4.04567e-08	0.610821	0.429	0.089	0.000759373	TCL	FERMT3
ARHGAP181	4.1869e-08	0.563736	0.381	0.065	0.000785882	TCL	ARHGAP18
MT-CO2	4.50805e-08	0.442014	1	0.983	0.000846162	TCL	MT-CO2
TGFB11	6.07796e-08	0.886273	0.762	0.391	0.00114083	TCL	TGFB1
RPS14	6.58162e-08	0.431045	1	0.987	0.00123537	TCL	RPS14
LEPROTL1	6.66178e-08	0.959245	0.619	0.228	0.00125042	TCL	LEPROTL1
CREM1	7.0735e-08	0.946234	0.667	0.26	0.0013277	TCL	CREM
TRPV2	7.08688e-08	0.373404	0.286	0.038	0.00133021	TCL	TRPV2
METRNL1	7.09287e-08	0.722624	0.571	0.178	0.00133133	TCL	METRNL
LSP11	1.18778e-07	0.798813	0.905	0.567	0.00222947	TCL	LSP1
TUBA4A	1.23889e-07	0.896634	0.571	0.192	0.00232539	TCL	TUBA4A
CCL4L21	1.32328e-07	1.96616	0.333	0.053	0.00248379	TCL	CCL4L2
YWHAZ	1.43974e-07	0.752568	0.905	0.7	0.00270238	TCL	YWHAZ
ARPC5L	1.52119e-07	0.805742	0.667	0.281	0.00285527	TCL	ARPC5L
EPB41	1.60087e-07	0.525039	0.381	0.074	0.00300483	TCL	EPB41
ARPC31	1.7127e-07	0.77872	0.905	0.77	0.00321473	TCL	ARPC3
OCIAD2	2.01745e-07	0.711727	0.381	0.076	0.00378675	TCL	OCIAD2
GYPC1	2.15406e-07	0.720974	0.81	0.465	0.00404316	TCL	GYPC
PDE7A	2.31531e-07	0.741475	0.429	0.101	0.00434584	TCL	PDE7A
SUB1	2.98215e-07	0.782037	0.952	0.81	0.00559749	TCL	SUB1
PPDPF	3.59607e-07	0.682198	1	0.835	0.00674982	TCL	PPDPF
TNFAIP31	3.59629e-07	0.799208	0.524	0.156	0.00675024	TCL	TNFAIP3
MT-CO1	3.71108e-07	0.344934	1	0.992	0.0069657	TCL	MT-CO1
ID2	4.32192e-07	1.27095	0.81	0.546	0.00811224	TCL	ID2
HMOX2	4.97735e-07	0.931561	0.619	0.258	0.00934248	TCL	HMOX2
ARPC51	4.98868e-07	0.651207	0.857	0.594	0.00936376	TCL	ARPC5
LRRFIP11	5.23813e-07	0.812293	0.667	0.283	0.00983197	TCL	LRRFIP1
RPS25	5.8065e-07	0.390943	1	0.97	0.0108988	TCL	RPS25
PPP1R18	5.997e-07	0.892149	0.619	0.258	0.0112564	TCL	PPP1R18
IFITM1	6.25032e-07	0.86549	0.952	0.856	0.0117319	TCL	IFITM1
PSME1	6.38308e-07	0.721473	0.905	0.74	0.011981	TCL	PSME1
ABRACL1	6.94785e-07	0.483558	0.333	0.061	0.0130411	TCL	ABRACL
ACTG1	1.20466e-06	0.541396	1	0.975	0.0226114	TCL	ACTG1
RPL23A	1.34375e-06	0.405485	1	0.962	0.0252221	TCL	RPL23A
RPS21	1.76677e-06	0.433637	1	0.956	0.0331622	TCL	RPS21
PFKP	1.83719e-06	0.392217	0.286	0.049	0.0344841	TCL	PFKP
GPR1831	2.25725e-06	0.511208	0.286	0.046	0.0423686	TCL	GPR183
S100A101	2.4137e-06	0.817433	0.905	0.676	0.0453051	TCL	S100A10
METTL23	2.45039e-06	0.748521	0.619	0.285	0.0459938	TCL	METTL23
FAM49B1	2.65481e-06	0.564787	0.476	0.137	0.0498308	TCL	FAM49B
PTMA1	2.87846e-06	0.524057	0.952	0.928	0.0540287	TCL	PTMA
UNC13D	2.91775e-06	0.377549	0.286	0.051	0.0547663	TCL	UNC13D
RPL14	3.0501e-06	0.402118	1	0.954	0.0572504	TCL	RPL14
LPXN	3.17023e-06	0.591884	0.429	0.121	0.0595052	TCL	LPXN
EIF1	3.20205e-06	0.391958	1	0.975	0.0601025	TCL	EIF1
FNBP1	3.42105e-06	0.976953	0.714	0.446	0.0642132	TCL	FNBP1
AC025164.1	4.36824e-06	0.429392	0.286	0.053	0.0819919	TCL	AC025164.1
CALM1	5.57515e-06	0.843771	0.952	0.863	0.104645	TCL	CALM1
TCF7	7.28122e-06	0.436565	0.333	0.076	0.136669	TCL	TCF7
STK41	7.54241e-06	0.866941	0.476	0.167	0.141571	TCL	STK4
SLC25A45	7.58353e-06	0.452007	0.333	0.076	0.142343	TCL	SLC25A45
CAPZA1	8.75617e-06	0.560529	0.762	0.495	0.164353	TCL	CAPZA1
AP002387.2	9.75946e-06	0.789091	0.333	0.078	0.183185	TCL	AP002387.2
BTN3A1	1.01189e-05	0.645355	0.429	0.129	0.189932	TCL	BTN3A1
OST4	1.10003e-05	0.460731	1	0.88	0.206475	TCL	OST4
RGS101	1.18009e-05	0.663166	0.619	0.288	0.221503	TCL	RGS10
HLA-J	1.50352e-05	0.838806	0.714	0.486	0.282211	TCL	HLA-J
SUN2	1.60464e-05	0.630544	0.714	0.469	0.30119	TCL	SUN2
GLRX1	1.67899e-05	0.691347	0.571	0.269	0.315146	TCL	GLRX
PIEZO1	1.67922e-05	0.407337	0.286	0.059	0.315189	TCL	PIEZO1
CCDC167	1.84929e-05	0.492928	0.381	0.11	0.347111	TCL	CCDC167
CTSS1	2.02064e-05	0.351676	0.381	0.093	0.379273	TCL	CTSS
MDFIC	2.1157e-05	0.642136	0.286	0.061	0.397117	TCL	MDFIC
PCED1B	2.12627e-05	0.464234	0.333	0.082	0.3991	TCL	PCED1B
PSMB10	2.23966e-05	0.416851	0.286	0.061	0.420385	TCL	PSMB10
ZNF480	2.33684e-05	0.428984	0.333	0.083	0.438624	TCL	ZNF480
RPS31	2.59616e-05	0.347233	1	0.981	0.487299	TCL	RPS3
SIPA11	2.83428e-05	0.606082	0.381	0.112	0.531995	TCL	SIPA1
PARP81	2.97035e-05	0.475558	0.286	0.061	0.557535	TCL	PARP8
SEMA4D	3.18266e-05	0.554	0.333	0.087	0.597385	TCL	SEMA4D
RESF11	3.35565e-05	0.907478	0.571	0.285	0.629856	TCL	RESF1
NABP11	3.39641e-05	0.832845	0.524	0.209	0.637507	TCL	NABP1
CDC42SE1	3.57934e-05	0.513643	0.476	0.182	0.671843	TCL	CDC42SE1
GSTK1	3.79687e-05	0.927272	0.714	0.529	0.712673	TCL	GSTK1
ANKRD12	3.99483e-05	0.67797	0.857	0.748	0.74983	TCL	ANKRD12
MBP1	4.1415e-05	0.70093	0.524	0.233	0.777359	TCL	MBP
MT-ATP6	4.19184e-05	0.286686	1	0.992	0.786809	TCL	MT-ATP6
RPL301	4.29439e-05	0.34199	1	0.977	0.806056	TCL	RPL30
HINT1	4.78755e-05	0.500576	0.952	0.877	0.898623	TCL	HINT1
FAM173A	4.83807e-05	0.710385	0.476	0.194	0.908105	TCL	FAM173A
SMAP21	4.88449e-05	0.424514	0.381	0.11	0.916819	TCL	SMAP2
FAM78A	4.89453e-05	0.445708	0.286	0.066	0.918703	TCL	FAM78A
PLEKHO11	5.72889e-05	0.567709	0.619	0.321	1	TCL	PLEKHO1
PRR13	5.92623e-05	0.785854	0.667	0.457	1	TCL	PRR13
TSC22D3	6.05602e-05	1.18801	0.762	0.596	1	TCL	TSC22D3
NOP10	6.21704e-05	0.440793	0.762	0.602	1	TCL	NOP10
PPP2R5C	6.26939e-05	0.607554	0.667	0.436	1	TCL	PPP2R5C
TAPBP	6.27582e-05	0.699986	0.762	0.573	1	TCL	TAPBP
CARD8	6.41448e-05	0.436402	0.333	0.091	1	TCL	CARD8
SYNRG	6.44408e-05	0.658722	0.524	0.245	1	TCL	SYNRG
COX4I1	6.47229e-05	0.526516	0.857	0.858	1	TCL	COX4I1
ATP5IF1	6.51533e-05	0.555987	0.905	0.789	1	TCL	ATP5IF1
PAXX	6.6792e-05	0.684433	0.619	0.364	1	TCL	PAXX
ERN1	6.87227e-05	0.610331	0.429	0.157	1	TCL	ERN1
TPM31	6.94268e-05	0.678878	0.667	0.423	1	TCL	TPM3
PGK1	7.04228e-05	0.527705	0.81	0.719	1	TCL	PGK1
STN1	7.14177e-05	0.546339	0.476	0.192	1	TCL	STN1
RPSA	7.17164e-05	0.41441	1	0.941	1	TCL	RPSA
CASP11	7.60266e-05	0.467077	0.333	0.091	1	TCL	CASP1
AL645568.1	7.85216e-05	0.639971	0.333	0.093	1	TCL	AL645568.1
NFATC2	7.9355e-05	0.513099	0.381	0.121	1	TCL	NFATC2
MT-ND21	7.95887e-05	0.55421	1	0.966	1	TCL	MT-ND2
DUSP231	8.17681e-05	0.449124	0.381	0.121	1	TCL	DUSP23
SQOR1	8.32006e-05	0.417574	0.286	0.068	1	TCL	SQOR
ZC3HAV1	8.56956e-05	0.615124	0.571	0.306	1	TCL	ZC3HAV1
TBCC	9.20876e-05	0.621831	0.476	0.207	1	TCL	TBCC
SH3BP1	9.59232e-05	0.453836	0.333	0.097	1	TCL	SH3BP1
RPS7	9.84621e-05	0.34152	1	0.964	1	TCL	RPS7
ARHGAP26	0.000105326	0.422188	0.333	0.095	1	TCL	ARHGAP26
DUSP5	0.000108835	0.529618	0.286	0.07	1	TCL	DUSP5
MSN1	0.000109671	0.751933	0.762	0.602	1	TCL	MSN
CIB1	0.00011038	0.578052	0.714	0.528	1	TCL	CIB1
CCND3	0.000110596	0.661375	0.571	0.321	1	TCL	CCND3
TMC6	0.000113343	0.535984	0.429	0.161	1	TCL	TMC6
TCOF1	0.000127938	0.579812	0.476	0.205	1	TCL	TCOF1
KANSL1-AS1	0.000154905	0.568416	0.476	0.211	1	TCL	KANSL1-AS1
OAZ11	0.00016214	0.363147	0.905	0.901	1	TCL	OAZ1
TMSB4XP41	0.00016904	0.484345	0.476	0.201	1	TCL	TMSB4XP4
HACD41	0.000174519	0.380156	0.286	0.072	1	TCL	HACD4
RHOG1	0.00017635	0.488611	0.619	0.387	1	TCL	RHOG
SARAF	0.000184436	0.533817	0.952	0.877	1	TCL	SARAF
TMEM160	0.000185623	0.488444	0.524	0.273	1	TCL	TMEM160
DBI	0.000209924	0.479061	0.857	0.727	1	TCL	DBI
RPS15A	0.000223479	0.402459	0.952	0.915	1	TCL	RPS15A
AC005912.1	0.000226833	0.650536	0.762	0.674	1	TCL	AC005912.1
GLCCI1	0.000228851	0.480652	0.333	0.104	1	TCL	GLCCI1
SEPT1	0.000232078	0.563874	0.571	0.321	1	TCL	SEPT1
CDK61	0.000238064	0.480273	0.286	0.076	1	TCL	CDK6
OXNAD1	0.000246019	0.488497	0.286	0.078	1	TCL	OXNAD1
IFNGR11	0.000260639	0.558003	0.714	0.545	1	TCL	IFNGR1
MRPL33	0.000274794	0.545986	0.81	0.683	1	TCL	MRPL33
EFHD21	0.000278114	0.707149	0.429	0.173	1	TCL	EFHD2
OSTF1	0.000283466	0.535277	0.571	0.338	1	TCL	OSTF1
ORMDL2	0.000284002	0.637368	0.429	0.18	1	TCL	ORMDL2
SIGIRR	0.000326598	0.500458	0.476	0.218	1	TCL	SIGIRR
ARPC41	0.000345289	0.740129	0.619	0.421	1	TCL	ARPC4
PPP1CA	0.000346001	0.73873	0.571	0.366	1	TCL	PPP1CA
DGKZ	0.000394155	0.467855	0.333	0.11	1	TCL	DGKZ
CAP11	0.000423706	0.615212	0.762	0.662	1	TCL	CAP1
COX7A2	0.000448036	0.601479	0.81	0.818	1	TCL	COX7A2
RPS28	0.000484636	0.289213	0.952	0.945	1	TCL	RPS28
CDC42	0.000491597	0.590164	0.81	0.806	1	TCL	CDC42
DDX5	0.00050355	0.326062	1	0.928	1	TCL	DDX5
AC124319.11	0.000546139	0.714751	0.571	0.362	1	TCL	AC124319.1
SLC4A71	0.000547506	0.361147	0.333	0.11	1	TCL	SLC4A7
PBXIP1	0.000556071	0.761858	0.619	0.461	1	TCL	PBXIP1
MT-CYB	0.000566084	0.282196	1	0.991	1	TCL	MT-CYB
BUB3	0.000575491	0.777695	0.619	0.474	1	TCL	BUB3
DAD1	0.000620222	0.38653	0.905	0.844	1	TCL	DAD1
S100A111	0.000658576	0.498589	0.905	0.776	1	TCL	S100A11
G3BP2	0.000698158	0.961381	0.571	0.381	1	TCL	G3BP2
TSPYL2	0.00073064	0.84289	0.667	0.541	1	TCL	TSPYL2
RPL411	0.000755301	0.285699	1	0.979	1	TCL	RPL41
VASP1	0.0007866	0.651572	0.429	0.197	1	TCL	VASP
TRIR	0.000811195	0.482077	0.857	0.814	1	TCL	TRIR
PLP2	0.000814056	0.648994	0.714	0.596	1	TCL	PLP2
TNFRSF1B1	0.000861804	0.577117	0.286	0.085	1	TCL	TNFRSF1B
ABHD17A	0.000880466	0.50654	0.619	0.474	1	TCL	ABHD17A
MYH9	0.00089261	0.642472	0.619	0.44	1	TCL	MYH9
RSBN1L	0.000911458	0.509108	0.714	0.588	1	TCL	RSBN1L
RPL36AL	0.000944103	0.405987	1	0.928	1	TCL	RPL36AL
C4orf482	0.000967835	0.371681	0.333	0.114	1	TCL	C4orf48
GRK6	0.000976873	0.498101	0.333	0.121	1	TCL	GRK6
OGFR	0.00100571	0.633612	0.524	0.313	1	TCL	OGFR
COX6B1	0.00106638	0.439093	0.905	0.841	1	TCL	COX6B1
MCUB	0.00121953	0.374493	0.286	0.093	1	TCL	MCUB
UBB	0.00122665	0.311062	0.905	0.822	1	TCL	UBB
MYL61	0.00122677	0.380514	1	0.945	1	TCL	MYL6
RPL38	0.00129433	0.281281	0.952	0.939	1	TCL	RPL38
IMPDH1	0.0013045	0.441363	0.333	0.125	1	TCL	IMPDH1
SNRPB	0.00144822	0.472007	0.714	0.696	1	TCL	SNRPB
CDKN2D	0.00151291	0.369698	0.286	0.095	1	TCL	CDKN2D
UBALD2	0.00155426	0.559994	0.476	0.266	1	TCL	UBALD2
ZNRF21	0.00158405	0.633931	0.286	0.095	1	TCL	ZNRF2
ACTR31	0.00173901	0.449751	0.571	0.391	1	TCL	ACTR3
FAM107B1	0.0018185	0.343603	0.286	0.093	1	TCL	FAM107B
AAK11	0.00190659	0.751787	0.571	0.402	1	TCL	AAK1
JPT1	0.00193678	0.660605	0.524	0.336	1	TCL	JPT1
COX7C	0.00198248	0.333876	0.952	0.911	1	TCL	COX7C
ASXL2	0.00200616	0.638672	0.381	0.171	1	TCL	ASXL2
LSM8	0.00204182	0.358352	0.714	0.626	1	TCL	LSM8
H3F3A	0.00211834	0.417451	0.81	0.74	1	TCL	H3F3A
EEF1D	0.00229766	0.256597	1	0.926	1	TCL	EEF1D
COX17	0.00240969	0.465525	0.619	0.478	1	TCL	COX17
ARHGDIA	0.00241765	0.54851	0.667	0.592	1	TCL	ARHGDIA
EIF1B	0.00250207	0.450855	0.81	0.693	1	TCL	EIF1B
SH3KBP1	0.00253359	0.482236	0.524	0.332	1	TCL	SH3KBP1
MALAT11	0.00257368	0.292425	1	0.972	1	TCL	MALAT1
LMAN2	0.00259404	0.544938	0.714	0.658	1	TCL	LMAN2
ELF1	0.00263427	0.822431	0.524	0.357	1	TCL	ELF1
UBA521	0.00271725	0.337335	1	0.934	1	TCL	UBA52
ACTR6	0.00279166	0.449837	0.476	0.283	1	TCL	ACTR6
PRKACB	0.00283678	0.663093	0.429	0.23	1	TCL	PRKACB
ATP5MD	0.00287565	0.354379	0.905	0.843	1	TCL	ATP5MD
KLF61	0.00289936	0.656367	0.667	0.535	1	TCL	KLF6
CBX4	0.0029281	0.460133	0.381	0.184	1	TCL	CBX4
CLEC2B1	0.00294908	0.61756	0.571	0.419	1	TCL	CLEC2B
IL16	0.0031079	0.771844	0.381	0.186	1	TCL	IL16
IQGAP11	0.00324796	0.533649	0.619	0.507	1	TCL	IQGAP1
SVIP	0.0033386	0.548769	0.476	0.275	1	TCL	SVIP
RGS3	0.00337282	0.296162	0.286	0.104	1	TCL	RGS3
RPL18A1	0.00340225	0.254255	1	0.964	1	TCL	RPL18A
HLA-DMA1	0.00342232	0.275953	0.286	0.093	1	TCL	HLA-DMA
RF000171	0.00344535	0.418358	0.429	0.233	1	TCL	RF00017
ACTN41	0.00358819	0.580878	0.571	0.442	1	TCL	ACTN4
RPL39	0.00366078	0.389957	0.952	0.89	1	TCL	RPL39
SEPT7	0.00370562	0.420496	0.857	0.835	1	TCL	SEPT7
GRK21	0.00387953	0.475144	0.429	0.239	1	TCL	GRK2
PRKD2	0.00388236	0.378525	0.286	0.108	1	TCL	PRKD2
WWC3	0.00390228	0.443886	0.381	0.188	1	TCL	WWC3
SIK3	0.00413918	0.43419	0.333	0.146	1	TCL	SIK3
RNF1661	0.00429821	0.541706	0.333	0.148	1	TCL	RNF166
APRT	0.00435993	0.318391	0.81	0.75	1	TCL	APRT
DDIT4	0.00437748	0.877044	0.571	0.427	1	TCL	DDIT4
LNPEP	0.00442923	0.770815	0.476	0.298	1	TCL	LNPEP
CLK1	0.00443243	0.471022	0.524	0.361	1	TCL	CLK1
MFSD10	0.00445816	0.453276	0.476	0.296	1	TCL	MFSD10
GLIPR2	0.00485135	0.493112	0.429	0.247	1	TCL	GLIPR2
GUK1	0.00499723	0.546424	0.81	0.787	1	TCL	GUK1
VSIR1	0.00505817	0.411361	0.381	0.184	1	TCL	VSIR
GNPTAB	0.00519517	0.401733	0.333	0.152	1	TCL	GNPTAB
AKTIP	0.00534019	0.493208	0.429	0.25	1	TCL	AKTIP
MAPKAPK3	0.00542366	0.512606	0.286	0.114	1	TCL	MAPKAPK3
COMMD7	0.00550889	0.446869	0.476	0.3	1	TCL	COMMD7
PLAAT32	0.00588222	0.323698	0.476	0.275	1	TCL	PLAAT3
MRPL51	0.00601196	0.396762	0.714	0.664	1	TCL	MRPL51
CLUHP3	0.00606958	0.311421	0.286	0.116	1	TCL	CLUHP3
ANAPC15	0.00631408	0.291284	0.286	0.114	1	TCL	ANAPC15
RPS6KA5	0.00662717	0.387862	0.381	0.194	1	TCL	RPS6KA5
TLE5	0.00682047	0.341019	0.905	0.85	1	TCL	TLE5
AL157938.3	0.00696131	0.294825	0.286	0.114	1	TCL	AL157938.3
XPO6	0.00696777	0.452689	0.333	0.156	1	TCL	XPO6
RPL35	0.00714489	0.28564	1	0.951	1	TCL	RPL35
MED10	0.00728917	0.432602	0.571	0.463	1	TCL	MED10
CHST12	0.00734831	0.606366	0.524	0.41	1	TCL	CHST12
CCNDBP1	0.0076856	0.362495	0.476	0.311	1	TCL	CCNDBP1
GNA13	0.00779313	0.673353	0.429	0.26	1	TCL	GNA13
RSRP1	0.00816382	0.390487	0.667	0.615	1	TCL	RSRP1
LAMTOR4	0.00825712	0.343389	0.762	0.734	1	TCL	LAMTOR4
PSME2	0.00847424	0.488939	0.667	0.649	1	TCL	PSME2

## Sheet: marker genes DONOR3
# Marker genes iNOA DONOR3 as generated from Seurat FindAllMarkers function
row.names	p_val	avg_logFC	pct.1	pct.2	p_val_adj	cluster	gene
CFD	0	2.27243	0.947	0.345	0	LEY	CFD
C7	0	1.97204	0.938	0.391	0	LEY	C7
LUM	0	1.82544	0.877	0.178	0	LEY	LUM
NRK	0	1.39996	0.9	0.189	0	LEY	NRK
DCN	0	1.24313	1	0.646	0	LEY	DCN
C1R	0	1.08964	0.989	0.528	0	LEY	C1R
SERPING1	0	1.06725	0.973	0.57	0	LEY	SERPING1
VIM	0	0.978512	1	0.943	0	LEY	VIM
C1S	1.40888e-304	1.01582	0.997	0.547	3.72324e-300	LEY	C1S
NEGR1	1.63337e-296	0.958645	0.884	0.278	4.31651e-292	LEY	NEGR1
SERPINF1	2.71811e-291	0.99946	0.998	0.617	7.18315e-287	LEY	SERPINF1
C6	2.24287e-289	1.4273	0.68	0.086	5.92724e-285	LEY	C6
LHX9	2.06213e-269	1.13039	0.747	0.171	5.44959e-265	LEY	LHX9
LHFP	2.64874e-269	0.938894	0.901	0.37	6.99983e-265	LEY	LHFP
ANGPTL1	7.02254e-260	0.948461	0.964	0.43	1.85585e-255	LEY	ANGPTL1
NR2F1	1.62076e-259	0.983082	0.768	0.2	4.28317e-255	LEY	NR2F1
PLPP3	1.08212e-258	1.09694	0.963	0.496	2.85973e-254	LEY	PLPP3
CLEC3B	6.89257e-252	1.30187	0.964	0.543	1.8215e-247	LEY	CLEC3B
INHBA	4.00394e-248	1.14945	0.732	0.185	1.05812e-243	LEY	INHBA
ADAMTS5	1.71207e-242	1.02183	0.763	0.221	4.5245e-238	LEY	ADAMTS5
SPRY1	3.86002e-242	1.01347	0.888	0.38	1.02009e-237	LEY	SPRY1
SERPINE2	5.35331e-238	0.916904	0.955	0.452	1.41472e-233	LEY	SERPINE2
ABI3BP	1.27452e-235	0.849117	0.841	0.33	3.36816e-231	LEY	ABI3BP
ITM2A	4.72939e-233	0.994549	0.916	0.45	1.24984e-228	LEY	ITM2A
CILP	1.40896e-226	0.941598	0.839	0.328	3.72346e-222	LEY	CILP
CFH	1.23947e-224	0.83047	0.907	0.42	3.27556e-220	LEY	CFH
PENK	3.66917e-224	1.35402	0.882	0.37	9.69652e-220	LEY	PENK
NTRK2	1.13261e-220	0.778517	0.702	0.153	2.99316e-216	LEY	NTRK2
ABCA8	1.83924e-220	0.777728	0.812	0.3	4.86056e-216	LEY	ABCA8
SFRP1	5.34825e-215	0.98829	0.971	0.493	1.41338e-210	LEY	SFRP1
COL6A3	1.81616e-214	0.825833	0.929	0.442	4.79955e-210	LEY	COL6A3
TMEM176A	4.36019e-211	0.683909	0.602	0.087	1.15227e-206	LEY	TMEM176A
EBF1	1.24455e-210	0.748358	0.901	0.442	3.28897e-206	LEY	EBF1
STEAP4	1.72069e-208	0.777813	0.79	0.243	4.54727e-204	LEY	STEAP4
PRRX1	1.98532e-206	0.803945	0.925	0.448	5.24661e-202	LEY	PRRX1
LSAMP	5.84655e-205	0.712779	0.854	0.345	1.54507e-200	LEY	LSAMP
DLK1	1.15859e-203	1.58707	0.854	0.456	3.0618e-199	LEY	DLK1
DPT	1.61955e-203	0.853999	0.931	0.445	4.27999e-199	LEY	DPT
LIFR	4.50728e-194	0.632445	0.708	0.205	1.19114e-189	LEY	LIFR
MDK	7.65935e-189	0.748907	0.901	0.456	2.02414e-184	LEY	MDK
RARRES2	1.36561e-185	0.664402	0.955	0.526	3.6089e-181	LEY	RARRES2
IFITM1	6.58495e-183	0.656123	0.986	0.622	1.7402e-178	LEY	IFITM1
FN1	1.23685e-181	0.664165	0.795	0.321	3.26863e-177	LEY	FN1
IGFBP3	2.51806e-180	1.25391	0.477	0.052	6.65448e-176	LEY	IGFBP3
TMEM176B	6.469e-178	0.512337	0.583	0.103	1.70956e-173	LEY	TMEM176B
LAMA4	8.05064e-174	0.684554	0.828	0.391	2.12754e-169	LEY	LAMA4
WISP2	6.52533e-167	0.810685	0.68	0.211	1.72445e-162	LEY	WISP2
TGFBR3	6.09438e-165	0.622371	0.872	0.439	1.61056e-160	LEY	TGFBR3
HHIP	6.60479e-164	0.694025	0.58	0.143	1.74545e-159	LEY	HHIP
GSTM5	7.87789e-164	0.704159	0.919	0.47	2.08189e-159	LEY	GSTM5
PCOLCE	8.18565e-164	0.715293	0.854	0.416	2.16322e-159	LEY	PCOLCE
COLEC12	1.69109e-163	0.63642	0.684	0.226	4.46905e-159	LEY	COLEC12
FLRT2	1.00465e-158	0.67324	0.76	0.323	2.65498e-154	LEY	FLRT2
RIMS2	9.49629e-155	0.510172	0.541	0.123	2.50958e-150	LEY	RIMS2
IGFBP4	7.9776e-154	0.644214	0.914	0.509	2.10824e-149	LEY	IGFBP4
FGF7	9.0843e-153	0.476147	0.374	0.019	2.40071e-148	LEY	FGF7
EPHX1	1.20439e-148	0.562952	0.96	0.579	3.18285e-144	LEY	EPHX1
VIT	5.49104e-148	0.516375	0.47	0.085	1.45112e-143	LEY	VIT
SCARA5	2.45387e-146	0.85155	0.507	0.113	6.48485e-142	LEY	SCARA5
COL1A2	4.38168e-145	0.71494	0.986	0.606	1.15795e-140	LEY	COL1A2
REXO2	1.12334e-143	0.588398	0.839	0.449	2.96866e-139	LEY	REXO2
LTBP4	4.55522e-139	0.620608	0.995	0.577	1.20381e-134	LEY	LTBP4
EDNRB	4.87042e-139	0.485451	0.428	0.056	1.28711e-134	LEY	EDNRB
LAMC1	2.1767e-137	0.558397	0.697	0.3	5.75236e-133	LEY	LAMC1
HSP90B1	1.11646e-136	0.582595	0.981	0.699	2.95048e-132	LEY	HSP90B1
RPS18	2.31518e-136	0.380795	0.997	0.952	6.11834e-132	LEY	RPS18
MEG3	2.76075e-135	0.587136	0.959	0.507	7.29583e-131	LEY	MEG3
OLFML3	2.96997e-134	0.553891	0.685	0.284	7.84873e-130	LEY	OLFML3
LRRC17	7.41836e-132	0.571189	0.634	0.238	1.96045e-127	LEY	LRRC17
FGFR1	3.0379e-131	0.514395	0.821	0.432	8.02827e-127	LEY	FGFR1
PI16	1.22791e-130	0.783787	0.573	0.177	3.24499e-126	LEY	PI16
LAPTM4A	1.68792e-130	0.44273	0.992	0.752	4.46067e-126	LEY	LAPTM4A
RPL8	2.0251e-130	0.390055	0.995	0.909	5.35174e-126	LEY	RPL8
GPX3	2.44294e-129	0.553949	0.575	0.169	6.45594e-125	LEY	GPX3
PRDX4	1.38831e-128	0.498692	0.892	0.521	3.66888e-124	LEY	PRDX4
ABCA10	1.56333e-127	0.523146	0.54	0.162	4.1314e-123	LEY	ABCA10
QSOX1	1.57622e-127	0.54473	0.737	0.354	4.16548e-123	LEY	QSOX1
LGALS3BP	2.43402e-127	0.506708	0.937	0.582	6.43238e-123	LEY	LGALS3BP
RPS8	5.94739e-127	0.398785	0.998	0.918	1.57172e-122	LEY	RPS8
CTSC	5.10859e-126	0.576249	0.821	0.461	1.35005e-121	LEY	CTSC
ALDH1A3	1.81388e-121	0.552953	0.83	0.42	4.79355e-117	LEY	ALDH1A3
PTGFR	3.10478e-121	0.411087	0.309	0.018	8.20501e-117	LEY	PTGFR
CTSF	1.45908e-120	0.501525	0.825	0.46	3.85592e-116	LEY	CTSF
C3	1.04353e-119	0.539554	0.541	0.142	2.75775e-115	LEY	C3
FSTL1	6.87274e-119	0.538964	0.773	0.408	1.81626e-114	LEY	FSTL1
CYGB	1.2922e-118	0.470589	0.502	0.14	3.41489e-114	LEY	CYGB
PMP22	3.94633e-117	0.404372	0.899	0.506	1.0429e-112	LEY	PMP22
COL6A2	5.17981e-116	0.525818	0.991	0.602	1.36887e-111	LEY	COL6A2
IGF1	5.45325e-116	0.523546	0.671	0.284	1.44113e-111	LEY	IGF1
CTSH	3.00462e-115	0.338102	0.638	0.212	7.94031e-111	LEY	CTSH
CD63	3.72628e-115	0.411944	0.997	0.838	9.84745e-111	LEY	CD63
COL6A1	4.27495e-114	0.475727	0.971	0.567	1.12974e-109	LEY	COL6A1
COL1A1	4.36719e-113	0.609899	0.934	0.509	1.15412e-108	LEY	COL1A1
NDRG2	7.72345e-113	0.529696	0.892	0.53	2.04108e-108	LEY	NDRG2
CPE	9.92602e-113	0.492419	0.992	0.612	2.62315e-108	LEY	CPE
AGTR1	4.16557e-111	0.416554	0.343	0.042	1.10084e-106	LEY	AGTR1
BOC	4.16899e-110	0.472657	0.591	0.243	1.10174e-105	LEY	BOC
CCDC80	1.38117e-108	0.56731	0.752	0.379	3.65002e-104	LEY	CCDC80
ANGPTL2	1.3933e-107	0.4337	0.413	0.095	3.68209e-103	LEY	ANGPTL2
DNM3OS	1.06825e-105	0.458795	0.511	0.176	2.82307e-101	LEY	DNM3OS
TMEFF2	3.285e-105	0.44307	0.379	0.076	8.68127e-101	LEY	TMEFF2
EGFLAM	3.69898e-105	0.539475	0.537	0.195	9.77529e-101	LEY	EGFLAM
RPL12	8.83188e-105	0.33858	0.994	0.906	2.334e-100	LEY	RPL12
CPZ	1.01676e-104	0.398123	0.402	0.09	2.68698e-100	LEY	CPZ
PLAGL1	1.62303e-103	0.483938	0.731	0.388	4.28918e-99	LEY	PLAGL1
ANXA1	8.72612e-103	0.340706	0.701	0.276	2.30605e-98	LEY	ANXA1
TMEM38B	7.45116e-101	0.428389	0.586	0.252	1.96912e-96	LEY	TMEM38B
RHOBTB3	2.11971e-100	0.394875	0.956	0.57	5.60177e-96	LEY	RHOBTB3
ADAMTSL3	7.79135e-100	0.409332	0.459	0.133	2.05902e-95	LEY	ADAMTSL3
ABCA9	8.69044e-100	0.527522	0.478	0.157	2.29662e-95	LEY	ABCA9
COL12A1	1.06778e-99	0.563447	0.485	0.163	2.82182e-95	LEY	COL12A1
RPS5	2.43948e-99	0.387411	0.991	0.873	6.4468e-95	LEY	RPS5
ECM2	4.86497e-99	0.452302	0.71	0.365	1.28566e-94	LEY	ECM2
RPL10	4.537e-98	0.341959	0.999	0.949	1.19899e-93	LEY	RPL10
PLTP	6.51008e-98	0.516699	0.892	0.5	1.72042e-93	LEY	PLTP
SAV1	1.18883e-96	0.444216	0.704	0.369	3.14172e-92	LEY	SAV1
DIO3OS	2.03216e-96	0.387251	0.713	0.348	5.37038e-92	LEY	DIO3OS
JUN	4.93769e-95	0.463936	0.986	0.795	1.30488e-90	LEY	JUN
FCGRT	5.20889e-95	0.35867	0.959	0.666	1.37655e-90	LEY	FCGRT
MEST	8.62706e-95	0.46755	0.334	0.061	2.27987e-90	LEY	MEST
RBMS3	1.65773e-93	0.366485	0.808	0.453	4.38087e-89	LEY	RBMS3
GSN	2.31355e-93	0.562298	0.975	0.7	6.11402e-89	LEY	GSN
DLC1	3.54177e-93	0.372581	0.66	0.321	9.35982e-89	LEY	DLC1
HS3ST3A1	4.77613e-93	0.30314	0.275	0.029	1.26219e-88	LEY	HS3ST3A1
GFRA1	1.73169e-92	0.345347	0.288	0.035	4.57634e-88	LEY	GFRA1
ADAMTS3	1.98342e-92	0.344009	0.311	0.049	5.24159e-88	LEY	ADAMTS3
RSPO3	6.63664e-92	0.719365	0.268	0.027	1.75387e-87	LEY	RSPO3
ALDH1A1	1.49849e-91	0.280182	0.933	0.607	3.96006e-87	LEY	ALDH1A1
ATP10D	3.34545e-91	0.330977	0.556	0.223	8.84103e-87	LEY	ATP10D
RGS22	3.50495e-91	0.409168	0.64	0.305	9.26253e-87	LEY	RGS22
C1RL	2.54513e-90	0.375903	0.524	0.208	6.72602e-86	LEY	C1RL
ARHGAP21	4.70008e-90	0.376094	0.609	0.282	1.24209e-85	LEY	ARHGAP21
IGDCC4	2.42715e-89	0.293431	0.339	0.067	6.41424e-85	LEY	IGDCC4
NDN	2.47807e-89	0.377123	0.895	0.531	6.5488e-85	LEY	NDN
IFITM3	2.37454e-88	0.380164	0.984	0.734	6.27519e-84	LEY	IFITM3
CTSK	3.8811e-88	0.382881	0.771	0.402	1.02566e-83	LEY	CTSK
IGFBP7	7.36759e-88	0.46436	1	0.826	1.94703e-83	LEY	IGFBP7
RP3-412A9.11	9.06131e-88	0.349872	0.957	0.611	2.39463e-83	LEY	RP3-412A9.11
IGFBP5	4.25092e-87	0.467907	0.765	0.413	1.12339e-82	LEY	IGFBP5
RPL24	1.20253e-86	0.312225	0.994	0.882	3.17793e-82	LEY	RPL24
JAZF1	1.46901e-86	0.373918	0.624	0.298	3.88215e-82	LEY	JAZF1
RAI14	6.15693e-86	0.472499	0.503	0.199	1.62709e-81	LEY	RAI14
ARX	8.62929e-86	0.415682	0.619	0.293	2.28046e-81	LEY	ARX
RPL29	1.75506e-85	0.313165	0.992	0.901	4.63811e-81	LEY	RPL29
APP	3.38584e-85	0.386649	0.942	0.608	8.94775e-81	LEY	APP
CNTN1	4.10872e-85	0.424608	0.598	0.286	1.08581e-80	LEY	CNTN1
ABHD14A	3.05712e-84	0.376622	0.582	0.269	8.07904e-80	LEY	ABHD14A
RPS23	3.23608e-84	0.294487	0.995	0.921	8.55199e-80	LEY	RPS23
H3F3B	1.12261e-83	0.359689	0.997	0.886	2.96672e-79	LEY	H3F3B
KCTD12	2.14829e-83	0.283024	0.79	0.43	5.67728e-79	LEY	KCTD12
ARHGAP20	3.23347e-83	0.358568	0.641	0.304	8.54508e-79	LEY	ARHGAP20
S100A6	1.32004e-82	0.326409	0.995	0.849	3.48847e-78	LEY	S100A6
AP001605.4	3.2616e-82	0.30539	0.285	0.046	8.61942e-78	LEY	AP001605.4
RPS24	3.79248e-82	0.288575	0.991	0.916	1.00224e-77	LEY	RPS24
MDFI	6.62241e-82	0.323082	0.327	0.072	1.7501e-77	LEY	MDFI
PDGFRL	1.02243e-81	0.402416	0.617	0.3	2.70199e-77	LEY	PDGFRL
BNIP3L	1.66149e-81	0.349933	0.963	0.669	4.39083e-77	LEY	BNIP3L
PLAC9	3.7625e-81	0.400682	0.975	0.576	9.94316e-77	LEY	PLAC9
LEPR	4.70105e-81	0.395169	0.309	0.058	1.24235e-76	LEY	LEPR
FBN1	6.82542e-81	0.39765	0.905	0.51	1.80375e-76	LEY	FBN1
NFIB	1.4221e-80	0.319969	0.697	0.357	3.75818e-76	LEY	NFIB
CREB3L1	3.30758e-80	0.396869	0.524	0.22	8.74094e-76	LEY	CREB3L1
TFPI	1.57155e-79	0.301155	0.613	0.295	4.15315e-75	LEY	TFPI
EHBP1	1.78379e-79	0.320015	0.571	0.263	4.71403e-75	LEY	EHBP1
PLD3	4.49838e-79	0.349094	0.832	0.526	1.18879e-74	LEY	PLD3
CD81	5.21858e-78	0.361819	0.94	0.683	1.37911e-73	LEY	CD81
ENTPD2	6.29881e-78	0.451166	0.544	0.228	1.66459e-73	LEY	ENTPD2
UNC5C	3.15925e-77	0.347199	0.408	0.137	8.34894e-73	LEY	UNC5C
OGN	1.25959e-75	0.385545	0.81	0.456	3.32871e-71	LEY	OGN
SYT1	1.5489e-75	0.382631	0.279	0.048	4.09329e-71	LEY	SYT1
CYP1B1	3.31397e-75	0.423695	0.716	0.386	8.75784e-71	LEY	CYP1B1
LARP6	8.4421e-75	0.324419	0.549	0.258	2.23099e-70	LEY	LARP6
PDGFRA	3.41416e-73	0.341613	0.904	0.481	9.0226e-69	LEY	PDGFRA
COPZ2	5.26152e-73	0.320055	0.714	0.403	1.39046e-68	LEY	COPZ2
SEC62	8.23913e-73	0.328094	0.965	0.723	2.17736e-68	LEY	SEC62
CXCL12	5.00593e-72	0.366535	0.589	0.282	1.32292e-67	LEY	CXCL12
RPS2	5.54821e-72	0.27986	0.994	0.925	1.46623e-67	LEY	RPS2
GPNMB	2.29589e-71	0.329644	0.756	0.423	6.06734e-67	LEY	GPNMB
C8orf4	2.96914e-71	0.436317	0.402	0.138	7.84654e-67	LEY	C8orf4
IFI27L2	1.46724e-70	0.29394	0.744	0.446	3.87747e-66	LEY	IFI27L2
RPL35A	1.69411e-69	0.273319	0.995	0.915	4.47703e-65	LEY	RPL35A
BNC2	3.10313e-68	0.320239	0.582	0.292	8.20065e-64	LEY	BNC2
COL14A1	1.96186e-67	0.488369	0.522	0.255	5.1846e-63	LEY	COL14A1
BICC1	2.94585e-67	0.328509	0.575	0.283	7.78501e-63	LEY	BICC1
THY1	9.44938e-67	0.358096	0.36	0.114	2.49719e-62	LEY	THY1
GGT5	4.26869e-66	0.304481	0.368	0.118	1.12809e-61	LEY	GGT5
ATRAID	5.05805e-66	0.331092	0.851	0.578	1.33669e-61	LEY	ATRAID
GAS5	6.20302e-66	0.293866	0.888	0.61	1.63927e-61	LEY	GAS5
TSPAN4	6.66103e-66	0.279214	0.622	0.337	1.76031e-61	LEY	TSPAN4
RP11-384F7.2	1.39855e-65	0.294651	0.326	0.095	3.69594e-61	LEY	RP11-384F7.2
ADAMTS1	2.72007e-65	0.4138	0.668	0.371	7.18834e-61	LEY	ADAMTS1
AC011816.4	2.8443e-64	0.292272	0.975	0.761	7.51662e-60	LEY	AC011816.4
RPL18A	5.63329e-64	0.269168	0.994	0.901	1.48871e-59	LEY	RPL18A
ANXA2	8.1134e-64	0.312841	0.966	0.71	2.14413e-59	LEY	ANXA2
RPL18	1.08956e-63	0.267403	0.995	0.917	2.87939e-59	LEY	RPL18
EFEMP2	5.96487e-63	0.307013	0.734	0.428	1.57634e-58	LEY	EFEMP2
RPL13	7.32535e-63	0.252244	0.995	0.945	1.93587e-58	LEY	RPL13
NFIA	1.12412e-62	0.304353	0.955	0.63	2.97071e-58	LEY	NFIA
TCEAL7	2.9527e-62	0.287282	0.326	0.098	7.80311e-58	LEY	TCEAL7
AC004383.4	4.144e-62	0.35441	0.606	0.326	1.09514e-57	LEY	AC004383.4
OSR1	4.2289e-62	0.386871	0.407	0.159	1.11757e-57	LEY	OSR1
AHNAK	4.97759e-62	0.347541	0.977	0.739	1.31543e-57	LEY	AHNAK
TUBB	1.25325e-61	0.291756	0.946	0.685	3.31196e-57	LEY	TUBB
RP11-234A1.1	3.40885e-61	0.286591	0.882	0.608	9.00857e-57	LEY	RP11-234A1.1
SLC38A2	3.63394e-61	0.286155	0.811	0.545	9.6034e-57	LEY	SLC38A2
SPATS2L	3.94371e-61	0.27639	0.709	0.423	1.04221e-56	LEY	SPATS2L
ASPH	4.05627e-61	0.299318	0.669	0.397	1.07195e-56	LEY	ASPH
PTPN13	8.64098e-61	0.263962	0.502	0.238	2.28355e-56	LEY	PTPN13
RP11-291L15.2	1.69819e-60	0.283038	0.379	0.142	4.4878e-56	LEY	RP11-291L15.2
RPL10A	2.29013e-60	0.270323	0.991	0.889	6.05212e-56	LEY	RPL10A
CKAP4	2.55631e-60	0.293555	0.5	0.242	6.75557e-56	LEY	CKAP4
IGF2	3.29011e-59	0.300375	0.355	0.121	8.69478e-55	LEY	IGF2
SSPN	3.41011e-59	0.296939	0.775	0.453	9.0119e-55	LEY	SSPN
SPG20	3.61353e-59	0.254311	0.808	0.52	9.54948e-55	LEY	SPG20
SRM	5.87183e-59	0.340644	0.558	0.295	1.55175e-54	LEY	SRM
TNFRSF1A	8.646e-59	0.263107	0.72	0.436	2.28488e-54	LEY	TNFRSF1A
TMEM59	8.73797e-59	0.262238	0.949	0.698	2.30918e-54	LEY	TMEM59
PRNP	9.13669e-59	0.252174	0.828	0.552	2.41455e-54	LEY	PRNP
GLT8D2	1.8794e-58	0.282499	0.574	0.31	4.9667e-54	LEY	GLT8D2
FSTL3	1.99056e-58	0.254935	0.403	0.16	5.26045e-54	LEY	FSTL3
HSPA5	2.03922e-58	0.33389	0.893	0.626	5.38904e-54	LEY	HSPA5
NECTIN3	8.47316e-58	0.277321	0.352	0.127	2.2392e-53	LEY	NECTIN3
TM4SF1	9.76643e-58	0.286888	0.606	0.321	2.58097e-53	LEY	TM4SF1
IMPDH2	1.09686e-57	0.293029	0.717	0.449	2.89868e-53	LEY	IMPDH2
RGMA	1.30205e-57	0.301911	0.472	0.23	3.44092e-53	LEY	RGMA
SLIT2	1.95751e-57	0.331133	0.328	0.109	5.1731e-53	LEY	SLIT2
SGCE	3.85978e-57	0.252255	0.54	0.276	1.02003e-52	LEY	SGCE
SSR2	4.70926e-57	0.258433	0.894	0.612	1.24452e-52	LEY	SSR2
RACK1	5.11776e-57	0.256673	0.994	0.878	1.35247e-52	LEY	RACK1
COL5A2	8.2238e-57	0.278704	0.367	0.137	2.1733e-52	LEY	COL5A2
FAM46A	9.83671e-57	0.358116	0.598	0.34	2.59955e-52	LEY	FAM46A
CYBRD1	1.36237e-56	0.277685	0.763	0.472	3.60034e-52	LEY	CYBRD1
RRBP1	6.73696e-56	0.269341	0.765	0.491	1.78038e-51	LEY	RRBP1
UCHL1	1.4824e-55	0.292153	0.296	0.088	3.91754e-51	LEY	UCHL1
LEPROT	3.87266e-55	0.263387	0.87	0.59	1.02343e-50	LEY	LEPROT
SLC12A2	6.54371e-55	0.308403	0.344	0.124	1.72931e-50	LEY	SLC12A2
PCDH9	8.56679e-55	0.333944	0.344	0.121	2.26395e-50	LEY	PCDH9
OMD	1.05571e-54	0.320061	0.467	0.217	2.78992e-50	LEY	OMD
FKBP7	1.24914e-54	0.29005	0.513	0.273	3.30111e-50	LEY	FKBP7
SNED1	1.66383e-54	0.286108	0.548	0.297	4.397e-50	LEY	SNED1
RPS15A	1.75472e-54	0.261483	0.989	0.842	4.63721e-50	LEY	RPS15A
LRP1	1.90408e-54	0.259591	0.882	0.562	5.03192e-50	LEY	LRP1
RSL1D1	2.21315e-54	0.272057	0.836	0.56	5.84869e-50	LEY	RSL1D1
GINM1	2.66139e-54	0.256696	0.741	0.468	7.03325e-50	LEY	GINM1
SDF4	3.91353e-54	0.271952	0.689	0.429	1.03423e-49	LEY	SDF4
RPLP0	5.08867e-54	0.295213	0.983	0.795	1.34478e-49	LEY	RPLP0
FUCA2	7.88923e-54	0.256453	0.602	0.354	2.08489e-49	LEY	FUCA2
MEG8	1.39792e-53	0.29569	0.489	0.244	3.69427e-49	LEY	MEG8
RPL13A	3.26061e-53	0.255034	0.99	0.876	8.6168e-49	LEY	RPL13A
LAMB2	6.18712e-53	0.279088	0.713	0.442	1.63507e-48	LEY	LAMB2
ISLR	7.92389e-53	0.298126	0.708	0.426	2.09405e-48	LEY	ISLR
F10	1.17717e-52	0.29213	0.775	0.453	3.11089e-48	LEY	F10
ATP2B4	1.66775e-52	0.260226	0.559	0.302	4.40737e-48	LEY	ATP2B4
SERPINH1	3.23746e-52	0.273198	0.633	0.367	8.55565e-48	LEY	SERPINH1
ZFAS1	1.5015e-51	0.27548	0.753	0.509	3.96802e-47	LEY	ZFAS1
CD248	2.84186e-51	0.279511	0.449	0.216	7.51018e-47	LEY	CD248
PLSCR1	4.0822e-51	0.252234	0.615	0.359	1.0788e-46	LEY	PLSCR1
MMP2	1.57818e-50	0.250839	0.879	0.495	4.17065e-46	LEY	MMP2
COL3A1	5.20034e-50	0.491267	0.789	0.504	1.37429e-45	LEY	COL3A1
NID1	2.0161e-49	0.288593	0.509	0.269	5.32796e-45	LEY	NID1
PSD3	2.16872e-49	0.306768	0.465	0.239	5.73127e-45	LEY	PSD3
LTBP1	2.42956e-49	0.291056	0.629	0.354	6.42059e-45	LEY	LTBP1
LRRN3	4.31033e-49	0.309829	0.5	0.261	1.13909e-44	LEY	LRRN3
CHID1	5.30381e-49	0.256609	0.586	0.341	1.40164e-44	LEY	CHID1
KLF4	1.53625e-48	0.290199	0.679	0.423	4.05984e-44	LEY	KLF4
PDIA3	1.0261e-47	0.250581	0.925	0.648	2.71168e-43	LEY	PDIA3
NGFR	1.29387e-47	0.258881	0.285	0.094	3.41931e-43	LEY	NGFR
CTSL	3.41953e-47	0.25101	0.817	0.55	9.03678e-43	LEY	CTSL
SEMA3D	1.91354e-46	0.300857	0.562	0.31	5.05692e-42	LEY	SEMA3D
EGFR	2.56008e-45	0.27227	0.767	0.469	6.76553e-41	LEY	EGFR
TMEM47	3.3974e-45	0.277735	0.577	0.348	8.97831e-41	LEY	TMEM47
FBXO17	3.61708e-44	0.251189	0.544	0.313	9.55887e-40	LEY	FBXO17
HIST1H4C	5.52153e-44	0.252927	0.917	0.653	1.45917e-39	LEY	HIST1H4C
OLFM2	4.43138e-43	0.260961	0.29	0.111	1.17108e-38	LEY	OLFM2
NFE2L2	2.53207e-42	0.260391	0.85	0.593	6.6915e-38	LEY	NFE2L2
KCNQ1OT1	2.78984e-41	0.352909	0.628	0.398	7.37272e-37	LEY	KCNQ1OT1
CPQ	3.124e-41	0.260064	0.661	0.433	8.25581e-37	LEY	CPQ
SCPEP1	4.01939e-41	0.259633	0.602	0.384	1.0622e-36	LEY	SCPEP1
SOCS3	4.0929e-41	0.296666	0.409	0.198	1.08163e-36	LEY	SOCS3
COL5A1	2.30991e-39	0.250501	0.462	0.257	6.10439e-35	LEY	COL5A1
FBLN1	7.66606e-35	0.320194	0.324	0.153	2.02591e-30	LEY	FBLN1
CENPW	8.88834e-34	0.319863	0.255	0.103	2.34892e-29	LEY	CENPW
IGFBP6	1.38851e-33	0.441989	0.736	0.496	3.6694e-29	LEY	IGFBP6
IGFN1	5.68054e-31	0.282024	0.285	0.127	1.5012e-26	LEY	IGFN1
SMOC1	0	0.874074	0.667	0.047	0	MYD	SMOC1
MYH11	3.752e-307	1.48834	0.949	0.31	9.9154e-303	MYD	MYH11
F3	3.59782e-294	1.32075	0.858	0.206	9.50795e-290	MYD	F3
LAMC3	6.30938e-247	1.12279	0.965	0.471	1.66738e-242	MYD	LAMC3
WFDC1	1.02394e-240	0.867889	0.639	0.089	2.70597e-236	MYD	WFDC1
COLEC11	2.42618e-239	0.760795	0.667	0.098	6.41167e-235	MYD	COLEC11
PTGDS	1.4505e-234	1.04734	0.999	0.734	3.83324e-230	MYD	PTGDS
APOE	4.04048e-232	1.17924	0.994	0.671	1.06778e-227	MYD	APOE
CHGA	5.44172e-228	0.852528	0.701	0.127	1.43808e-223	MYD	CHGA
VCAN	1.96877e-225	0.975905	0.618	0.088	5.20288e-221	MYD	VCAN
TENM2	5.34825e-225	0.608337	0.527	0.047	1.41338e-220	MYD	TENM2
AEBP1	1.75608e-221	1.00644	0.971	0.538	4.6408e-217	MYD	AEBP1
DPEP1	2.83778e-219	1.01896	0.917	0.332	7.49939e-215	MYD	DPEP1
MGST1	4.08286e-219	0.711393	0.651	0.107	1.07898e-214	MYD	MGST1
CBLN4	2.45649e-218	0.580186	0.485	0.033	6.49176e-214	MYD	CBLN4
ACTA2	9.90705e-215	0.944579	0.663	0.116	2.61814e-210	MYD	ACTA2
NPTX2	1.13551e-210	0.78914	0.533	0.06	3.00082e-206	MYD	NPTX2
ENG	3.27213e-210	0.983594	0.991	0.628	8.64725e-206	MYD	ENG
TSHZ2	2.02448e-208	0.895478	0.972	0.538	5.3501e-204	MYD	TSHZ2
SMOC2	3.79998e-208	0.854903	0.987	0.527	1.00422e-203	MYD	SMOC2
PDE5A	3.29944e-201	0.815133	0.796	0.243	8.71944e-197	MYD	PDE5A
TSHZ1	2.67634e-193	0.713411	0.837	0.296	7.07277e-189	MYD	TSHZ1
KANK2	3.82451e-184	0.756065	0.926	0.441	1.0107e-179	MYD	KANK2
OSR2	5.78267e-179	0.866565	0.959	0.532	1.52819e-174	MYD	OSR2
TPM4	8.41339e-179	0.741078	0.959	0.593	2.22341e-174	MYD	TPM4
ACTN1	1.94621e-176	0.703243	0.79	0.263	5.14325e-172	MYD	ACTN1
MYOCD	5.6445e-176	0.468887	0.406	0.029	1.49167e-171	MYD	MYOCD
C11orf96	1.00535e-170	0.839557	0.961	0.512	2.65683e-166	MYD	C11orf96
FHL2	2.69047e-167	0.911102	0.957	0.569	7.11011e-163	MYD	FHL2
RASD1	3.45046e-167	0.937523	0.681	0.183	9.11854e-163	MYD	RASD1
BGN	1.23236e-165	0.789264	0.814	0.286	3.25675e-161	MYD	BGN
COL15A1	4.97749e-164	0.768008	0.967	0.525	1.3154e-159	MYD	COL15A1
TNS1	9.78714e-163	0.702211	0.887	0.422	2.58645e-158	MYD	TNS1
TPM2	5.59267e-161	0.64894	0.966	0.621	1.47797e-156	MYD	TPM2
PTN	1.01202e-159	0.718374	0.895	0.344	2.67447e-155	MYD	PTN
SPARC	4.63307e-155	0.526723	0.987	0.688	1.22438e-150	MYD	SPARC
PTMS	4.00419e-154	0.605634	0.982	0.748	1.05819e-149	MYD	PTMS
PEMT	2.86999e-153	0.746883	0.724	0.248	7.58451e-149	MYD	PEMT
TCEAL4	9.58816e-152	0.700128	0.988	0.77	2.53386e-147	MYD	TCEAL4
NR2F2	1.17929e-151	0.680623	0.989	0.658	3.11651e-147	MYD	NR2F2
CYP26B1	3.17734e-151	0.698873	0.504	0.09	8.39675e-147	MYD	CYP26B1
SPON1	1.97478e-150	0.445449	0.425	0.053	5.21875e-146	MYD	SPON1
ETV1	2.41011e-149	0.437628	0.444	0.061	6.3692e-145	MYD	ETV1
MATN2	2.62118e-149	0.663559	0.926	0.458	6.927e-145	MYD	MATN2
KCNMB1	1.86065e-148	0.53438	0.601	0.147	4.91714e-144	MYD	KCNMB1
PTCH1	5.05905e-147	0.702083	0.837	0.337	1.33695e-142	MYD	PTCH1
FBLN2	5.66103e-147	0.727654	0.904	0.423	1.49604e-142	MYD	FBLN2
KIAA1210	1.10593e-146	0.395899	0.529	0.095	2.92264e-142	MYD	KIAA1210
TPM1	3.31344e-146	0.60676	0.785	0.292	8.75642e-142	MYD	TPM1
PEG3	1.9721e-144	0.691898	0.897	0.424	5.21166e-140	MYD	PEG3
CPED1	1.25834e-143	0.511557	0.595	0.146	3.32541e-139	MYD	CPED1
MYL9	5.33467e-142	0.623111	0.984	0.698	1.40979e-137	MYD	MYL9
MIR143HG	1.79246e-141	0.579629	0.814	0.342	4.73693e-137	MYD	MIR143HG
LTBP2	3.72262e-139	0.472589	0.45	0.072	9.83776e-135	MYD	LTBP2
INMT	2.2407e-134	0.649519	0.785	0.303	5.92149e-130	MYD	INMT
PPP2CB	2.9868e-134	0.620579	0.81	0.37	7.89321e-130	MYD	PPP2CB
SPARCL1	4.6862e-134	0.520127	0.991	0.75	1.23842e-129	MYD	SPARCL1
APOC1	1.37141e-132	0.639974	0.718	0.263	3.62423e-128	MYD	APOC1
FLNA	4.69005e-130	0.526489	0.883	0.448	1.23944e-125	MYD	FLNA
CSRP1	2.25805e-129	0.559476	0.865	0.425	5.96734e-125	MYD	CSRP1
FBLN5	3.97447e-128	0.654603	0.951	0.532	1.05033e-123	MYD	FBLN5
MYOC	5.93548e-128	0.476242	0.47	0.092	1.56857e-123	MYD	MYOC
SHROOM2	1.15241e-125	0.371404	0.327	0.031	3.04548e-121	MYD	SHROOM2
PDCD4	9.73478e-121	0.569641	0.945	0.609	2.57261e-116	MYD	PDCD4
ENAH	1.86812e-120	0.52096	0.87	0.447	4.93689e-116	MYD	ENAH
CDC42EP3	1.05257e-119	0.540059	0.483	0.109	2.78163e-115	MYD	CDC42EP3
PALLD	1.90867e-118	0.538817	0.892	0.488	5.04404e-114	MYD	PALLD
SCN7A	4.21571e-118	0.47953	0.798	0.335	1.11408e-113	MYD	SCN7A
TIMP3	2.85341e-117	0.553185	0.994	0.737	7.5407e-113	MYD	TIMP3
MMP21	5.01285e-117	0.619367	0.961	0.568	1.32475e-112	MYD	MMP2
CAV1	1.29266e-116	0.427964	0.953	0.558	3.41611e-112	MYD	CAV1
ABLIM1	3.16529e-116	0.559117	0.901	0.469	8.36492e-112	MYD	ABLIM1
CCDC74A	4.66871e-116	0.518414	0.602	0.194	1.2338e-111	MYD	CCDC74A
FBLIM1	1.96315e-115	0.525618	0.746	0.309	5.18801e-111	MYD	FBLIM1
CLMP	1.0544e-114	0.50563	0.635	0.215	2.78646e-110	MYD	CLMP
ENPP5	1.65727e-114	0.295561	0.298	0.027	4.37967e-110	MYD	ENPP5
MYLK	5.14927e-114	0.603934	0.926	0.562	1.3608e-109	MYD	MYLK
MYL6	5.68219e-114	0.454992	0.988	0.899	1.50163e-109	MYD	MYL6
SFRP4	1.24352e-113	0.663284	0.763	0.315	3.28625e-109	MYD	SFRP4
KLHDC8A	5.07036e-112	0.370139	0.451	0.096	1.33994e-107	MYD	KLHDC8A
MFAP4	5.92245e-112	0.633495	0.748	0.329	1.56513e-107	MYD	MFAP4
DPYSL3	3.97417e-111	0.52989	0.691	0.271	1.05025e-106	MYD	DPYSL3
EMILIN1	4.66269e-111	0.537612	0.889	0.482	1.23221e-106	MYD	EMILIN1
CKB	3.79587e-110	0.447108	0.892	0.489	1.00313e-105	MYD	CKB
ZEB1	1.68588e-109	0.48868	0.618	0.206	4.45528e-105	MYD	ZEB1
TIMP2	1.9373e-106	0.526986	0.976	0.663	5.1197e-102	MYD	TIMP2
PDLIM7	2.79171e-106	0.481625	0.656	0.241	7.37764e-102	MYD	PDLIM7
APOD	7.69262e-106	0.539236	0.898	0.447	2.03293e-101	MYD	APOD
SNAP25	1.37106e-104	0.322934	0.348	0.056	3.6233e-100	MYD	SNAP25
SORBS1	1.15268e-103	0.30668	0.366	0.062	3.0462e-99	MYD	SORBS1
CACNA1D	1.29537e-102	0.269981	0.299	0.036	3.42328e-98	MYD	CACNA1D
PTGIS	8.65759e-102	0.436519	0.527	0.154	2.28794e-97	MYD	PTGIS
PARM1	3.57266e-101	0.45924	0.675	0.263	9.44146e-97	MYD	PARM1
C9orf3	7.28128e-101	0.313507	0.501	0.131	1.92422e-96	MYD	C9orf3
MLLT4	7.52374e-100	0.385991	0.596	0.199	1.9883e-95	MYD	MLLT4
COL4A2	8.51693e-100	0.462281	0.704	0.283	2.25077e-95	MYD	COL4A2
CAV2	9.76338e-100	0.442224	0.838	0.423	2.58017e-95	MYD	CAV2
PDGFRA1	3.89872e-99	0.557946	0.968	0.57	1.03031e-94	MYD	PDGFRA
SPECC1	2.12489e-98	0.37788	0.406	0.084	5.61544e-94	MYD	SPECC1
LAMB1	3.88159e-98	0.560799	0.861	0.469	1.02579e-93	MYD	LAMB1
NEXN	1.02053e-97	0.453567	0.473	0.127	2.69695e-93	MYD	NEXN
NUDT10	3.65603e-97	0.279158	0.386	0.076	9.66178e-93	MYD	NUDT10
FAM20A	5.92375e-97	0.349273	0.44	0.107	1.56547e-92	MYD	FAM20A
PAK3	1.70595e-96	0.40561	0.546	0.174	4.5083e-92	MYD	PAK3
CRISPLD2	3.33652e-96	0.645949	0.961	0.587	8.81742e-92	MYD	CRISPLD2
HS3ST1	1.57395e-95	0.302637	0.327	0.053	4.15948e-91	MYD	HS3ST1
LAMA2	1.70128e-95	0.553745	0.933	0.574	4.49596e-91	MYD	LAMA2
LMO4	5.30488e-95	0.465233	0.807	0.412	1.40192e-90	MYD	LMO4
SRPX	1.18818e-94	0.565896	0.648	0.256	3.14001e-90	MYD	SRPX
THBD	5.5739e-93	0.488653	0.44	0.109	1.47301e-88	MYD	THBD
SERPINE1	2.38323e-92	0.508199	0.359	0.071	6.29816e-88	MYD	SERPINE1
CALD1	4.79348e-92	0.414894	0.998	0.81	1.26677e-87	MYD	CALD1
RAB31	1.9188e-91	0.312691	0.637	0.235	5.0708e-87	MYD	RAB31
MICAL2	3.02904e-91	0.289829	0.546	0.172	8.00484e-87	MYD	MICAL2
SVIL	5.26565e-91	0.432399	0.899	0.527	1.39155e-86	MYD	SVIL
ACP5	5.3696e-91	0.300716	0.332	0.058	1.41902e-86	MYD	ACP5
EPDR1	5.38949e-90	0.39335	0.623	0.244	1.42428e-85	MYD	EPDR1
OLFML2B	1.35338e-89	0.429354	0.528	0.175	3.57659e-85	MYD	OLFML2B
NT5DC2	2.35921e-89	0.37349	0.55	0.185	6.23469e-85	MYD	NT5DC2
ITGA9	4.475e-89	0.398436	0.547	0.185	1.18261e-84	MYD	ITGA9
ATP1B2	1.71675e-88	0.387665	0.55	0.189	4.53687e-84	MYD	ATP1B2
EDNRA	8.29802e-88	0.473756	0.668	0.294	2.19292e-83	MYD	EDNRA
LMOD1	1.66096e-87	0.439791	0.77	0.374	4.38942e-83	MYD	LMOD1
ENPP6	2.15224e-87	0.287771	0.309	0.052	5.68773e-83	MYD	ENPP6
ZDHHC19	2.89461e-86	0.345475	0.392	0.094	7.64959e-82	MYD	ZDHHC19
RBPMS	3.66304e-86	0.406538	0.923	0.552	9.68032e-82	MYD	RBPMS
CTGF	6.50491e-86	0.533389	0.371	0.082	1.71905e-81	MYD	CTGF
WNT2B	7.62931e-86	0.394134	0.623	0.235	2.0162e-81	MYD	WNT2B
ITSN1	6.59676e-85	0.340781	0.574	0.206	1.74333e-80	MYD	ITSN1
SOD3	1.03648e-84	0.330248	0.867	0.465	2.73911e-80	MYD	SOD3
TCEAL3	1.39328e-84	0.429092	0.875	0.524	3.68202e-80	MYD	TCEAL3
RASSF2	1.9303e-84	0.411011	0.552	0.194	5.10121e-80	MYD	RASSF2
NBL1	4.7418e-84	0.472071	0.936	0.577	1.25312e-79	MYD	NBL1
CPXM2	5.72303e-83	0.326483	0.457	0.132	1.51242e-78	MYD	CPXM2
TNNT3	3.10211e-82	0.866823	0.502	0.184	8.19795e-78	MYD	TNNT3
G0S2	4.37447e-82	0.461508	0.573	0.219	1.15604e-77	MYD	G0S2
NISCH	8.14229e-82	0.382227	0.672	0.288	2.15176e-77	MYD	NISCH
SLC22A17	3.37466e-81	0.321165	0.471	0.145	8.91822e-77	MYD	SLC22A17
MXRA8	9.69794e-81	0.451399	0.863	0.485	2.56288e-76	MYD	MXRA8
EGFR1	1.23283e-80	0.444995	0.889	0.506	3.25801e-76	MYD	EGFR
TOB1	1.52662e-80	0.383123	0.678	0.297	4.03439e-76	MYD	TOB1
SPTBN1	5.19138e-80	0.471163	0.993	0.731	1.37193e-75	MYD	SPTBN1
MIR100HG	5.54398e-79	0.389838	0.758	0.365	1.46511e-74	MYD	MIR100HG
CNN3	1.79415e-78	0.404404	0.951	0.622	4.7414e-74	MYD	CNN3
RP11-613D13.8	5.15272e-78	0.404806	0.552	0.205	1.36171e-73	MYD	RP11-613D13.8
PHGDH	5.41687e-78	0.389607	0.783	0.408	1.43152e-73	MYD	PHGDH
ZFYVE21	1.30127e-77	0.358246	0.805	0.438	3.43887e-73	MYD	ZFYVE21
MORF4L2	1.88202e-77	0.425731	0.917	0.611	4.97361e-73	MYD	MORF4L2
INSR	2.31479e-77	0.389327	0.668	0.297	6.11731e-73	MYD	INSR
MARCKSL1	1.48805e-76	0.365232	0.965	0.671	3.93246e-72	MYD	MARCKSL1
LCNL1	1.62884e-76	0.335895	0.425	0.125	4.30454e-72	MYD	LCNL1
EPCAM	3.77857e-76	0.278879	0.449	0.129	9.98563e-72	MYD	EPCAM
GNB5	1.21397e-75	0.362808	0.644	0.279	3.20816e-71	MYD	GNB5
SIN3B	1.96423e-75	0.320942	0.658	0.282	5.19087e-71	MYD	SIN3B
FAM210B	3.11258e-75	0.385575	0.693	0.33	8.22562e-71	MYD	FAM210B
IFI6	3.84303e-74	0.445359	0.775	0.413	1.0156e-69	MYD	IFI6
F101	4.64419e-74	0.38982	0.875	0.504	1.22732e-69	MYD	F10
MAP1B	5.01328e-74	0.403273	0.965	0.649	1.32486e-69	MYD	MAP1B
PDGFRB	3.31241e-73	0.351416	0.865	0.51	8.75371e-69	MYD	PDGFRB
PNMA1	4.80457e-73	0.326764	0.633	0.272	1.2697e-68	MYD	PNMA1
FBN11	1.18247e-72	0.421027	0.957	0.595	3.12491e-68	MYD	FBN1
PTRF	6.40061e-72	0.343711	0.922	0.572	1.69149e-67	MYD	PTRF
RGN	8.745e-72	0.379044	0.571	0.237	2.31104e-67	MYD	RGN
SLC51A	3.97245e-71	0.377342	0.703	0.34	1.0498e-66	MYD	SLC51A
SESN3	4.29982e-71	0.340035	0.704	0.335	1.13631e-66	MYD	SESN3
DYNLT3	4.77511e-71	0.343743	0.609	0.261	1.26192e-66	MYD	DYNLT3
TCEAL1	5.17939e-71	0.494475	0.766	0.422	1.36876e-66	MYD	TCEAL1
ADD3	3.07182e-70	0.411547	0.926	0.597	8.1179e-66	MYD	ADD3
LPAR1	3.86563e-70	0.344367	0.54	0.212	1.02157e-65	MYD	LPAR1
LGALS1	3.88332e-70	0.341859	0.985	0.853	1.02624e-65	MYD	LGALS1
MRC2	6.90506e-70	0.367964	0.708	0.342	1.8248e-65	MYD	MRC2
PDLIM3	7.00907e-70	0.336904	0.355	0.093	1.85229e-65	MYD	PDLIM3
COL16A1	1.06001e-69	0.367078	0.636	0.288	2.80129e-65	MYD	COL16A1
ANGPTL4	1.27861e-69	0.406668	0.624	0.288	3.37898e-65	MYD	ANGPTL4
SCUBE1	1.55743e-69	0.306058	0.332	0.08	4.11583e-65	MYD	SCUBE1
GALNT10	2.54048e-69	0.304742	0.544	0.213	6.71372e-65	MYD	GALNT10
CDH11	3.08965e-69	0.413848	0.584	0.251	8.16503e-65	MYD	CDH11
ZBTB20	1.86549e-68	0.362993	0.946	0.625	4.92992e-64	MYD	ZBTB20
ITGB1	1.30358e-67	0.353664	0.954	0.667	3.44498e-63	MYD	ITGB1
SSPN1	2.07982e-67	0.401535	0.866	0.507	5.49635e-63	MYD	SSPN
NRXN2	8.43062e-67	0.334444	0.623	0.276	2.22796e-62	MYD	NRXN2
BST2	2.12965e-66	0.367269	0.979	0.749	5.62802e-62	MYD	BST2
COL4A5	8.63424e-66	0.315479	0.499	0.187	2.28177e-61	MYD	COL4A5
FERMT2	1.0904e-65	0.315886	0.785	0.433	2.8816e-61	MYD	FERMT2
FXYD6	1.30591e-65	0.343754	0.639	0.294	3.45113e-61	MYD	FXYD6
ST3GAL1	4.29197e-65	0.321247	0.526	0.205	1.13424e-60	MYD	ST3GAL1
PYGB	4.99504e-65	0.292136	0.483	0.181	1.32004e-60	MYD	PYGB
AKR1C3	5.83727e-65	0.308742	0.655	0.299	1.54261e-60	MYD	AKR1C3
LDHB	1.22899e-64	0.289996	0.965	0.737	3.24785e-60	MYD	LDHB
SYNPO2	2.00237e-64	0.290609	0.63	0.283	5.29167e-60	MYD	SYNPO2
KLHL42	2.03985e-64	0.285936	0.455	0.163	5.39071e-60	MYD	KLHL42
PHPT1	3.84032e-64	0.328363	0.9	0.571	1.01488e-59	MYD	PHPT1
TGFB1I1	3.85833e-64	0.33696	0.746	0.393	1.01964e-59	MYD	TGFB1I1
ATP1B1	4.02012e-64	0.337576	0.753	0.402	1.0624e-59	MYD	ATP1B1
CCNI	5.2449e-64	0.330382	0.978	0.838	1.38607e-59	MYD	CCNI
CCDC3	7.05498e-64	0.298621	0.355	0.098	1.86442e-59	MYD	CCDC3
RBBP7	9.67754e-64	0.288631	0.891	0.598	2.55748e-59	MYD	RBBP7
HSP90AB1	1.20977e-63	0.330256	0.99	0.855	3.19706e-59	MYD	HSP90AB1
DMD	7.10931e-63	0.326804	0.56	0.237	1.87878e-58	MYD	DMD
TSPO	9.65287e-63	0.262558	0.8	0.426	2.55096e-58	MYD	TSPO
ROCK2	1.80973e-62	0.30918	0.808	0.459	4.78258e-58	MYD	ROCK2
FAT1	3.18438e-62	0.256641	0.473	0.17	8.41537e-58	MYD	FAT1
BNIP3	6.22047e-62	0.320143	0.679	0.343	1.64388e-57	MYD	BNIP3
MUM1L1	1.60059e-61	0.269509	0.545	0.217	4.22989e-57	MYD	MUM1L1
GULP1	1.19045e-60	0.264983	0.461	0.165	3.146e-56	MYD	GULP1
TMEM98	2.5896e-60	0.333885	0.786	0.45	6.84353e-56	MYD	TMEM98
MAGED2	3.70976e-60	0.402767	0.948	0.681	9.80378e-56	MYD	MAGED2
VWA1	5.52588e-60	0.353586	0.491	0.205	1.46033e-55	MYD	VWA1
NEO1	1.09658e-59	0.320441	0.532	0.223	2.89793e-55	MYD	NEO1
RAB9B	2.18365e-59	0.304224	0.366	0.115	5.77072e-55	MYD	RAB9B
SGCB	4.52351e-59	0.273177	0.584	0.258	1.19543e-54	MYD	SGCB
PLAC91	4.55834e-59	0.421734	0.967	0.683	1.20463e-54	MYD	PLAC9
CYR61	9.64219e-59	0.482161	0.554	0.248	2.54814e-54	MYD	CYR61
FGFR1OP2	1.7366e-58	0.324006	0.737	0.402	4.5893e-54	MYD	FGFR1OP2
EGR1	1.94603e-58	0.370214	0.918	0.62	5.14277e-54	MYD	EGR1
AIF1L	3.80457e-58	0.269017	0.409	0.143	1.00543e-53	MYD	AIF1L
WWTR1	3.87524e-58	0.271028	0.6	0.274	1.02411e-53	MYD	WWTR1
TIMP1	6.47734e-58	0.439666	0.993	0.817	1.71177e-53	MYD	TIMP1
NFIC	6.6083e-58	0.337974	0.965	0.707	1.74638e-53	MYD	NFIC
PDZRN4	9.5327e-58	0.255333	0.444	0.163	2.51921e-53	MYD	PDZRN4
CREB3L2	9.91008e-58	0.320649	0.751	0.4	2.61894e-53	MYD	CREB3L2
BHMT2	7.25402e-57	0.251776	0.421	0.15	1.91702e-52	MYD	BHMT2
LPP	8.30678e-57	0.321223	0.891	0.579	2.19523e-52	MYD	LPP
RNF24	1.73892e-56	0.308186	0.653	0.322	4.59544e-52	MYD	RNF24
ACACB	2.63799e-56	0.25786	0.421	0.153	6.97143e-52	MYD	ACACB
RAB34	3.61199e-56	0.305107	0.842	0.499	9.5454e-52	MYD	RAB34
ATP1A2	4.47457e-56	0.344539	0.605	0.289	1.1825e-51	MYD	ATP1A2
NORAD	7.43587e-56	0.338831	0.943	0.642	1.96508e-51	MYD	NORAD
PYGM	2.2885e-55	0.262576	0.437	0.161	6.04782e-51	MYD	PYGM
PBX1	2.24371e-54	0.261588	0.625	0.296	5.92945e-50	MYD	PBX1
ZADH2	2.85277e-54	0.295791	0.557	0.256	7.53902e-50	MYD	ZADH2
RBFOX2	3.04372e-54	0.310109	0.808	0.477	8.04365e-50	MYD	RBFOX2
CCND2	1.14264e-53	0.283078	0.702	0.373	3.01966e-49	MYD	CCND2
LAG3	1.72591e-53	0.314775	0.602	0.285	4.56105e-49	MYD	LAG3
IGFBP61	3.44811e-53	0.327716	0.855	0.519	9.11231e-49	MYD	IGFBP6
AOX1	1.13647e-52	0.305015	0.69	0.37	3.00335e-48	MYD	AOX1
PTRH1	1.4694e-52	0.292339	0.36	0.123	3.88319e-48	MYD	PTRH1
MAP1A	1.52845e-52	0.289579	0.566	0.261	4.03924e-48	MYD	MAP1A
NUPR1	2.89021e-52	0.303431	0.956	0.696	7.63795e-48	MYD	NUPR1
KRT19	5.01409e-52	0.309152	0.309	0.091	1.32507e-47	MYD	KRT19
OGN1	6.47294e-52	0.337054	0.884	0.523	1.7106e-47	MYD	OGN
PLTP1	8.20162e-52	0.33585	0.929	0.59	2.16744e-47	MYD	PLTP
EZR	1.68831e-51	0.269186	0.809	0.472	4.4617e-47	MYD	EZR
APLP2	2.35451e-51	0.315878	0.914	0.664	6.22226e-47	MYD	APLP2
EMP1	4.04903e-51	0.303595	0.518	0.225	1.07004e-46	MYD	EMP1
HTRA1	4.53897e-51	0.267868	0.545	0.243	1.19951e-46	MYD	HTRA1
CTDSPL	2.72795e-50	0.284227	0.556	0.264	7.20915e-46	MYD	CTDSPL
MRVI1	3.67675e-50	0.266017	0.494	0.217	9.71655e-46	MYD	MRVI1
SNTB2	4.43916e-50	0.280379	0.603	0.299	1.17314e-45	MYD	SNTB2
RP11-327J17.3	5.49786e-50	0.265122	0.662	0.348	1.45292e-45	MYD	RP11-327J17.3
STK3	8.28004e-50	0.255238	0.614	0.306	2.18817e-45	MYD	STK3
VGLL3	1.10044e-49	0.300187	0.658	0.342	2.90813e-45	MYD	VGLL3
CLEC11A	1.14784e-49	0.271553	0.498	0.216	3.0334e-45	MYD	CLEC11A
MZT2A	2.64241e-49	0.307795	0.766	0.456	6.98309e-45	MYD	MZT2A
CALU	3.04848e-49	0.28041	0.768	0.452	8.05622e-45	MYD	CALU
COX7A1	5.8832e-49	0.279544	0.832	0.501	1.55475e-44	MYD	COX7A1
DDR2	1.18395e-48	0.296687	0.698	0.381	3.12882e-44	MYD	DDR2
JUNB	1.42291e-48	0.396087	0.972	0.776	3.76031e-44	MYD	JUNB
ISLR1	1.59303e-48	0.327942	0.816	0.463	4.20991e-44	MYD	ISLR
ATRX	5.23155e-48	0.286709	0.92	0.652	1.38254e-43	MYD	ATRX
SGCD	5.88093e-48	0.261853	0.434	0.174	1.55415e-43	MYD	SGCD
RHOA	4.27662e-47	0.258815	0.954	0.753	1.13018e-42	MYD	RHOA
ILK	1.55269e-46	0.256653	0.656	0.36	4.10329e-42	MYD	ILK
AR	2.8116e-46	0.253795	0.775	0.453	7.43022e-42	MYD	AR
SEPW1	4.52252e-46	0.283889	0.92	0.651	1.19517e-41	MYD	SEPW1
TXNDC16	6.34868e-46	0.26768	0.529	0.252	1.67777e-41	MYD	TXNDC16
ADH5	1.339e-45	0.266256	0.884	0.618	3.53857e-41	MYD	ADH5
TRIO	1.62409e-45	0.255372	0.596	0.306	4.29197e-41	MYD	TRIO
EIF4A2	2.08257e-45	0.251665	0.936	0.713	5.50361e-41	MYD	EIF4A2
SEPT2	3.39259e-45	0.261967	0.904	0.628	8.9656e-41	MYD	SEPT2
LRRC75A-AS1	1.93877e-44	0.255836	0.962	0.792	5.12359e-40	MYD	LRRC75A-AS1
IGFBP71	3.40734e-44	0.320031	1	0.871	9.00458e-40	MYD	IGFBP7
AK1	3.59969e-44	0.259539	0.564	0.282	9.51289e-40	MYD	AK1
NFIA1	1.12615e-43	0.30335	0.97	0.71	2.97607e-39	MYD	NFIA
C12orf57	2.46524e-43	0.272823	0.94	0.692	6.51488e-39	MYD	C12orf57
TXLNG2P	3.41924e-43	0.267497	0.491	0.233	9.03602e-39	MYD	TXLNG2P
SOD1	4.80097e-43	0.254361	0.962	0.758	1.26875e-38	MYD	SOD1
NAP1L1	3.19537e-42	0.255258	0.945	0.713	8.4444e-38	MYD	NAP1L1
LTBP41	4.35522e-42	0.324361	0.994	0.686	1.15095e-37	MYD	LTBP4
PDLIM2	5.04529e-42	0.256779	0.719	0.433	1.33332e-37	MYD	PDLIM2
NUCKS1	5.79807e-42	0.269599	0.974	0.8	1.53226e-37	MYD	NUCKS1
LTBP3	6.30112e-42	0.258213	0.805	0.495	1.6652e-37	MYD	LTBP3
COL6A11	6.84386e-42	0.298173	0.984	0.668	1.80863e-37	MYD	COL6A1
PHYHD1	8.6881e-42	0.25776	0.633	0.35	2.296e-37	MYD	PHYHD1
GOLGB1	1.01722e-41	0.26457	0.968	0.73	2.6882e-37	MYD	GOLGB1
SLF2	1.91595e-41	0.274282	0.714	0.423	5.06328e-37	MYD	SLF2
TTC3	2.00514e-41	0.268335	0.948	0.712	5.29899e-37	MYD	TTC3
ZBTB38	7.34272e-41	0.25699	0.751	0.46	1.94046e-36	MYD	ZBTB38
CTSK1	1.11989e-40	0.274781	0.805	0.487	2.95953e-36	MYD	CTSK
LRP11	1.62149e-40	0.257501	0.932	0.629	4.28512e-36	MYD	LRP1
VCAM1	1.75056e-40	0.254546	0.449	0.201	4.6262e-36	MYD	VCAM1
ITM2B	1.26721e-39	0.257647	0.999	0.907	3.34884e-35	MYD	ITM2B
MYADM	7.08704e-39	0.260795	0.793	0.484	1.87289e-34	MYD	MYADM
PRELP	1.27166e-38	0.269611	0.414	0.183	3.36062e-34	MYD	PRELP
COL6A21	1.28112e-38	0.297053	0.99	0.704	3.38562e-34	MYD	COL6A2
ZNF503	2.08038e-38	0.330684	0.516	0.264	5.49782e-34	MYD	ZNF503
RPS27L	2.74293e-38	0.282494	0.875	0.638	7.24875e-34	MYD	RPS27L
RP11-254F19.4	2.62202e-37	0.29286	0.535	0.273	6.92922e-33	MYD	RP11-254F19.4
PCYOX1	3.59306e-37	0.261229	0.847	0.554	9.49538e-33	MYD	PCYOX1
DEFB123	1.53582e-180	2.14071	0.756	0.059	4.05872e-176	SRT	DEFB123
BEX1	1.45728e-162	2.61888	0.886	0.111	3.85117e-158	SRT	BEX1
AARD	5.35466e-157	2.0751	0.683	0.055	1.41508e-152	SRT	AARD
AL353999.2	2.53285e-149	1.2417	0.431	0.016	6.69357e-145	SRT	AL353999.2
CITED1	5.032e-148	2.78826	0.894	0.13	1.32981e-143	SRT	CITED1
NKX2-8	2.68009e-146	1.19155	0.366	0.01	7.08267e-142	SRT	NKX2-8
FATE1	9.69978e-146	3.03988	0.967	0.172	2.56336e-141	SRT	FATE1
DMRT1	1.37443e-144	1.19627	0.39	0.013	3.6322e-140	SRT	DMRT1
SEPT14	4.04987e-138	1.31449	0.431	0.019	1.07026e-133	SRT	SEPT14
HOPX	1.98144e-134	1.93785	0.707	0.074	5.23636e-130	SRT	HOPX
DEFB119	1.34788e-133	2.7983	0.919	0.163	3.56205e-129	SRT	DEFB119
TCEAL6	5.21498e-130	1.40466	0.472	0.027	1.37816e-125	SRT	TCEAL6
HMGCS2	2.32387e-121	1.48565	0.407	0.02	6.14128e-117	SRT	HMGCS2
GATM	1.00957e-112	1.69821	0.667	0.08	2.668e-108	SRT	GATM
GSTA2	7.14496e-111	1.84803	0.593	0.061	1.8882e-106	SRT	GSTA2
TRPC5OS	8.28295e-109	0.917348	0.285	0.009	2.18893e-104	SRT	TRPC5OS
ASB9	3.10065e-106	1.077	0.358	0.017	8.19408e-102	SRT	ASB9
EPPIN	3.06322e-104	1.52295	0.48	0.039	8.09516e-100	SRT	EPPIN
TRIM55	5.45047e-100	1.00428	0.285	0.01	1.4404e-95	SRT	TRIM55
SYCN	1.23611e-98	1.15352	0.341	0.017	3.26666e-94	SRT	SYCN
RP13-49I15.5	1.78798e-95	3.22173	0.992	0.385	4.72509e-91	SRT	RP13-49I15.5
MRO	3.62343e-89	1.64089	0.569	0.072	9.57565e-85	SRT	MRO
SMIM1	5.59715e-87	1.8235	0.675	0.117	1.47916e-82	SRT	SMIM1
SUSD3	7.6967e-87	1.76716	0.593	0.084	2.03401e-82	SRT	SUSD3
SOX9	1.02611e-86	1.54993	0.488	0.052	2.71171e-82	SRT	SOX9
STMN1	5.63709e-84	2.17915	0.846	0.237	1.48971e-79	SRT	STMN1
CST9L	1.65313e-83	1.46434	0.496	0.056	4.36873e-79	SRT	CST9L
FAM133A	4.39403e-83	1.04222	0.366	0.027	1.16121e-78	SRT	FAM133A
HMGN5	5.32198e-83	2.17489	0.813	0.215	1.40644e-78	SRT	HMGN5
NXF3	8.60315e-83	0.896013	0.293	0.015	2.27355e-78	SRT	NXF3
TAF7L	1.02673e-80	1.41011	0.488	0.057	2.71333e-76	SRT	TAF7L
TCEAL2	1.62319e-79	1.69864	0.593	0.093	4.28961e-75	SRT	TCEAL2
FDXR	2.1945e-78	1.74518	0.642	0.115	5.79942e-74	SRT	FDXR
C4orf48	5.31474e-78	1.97286	0.715	0.156	1.40453e-73	SRT	C4orf48
NR0B1	5.27626e-77	0.98521	0.333	0.024	1.39436e-72	SRT	NR0B1
ESPN	7.03451e-75	0.989185	0.285	0.017	1.85901e-70	SRT	ESPN
PRND	3.43722e-74	1.3848	0.463	0.054	9.08353e-70	SRT	PRND
AC079776.2	1.811e-73	0.976356	0.309	0.021	4.78594e-69	SRT	AC079776.2
APOA1	2.08204e-72	2.39394	0.829	0.27	5.5022e-68	SRT	APOA1
TMSB10	3.97886e-71	1.54723	1	0.956	1.05149e-66	SRT	TMSB10
ISYNA1	6.3031e-71	1.99615	0.821	0.272	1.66572e-66	SRT	ISYNA1
C12orf75	7.49693e-71	1.68167	0.634	0.123	1.98121e-66	SRT	C12orf75
WT1	8.91221e-69	1.0447	0.358	0.032	2.35523e-64	SRT	WT1
FGFBP2	4.08945e-67	0.940085	0.293	0.021	1.08072e-62	SRT	FGFBP2
PEG10	4.64515e-67	1.71525	0.585	0.111	1.22757e-62	SRT	PEG10
GSTA1	2.01481e-66	1.31449	1	0.831	5.32453e-62	SRT	GSTA1
COPE	2.06225e-66	2.28982	0.943	0.644	5.44992e-62	SRT	COPE
HPRT1	2.39593e-66	1.99314	0.78	0.252	6.33173e-62	SRT	HPRT1
TCEAL5	5.22768e-66	1.67326	0.61	0.126	1.38152e-61	SRT	TCEAL5
IFI27	1.86468e-64	2.14836	0.902	0.429	4.92778e-60	SRT	IFI27
CALM1	6.82077e-62	1.49852	0.967	0.844	1.80253e-57	SRT	CALM1
MYL6B	4.01204e-60	2.36199	0.862	0.436	1.06026e-55	SRT	MYL6B
G6PD	1.36781e-59	1.87033	0.707	0.213	3.61472e-55	SRT	G6PD
CLU	1.9677e-58	2.38337	0.927	0.639	5.20004e-54	SRT	CLU
BEX5	2.80869e-57	1.10424	0.317	0.031	7.42253e-53	SRT	BEX5
TSTD1	2.87374e-57	1.29504	0.431	0.063	7.59443e-53	SRT	TSTD1
SHC4	4.71391e-57	0.961477	0.26	0.02	1.24575e-52	SRT	SHC4
BEX2	6.98342e-57	1.58959	0.65	0.173	1.84551e-52	SRT	BEX2
ZNF711	7.32038e-57	1.4379	0.439	0.066	1.93456e-52	SRT	ZNF711
FAM84A	6.37974e-55	1.01309	0.366	0.045	1.68597e-50	SRT	FAM84A
REEP1	1.28775e-54	1.09958	0.341	0.039	3.40313e-50	SRT	REEP1
CMAS	3.34874e-54	1.82861	0.715	0.245	8.8497e-50	SRT	CMAS
GSTM3	1.77985e-53	1.46556	0.943	0.825	4.7036e-49	SRT	GSTM3
SLC52A3	2.54676e-53	0.92573	0.276	0.024	6.73032e-49	SRT	SLC52A3
NDRG4	2.3921e-52	0.958269	0.285	0.027	6.32159e-48	SRT	NDRG4
KCNH2	4.03583e-52	0.998032	0.333	0.039	1.06655e-47	SRT	KCNH2
TMEM8A	6.43339e-52	1.20093	0.407	0.061	1.70015e-47	SRT	TMEM8A
CKB1	5.10653e-51	1.84798	0.87	0.579	1.3495e-46	SRT	CKB
PLA2G16	3.45842e-49	1.66094	0.707	0.259	9.13958e-45	SRT	PLA2G16
PRDX6	3.52028e-49	1.45687	0.894	0.798	9.30305e-45	SRT	PRDX6
RNASE1	4.04532e-49	1.59005	0.829	0.39	1.06906e-44	SRT	RNASE1
SMIM10	4.08424e-48	1.69289	0.642	0.204	1.07934e-43	SRT	SMIM10
ABRACL	1.35724e-47	1.34236	0.431	0.077	3.58678e-43	SRT	ABRACL
RBP1	3.05804e-46	1.34329	0.748	0.303	8.08148e-42	SRT	RBP1
NSG1	9.9922e-43	0.979784	0.358	0.055	2.64064e-38	SRT	NSG1
GMPR	1.39476e-42	1.56708	0.602	0.195	3.68593e-38	SRT	GMPR
THEMIS2	3.06322e-42	0.802731	0.26	0.028	8.09517e-38	SRT	THEMIS2
BEX3	1.77572e-41	1.19007	0.902	0.827	4.69269e-37	SRT	BEX3
GAS2L1	3.26039e-41	1.37198	0.463	0.106	8.61622e-37	SRT	GAS2L1
TOMM34	6.76211e-41	1.27806	0.463	0.107	1.78702e-36	SRT	TOMM34
KIAA12101	3.40567e-39	1.60675	0.585	0.189	9.00015e-35	SRT	KIAA1210
NUDT11	1.6811e-38	1.3582	0.472	0.119	4.44263e-34	SRT	NUDT11
NKX3-1	5.3543e-38	0.877128	0.317	0.05	1.41498e-33	SRT	NKX3-1
MARCKSL11	2.33228e-37	1.24827	0.87	0.74	6.16352e-33	SRT	MARCKSL1
SLC25A4	2.97324e-35	1.66819	0.715	0.397	7.85737e-31	SRT	SLC25A4
PRAME	4.91314e-35	0.897732	0.268	0.038	1.2984e-30	SRT	PRAME
SCRG1	9.71409e-35	1.60349	0.537	0.177	2.56714e-30	SRT	SCRG1
S100A10	1.34074e-34	1.2222	0.862	0.67	3.54318e-30	SRT	S100A10
CCDC28B	1.37422e-34	1.2579	0.423	0.103	3.63165e-30	SRT	CCDC28B
HN1	5.6021e-34	1.44102	0.61	0.247	1.48047e-29	SRT	HN1
ATP5E	7.37373e-33	0.993643	0.87	0.899	1.94865e-28	SRT	ATP5E
ALDH1A11	5.1119e-32	1.16765	0.813	0.75	1.35092e-27	SRT	ALDH1A1
PEBP1	6.74839e-32	0.81733	0.919	0.887	1.7834e-27	SRT	PEBP1
HPCAL1	1.72456e-31	1.27518	0.431	0.116	4.5575e-27	SRT	HPCAL1
USMG5	2.40769e-31	1.32347	0.805	0.778	6.36281e-27	SRT	USMG5
CALM2	3.51911e-31	0.901682	0.886	0.872	9.29995e-27	SRT	CALM2
DYNLT1	6.20308e-31	1.57873	0.732	0.505	1.63929e-26	SRT	DYNLT1
CSTB	6.89426e-31	1.20746	0.805	0.803	1.82195e-26	SRT	CSTB
PKM	8.17405e-31	1.29194	0.789	0.711	2.16016e-26	SRT	PKM
KIAA1462	1.84261e-30	0.666081	0.268	0.043	4.86947e-26	SRT	KIAA1462
CHODL	2.21149e-30	0.970925	0.325	0.065	5.8443e-26	SRT	CHODL
INHA	4.05684e-30	1.22003	0.447	0.126	1.0721e-25	SRT	INHA
NXT2	8.48127e-30	0.777263	0.268	0.044	2.24135e-25	SRT	NXT2
MYL61	2.25229e-29	0.736587	0.943	0.921	5.95212e-25	SRT	MYL6
PPIF	2.67084e-29	1.13576	0.358	0.082	7.05823e-25	SRT	PPIF
ACTB	3.31136e-29	0.591591	0.984	0.956	8.75094e-25	SRT	ACTB
MYL12B	1.03689e-27	0.886949	0.829	0.854	2.74019e-23	SRT	MYL12B
EFHD2	1.40343e-27	1.38451	0.553	0.234	3.70884e-23	SRT	EFHD2
TNIK	2.16566e-27	0.766648	0.301	0.06	5.72318e-23	SRT	TNIK
UBTD1	5.37974e-27	0.98627	0.325	0.073	1.4217e-22	SRT	UBTD1
TTYH1	6.15785e-27	0.820406	0.26	0.046	1.62733e-22	SRT	TTYH1
HK2	9.06463e-27	0.915026	0.293	0.059	2.39551e-22	SRT	HK2
ABHD4	2.93536e-26	1.14226	0.333	0.079	7.75729e-22	SRT	ABHD4
RBBP71	5.38866e-26	1.15798	0.756	0.668	1.42406e-21	SRT	RBBP7
DCXR	9.18206e-26	1.45404	0.602	0.319	2.42654e-21	SRT	DCXR
FAM107B	2.20783e-25	0.949407	0.301	0.065	5.83464e-21	SRT	FAM107B
PPP1R14A	7.34118e-25	1.16428	0.764	0.685	1.94005e-20	SRT	PPP1R14A
ATP5A1	1.38552e-24	1.23157	0.74	0.667	3.66152e-20	SRT	ATP5A1
BTG3	1.40509e-24	1.34333	0.593	0.313	3.71323e-20	SRT	BTG3
COX7C	2.25784e-24	0.917389	0.854	0.871	5.96678e-20	SRT	COX7C
SLC25A5	6.78541e-24	1.04654	0.748	0.64	1.79318e-19	SRT	SLC25A5
TMEM52	9.09857e-24	0.903892	0.317	0.078	2.40448e-19	SRT	TMEM52
NOSTRIN	9.30087e-24	0.897622	0.333	0.082	2.45794e-19	SRT	NOSTRIN
NDUFA4	1.15022e-23	0.91649	0.813	0.853	3.03969e-19	SRT	NDUFA4
TOLLIP	1.51461e-23	1.21258	0.48	0.19	4.00267e-19	SRT	TOLLIP
GTF3C6	1.90836e-23	1.3405	0.618	0.369	5.04323e-19	SRT	GTF3C6
HMGN3	2.28899e-23	1.32521	0.724	0.657	6.04911e-19	SRT	HMGN3
ZNF280B	3.29269e-23	0.847294	0.301	0.071	8.7016e-19	SRT	ZNF280B
ATP5C1	3.872e-23	1.22502	0.724	0.648	1.02325e-18	SRT	ATP5C1
DYNLL1	6.97243e-23	1.08863	0.789	0.837	1.8426e-18	SRT	DYNLL1
SERF2	8.90305e-23	0.609479	0.927	0.911	2.35281e-18	SRT	SERF2
ALDH6A1	1.35427e-22	1.25517	0.488	0.204	3.57892e-18	SRT	ALDH6A1
SERPINA5	2.51809e-22	1.45123	0.65	0.43	6.65456e-18	SRT	SERPINA5
AHSA1	3.76504e-22	1.42393	0.593	0.353	9.94986e-18	SRT	AHSA1
MBNL3	6.79013e-22	1.14241	0.504	0.227	1.79443e-17	SRT	MBNL3
MGST3	1.17946e-21	1.01138	0.756	0.809	3.11695e-17	SRT	MGST3
GUK1	1.62588e-21	0.973571	0.772	0.77	4.29672e-17	SRT	GUK1
ATP5B	1.6992e-21	1.17901	0.724	0.665	4.49047e-17	SRT	ATP5B
GNG2	1.88575e-21	0.802095	0.293	0.07	4.98346e-17	SRT	GNG2
BCAT1	2.58228e-21	0.762269	0.26	0.056	6.82419e-17	SRT	BCAT1
KCTD13	2.70744e-21	1.11213	0.358	0.111	7.15496e-17	SRT	KCTD13
BBX	4.1006e-21	1.20562	0.732	0.688	1.08366e-16	SRT	BBX
RP11-884K10.5	4.42721e-21	1.18078	0.707	0.643	1.16998e-16	SRT	RP11-884K10.5
SKP1	4.65626e-21	0.738803	0.829	0.87	1.23051e-16	SRT	SKP1
C1orf122	6.81326e-21	1.3384	0.642	0.462	1.80054e-16	SRT	C1orf122
S100A16	1.33247e-20	1.17856	0.585	0.34	3.52132e-16	SRT	S100A16
KIF5C	1.5651e-20	0.831111	0.268	0.062	4.1361e-16	SRT	KIF5C
SCP2	1.75401e-20	1.01409	0.715	0.672	4.63532e-16	SRT	SCP2
C14orf166	2.55247e-20	1.19355	0.707	0.657	6.7454e-16	SRT	C14orf166
FAM98A	4.33927e-20	1.27317	0.439	0.18	1.14674e-15	SRT	FAM98A
MARK4	5.8195e-20	1.00057	0.374	0.125	1.53792e-15	SRT	MARK4
MRPS6	6.90372e-20	1.37017	0.528	0.275	1.82445e-15	SRT	MRPS6
GRPEL1	7.51838e-20	1.13931	0.472	0.209	1.98688e-15	SRT	GRPEL1
UQCR10	1.08506e-19	1.27184	0.715	0.732	2.8675e-15	SRT	UQCR10
REEP6	1.12348e-19	1.05991	0.39	0.139	2.96902e-15	SRT	REEP6
HERC5	1.26566e-19	1.28255	0.447	0.187	3.34475e-15	SRT	HERC5
ATP5J	5.41488e-19	1.04991	0.732	0.773	1.43099e-14	SRT	ATP5J
WBSCR22	7.04484e-19	1.19283	0.602	0.409	1.86174e-14	SRT	WBSCR22
TPI1	9.76766e-19	0.90021	0.748	0.772	2.5813e-14	SRT	TPI1
AP1S2	1.19285e-18	0.8767	0.366	0.12	3.15234e-14	SRT	AP1S2
UBL5	1.20595e-18	0.99867	0.74	0.784	3.18697e-14	SRT	UBL5
GAMT	1.83039e-18	1.18717	0.659	0.538	4.83716e-14	SRT	GAMT
FAM122B	2.47957e-18	0.857683	0.309	0.091	6.55276e-14	SRT	FAM122B
PDXK	2.59981e-18	1.28273	0.553	0.329	6.87052e-14	SRT	PDXK
ARPC5L	2.90892e-18	1.16428	0.537	0.3	7.68741e-14	SRT	ARPC5L
SLC6A8	3.00441e-18	0.826345	0.276	0.074	7.93975e-14	SRT	SLC6A8
FAM49B	3.21483e-18	0.990042	0.366	0.125	8.49584e-14	SRT	FAM49B
SAT1	3.69498e-18	0.903277	0.715	0.571	9.76472e-14	SRT	SAT1
UNC119	4.68441e-18	1.19376	0.431	0.186	1.23795e-13	SRT	UNC119
MAGED1	5.58215e-18	1.2257	0.602	0.426	1.4752e-13	SRT	MAGED1
ECH1	6.16888e-18	1.21381	0.683	0.639	1.63025e-13	SRT	ECH1
ZCCHC17	9.0882e-18	1.17324	0.488	0.248	2.40174e-13	SRT	ZCCHC17
COX5B	2.97352e-17	1.01177	0.732	0.789	7.85812e-13	SRT	COX5B
ACSL4	4.55011e-17	1.09101	0.39	0.159	1.20246e-12	SRT	ACSL4
CENPV	4.87243e-17	0.95858	0.382	0.152	1.28764e-12	SRT	CENPV
C7orf73	6.54691e-17	1.20287	0.585	0.415	1.73015e-12	SRT	C7orf73
SRP14	9.71485e-17	0.574522	0.894	0.916	2.56734e-12	SRT	SRP14
NDUFS5	4.40087e-16	0.84463	0.724	0.753	1.16302e-11	SRT	NDUFS5
OCIAD2	5.38386e-16	0.682547	0.285	0.085	1.42279e-11	SRT	OCIAD2
ARHGAP18	1.3923e-15	0.8482	0.325	0.108	3.67944e-11	SRT	ARHGAP18
ECHS1	1.71311e-15	1.09298	0.61	0.501	4.52723e-11	SRT	ECHS1
ODC1	1.76749e-15	1.31649	0.463	0.246	4.67096e-11	SRT	ODC1
IMPA1	3.29671e-15	0.865756	0.341	0.127	8.71221e-11	SRT	IMPA1
TPM3	3.61585e-15	1.10604	0.537	0.343	9.5556e-11	SRT	TPM3
SDSL	4.16758e-15	0.830601	0.26	0.077	1.10137e-10	SRT	SDSL
CTNNAL1	4.98675e-15	1.17022	0.553	0.366	1.31785e-10	SRT	CTNNAL1
OAZ1	9.88263e-15	0.792973	0.764	0.863	2.61168e-10	SRT	OAZ1
STAR	1.50011e-14	0.786895	0.642	0.48	3.96434e-10	SRT	STAR
MYEOV2	1.64115e-14	1.00448	0.667	0.662	4.33707e-10	SRT	MYEOV2
COX6C	4.30272e-14	0.666434	0.772	0.854	1.13708e-09	SRT	COX6C
DECR1	5.72997e-14	1.09136	0.569	0.431	1.51426e-09	SRT	DECR1
HLTF	6.59821e-14	1.21355	0.545	0.384	1.74371e-09	SRT	HLTF
PPA1	7.89243e-14	1.24888	0.585	0.482	2.08573e-09	SRT	PPA1
PLCD1	8.443e-14	0.901264	0.268	0.088	2.23123e-09	SRT	PLCD1
RAN	1.18581e-13	0.899907	0.675	0.724	3.13374e-09	SRT	RAN
MID1IP1	2.23565e-13	1.01678	0.415	0.207	5.90816e-09	SRT	MID1IP1
ATOX1	3.34762e-13	1.2257	0.577	0.47	8.84675e-09	SRT	ATOX1
RAB311	5.26135e-13	1.01252	0.512	0.329	1.39042e-08	SRT	RAB31
TAGLN2	1.44504e-12	1.13252	0.52	0.37	3.8188e-08	SRT	TAGLN2
PFDN2	1.47977e-12	1.07029	0.593	0.532	3.91059e-08	SRT	PFDN2
AIFM1	2.20449e-12	1.11167	0.382	0.189	5.8258e-08	SRT	AIFM1
ARL4D	2.6045e-12	0.68688	0.26	0.089	6.88292e-08	SRT	ARL4D
SEPT6	6.34271e-12	1.05354	0.488	0.323	1.67619e-07	SRT	SEPT6
MDH1	1.67393e-11	1.04202	0.585	0.528	4.4237e-07	SRT	MDH1
HPS5	2.42373e-11	0.769551	0.285	0.112	6.40519e-07	SRT	HPS5
TUBA1A	2.51934e-11	0.756831	0.715	0.75	6.65785e-07	SRT	TUBA1A
UQCRQ	3.23337e-11	1.00833	0.642	0.682	8.54483e-07	SRT	UQCRQ
IFI27L1	3.47748e-11	1.06802	0.431	0.264	9.18993e-07	SRT	IFI27L1
COX7A2	4.34044e-11	0.85318	0.659	0.728	1.14705e-06	SRT	COX7A2
C14orf1	4.90899e-11	1.147	0.512	0.382	1.2973e-06	SRT	C14orf1
BEX4	6.23545e-11	1.02282	0.545	0.454	1.64784e-06	SRT	BEX4
RHOU	7.79817e-11	0.826277	0.26	0.097	2.06082e-06	SRT	RHOU
TMEM70	8.6124e-11	0.953777	0.407	0.228	2.276e-06	SRT	TMEM70
AKIRIN1	9.61522e-11	1.01586	0.431	0.262	2.54101e-06	SRT	AKIRIN1
ELOB	9.64211e-11	0.640061	0.715	0.819	2.54812e-06	SRT	ELOB
SUB1	1.33755e-10	0.727058	0.659	0.702	3.53474e-06	SRT	SUB1
SEC14L1	2.03209e-10	0.857793	0.366	0.188	5.37019e-06	SRT	SEC14L1
RPL38	3.49576e-10	0.394382	0.878	0.911	9.23824e-06	SRT	RPL38
TIMM8B	5.10767e-10	1.17546	0.52	0.429	1.3498e-05	SRT	TIMM8B
RAD21	6.6378e-10	0.975147	0.593	0.557	1.75417e-05	SRT	RAD21
COX5A	7.65701e-10	0.922506	0.528	0.438	2.02352e-05	SRT	COX5A
MIS18A	8.41406e-10	0.829347	0.301	0.136	2.22358e-05	SRT	MIS18A
MRPL16	8.77994e-10	1.04555	0.472	0.337	2.32027e-05	SRT	MRPL16
FBL	1.61156e-09	1.09577	0.545	0.466	4.25886e-05	SRT	FBL
PRMT1	1.81353e-09	0.984745	0.577	0.572	4.79262e-05	SRT	PRMT1
GOT2	2.23166e-09	0.850898	0.325	0.165	5.89762e-05	SRT	GOT2
ATP6V1G1	2.37884e-09	0.784463	0.675	0.798	6.28657e-05	SRT	ATP6V1G1
TAF11	2.43762e-09	0.934794	0.415	0.266	6.4419e-05	SRT	TAF11
GAS7	3.54255e-09	0.661834	0.252	0.102	9.36189e-05	SRT	GAS7
TRIM37	3.78399e-09	0.743255	0.285	0.13	9.99994e-05	SRT	TRIM37
LGALS3	4.73735e-09	0.499072	0.789	0.847	0.000125194	SRT	LGALS3
VDAC1	4.9198e-09	1.0174	0.537	0.483	0.000130016	SRT	VDAC1
HIST1H1C	4.93074e-09	1.0632	0.407	0.257	0.000130305	SRT	HIST1H1C
LRIF1	5.20862e-09	0.855992	0.317	0.16	0.000137648	SRT	LRIF1
MYO10	5.80112e-09	0.803457	0.293	0.138	0.000153306	SRT	MYO10
PPDPF	1.04724e-08	1.07183	0.569	0.587	0.000276754	SRT	PPDPF
HSBP1	1.13256e-08	0.903338	0.602	0.636	0.000299302	SRT	HSBP1
AP2S1	1.33575e-08	1.0837	0.512	0.44	0.000352998	SRT	AP2S1
NDUFB9	1.64251e-08	0.954024	0.569	0.601	0.000434065	SRT	NDUFB9
TCEAL9	1.93854e-08	0.81078	0.626	0.66	0.000512297	SRT	TCEAL9
WNK3	2.09157e-08	0.864463	0.325	0.172	0.000552741	SRT	WNK3
RIDA	2.56671e-08	0.674105	0.252	0.111	0.000678305	SRT	RIDA
TMA7	3.12899e-08	0.982155	0.537	0.486	0.000826899	SRT	TMA7
CHCHD2	3.23974e-08	0.578637	0.748	0.869	0.000856166	SRT	CHCHD2
CLDN11	3.59418e-08	1.2311	0.455	0.344	0.000949833	SRT	CLDN11
CFL1	3.60359e-08	0.509731	0.699	0.816	0.000952322	SRT	CFL1
ATP5G2	3.86071e-08	0.586451	0.699	0.836	0.00102027	SRT	ATP5G2
AKAP12	4.34701e-08	1.12301	0.504	0.424	0.00114878	SRT	AKAP12
CYB5A	4.58734e-08	0.769271	0.602	0.622	0.0012123	SRT	CYB5A
SHTN1	4.63238e-08	0.760281	0.333	0.184	0.0012242	SRT	SHTN1
SNX6	5.23449e-08	0.896844	0.545	0.517	0.00138332	SRT	SNX6
TSC22D1	8.2471e-08	0.811522	0.561	0.531	0.00217946	SRT	TSC22D1
TXN2	9.21813e-08	1.00137	0.496	0.436	0.00243608	SRT	TXN2
BCAR1	9.89972e-08	0.749905	0.293	0.149	0.0026162	SRT	BCAR1
LSM10	9.9407e-08	0.96407	0.374	0.239	0.00262703	SRT	LSM10
NDUFAB1	1.27002e-07	0.957746	0.537	0.532	0.00335627	SRT	NDUFAB1
SMIM20	1.28959e-07	0.812493	0.39	0.263	0.003408	SRT	SMIM20
HSPA9	1.50925e-07	1.05871	0.52	0.494	0.0039885	SRT	HSPA9
FKBP3	2.31543e-07	0.997847	0.48	0.42	0.00611898	SRT	FKBP3
TAF7	2.49175e-07	0.936386	0.569	0.611	0.00658496	SRT	TAF7
NDUFA5	3.10399e-07	0.866873	0.512	0.485	0.00820291	SRT	NDUFA5
NDUFB2	3.35958e-07	0.762708	0.61	0.681	0.00887836	SRT	NDUFB2
DBI	3.72971e-07	0.85538	0.577	0.602	0.0098565	SRT	DBI
NDUFA1	4.12381e-07	0.706494	0.634	0.754	0.010898	SRT	NDUFA1
TRMT112	4.47182e-07	0.805157	0.602	0.7	0.0118177	SRT	TRMT112
NDUFB7	4.59558e-07	0.87406	0.602	0.703	0.0121447	SRT	NDUFB7
LDHB1	5.87161e-07	0.692284	0.642	0.8	0.0155169	SRT	LDHB
GHITM	6.00698e-07	0.836588	0.553	0.568	0.0158747	SRT	GHITM
RBX1	6.33661e-07	0.757558	0.585	0.68	0.0167458	SRT	RBX1
ZFAND5	7.6348e-07	0.865356	0.569	0.612	0.0201765	SRT	ZFAND5
MLF1	7.83208e-07	0.819621	0.301	0.173	0.0206978	SRT	MLF1
DDX24	1.05102e-06	0.616288	0.65	0.793	0.0277753	SRT	DDX24
FBXO21	1.22309e-06	0.884455	0.545	0.562	0.0323226	SRT	FBXO21
ATP5J2	1.26251e-06	0.982998	0.512	0.507	0.0333645	SRT	ATP5J2
MGST2	1.28903e-06	0.759738	0.374	0.254	0.0340651	SRT	MGST2
TAX1BP1	1.36517e-06	0.838447	0.569	0.628	0.0360772	SRT	TAX1BP1
KRT10	1.37187e-06	0.636183	0.626	0.702	0.0362545	SRT	KRT10
POLE3	1.66102e-06	0.947269	0.39	0.288	0.0438957	SRT	POLE3
MAPRE1	1.68474e-06	0.932022	0.423	0.323	0.0445225	SRT	MAPRE1
CDK16	1.7711e-06	0.741152	0.301	0.173	0.0468048	SRT	CDK16
ADK	1.8327e-06	0.703339	0.252	0.129	0.0484328	SRT	ADK
PDRG1	1.9085e-06	0.832952	0.268	0.146	0.050436	SRT	PDRG1
HMGN1	2.00859e-06	0.615979	0.634	0.753	0.0530811	SRT	HMGN1
HADHB	2.01044e-06	0.926885	0.472	0.424	0.0531298	SRT	HADHB
MRPL33	2.39696e-06	0.887197	0.528	0.541	0.0633444	SRT	MRPL33
UBE2Q1	2.40088e-06	0.758235	0.26	0.137	0.063448	SRT	UBE2Q1
UQCRH	2.89934e-06	0.754434	0.602	0.742	0.0766209	SRT	UQCRH
FEZ2	3.0741e-06	0.900276	0.472	0.413	0.0812393	SRT	FEZ2
NANS	3.68336e-06	0.825234	0.358	0.245	0.0973402	SRT	NANS
SPAG16	4.12291e-06	0.948432	0.398	0.307	0.108956	SRT	SPAG16
GYG1	4.13604e-06	0.936588	0.398	0.301	0.109303	SRT	GYG1
EEF1E1	4.50366e-06	0.749033	0.268	0.152	0.119018	SRT	EEF1E1
TSPYL2	4.7375e-06	0.845669	0.488	0.459	0.125198	SRT	TSPYL2
SNRPA1	4.87531e-06	0.846407	0.325	0.211	0.12884	SRT	SNRPA1
PPP1R16A	6.003e-06	0.870927	0.285	0.168	0.158641	SRT	PPP1R16A
TUBB4B	6.44445e-06	0.887722	0.52	0.562	0.170308	SRT	TUBB4B
ELOC	6.626e-06	0.925933	0.496	0.487	0.175105	SRT	ELOC
LYPLA1	6.64635e-06	0.811714	0.276	0.159	0.175643	SRT	LYPLA1
HSPD1	6.66878e-06	0.860696	0.545	0.601	0.176236	SRT	HSPD1
FAM96B	7.34137e-06	0.883215	0.528	0.568	0.19401	SRT	FAM96B
MYL91	8.65432e-06	0.266282	0.724	0.772	0.228708	SRT	MYL9
S100A11	8.99806e-06	0.568203	0.65	0.752	0.237792	SRT	S100A11
SMARCA5	9.11147e-06	0.928723	0.488	0.479	0.240789	SRT	SMARCA5
CPPED1	1.14483e-05	0.694349	0.276	0.16	0.302545	SRT	CPPED1
GNAS	1.14628e-05	0.640951	0.618	0.757	0.302927	SRT	GNAS
ZFAND6	1.20319e-05	0.867598	0.398	0.317	0.317968	SRT	ZFAND6
[truncated: 1,888 more rows]

## Sheet: marker genes 3-iNOA integrated
# Marker genes integrated iNOA as generated from Seurat FindAllMarkers function
[truncated: 1,777 more rows]

[truncated: 1 more sheets: DONOR - Obstructive Azoospermia]
