# Supplementary material for: Aging, inflammation and DNA damage in the somatic testicular niche with idiopathic germ cell aplasia
Source: Nat Commun. 2021 Sep 1;12:5205. doi: 10.1038/s41467-021-25544-0 (PMC8410861; doi:10.1038/s41467-021-25544-0)
Supplement: Supplementary file 5 — Supplementary Dataset 2 [file 41467_2021_25544_MOESM5_ESM.xlsx]

## Sheet: Marker Genes
# Marker genes for testis somatic cell identifications
LEY	MYD	SRT	MCR	TCL	END	STRO
CFD	ACTA2	FATE1	CD14	GZMA	VWF	RGS5
DLK1	MYH11	CITED1	CD74	GZMK	EGFL7	TPM2
LUM	DES	SOX9	CD163	TRAC	CD34	IGFBP5
CALB2	MYL9	PRND	HLA-DRA	CD3E	PRSS23
IGFBP4	PTCH1	CLDN11	HLA-DRB1		RBP7
IGFBP3		WFDC2	C1QA		NOTCH4
IGFBP5		BEX1	C1QC		HES1
INHBA		BEX2	C1QB		PECAM1
		BEX5
