# Supplementary material for: Aging, inflammation and DNA damage in the somatic testicular niche with idiopathic germ cell aplasia
Source: Nat Commun. 2021 Sep 1;12:5205. doi: 10.1038/s41467-021-25544-0 (PMC8410861; doi:10.1038/s41467-021-25544-0)
Supplement: Supplementary file 6 — Supplementary Dataset 3 [file 41467_2021_25544_MOESM6_ESM.xlsx]

## Sheet: GO_Biological_Process_2018
Term	Overlap	P.value	Adjusted.P.value	Odds.Ratio	Combined.Score	Genes
collagen fibril organization (GO:0030199)	7/29	1.88953e-10	9.64227e-07	43.4918	973.76	COL1A1;COL1A2;COL14A1;LUM;COL12A1;DPT;CYP1B1
regulation of insulin-like growth factor receptor signaling pathway (GO:0043567)	6/17	3.00147e-10	7.65826e-07	63.593	1394.39	IGFBP5;IGFBP4;CILP;IGFBP3;IGF1;IGFBP6
extracellular matrix organization (GO:0030198)	13/229	4.61176e-10	7.8446e-07	10.2286	219.886	COL14A1;LUM;LAMA4;COL12A1;FN1;DPT;DCN;COL1A1;ADAMTS5;COL1A2;FLRT2;CYP1B1;COL6A3
protein complex subunit organization (GO:0071822)	7/45	5.10774e-09	6.5162e-06	28.028	535.125	COL1A1;COL1A2;COL14A1;LUM;COL12A1;DPT;CYP1B1
cellular protein metabolic process (GO:0044267)	15/484	7.45277e-08	7.60629e-05	5.5841	91.6467	GSN;IGFBP5;IGFBP4;IGFBP3;FN1;IGF1;FSTL1;FSTL3;C3;PENK;CPE;CTSH;IGFBP7;QSOX1;IGFBP6
regulation of cell migration (GO:0030334)	11/316	1.49668e-06	0.00127292	6.27209	84.123	COL1A1;SFRP1;TMEFF2;CXCL12;ANXA1;SERPINE2;IGFBP5;CYP1B1;CTSH;IGF1;SLIT2
regulation of smooth muscle cell migration (GO:0014910)	4/18	2.58942e-06	0.00188769	40.04	515.078	IGFBP5;IGFBP3;IGF1;SLIT2
regulation of cell proliferation (GO:0042127)	16/740	3.23064e-06	0.00206074	3.89579	49.2538	PTGFR;NTRK2;JUN;IGFBP3;FN1;LIFR;INHBA;IGF1;FGF7;SFRP1;ADAMTS1;AGTR1;CYP1B1;CTSH;IGFBP7;IGFBP6
negative regulation of signal transduction (GO:0009968)	10/283	4.02392e-06	0.00228156	6.36679	79.0963	NTRK2;SFRP1;IGFBP5;CILP;HHIP;IGFBP3;SPRY1;DCN;DLK1;FSTL3
negative regulation of cell motility (GO:2000146)	6/97	1.67239e-05	0.00853423	11.1452	122.582	SFRP1;TMEFF2;IGFBP5;CYP1B1;FBLN1;SLIT2
post-translational protein modification (GO:0043687)	10/357	3.02016e-05	0.0140108	5.04706	52.5279	C3;IGFBP5;IGFBP4;IGFBP3;PENK;FN1;IGFBP7;QSOX1;FSTL1;FSTL3
regulation of signal transduction (GO:0009966)	8/233	4.73913e-05	0.0201532	6.18644	61.5989	NTRK2;IGFBP5;IGFBP4;HHIP;IGFBP3;RSPO3;LIFR;IGFBP6
negative regulation of smooth muscle cell migration (GO:0014912)	3/14	5.79203e-05	0.022736	38.61	376.697	IGFBP5;IGFBP3;SLIT2
negative regulation of cell migration (GO:0030336)	6/121	5.84067e-05	0.0212893	8.93455	87.0947	SFRP1;TMEFF2;IGFBP5;IGFBP3;CYP1B1;SLIT2
negative regulation of phosphorylation (GO:0042326)	5/75	6.09294e-05	0.0207282	12.012	116.586	IGFBP3;FBLN1;SLIT2;INHBA;PLPP3
negative regulation of protein phosphorylation (GO:0001933)	7/178	6.1298e-05	0.0195502	7.08574	68.73	SFRP1;FLRT2;IGFBP3;FBLN1;SLIT2;PLPP3;DCN
regulation of protein processing (GO:0070613)	6/128	7.9877e-05	0.0239772	8.44595	79.6877	C3;C6;SERPINE2;CFH;C7;C1R
cellular response to organic substance (GO:0071310)	6/133	9.87447e-05	0.0279941	8.12843	74.9683	SFRP1;JUN;CLEC3B;IGFBP5;CYP1B1;SLIT2
regulation of protein phosphorylation (GO:0001932)	8/261	0.000104745	0.0281323	5.52276	50.6105	C3;NTRK2;IGFBP3;FN1;FBLN1;INHBA;SLIT2;PLPP3
regulation of fibroblast proliferation (GO:0048145)	4/46	0.000122521	0.0312614	15.6678	141.124	SFRP1;FN1;S100A6;IGF1
skeletal system development (GO:0001501)	6/146	0.000164712	0.0400251	7.40466	64.5043	COL1A1;COL1A2;IGFBP4;HHIP;COL12A1;IGF1
regulated exocytosis (GO:0045055)	6/148	0.000177382	0.0411447	7.3046	63.0913	RIMS2;CFD;CLEC3B;FN1;QSOX1;IGF1
negative regulation of cell proliferation (GO:0008285)	9/363	0.000192293	0.042664	4.46728	38.2242	SFRP1;IGFBP5;ADAMTS1;IGFBP3;CYP1B1;FBLN1;IGFBP7;IGFBP6;INHBA
hematopoietic progenitor cell differentiation (GO:0002244)	3/22	0.000237247	0.0504447	24.57	205.071	SFRP1;INHBA;FSTL3
regulation of protein activation cascade (GO:2000257)	5/108	0.000340408	0.0694841	8.34168	66.6113	C3;C6;CFH;C7;C1R
regulation of complement activation (GO:0030449)	5/109	0.000355213	0.0697173	8.26515	65.6483	C3;C6;CFH;C7;C1R
negative regulation of protein modification process (GO:0031400)	4/63	0.000415998	0.0786236	11.44	89.0586	IGFBP3;FBLN1;SLIT2;PLPP3
regulation of humoral immune response (GO:0002920)	5/113	0.000419355	0.0764274	7.97257	62.0011	C3;C6;CFH;C7;C1R
regulation of immune effector process (GO:0002697)	5/114	0.000436673	0.0768393	7.90264	61.1374	C3;C6;CFH;C7;C1R
negative regulation of myeloid leukocyte differentiation (GO:0002762)	3/27	0.00044161	0.0751178	20.02	154.656	LRRC17;INHBA;FSTL3
response to heparin (GO:0071503)	2/6	0.00045127	0.0742848	60.0601	462.669	SFRP1;SLIT2
negative regulation of lymphocyte differentiation (GO:0045620)	2/6	0.00045127	0.0719634	60.0601	462.669	SFRP1;INHBA
positive regulation of fibroblast proliferation (GO:0048146)	3/28	0.000492611	0.0761756	19.305	147.023	FN1;S100A6;IGF1
regulation of acute inflammatory response (GO:0002673)	5/121	0.000573456	0.086069	7.44546	55.5717	C3;C6;CFH;C7;C1R
positive regulation of cell proliferation (GO:0008284)	9/424	0.000596922	0.0870312	3.82458	28.3926	PTGFR;NTRK2;FGF7;SFRP1;S100A6;FN1;CTSH;LIFR;IGF1
positive regulation of cellular process (GO:0048522)	10/519	0.0006288	0.0891323	3.47168	25.5922	COLEC12;PTGFR;NTRK2;FGF7;SFRP1;JUN;FN1;CTSH;LIFR;IGF1
platelet degranulation (GO:0002576)	5/124	0.000641012	0.0884076	7.26533	53.4181	CFD;CLEC3B;FN1;QSOX1;IGF1
endodermal cell differentiation (GO:0035987)	3/32	0.000733899	0.0985549	16.8919	121.911	COL12A1;FN1;INHBA
integrin activation (GO:0033622)	2/8	0.000836275	0.109423	45.045	319.214	CXCL12;FN1
insulin metabolic process (GO:1901142)	2/8	0.000836275	0.106688	45.045	319.214	CPE;CPZ
positive regulation of non-canonical Wnt signaling pathway (GO:2000052)	2/8	0.000836275	0.104086	45.045	319.214	SFRP1;RSPO3
positive regulation of macromolecule metabolic process (GO:0010604)	7/276	0.000884803	0.107504	4.56979	32.1263	RIMS2;NTRK2;GSN;FN1;CTSH;INHBA;IGF1
sulfur compound catabolic process (GO:0044273)	3/35	0.000956785	0.113546	15.444	107.366	GGT5;LUM;DCN
positive regulation of signal transduction (GO:0009967)	6/206	0.001025	0.118876	5.24797	36.1221	RIMS2;C3;SFRP1;CTSH;RSPO3;IGF1
endoderm formation (GO:0001706)	3/36	0.00103957	0.117887	15.015	103.137	COL12A1;FN1;INHBA
regulation of plasminogen activation (GO:0010755)	2/10	0.00133429	0.14802	36.036	238.535	CLEC3B;SERPINE2
central nervous system projection neuron axonogenesis (GO:0021952)	2/10	0.00133429	0.14487	36.036	238.535	NFIB;SLIT2
organic substance transport (GO:0071702)	4/87	0.00140391	0.149253	8.28415	54.4144	ABCA10;ABCA9;ABCA8;PLTP
odontogenesis (GO:0042476)	3/41	0.00152115	0.158417	13.1839	85.541	COL1A1;COL1A2;INHBA
axonogenesis (GO:0007409)	6/223	0.00153787	0.156955	4.8479	31.4016	NTNG1;CXCL12;LUM;S100A6;GFRA1;SLIT2
cellular response to prostaglandin stimulus (GO:0071379)	2/11	0.0016249	0.162586	32.76	210.395	PTGFR;SFRP1
retinal metabolic process (GO:0042574)	2/11	0.0016249	0.159459	32.76	210.395	ALDH1A3;CYP1B1
regulation of non-canonical Wnt signaling pathway (GO:2000050)	2/11	0.0016249	0.15645	32.76	210.395	SFRP1;RSPO3
lipid transport (GO:0006869)	4/91	0.00165737	0.156621	7.92001	50.708	ABCA10;ABCA9;ABCA8;PLTP
axon development (GO:0061564)	4/94	0.00186718	0.17324	7.66724	48.1758	NTNG1;LUM;S100A6;SLIT2
regulation of smooth muscle cell proliferation (GO:0048660)	3/44	0.00186722	0.170151	12.285	77.1905	IGFBP5;IGFBP3;IGF1
regulation of bone remodeling (GO:0046850)	2/12	0.00194282	0.173934	30.03	187.496	SFRP1;LEPR
cell morphogenesis involved in neuron differentiation (GO:0048667)	4/97	0.00209472	0.184299	7.43011	45.8314	NTNG1;LUM;S100A6;SLIT2
positive regulation of neuron projection development (GO:0010976)	4/97	0.00209472	0.181175	7.43011	45.8314	RIMS2;NTRK2;SYT1;SLIT2
neuron projection morphogenesis (GO:0048812)	5/163	0.00216393	0.184042	5.527	33.9127	NTNG1;LUM;NRK;S100A6;SLIT2
positive regulation of cell growth (GO:0030307)	4/98	0.00217464	0.181921	7.35429	45.0884	RIMS2;SFRP1;SYT1;IGF1
cellular response to transforming growth factor beta stimulus (GO:0071560)	4/100	0.00234074	0.192658	7.20721	43.6561	SFRP1;JUN;CLEC3B;COL1A2
protein processing (GO:0016485)	4/101	0.00242698	0.196585	7.13585	42.9657	C1R;CPE;CTSH;CPZ
positive regulation of vascular smooth muscle cell proliferation (GO:1904707)	2/14	0.0026594	0.212045	25.74	152.629	JUN;IGF1
cardiac left ventricle morphogenesis (GO:0003214)	2/14	0.0026594	0.208783	25.74	152.629	NPY2R;CPE
regulation of cellular protein metabolic process (GO:0032268)	3/50	0.00269753	0.208568	10.8108	63.9505	EDNRB;AGTR1;INHBA
regulation of exocytosis (GO:0017157)	3/51	0.00285465	0.217422	10.5988	62.0965	RIMS2;ANXA1;SYT1
positive regulation of developmental growth (GO:0048639)	3/51	0.00285465	0.214225	10.5988	62.0965	RIMS2;SYT1;IGF1
negative regulation of cellular process (GO:0048523)	9/534	0.00292798	0.216543	3.03674	17.7147	SFRP1;ADAMTS1;IGFBP3;CYP1B1;FBLN1;IGFBP7;IGFBP6;INHBA;SLIT2
regulation of B cell differentiation (GO:0045577)	2/15	0.00305745	0.222888	24.024	139.103	SFRP1;INHBA
regulation of angiogenesis (GO:0045765)	5/177	0.00308903	0.222019	5.08984	29.4187	SFRP1;SERPINF1;CYP1B1;CTSH;DCN
positive regulation of phosphatidylinositol 3-kinase signaling (GO:0014068)	3/53	0.00318553	0.225775	10.1989	58.6347	NTRK2;IGF1;DCN
negative regulation of cellular response to growth factor stimulus (GO:0090288)	3/55	0.00353901	0.247392	9.82801	55.4684	SPRY1;SLIT2;FSTL3
regulation of secretion by cell (GO:1903530)	3/56	0.00372438	0.256831	9.65251	53.9851	RIMS2;ANXA1;SYT1
positive regulation of protein processing (GO:0010954)	2/17	0.00393156	0.267503	21.1977	117.408	CLEC3B;GSN
negative regulation of B cell activation (GO:0050869)	2/17	0.00393156	0.263984	21.1977	117.408	SFRP1;INHBA
positive regulation of dendrite extension (GO:1903861)	2/17	0.00393156	0.260555	21.1977	117.408	RIMS2;SYT1
protein homooligomerization (GO:0051260)	5/190	0.00417702	0.273273	4.74158	25.9751	COLEC12;ALDH1A3;SCARA5;SYT1;GPX3
negative regulation of osteoclast differentiation (GO:0045671)	2/18	0.00440704	0.284672	20.02	108.6	LRRC17;FSTL3
regulation of dendrite extension (GO:1903859)	2/18	0.00440704	0.281114	20.02	108.6	RIMS2;SYT1
positive regulation of cell differentiation (GO:0045597)	5/194	0.00456073	0.287326	4.64382	25.0314	COL1A1;SFRP1;JUN;AGTR1;IGF1
actin cytoskeleton reorganization (GO:0031532)	3/61	0.00473964	0.294956	8.86132	47.424	FGF7;ANXA1;GSN
sulfur compound biosynthetic process (GO:0044272)	4/122	0.00477809	0.293766	5.90755	31.5682	GGT5;LUM;DCN;GSTM5
primary alcohol metabolic process (GO:0034308)	2/19	0.00490774	0.298145	18.9663	100.843	CYP1B1;IGF1
regulation of cell growth (GO:0001558)	5/201	0.00529166	0.317686	4.48209	23.4935	SFRP1;AGTR1;LTBP4;INHBA;SLIT2
negative regulation of response to stimulus (GO:0048585)	4/127	0.00550477	0.326638	5.67497	29.522	NTRK2;HHIP;IGFBP3;SLIT2
regulation of apoptotic process (GO:0042981)	11/815	0.00561476	0.329335	2.43188	12.6029	NTRK2;SFRP1;JUN;ANXA1;NRK;IGFBP3;CYP1B1;CTSH;INHBA;IGF1;SLIT2
regulation of JAK-STAT cascade (GO:0046425)	3/65	0.00566104	0.328276	8.31601	43.0283	FLRT2;CYP1B1;DCN
ERK1 and ERK2 cascade (GO:0070371)	2/21	0.00598365	0.343085	17.16	87.8374	CTSH;IGF1
negative regulation of actin filament polymerization (GO:0030837)	2/22	0.0065583	0.371855	16.38	82.3427	GSN;SLIT2
regulation of monocyte chemotaxis (GO:0090025)	2/22	0.0065583	0.367769	16.38	82.3427	CXCL12;SLIT2
response to organic cyclic compound (GO:0014070)	3/69	0.00668271	0.370673	7.83392	39.2341	SFRP1;IGFBP5;CYP1B1
calcium-mediated signaling (GO:0019722)	3/70	0.00695411	0.381579	7.72201	38.3662	PTGFR;EDNRB;AGTR1
positive regulation of apoptotic process (GO:0043065)	6/307	0.00734834	0.398921	3.52144	17.3018	SFRP1;JUN;IGFBP3;CYP1B1;CTSH;SLIT2
regulation of epithelial cell proliferation (GO:0050678)	3/72	0.00751634	0.403746	7.50751	36.7168	FGF7;SFRP1;IGF1
cellular response to growth factor stimulus (GO:0071363)	4/139	0.0075416	0.400883	5.18504	25.341	NTRK2;SFRP1;CLEC3B;ANXA1
response to glucocorticoid (GO:0051384)	2/24	0.00777954	0.409268	15.015	72.9168	ANXA1;SLIT2
positive regulation of vascular endothelial growth factor production (GO:0010575)	2/24	0.00777954	0.405092	15.015	72.9168	C3;CYP1B1
camera-type eye development (GO:0043010)	2/24	0.00777954	0.401	15.015	72.9168	ALDH1A3;CYP1B1
positive regulation of cell migration (GO:0030335)	5/221	0.00783219	0.399677	4.07647	19.7689	COL1A1;CXCL12;FN1;CTSH;IGF1
peptide hormone secretion (GO:0030072)	2/25	0.00842558	0.425701	14.4144	68.8502	RIMS2;LTBP4
peptide catabolic process (GO:0043171)	2/25	0.00842558	0.421527	14.4144	68.8502	GGT5;CTSH
regulation of vascular smooth muscle cell proliferation (GO:1904705)	2/25	0.00842558	0.417435	14.4144	68.8502	JUN;IGF1
positive regulation of glucose transport (GO:0010828)	2/25	0.00842558	0.413421	14.4144	68.8502	C3;IGF1
transmembrane receptor protein serine/threonine kinase signaling pathway (GO:0007178)	4/144	0.00851911	0.414029	5.00501	23.8511	JUN;COL1A2;INHBA;FSTL1
hemopoiesis (GO:0030097)	3/76	0.00871954	0.419772	7.11238	33.7282	SFRP1;INHBA;FSTL3
regulation of pri-miRNA transcription from RNA polymerase II promoter (GO:1902893)	2/26	0.00909487	0.433749	13.86	65.1427	JUN;NFIB
positive regulation of wound healing (GO:0090303)	2/26	0.00909487	0.429733	13.86	65.1427	ANXA1;PLPP3
negative regulation of cell communication (GO:0010648)	3/78	0.00936103	0.438251	6.93001	32.3714	NTRK2;HHIP;IGFBP3
extracellular matrix disassembly (GO:0022617)	3/78	0.00936103	0.434267	6.93001	32.3714	ADAMTS5;FN1;DCN
cellular protein modification process (GO:0006464)	12/1001	0.00960023	0.441351	2.16	10.0353	C3;ANXA1;IGFBP5;IGFBP4;IGFBP3;PENK;FN1;CPE;IGFBP7;QSOX1;FSTL1;FSTL3
negative regulation of smooth muscle cell proliferation (GO:0048662)	2/27	0.00978714	0.445926	13.3467	61.7509	IGFBP5;IGFBP3
negative regulation of small GTPase mediated signal transduction (GO:0051058)	2/27	0.00978714	0.44198	13.3467	61.7509	SPRY1;SLIT2
regulation of vascular endothelial growth factor production (GO:0010574)	2/27	0.00978714	0.438103	13.3467	61.7509	C3;CYP1B1
regulation of phosphatidylinositol 3-kinase signaling (GO:0014066)	3/80	0.0100294	0.445044	6.75676	31.0962	NTRK2;IGF1;DCN
cellular response to hormone stimulus (GO:0032870)	3/80	0.0100294	0.441208	6.75676	31.0962	JUN;CTSH;SLIT2
positive regulation of cell communication (GO:0010647)	2/28	0.0105021	0.458053	12.87	58.6381	RIMS2;SYT1
positive regulation of sprouting angiogenesis (GO:1903672)	2/28	0.0105021	0.454171	12.87	58.6381	ANXA1;AGTR1
positive regulation of cytosolic calcium ion concentration involved in phospholipase C-activating G-protein coupled signaling pathway (GO:0051482)	2/28	0.0105021	0.450355	12.87	58.6381	AGTR1;LPAR4
positive regulation of extrinsic apoptotic signaling pathway (GO:2001238)	2/28	0.0105021	0.446602	12.87	58.6381	SFRP1;INHBA
regulation of transmembrane receptor protein serine/threonine kinase signaling pathway (GO:0090092)	2/28	0.0105021	0.442911	12.87	58.6381	LTBP4;FSTL3
positive regulation of gene expression (GO:0010628)	10/771	0.010655	0.445678	2.33697	10.6139	RIMS2;COL1A1;NTRK2;SFRP1;JUN;GSN;FN1;CTSH;INHBA;IGF1
negative regulation of signaling (GO:0023057)	3/83	0.0110829	0.459805	6.51254	29.3217	NTRK2;HHIP;IGFBP3
axon guidance (GO:0007411)	4/158	0.011687	0.480957	4.56152	20.2955	CXCL12;NFIB;GFRA1;SLIT2
regulation of peptidyl-tyrosine phosphorylation (GO:0050730)	3/85	0.0118194	0.482516	6.3593	28.2226	FGF7;SFRP1;IGF1
protein destabilization (GO:0031648)	2/31	0.0127805	0.517612	11.6245	50.681	GSN;CTSH
negative regulation of cellular protein metabolic process (GO:0032269)	3/89	0.0133753	0.537436	6.07349	26.2031	EDNRB;SERPINE2;IGFBP5
cellular response to cytokine stimulus (GO:0071345)	7/456	0.0136558	0.544417	2.76592	11.8758	SFRP1;COL1A2;ANXA1;FLRT2;FN1;LIFR;DCN
positive regulation of programmed cell death (GO:0043068)	5/257	0.014348	0.567581	3.50545	14.8776	SFRP1;JUN;IGFBP3;CYP1B1;SLIT2
positive regulation of cell-cell adhesion (GO:0022409)	2/33	0.0144081	0.565575	10.92	46.3004	PLPP3;FSTL3
negative regulation of endothelial cell migration (GO:0010596)	2/34	0.0152538	0.594198	10.5988	44.3342	SLIT2;DCN
positive regulation of cell development (GO:0010720)	2/34	0.0152538	0.589697	10.5988	44.3342	SERPINF1;IGF1
cellular response to fibroblast growth factor stimulus (GO:0044344)	3/94	0.015477	0.59383	5.75043	23.9701	FGF7;SFRP1;FLRT2
skin development (GO:0043588)	3/94	0.015477	0.589398	5.75043	23.9701	COL1A1;ANXA1;COL1A2
negative regulation of epithelial cell migration (GO:0010633)	2/35	0.0161203	0.609345	10.296	42.4986	SLIT2;DCN
cellular response to organonitrogen compound (GO:0071417)	3/97	0.0168224	0.63121	5.57258	22.7643	SFRP1;IGFBP5;SLIT2
regulation of smoothened signaling pathway (GO:0008589)	2/36	0.0170074	0.633493	10.01	40.7819	SFRP1;HHIP
positive regulation of signaling (GO:0023056)	2/36	0.0170074	0.628902	10.01	40.7819	RIMS2;SYT1
zymogen activation (GO:0031638)	2/36	0.0170074	0.624378	10.01	40.7819	C1R;CTSH
positive regulation of cell motility (GO:2000147)	4/179	0.017714	0.645675	4.02637	16.24	COL1A1;CXCL12;CTSH;IGF1
regulation of osteoclast differentiation (GO:0045670)	2/37	0.0179148	0.648364	9.73947	39.1734	LRRC17;FSTL3
positive regulation of smooth muscle cell proliferation (GO:0048661)	2/37	0.0179148	0.643798	9.73947	39.1734	JUN;IGF1
positive regulation of axonogenesis (GO:0050772)	2/37	0.0179148	0.639296	9.73947	39.1734	NTRK2;SLIT2
T cell differentiation (GO:0030217)	2/38	0.0188424	0.667727	9.48317	37.6638	ANXA1;LEPR
MAPK cascade (GO:0000165)	5/278	0.0194696	0.685197	3.24065	12.7646	FGF7;NRK;CTSH;GFRA1;IGF1
peptide metabolic process (GO:0006518)	3/104	0.0202091	0.706349	5.19751	20.2787	CPE;CPZ;GSTM5
response to peptide hormone (GO:0043434)	2/40	0.0207569	0.720562	9.00901	34.9088	IGFBP5;IGF1
negative regulation of ERK1 and ERK2 cascade (GO:0070373)	2/40	0.0207569	0.715693	9.00901	34.9088	FBLN1;SPRY1
positive regulation of Ras protein signal transduction (GO:0046579)	2/40	0.0207569	0.71089	9.00901	34.9088	LPAR4;IGF1
response to cAMP (GO:0051591)	2/40	0.0207569	0.70615	9.00901	34.9088	JUN;IGFBP5
negative regulation of cytokine secretion (GO:0050710)	2/40	0.0207569	0.701474	9.00901	34.9088	ANXA1;FN1
negative regulation of STAT cascade (GO:1904893)	2/41	0.0217434	0.729976	8.78928	33.6493	FLRT2;DCN
positive regulation of epithelial cell proliferation (GO:0050679)	3/107	0.0217671	0.725996	5.05178	19.335	FGF7;SFRP1;IGF1
monocarboxylic acid metabolic process (GO:0032787)	3/108	0.0223006	0.738962	5.00501	19.0347	GGT5;ALDH1A3;IGF1
Wnt signaling pathway (GO:0016055)	3/109	0.0228413	0.751995	4.95909	18.7413	SFRP1;CPE;PLPP3
proteolysis (GO:0006508)	5/291	0.0231761	0.758125	3.09588	11.6549	GGT5;CPE;CTSH;CPZ;CTSC
cardiac ventricle morphogenesis (GO:0003208)	2/43	0.0237735	0.772713	8.38047	31.3361	NPY2R;CPE
cytokine-mediated signaling pathway (GO:0019221)	8/633	0.0247304	0.79873	2.27716	8.42485	CXCL12;COL1A2;ANXA1;FLRT2;LEPR;FN1;LIFR;DCN
positive regulation of transport (GO:0051050)	2/44	0.0248166	0.796473	8.19001	30.2723	C3;ANXA1
sprouting angiogenesis (GO:0002040)	2/44	0.0248166	0.791495	8.19001	30.2723	RSPO3;SLIT2
positive regulation of developmental process (GO:0051094)	3/113	0.0250751	0.794772	4.78354	17.6316	FGF7;JUN;DCN
positive regulation of multicellular organismal process (GO:0051240)	4/202	0.0262053	0.825467	3.56792	12.9936	COL1A1;FGF7;CTSH;INHBA
negative regulation of cell growth (GO:0030308)	3/115	0.0262347	0.821323	4.70035	17.1124	SFRP1;INHBA;SLIT2
regulation of MAPK cascade (GO:0043408)	4/203	0.0266212	0.828341	3.55035	12.8737	NTRK2;FN1;INHBA;IGF1
icosanoid metabolic process (GO:0006690)	2/46	0.026958	0.833737	7.83392	28.3077	GGT5;CYP1B1
negative regulation of autophagy (GO:0010507)	2/46	0.026958	0.828714	7.83392	28.3077	LEPR;QSOX1
peptide cross-linking (GO:0018149)	2/47	0.0280557	0.857296	7.66724	27.3994	ANXA1;FN1
negative regulation of JAK-STAT cascade (GO:0046426)	2/47	0.0280557	0.852193	7.66724	27.3994	FLRT2;DCN
negative regulation of growth (GO:0045926)	3/120	0.0292578	0.883446	4.5045	15.9082	SFRP1;INHBA;SLIT2
glutathione metabolic process (GO:0006749)	2/49	0.0303042	0.909661	7.35429	25.7141	GGT5;GSTM5
regulation of reactive oxygen species metabolic process (GO:2000377)	2/49	0.0303042	0.904341	7.35429	25.7141	AGTR1;CYP1B1
regulation of canonical Wnt signaling pathway (GO:0060828)	4/213	0.0309987	0.919687	3.38367	11.7542	COL1A1;SFRP1;IGFBP4;IGFBP6
regulation of cell cycle (GO:0051726)	4/215	0.0319221	0.941611	3.35219	11.5465	SFRP1;JUN;NRK;INHBA
embryonic camera-type eye development (GO:0031076)	1/6	0.0328452	0.963271	30.03	102.581	ALDH1A3
positive regulation of protein import into nucleus, translocation (GO:0033160)	1/6	0.0328452	0.957767	30.03	102.581	IGF1
regulation of keratinocyte apoptotic process (GO:1902172)	1/6	0.0328452	0.952325	30.03	102.581	GSN
regulation of NAD(P)H oxidase activity (GO:0033860)	1/6	0.0328452	0.946944	30.03	102.581	AGTR1
positive regulation of extrinsic apoptotic signaling pathway via death domain receptors (GO:1902043)	1/6	0.0328452	0.941625	30.03	102.581	SFRP1
ceramide transport (GO:0035627)	1/6	0.0328452	0.936364	30.03	102.581	PLTP
negative regulation of muscle cell apoptotic process (GO:0010656)	1/6	0.0328452	0.931162	30.03	102.581	IGF1
collagen biosynthetic process (GO:0032964)	1/6	0.0328452	0.926017	30.03	102.581	COL1A1
positive regulation of keratinocyte migration (GO:0051549)	1/6	0.0328452	0.920929	30.03	102.581	FGF7
retinal ganglion cell axon guidance (GO:0031290)	1/6	0.0328452	0.915897	30.03	102.581	SLIT2
positive regulation of vesicle fusion (GO:0031340)	1/6	0.0328452	0.910919	30.03	102.581	ANXA1
enteric nervous system development (GO:0048484)	1/6	0.0328452	0.905995	30.03	102.581	EDNRB
iron ion import across plasma membrane (GO:0098711)	1/6	0.0328452	0.901125	30.03	102.581	STEAP4
hematopoietic stem cell differentiation (GO:0060218)	1/6	0.0328452	0.896306	30.03	102.581	SFRP1
surfactant homeostasis (GO:0043129)	1/6	0.0328452	0.891538	30.03	102.581	CTSH
regulation of renal sodium excretion (GO:0035813)	1/6	0.0328452	0.886821	30.03	102.581	AGTR1
negative regulation of mononuclear cell migration (GO:0071676)	1/6	0.0328452	0.882154	30.03	102.581	SLIT2
chemical homeostasis within a tissue (GO:0048875)	1/6	0.0328452	0.877535	30.03	102.581	CTSH
positive regulation of fibroblast apoptotic process (GO:2000271)	1/6	0.0328452	0.872964	30.03	102.581	SFRP1
alpha-beta T cell activation (GO:0046631)	1/6	0.0328452	0.868441	30.03	102.581	ANXA1
negative regulation of cellular extravasation (GO:0002692)	1/6	0.0328452	0.863965	30.03	102.581	CXCL12
regulation of chemokine-mediated signaling pathway (GO:0070099)	1/6	0.0328452	0.859534	30.03	102.581	SLIT2
growth hormone secretion (GO:0030252)	1/6	0.0328452	0.855149	30.03	102.581	LTBP4
positive regulation of proteolysis (GO:0045862)	2/52	0.033806	0.875696	6.93001	23.4727	CTSH;CTSC
positive regulation of cell-substrate adhesion (GO:0010811)	2/52	0.033806	0.871273	6.93001	23.4727	SFRP1;FN1
regulation of DNA binding (GO:0051101)	2/52	0.033806	0.866895	6.93001	23.4727	JUN;IGF1
regulation of calcium ion-dependent exocytosis (GO:0017158)	2/53	0.0350068	0.893199	6.79925	22.7925	RIMS2;SYT1
Ras protein signal transduction (GO:0007265)	4/223	0.0357771	0.90831	3.23193	10.7638	JUN;COL1A2;AGTR1;IGF1
regulation of axonogenesis (GO:0050770)	2/55	0.0374574	0.946264	6.55201	21.5204	NTRK2;SLIT2
positive regulation of cytosolic calcium ion concentration (GO:0007204)	3/133	0.0379418	0.953777	4.06421	13.2969	PTGFR;AGTR1;LPAR4
angiotensin-activated signaling pathway (GO:0038166)	1/7	0.0382145	0.955925	25.74	84.0293	AGTR1
positive regulation of insulin-like growth factor receptor signaling pathway (GO:0043568)	1/7	0.0382145	0.951262	25.74	84.0293	IGF1
positive regulation of keratinocyte proliferation (GO:0010838)	1/7	0.0382145	0.946644	25.74	84.0293	FGF7
negative regulation of leukocyte migration (GO:0002686)	1/7	0.0382145	0.942071	25.74	84.0293	SLIT2
granulocyte migration (GO:0097530)	1/7	0.0382145	0.937542	25.74	84.0293	ANXA1
positive regulation of calcineurin-NFAT signaling cascade (GO:0070886)	1/7	0.0382145	0.933056	25.74	84.0293	IGF1
negative regulation of interleukin-8 secretion (GO:2000483)	1/7	0.0382145	0.928613	25.74	84.0293	ANXA1
oxygen transport (GO:0015671)	1/7	0.0382145	0.924212	25.74	84.0293	CYGB
regulation of tube diameter (GO:0035296)	1/7	0.0382145	0.919852	25.74	84.0293	AGTR1
negative regulation of type 2 immune response (GO:0002829)	1/7	0.0382145	0.915534	25.74	84.0293	ANXA1
negative regulation of dendritic cell apoptotic process (GO:2000669)	1/7	0.0382145	0.911256	25.74	84.0293	CXCL12
positive regulation of apoptotic cell clearance (GO:2000427)	1/7	0.0382145	0.907017	25.74	84.0293	C3
vascular smooth muscle contraction (GO:0014829)	1/7	0.0382145	0.902818	25.74	84.0293	EDNRB
negative regulation of osteoblast proliferation (GO:0033689)	1/7	0.0382145	0.898658	25.74	84.0293	SFRP1
positive regulation of insulin receptor signaling pathway (GO:0046628)	1/7	0.0382145	0.894535	25.74	84.0293	IGF1
cellular response to leptin stimulus (GO:0044320)	1/7	0.0382145	0.890451	25.74	84.0293	LEPR
positive regulation of blood vessel endothelial cell proliferation involved in sprouting angiogenesis (GO:1903589)	1/7	0.0382145	0.886403	25.74	84.0293	AGTR1
forebrain neuron differentiation (GO:0021879)	1/7	0.0382145	0.882392	25.74	84.0293	INHBA
copper ion import (GO:0015677)	1/7	0.0382145	0.878418	25.74	84.0293	STEAP4
regulation of T-helper 1 cell differentiation (GO:0045625)	1/7	0.0382145	0.874479	25.74	84.0293	ANXA1
central nervous system neuron axonogenesis (GO:0021955)	1/7	0.0382145	0.870575	25.74	84.0293	SLIT2
positive regulation of membrane depolarization (GO:1904181)	1/7	0.0382145	0.866705	25.74	84.0293	DCN
tooth mineralization (GO:0034505)	1/7	0.0382145	0.86287	25.74	84.0293	COL1A1
negative regulation of glycoprotein biosynthetic process (GO:0010561)	1/7	0.0382145	0.859069	25.74	84.0293	ITM2A
regulation of Wnt signaling pathway, planar cell polarity pathway (GO:2000095)	1/7	0.0382145	0.855301	25.74	84.0293	RSPO3
negative regulation of cell adhesion mediated by integrin (GO:0033629)	1/7	0.0382145	0.851566	25.74	84.0293	CYP1B1
regulation of systemic arterial blood pressure by renin-angiotensin (GO:0003081)	1/7	0.0382145	0.847864	25.74	84.0293	AGTR1
glycosaminoglycan catabolic process (GO:0006027)	2/56	0.0387068	0.855068	6.43501	20.925	LUM;DCN
phagocytosis (GO:0006909)	3/135	0.0393823	0.86624	4.004	12.9507	C3;ANXA1;GSN
cellular response to organic cyclic compound (GO:0071407)	3/135	0.0393823	0.862523	4.004	12.9507	SFRP1;IGFBP5;CYP1B1
protein homotetramerization (GO:0051289)	2/57	0.0399719	0.871696	6.32211	20.3545	ALDH1A3;GPX3
positive regulation of cell morphogenesis involved in differentiation (GO:0010770)	2/58	0.0412526	0.895796	6.21311	19.8076	NTRK2;SLIT2
regulation of cellular component organization (GO:0051128)	3/140	0.0431039	0.93203	3.861	12.1395	GSN;AGTR1;LTBP4
positive regulation of Wnt signaling pathway (GO:0030177)	3/140	0.0431039	0.928097	3.861	12.1395	COL1A1;SFRP1;RSPO3
biomineral tissue development (GO:0031214)	1/8	0.0435543	0.933855	22.5225	70.5799	COL1A1
neuron projection extension involved in neuron projection guidance (GO:1902284)	1/8	0.0435543	0.929948	22.5225	70.5799	SLIT2
regulation of fibroblast apoptotic process (GO:2000269)	1/8	0.0435543	0.926073	22.5225	70.5799	SFRP1
cellular response to prostaglandin E stimulus (GO:0071380)	1/8	0.0435543	0.92223	22.5225	70.5799	SFRP1
cellular response to angiotensin (GO:1904385)	1/8	0.0435543	0.91842	22.5225	70.5799	AGTR1
basement membrane organization (GO:0071711)	1/8	0.0435543	0.91464	22.5225	70.5799	FLRT2
leptin-mediated signaling pathway (GO:0033210)	1/8	0.0435543	0.910892	22.5225	70.5799	LEPR
negative regulation of exocytosis (GO:0045920)	1/8	0.0435543	0.907174	22.5225	70.5799	ANXA1
membrane lipid catabolic process (GO:0046466)	1/8	0.0435543	0.903486	22.5225	70.5799	CYP1B1
negative regulation of platelet aggregation (GO:0090331)	1/8	0.0435543	0.899828	22.5225	70.5799	SERPINE2
amyloid fibril formation (GO:1990000)	1/8	0.0435543	0.8962	22.5225	70.5799	GSN
response to hydroperoxide (GO:0033194)	1/8	0.0435543	0.892601	22.5225	70.5799	GPX3
negative regulation of T-helper cell differentiation (GO:0045623)	1/8	0.0435543	0.88903	22.5225	70.5799	ANXA1
negative regulation of bone remodeling (GO:0046851)	1/8	0.0435543	0.885488	22.5225	70.5799	SFRP1
transepithelial transport (GO:0070633)	1/8	0.0435543	0.881974	22.5225	70.5799	SLC12A2
negative regulation of vascular permeability (GO:0043116)	1/8	0.0435543	0.878488	22.5225	70.5799	SLIT2
regulation of smooth muscle cell apoptotic process (GO:0034391)	1/8	0.0435543	0.87503	22.5225	70.5799	IGF1
regulation of T-helper 2 cell differentiation (GO:0045628)	1/8	0.0435543	0.871598	22.5225	70.5799	ANXA1
axon extension involved in axon guidance (GO:0048846)	1/8	0.0435543	0.868194	22.5225	70.5799	SLIT2
response to leptin (GO:0044321)	1/8	0.0435543	0.864815	22.5225	70.5799	LEPR
kinetochore assembly (GO:0051382)	1/8	0.0435543	0.861463	22.5225	70.5799	CENPW
regulation of keratinocyte migration (GO:0051547)	1/8	0.0435543	0.858137	22.5225	70.5799	FGF7
response to vitamin D (GO:0033280)	1/8	0.0435543	0.854837	22.5225	70.5799	SFRP1
regulation of apoptotic cell clearance (GO:2000425)	1/8	0.0435543	0.851561	22.5225	70.5799	C3
regulation of stress fiber assembly (GO:0051492)	2/60	0.0438598	0.854263	6.00601	18.7793	TMEFF2;SFRP1
cell chemotaxis (GO:0060326)	2/60	0.0438598	0.851014	6.00601	18.7793	CXCL12;AGTR1
muscle organ development (GO:0007517)	2/60	0.0438598	0.847791	6.00601	18.7793	COL6A3;IGF1
positive regulation of T cell proliferation (GO:0042102)	2/61	0.045186	0.870128	5.90755	18.2955	ANXA1;IGF1
negative regulation of peptidase activity (GO:0010466)	2/62	0.0465268	0.89258	5.81226	17.8304	SERPINE2;SERPINF1
second-messenger-mediated signaling (GO:0019932)	2/62	0.0465268	0.889237	5.81226	17.8304	EDNRB;AGTR1
cellular amide metabolic process (GO:0043603)	2/62	0.0465268	0.885919	5.81226	17.8304	CPE;CPZ
cellular protein catabolic process (GO:0044257)	2/62	0.0465268	0.882625	5.81226	17.8304	CTSH;CTSC
kidney development (GO:0001822)	2/63	0.0478822	0.904973	5.72001	17.3832	AGTR1;CTSH
carbohydrate homeostasis (GO:0033500)	2/63	0.0478822	0.901634	5.72001	17.3832	LEPR;IGF1
regulation of proteolysis (GO:0030162)	2/63	0.0478822	0.898319	5.72001	17.3832	SERPINE2;LTBP4
negative regulation of activin receptor signaling pathway (GO:0032926)	1/9	0.0488647	0.913394	20.02	60.4344	FSTL3
negative regulation of leukocyte chemotaxis (GO:0002689)	1/9	0.0488647	0.91006	20.02	60.4344	SLIT2
omega-hydroxylase P450 pathway (GO:0097267)	1/9	0.0488647	0.906751	20.02	60.4344	CYP1B1
actin filament reorganization (GO:0090527)	1/9	0.0488647	0.903465	20.02	60.4344	GSN
epithelial cell apoptotic process (GO:1904019)	1/9	0.0488647	0.900204	20.02	60.4344	GSN
regulation of amyloid precursor protein biosynthetic process (GO:0042984)	1/9	0.0488647	0.896966	20.02	60.4344	ITM2A
negative regulation of pri-miRNA transcription from RNA polymerase II promoter (GO:1902894)	1/9	0.0488647	0.893751	20.02	60.4344	NFIB
toll-like receptor 3 signaling pathway (GO:0034138)	1/9	0.0488647	0.890559	20.02	60.4344	COLEC12
regulation of cysteine-type endopeptidase activity involved in apoptotic signaling pathway (GO:2001267)	1/9	0.0488647	0.887389	20.02	60.4344	GSN
positive regulation of cholesterol esterification (GO:0010873)	1/9	0.0488647	0.884243	20.02	60.4344	AGTR1
central nervous system neuron development (GO:0021954)	1/9	0.0488647	0.881118	20.02	60.4344	NTRK2
positive regulation of astrocyte differentiation (GO:0048711)	1/9	0.0488647	0.878016	20.02	60.4344	SERPINE2
regulation of glycoprotein biosynthetic process (GO:0010559)	1/9	0.0488647	0.874935	20.02	60.4344	IGF1
regulation of ERK1 and ERK2 cascade (GO:0070372)	4/247	0.0488962	0.872438	2.9179	8.80638	NTRK2;FN1;FBLN1;SPRY1
positive regulation of JAK-STAT cascade (GO:0046427)	2/64	0.0492519	0.875722	5.63063	16.9527	CYP1B1;IGF1
positive regulation of cell adhesion (GO:0045785)	2/64	0.0492519	0.872682	5.63063	16.9527	CXCL12;FSTL3
negative regulation of canonical Wnt signaling pathway (GO:0090090)	3/148	0.0494111	0.872474	3.6523	10.9846	SFRP1;IGFBP4;IGFBP6
cellular response to reactive oxygen species (GO:0034614)	2/65	0.0506357	0.891014	5.54401	16.5383	JUN;CYP1B1
negative regulation of cell adhesion (GO:0007162)	2/65	0.0506357	0.887952	5.54401	16.5383	CYP1B1;FBLN1
negative regulation of blood vessel morphogenesis (GO:2000181)	2/65	0.0506357	0.884911	5.54401	16.5383	SERPINF1;DCN
neutrophil degranulation (GO:0043312)	6/479	0.0507569	0.884002	2.25695	6.72732	CFD;C3;GSN;CTSH;QSOX1;CTSC
regulation of immune response (GO:0050776)	4/251	0.0513095	0.890586	2.8714	8.5277	C3;COL1A1;COLEC12;COL1A2
negative regulation of epithelial cell proliferation (GO:0050680)	2/66	0.0520335	0.900091	5.46001	16.1391	SFRP1;NFIB
neutrophil activation involved in immune response (GO:0002283)	6/483	0.0524481	0.904198	2.23826	6.59825	CFD;C3;GSN;CTSH;QSOX1;CTSC
positive regulation of synaptic transmission (GO:0050806)	2/67	0.053445	0.918282	5.37851	15.7542	RIMS2;SYT1
induction of positive chemotaxis (GO:0050930)	1/10	0.0541458	0.927202	18.018	52.5419	CXCL12
actin filament capping (GO:0051693)	1/10	0.0541458	0.924101	18.018	52.5419	GSN
adrenal gland development (GO:0030325)	1/10	0.0541458	0.921021	18.018	52.5419	MDK
cellular response to thyroid hormone stimulus (GO:0097067)	1/10	0.0541458	0.917961	18.018	52.5419	CTSH
dorsal/ventral axis specification (GO:0009950)	1/10	0.0541458	0.914921	18.018	52.5419	SFRP1
positive regulation of calcium ion import (GO:0090280)	1/10	0.0541458	0.911902	18.018	52.5419	CXCL12
positive regulation of steroid metabolic process (GO:0045940)	1/10	0.0541458	0.908902	18.018	52.5419	AGTR1
negative regulation of protein maturation (GO:1903318)	1/10	0.0541458	0.905922	18.018	52.5419	SERPINE2
positive regulation of smooth muscle cell migration (GO:0014911)	1/10	0.0541458	0.902961	18.018	52.5419	IGF1
macrophage chemotaxis (GO:0048246)	1/10	0.0541458	0.90002	18.018	52.5419	EDNRB
regulation of podosome assembly (GO:0071801)	1/10	0.0541458	0.897098	18.018	52.5419	GSN
gas transport (GO:0015669)	1/10	0.0541458	0.894195	18.018	52.5419	CYGB
regulation of actin filament length (GO:0030832)	1/10	0.0541458	0.89131	18.018	52.5419	CXCL12
chloride ion homeostasis (GO:0055064)	1/10	0.0541458	0.888444	18.018	52.5419	SLC12A2
leukotriene D4 biosynthetic process (GO:1901750)	1/10	0.0541458	0.885597	18.018	52.5419	GGT5
leukotriene D4 metabolic process (GO:1901748)	1/10	0.0541458	0.882767	18.018	52.5419	GGT5
negative regulation of transcription from RNA polymerase II promoter in response to stress (GO:0097201)	1/10	0.0541458	0.879956	18.018	52.5419	JUN
positive regulation of glial cell differentiation (GO:0045687)	1/10	0.0541458	0.877163	18.018	52.5419	SERPINE2
regulation of mitochondrial depolarization (GO:0051900)	1/10	0.0541458	0.874387	18.018	52.5419	DCN
regulation of DNA-templated transcription, initiation (GO:2000142)	1/10	0.0541458	0.871628	18.018	52.5419	JUN
positive regulation of cardiac muscle cell differentiation (GO:2000727)	1/10	0.0541458	0.868887	18.018	52.5419	IGF1
regulation of astrocyte differentiation (GO:0048710)	1/10	0.0541458	0.866164	18.018	52.5419	SERPINE2
positive regulation of lipid localization (GO:1905954)	1/10	0.0541458	0.863457	18.018	52.5419	C3
negative regulation of homotypic cell-cell adhesion (GO:0034111)	1/10	0.0541458	0.860767	18.018	52.5419	SERPINE2
macrophage migration (GO:1905517)	1/10	0.0541458	0.858094	18.018	52.5419	EDNRB
sequestering of actin monomers (GO:0042989)	1/10	0.0541458	0.855437	18.018	52.5419	GSN
regulation of dendritic cell apoptotic process (GO:2000668)	1/10	0.0541458	0.852797	18.018	52.5419	CXCL12
motor neuron axon guidance (GO:0008045)	1/10	0.0541458	0.850173	18.018	52.5419	SLIT2
positive regulation of reproductive process (GO:2000243)	1/10	0.0541458	0.847565	18.018	52.5419	INHBA
smooth muscle cell differentiation (GO:0051145)	1/10	0.0541458	0.844973	18.018	52.5419	EDNRB
insulin-like growth factor receptor signaling pathway (GO:0048009)	1/10	0.0541458	0.842397	18.018	52.5419	IGF1
neutrophil mediated immunity (GO:0002446)	6/487	0.0541735	0.840266	2.21988	6.4722	CFD;C3;GSN;CTSH;QSOX1;CTSC
regulation of epithelial to mesenchymal transition (GO:0010717)	2/68	0.0548701	0.848491	5.29942	15.3831	COL1A1;SFRP1
monocarboxylic acid biosynthetic process (GO:0072330)	2/68	0.0548701	0.845928	5.29942	15.3831	ALDH1A3;DCN
regulation of endopeptidase activity (GO:0052548)	2/68	0.0548701	0.84338	5.29942	15.3831	SERPINE2;SERPINF1
regulation of endothelial cell migration (GO:0010594)	2/69	0.0563085	0.86289	5.22261	15.025	SLIT2;DCN
negative regulation of angiogenesis (GO:0016525)	2/69	0.0563085	0.860306	5.22261	15.025	SERPINF1;DCN
neuropeptide signaling pathway (GO:0007218)	2/70	0.0577601	0.87985	5.14801	14.6793	PENK;CPE
negative regulation of developmental process (GO:0051093)	2/70	0.0577601	0.877232	5.14801	14.6793	SFRP1;NFIB
regulation of cholesterol esterification (GO:0010872)	1/11	0.0593979	0.899429	16.38	46.2489	AGTR1
nitric oxide biosynthetic process (GO:0006809)	1/11	0.0593979	0.896768	16.38	46.2489	CYP1B1
negative regulation of blood vessel diameter (GO:0097756)	1/11	0.0593979	0.894123	16.38	46.2489	EDNRB
regulation of feeding behavior (GO:0060259)	1/11	0.0593979	0.891493	16.38	46.2489	LEPR
embryonic eye morphogenesis (GO:0048048)	1/11	0.0593979	0.888879	16.38	46.2489	ALDH1A3
regulation of vascular endothelial growth factor signaling pathway (GO:1900746)	1/11	0.0593979	0.88628	16.38	46.2489	DCN
regulation of synaptic vesicle cycle (GO:0098693)	1/11	0.0593979	0.883696	16.38	46.2489	RIMS2
negative regulation of chemotaxis (GO:0050922)	1/11	0.0593979	0.881127	16.38	46.2489	SLIT2
intrinsic apoptotic signaling pathway in response to oxidative stress (GO:0008631)	1/11	0.0593979	0.878573	16.38	46.2489	CYP1B1
low-density lipoprotein particle remodeling (GO:0034374)	1/11	0.0593979	0.876034	16.38	46.2489	AGTR1
response to thyroid hormone (GO:0097066)	1/11	0.0593979	0.873509	16.38	46.2489	CTSH
calcium ion regulated exocytosis (GO:0017156)	1/11	0.0593979	0.870999	16.38	46.2489	RIMS2
positive regulation of glycoprotein biosynthetic process (GO:0010560)	1/11	0.0593979	0.868503	16.38	46.2489	IGF1
regulation of blood vessel endothelial cell proliferation involved in sprouting angiogenesis (GO:1903587)	1/11	0.0593979	0.866022	16.38	46.2489	AGTR1
positive regulation of T-helper cell differentiation (GO:0045624)	1/11	0.0593979	0.863555	16.38	46.2489	ANXA1
Rho protein signal transduction (GO:0007266)	2/72	0.0607021	0.880008	5.00501	14.0229	COL1A2;AGTR1
canonical Wnt signaling pathway (GO:0060070)	2/73	0.0621921	0.899054	4.93644	13.7111	SFRP1;PLPP3
positive regulation of epithelial cell migration (GO:0010634)	2/74	0.0636945	0.918172	4.86973	13.4096	FGF7;CTSH
glucose homeostasis (GO:0042593)	2/74	0.0636945	0.915586	4.86973	13.4096	LEPR;IGF1
nitrogen compound transport (GO:0071705)	2/74	0.0636945	0.913014	4.86973	13.4096	SLC12A2;SLC38A2
vasoconstriction (GO:0042310)	1/12	0.0646211	0.923702	15.015	41.1293	EDNRB
kinetochore organization (GO:0051383)	1/12	0.0646211	0.921122	15.015	41.1293	CENPW
regulation of mononuclear cell migration (GO:0071675)	1/12	0.0646211	0.918556	15.015	41.1293	SLIT2
retinol metabolic process (GO:0042572)	1/12	0.0646211	0.916005	15.015	41.1293	CYP1B1
positive regulation of peptidase activity (GO:0010952)	1/12	0.0646211	0.913467	15.015	41.1293	CTSH
regulation of protein import into nucleus, translocation (GO:0033158)	1/12	0.0646211	0.910944	15.015	41.1293	IGF1
iron ion transport (GO:0006826)	1/12	0.0646211	0.908434	15.015	41.1293	SCARA5
collagen metabolic process (GO:0032963)	1/12	0.0646211	0.905939	15.015	41.1293	COL1A1
cellular modified amino acid catabolic process (GO:0042219)	1/12	0.0646211	0.903457	15.015	41.1293	GGT5
positive regulation of T-helper 1 type immune response (GO:0002827)	1/12	0.0646211	0.900988	15.015	41.1293	ANXA1
regulation of blood vessel size (GO:0050880)	1/12	0.0646211	0.898533	15.015	41.1293	AGTR1
regulation of hormone secretion (GO:0046883)	1/12	0.0646211	0.896092	15.015	41.1293	ANXA1
negative regulation of substrate adhesion-dependent cell spreading (GO:1900025)	1/12	0.0646211	0.893663	15.015	41.1293	FBLN1
negative regulation of fibroblast growth factor receptor signaling pathway (GO:0040037)	1/12	0.0646211	0.891248	15.015	41.1293	SPRY1
dermatan sulfate biosynthetic process (GO:0030208)	1/12	0.0646211	0.888846	15.015	41.1293	DCN
phasic smooth muscle contraction (GO:0014821)	1/12	0.0646211	0.886456	15.015	41.1293	EDNRB
response to prostaglandin E (GO:0034695)	1/12	0.0646211	0.88408	15.015	41.1293	SFRP1
negative regulation of androgen receptor signaling pathway (GO:0060766)	1/12	0.0646211	0.881716	15.015	41.1293	SFRP1
keratan sulfate catabolic process (GO:0042340)	1/12	0.0646211	0.879365	15.015	41.1293	LUM
negative regulation of leukocyte apoptotic process (GO:2000107)	1/12	0.0646211	0.877026	15.015	41.1293	CXCL12
nitric oxide metabolic process (GO:0046209)	1/12	0.0646211	0.874699	15.015	41.1293	CYP1B1
negative regulation by host of viral transcription (GO:0043922)	1/12	0.0646211	0.872385	15.015	41.1293	JUN
retinoid metabolic process (GO:0001523)	2/75	0.0652092	0.878001	4.8048	13.1179	ALDH1A3;CYP1B1
cAMP-mediated signaling (GO:0019933)	2/75	0.0652092	0.875691	4.8048	13.1179	RIMS2;PTGFR
regulation of defense response (GO:0031347)	2/75	0.0652092	0.873392	4.8048	13.1179	ANXA1;AGTR1
cellular response to oxygen-containing compound (GO:1901701)	4/274	0.066429	0.887402	2.63037	7.13256	SFRP1;JUN;IGFBP5;SLIT2
transforming growth factor beta receptor signaling pathway (GO:0007179)	2/76	0.0667359	0.889174	4.74158	12.8355	JUN;COL1A2
positive regulation of apoptotic signaling pathway (GO:2001235)	2/76	0.0667359	0.886858	4.74158	12.8355	GSN;CTSH
dermatan sulfate metabolic process (GO:0030205)	1/13	0.0698156	0.925374	13.86	36.8939	DCN
negative regulation of hemostasis (GO:1900047)	1/13	0.0698156	0.922977	13.86	36.8939	SERPINE2
cellular response to exogenous dsRNA (GO:0071360)	1/13	0.0698156	0.920592	13.86	36.8939	COLEC12
renal absorption (GO:0070293)	1/13	0.0698156	0.918219	13.86	36.8939	GSN
chondroitin sulfate catabolic process (GO:0030207)	1/13	0.0698156	0.915859	13.86	36.8939	DCN
positive regulation of glycogen biosynthetic process (GO:0045725)	1/13	0.0698156	0.91351	13.86	36.8939	IGF1
regulation of triglyceride biosynthetic process (GO:0010866)	1/13	0.0698156	0.911174	13.86	36.8939	C3
positive regulation of cholesterol efflux (GO:0010875)	1/13	0.0698156	0.90885	13.86	36.8939	PLTP
positive regulation of actin nucleation (GO:0051127)	1/13	0.0698156	0.906537	13.86	36.8939	GSN
regulation of macrophage differentiation (GO:0045649)	1/13	0.0698156	0.904236	13.86	36.8939	INHBA
regulation of leukocyte migration (GO:0002685)	1/13	0.0698156	0.901947	13.86	36.8939	ANXA1
positive regulation of smoothened signaling pathway (GO:0045880)	1/13	0.0698156	0.899669	13.86	36.8939	SFRP1
regulation of synaptic vesicle transport (GO:1902803)	1/13	0.0698156	0.897403	13.86	36.8939	RIMS2
detection of calcium ion (GO:0005513)	1/13	0.0698156	0.895148	13.86	36.8939	SYT1
fibroblast growth factor receptor signaling pathway (GO:0008543)	2/78	0.0698249	0.893024	4.62	12.2974	FGF7;FLRT2
visual perception (GO:0007601)	2/78	0.0698249	0.890792	4.62	12.2974	COL1A1;CYP1B1
negative regulation of Wnt signaling pathway (GO:0030178)	3/174	0.0727827	0.92621	3.10655	8.14003	SFRP1;IGFBP4;IGFBP6
negative regulation of MAPK cascade (GO:0043409)	2/80	0.0729601	0.926158	4.5045	11.7921	FBLN1;SPRY1
sensory perception of light stimulus (GO:0050953)	2/81	0.0745446	0.943923	4.44889	11.5509	COL1A1;CYP1B1
epiboly involved in wound healing (GO:0090505)	1/14	0.0749815	0.947105	12.87	33.34	TMEFF2
positive regulation of myoblast differentiation (GO:0045663)	1/14	0.0749815	0.944767	12.87	33.34	IGFBP3
gliogenesis (GO:0042063)	1/14	0.0749815	0.94244	12.87	33.34	NFIB
regulation of activin receptor signaling pathway (GO:0032925)	1/14	0.0749815	0.940124	12.87	33.34	FSTL3
myotube cell development (GO:0014904)	1/14	0.0749815	0.93782	12.87	33.34	IGF1
regulation of platelet aggregation (GO:0090330)	1/14	0.0749815	0.935527	12.87	33.34	SERPINE2
regulation of calcineurin-NFAT signaling cascade (GO:0070884)	1/14	0.0749815	0.933245	12.87	33.34	IGF1
positive regulation of muscle hypertrophy (GO:0014742)	1/14	0.0749815	0.930974	12.87	33.34	IGF1
regulation of interferon-gamma biosynthetic process (GO:0045072)	1/14	0.0749815	0.928715	12.87	33.34	INHBA
copper ion transport (GO:0006825)	1/14	0.0749815	0.926466	12.87	33.34	STEAP4
estrogen metabolic process (GO:0008210)	1/14	0.0749815	0.924228	12.87	33.34	CYP1B1
positive regulation of mitochondrial fission (GO:0090141)	1/14	0.0749815	0.922001	12.87	33.34	DCN
hydrogen peroxide catabolic process (GO:0042744)	1/14	0.0749815	0.919785	12.87	33.34	GPX3
positive regulation of glycogen metabolic process (GO:0070875)	1/14	0.0749815	0.917579	12.87	33.34	IGF1
cell migration involved in sprouting angiogenesis (GO:0002042)	1/14	0.0749815	0.915384	12.87	33.34	SLIT2
modulation of chemical synaptic transmission (GO:0050804)	2/82	0.0761401	0.92731	4.39464	11.317	RIMS2;SYT1
negative regulation of programmed cell death (GO:0043069)	5/408	0.0770516	0.936177	2.20809	5.65995	NTRK2;SFRP1;ANXA1;CTSH;IGF1
negative regulation of endopeptidase activity (GO:0010951)	2/83	0.0777464	0.942375	4.34169	11.09	SERPINE2;SERPINF1
protein maturation (GO:0051604)	2/83	0.0777464	0.940142	4.34169	11.09	CPE;CPZ
positive regulation of protein phosphorylation (GO:0001934)	5/412	0.079568	0.959895	2.18665	5.53473	C3;NTRK2;FGF7;INHBA;IGF1
organonitrogen compound biosynthetic process (GO:1901566)	3/181	0.0797852	0.960245	2.98641	7.55089	INHBA;PLPP3;GSTM5
myotube differentiation (GO:0014902)	1/15	0.0801189	0.961993	12.012	30.3212	IGF1
retinoic acid metabolic process (GO:0042573)	1/15	0.0801189	0.959734	12.012	30.3212	ALDH1A3
positive regulation of response to wounding (GO:1903036)	1/15	0.0801189	0.957487	12.012	30.3212	ANXA1
negative regulation of viral entry into host cell (GO:0046597)	1/15	0.0801189	0.95525	12.012	30.3212	GSN
autonomic nervous system development (GO:0048483)	1/15	0.0801189	0.953023	12.012	30.3212	EDNRB
positive regulation of cellular response to insulin stimulus (GO:1900078)	1/15	0.0801189	0.950807	12.012	30.3212	IGF1
positive regulation of glycolytic process (GO:0045821)	1/15	0.0801189	0.948601	12.012	30.3212	IGF1
amide transport (GO:0042886)	1/15	0.0801189	0.946405	12.012	30.3212	PLTP
negative regulation of platelet activation (GO:0010544)	1/15	0.0801189	0.944219	12.012	30.3212	SERPINE2
positive regulation of small GTPase mediated signal transduction (GO:0051057)	1/15	0.0801189	0.942043	12.012	30.3212	IGF1
positive regulation of coenzyme metabolic process (GO:0051197)	1/15	0.0801189	0.939878	12.012	30.3212	IGF1
negative regulation of insulin secretion (GO:0046676)	1/15	0.0801189	0.937722	12.012	30.3212	SFRP1
monovalent inorganic anion homeostasis (GO:0055083)	1/15	0.0801189	0.935576	12.012	30.3212	SLC12A2
regulation of establishment of cell polarity (GO:2000114)	1/15	0.0801189	0.93344	12.012	30.3212	GSN
protein O-linked fucosylation (GO:0036066)	1/15	0.0801189	0.931314	12.012	30.3212	ADAMTS5
negative regulation of coagulation (GO:0050819)	1/15	0.0801189	0.929197	12.012	30.3212	SERPINE2
negative regulation of protein processing (GO:0010955)	1/15	0.0801189	0.92709	12.012	30.3212	SERPINE2
dermatan sulfate proteoglycan biosynthetic process (GO:0050651)	1/15	0.0801189	0.924993	12.012	30.3212	DCN
positive regulation of cysteine-type endopeptidase activity involved in apoptotic signaling pathway (GO:2001269)	1/15	0.0801189	0.922905	12.012	30.3212	GSN
negative regulation of release of cytochrome c from mitochondria (GO:0090201)	1/15	0.0801189	0.920826	12.012	30.3212	IGF1
negative regulation of cellular component movement (GO:0051271)	1/15	0.0801189	0.918757	12.012	30.3212	FBLN1
cellular response to corticosteroid stimulus (GO:0071384)	1/15	0.0801189	0.916697	12.012	30.3212	ANXA1
cellular response to BMP stimulus (GO:0071773)	2/87	0.0842771	0.962116	4.14207	10.246	SFRP1;FSTL1
positive regulation of epithelial cell apoptotic process (GO:1904037)	1/16	0.0852281	0.970801	11.2613	27.73	GSN
regulation of actin nucleation (GO:0051125)	1/16	0.0852281	0.968639	11.2613	27.73	GSN
regulation of osteoblast proliferation (GO:0033688)	1/16	0.0852281	0.966486	11.2613	27.73	SFRP1
regulation of systemic arterial blood pressure by hormone (GO:0001990)	1/16	0.0852281	0.964343	11.2613	27.73	AGTR1
positive regulation of cardiac muscle tissue growth (GO:0055023)	1/16	0.0852281	0.96221	11.2613	27.73	IGF1
cellular response to dsRNA (GO:0071359)	1/16	0.0852281	0.960086	11.2613	27.73	COLEC12
negative regulation of peptide hormone secretion (GO:0090278)	1/16	0.0852281	0.957971	11.2613	27.73	SFRP1
positive regulation of cell migration involved in sprouting angiogenesis (GO:0090050)	1/16	0.0852281	0.955866	11.2613	27.73	ANXA1
cardiac epithelial to mesenchymal transition (GO:0060317)	1/16	0.0852281	0.953769	11.2613	27.73	SPRY1
regulation of stem cell proliferation (GO:0072091)	1/16	0.0852281	0.951682	11.2613	27.73	FBLN1
regulation of energy homeostasis (GO:2000505)	1/16	0.0852281	0.949605	11.2613	27.73	LEPR
positive regulation of cardiac muscle hypertrophy (GO:0010613)	1/16	0.0852281	0.947536	11.2613	27.73	IGF1
myoblast differentiation (GO:0045445)	1/16	0.0852281	0.945476	11.2613	27.73	IGF1
regulation of glucose transport (GO:0010827)	1/16	0.0852281	0.943425	11.2613	27.73	C3
positive regulation of macrophage derived foam cell differentiation (GO:0010744)	1/16	0.0852281	0.941383	11.2613	27.73	AGTR1
positive regulation of positive chemotaxis (GO:0050927)	1/16	0.0852281	0.93935	11.2613	27.73	CXCL12
regulation of intrinsic apoptotic signaling pathway in response to DNA damage (GO:1902229)	1/16	0.0852281	0.937325	11.2613	27.73	CXCL12
positive regulation of DNA-templated transcription, initiation (GO:2000144)	1/16	0.0852281	0.935309	11.2613	27.73	JUN
protein complex assembly (GO:0006461)	3/189	0.0881333	0.965117	2.86	6.94667	CXCL12;FN1;CTSC
protein tetramerization (GO:0051262)	2/90	0.0892811	0.975592	4.004	9.67354	ALDH1A3;GPX3
regulation of Ras protein signal transduction (GO:0046578)	2/90	0.0892811	0.973507	4.004	9.67354	SPRY1;IGF1
regulation of multicellular organism growth (GO:0040014)	1/17	0.0903091	0.982617	10.5988	25.4851	IGF1
high-density lipoprotein particle remodeling (GO:0034375)	1/17	0.0903091	0.980526	10.5988	25.4851	PLTP
positive regulation of cholesterol transport (GO:0032376)	1/17	0.0903091	0.978445	10.5988	25.4851	PLTP
regulation of tissue remodeling (GO:0034103)	1/17	0.0903091	0.976372	10.5988	25.4851	LEPR
positive regulation of focal adhesion assembly (GO:0051894)	1/17	0.0903091	0.974307	10.5988	25.4851	SFRP1
regulation of protein localization to membrane (GO:1905475)	1/17	0.0903091	0.972252	10.5988	25.4851	GSN
negative regulation of axon guidance (GO:1902668)	1/17	0.0903091	0.970205	10.5988	25.4851	SLIT2
response to purine-containing compound (GO:0014074)	1/17	0.0903091	0.968167	10.5988	25.4851	JUN
positive regulation of G-protein coupled receptor protein signaling pathway (GO:0045745)	1/17	0.0903091	0.966137	10.5988	25.4851	C3
positive regulation of lymphocyte migration (GO:2000403)	1/17	0.0903091	0.964116	10.5988	25.4851	CXCL12
ureteric bud development (GO:0001657)	1/17	0.0903091	0.962103	10.5988	25.4851	SLIT2
regulation of synaptic vesicle exocytosis (GO:2000300)	1/17	0.0903091	0.960099	10.5988	25.4851	RIMS2
positive regulation of monocyte chemotaxis (GO:0090026)	1/17	0.0903091	0.958103	10.5988	25.4851	CXCL12
positive regulation by host of viral transcription (GO:0043923)	1/17	0.0903091	0.956115	10.5988	25.4851	JUN
regulation of T cell migration (GO:2000404)	1/17	0.0903091	0.954135	10.5988	25.4851	CXCL12
negative regulation of interleukin-8 production (GO:0032717)	1/17	0.0903091	0.952164	10.5988	25.4851	ANXA1
positive chemotaxis (GO:0050918)	1/17	0.0903091	0.950201	10.5988	25.4851	FGF7
mesonephric tubule development (GO:0072164)	1/17	0.0903091	0.948246	10.5988	25.4851	SLIT2
cellular response to glucocorticoid stimulus (GO:0071385)	1/17	0.0903091	0.946299	10.5988	25.4851	ANXA1
negative regulation of stress fiber assembly (GO:0051497)	1/17	0.0903091	0.944359	10.5988	25.4851	TMEFF2
positive regulation of cellular protein catabolic process (GO:1903364)	1/17	0.0903091	0.942428	10.5988	25.4851	CTSC
positive regulation of cellular protein metabolic process (GO:0032270)	2/91	0.0909684	0.947371	3.96	9.49309	AGTR1;INHBA
negative regulation of kinase activity (GO:0033673)	2/91	0.0909684	0.945441	3.96	9.49309	FLRT2;DCN
phospholipase C-activating G-protein coupled receptor signaling pathway (GO:0007200)	2/91	0.0909684	0.94352	3.96	9.49309	AGTR1;LPAR4
positive regulation of cellular metabolic process (GO:0031325)	2/92	0.0926651	0.959169	3.91696	9.31752	AGTR1;INHBA
proteolysis involved in cellular protein catabolic process (GO:0051603)	2/93	0.0943711	0.97485	3.87484	9.14664	CTSH;CTSC
insulin secretion (GO:0030073)	1/18	0.0953622	0.983097	10.01	23.5243	RIMS2
membrane lipid metabolic process (GO:0006643)	1/18	0.0953622	0.981115	10.01	23.5243	CYP1B1
regulation of cholesterol efflux (GO:0010874)	1/18	0.0953622	0.979141	10.01	23.5243	PLTP
response to nutrient levels (GO:0031667)	1/18	0.0953622	0.977175	10.01	23.5243	IGF1
actin filament polymerization (GO:0030041)	1/18	0.0953622	0.975217	10.01	23.5243	GSN
regulation of cellular response to transforming growth factor beta stimulus (GO:1903844)	1/18	0.0953622	0.973266	10.01	23.5243	LTBP4
regulation of keratinocyte proliferation (GO:0010837)	1/18	0.0953622	0.971324	10.01	23.5243	FGF7
calcium-mediated signaling using intracellular calcium source (GO:0035584)	1/18	0.0953622	0.969389	10.01	23.5243	PTGFR
leukotriene biosynthetic process (GO:0019370)	1/18	0.0953622	0.967462	10.01	23.5243	GGT5
blood vessel endothelial cell migration (GO:0043534)	1/18	0.0953622	0.965542	10.01	23.5243	SLIT2
negative regulation of fibroblast proliferation (GO:0048147)	1/18	0.0953622	0.96363	10.01	23.5243	SFRP1
regulation of cellular response to growth factor stimulus (GO:0090287)	1/18	0.0953622	0.961726	10.01	23.5243	SLIT2
positive regulation of carbohydrate metabolic process (GO:0045913)	1/18	0.0953622	0.959829	10.01	23.5243	IGF1
regulation of peptidase activity (GO:0052547)	1/18	0.0953622	0.957939	10.01	23.5243	CTSH
response to organophosphorus (GO:0046683)	1/18	0.0953622	0.956057	10.01	23.5243	JUN
positive regulation of protein metabolic process (GO:0051247)	2/96	0.0995431	0.996016	3.75375	8.66053	AGTR1;INHBA
negative regulation of smoothened signaling pathway (GO:0045879)	1/19	0.100387	1	9.48317	21.7991	HHIP
positive regulation of excitatory postsynaptic potential (GO:2000463)	1/19	0.100387	1	9.48317	21.7991	RIMS2
negative regulation of phosphate metabolic process (GO:0045936)	1/19	0.100387	0.998591	9.48317	21.7991	INHBA
macromolecule biosynthetic process (GO:0009059)	1/19	0.100387	0.996648	9.48317	21.7991	COL1A1
positive regulation of phospholipase activity (GO:0010518)	1/19	0.100387	0.994713	9.48317	21.7991	AGTR1
positive regulation of STAT cascade (GO:1904894)	1/19	0.100387	0.992785	9.48317	21.7991	CYP1B1
positive regulation of pri-miRNA transcription from RNA polymerase II promoter (GO:1902895)	1/19	0.100387	0.990865	9.48317	21.7991	JUN
positive regulation of activated T cell proliferation (GO:0042104)	1/19	0.100387	0.988952	9.48317	21.7991	IGF1
positive regulation of mononuclear cell migration (GO:0071677)	1/19	0.100387	0.987046	9.48317	21.7991	CXCL12
positive regulation of oxidoreductase activity (GO:0051353)	1/19	0.100387	0.985148	9.48317	21.7991	AGTR1
positive regulation of adherens junction organization (GO:1903393)	1/19	0.100387	0.983257	9.48317	21.7991	SFRP1
positive regulation of lipid storage (GO:0010884)	1/19	0.100387	0.981374	9.48317	21.7991	C3
regulation of mitochondrial fission (GO:0090140)	1/19	0.100387	0.979497	9.48317	21.7991	DCN
leukotriene metabolic process (GO:0006691)	1/19	0.100387	0.977628	9.48317	21.7991	GGT5
positive regulation of transcription regulatory region DNA binding (GO:2000679)	1/19	0.100387	0.975766	9.48317	21.7991	IGF1
activin receptor signaling pathway (GO:0032924)	1/19	0.100387	0.973911	9.48317	21.7991	INHBA
glycosaminoglycan biosynthetic process (GO:0006024)	2/99	0.104793	1	3.64	8.21101	LUM;DCN
small GTPase mediated signal transduction (GO:0007264)	2/99	0.104793	1	3.64	8.21101	JUN;IGF1
positive regulation of interleukin-2 production (GO:0032743)	1/20	0.105385	1	9.00901	20.2715	ANXA1
hydrogen peroxide metabolic process (GO:0042743)	1/20	0.105385	1	9.00901	20.2715	GPX3
proteoglycan metabolic process (GO:0006029)	1/20	0.105385	1	9.00901	20.2715	IGF1
negative regulation of macromolecule biosynthetic process (GO:0010558)	1/20	0.105385	1	9.00901	20.2715	TMEFF2
negative regulation of actin filament bundle assembly (GO:0032232)	1/20	0.105385	1	9.00901	20.2715	TMEFF2
positive regulation of T cell migration (GO:2000406)	1/20	0.105385	1	9.00901	20.2715	CXCL12
wound healing, spreading of cells (GO:0044319)	1/20	0.105385	1	9.00901	20.2715	TMEFF2
dorsal/ventral pattern formation (GO:0009953)	1/20	0.105385	1	9.00901	20.2715	SFRP1
negative regulation of cyclase activity (GO:0031280)	1/20	0.105385	1	9.00901	20.2715	EDNRB
eye morphogenesis (GO:0048592)	1/20	0.105385	0.999591	9.00901	20.2715	ALDH1A3
axon extension (GO:0048675)	1/20	0.105385	0.997736	9.00901	20.2715	SLIT2
regulation of fibroblast growth factor receptor signaling pathway (GO:0040036)	1/20	0.105385	0.995889	9.00901	20.2715	SPRY1
negative regulation of plasma membrane bounded cell projection assembly (GO:0120033)	1/20	0.105385	0.994048	9.00901	20.2715	SLIT2
negative regulation of adenylate cyclase activity (GO:0007194)	1/20	0.105385	0.992214	9.00901	20.2715	EDNRB
negative regulation of interferon-gamma production (GO:0032689)	1/20	0.105385	0.990386	9.00901	20.2715	INHBA
chondroitin sulfate biosynthetic process (GO:0030206)	1/20	0.105385	0.988566	9.00901	20.2715	DCN
cellular response to estradiol stimulus (GO:0071392)	1/20	0.105385	0.986752	9.00901	20.2715	SFRP1
striated muscle cell development (GO:0055002)	1/20	0.105385	0.984945	9.00901	20.2715	IGF1
regulation of response to cytokine stimulus (GO:0060759)	1/20	0.105385	0.983144	9.00901	20.2715	LIFR
regulation of glycogen biosynthetic process (GO:0005979)	1/20	0.105385	0.98135	9.00901	20.2715	IGF1
cellular response to metal ion (GO:0071248)	2/100	0.106559	0.990479	3.6036	8.06866	JUN;SYT1
nervous system development (GO:0007399)	5/455	0.109342	1	1.98	4.38228	EDNRB;MDK;GFRA1;INHBA;ITM2A
positive regulation of phosphorylation (GO:0042327)	3/208	0.109343	1	2.59875	5.75173	C3;NTRK2;IGF1
epoxygenase P450 pathway (GO:0019373)	1/21	0.110355	1	8.58001	18.9108	CYP1B1
regulation of interleukin-2 production (GO:0032663)	1/21	0.110355	1	8.58001	18.9108	ANXA1
energy reserve metabolic process (GO:0006112)	1/21	0.110355	1	8.58001	18.9108	LEPR
mesoderm development (GO:0007498)	1/21	0.110355	1	8.58001	18.9108	MEST
negative regulation of cAMP biosynthetic process (GO:0030818)	1/21	0.110355	1	8.58001	18.9108	EDNRB
negative regulation of macroautophagy (GO:0016242)	1/21	0.110355	1	8.58001	18.9108	QSOX1
regulation of cardiac muscle hypertrophy (GO:0010611)	1/21	0.110355	1	8.58001	18.9108	IGF1
embryonic skeletal system development (GO:0048706)	1/21	0.110355	1	8.58001	18.9108	COL1A1
negative regulation of cytokine biosynthetic process (GO:0042036)	1/21	0.110355	1	8.58001	18.9108	INHBA
positive regulation of angiogenesis (GO:0045766)	2/103	0.111907	1	3.49864	7.66233	CYP1B1;CTSH
plasma membrane invagination (GO:0099024)	2/103	0.111907	1	3.49864	7.66233	C3;GSN
positive regulation of vasculature development (GO:1904018)	2/104	0.113705	1	3.465	7.53343	CYP1B1;CTSH
phagocytosis, engulfment (GO:0006911)	2/104	0.113705	1	3.465	7.53343	C3;GSN
regulation of calcium ion import (GO:0090279)	1/22	0.115298	1	8.19001	17.6924	CXCL12
negative regulation of protein polymerization (GO:0032272)	1/22	0.115298	1	8.19001	17.6924	SLIT2
glutathione derivative biosynthetic process (GO:1901687)	1/22	0.115298	1	8.19001	17.6924	GSTM5
cellular response to nerve growth factor stimulus (GO:1990090)	1/22	0.115298	1	8.19001	17.6924	NTRK2
protein homotrimerization (GO:0070207)	1/22	0.115298	1	8.19001	17.6924	SCARA5
positive regulation of proteolysis involved in cellular protein catabolic process (GO:1903052)	1/22	0.115298	1	8.19001	17.6924	CTSC
negative regulation of lyase activity (GO:0051350)	1/22	0.115298	1	8.19001	17.6924	EDNRB
glutathione derivative metabolic process (GO:1901685)	1/22	0.115298	1	8.19001	17.6924	GSTM5
positive regulation of erythrocyte differentiation (GO:0045648)	1/22	0.115298	1	8.19001	17.6924	INHBA
protein localization to cell surface (GO:0034394)	1/22	0.115298	1	8.19001	17.6924	FGF7
positive regulation of cellular catabolic process (GO:0031331)	2/106	0.117323	1	3.39963	7.28479	IGF1;DCN
regulation of response to external stimulus (GO:0032101)	2/107	0.119144	1	3.36785	7.16486	ANXA1;AGTR1
positive regulation of ATP metabolic process (GO:1903580)	1/23	0.120213	1	7.83392	16.5961	IGF1
phospholipid dephosphorylation (GO:0046839)	1/23	0.120213	1	7.83392	16.5961	PLPP3
cellular nitrogen compound biosynthetic process (GO:0044271)	1/23	0.120213	1	7.83392	16.5961	CYP1B1
negative regulation of viral transcription (GO:0032897)	1/23	0.120213	1	7.83392	16.5961	JUN
ammonium transport (GO:0015696)	1/23	0.120213	1	7.83392	16.5961	SLC12A2
regulation of interleukin-8 secretion (GO:2000482)	1/23	0.120213	1	7.83392	16.5961	ANXA1
regulation of proteolysis involved in cellular protein catabolic process (GO:1903050)	1/23	0.120213	1	7.83392	16.5961	CTSC
regulation of monooxygenase activity (GO:0032768)	1/23	0.120213	1	7.83392	16.5961	CYGB
metanephros development (GO:0001656)	1/23	0.120213	1	7.83392	16.5961	CTSH
cellular response to amyloid-beta (GO:1904646)	1/23	0.120213	1	7.83392	16.5961	IGF1
regulation of androgen receptor signaling pathway (GO:0060765)	1/23	0.120213	1	7.83392	16.5961	SFRP1
positive regulation of cell junction assembly (GO:1901890)	1/23	0.120213	1	7.83392	16.5961	SFRP1
regulation of ion homeostasis (GO:2000021)	1/23	0.120213	1	7.83392	16.5961	AGTR1
regulation of cell motility (GO:2000145)	2/109	0.122805	1	3.30606	6.93333	SERPINE2;FBLN1
regulation of Wnt signaling pathway (GO:0030111)	2/109	0.122805	1	3.30606	6.93333	SFRP1;RSPO3
negative regulation of protein kinase activity (GO:0006469)	2/109	0.122805	1	3.30606	6.93333	FLRT2;DCN
positive regulation of cytokine production (GO:0001819)	3/220	0.123661	1	2.457	5.13565	C3;ANXA1;CYP1B1
cellular lipid catabolic process (GO:0044242)	1/24	0.125102	1	7.50751	15.6053	CYP1B1
negative regulation of cytoskeleton organization (GO:0051494)	1/24	0.125102	1	7.50751	15.6053	SLIT2
proteoglycan biosynthetic process (GO:0030166)	1/24	0.125102	1	7.50751	15.6053	IGF1
negative regulation of intrinsic apoptotic signaling pathway in response to DNA damage (GO:1902230)	1/24	0.125102	1	7.50751	15.6053	CXCL12
cellular response to vascular endothelial growth factor stimulus (GO:0035924)	1/25	0.129963	1	7.20721	14.7063	ANXA1
negative regulation of wound healing (GO:0061045)	1/25	0.129963	1	7.20721	14.7063	SERPINE2
regulation of apoptotic signaling pathway (GO:2001233)	1/25	0.129963	1	7.20721	14.7063	CTSH
organophosphate ester transport (GO:0015748)	1/25	0.129963	1	7.20721	14.7063	PLTP
glial cell differentiation (GO:0010001)	1/25	0.129963	1	7.20721	14.7063	NFIB
potassium ion homeostasis (GO:0055075)	1/25	0.129963	1	7.20721	14.7063	SLC12A2
positive regulation of Rho protein signal transduction (GO:0035025)	1/25	0.129963	1	7.20721	14.7063	LPAR4
negative regulation of epithelial to mesenchymal transition (GO:0010719)	1/25	0.129963	1	7.20721	14.7063	SFRP1
response to amyloid-beta (GO:1904645)	1/25	0.129963	1	7.20721	14.7063	IGF1
positive regulation of nuclear division (GO:0051785)	1/25	0.129963	1	7.20721	14.7063	IGF1
negative regulation of locomotion (GO:0040013)	1/25	0.129963	1	7.20721	14.7063	FBLN1
chondroitin sulfate proteoglycan biosynthetic process (GO:0050650)	1/25	0.129963	1	7.20721	14.7063	DCN
positive regulation of embryonic development (GO:0040019)	1/25	0.129963	1	7.20721	14.7063	IGF1
regulation of lamellipodium assembly (GO:0010591)	1/25	0.129963	1	7.20721	14.7063	SLIT2
modulation of excitatory postsynaptic potential (GO:0098815)	1/25	0.129963	1	7.20721	14.7063	RIMS2
positive regulation of canonical Wnt signaling pathway (GO:0090263)	2/113	0.130209	1	3.18903	6.50121	COL1A1;SFRP1
negative regulation of apoptotic process (GO:0043066)	5/485	0.132918	1	1.85753	3.74854	NTRK2;SFRP1;ANXA1;CTSH;IGF1
cellular response to oxidative stress (GO:0034599)	2/115	0.133949	1	3.13357	6.29939	JUN;GPX3
sodium ion homeostasis (GO:0055078)	1/26	0.134798	1	6.93001	13.8876	SLC12A2
positive regulation of glucose import (GO:0046326)	1/26	0.134798	1	6.93001	13.8876	IGF1
response to growth factor (GO:0070848)	1/26	0.134798	1	6.93001	13.8876	SFRP1
regulation of transcription regulatory region DNA binding (GO:2000677)	1/26	0.134798	1	6.93001	13.8876	IGF1
monovalent inorganic cation homeostasis (GO:0055067)	1/26	0.134798	1	6.93001	13.8876	SLC12A2
regulation of viral entry into host cell (GO:0046596)	1/26	0.134798	1	6.93001	13.8876	GSN
lipid modification (GO:0030258)	1/26	0.134798	1	6.93001	13.8876	PLPP3
response to ketone (GO:1901654)	1/26	0.134798	1	6.93001	13.8876	SLIT2
negative chemotaxis (GO:0050919)	1/26	0.134798	1	6.93001	13.8876	SLIT2
endocrine system development (GO:0035270)	1/26	0.134798	1	6.93001	13.8876	MDK
regulation of supramolecular fiber organization (GO:1902903)	1/26	0.134798	1	6.93001	13.8876	CXCL12
regulation of macroautophagy (GO:0016241)	2/116	0.135829	1	3.10655	6.20181	QSOX1;DCN
positive regulation of peptidyl-tyrosine phosphorylation (GO:0050731)	2/116	0.135829	1	3.10655	6.20181	FGF7;IGF1
negative regulation of peptidyl-tyrosine phosphorylation (GO:0050732)	1/27	0.139606	1	6.67334	13.1393	SFRP1
response to hexose (GO:0009746)	1/27	0.139606	1	6.67334	13.1393	IGF1
modulation by host of viral transcription (GO:0043921)	1/27	0.139606	1	6.67334	13.1393	JUN
regulation of neurotransmitter secretion (GO:0046928)	1/27	0.139606	1	6.67334	13.1393	RIMS2
regulation of extrinsic apoptotic signaling pathway in absence of ligand (GO:2001239)	1/27	0.139606	1	6.67334	13.1393	INHBA
regulation of blood vessel diameter (GO:0097746)	1/27	0.139606	1	6.67334	13.1393	AGTR1
regulation of phosphorylation (GO:0042325)	2/119	0.141502	1	3.02824	5.92154	FN1;INHBA
regulation of vasculature development (GO:1901342)	1/28	0.144388	1	6.43501	12.4534	SFRP1
negative regulation of intracellular steroid hormone receptor signaling pathway (GO:0033144)	1/28	0.144388	1	6.43501	12.4534	SFRP1
cellular response to ketone (GO:1901655)	1/28	0.144388	1	6.43501	12.4534	SFRP1
cellular response to hydrogen peroxide (GO:0070301)	1/28	0.144388	1	6.43501	12.4534	CYP1B1
cellular response to alcohol (GO:0097306)	1/28	0.144388	1	6.43501	12.4534	SFRP1
positive regulation of calcium-mediated signaling (GO:0050850)	1/28	0.144388	1	6.43501	12.4534	IGF1
regulation of lipid biosynthetic process (GO:0046890)	1/28	0.144388	1	6.43501	12.4534	C3
negative regulation of response to DNA damage stimulus (GO:2001021)	1/28	0.144388	1	6.43501	12.4534	CXCL12
chondrocyte differentiation (GO:0002062)	1/28	0.144388	1	6.43501	12.4534	NFIB
regulation of adenylate cyclase activity (GO:0045761)	1/28	0.144388	1	6.43501	12.4534	EDNRB
regulation of actin polymerization or depolymerization (GO:0008064)	1/28	0.144388	1	6.43501	12.4534	CXCL12
regulation of cell differentiation (GO:0045595)	2/121	0.145312	1	2.97818	5.74453	JUN;LTBP4
positive regulation of nucleic acid-templated transcription (GO:1903508)	5/502	0.14722	1	1.79462	3.43818	COL1A1;SFRP1;JUN;INHBA;IGF1
anterograde trans-synaptic signaling (GO:0098916)	3/240	0.148923	1	2.25225	4.28902	SYT1;NPY2R;PENK
cellular response to cadmium ion (GO:0071276)	1/29	0.149143	1	6.21311	11.8226	JUN
regulation of macrophage derived foam cell differentiation (GO:0010743)	1/29	0.149143	1	6.21311	11.8226	AGTR1
synaptic vesicle endocytosis (GO:0048488)	1/29	0.149143	1	6.21311	11.8226	SYT1
keratan sulfate biosynthetic process (GO:0018146)	1/29	0.149143	1	6.21311	11.8226	LUM
regulation of vasoconstriction (GO:0019229)	1/29	0.149143	1	6.21311	11.8226	AGTR1
synaptic vesicle recycling (GO:0036465)	1/29	0.149143	1	6.21311	11.8226	SYT1
positive regulation of myeloid cell differentiation (GO:0045639)	1/29	0.149143	1	6.21311	11.8226	INHBA
regulation of activated T cell proliferation (GO:0046006)	1/29	0.149143	1	6.21311	11.8226	IGF1
negative regulation of Notch signaling pathway (GO:0045746)	1/29	0.149143	1	6.21311	11.8226	DLK1
amino acid transmembrane transport (GO:0003333)	1/29	0.149143	1	6.21311	11.8226	SLC38A2
regulation of neutrophil chemotaxis (GO:0090022)	1/29	0.149143	1	6.21311	11.8226	SLIT2
regulation of cellular biosynthetic process (GO:0031326)	1/29	0.149143	1	6.21311	11.8226	C3
regulation of myoblast differentiation (GO:0045661)	1/29	0.149143	1	6.21311	11.8226	IGFBP3
negative regulation of multicellular organismal process (GO:0051241)	2/125	0.152996	1	2.88288	5.41216	SFRP1;NFIB
regulation of developmental growth (GO:0048638)	1/30	0.153872	1	6.00601	11.241	IGF1
regulation of cell migration involved in sprouting angiogenesis (GO:0090049)	1/30	0.153872	1	6.00601	11.241	ANXA1
aminoglycan metabolic process (GO:0006022)	1/30	0.153872	1	6.00601	11.241	DCN
cellular response to cAMP (GO:0071320)	1/30	0.153872	1	6.00601	11.241	IGFBP5
phosphatidylinositol 3-kinase signaling (GO:0014065)	1/30	0.153872	1	6.00601	11.241	IGF1
response to estradiol (GO:0032355)	1/30	0.153872	1	6.00601	11.241	SFRP1
regulation of leukocyte chemotaxis (GO:0002688)	1/30	0.153872	1	6.00601	11.241	SLIT2
regulation of blood coagulation (GO:0030193)	1/30	0.153872	1	6.00601	11.241	SERPINE2
negative regulation of secretion by cell (GO:1903531)	1/30	0.153872	1	6.00601	11.241	ANXA1
activation of protein kinase B activity (GO:0032148)	1/30	0.153872	1	6.00601	11.241	IGF1
CENP-A containing nucleosome assembly (GO:0034080)	1/30	0.153872	1	6.00601	11.241	CENPW
CENP-A containing chromatin organization (GO:0061641)	1/30	0.153872	1	6.00601	11.241	CENPW
negative regulation of cell morphogenesis involved in differentiation (GO:0010771)	1/30	0.153872	1	6.00601	11.241	FBLN1
regulation of cell adhesion mediated by integrin (GO:0033628)	1/30	0.153872	1	6.00601	11.241	CYP1B1
chondroitin sulfate metabolic process (GO:0030204)	1/30	0.153872	1	6.00601	11.241	DCN
response to cadmium ion (GO:0046686)	1/31	0.158575	1	5.81226	10.7034	JUN
regulation of glucose import (GO:0046324)	1/31	0.158575	1	5.81226	10.7034	IGF1
skeletal system morphogenesis (GO:0048705)	1/31	0.158575	1	5.81226	10.7034	HHIP
central nervous system neuron differentiation (GO:0021953)	1/32	0.163252	1	5.63063	10.2053	NTRK2
regulation of cell-cell adhesion (GO:0022407)	1/32	0.163252	1	5.63063	10.2053	FSTL3
substrate adhesion-dependent cell spreading (GO:0034446)	1/32	0.163252	1	5.63063	10.2053	FN1
chromatin remodeling at centromere (GO:0031055)	1/32	0.163252	1	5.63063	10.2053	CENPW
regulation of erythrocyte differentiation (GO:0045646)	1/32	0.163252	1	5.63063	10.2053	INHBA
protein trimerization (GO:0070206)	1/32	0.163252	1	5.63063	10.2053	SCARA5
negative regulation of BMP signaling pathway (GO:0030514)	1/32	0.163252	1	5.63063	10.2053	FSTL3
cyclic-nucleotide-mediated signaling (GO:0019935)	1/32	0.163252	1	5.63063	10.2053	RIMS2
negative regulation of mitochondrion organization (GO:0010823)	1/33	0.167904	1	5.46001	9.74264	IGF1
stem cell differentiation (GO:0048863)	1/33	0.167904	1	5.46001	9.74264	SFRP1
positive regulation of calcium ion transport (GO:0051928)	1/33	0.167904	1	5.46001	9.74264	CXCL12
response to exogenous dsRNA (GO:0043330)	1/33	0.167904	1	5.46001	9.74264	COLEC12
positive regulation of cell-matrix adhesion (GO:0001954)	1/33	0.167904	1	5.46001	9.74264	SFRP1
positive regulation of organelle organization (GO:0010638)	1/33	0.167904	1	5.46001	9.74264	ANXA1
embryonic organ morphogenesis (GO:0048562)	1/33	0.167904	1	5.46001	9.74264	ALDH1A3
epithelial tube morphogenesis (GO:0060562)	1/34	0.17253	1	5.29942	9.31207	SLIT2
bone development (GO:0060348)	1/34	0.17253	1	5.29942	9.31207	LRRC17
negative regulation of DNA binding (GO:0043392)	1/34	0.17253	1	5.29942	9.31207	JUN
negative regulation of cellular metabolic process (GO:0031324)	1/34	0.17253	1	5.29942	9.31207	EDNRB
keratan sulfate metabolic process (GO:0042339)	1/34	0.17253	1	5.29942	9.31207	LUM
regulation of insulin receptor signaling pathway (GO:0046626)	1/34	0.17253	1	5.29942	9.31207	IGF1
positive regulation of muscle cell differentiation (GO:0051149)	1/34	0.17253	1	5.29942	9.31207	IGFBP3
regulation of wound healing (GO:0061041)	1/34	0.17253	1	5.29942	9.31207	ANXA1
positive regulation of DNA binding (GO:0043388)	1/34	0.17253	1	5.29942	9.31207	IGF1
regulation of cytosolic calcium ion concentration (GO:0051480)	2/137	0.17649	1	2.63037	4.56235	PTGFR;AGTR1
negative regulation of cell-substrate adhesion (GO:0010812)	1/35	0.17713	1	5.14801	8.91054	FBLN1
positive regulation of peptide secretion (GO:0002793)	1/35	0.17713	1	5.14801	8.91054	IGF1
erythrocyte differentiation (GO:0030218)	1/35	0.17713	1	5.14801	8.91054	INHBA
positive regulation of DNA replication (GO:0045740)	1/35	0.17713	1	5.14801	8.91054	IGF1
endothelial cell migration (GO:0043542)	1/35	0.17713	1	5.14801	8.91054	CYP1B1
membrane protein proteolysis (GO:0033619)	1/35	0.17713	1	5.14801	8.91054	CTSH
carboxylic acid transmembrane transport (GO:1905039)	1/35	0.17713	1	5.14801	8.91054	SLC38A2
positive regulation of osteoblast differentiation (GO:0045669)	1/35	0.17713	1	5.14801	8.91054	IGF1
protein kinase B signaling (GO:0043491)	1/35	0.17713	1	5.14801	8.91054	IGF1
transmembrane receptor protein tyrosine kinase signaling pathway (GO:0007169)	4/396	0.178171	1	1.82	3.13953	NTRK2;FGF7;FLRT2;IGF1
regulation of vesicle-mediated transport (GO:0060627)	2/138	0.178474	1	2.61131	4.5001	RIMS2;SYT1
response to cytokine (GO:0034097)	2/138	0.178474	1	2.61131	4.5001	JUN;LIFR
endocytosis (GO:0006897)	3/263	0.179818	1	2.05529	3.52649	COLEC12;ANXA1;SCARA5
neuron differentiation (GO:0030182)	2/139	0.180461	1	2.59252	4.43902	NTRK2;INHBA
actin polymerization or depolymerization (GO:0008154)	1/36	0.181705	1	5.00501	8.5354	GSN
centromere complex assembly (GO:0034508)	1/36	0.181705	1	5.00501	8.5354	CENPW
histone exchange (GO:0043486)	1/36	0.181705	1	5.00501	8.5354	CENPW
epithelial cell migration (GO:0010631)	1/36	0.181705	1	5.00501	8.5354	CYP1B1
muscle cell differentiation (GO:0042692)	1/36	0.181705	1	5.00501	8.5354	IGF1
regulation of nitric-oxide synthase activity (GO:0050999)	1/36	0.181705	1	5.00501	8.5354	CYGB
sodium ion transmembrane transport (GO:0035725)	1/36	0.181705	1	5.00501	8.5354	SLC12A2
negative regulation of blood coagulation (GO:0030195)	1/36	0.181705	1	5.00501	8.5354	SERPINE2
regulation of blood circulation (GO:1903522)	1/36	0.181705	1	5.00501	8.5354	AGTR1
vesicle-mediated transport in synapse (GO:0099003)	1/36	0.181705	1	5.00501	8.5354	SYT1
response to lipid (GO:0033993)	2/140	0.182452	1	2.574	4.37907	JUN;CTSH
regulation of small GTPase mediated signal transduction (GO:0051056)	2/140	0.182452	1	2.574	4.37907	ARHGAP20;SLIT2
inorganic cation transmembrane transport (GO:0098662)	2/140	0.182452	1	2.574	4.37907	SLC12A2;SCARA5
positive regulation of stress fiber assembly (GO:0051496)	1/37	0.186254	1	4.86973	8.18428	SFRP1
regulation of regulated secretory pathway (GO:1903305)	1/37	0.186254	1	4.86973	8.18428	SYT1
negative regulation of Ras protein signal transduction (GO:0046580)	1/37	0.186254	1	4.86973	8.18428	SPRY1
positive regulation of multi-organism process (GO:0043902)	1/37	0.186254	1	4.86973	8.18428	INHBA
regulation of programmed cell death (GO:0043067)	3/268	0.186756	1	2.01694	3.38433	NRK;IGFBP3;INHBA
potassium ion import (GO:0010107)	1/38	0.190779	1	4.74158	7.85509	SLC12A2
homotypic cell-cell adhesion (GO:0034109)	1/38	0.190779	1	4.74158	7.85509	PLPP3
regulation of ossification (GO:0030278)	1/38	0.190779	1	4.74158	7.85509	SFRP1
positive regulation of fat cell differentiation (GO:0045600)	1/39	0.195279	1	4.62	7.54598	SFRP1
positive regulation of reactive oxygen species metabolic process (GO:2000379)	1/39	0.195279	1	4.62	7.54598	AGTR1
regulation of extrinsic apoptotic signaling pathway via death domain receptors (GO:1902041)	1/39	0.195279	1	4.62	7.54598	SFRP1
inositol lipid-mediated signaling (GO:0048017)	1/39	0.195279	1	4.62	7.54598	IGF1
clathrin-dependent endocytosis (GO:0072583)	1/39	0.195279	1	4.62	7.54598	SYT1
DNA replication-independent nucleosome assembly (GO:0006336)	1/39	0.195279	1	4.62	7.54598	CENPW
positive regulation of phagocytosis (GO:0050766)	1/39	0.195279	1	4.62	7.54598	C3
regulation of protein kinase activity (GO:0045859)	2/147	0.196474	1	2.45143	3.98903	FLRT2;DCN
regulation of cellular localization (GO:0060341)	1/40	0.199754	1	4.5045	7.25527	GSN
regulation of release of cytochrome c from mitochondria (GO:0090199)	1/40	0.199754	1	4.5045	7.25527	IGF1
negative regulation of cytokine-mediated signaling pathway (GO:0001960)	1/40	0.199754	1	4.5045	7.25527	SLIT2
neuron migration (GO:0001764)	1/40	0.199754	1	4.5045	7.25527	NTRK2
negative regulation of epidermal growth factor receptor signaling pathway (GO:0042059)	1/40	0.199754	1	4.5045	7.25527	SPRY1
positive regulation of epithelial to mesenchymal transition (GO:0010718)	1/40	0.199754	1	4.5045	7.25527	COL1A1
positive regulation of mitotic nuclear division (GO:0045840)	1/40	0.199754	1	4.5045	7.25527	IGF1
cellular response to peptide (GO:1901653)	1/41	0.204204	1	4.39464	6.98148	IGF1
positive regulation of viral transcription (GO:0050434)	1/41	0.204204	1	4.39464	6.98148	JUN
monocyte chemotaxis (GO:0002548)	1/41	0.204204	1	4.39464	6.98148	ANXA1
regulation of cellular metabolic process (GO:0031323)	1/41	0.204204	1	4.39464	6.98148	CYP1B1
negative regulation of proteolysis (GO:0045861)	1/41	0.204204	1	4.39464	6.98148	SERPINE2
regulation of substrate adhesion-dependent cell spreading (GO:1900024)	1/41	0.204204	1	4.39464	6.98148	FBLN1
protein stabilization (GO:0050821)	2/152	0.206572	1	2.37079	3.739	IGF1;PLPP3
cellular response to calcium ion (GO:0071277)	1/42	0.20863	1	4.29	6.72327	SYT1
regulation of protein modification process (GO:0031399)	1/42	0.20863	1	4.29	6.72327	FN1
negative regulation of protein secretion (GO:0050709)	1/42	0.20863	1	4.29	6.72327	SFRP1
negative regulation of ERBB signaling pathway (GO:1901185)	1/43	0.213031	1	4.19024	6.47944	SPRY1
male gonad development (GO:0008584)	1/43	0.213031	1	4.19024	6.47944	INHBA
negative regulation of protein metabolic process (GO:0051248)	1/43	0.213031	1	4.19024	6.47944	EDNRB
development of primary male sexual characteristics (GO:0046546)	1/43	0.213031	1	4.19024	6.47944	INHBA
response to hydrogen peroxide (GO:0042542)	1/43	0.213031	1	4.19024	6.47944	CYP1B1
branching morphogenesis of an epithelial tube (GO:0048754)	1/43	0.213031	1	4.19024	6.47944	SLIT2
digestive tract development (GO:0048565)	1/43	0.213031	1	4.19024	6.47944	EDNRB
chemical synaptic transmission (GO:0007268)	3/289	0.21661	1	1.87038	2.86104	SYT1;NPY2R;PENK
regulation of focal adhesion assembly (GO:0051893)	1/44	0.217408	1	4.095	6.24889	SFRP1
unsaturated fatty acid metabolic process (GO:0033559)	1/44	0.217408	1	4.095	6.24889	CYP1B1
positive regulation of macroautophagy (GO:0016239)	1/44	0.217408	1	4.095	6.24889	DCN
positive regulation of actin filament bundle assembly (GO:0032233)	1/44	0.217408	1	4.095	6.24889	SFRP1
regulation of T cell activation (GO:0050863)	1/44	0.217408	1	4.095	6.24889	GSN
myeloid cell differentiation (GO:0030099)	1/44	0.217408	1	4.095	6.24889	INHBA
regulation of gene expression (GO:0010468)	8/1037	0.21816	1	1.39001	2.11633	RIMS2;NTRK2;SFRP1;GSN;FN1;CTSH;INHBA;IGF1
regulation of synaptic transmission, glutamatergic (GO:0051966)	1/45	0.221761	1	4.004	6.03065	SYT1
protein polymerization (GO:0051258)	1/45	0.221761	1	4.004	6.03065	GSN
positive regulation of blood vessel endothelial cell migration (GO:0043536)	1/45	0.221761	1	4.004	6.03065	ANXA1
metal ion homeostasis (GO:0055065)	1/45	0.221761	1	4.004	6.03065	SLC12A2
negative regulation of ossification (GO:0030279)	1/45	0.221761	1	4.004	6.03065	SFRP1
cartilage development (GO:0051216)	1/46	0.22609	1	3.91696	5.82382	NFIB
positive regulation of protein modification process (GO:0031401)	2/163	0.228967	1	2.2108	3.25912	C3;NTRK2
response to glucose (GO:0009749)	1/47	0.230395	1	3.83362	5.6276	IGF1
regulation of organelle assembly (GO:1902115)	1/47	0.230395	1	3.83362	5.6276	GSN
positive regulation of pathway-restricted SMAD protein phosphorylation (GO:0010862)	1/47	0.230395	1	3.83362	5.6276	INHBA
regulation of epithelial cell migration (GO:0010632)	1/48	0.234677	1	3.75375	5.44124	CTSH
amino acid transport (GO:0006865)	1/48	0.234677	1	3.75375	5.44124	SLC38A2
regulation of inflammatory response (GO:0050727)	2/166	0.235106	1	2.17085	3.14277	ANXA1;AGTR1
gonad development (GO:0008406)	1/49	0.238934	1	3.67715	5.26408	INHBA
heart morphogenesis (GO:0003007)	1/50	0.243169	1	3.6036	5.0955	FLRT2
blood circulation (GO:0008015)	1/50	0.243169	1	3.6036	5.0955	CXCL12
arachidonic acid metabolic process (GO:0019369)	1/51	0.247379	1	3.53294	4.93493	CYP1B1
carboxylic acid transport (GO:0046942)	1/51	0.247379	1	3.53294	4.93493	SLC38A2
positive regulation of actin filament polymerization (GO:0030838)	1/51	0.247379	1	3.53294	4.93493	GSN
positive regulation of hydrolase activity (GO:0051345)	2/172	0.247414	1	2.09512	2.92624	SFRP1;CTSH
plasma membrane bounded cell projection morphogenesis (GO:0120039)	1/52	0.251567	1	3.465	4.78186	NRK
positive regulation of nervous system development (GO:0051962)	1/52	0.251567	1	3.465	4.78186	SERPINF1
chemokine-mediated signaling pathway (GO:0070098)	1/52	0.251567	1	3.465	4.78186	CXCL12
positive regulation of ossification (GO:0045778)	1/52	0.251567	1	3.465	4.78186	IGF1
positive regulation of mitotic cell cycle (GO:0045931)	1/52	0.251567	1	3.465	4.78186	IGF1
positive regulation of secretion by cell (GO:1903532)	1/52	0.251567	1	3.465	4.78186	IGF1
regulation of cell-matrix adhesion (GO:0001952)	1/52	0.251567	1	3.465	4.78186	SFRP1
positive regulation of tyrosine phosphorylation of STAT protein (GO:0042531)	1/53	0.255732	1	3.39963	4.63582	IGF1
positive regulation of protein import into nucleus (GO:0042307)	1/53	0.255732	1	3.39963	4.63582	IGF1
embryonic organ development (GO:0048568)	1/53	0.255732	1	3.39963	4.63582	ALDH1A3
sensory perception (GO:0007600)	1/54	0.259873	1	3.33667	4.49636	PENK
cell morphogenesis involved in differentiation (GO:0000904)	1/54	0.259873	1	3.33667	4.49636	FN1
cellular response to nutrient levels (GO:0031669)	1/54	0.259873	1	3.33667	4.49636	SFRP1
negative regulation of supramolecular fiber organization (GO:1902904)	1/54	0.259873	1	3.33667	4.49636	SLIT2
negative regulation of cellular component organization (GO:0051129)	1/54	0.259873	1	3.33667	4.49636	TMEFF2
long-chain fatty acid metabolic process (GO:0001676)	1/55	0.263992	1	3.276	4.3631	CYP1B1
fat cell differentiation (GO:0045444)	1/55	0.263992	1	3.276	4.3631	STEAP4
Notch signaling pathway (GO:0007219)	1/55	0.263992	1	3.276	4.3631	MDK
chromosome organization (GO:0051276)	1/56	0.268088	1	3.2175	4.23565	CENPW
granulocyte chemotaxis (GO:0071621)	1/56	0.268088	1	3.2175	4.23565	ANXA1
chordate embryonic development (GO:0043009)	1/56	0.268088	1	3.2175	4.23565	COL1A1
phosphatidylinositol-mediated signaling (GO:0048015)	1/56	0.268088	1	3.2175	4.23565	IGF1
negative regulation of cellular catabolic process (GO:0031330)	1/56	0.268088	1	3.2175	4.23565	LEPR
regulation of BMP signaling pathway (GO:0030510)	1/56	0.268088	1	3.2175	4.23565	FSTL3
cellular iron ion homeostasis (GO:0006879)	1/56	0.268088	1	3.2175	4.23565	SCARA5
positive regulation of protein transport (GO:0051222)	1/56	0.268088	1	3.2175	4.23565	IGF1
regulation of glycolytic process (GO:0006110)	1/57	0.272162	1	3.16106	4.11367	IGF1
regulation of neurogenesis (GO:0050767)	1/57	0.272162	1	3.16106	4.11367	SERPINF1
regulation of Rho protein signal transduction (GO:0035023)	1/57	0.272162	1	3.16106	4.11367	LPAR4
chloride transmembrane transport (GO:1902476)	1/57	0.272162	1	3.16106	4.11367	SLC12A2
response to retinoic acid (GO:0032526)	1/57	0.272162	1	3.16106	4.11367	CTSH
positive regulation of intracellular signal transduction (GO:1902533)	4/479	0.275617	1	1.50464	1.93909	NTRK2;FGF7;IGF1;DCN
phospholipid transport (GO:0015914)	1/58	0.276213	1	3.10655	3.99684	PLTP
sodium ion transport (GO:0006814)	1/58	0.276213	1	3.10655	3.99684	SLC12A2
regulation of epidermal growth factor receptor signaling pathway (GO:0042058)	1/58	0.276213	1	3.10655	3.99684	SPRY1
integrin-mediated signaling pathway (GO:0007229)	1/58	0.276213	1	3.10655	3.99684	ADAMTS1
keratinocyte differentiation (GO:0030216)	1/59	0.280242	1	3.0539	3.88488	ANXA1
regulation of protein metabolic process (GO:0051246)	1/59	0.280242	1	3.0539	3.88488	LTBP4
renal system development (GO:0072001)	1/59	0.280242	1	3.0539	3.88488	AGTR1
regulation of extrinsic apoptotic signaling pathway (GO:2001236)	1/59	0.280242	1	3.0539	3.88488	IGF1
regulation of pathway-restricted SMAD protein phosphorylation (GO:0060393)	1/59	0.280242	1	3.0539	3.88488	INHBA
sterol metabolic process (GO:0016125)	1/59	0.280242	1	3.0539	3.88488	CYP1B1
regulation of GTPase activity (GO:0043087)	2/188	0.280308	1	1.91681	2.43792	NTRK2;SFRP1
positive regulation of transcription, DNA-templated (GO:0045893)	8/1120	0.282615	1	1.287	1.62634	COL1A1;SFRP1;JUN;NFIB;INHBA;IGF1;DCN;FSTL3
response to reactive oxygen species (GO:0000302)	1/60	0.284248	1	3.003	3.7775	JUN
membrane lipid biosynthetic process (GO:0046467)	1/60	0.284248	1	3.003	3.7775	PLPP3
regulation of tyrosine phosphorylation of STAT protein (GO:0042509)	1/61	0.288232	1	2.95377	3.67446	IGF1
negative regulation of MAP kinase activity (GO:0043407)	1/61	0.288232	1	2.95377	3.67446	SPRY1
regulation of vesicle fusion (GO:0031338)	1/61	0.288232	1	2.95377	3.67446	ANXA1
regulation of DNA replication (GO:0006275)	1/61	0.288232	1	2.95377	3.67446	IGF1
positive regulation of leukocyte chemotaxis (GO:0002690)	1/61	0.288232	1	2.95377	3.67446	CXCL12
glycosaminoglycan metabolic process (GO:0030203)	1/61	0.288232	1	2.95377	3.67446	DCN
negative regulation of viral life cycle (GO:1903901)	1/61	0.288232	1	2.95377	3.67446	GSN
negative regulation of intrinsic apoptotic signaling pathway (GO:2001243)	1/62	0.292195	1	2.90613	3.57551	CXCL12
regulation of T cell proliferation (GO:0042129)	1/62	0.292195	1	2.90613	3.57551	ANXA1
vesicle coating (GO:0006901)	1/63	0.296135	1	2.86	3.48045	CTSC
COPII vesicle coating (GO:0048208)	1/63	0.296135	1	2.86	3.48045	CTSC
iron ion homeostasis (GO:0055072)	1/63	0.296135	1	2.86	3.48045	SCARA5
vesicle targeting, rough ER to cis-Golgi (GO:0048207)	1/63	0.296135	1	2.86	3.48045	CTSC
negative regulation of neuron apoptotic process (GO:0043524)	1/63	0.296135	1	2.86	3.48045	NTRK2
positive regulation of cell projection organization (GO:0031346)	1/63	0.296135	1	2.86	3.48045	NTRK2
negative regulation of transcription, DNA-templated (GO:0045892)	6/813	0.297112	1	1.32974	1.61384	SFRP1;JUN;EDNRB;NFIB;NR2F1;LHX9
inorganic anion transmembrane transport (GO:0098661)	1/64	0.300054	1	2.81532	3.38905	SLC12A2
cellular response to decreased oxygen levels (GO:0036294)	1/64	0.300054	1	2.81532	3.38905	SFRP1
negative regulation of neuron differentiation (GO:0045665)	1/64	0.300054	1	2.81532	3.38905	EDNRB
negative regulation of apoptotic signaling pathway (GO:2001234)	1/65	0.303951	1	2.772	3.30114	IGF1
sphingolipid biosynthetic process (GO:0030148)	1/66	0.307827	1	2.73	3.21654	PLPP3
regulation of autophagy (GO:0010506)	2/203	0.311067	1	1.77517	2.07295	LEPR;DCN
epidermal cell differentiation (GO:0009913)	1/67	0.311681	1	2.68926	3.13507	ANXA1
extrinsic apoptotic signaling pathway (GO:0097191)	1/67	0.311681	1	2.68926	3.13507	INHBA
negative regulation of protein serine/threonine kinase activity (GO:0071901)	1/67	0.311681	1	2.68926	3.13507	SPRY1
positive regulation of endothelial cell proliferation (GO:0001938)	1/67	0.311681	1	2.68926	3.13507	AGTR1
positive regulation of autophagy (GO:0010508)	1/67	0.311681	1	2.68926	3.13507	DCN
positive regulation of T cell activation (GO:0050870)	1/68	0.315514	1	2.64971	3.05657	ANXA1
COPII-coated vesicle budding (GO:0090114)	1/68	0.315514	1	2.64971	3.05657	CTSC
regulation of actin filament polymerization (GO:0030833)	1/68	0.315514	1	2.64971	3.05657	SLIT2
negative regulation of cellular macromolecule biosynthetic process (GO:2000113)	4/512	0.316739	1	1.40766	1.61835	SFRP1;JUN;IGFBP5;LHX9
positive regulation of neurogenesis (GO:0050769)	1/69	0.319326	1	2.61131	2.98092	SERPINF1
regulation of osteoblast differentiation (GO:0045667)	1/69	0.319326	1	2.61131	2.98092	IGF1
positive regulation of endothelial cell migration (GO:0010595)	1/70	0.323117	1	2.574	2.90796	PLPP3
phospholipid metabolic process (GO:0006644)	1/70	0.323117	1	2.574	2.90796	PLPP3
regulation of Notch signaling pathway (GO:0008593)	1/70	0.323117	1	2.574	2.90796	DLK1
stress-activated protein kinase signaling cascade (GO:0031098)	1/70	0.323117	1	2.574	2.90796	NRK
regulation of cell communication (GO:0010646)	1/71	0.326887	1	2.53775	2.83756	ANXA1
organelle membrane fusion (GO:0090174)	1/71	0.326887	1	2.53775	2.83756	SYT1
positive regulation of lymphocyte proliferation (GO:0050671)	1/71	0.326887	1	2.53775	2.83756	ANXA1
positive regulation of growth (GO:0045927)	1/71	0.326887	1	2.53775	2.83756	SFRP1
response to insulin (GO:0032868)	1/71	0.326887	1	2.53775	2.83756	IGF1
glycoprotein biosynthetic process (GO:0009101)	1/72	0.330636	1	2.5025	2.76961	IGF1
regulation of fat cell differentiation (GO:0045598)	1/72	0.330636	1	2.5025	2.76961	SFRP1
negative regulation of cell cycle (GO:0045786)	1/72	0.330636	1	2.5025	2.76961	INHBA
positive regulation of transcription from RNA polymerase II promoter (GO:0045944)	6/848	0.33136	1	1.27486	1.40815	JUN;NFIB;INHBA;IGF1;DCN;FSTL3
positive regulation of inflammatory response (GO:0050729)	1/73	0.334364	1	2.46822	2.704	AGTR1
lymphocyte differentiation (GO:0030098)	1/73	0.334364	1	2.46822	2.704	LEPR
regulation of protein complex assembly (GO:0043254)	1/73	0.334364	1	2.46822	2.704	GSN
chloride transport (GO:0006821)	1/73	0.334364	1	2.46822	2.704	SLC12A2
positive regulation of defense response (GO:0031349)	1/74	0.338072	1	2.43487	2.6406	AGTR1
regulation of G-protein coupled receptor protein signaling pathway (GO:0008277)	1/74	0.338072	1	2.43487	2.6406	C3
protein oligomerization (GO:0051259)	2/217	0.339539	1	1.66065	1.79377	COLEC12;SYT1
gland development (GO:0048732)	1/75	0.341759	1	2.4024	2.57933	MDK
negative regulation of cellular amide metabolic process (GO:0034249)	1/75	0.341759	1	2.4024	2.57933	IGFBP5
C-terminal protein lipidation (GO:0006501)	1/75	0.341759	1	2.4024	2.57933	NTNG1
negative regulation of extrinsic apoptotic signaling pathway (GO:2001237)	1/76	0.345426	1	2.37079	2.52009	IGF1
response to interleukin-1 (GO:0070555)	1/76	0.345426	1	2.37079	2.52009	SFRP1
negative regulation of transmembrane receptor protein serine/threonine kinase signaling pathway (GO:0090101)	1/77	0.349073	1	2.34	2.46279	FSTL3
adenylate cyclase-activating G-protein coupled receptor signaling pathway (GO:0007189)	1/78	0.3527	1	2.31	2.40734	PTGFR
sensory perception of mechanical stimulus (GO:0050954)	1/78	0.3527	1	2.31	2.40734	COL1A1
response to calcium ion (GO:0051592)	1/79	0.356306	1	2.28076	2.35366	SYT1
cation transport (GO:0006812)	1/79	0.356306	1	2.28076	2.35366	SLC12A2
regulation of transforming growth factor beta receptor signaling pathway (GO:0017015)	1/79	0.356306	1	2.28076	2.35366	LTBP4
regulation of hydrolase activity (GO:0051336)	1/80	0.359893	1	2.25225	2.30169	NTRK2
nucleic acid metabolic process (GO:0090304)	1/80	0.359893	1	2.25225	2.30169	IGFBP4
sensory perception of sound (GO:0007605)	1/81	0.36346	1	2.22445	2.25133	COL1A1
positive regulation of binding (GO:0051099)	1/81	0.36346	1	2.22445	2.25133	IGF1
epidermis development (GO:0008544)	1/81	0.36346	1	2.22445	2.25133	FGF7
BMP signaling pathway (GO:0030509)	1/81	0.36346	1	2.22445	2.25133	FSTL1
positive regulation of protein secretion (GO:0050714)	1/82	0.367007	1	2.19732	2.20254	IGF1
regulation of anatomical structure morphogenesis (GO:0022603)	1/82	0.367007	1	2.19732	2.20254	SFRP1
negative regulation of NF-kappaB transcription factor activity (GO:0032088)	1/82	0.367007	1	2.19732	2.20254	CYP1B1
positive regulation of DNA metabolic process (GO:0051054)	1/82	0.367007	1	2.19732	2.20254	IGF1
positive regulation of transmembrane receptor protein serine/threonine kinase signaling pathway (GO:0090100)	1/82	0.367007	1	2.19732	2.20254	INHBA
C-terminal protein amino acid modification (GO:0018410)	1/82	0.367007	1	2.19732	2.20254	NTNG1
negative regulation of binding (GO:0051100)	1/82	0.367007	1	2.19732	2.20254	JUN
negative regulation of neuron death (GO:1901215)	1/83	0.370535	1	2.17085	2.15523	NTRK2
positive regulation of homeostatic process (GO:0032846)	1/83	0.370535	1	2.17085	2.15523	INHBA
activation of protein kinase activity (GO:0032147)	2/233	0.371635	1	1.54661	1.5309	NRK;IGF1
protein modification process (GO:0036211)	1/84	0.374043	1	2.145	2.10936	CPE
regulation of mitotic nuclear division (GO:0007088)	1/84	0.374043	1	2.145	2.10936	IGF1
toll-like receptor signaling pathway (GO:0002224)	1/86	0.381001	1	2.09512	2.02169	COLEC12
negative regulation of transcription from RNA polymerase II promoter (GO:0000122)	4/565	0.383641	1	1.27561	1.2221	JUN;EDNRB;NFIB;NR2F1
calcium ion homeostasis (GO:0055074)	1/87	0.384451	1	2.07104	1.97978	CXCL12
regulation of MAP kinase activity (GO:0043405)	1/87	0.384451	1	2.07104	1.97978	SPRY1
T cell activation (GO:0042110)	1/88	0.387882	1	2.0475	1.93909	LEPR
negative regulation of translation (GO:0017148)	1/88	0.387882	1	2.0475	1.93909	IGFBP5
positive regulation of protein complex assembly (GO:0031334)	1/88	0.387882	1	2.0475	1.93909	JUN
regulation of neuron apoptotic process (GO:0043523)	1/89	0.391295	1	2.0245	1.89957	NTRK2
regulation of cell cycle process (GO:0010564)	1/90	0.394688	1	2.002	1.86118	SFRP1
positive regulation of response to external stimulus (GO:0032103)	1/90	0.394688	1	2.002	1.86118	AGTR1
regulation of cytokine-mediated signaling pathway (GO:0001959)	1/90	0.394688	1	2.002	1.86118	LIFR
cell cycle G1/S phase transition (GO:0044843)	1/92	0.401419	1	1.95848	1.7876	INHBA
cellular transition metal ion homeostasis (GO:0046916)	1/93	0.404756	1	1.93742	1.75234	SCARA5
vesicle fusion (GO:0006906)	1/94	0.408075	1	1.91681	1.71804	SYT1
inflammatory response (GO:0006954)	2/252	0.408928	1	1.43	1.27873	PTGFR;ANXA1
regulation of cell death (GO:0010941)	1/96	0.414658	1	1.87688	1.65222	JUN
protein localization to nucleus (GO:0034504)	1/96	0.414658	1	1.87688	1.65222	COL1A1
cellular metal ion homeostasis (GO:0006875)	1/96	0.414658	1	1.87688	1.65222	CXCL12
response to tumor necrosis factor (GO:0034612)	1/97	0.417923	1	1.85753	1.62062	SFRP1
protein localization to organelle (GO:0033365)	1/97	0.417923	1	1.85753	1.62062	COL1A1
regulation of insulin secretion (GO:0050796)	1/98	0.421169	1	1.83857	1.58985	SFRP1
response to molecule of bacterial origin (GO:0002237)	1/98	0.421169	1	1.83857	1.58985	JUN
positive regulation of neuron differentiation (GO:0045666)	1/98	0.421169	1	1.83857	1.58985	NTRK2
steroid metabolic process (GO:0008202)	1/99	0.424397	1	1.82	1.5599	CYP1B1
cellular divalent inorganic cation homeostasis (GO:0072503)	1/101	0.4308	1	1.78396	1.50229	CXCL12
regulation of kinase activity (GO:0043549)	1/101	0.4308	1	1.78396	1.50229	NTRK2
intrinsic apoptotic signaling pathway (GO:0097193)	1/101	0.4308	1	1.78396	1.50229	CYP1B1
regulation of transcription from RNA polymerase II promoter (GO:0006357)	9/1478	0.43684	1	1.09717	0.908667	JUN;EDNRB;NFIB;NR2F1;INHBA;IGF1;FSTL1;DCN;FSTL3
G1/S transition of mitotic cell cycle (GO:0000082)	1/105	0.443396	1	1.716	1.39561	INHBA
response to endoplasmic reticulum stress (GO:0034976)	1/106	0.446501	1	1.69981	1.37058	JUN
fatty acid metabolic process (GO:0006631)	1/106	0.446501	1	1.69981	1.37058	GGT5
negative regulation of nucleic acid-templated transcription (GO:1903507)	3/444	0.448635	1	1.21743	0.975828	SFRP1;JUN;LHX9
regulation of protein secretion (GO:0050708)	1/107	0.44959	1	1.68393	1.34617	IGF1
cellular response to starvation (GO:0009267)	1/107	0.44959	1	1.68393	1.34617	SFRP1
positive regulation of cell cycle process (GO:0090068)	1/107	0.44959	1	1.68393	1.34617	IGF1
negative regulation of gene expression (GO:0010629)	4/618	0.449877	1	1.16621	0.93155	SFRP1;JUN;IGFBP5;LHX9
regulation of cytokine production (GO:0001817)	1/108	0.452661	1	1.66834	1.32234	ANXA1
positive regulation of cysteine-type endopeptidase activity involved in apoptotic process (GO:0043280)	1/109	0.455715	1	1.65303	1.2991	GSN
positive regulation of kinase activity (GO:0033674)	1/113	0.467764	1	1.59451	1.2115	NTRK2
protein O-linked glycosylation (GO:0006493)	1/115	0.473689	1	1.56678	1.17071	ADAMTS5
sphingolipid metabolic process (GO:0006665)	1/116	0.476627	1	1.55328	1.15101	PLPP3
positive regulation of MAPK cascade (GO:0043410)	2/289	0.478294	1	1.24692	0.919641	NTRK2;IGF1
activation of MAPK activity (GO:0000187)	1/117	0.479548	1	1.54	1.13176	IGF1
regulation of neuron projection development (GO:0010975)	1/119	0.485343	1	1.51412	1.09455	NTRK2
actin filament organization (GO:0007015)	1/120	0.488217	1	1.5015	1.07657	GSN
enzyme linked receptor protein signaling pathway (GO:0007167)	1/120	0.488217	1	1.5015	1.07657	LIFR
DNA replication (GO:0006260)	1/120	0.488217	1	1.5015	1.07657	IGF1
complement activation, classical pathway (GO:0006958)	1/123	0.496742	1	1.46488	1.02495	C1R
cellular calcium ion homeostasis (GO:0006874)	1/123	0.496742	1	1.46488	1.02495	CXCL12
dephosphorylation (GO:0016311)	1/124	0.499552	1	1.45307	1.00849	PLPP3
organic anion transport (GO:0015711)	1/124	0.499552	1	1.45307	1.00849	PLTP
negative regulation of macromolecule metabolic process (GO:0010605)	1/124	0.499552	1	1.45307	1.00849	SFRP1
humoral immune response mediated by circulating immunoglobulin (GO:0002455)	1/125	0.502347	1	1.44144	0.99238	C1R
G-protein coupled receptor signaling pathway, coupled to cyclic nucleotide second messenger (GO:0007187)	1/125	0.502347	1	1.44144	0.99238	ANXA1
vesicle organization (GO:0016050)	1/127	0.50789	1	1.41874	0.961182	SYT1
positive regulation of protein kinase B signaling (GO:0051897)	1/127	0.50789	1	1.41874	0.961182	FGF7
non-canonical Wnt signaling pathway (GO:0035567)	1/127	0.50789	1	1.41874	0.961182	SFRP1
protein lipidation (GO:0006497)	1/127	0.50789	1	1.41874	0.961182	NTNG1
positive regulation of mitochondrion organization (GO:0010822)	1/128	0.510639	1	1.40766	0.946076	DCN
regulation of macromolecule metabolic process (GO:0060255)	1/129	0.513373	1	1.39675	0.931285	IGF1
generation of neurons (GO:0048699)	1/130	0.516091	1	1.386	0.916802	NTRK2
cellular response to hypoxia (GO:0071456)	1/132	0.521482	1	1.365	0.888725	SFRP1
DNA metabolic process (GO:0006259)	2/314	0.522313	1	1.14764	0.745382	IGFBP4;IGF1
adenylate cyclase-modulating G-protein coupled receptor signaling pathway (GO:0007188)	1/134	0.526814	1	1.34463	0.861781	PTGFR
positive regulation of transferase activity (GO:0051347)	1/137	0.534702	1	1.31518	0.823364	NTRK2
negative regulation of sequence-specific DNA binding transcription factor activity (GO:0043433)	1/140	0.54246	1	1.287	0.787183	CYP1B1
cellular protein localization (GO:0034613)	2/327	0.544214	1	1.10202	0.670482	FGF7;CPE
positive regulation of macromolecule biosynthetic process (GO:0010557)	1/142	0.54756	1	1.26887	0.764222	IGF1
cellular protein complex assembly (GO:0043623)	1/144	0.552604	1	1.25125	0.742134	CENPW
neuron development (GO:0048666)	1/144	0.552604	1	1.25125	0.742134	NTRK2
heart development (GO:0007507)	1/149	0.564971	1	1.20926	0.690465	FLRT2
negative regulation of cell differentiation (GO:0045596)	1/150	0.567404	1	1.2012	0.680701	SFRP1
cellular response to interleukin-1 (GO:0071347)	1/150	0.567404	1	1.2012	0.680701	SFRP1
response to lipopolysaccharide (GO:0032496)	1/155	0.579366	1	1.16245	0.634491	JUN
positive regulation of cellular biosynthetic process (GO:0031328)	1/159	0.588699	1	1.13321	0.60042	IGF1
protein localization to membrane (GO:0072657)	1/160	0.591	1	1.12613	0.592274	CPE
transcription initiation from RNA polymerase II promoter (GO:0006367)	1/160	0.591	1	1.12613	0.592274	NR2F1
negative regulation of intracellular signal transduction (GO:1902532)	1/161	0.593288	1	1.11913	0.584271	SLIT2
regulation of protein kinase B signaling (GO:0051896)	1/163	0.597827	1	1.1054	0.568678	FGF7
regulation of mitotic cell cycle (GO:0007346)	1/165	0.602315	1	1.092	0.553617	NRK
neuron projection development (GO:0031175)	1/167	0.606754	1	1.07892	0.539065	NRK
cellular macromolecule biosynthetic process (GO:0034645)	2/367	0.607186	1	0.981908	0.489894	INHBA;IGF1
positive regulation of protein kinase activity (GO:0045860)	1/172	0.617637	1	1.04756	0.504771	NRK
organelle assembly (GO:0070925)	2/376	0.620424	1	0.958405	0.457496	GSN;CENPW
peptide biosynthetic process (GO:0043043)	1/174	0.621906	1	1.03552	0.491837	GGT5
protein autophosphorylation (GO:0046777)	1/175	0.624023	1	1.0296	0.485527	NTRK2
positive regulation of MAP kinase activity (GO:0043406)	1/177	0.628221	1	1.01797	0.473215	IGF1
cellular response to lipid (GO:0071396)	1/178	0.630303	1	1.01225	0.467208	SFRP1
ER to Golgi vesicle-mediated transport (GO:0006888)	1/180	0.634432	1	1.001	0.455481	CTSC
Fc-epsilon receptor signaling pathway (GO:0038095)	1/182	0.638515	1	0.990001	0.444124	JUN
phosphate-containing compound metabolic process (GO:0006796)	1/183	0.64054	1	0.984591	0.43858	PLPP3
Fc receptor signaling pathway (GO:0038093)	1/183	0.64054	1	0.984591	0.43858	JUN
DNA-templated transcription, initiation (GO:0006352)	1/186	0.646547	1	0.968711	0.422464	NR2F1
receptor-mediated endocytosis (GO:0006898)	1/188	0.650496	1	0.958405	0.412134	COLEC12
cilium organization (GO:0044782)	1/192	0.658263	1	0.938438	0.392408	GSN
positive regulation of GTPase activity (GO:0043547)	1/192	0.658263	1	0.938438	0.392408	SFRP1
cellular response to tumor necrosis factor (GO:0071356)	1/194	0.662083	1	0.928764	0.382989	SFRP1
vesicle-mediated transport (GO:0016192)	2/410	0.667366	1	0.878928	0.355454	SCARA5;SYT1
positive regulation of ERK1 and ERK2 cascade (GO:0070374)	1/201	0.675121	1	0.896419	0.352171	NTRK2
regulation of intracellular signal transduction (GO:1902531)	2/422	0.682791	1	0.853935	0.325833	ARHGAP20;INHBA
regulation of translation (GO:0006417)	1/213	0.696321	1	0.845916	0.306174	IGFBP5
positive regulation of sequence-specific DNA binding transcription factor activity (GO:0051091)	1/215	0.699719	1	0.838047	0.299247	PLPP3
mitotic cell cycle phase transition (GO:0044772)	1/221	0.709687	1	0.815295	0.27959	INHBA
protein phosphorylation (GO:0006468)	2/470	0.73877	1	0.766724	0.23214	NTRK2;IGFBP3
plasma membrane bounded cell projection assembly (GO:0120031)	1/241	0.740606	1	0.747636	0.224505	GSN
Golgi vesicle transport (GO:0048193)	1/271	0.780968	1	0.664872	0.16437	CTSC
regulation of transcription, DNA-templated (GO:0006355)	7/1598	0.793072	1	0.789275	0.182986	COL1A1;SFRP1;JUN;INHBA;IGF1;LHX9;FSTL3
cilium assembly (GO:0060271)	1/288	0.801008	1	0.625626	0.138816	GSN
ion transport (GO:0006811)	1/289	0.802129	1	0.623461	0.137465	SLC12A2
transmembrane transport (GO:0055085)	1/378	0.880432	1	0.476667	0.0607001	ABCA8
phosphorylation (GO:0016310)	1/386	0.885738	1	0.466788	0.0566373	IGFBP3
transcription from RNA polymerase II promoter (GO:0006366)	1/485	0.934945	1	0.371506	0.0249905	NR2F1

## Sheet: GO_Cellular_Component_2018
Term	Overlap	P.value	Adjusted.P.value	Odds.Ratio	Combined.Score	Genes
endoplasmic reticulum lumen (GO:0005788)	17/270	1.45415e-13	6.4855e-11	11.3447	335.339	IGFBP5;IGFBP4;COL14A1;IGFBP3;COL12A1;FN1;FSTL1;FSTL3;C3;COL1A1;ADAMTS5;COL1A2;PENK;COL6A3;IGFBP7;QSOX1;CTSC
secretory granule lumen (GO:0034774)	9/317	6.91304e-05	0.0154161	5.11553	49.0043	CFD;C3;CLEC3B;GSN;FN1;CTSH;QSOX1;IGF1;CTSC
platelet alpha granule (GO:0031091)	5/90	0.000145249	0.0215936	10.01	88.4591	CFD;SERPINE2;FN1;QSOX1;IGF1
membrane attack complex (GO:0005579)	2/6	0.00045127	0.0503166	60.0601	462.669	C6;C7
FACIT collagen trimer (GO:0005593)	2/6	0.00045127	0.0402533	60.0601	462.669	COL14A1;COL12A1
platelet alpha granule lumen (GO:0031093)	4/67	0.000526263	0.0391189	10.757	81.2124	CFD;FN1;QSOX1;IGF1
extrinsic component of external side of plasma membrane (GO:0031232)	2/7	0.000629487	0.0401073	51.4801	379.439	ANXA1;SERPINE2
cytoplasmic vesicle lumen (GO:0060205)	4/129	0.00581501	0.324187	5.58698	28.7579	CFD;C3;GSN;CTSH
vacuolar lumen (GO:0005775)	4/161	0.0124518	0.617058	4.47653	19.6335	C3;LUM;CTSC;DCN
integral component of plasma membrane (GO:0005887)	15/1463	0.0152119	0.678453	1.84737	7.73249	SLC12A2;PTGFR;NTRK2;STEAP4;SCARA5;HHIP;LIFR;LPAR4;EDNRB;C6;C7;FLRT2;AGTR1;PLPP3;SLC38A2
ficolin-1-rich granule lumen (GO:1904813)	3/123	0.0311565	1	4.39464	15.2438	CFD;GSN;CTSH
tertiary granule lumen (GO:1904724)	2/55	0.0374574	1	6.55201	21.5204	CTSH;QSOX1
multivesicular body lumen (GO:0097486)	1/7	0.0382145	1	25.74	84.0293	CTSH
extrinsic component of endosome membrane (GO:0031313)	1/7	0.0382145	1	25.74	84.0293	ANXA1
clathrin-sculpted gamma-aminobutyric acid transport vesicle membrane (GO:0061202)	1/8	0.0435543	1	22.5225	70.5799	SYT1
clathrin-sculpted gamma-aminobutyric acid transport vesicle (GO:0061200)	1/8	0.0435543	1	22.5225	70.5799	SYT1
late endosome lumen (GO:0031906)	1/9	0.0488647	1	20.02	60.4344	CTSH
nucleolar part (GO:0044452)	3/153	0.0535698	1	3.53294	10.3401	CLEC3B;NFIB;RAI14
platelet dense granule lumen (GO:0031089)	1/14	0.0749815	1	12.87	33.34	CLEC3B
lamellar body (GO:0042599)	1/15	0.0801189	1	12.012	30.3212	CTSH
lysosomal lumen (GO:0043202)	2/86	0.082629	1	4.19024	10.4479	LUM;DCN
ficolin-1-rich granule (GO:0101002)	3/184	0.0828734	1	2.93772	7.31622	CFD;GSN;CTSH
secretory vesicle (GO:0099503)	1/16	0.0852281	1	11.2613	27.73	IGF1
exocytic vesicle (GO:0070382)	1/16	0.0852281	1	11.2613	27.73	IGF1
azurophil granule lumen (GO:0035578)	2/90	0.0892811	1	4.004	9.67354	C3;CTSC
nuclear euchromatin (GO:0005719)	1/18	0.0953622	1	10.01	23.5243	JUN
endoplasmic reticulum-Golgi intermediate compartment (GO:0005793)	2/95	0.0978102	1	3.79327	8.81831	FN1;CTSC
Golgi lumen (GO:0005796)	2/98	0.103035	1	3.67715	8.35702	LUM;DCN
platelet dense granule (GO:0042827)	1/21	0.110355	1	8.58001	18.9108	CLEC3B
euchromatin (GO:0000791)	1/21	0.110355	1	8.58001	18.9108	JUN
multivesicular body (GO:0005771)	1/29	0.149143	1	6.21311	11.8226	CTSH
endosomal part (GO:0044440)	1/31	0.158575	1	5.81226	10.7034	ANXA1
sarcoplasm (GO:0016528)	1/31	0.158575	1	5.81226	10.7034	GSN
fibrillar center (GO:0001650)	2/131	0.164667	1	2.75084	4.96205	NFIB;RAI14
axon (GO:0030424)	2/141	0.184446	1	2.55575	4.32024	NTRK2;NFIB
integral component of Golgi membrane (GO:0030173)	1/40	0.199754	1	4.5045	7.25527	QSOX1
anchored component of plasma membrane (GO:0046658)	1/40	0.199754	1	4.5045	7.25527	NTNG1
lysosome (GO:0005764)	4/422	0.207412	1	1.70787	2.68656	LUM;CTSH;CTSC;DCN
azurophil granule (GO:0042582)	2/154	0.210627	1	2.34	3.64495	C3;CTSC
cell cortex part (GO:0044448)	1/44	0.217408	1	4.095	6.24889	GSN
endoplasmic reticulum-Golgi intermediate compartment membrane (GO:0033116)	1/47	0.230395	1	3.83362	5.6276	CTSC
tertiary granule (GO:0070820)	2/164	0.231012	1	2.19732	3.2197	CTSH;QSOX1
chromosome, centromeric region (GO:0000775)	1/49	0.238934	1	3.67715	5.26408	CENPW
nuclear chromosome (GO:0000228)	1/52	0.251567	1	3.465	4.78186	JUN
cortical actin cytoskeleton (GO:0030864)	1/52	0.251567	1	3.465	4.78186	GSN
cortical cytoskeleton (GO:0030863)	1/52	0.251567	1	3.465	4.78186	GSN
actin filament (GO:0005884)	1/55	0.263992	1	3.276	4.3631	ANXA1
lytic vacuole (GO:0000323)	2/183	0.270027	1	1.96918	2.57812	CTSH;CTSC
Golgi-associated vesicle (GO:0005798)	1/58	0.276213	1	3.10655	3.99684	CTSC
specific granule lumen (GO:0035580)	1/62	0.292195	1	2.90613	3.57551	QSOX1
focal adhesion (GO:0005925)	3/356	0.316674	1	1.51837	1.74595	ANXA1;GSN;FLRT2
coated vesicle (GO:0030135)	1/71	0.326887	1	2.53775	2.83756	CTSC
early endosome membrane (GO:0031901)	1/73	0.334364	1	2.46822	2.704	ANXA1
COPII-coated ER to Golgi transport vesicle (GO:0030134)	1/75	0.341759	1	2.4024	2.57933	CTSC
chromosomal region (GO:0098687)	1/76	0.345426	1	2.37079	2.52009	CENPW
early endosome (GO:0005769)	2/222	0.349627	1	1.62324	1.70585	NTRK2;ANXA1
ribonucleoprotein granule (GO:0035770)	1/80	0.359893	1	2.25225	2.30169	CTSH
clathrin-coated vesicle membrane (GO:0030665)	1/81	0.36346	1	2.22445	2.25133	SYT1
chromosome (GO:0005694)	1/97	0.417923	1	1.85753	1.62062	JUN
clathrin-coated vesicle (GO:0030136)	1/100	0.427608	1	1.8018	1.53072	SYT1
actin cytoskeleton (GO:0015629)	2/294	0.487292	1	1.22572	0.881156	ANXA1;GSN
RNA polymerase II transcription factor complex (GO:0090575)	1/147	0.560066	1	1.22572	0.710549	JUN
specific granule (GO:0042581)	1/160	0.591	1	1.12613	0.592274	QSOX1
cytoplasmic ribonucleoprotein granule (GO:0036464)	1/170	0.61332	1	1.05988	0.518144	CTSH
dendrite (GO:0030425)	1/215	0.699719	1	0.838047	0.299247	PENK
polymeric cytoskeletal fiber (GO:0099513)	1/221	0.709687	1	0.815295	0.27959	ANXA1
nuclear chromatin (GO:0000790)	1/253	0.757567	1	0.712175	0.197731	JUN
nuclear speck (GO:0016607)	1/296	0.809799	1	0.608717	0.12842	CYGB
chromatin (GO:0000785)	1/296	0.809799	1	0.608717	0.12842	JUN
mitochondrial inner membrane (GO:0005743)	1/341	0.852537	1	0.528388	0.0842985	ABCA8
nuclear body (GO:0016604)	2/618	0.861455	1	0.583107	0.0869601	LPAR4;CYGB
perinuclear region of cytoplasm (GO:0048471)	1/378	0.880432	1	0.476667	0.0607001	S100A6
nuclear chromosome part (GO:0044454)	1/392	0.889564	1	0.459643	0.0537894	JUN
nucleoplasm part (GO:0044451)	1/407	0.898582	1	0.442703	0.0473417	LPAR4
centrosome (GO:0005813)	1/461	0.925407	1	0.390846	0.0302991	CTSC
microtubule organizing center (GO:0005815)	1/507	0.942621	1	0.355385	0.0210002	CTSC
cytoskeleton (GO:0005856)	1/520	0.946727	1	0.3465	0.0189689	GSN
mitochondrion (GO:0005739)	1/1026	0.997152	1	0.175614	0.000500824	CYP1B1

## Sheet: GO_Molecular_Function_2018
Term	Overlap	P.value	Adjusted.P.value	Odds.Ratio	Combined.Score	Genes
insulin-like growth factor II binding (GO:0031995)	4/7	3.10451e-08	3.57329e-05	102.96	1779.96	IGFBP5;IGFBP4;IGFBP3;IGFBP6
insulin-like growth factor I binding (GO:0031994)	4/13	6.18131e-07	0.000355734	55.4401	792.602	IGFBP5;IGFBP4;IGFBP3;IGFBP6
insulin-like growth factor binding (GO:0005520)	4/14	8.61687e-07	0.000330601	51.4801	718.887	IGFBP5;IGFBP4;IGFBP3;IGFBP6
calcium ion binding (GO:0005509)	9/284	2.95104e-05	0.00849162	5.70994	59.559	CLEC3B;ANXA1;GSN;SYT1;C1R;S100A6;LTBP4;FBLN1;SLIT2
metal ion binding (GO:0046872)	10/442	0.000177128	0.0407749	4.07647	35.2152	CLEC3B;ANXA1;GSN;SYT1;C1R;IGFBP3;S100A6;LTBP4;FBLN1;SLIT2
integrin binding (GO:0005178)	5/94	0.000178251	0.0341944	9.58405	82.7326	ADAMTS5;CXCL12;LTBP4;FN1;IGF1
collagen binding (GO:0005518)	4/52	0.000198132	0.0325785	13.86	118.178	COL14A1;LUM;FN1;PCOLCE
peptidase activity, acting on L-amino acid peptides (GO:0070011)	6/185	0.000585553	0.0842464	5.84368	43.4943	CFD;ADAMTS5;ADAMTS1;C1R;CTSH;CTSC
serine-type exopeptidase activity (GO:0070008)	2/9	0.00107131	0.137009	40.04	273.829	CPE;CPZ
serine-type carboxypeptidase activity (GO:0004185)	2/9	0.00107131	0.123308	40.04	273.829	CPE;CPZ
platelet-derived growth factor binding (GO:0048407)	2/11	0.0016249	0.170024	32.76	210.395	COL1A1;COL1A2
hydrolase activity, acting on acid anhydrides, catalyzing transmembrane movement of substances (GO:0016820)	3/42	0.00163159	0.156497	12.87	82.6023	ABCA10;ABCA9;ABCA8
P-P-bond-hydrolysis-driven transmembrane transporter activity (GO:0015405)	3/45	0.00199257	0.176419	12.012	74.6946	ABCA10;ABCA9;ABCA8
ATPase activity, coupled to transmembrane movement of substances (GO:0042626)	3/45	0.00199257	0.163818	12.012	74.6946	ABCA10;ABCA9;ABCA8
endopeptidase activity (GO:0004175)	7/354	0.00361638	0.277497	3.56288	20.0315	CFD;C3;ADAMTS5;SFRP1;C1R;CTSH;CTSC
ATPase activity, coupled to movement of substances (GO:0043492)	3/56	0.00372438	0.267922	9.65251	53.9851	ABCA10;ABCA9;ABCA8
cysteine-type peptidase activity (GO:0008234)	3/65	0.00566104	0.383286	8.31601	43.0283	SFRP1;CTSH;CTSC
G-protein coupled receptor binding (GO:0001664)	4/133	0.00647003	0.413723	5.41895	27.3146	SFRP1;CXCL12;PENK;AGTR1
cytokine receptor activity (GO:0004896)	3/73	0.00780725	0.472955	7.40466	35.9326	LEPR;LIFR;GFRA1
cysteine-type endopeptidase activity (GO:0004197)	3/81	0.0103738	0.59701	6.67334	30.487	SFRP1;CTSH;CTSC
metallocarboxypeptidase activity (GO:0004181)	2/28	0.0105021	0.575615	12.87	58.6381	CPE;CPZ
hormone activity (GO:0005179)	3/83	0.0110829	0.579837	6.51254	29.3217	PENK;INHBA;IGF1
carboxypeptidase activity (GO:0004180)	2/39	0.0197898	0.990353	9.24001	36.2447	CPE;CPZ
serine-type endopeptidase activity (GO:0004252)	4/196	0.0237927	1	3.67715	13.7466	CFD;C3;C1R;CTSH
exopeptidase activity (GO:0008238)	2/45	0.0258782	1	8.00801	29.2641	CTSH;CPE
protease binding (GO:0002020)	3/118	0.0280273	1	4.58085	16.3746	COL1A1;COL1A2;FN1
calcium-dependent phospholipid binding (GO:0005544)	2/47	0.0280557	1	7.66724	27.3994	ANXA1;SYT1
phosphatidylethanolamine binding (GO:0008429)	1/6	0.0328452	1	30.03	102.581	PLTP
phosphatidic acid transporter activity (GO:1990050)	1/6	0.0328452	1	30.03	102.581	PLTP
alcohol dehydrogenase activity, zinc-dependent (GO:0004024)	1/6	0.0328452	1	30.03	102.581	ADH1B
transforming growth factor beta-activated receptor activity (GO:0005024)	1/6	0.0328452	1	30.03	102.581	LTBP4
sphingolipid transporter activity (GO:0046624)	1/6	0.0328452	1	30.03	102.581	PLTP
aldehyde dehydrogenase [NAD(P)+] activity (GO:0004030)	1/6	0.0328452	1	30.03	102.581	ALDH1A3
serine-type peptidase activity (GO:0008236)	4/220	0.0343012	1	3.276	11.0486	CFD;C3;C1R;CTSH
metalloexopeptidase activity (GO:0008235)	2/54	0.036224	1	6.67334	22.1424	CPE;CPZ
retinal dehydrogenase activity (GO:0001758)	1/7	0.0382145	1	25.74	84.0293	ALDH1A3
cAMP response element binding (GO:0035497)	1/7	0.0382145	1	25.74	84.0293	JUN
omega peptidase activity (GO:0008242)	1/7	0.0382145	1	25.74	84.0293	GGT5
neuropeptide Y receptor activity (GO:0004983)	1/7	0.0382145	1	25.74	84.0293	NPY2R
serine-type endopeptidase inhibitor activity (GO:0004867)	2/56	0.0387068	1	6.43501	20.925	SERPINE2;SERPINF1
cytokine receptor binding (GO:0005126)	3/137	0.0408504	1	3.94555	12.6172	CXCL12;LIFR;INHBA
kinase inhibitor activity (GO:0019210)	2/59	0.0425487	1	6.1078	19.283	FLRT2;DCN
bioactive lipid receptor activity (GO:0045125)	1/8	0.0435543	1	22.5225	70.5799	LPAR4
ether hydrolase activity (GO:0016803)	1/8	0.0435543	1	22.5225	70.5799	EPHX1
3-chloroallyl aldehyde dehydrogenase activity (GO:0004028)	1/8	0.0435543	1	22.5225	70.5799	ALDH1A3
phosphatidylcholine transporter activity (GO:0008525)	1/8	0.0435543	1	22.5225	70.5799	PLTP
protein phosphatase activator activity (GO:0072542)	1/8	0.0435543	1	22.5225	70.5799	IGFBP3
phospholipase inhibitor activity (GO:0004859)	1/8	0.0435543	1	22.5225	70.5799	ANXA1
alcohol dehydrogenase (NAD) activity (GO:0004022)	1/8	0.0435543	1	22.5225	70.5799	ADH1B
activin receptor binding (GO:0070697)	1/8	0.0435543	1	22.5225	70.5799	INHBA
neurotrophin binding (GO:0043121)	1/9	0.0488647	1	20.02	60.4344	NTRK2
potassium ion symporter activity (GO:0022820)	1/9	0.0488647	1	20.02	60.4344	SLC12A2
potassium:chloride symporter activity (GO:0015379)	1/9	0.0488647	1	20.02	60.4344	SLC12A2
cation:chloride symporter activity (GO:0015377)	1/9	0.0488647	1	20.02	60.4344	SLC12A2
protein kinase inhibitor activity (GO:0004860)	2/67	0.053445	1	5.37851	15.7542	FLRT2;DCN
prostaglandin receptor activity (GO:0004955)	1/10	0.0541458	1	18.018	52.5419	PTGFR
oxidoreductase activity, oxidizing metal ions, NAD or NADP as acceptor (GO:0016723)	1/10	0.0541458	1	18.018	52.5419	STEAP4
phosphatidylglycerol binding (GO:1901611)	1/10	0.0541458	1	18.018	52.5419	PLTP
neurexin family protein binding (GO:0042043)	1/10	0.0541458	1	18.018	52.5419	CPE
activin binding (GO:0048185)	1/10	0.0541458	1	18.018	52.5419	FSTL3
growth factor activity (GO:0008083)	2/69	0.0563085	1	5.22261	15.025	MDK;INHBA
MAP kinase kinase kinase kinase activity (GO:0008349)	1/11	0.0593979	1	16.38	46.2489	NRK
lipid phosphatase activity (GO:0042577)	1/11	0.0593979	1	16.38	46.2489	PLPP3
transcriptional repressor activity, RNA polymerase II activating transcription factor binding (GO:0098811)	1/12	0.0646211	1	15.015	41.1293	JUN
symporter activity (GO:0015293)	1/12	0.0646211	1	15.015	41.1293	SLC12A2
phosphatidate phosphatase activity (GO:0008195)	1/13	0.0698156	1	13.86	36.8939	PLPP3
GTPase inhibitor activity (GO:0005095)	1/13	0.0698156	1	13.86	36.8939	SLIT2
transmembrane receptor protein serine/threonine kinase activity (GO:0004675)	1/14	0.0749815	1	12.87	33.34	LTBP4
tropomyosin binding (GO:0005523)	1/14	0.0749815	1	12.87	33.34	S100A6
1-phosphatidylinositol binding (GO:0005545)	1/14	0.0749815	1	12.87	33.34	SYT1
aldehyde dehydrogenase (NAD) activity (GO:0004029)	1/14	0.0749815	1	12.87	33.34	ALDH1A3
insulin-like growth factor receptor binding (GO:0005159)	1/15	0.0801189	1	12.012	30.3212	IGF1
syntaxin-1 binding (GO:0017075)	1/15	0.0801189	1	12.012	30.3212	SYT1
transferase activity, transferring amino-acyl groups (GO:0016755)	1/16	0.0852281	1	11.2613	27.73	GGT5
phosphatidic acid binding (GO:0070300)	1/16	0.0852281	1	11.2613	27.73	PLTP
cysteine-type endopeptidase activator activity involved in apoptotic process (GO:0008656)	1/16	0.0852281	1	11.2613	27.73	CTSH
peptidase activator activity (GO:0016504)	1/16	0.0852281	1	11.2613	27.73	PCOLCE
monovalent inorganic cation transmembrane transporter activity (GO:0015077)	1/17	0.0903091	1	10.5988	25.4851	SLC12A2
CXCR chemokine receptor binding (GO:0045236)	1/17	0.0903091	1	10.5988	25.4851	CXCL12
low-density lipoprotein particle binding (GO:0030169)	1/17	0.0903091	1	10.5988	25.4851	COLEC12
peptidase activator activity involved in apoptotic process (GO:0016505)	1/18	0.0953622	1	10.01	23.5243	CTSH
R-SMAD binding (GO:0070412)	1/19	0.100387	1	9.48317	21.7991	JUN
transforming growth factor beta binding (GO:0050431)	1/19	0.100387	1	9.48317	21.7991	LTBP4
insulin receptor binding (GO:0005158)	1/19	0.100387	1	9.48317	21.7991	IGF1
cadherin binding involved in cell-cell adhesion (GO:0098641)	1/19	0.100387	1	9.48317	21.7991	ANXA1
intramolecular oxidoreductase activity, transposing S-S bonds (GO:0016864)	1/20	0.105385	1	9.00901	20.2715	QSOX1
protein disulfide isomerase activity (GO:0003756)	1/20	0.105385	1	9.00901	20.2715	QSOX1
low-density lipoprotein particle receptor binding (GO:0050750)	1/20	0.105385	1	9.00901	20.2715	SYT1
metallopeptidase activity (GO:0008237)	2/102	0.110117	1	3.53294	7.79443	ADAMTS5;ADAMTS1
oxidoreductase activity, acting on paired donors, with incorporation or reduction of molecular oxygen, reduced flavin or flavoprotein as one donor, and incorporation of one atom of oxygen (GO:0016712)	1/21	0.110355	1	8.58001	18.9108	CYP1B1
scavenger receptor activity (GO:0005044)	1/21	0.110355	1	8.58001	18.9108	COLEC12
protein binding involved in cell-cell adhesion (GO:0098632)	1/21	0.110355	1	8.58001	18.9108	ANXA1
Wnt-activated receptor activity (GO:0042813)	1/22	0.115298	1	8.19001	17.6924	SFRP1
protein kinase regulator activity (GO:0019887)	2/107	0.119144	1	3.36785	7.16486	FLRT2;DCN
disordered domain specific binding (GO:0097718)	1/23	0.120213	1	7.83392	16.5961	FN1
lipoprotein particle binding (GO:0071813)	1/23	0.120213	1	7.83392	16.5961	COLEC12
ammonium transmembrane transporter activity (GO:0008519)	1/24	0.125102	1	7.50751	15.6053	SLC12A2
endopeptidase inhibitor activity (GO:0004866)	2/111	0.126494	1	3.24649	6.71232	SERPINE2;SERPINF1
oxidoreductase activity, acting on the aldehyde or oxo group of donors, NAD or NADP as acceptor (GO:0016620)	1/25	0.129963	1	7.20721	14.7063	ALDH1A3
lipoprotein particle receptor binding (GO:0070325)	1/25	0.129963	1	7.20721	14.7063	SYT1
metal ion transmembrane transporter activity (GO:0046873)	1/25	0.129963	1	7.20721	14.7063	SLC12A2
calcium channel regulator activity (GO:0005246)	1/26	0.134798	1	6.93001	13.8876	NPY2R
neuropeptide hormone activity (GO:0005184)	1/26	0.134798	1	6.93001	13.8876	PENK
glutathione transferase activity (GO:0004364)	1/30	0.153872	1	6.00601	11.241	GSTM5
aminopeptidase activity (GO:0004177)	1/34	0.17253	1	5.29942	9.31207	CTSH
neuropeptide receptor activity (GO:0008188)	1/35	0.17713	1	5.14801	8.91054	NPY2R
RNA polymerase II core promoter proximal region sequence-specific DNA binding (GO:0000978)	3/262	0.178439	1	2.06313	3.55583	JUN;NFIB;NR2F1
G-protein coupled receptor activity (GO:0004930)	3/267	0.185363	1	2.0245	3.41217	PTGFR;SFRP1;LPAR4
frizzled binding (GO:0005109)	1/37	0.186254	1	4.86973	8.18428	SFRP1
potassium ion transmembrane transporter activity (GO:0015079)	1/38	0.190779	1	4.74158	7.85509	SLC12A2
protein tyrosine kinase activity (GO:0004713)	2/147	0.196474	1	2.45143	3.98903	NTRK2;FGF7
GTPase regulator activity (GO:0030695)	3/275	0.196586	1	1.9656	3.19736	ARHGAP20;JUN;SLIT2
core promoter proximal region sequence-specific DNA binding (GO:0000987)	3/278	0.200838	1	1.94439	3.12125	JUN;NFIB;NR2F1
transcription factor activity, RNA polymerase II core promoter proximal region sequence-specific binding (GO:0000982)	3/280	0.203684	1	1.9305	3.07178	JUN;NFIB;NR2F1
cytokine activity (GO:0005125)	2/155	0.212657	1	2.32491	3.59912	CXCL12;INHBA
1-phosphatidylinositol-3-kinase activity (GO:0016303)	1/43	0.213031	1	4.19024	6.47944	FGF7
transforming growth factor beta receptor binding (GO:0005160)	1/44	0.217408	1	4.095	6.24889	INHBA
transcription coactivator activity (GO:0003713)	3/291	0.219506	1	1.85753	2.81671	JUN;PRRX1;NR2F1
myosin binding (GO:0017022)	1/46	0.22609	1	3.91696	5.82382	GSN
chemokine activity (GO:0008009)	1/46	0.22609	1	3.91696	5.82382	CXCL12
RNA polymerase II activating transcription factor binding (GO:0001102)	1/47	0.230395	1	3.83362	5.6276	JUN
phospholipid transporter activity (GO:0005548)	1/48	0.234677	1	3.75375	5.44124	PLTP
chemokine receptor binding (GO:0042379)	1/49	0.238934	1	3.67715	5.26408	CXCL12
amyloid-beta binding (GO:0001540)	1/49	0.238934	1	3.67715	5.26408	ITM2A
transcriptional activator activity, RNA polymerase II transcription factor binding (GO:0001190)	1/50	0.243169	1	3.6036	5.0955	JUN
phosphatidylinositol kinase activity (GO:0052742)	1/51	0.247379	1	3.53294	4.93493	FGF7
RNA polymerase II distal enhancer sequence-specific DNA binding (GO:0000980)	1/52	0.251567	1	3.465	4.78186	JUN
phosphoric ester hydrolase activity (GO:0042578)	1/56	0.268088	1	3.2175	4.23565	PLPP3
amino acid transmembrane transporter activity (GO:0015171)	1/56	0.268088	1	3.2175	4.23565	SLC38A2
phosphatidylinositol-4,5-bisphosphate binding (GO:0005546)	1/60	0.284248	1	3.003	3.7775	SYT1
transmembrane receptor protein tyrosine kinase activity (GO:0004714)	1/61	0.288232	1	2.95377	3.67446	NTRK2
transmembrane receptor protein kinase activity (GO:0019199)	1/62	0.292195	1	2.90613	3.57551	NTRK2
transcription factor activity, RNA polymerase II distal enhancer sequence-specific binding (GO:0003705)	1/64	0.300054	1	2.81532	3.38905	JUN
G-protein coupled peptide receptor activity (GO:0008528)	1/64	0.300054	1	2.81532	3.38905	EDNRB
carboxylic acid transmembrane transporter activity (GO:0046943)	1/64	0.300054	1	2.81532	3.38905	SLC38A2
enhancer sequence-specific DNA binding (GO:0001158)	1/64	0.300054	1	2.81532	3.38905	JUN
mitogen-activated protein kinase kinase binding (GO:0031434)	1/65	0.303951	1	2.772	3.30114	NTRK2
metalloendopeptidase activity (GO:0004222)	1/65	0.303951	1	2.772	3.30114	ADAMTS5
protein homodimerization activity (GO:0042803)	5/664	0.30868	1	1.35678	1.59482	ALDH1A3;NTRK2;JUN;S100A6;SLIT2
phosphatidylinositol-4,5-bisphosphate 3-kinase activity (GO:0046934)	1/68	0.315514	1	2.64971	3.05657	FGF7
activating transcription factor binding (GO:0033613)	1/68	0.315514	1	2.64971	3.05657	JUN
sodium ion transmembrane transporter activity (GO:0015081)	1/71	0.326887	1	2.53775	2.83756	SLC12A2
phosphatidylinositol bisphosphate kinase activity (GO:0052813)	1/71	0.326887	1	2.53775	2.83756	FGF7
heme binding (GO:0020037)	1/72	0.330636	1	2.5025	2.76961	CYP1B1
phosphatidylinositol 3-kinase activity (GO:0035004)	1/76	0.345426	1	2.37079	2.52009	FGF7
syntaxin binding (GO:0019905)	1/77	0.349073	1	2.34	2.46279	SYT1
MAP kinase kinase kinase activity (GO:0004709)	1/78	0.3527	1	2.31	2.40734	NTRK2
phosphatidylinositol bisphosphate binding (GO:1902936)	1/87	0.384451	1	2.07104	1.97978	SYT1
GTPase activator activity (GO:0005096)	2/249	0.403107	1	1.44723	1.31489	ARHGAP20;JUN
cation transmembrane transporter activity (GO:0008324)	1/97	0.417923	1	1.85753	1.62062	SLC12A2
transcriptional repressor activity, RNA polymerase II core promoter proximal region sequence-specific binding (GO:0001078)	1/97	0.417923	1	1.85753	1.62062	NR2F1
phosphatidylinositol binding (GO:0035091)	1/100	0.427608	1	1.8018	1.53072	SYT1
protein heterodimerization activity (GO:0046982)	2/265	0.43383	1	1.35985	1.13561	JUN;AGTR1
phosphatase binding (GO:0019902)	1/102	0.433976	1	1.76647	1.47459	CTSC
phosphatase activity (GO:0016791)	1/104	0.440273	1	1.7325	1.42128	PLPP3
RNA polymerase II regulatory region sequence-specific DNA binding (GO:0000977)	3/460	0.471717	1	1.17509	0.882933	JUN;NFIB;NR2F1
RNA polymerase II transcription factor binding (GO:0001085)	1/121	0.491074	1	1.48909	1.05898	JUN
zinc ion binding (GO:0008270)	2/302	0.50149	1	1.19325	0.823546	ADH1B;HHIP
Rab GTPase binding (GO:0017137)	1/130	0.516091	1	1.386	0.916802	RIMS2
phosphoprotein phosphatase activity (GO:0004721)	1/136	0.532088	1	1.32485	0.835913	PLPP3
protein kinase activity (GO:0004672)	3/513	0.544843	1	1.05369	0.639859	NTRK2;FGF7;NRK
transcriptional repressor activity, RNA polymerase II transcription regulatory region sequence-specific binding (GO:0001227)	1/159	0.588699	1	1.13321	0.60042	NR2F1
transcriptional activator activity, RNA polymerase II core promoter proximal region sequence-specific binding (GO:0001077)	1/175	0.624023	1	1.0296	0.485527	NFIB
Ras GTPase binding (GO:0017016)	1/184	0.642553	1	0.97924	0.433123	RIMS2
transition metal ion binding (GO:0046914)	2/399	0.652706	1	0.903159	0.385313	ADH1B;HHIP
transcription corepressor activity (GO:0003714)	1/203	0.678753	1	0.887587	0.343938	LHX9
regulatory region DNA binding (GO:0000975)	1/224	0.714548	1	0.804376	0.270355	JUN
actin binding (GO:0003779)	1/254	0.758929	1	0.709371	0.195678	GSN
protein kinase binding (GO:0019901)	2/495	0.764479	1	0.728001	0.195513	SLC12A2;NTRK2
ubiquitin protein ligase binding (GO:0031625)	1/284	0.796463	1	0.634437	0.144382	JUN
transcriptional activator activity, RNA polymerase II transcription regulatory region sequence-specific binding (GO:0001228)	1/284	0.796463	1	0.634437	0.144382	NFIB
ubiquitin-like protein ligase binding (GO:0044389)	1/297	0.810871	1	0.606667	0.127186	JUN
cadherin binding (GO:0045296)	1/313	0.827223	1	0.575656	0.109191	ANXA1
protein serine/threonine kinase activity (GO:0004674)	1/368	0.873455	1	0.48962	0.066245	NRK
transcription regulatory region DNA binding (GO:0044212)	1/374	0.877688	1	0.481765	0.062853	JUN
DNA binding (GO:0003677)	3/893	0.878067	1	0.605309	0.0787096	JUN;NFIB;NR2F1
sequence-specific DNA binding (GO:0043565)	1/394	0.890811	1	0.45731	0.0528758	NR2F1
kinase binding (GO:0019900)	1/418	0.904727	1	0.431053	0.0431578	SLC12A2
RNA binding (GO:0003723)	3/1387	0.985381	1	0.389719	0.00573952	JUN;COL14A1;DCN

## Sheet: Reactome_2016
Term	Overlap	P.value	Adjusted.P.value	Odds.Ratio	Combined.Score	Genes
Extracellular matrix organization Homo sapiens R-HSA-1474244	14/283	5.76788e-10	8.82485e-07	8.91351	189.622	COL14A1;LUM;LAMA4;COL12A1;LTBP4;FN1;PCOLCE;FBLN1;DCN;COL1A1;ADAMTS5;COL1A2;ADAMTS1;COL6A3
Regulation of Insulin-like Growth Factor (IGF) transport and uptake by Insulin-like Growth Factor Binding Proteins (IGFBPs) Homo sapiens R-HSA-381426	5/21	9.11504e-08	6.97301e-05	42.9	695.442	IGFBP5;IGFBP4;IGFBP3;IGF1;IGFBP6
Collagen biosynthesis and modifying enzymes Homo sapiens R-HSA-1650814	6/63	1.33969e-06	0.000683244	17.16	232.056	COL1A1;COL1A2;COL14A1;COL12A1;COL6A3;PCOLCE
Scavenging by Class A Receptors Homo sapiens R-HSA-3000480	4/19	3.26593e-06	0.00124922	37.9327	479.164	COLEC12;COL1A1;COL1A2;SCARA5
Complement cascade Homo sapiens R-HSA-166658	6/80	5.48915e-06	0.00167968	13.5135	163.686	CFD;C3;C6;CFH;C7;C1R
Collagen formation Homo sapiens R-HSA-1474290	6/85	7.81157e-06	0.00199195	12.7186	149.57	COL1A1;COL1A2;COL14A1;COL12A1;COL6A3;PCOLCE
Regulation of Complement cascade Homo sapiens R-HSA-977606	4/26	1.22253e-05	0.00267211	27.72	313.569	C3;C6;CFH;C7
Signal Transduction Homo sapiens R-HSA-162582	29/2465	5.64951e-05	0.0108047	2.11977	20.7342	PTGFR;HHIP;NPY2R;LPAR4;FSTL1;FSTL3;C3;FGF7;ARHGAP20;EDNRB;FLRT2;MDK;PENK;LEPR;RSPO3;NTRK2;JUN;ANXA1;FN1;GFRA1;INHBA;IGF1;DLK1;ALDH1A3;SFRP1;CXCL12;AGTR1;COL6A3;SPRY1
Class A/1 (Rhodopsin-like receptors) Homo sapiens R-HSA-373076	9/323	7.97862e-05	0.0135637	5.0205	47.3742	C3;PTGFR;EDNRB;CXCL12;ANXA1;NPY2R;PENK;AGTR1;LPAR4
Peptide ligand-binding receptors Homo sapiens R-HSA-375276	7/193	0.000101848	0.0155828	6.53503	60.0702	C3;EDNRB;CXCL12;ANXA1;NPY2R;PENK;AGTR1
Diseases of glycosylation Homo sapiens R-HSA-3781865	5/88	0.000130615	0.0181674	10.2375	91.5567	ADAMTS5;ADAMTS1;LUM;ADAMTSL3;DCN
Assembly of collagen fibrils and other multimeric structures Homo sapiens R-HSA-2022090	4/54	0.000229487	0.0292595	13.3467	111.841	COL1A1;COL1A2;COL6A3;PCOLCE
Platelet degranulation Homo sapiens R-HSA-114608	5/105	0.000298786	0.0351648	8.58001	69.6335	CFD;CLEC3B;FN1;QSOX1;IGF1
Degradation of the extracellular matrix Homo sapiens R-HSA-1474228	5/106	0.000312205	0.0341195	8.49907	68.6032	ADAMTS5;COL14A1;ADAMTS1;COL12A1;DCN
Response to elevated platelet cytosolic Ca2+ Homo sapiens R-HSA-76005	5/110	0.000370499	0.0377909	8.19001	64.7065	CFD;CLEC3B;FN1;QSOX1;IGF1
Binding and Uptake of Ligands by Scavenger Receptors Homo sapiens R-HSA-2173782	4/74	0.000766866	0.0733316	9.73947	69.8631	COLEC12;COL1A1;COL1A2;SCARA5
Terminal pathway of complement Homo sapiens R-HSA-166665	2/8	0.000836275	0.0752647	45.045	319.214	C6;C7
GPCR ligand binding Homo sapiens R-HSA-500792	9/447	0.000868072	0.0737861	3.62779	25.5731	C3;PTGFR;EDNRB;CXCL12;ANXA1;NPY2R;PENK;AGTR1;LPAR4
Defective B3GALTL causes Peters-plus syndrome (PpS) Homo sapiens R-HSA-5083635	3/37	0.00112675	0.090733	14.6092	99.1734	ADAMTS5;ADAMTS1;ADAMTSL3
O-glycosylation of TSR domain-containing proteins Homo sapiens R-HSA-5173214	3/38	0.00121841	0.0932087	14.2248	95.451	ADAMTS5;ADAMTS1;ADAMTSL3
ABC-family proteins mediated transport Homo sapiens R-HSA-382556	3/45	0.00199257	0.145173	12.012	74.6946	ABCA10;ABCA9;ABCA8
Signaling by Activin Homo sapiens R-HSA-1502540	2/13	0.00228776	0.159103	27.72	168.543	INHBA;FSTL3
Gastrin-CREB signalling pathway via PKC and MAPK Homo sapiens R-HSA-881907	8/432	0.00282723	0.188072	3.33667	19.5811	PTGFR;FGF7;EDNRB;ANXA1;AGTR1;FN1;GFRA1;LPAR4
ECM proteoglycans Homo sapiens R-HSA-3000178	3/55	0.00353901	0.225612	9.82801	55.4684	LUM;LAMA4;DCN
ABC transporters in lipid homeostasis Homo sapiens R-HSA-1369062	2/17	0.00393156	0.240611	21.1977	117.408	ABCA10;ABCA9
Initial triggering of complement Homo sapiens R-HSA-166663	3/58	0.00411263	0.242013	9.31966	51.1994	CFD;C3;C1R
G alpha (q) signalling events Homo sapiens R-HSA-416476	5/191	0.0042707	0.242006	4.71676	25.7345	PTGFR;EDNRB;ANXA1;AGTR1;LPAR4
Diseases associated with O-glycosylation of proteins Homo sapiens R-HSA-3906995	3/62	0.00496075	0.271069	8.7184	46.2615	ADAMTS5;ADAMTS1;ADAMTSL3
Biological oxidations Homo sapiens R-HSA-211859	5/199	0.00507491	0.267745	4.52714	23.9189	GGT5;ADH1B;EPHX1;CYP1B1;GSTM5
Metabolism of proteins Homo sapiens R-HSA-392499	13/1074	0.00654938	0.334018	2.18095	10.9667	GSN;IGFBP5;IGFBP4;IGFBP3;INHBA;IGF1;ADAMTS5;ADAMTS1;ADAMTSL3;CPE;CTSH;IGFBP6;CTSC
Glutamate Neurotransmitter Release Cycle Homo sapiens R-HSA-210500	2/24	0.00777954	0.383958	15.015	72.9168	SYT1;SLC38A2
Diseases associated with glycosaminoglycan metabolism Homo sapiens R-HSA-3560782	2/26	0.00909487	0.434849	13.86	65.1427	LUM;DCN
Peptide hormone metabolism Homo sapiens R-HSA-2980736	3/81	0.0103738	0.480965	6.67334	30.487	CPE;INHBA;IGF1
G alpha (i) signalling events Homo sapiens R-HSA-418594	5/240	0.0109357	0.492109	3.75375	16.9509	C3;CXCL12;ANXA1;NPY2R;PENK
Molecules associated with elastic fibres Homo sapiens R-HSA-2129379	2/30	0.0119991	0.524531	12.012	53.1282	LTBP4;FBLN1
Platelet activation, signaling and aggregation Homo sapiens R-HSA-76002	5/253	0.0134882	0.573248	3.56087	15.3329	CFD;CLEC3B;FN1;QSOX1;IGF1
Innate Immune System Homo sapiens R-HSA-168249	10/807	0.0143013	0.591376	2.23272	9.48326	CFD;C3;FGF7;JUN;C6;CFH;C7;C1R;FN1;GFRA1
Phase 1 - Functionalization of compounds Homo sapiens R-HSA-211945	3/92	0.0146153	0.58846	5.87544	24.8278	ADH1B;EPHX1;CYP1B1
NCAM1 interactions Homo sapiens R-HSA-419037	2/37	0.0179148	0.702812	9.73947	39.1734	COL6A3;GFRA1
Glutathione conjugation Homo sapiens R-HSA-156590	2/38	0.0188424	0.720722	9.48317	37.6638	GGT5;GSTM5
Collagen degradation Homo sapiens R-HSA-1442490	2/39	0.0197898	0.738499	9.24001	36.2447	COL14A1;COL12A1
Elastic fibre formation Homo sapiens R-HSA-1566948	2/41	0.0217434	0.79208	8.78928	33.6493	LTBP4;FBLN1
O-linked glycosylation Homo sapiens R-HSA-5173105	3/110	0.0233891	0.832216	4.914	18.4545	ADAMTS5;ADAMTS1;ADAMTSL3
NGF-independant TRKA activation Homo sapiens R-HSA-187024	1/5	0.0274462	0.95438	36.036	129.569	NTRK2
Signaling by NOTCH Homo sapiens R-HSA-157118	3/122	0.0305165	1	4.43066	15.4607	JUN;MDK;DLK1
Neurotransmitter Release Cycle Homo sapiens R-HSA-112310	2/51	0.0326218	1	7.06589	24.1849	SYT1;SLC38A2
Fibronectin matrix formation Homo sapiens R-HSA-1566977	1/6	0.0328452	1	30.03	102.581	FN1
Activation of C3 and C5 Homo sapiens R-HSA-174577	1/6	0.0328452	1	30.03	102.581	C3
Activation of TRKA receptors Homo sapiens R-HSA-187015	1/6	0.0328452	1	30.03	102.581	NTRK2
Arachidonic acid metabolism Homo sapiens R-HSA-2142753	2/53	0.0350068	1	6.79925	22.7925	GGT5;CYP1B1
Cation-coupled Chloride cotransporters Homo sapiens R-HSA-426117	1/7	0.0382145	1	25.74	84.0293	SLC12A2
Defective CHST3 causes SEDCJD Homo sapiens R-HSA-3595172	1/7	0.0382145	1	25.74	84.0293	DCN
Defective CHSY1 causes TPBS Homo sapiens R-HSA-3595177	1/7	0.0382145	1	25.74	84.0293	DCN
Defective CHST14 causes EDS, musculocontractural type Homo sapiens R-HSA-3595174	1/7	0.0382145	1	25.74	84.0293	DCN
Defective CHST6 causes MCDC1 Homo sapiens R-HSA-3656225	1/7	0.0382145	1	25.74	84.0293	LUM
Defective ST3GAL3 causes MCT12 and EIEE15 Homo sapiens R-HSA-3656243	1/7	0.0382145	1	25.74	84.0293	LUM
Defective B4GALT1 causes B4GALT1-CDG (CDG-2d) Homo sapiens R-HSA-3656244	1/7	0.0382145	1	25.74	84.0293	LUM
GLI proteins bind promoters of Hh responsive genes to promote transcription Homo sapiens R-HSA-5635851	1/7	0.0382145	1	25.74	84.0293	HHIP
Ligand-receptor interactions Homo sapiens R-HSA-5632681	1/8	0.0435543	1	22.5225	70.5799	HHIP
Synthesis of epoxy (EET) and dihydroxyeicosatrienoic acids (DHET) Homo sapiens R-HSA-2142670	1/8	0.0435543	1	22.5225	70.5799	CYP1B1
Formyl peptide receptors bind formyl peptides and many other ligands Homo sapiens R-HSA-444473	1/8	0.0435543	1	22.5225	70.5799	ANXA1
Signaling by Leptin Homo sapiens R-HSA-2586552	4/243	0.0465476	1	2.96593	9.09733	FGF7;LEPR;FN1;GFRA1
Role of Abl in Robo-Slit signaling Homo sapiens R-HSA-428890	1/9	0.0488647	1	20.02	60.4344	SLIT2
Inactivation of Cdc42 and Rac Homo sapiens R-HSA-428543	1/9	0.0488647	1	20.02	60.4344	SLIT2
Crosslinking of collagen fibrils Homo sapiens R-HSA-2243919	1/9	0.0488647	1	20.02	60.4344	PCOLCE
Prostanoid ligand receptors Homo sapiens R-HSA-391908	1/9	0.0488647	1	20.02	60.4344	PTGFR
Pregnenolone biosynthesis Homo sapiens R-HSA-196108	1/9	0.0488647	1	20.02	60.4344	STAR
SHC-related events triggered by IGF1R Homo sapiens R-HSA-2428933	1/9	0.0488647	1	20.02	60.4344	IGF1
Synthesis of (16-20)-hydroxyeicosatetraenoic acids (HETE) Homo sapiens R-HSA-2142816	1/9	0.0488647	1	20.02	60.4344	CYP1B1
Integrin cell surface interactions Homo sapiens R-HSA-216083	2/67	0.053445	1	5.37851	15.7542	LUM;FN1
Neurotoxicity of clostridium toxins Homo sapiens R-HSA-168799	1/10	0.0541458	1	18.018	52.5419	SYT1
FGFR2b ligand binding and activation Homo sapiens R-HSA-190377	1/10	0.0541458	1	18.018	52.5419	FGF7
eNOS activation Homo sapiens R-HSA-203615	1/10	0.0541458	1	18.018	52.5419	CYGB
Glycoprotein hormones Homo sapiens R-HSA-209822	1/10	0.0541458	1	18.018	52.5419	INHBA
Activation of the AP-1 family of transcription factors Homo sapiens R-HSA-450341	1/10	0.0541458	1	18.018	52.5419	JUN
Signaling by GPCR Homo sapiens R-HSA-372790	12/1293	0.0549096	1	1.67221	4.85285	C3;PTGFR;FGF7;EDNRB;CXCL12;ANXA1;NPY2R;PENK;AGTR1;FN1;GFRA1;LPAR4
Dermatan sulfate biosynthesis Homo sapiens R-HSA-2022923	1/11	0.0593979	1	16.38	46.2489	DCN
NCAM signaling for neurite out-growth Homo sapiens R-HSA-375165	4/266	0.0609315	1	2.70948	7.58113	FGF7;FN1;COL6A3;GFRA1
Ethanol oxidation Homo sapiens R-HSA-71384	1/12	0.0646211	1	15.015	41.1293	ADH1B
Keratan sulfate degradation Homo sapiens R-HSA-2022857	1/12	0.0646211	1	15.015	41.1293	LUM
P2Y receptors Homo sapiens R-HSA-417957	1/12	0.0646211	1	15.015	41.1293	LPAR4
Caspase-mediated cleavage of cytoskeletal proteins Homo sapiens R-HSA-264870	1/12	0.0646211	1	15.015	41.1293	GSN
TP53 Regulates Transcription of Death Receptors and Ligands Homo sapiens R-HSA-6803211	1/12	0.0646211	1	15.015	41.1293	IGFBP3
Peptide hormone biosynthesis Homo sapiens R-HSA-209952	1/12	0.0646211	1	15.015	41.1293	INHBA
Senescence-Associated Secretory Phenotype (SASP) Homo sapiens R-HSA-2559582	2/77	0.0682746	1	4.68	12.5622	JUN;IGFBP7
Dissolution of Fibrin Clot Homo sapiens R-HSA-75205	1/13	0.0698156	1	13.86	36.8939	SERPINE2
MAPK family signaling cascades Homo sapiens R-HSA-5683057	4/284	0.0736528	1	2.53775	6.61945	FGF7;JUN;FN1;GFRA1
Activation of Rac Homo sapiens R-HSA-428540	1/14	0.0749815	1	12.87	33.34	SLIT2
CS/DS degradation Homo sapiens R-HSA-2024101	1/14	0.0749815	1	12.87	33.34	DCN
Glutathione synthesis and recycling Homo sapiens R-HSA-174403	1/14	0.0749815	1	12.87	33.34	GGT5
IGF1R signaling cascade Homo sapiens R-HSA-2428924	4/288	0.0766503	1	2.5025	6.42768	FGF7;FN1;GFRA1;IGF1
Signaling by Type 1 Insulin-like Growth Factor 1 Receptor (IGF1R) Homo sapiens R-HSA-2404192	4/288	0.0766503	1	2.5025	6.42768	FGF7;FN1;GFRA1;IGF1
IRS-related events triggered by IGF1R Homo sapiens R-HSA-2428928	4/288	0.0766503	1	2.5025	6.42768	FGF7;FN1;GFRA1;IGF1
FCERI mediated MAPK activation Homo sapiens R-HSA-2871796	4/289	0.0774092	1	2.49384	6.38087	FGF7;JUN;FN1;GFRA1
Negative regulation of TCF-dependent signaling by WNT ligand antagonists Homo sapiens R-HSA-3772470	1/15	0.0801189	1	12.012	30.3212	SFRP1
GRB2:SOS provides linkage to MAPK signaling for Integrins Homo sapiens R-HSA-354194	1/15	0.0801189	1	12.012	30.3212	FN1
p130Cas linkage to MAPK signaling for integrins Homo sapiens R-HSA-372708	1/15	0.0801189	1	12.012	30.3212	FN1
Eicosanoid ligand-binding receptors Homo sapiens R-HSA-391903	1/15	0.0801189	1	12.012	30.3212	PTGFR
Nucleotide-like (purinergic) receptors Homo sapiens R-HSA-418038	1/16	0.0852281	1	11.2613	27.73	LPAR4
Immune System Homo sapiens R-HSA-168256	13/1547	0.0870111	1	1.51412	3.69705	CFD;JUN;CFH;C1R;FN1;LIFR;GFRA1;C3;FGF7;C6;C7;CTSH;CTSC
Hemostasis Homo sapiens R-HSA-109582	6/552	0.0870397	1	1.95848	4.78142	CFD;CLEC3B;SERPINE2;FN1;QSOX1;IGF1
Acetylcholine Neurotransmitter Release Cycle Homo sapiens R-HSA-264642	1/17	0.0903091	1	10.5988	25.4851	SYT1
Synthesis, secretion, and deacylation of Ghrelin Homo sapiens R-HSA-422085	1/17	0.0903091	1	10.5988	25.4851	IGF1
Activated point mutants of FGFR2 Homo sapiens R-HSA-2033519	1/17	0.0903091	1	10.5988	25.4851	FGF7
Serotonin Neurotransmitter Release Cycle Homo sapiens R-HSA-181429	1/18	0.0953622	1	10.01	23.5243	SYT1
Norepinephrine Neurotransmitter Release Cycle Homo sapiens R-HSA-181430	1/18	0.0953622	1	10.01	23.5243	SYT1
GPCR downstream signaling Homo sapiens R-HSA-388396	9/983	0.0959735	1	1.64967	3.86629	C3;PTGFR;EDNRB;CXCL12;ANXA1;NPY2R;PENK;AGTR1;LPAR4
GABA synthesis, release, reuptake and degradation Homo sapiens R-HSA-888590	1/19	0.100387	1	9.48317	21.7991	SYT1
Defective B3GALT6 causes EDSP2 and SEMDJL1 Homo sapiens R-HSA-4420332	1/19	0.100387	1	9.48317	21.7991	DCN
Defective B4GALT7 causes EDS, progeroid type Homo sapiens R-HSA-3560783	1/19	0.100387	1	9.48317	21.7991	DCN
Defective B3GAT3 causes JDSSDHD Homo sapiens R-HSA-3560801	1/19	0.100387	1	9.48317	21.7991	DCN
HDL-mediated lipid transport Homo sapiens R-HSA-194223	1/19	0.100387	1	9.48317	21.7991	PLTP
Transport of inorganic cations/anions and amino acids/oligopeptides Homo sapiens R-HSA-425393	2/99	0.104793	1	3.64	8.21101	SLC12A2;SLC38A2
IL-6-type cytokine receptor ligand interactions Homo sapiens R-HSA-6788467	1/20	0.105385	1	9.00901	20.2715	LIFR
Chondroitin sulfate biosynthesis Homo sapiens R-HSA-2022870	1/20	0.105385	1	9.00901	20.2715	DCN
FGFR2 ligand binding and activation Homo sapiens R-HSA-190241	1/20	0.105385	1	9.00901	20.2715	FGF7
eNOS activation and regulation Homo sapiens R-HSA-203765	1/20	0.105385	1	9.00901	20.2715	CYGB
Metabolism of nitric oxide Homo sapiens R-HSA-202131	1/20	0.105385	1	9.00901	20.2715	CYGB
Phase II conjugation Homo sapiens R-HSA-156580	2/100	0.106559	1	3.6036	8.06866	GGT5;GSTM5
Disease Homo sapiens R-HSA-1643685	7/725	0.108706	1	1.73967	3.86051	ADAMTS5;FGF7;SYT1;ADAMTS1;LUM;ADAMTSL3;DCN
Regulation of FZD by ubiquitination Homo sapiens R-HSA-4641263	1/21	0.110355	1	8.58001	18.9108	RSPO3
NOTCH2 Activation and Transmission of Signal to the Nucleus Homo sapiens R-HSA-2979096	1/21	0.110355	1	8.58001	18.9108	MDK
Synthesis of Leukotrienes (LT) and Eoxins (EX) Homo sapiens R-HSA-2142691	1/21	0.110355	1	8.58001	18.9108	GGT5
Aflatoxin activation and detoxification Homo sapiens R-HSA-5423646	1/21	0.110355	1	8.58001	18.9108	GGT5
Signaling by ERBB4 Homo sapiens R-HSA-1236394	4/330	0.111678	1	2.184	4.78762	FGF7;CXCL12;FN1;GFRA1
MHC class II antigen presentation Homo sapiens R-HSA-2132295	2/103	0.111907	1	3.49864	7.66233	CTSH;CTSC
Downstream signaling of activated FGFR1 Homo sapiens R-HSA-5654687	4/332	0.1135	1	2.17085	4.72365	FGF7;FLRT2;FN1;GFRA1
RA biosynthesis pathway Homo sapiens R-HSA-5365859	1/22	0.115298	1	8.19001	17.6924	ALDH1A3
Common Pathway of Fibrin Clot Formation Homo sapiens R-HSA-140875	1/22	0.115298	1	8.19001	17.6924	SERPINE2
Intrinsic Pathway of Fibrin Clot Formation Homo sapiens R-HSA-140837	1/22	0.115298	1	8.19001	17.6924	SERPINE2
Signaling by FGFR1 Homo sapiens R-HSA-5654736	4/336	0.117184	1	2.145	4.5989	FGF7;FLRT2;FN1;GFRA1
Dopamine Neurotransmitter Release Cycle Homo sapiens R-HSA-212676	1/23	0.120213	1	7.83392	16.5961	SYT1
Laminin interactions Homo sapiens R-HSA-3000157	1/23	0.120213	1	7.83392	16.5961	LAMA4
Signaling by BMP Homo sapiens R-HSA-201451	1/23	0.120213	1	7.83392	16.5961	FSTL1
RNA Polymerase III Transcription Termination Homo sapiens R-HSA-73980	1/23	0.120213	1	7.83392	16.5961	NFIB
Insulin processing Homo sapiens R-HSA-264876	1/24	0.125102	1	7.50751	15.6053	CPE
Endogenous sterols Homo sapiens R-HSA-211976	1/24	0.125102	1	7.50751	15.6053	CYP1B1
A tetrasaccharide linker sequence is required for GAG synthesis Homo sapiens R-HSA-1971475	1/26	0.134798	1	6.93001	13.8876	DCN
SHC-mediated cascade:FGFR2 Homo sapiens R-HSA-5654699	1/26	0.134798	1	6.93001	13.8876	FGF7
Signaling by EGFR Homo sapiens R-HSA-177929	4/355	0.135378	1	2.0302	4.05975	FGF7;FN1;GFRA1;SPRY1
Vesicle-mediated transport Homo sapiens R-HSA-5653656	5/492	0.138728	1	1.8311	3.61686	COL1A1;COLEC12;COL1A2;SCARA5;CTSC
Uptake and actions of bacterial toxins Homo sapiens R-HSA-5339562	1/27	0.139606	1	6.67334	13.1393	SYT1
Integrin alphaIIb beta3 signaling Homo sapiens R-HSA-354192	1/27	0.139606	1	6.67334	13.1393	FN1
Interleukin-6 family signaling Homo sapiens R-HSA-6783589	1/27	0.139606	1	6.67334	13.1393	LIFR
Keratan sulfate biosynthesis Homo sapiens R-HSA-2022854	1/27	0.139606	1	6.67334	13.1393	LUM
EGFR downregulation Homo sapiens R-HSA-182971	1/27	0.139606	1	6.67334	13.1393	SPRY1
GRB2 events in EGFR signaling Homo sapiens R-HSA-179812	3/235	0.142455	1	2.30017	4.48241	FGF7;FN1;GFRA1
SHC1 events in EGFR signaling Homo sapiens R-HSA-180336	3/235	0.142455	1	2.30017	4.48241	FGF7;FN1;GFRA1
SOS-mediated signalling Homo sapiens R-HSA-112412	3/235	0.142455	1	2.30017	4.48241	FGF7;FN1;GFRA1
SHC1 events in ERBB4 signaling Homo sapiens R-HSA-1250347	3/235	0.142455	1	2.30017	4.48241	FGF7;FN1;GFRA1
RAF/MAP kinase cascade Homo sapiens R-HSA-5673001	3/235	0.142455	1	2.30017	4.48241	FGF7;FN1;GFRA1
FRS-mediated FGFR2 signaling Homo sapiens R-HSA-5654700	3/236	0.143741	1	2.29043	4.44283	FGF7;FN1;GFRA1
FRS-mediated FGFR4 signaling Homo sapiens R-HSA-5654712	3/236	0.143741	1	2.29043	4.44283	FGF7;FN1;GFRA1
FRS-mediated FGFR3 signaling Homo sapiens R-HSA-5654706	3/236	0.143741	1	2.29043	4.44283	FGF7;FN1;GFRA1
FRS-mediated FGFR1 signaling Homo sapiens R-HSA-5654693	3/236	0.143741	1	2.29043	4.44283	FGF7;FN1;GFRA1
Signaling by PDGF Homo sapiens R-HSA-186797	4/364	0.144379	1	1.98	3.83192	FGF7;FN1;COL6A3;GFRA1
Glycosaminoglycan metabolism Homo sapiens R-HSA-1630316	2/121	0.145312	1	2.97818	5.74453	LUM;DCN
Signaling by FGFR Homo sapiens R-HSA-190236	4/366	0.146411	1	1.96918	3.78346	FGF7;FLRT2;FN1;GFRA1
ARMS-mediated activation Homo sapiens R-HSA-170984	3/239	0.147622	1	2.26168	4.32682	FGF7;FN1;GFRA1
Signalling to p38 via RIT and RIN Homo sapiens R-HSA-187706	3/239	0.147622	1	2.26168	4.32682	FGF7;FN1;GFRA1
Frs2-mediated activation Homo sapiens R-HSA-170968	3/240	0.148923	1	2.25225	4.28902	FGF7;FN1;GFRA1
Surfactant metabolism Homo sapiens R-HSA-5683826	1/29	0.149143	1	6.21311	11.8226	CTSH
MAPK1/MAPK3 signaling Homo sapiens R-HSA-5684996	3/241	0.150228	1	2.24291	4.25166	FGF7;FN1;GFRA1
Prolonged ERK activation events Homo sapiens R-HSA-169893	3/242	0.151536	1	2.23364	4.21472	FGF7;FN1;GFRA1
Activated NOTCH1 Transmits Signal to the Nucleus Homo sapiens R-HSA-2122948	1/30	0.153872	1	6.00601	11.241	DLK1
Metabolism of steroid hormones Homo sapiens R-HSA-196071	1/30	0.153872	1	6.00601	11.241	STAR
MAPK targets/ Nuclear events mediated by MAP kinases Homo sapiens R-HSA-450282	1/30	0.153872	1	6.00601	11.241	JUN
NGF signalling via TRKA from the plasma membrane Homo sapiens R-HSA-187037	4/374	0.15465	1	1.92706	3.59703	NTRK2;FGF7;FN1;GFRA1
Interleukin receptor SHC signaling Homo sapiens R-HSA-912526	3/245	0.155485	1	2.20629	4.10636	FGF7;FN1;GFRA1
Signalling to RAS Homo sapiens R-HSA-167044	3/246	0.156808	1	2.19732	4.07105	FGF7;FN1;GFRA1
Amino acid transport across the plasma membrane Homo sapiens R-HSA-352230	1/31	0.158575	1	5.81226	10.7034	SLC38A2
Axon guidance Homo sapiens R-HSA-422475	5/515	0.158587	1	1.74932	3.22129	FGF7;FN1;COL6A3;GFRA1;SLIT2
VEGFR2 mediated cell proliferation Homo sapiens R-HSA-5218921	3/248	0.159465	1	2.1796	4.0016	FGF7;FN1;GFRA1
Signaling by Robo receptor Homo sapiens R-HSA-376176	1/32	0.163252	1	5.63063	10.2053	SLIT2
Keratan sulfate/keratin metabolism Homo sapiens R-HSA-1638074	1/32	0.163252	1	5.63063	10.2053	LUM
Signaling by NOTCH2 Homo sapiens R-HSA-1980145	1/32	0.163252	1	5.63063	10.2053	MDK
Interleukin-2 signaling Homo sapiens R-HSA-451927	3/252	0.16482	1	2.145	3.86722	FGF7;FN1;GFRA1
Signalling to ERKs Homo sapiens R-HSA-187687	3/253	0.166168	1	2.13652	3.83454	FGF7;FN1;GFRA1
Smooth Muscle Contraction Homo sapiens R-HSA-445355	1/33	0.167904	1	5.46001	9.74264	ANXA1
FGFR2 mutant receptor activation Homo sapiens R-HSA-1839126	1/33	0.167904	1	5.46001	9.74264	FGF7
Cargo concentration in the ER Homo sapiens R-HSA-5694530	1/33	0.167904	1	5.46001	9.74264	CTSC
Detoxification of Reactive Oxygen Species Homo sapiens R-HSA-3299685	1/33	0.167904	1	5.46001	9.74264	GPX3
Negative regulation of FGFR2 signaling Homo sapiens R-HSA-5654727	1/34	0.17253	1	5.29942	9.31207	FGF7
Lipoprotein metabolism Homo sapiens R-HSA-174824	1/34	0.17253	1	5.29942	9.31207	PLTP
Signaling by Interleukins Homo sapiens R-HSA-449147	4/392	0.173805	1	1.83857	3.21717	FGF7;FN1;LIFR;GFRA1
Interleukin-3, 5 and GM-CSF signaling Homo sapiens R-HSA-512988	3/261	0.177063	1	2.07104	3.58548	FGF7;FN1;GFRA1
Fc epsilon receptor (FCERI) signaling Homo sapiens R-HSA-2454202	4/395	0.177076	1	1.82461	3.15872	FGF7;JUN;FN1;GFRA1
Platelet Aggregation (Plug Formation) Homo sapiens R-HSA-76009	1/37	0.186254	1	4.86973	8.18428	FN1
Apoptotic cleavage of cellular proteins Homo sapiens R-HSA-111465	1/37	0.186254	1	4.86973	8.18428	GSN
Steroid hormones Homo sapiens R-HSA-209943	1/37	0.186254	1	4.86973	8.18428	STAR
MAP2K and MAPK activation Homo sapiens R-HSA-5674135	1/38	0.190779	1	4.74158	7.85509	FN1
Nuclear signaling by ERBB4 Homo sapiens R-HSA-1251985	1/39	0.195279	1	4.62	7.54598	CXCL12
Formation of Fibrin Clot (Clotting Cascade) Homo sapiens R-HSA-140877	1/39	0.195279	1	4.62	7.54598	SERPINE2
Pre-NOTCH Transcription and Translation Homo sapiens R-HSA-1912408	1/41	0.204204	1	4.39464	6.98148	JUN
RNA Polymerase III Abortive And Retractive Initiation Homo sapiens R-HSA-749476	1/41	0.204204	1	4.39464	6.98148	NFIB
RNA Polymerase III Transcription Homo sapiens R-HSA-74158	1/41	0.204204	1	4.39464	6.98148	NFIB
Netrin-1 signaling Homo sapiens R-HSA-373752	1/42	0.20863	1	4.29	6.72327	SLIT2
Signaling by Retinoic Acid Homo sapiens R-HSA-5362517	1/42	0.20863	1	4.29	6.72327	ALDH1A3
Non-integrin membrane-ECM interactions Homo sapiens R-HSA-3000171	1/42	0.20863	1	4.29	6.72327	LAMA4
IRS-mediated signalling Homo sapiens R-HSA-112399	3/284	0.209407	1	1.90331	2.97578	FGF7;FN1;GFRA1
Classical antibody-mediated complement activation Homo sapiens R-HSA-173623	1/43	0.213031	1	4.19024	6.47944	C1R
Signaling by FGFR2 in disease Homo sapiens R-HSA-5655253	1/43	0.213031	1	4.19024	6.47944	FGF7
TP53 Regulates Transcription of Cell Death Genes Homo sapiens R-HSA-5633008	1/43	0.213031	1	4.19024	6.47944	IGFBP3
Insulin receptor signalling cascade Homo sapiens R-HSA-74751	3/287	0.213722	1	1.88342	2.90626	FGF7;FN1;GFRA1
Cellular Senescence Homo sapiens R-HSA-2559583	2/161	0.22488	1	2.23826	3.33991	JUN;IGFBP7
Transmembrane transport of small molecules Homo sapiens R-HSA-382551	5/594	0.23447	1	1.51667	2.19982	SLC12A2;ABCA10;ABCA9;ABCA8;SLC38A2
Amino acid and oligopeptide SLC transporters Homo sapiens R-HSA-425374	1/49	0.238934	1	3.67715	5.26408	SLC38A2
Creation of C4 and C2 activators Homo sapiens R-HSA-166786	1/49	0.238934	1	3.67715	5.26408	C1R
Phospholipase C-mediated cascade; FGFR2 Homo sapiens R-HSA-5654221	1/49	0.238934	1	3.67715	5.26408	FGF7
Signalling by NGF Homo sapiens R-HSA-166520	4/450	0.240334	1	1.6016	2.28345	NTRK2;FGF7;FN1;GFRA1
Chondroitin sulfate/dermatan sulfate metabolism Homo sapiens R-HSA-1793185	1/50	0.243169	1	3.6036	5.0955	DCN
Apoptotic execution phase Homo sapiens R-HSA-75153	1/51	0.247379	1	3.53294	4.93493	GSN
Nuclear Receptor transcription pathway Homo sapiens R-HSA-383280	1/51	0.247379	1	3.53294	4.93493	NR2F1
Signaling by Insulin receptor Homo sapiens R-HSA-74752	3/311	0.248874	1	1.73807	2.41732	FGF7;FN1;GFRA1
Deposition of new CENPA-containing nucleosomes at the centromere Homo sapiens R-HSA-606279	1/52	0.251567	1	3.465	4.78186	CENPW
Nucleosome assembly Homo sapiens R-HSA-774815	1/52	0.251567	1	3.465	4.78186	CENPW
Heparan sulfate/heparin (HS-GAG) metabolism Homo sapiens R-HSA-1638091	1/54	0.259873	1	3.33667	4.49636	DCN
VEGFA-VEGFR2 Pathway Homo sapiens R-HSA-4420097	3/320	0.262289	1	1.68919	2.26066	FGF7;FN1;GFRA1
Chemokine receptors bind chemokines Homo sapiens R-HSA-380108	1/56	0.268088	1	3.2175	4.23565	CXCL12
Signaling by SCF-KIT Homo sapiens R-HSA-1433557	3/325	0.269783	1	1.6632	2.17902	FGF7;FN1;GFRA1
Developmental Biology Homo sapiens R-HSA-1266738	6/786	0.271229	1	1.37542	1.79464	FGF7;JUN;FN1;COL6A3;GFRA1;SLIT2
Pre-NOTCH Expression and Processing Homo sapiens R-HSA-1912422	1/57	0.272162	1	3.16106	4.11367	JUN
Signaling by VEGF Homo sapiens R-HSA-194138	3/328	0.274292	1	1.64799	2.13178	FGF7;FN1;GFRA1
Downstream signaling of activated FGFR2 Homo sapiens R-HSA-5654696	3/329	0.275796	1	1.64298	2.11631	FGF7;FN1;GFRA1
Downstream signaling of activated FGFR4 Homo sapiens R-HSA-5654716	3/329	0.275796	1	1.64298	2.11631	FGF7;FN1;GFRA1
Downstream signaling of activated FGFR3 Homo sapiens R-HSA-5654708	3/329	0.275796	1	1.64298	2.11631	FGF7;FN1;GFRA1
Signaling by FGFR4 Homo sapiens R-HSA-5654743	3/332	0.280316	1	1.62813	2.07072	FGF7;FN1;GFRA1
Signaling by FGFR3 Homo sapiens R-HSA-5654741	3/333	0.281824	1	1.62324	2.05579	FGF7;FN1;GFRA1
MAP kinase activation in TLR cascade Homo sapiens R-HSA-450294	1/60	0.284248	1	3.003	3.7775	JUN
Constitutive Signaling by Aberrant PI3K in Cancer Homo sapiens R-HSA-2219530	1/61	0.288232	1	2.95377	3.67446	FGF7
TP53 Regulates Transcription of DNA Repair Genes Homo sapiens R-HSA-6796648	1/61	0.288232	1	2.95377	3.67446	JUN
Cytochrome P450 - arranged by substrate type Homo sapiens R-HSA-211897	1/62	0.292195	1	2.90613	3.57551	CYP1B1
Downstream signal transduction Homo sapiens R-HSA-186763	3/341	0.293915	1	1.58516	1.94097	FGF7;FN1;GFRA1
Signaling by FGFR in disease Homo sapiens R-HSA-1226099	1/63	0.296135	1	2.86	3.48045	FGF7
DAP12 signaling Homo sapiens R-HSA-2424491	3/344	0.29846	1	1.57134	1.89994	FGF7;FN1;GFRA1
TCF dependent signaling in response to WNT Homo sapiens R-HSA-201681	2/199	0.302884	1	1.81086	2.1629	SFRP1;RSPO3
COPII (Coat Protein 2) Mediated Vesicle Transport Homo sapiens R-HSA-204005	1/68	0.315514	1	2.64971	3.05657	CTSC
Amyloid fiber formation Homo sapiens R-HSA-977225	1/68	0.315514	1	2.64971	3.05657	GSN
DAP12 interactions Homo sapiens R-HSA-2172127	3/359	0.321233	1	1.50568	1.70984	FGF7;FN1;GFRA1
Signaling by FGFR2 Homo sapiens R-HSA-5654738	3/361	0.324273	1	1.49734	1.68626	FGF7;FN1;GFRA1
Lipid digestion, mobilization, and transport Homo sapiens R-HSA-73923	1/71	0.326887	1	2.53775	2.83756	PLTP
Transmission across Chemical Synapses Homo sapiens R-HSA-112315	2/211	0.327374	1	1.70787	1.9071	SYT1;SLC38A2
Post-translational protein modification Homo sapiens R-HSA-597592	4/521	0.328065	1	1.38334	1.54179	ADAMTS5;ADAMTS1;ADAMTSL3;CTSC
Signaling by NOTCH1 Homo sapiens R-HSA-1980143	1/72	0.330636	1	2.5025	2.76961	DLK1
TRAF6 Mediated Induction of proinflammatory cytokines Homo sapiens R-HSA-168180	1/72	0.330636	1	2.5025	2.76961	JUN
Cellular responses to stress Homo sapiens R-HSA-2262752	3/367	0.333394	1	1.47286	1.61784	JUN;GPX3;IGFBP7
PI3K Cascade Homo sapiens R-HSA-109704	1/79	0.356306	1	2.28076	2.35366	FGF7
Toll Like Receptor 10 (TLR10) Cascade Homo sapiens R-HSA-168142	1/82	0.367007	1	2.19732	2.20254	JUN
Toll Like Receptor 5 (TLR5) Cascade Homo sapiens R-HSA-168176	1/82	0.367007	1	2.19732	2.20254	JUN
MyD88 cascade initiated on plasma membrane Homo sapiens R-HSA-975871	1/82	0.367007	1	2.19732	2.20254	JUN
PI5P, PP2A and IER3 Regulate PI3K/AKT Signaling Homo sapiens R-HSA-6811558	1/83	0.370535	1	2.17085	2.15523	FGF7
TRAF6 mediated induction of NFkB and MAP kinases upon TLR7/8 or 9 activation Homo sapiens R-HSA-975138	1/83	0.370535	1	2.17085	2.15523	JUN
Hedgehog 'on' state Homo sapiens R-HSA-5632684	1/85	0.377531	1	2.11977	2.06487	HHIP
MyD88 dependent cascade initiated on endosome Homo sapiens R-HSA-975155	1/85	0.377531	1	2.11977	2.06487	JUN
Toll Like Receptor 7/8 (TLR7/8) Cascade Homo sapiens R-HSA-168181	1/85	0.377531	1	2.11977	2.06487	JUN
PI3K/AKT Signaling in Cancer Homo sapiens R-HSA-2219528	1/86	0.381001	1	2.09512	2.02169	FGF7
Chromosome Maintenance Homo sapiens R-HSA-73886	1/86	0.381001	1	2.09512	2.02169	CENPW
Toll Like Receptor 9 (TLR9) Cascade Homo sapiens R-HSA-168138	1/88	0.387882	1	2.0475	1.93909	JUN
Activation of anterior HOX genes in hindbrain development during early embryogenesis Homo sapiens R-HSA-5617472	1/89	0.391295	1	2.0245	1.89957	JUN
Activation of HOX genes during differentiation Homo sapiens R-HSA-5619507	1/89	0.391295	1	2.0245	1.89957	JUN
Negative regulation of the PI3K/AKT network Homo sapiens R-HSA-199418	1/90	0.394688	1	2.002	1.86118	FGF7
Oxidative Stress Induced Senescence Homo sapiens R-HSA-2559580	1/91	0.398063	1	1.98	1.82387	JUN
MAPK6/MAPK4 signaling Homo sapiens R-HSA-5687128	1/92	0.401419	1	1.95848	1.7876	JUN
MyD88:Mal cascade initiated on plasma membrane Homo sapiens R-HSA-166058	1/92	0.401419	1	1.95848	1.7876	JUN
Toll Like Receptor TLR1:TLR2 Cascade Homo sapiens R-HSA-168179	1/92	0.401419	1	1.95848	1.7876	JUN
Toll Like Receptor TLR6:TLR2 Cascade Homo sapiens R-HSA-168188	1/92	0.401419	1	1.95848	1.7876	JUN
Toll Like Receptor 2 (TLR2) Cascade Homo sapiens R-HSA-181438	1/92	0.401419	1	1.95848	1.7876	JUN
MyD88-independent TLR3/TLR4 cascade Homo sapiens R-HSA-166166	1/97	0.417923	1	1.85753	1.62062	JUN
Toll Like Receptor 3 (TLR3) Cascade Homo sapiens R-HSA-168164	1/97	0.417923	1	1.85753	1.62062	JUN
TRIF-mediated TLR3/TLR4 signaling Homo sapiens R-HSA-937061	1/97	0.417923	1	1.85753	1.62062	JUN
Cell surface interactions at the vascular wall Homo sapiens R-HSA-202733	1/101	0.4308	1	1.78396	1.50229	FN1
SLC-mediated transmembrane transport Homo sapiens R-HSA-425407	2/268	0.439499	1	1.34463	1.10545	SLC12A2;SLC38A2
Cytokine Signaling in Immune system Homo sapiens R-HSA-1280215	4/620	0.452341	1	1.16245	0.922197	FGF7;FN1;LIFR;GFRA1
Activated TLR4 signalling Homo sapiens R-HSA-166054	1/112	0.464777	1	1.60875	1.23262	JUN
Metabolism of carbohydrates Homo sapiens R-HSA-71387	2/282	0.465539	1	1.27787	0.977009	LUM;DCN
RNA Polymerase I, RNA Polymerase III, and Mitochondrial Transcription Homo sapiens R-HSA-504046	1/116	0.476627	1	1.55328	1.15101	NFIB
Signaling by Wnt Homo sapiens R-HSA-195721	2/295	0.489081	1	1.22156	0.873694	SFRP1;RSPO3
PI-3K cascade:FGFR1 Homo sapiens R-HSA-5654689	1/122	0.493916	1	1.47689	1.04178	FGF7
PI-3K cascade:FGFR3 Homo sapiens R-HSA-5654710	1/122	0.493916	1	1.47689	1.04178	FGF7
PI3K events in ERBB4 signaling Homo sapiens R-HSA-1250342	1/122	0.493916	1	1.47689	1.04178	FGF7
PIP3 activates AKT signaling Homo sapiens R-HSA-1257604	1/122	0.493916	1	1.47689	1.04178	FGF7
PI-3K cascade:FGFR4 Homo sapiens R-HSA-5654720	1/122	0.493916	1	1.47689	1.04178	FGF7
PI-3K cascade:FGFR2 Homo sapiens R-HSA-5654695	1/122	0.493916	1	1.47689	1.04178	FGF7
Rho GTPase cycle Homo sapiens R-HSA-194840	1/122	0.493916	1	1.47689	1.04178	ARHGAP20
Toll Like Receptor 4 (TLR4) Cascade Homo sapiens R-HSA-166016	1/122	0.493916	1	1.47689	1.04178	JUN
Metabolism of lipids and lipoproteins Homo sapiens R-HSA-556833	4/659	0.499618	1	1.09366	0.758901	GGT5;STAR;CYP1B1;PLTP
Neuronal System Homo sapiens R-HSA-112316	2/301	0.499729	1	1.19721	0.830493	SYT1;SLC38A2
GAB1 signalosome Homo sapiens R-HSA-180292	1/125	0.502347	1	1.44144	0.99238	FGF7
PI3K/AKT activation Homo sapiens R-HSA-198203	1/125	0.502347	1	1.44144	0.99238	FGF7
ER to Golgi Anterograde Transport Homo sapiens R-HSA-199977	1/131	0.518794	1	1.37542	0.902618	CTSC
Signaling by Hedgehog Homo sapiens R-HSA-5358351	1/136	0.532088	1	1.32485	0.835913	HHIP
Toll-Like Receptors Cascades Homo sapiens R-HSA-168898	1/140	0.54246	1	1.287	0.787183	JUN
Transcriptional Regulation by TP53 Homo sapiens R-HSA-3700989	2/348	0.578114	1	1.03552	0.567448	JUN;IGFBP3
Immunoregulatory interactions between a Lymphoid and a non-Lymphoid cell Homo sapiens R-HSA-198933	1/157	0.584058	1	1.14764	0.617151	C3
Role of LAT2/NTAL/LAB on calcium mobilization Homo sapiens R-HSA-2730905	1/162	0.595564	1	1.11222	0.576406	FGF7
Transport to the Golgi and subsequent modification Homo sapiens R-HSA-948021	1/162	0.595564	1	1.11222	0.576406	CTSC
Apoptosis Homo sapiens R-HSA-109581	1/163	0.597827	1	1.1054	0.568678	GSN
Programmed Cell Death Homo sapiens R-HSA-5357801	1/166	0.604541	1	1.08542	0.546279	GSN
Adaptive Immune System Homo sapiens R-HSA-1280218	4/762	0.614971	1	0.945828	0.459843	C3;FGF7;CTSH;CTSC
Metabolism Homo sapiens R-HSA-1430728	10/1908	0.623168	1	0.944341	0.446615	GGT5;STAR;ADH1B;LUM;EPHX1;CYP1B1;PLTP;DCN;CYGB;GSTM5
Downstream signaling events of B Cell Receptor (BCR) Homo sapiens R-HSA-1168372	1/192	0.658263	1	0.938438	0.392408	FGF7
Muscle contraction Homo sapiens R-HSA-397014	1/196	0.66586	1	0.919287	0.373852	ANXA1
Signaling by the B Cell Receptor (BCR) Homo sapiens R-HSA-983705	1/233	0.728651	1	0.773305	0.244798	FGF7
Asparagine N-linked glycosylation Homo sapiens R-HSA-446203	1/259	0.76563	1	0.695676	0.185785	CTSC
Diseases of signal transduction Homo sapiens R-HSA-5663202	1/288	0.801008	1	0.625626	0.138816	FGF7
Generic Transcription Pathway Homo sapiens R-HSA-212436	3/812	0.833711	1	0.66569	0.121068	JUN;IGFBP3;NR2F1
Infectious disease Homo sapiens R-HSA-5663205	1/348	0.858268	1	0.517759	0.0791337	SYT1
Signaling by Rho GTPases Homo sapiens R-HSA-194315	1/367	0.872735	1	0.490954	0.0668301	ARHGAP20
Membrane Trafficking Homo sapiens R-HSA-199991	1/420	0.905804	1	0.429	0.0424419	CTSC
Cell Cycle Homo sapiens R-HSA-1640170	1/566	0.959053	1	0.31834	0.0133093	CENPW
Gene Expression Homo sapiens R-HSA-74160	4/1631	0.983226	1	0.441889	0.00747503	JUN;NFIB;IGFBP3;NR2F1

## Sheet: KEGG_2016
Term	Overlap	P.value	Adjusted.P.value	Odds.Ratio	Combined.Score	Genes
Complement and coagulation cascades Homo sapiens hsa04610	6/79	5.10032e-06	0.00149439	13.6846	166.763	CFD;C3;C6;CFH;C7;C1R
Protein digestion and absorption Homo sapiens hsa04974	6/90	1.08736e-05	0.00159298	12.012	137.287	COL1A1;COL1A2;COL14A1;COL12A1;COL6A3;SLC38A2
Metabolism of xenobiotics by cytochrome P450 Homo sapiens hsa00980	5/73	5.34937e-05	0.00522455	12.3411	121.386	ALDH1A3;ADH1B;EPHX1;CYP1B1;GSTM5
Pathways in cancer Homo sapiens hsa05200	10/397	7.35969e-05	0.00539097	4.53854	43.1929	FGF7;JUN;EDNRB;CXCL12;HHIP;LAMA4;AGTR1;FN1;LPAR4;IGF1
ECM-receptor interaction Homo sapiens hsa04512	5/82	9.34028e-05	0.0054734	10.9866	101.94	COL1A1;COL1A2;LAMA4;FN1;COL6A3
Chemical carcinogenesis Homo sapiens hsa05204	5/82	9.34028e-05	0.00456117	10.9866	101.94	ALDH1A3;ADH1B;EPHX1;CYP1B1;GSTM5
Focal adhesion Homo sapiens hsa04510	7/202	0.000135193	0.00565879	6.24387	55.6254	COL1A1;JUN;COL1A2;LAMA4;FN1;COL6A3;IGF1
AGE-RAGE signaling pathway in diabetic complications Homo sapiens hsa04933	5/101	0.000249434	0.00913553	8.91981	74.0016	COL1A1;JUN;COL1A2;AGTR1;FN1
Staphylococcus aureus infection Homo sapiens hsa05150	4/56	0.000264263	0.00860322	12.87	106.03	CFD;C3;CFH;C1R
PI3K-Akt signaling pathway Homo sapiens hsa04151	8/341	0.000633397	0.0185585	4.2271	31.1301	COL1A1;FGF7;COL1A2;LAMA4;FN1;COL6A3;LPAR4;IGF1
ABC transporters Homo sapiens hsa02010	3/44	0.00186722	0.049736	12.285	77.1905	ABCA10;ABCA9;ABCA8
Amoebiasis Homo sapiens hsa05146	4/100	0.00234074	0.057153	7.20721	43.6561	COL1A1;COL1A2;LAMA4;FN1
Ovarian steroidogenesis Homo sapiens hsa04913	3/50	0.00269753	0.0607983	10.8108	63.9505	STAR;CYP1B1;IGF1
Glutathione metabolism Homo sapiens hsa00480	3/52	0.0030173	0.0631477	10.395	60.3263	GGT5;GPX3;GSTM5
Neuroactive ligand-receptor interaction Homo sapiens hsa04080	6/277	0.00450385	0.0879751	3.90282	21.0862	PTGFR;EDNRB;NPY2R;LEPR;AGTR1;LPAR4
Drug metabolism - cytochrome P450 Homo sapiens hsa00982	3/69	0.00668271	0.122377	7.83392	39.2341	ALDH1A3;ADH1B;GSTM5
Systemic lupus erythematosus Homo sapiens hsa05322	4/135	0.00681518	0.117462	5.33867	26.6325	C3;C6;C7;C1R
Pertussis Homo sapiens hsa05133	3/75	0.00840882	0.136877	7.20721	34.4395	C3;JUN;C1R
Tyrosine metabolism Homo sapiens hsa00350	2/35	0.0161203	0.248591	10.296	42.4986	ALDH1A3;ADH1B
Prion diseases Homo sapiens hsa05020	2/35	0.0161203	0.236162	10.296	42.4986	C6;C7
Proteoglycans in cancer Homo sapiens hsa05205	4/203	0.0266212	0.371429	3.55035	12.8737	LUM;FN1;IGF1;DCN
Axon guidance Homo sapiens hsa04360	3/127	0.0337867	0.449978	4.25622	14.4188	NTNG1;CXCL12;SLIT2
Cyanoamino acid metabolism Homo sapiens hsa00460	1/7	0.0382145	0.48682	25.74	84.0293	GGT5
Apoptosis Homo sapiens hsa04210	3/140	0.0431039	0.526226	3.861	12.1395	JUN;CTSH;CTSC
Wnt signaling pathway Homo sapiens hsa04310	3/142	0.0446402	0.523184	3.80662	11.8352	SFRP1;JUN;SERPINF1
Signaling pathways regulating pluripotency of stem cells Homo sapiens hsa04550	3/142	0.0446402	0.503061	3.80662	11.8352	LIFR;INHBA;IGF1
Phospholipase D signaling pathway Homo sapiens hsa04072	3/144	0.0462037	0.501395	3.75375	11.5417	PTGFR;AGTR1;LPAR4
Arachidonic acid metabolism Homo sapiens hsa00590	2/62	0.0465268	0.48687	5.81226	17.8304	GGT5;GPX3
Glycolysis / Gluconeogenesis Homo sapiens hsa00010	2/67	0.053445	0.539979	5.37851	15.7542	ALDH1A3;ADH1B
Phagosome Homo sapiens hsa04145	3/154	0.0544212	0.531514	3.51	10.2176	C3;COLEC12;C1R
p53 signaling pathway Homo sapiens hsa04115	2/69	0.0563085	0.532206	5.22261	15.025	IGFBP3;IGF1
Melanoma Homo sapiens hsa05218	2/71	0.0592247	0.542276	5.0755	14.3455	FGF7;IGF1
Taurine and hypotaurine metabolism Homo sapiens hsa00430	1/11	0.0593979	0.527382	16.38	46.2489	GGT5
Cytokine-cytokine receptor interaction Homo sapiens hsa04060	4/265	0.0602621	0.519318	2.7197	7.63978	CXCL12;LEPR;LIFR;INHBA
Leishmaniasis Homo sapiens hsa05140	2/73	0.0621921	0.520637	4.93644	13.7111	C3;JUN
Aldosterone synthesis and secretion Homo sapiens hsa04925	2/81	0.0745446	0.60671	4.44889	11.5509	STAR;AGTR1
Calcium signaling pathway Homo sapiens hsa04020	3/180	0.0787673	0.623752	3.003	7.6314	PTGFR;EDNRB;AGTR1
TGF-beta signaling pathway Homo sapiens hsa04350	2/84	0.0793635	0.611934	4.29	10.8697	INHBA;DCN
Small cell lung cancer Homo sapiens hsa05222	2/86	0.082629	0.620777	4.19024	10.4479	LAMA4;FN1
Rheumatoid arthritis Homo sapiens hsa05323	2/90	0.0892811	0.653984	4.004	9.67354	JUN;CXCL12
Phenylalanine metabolism Homo sapiens hsa00360	1/17	0.0903091	0.64538	10.5988	25.4851	ALDH1A3
Viral carcinogenesis Homo sapiens hsa05203	3/205	0.105871	0.738577	2.63678	5.92098	C3;JUN;GSN
Rap1 signaling pathway Homo sapiens hsa04015	3/211	0.112859	0.769016	2.5618	5.58887	FGF7;LPAR4;IGF1
Chagas disease (American trypanosomiasis) Homo sapiens hsa05142	2/104	0.113705	0.757172	3.465	7.53343	C3;JUN
Regulation of actin cytoskeleton Homo sapiens hsa04810	3/214	0.116418	0.75801	2.52589	5.4321	FGF7;GSN;FN1
Renin-angiotensin system Homo sapiens hsa04614	1/23	0.120213	0.765707	7.83392	16.5961	AGTR1
Histidine metabolism Homo sapiens hsa00340	1/24	0.125102	0.77989	7.50751	15.6053	ALDH1A3
Neurotrophin signaling pathway Homo sapiens hsa04722	2/120	0.143404	0.875364	3.003	5.83209	NTRK2;JUN
Platelet activation Homo sapiens hsa04611	2/122	0.147226	0.880349	2.95377	5.65881	COL1A1;COL1A2
Lysosome Homo sapiens hsa04142	2/123	0.149144	0.873984	2.92976	5.57487	CTSH;CTSC
AMPK signaling pathway Homo sapiens hsa04152	2/124	0.151068	0.867899	2.90613	5.49267	LEPR;IGF1
beta-Alanine metabolism Homo sapiens hsa00410	1/31	0.158575	0.89351	5.81226	10.7034	ALDH1A3
MAPK signaling pathway Homo sapiens hsa04010	3/255	0.168872	0.933578	2.11977	3.77024	NTRK2;FGF7;JUN
African trypanosomiasis Homo sapiens hsa05143	1/35	0.17713	0.961093	5.14801	8.91054	LAMA4
Aldosterone-regulated sodium reabsorption Homo sapiens hsa04960	1/39	0.195279	1	4.62	7.54598	IGF1
Tryptophan metabolism Homo sapiens hsa00380	1/40	0.199754	1	4.5045	7.25527	CYP1B1
Non-alcoholic fatty liver disease (NAFLD) Homo sapiens hsa04932	2/151	0.204547	1	2.38649	3.78726	JUN;LEPR
Type I diabetes mellitus Homo sapiens hsa04940	1/43	0.213031	1	4.19024	6.47944	CPE
Fatty acid degradation Homo sapiens hsa00071	1/44	0.217408	1	4.095	6.24889	ADH1B
Jak-STAT signaling pathway Homo sapiens hsa04630	2/158	0.218761	1	2.28076	3.46625	LEPR;LIFR
Intestinal immune network for IgA production Homo sapiens hsa04672	1/48	0.234677	1	3.75375	5.44124	CXCL12
cGMP-PKG signaling pathway Homo sapiens hsa04022	2/167	0.237155	1	2.15785	3.10523	EDNRB;AGTR1
Cocaine addiction Homo sapiens hsa05030	1/49	0.238934	1	3.67715	5.26408	JUN
Hedgehog signaling pathway Homo sapiens hsa04340	1/50	0.243169	1	3.6036	5.0955	HHIP
Vibrio cholerae infection Homo sapiens hsa05110	1/51	0.247379	1	3.53294	4.93493	SLC12A2
Transcriptional misregulation in cancer Homo sapiens hsa05202	2/180	0.263857	1	2.002	2.66736	IGFBP3;IGF1
Legionellosis Homo sapiens hsa05134	1/55	0.263992	1	3.276	4.3631	C3
Basal cell carcinoma Homo sapiens hsa05217	1/55	0.263992	1	3.276	4.3631	HHIP
Herpes simplex infection Homo sapiens hsa05168	2/185	0.27414	1	1.94789	2.5208	C3;JUN
Steroid hormone biosynthesis Homo sapiens hsa00140	1/58	0.276213	1	3.10655	3.99684	CYP1B1
Long-term depression Homo sapiens hsa04730	1/60	0.284248	1	3.003	3.7775	IGF1
mTOR signaling pathway Homo sapiens hsa04150	1/60	0.284248	1	3.003	3.7775	IGF1
Colorectal cancer Homo sapiens hsa05210	1/62	0.292195	1	2.90613	3.57551	JUN
Synaptic vesicle cycle Homo sapiens hsa04721	1/63	0.296135	1	2.86	3.48045	SYT1
Renin secretion Homo sapiens hsa04924	1/64	0.300054	1	2.81532	3.38905	AGTR1
Longevity regulating pathway - multiple species Homo sapiens hsa04213	1/64	0.300054	1	2.81532	3.38905	IGF1
cAMP signaling pathway Homo sapiens hsa04024	2/199	0.302884	1	1.81086	2.1629	JUN;HHIP
Inflammatory bowel disease (IBD) Homo sapiens hsa05321	1/65	0.303951	1	2.772	3.30114	JUN
Glioma Homo sapiens hsa05214	1/65	0.303951	1	2.772	3.30114	IGF1
Retinol metabolism Homo sapiens hsa00830	1/65	0.303951	1	2.772	3.30114	ADH1B
Renal cell carcinoma Homo sapiens hsa05211	1/66	0.307827	1	2.73	3.21654	JUN
Amphetamine addiction Homo sapiens hsa05031	1/67	0.311681	1	2.68926	3.13507	JUN
Epithelial cell signaling in Helicobacter pylori infection Homo sapiens hsa05120	1/68	0.315514	1	2.64971	3.05657	JUN
PPAR signaling pathway Homo sapiens hsa03320	1/69	0.319326	1	2.61131	2.98092	PLTP
Adipocytokine signaling pathway Homo sapiens hsa04920	1/70	0.323117	1	2.574	2.90796	LEPR
Thyroid hormone synthesis Homo sapiens hsa04918	1/71	0.326887	1	2.53775	2.83756	GPX3
Bile secretion Homo sapiens hsa04976	1/71	0.326887	1	2.53775	2.83756	EPHX1
B cell receptor signaling pathway Homo sapiens hsa04662	1/73	0.334364	1	2.46822	2.704	JUN
Bacterial invasion of epithelial cells Homo sapiens hsa05100	1/78	0.3527	1	2.31	2.40734	FN1
Ras signaling pathway Homo sapiens hsa04014	2/227	0.359664	1	1.58749	1.62334	FGF7;IGF1
Hypertrophic cardiomyopathy (HCM) Homo sapiens hsa05410	1/83	0.370535	1	2.17085	2.15523	IGF1
Insulin secretion Homo sapiens hsa04911	1/85	0.377531	1	2.11977	2.06487	RIMS2
Salmonella infection Homo sapiens hsa05132	1/86	0.381001	1	2.09512	2.02169	JUN
ErbB signaling pathway Homo sapiens hsa04012	1/87	0.384451	1	2.07104	1.97978	JUN
GABAergic synapse Homo sapiens hsa04727	1/88	0.387882	1	2.0475	1.93909	SLC38A2
Salivary secretion Homo sapiens hsa04970	1/89	0.391295	1	2.0245	1.89957	SLC12A2
Prostate cancer Homo sapiens hsa05215	1/89	0.391295	1	2.0245	1.89957	IGF1
Dilated cardiomyopathy Homo sapiens hsa05414	1/90	0.394688	1	2.002	1.86118	IGF1
GnRH signaling pathway Homo sapiens hsa04912	1/91	0.398063	1	1.98	1.82387	JUN
Fc gamma R-mediated phagocytosis Homo sapiens hsa04666	1/93	0.404756	1	1.93742	1.75234	GSN
NF-kappa B signaling pathway Homo sapiens hsa04064	1/93	0.404756	1	1.93742	1.75234	CXCL12
Longevity regulating pathway - mammal Homo sapiens hsa04211	1/94	0.408075	1	1.91681	1.71804	IGF1
Pancreatic secretion Homo sapiens hsa04972	1/96	0.414658	1	1.87688	1.65222	SLC12A2
Inflammatory mediator regulation of TRP channels Homo sapiens hsa04750	1/98	0.421169	1	1.83857	1.58985	IGF1
Progesterone-mediated oocyte maturation Homo sapiens hsa04914	1/98	0.421169	1	1.83857	1.58985	IGF1
Estrogen signaling pathway Homo sapiens hsa04915	1/99	0.424397	1	1.82	1.5599	JUN
Melanogenesis Homo sapiens hsa04916	1/100	0.427608	1	1.8018	1.53072	EDNRB
Choline metabolism in cancer Homo sapiens hsa05231	1/101	0.4308	1	1.78396	1.50229	JUN
HIF-1 signaling pathway Homo sapiens hsa04066	1/103	0.437133	1	1.74932	1.4476	IGF1
T cell receptor signaling pathway Homo sapiens hsa04660	1/104	0.440273	1	1.7325	1.42128	JUN
Toll-like receptor signaling pathway Homo sapiens hsa04620	1/106	0.446501	1	1.69981	1.37058	JUN
TNF signaling pathway Homo sapiens hsa04668	1/110	0.458752	1	1.638	1.2764	JUN
Glutamatergic synapse Homo sapiens hsa04724	1/114	0.470735	1	1.58053	1.19087	SLC38A2
Toxoplasmosis Homo sapiens hsa05145	1/118	0.482454	1	1.52695	1.11295	LAMA4
Leukocyte transendothelial migration Homo sapiens hsa04670	1/118	0.482454	1	1.52695	1.11295	CXCL12
Vascular smooth muscle contraction Homo sapiens hsa04270	1/120	0.488217	1	1.5015	1.07657	AGTR1
Oocyte meiosis Homo sapiens hsa04114	1/123	0.496742	1	1.46488	1.02495	IGF1
Osteoclast differentiation Homo sapiens hsa04380	1/132	0.521482	1	1.365	0.888725	JUN
FoxO signaling pathway Homo sapiens hsa04068	1/133	0.524156	1	1.35474	0.875115	IGF1
Cell adhesion molecules (CAMs) Homo sapiens hsa04514	1/142	0.54756	1	1.26887	0.764222	NTNG1
Hepatitis B Homo sapiens hsa05161	1/146	0.557592	1	1.23411	0.720878	JUN
Adrenergic signaling in cardiomyocytes Homo sapiens hsa04261	1/148	0.562525	1	1.21743	0.700413	AGTR1
Oxytocin signaling pathway Homo sapiens hsa04921	1/158	0.586385	1	1.14038	0.608711	JUN
Influenza A Homo sapiens hsa05164	1/175	0.624023	1	1.0296	0.485527	JUN
Tuberculosis Homo sapiens hsa05152	1/178	0.630303	1	1.01225	0.467208	C3
Alcoholism Homo sapiens hsa05034	1/179	0.632373	1	1.00659	0.461297	NTRK2
Chemokine signaling pathway Homo sapiens hsa04062	1/187	0.648527	1	0.96353	0.417259	CXCL12
Epstein-Barr virus infection Homo sapiens hsa05169	1/202	0.676942	1	0.891981	0.348024	JUN
HTLV-I infection Homo sapiens hsa05166	1/258	0.764305	1	0.698373	0.187715	JUN
MicroRNAs in cancer Homo sapiens hsa05206	1/297	0.810871	1	0.606667	0.127186	CYP1B1
Metabolic pathways Homo sapiens hsa01100	3/1239	0.971423	1	0.436272	0.0126489	GGT5;ALDH1A3;ADH1B

## Sheet: WikiPathways_2016
Term	Overlap	P.value	Adjusted.P.value	Odds.Ratio	Combined.Score	Genes
Senescence and Autophagy in Cancer Homo sapiens WP615	9/105	6.92997e-09	3.0284e-06	15.444	290.153	COL1A1;JUN;GSN;IGFBP5;IGFBP3;FN1;IGFBP7;INHBA;IGF1
Complement Activation Homo sapiens WP545	5/22	1.17439e-07	2.56605e-05	40.95	653.454	CFD;C3;C6;C7;C1R
Complement and Coagulation Cascades Mus musculus WP449	6/55	5.92535e-07	8.63126e-05	19.656	281.845	CFD;C3;C6;CFH;C7;C1R
Complement Activation, Classical Pathway Mus musculus WP200	4/14	8.61687e-07	9.41393e-05	51.4801	718.887	C3;C6;C7;C1R
Complement and Coagulation Cascades Homo sapiens WP558	6/59	9.04532e-07	7.90561e-05	18.3234	254.986	CFD;C3;C6;CFH;C7;C1R
Prostaglandin Synthesis and Regulation Mus musculus WP374	4/30	2.20305e-05	0.00160455	24.024	257.612	PTGFR;EDNRB;ANXA1;S100A6
Prostaglandin Synthesis and Regulation Homo sapiens WP98	4/30	2.20305e-05	0.00137533	24.024	257.612	PTGFR;EDNRB;ANXA1;S100A6
miRNA targets in ECM and membrane receptors Homo sapiens WP2911	4/41	7.76739e-05	0.00424294	17.5786	166.346	COL1A2;LAMA4;FN1;COL6A3
Endochondral Ossification Mus musculus WP1270	4/59	0.000323305	0.0156982	12.2156	98.1758	ADAMTS5;ADAMTS1;IGF1;SLC38A2
Endochondral Ossification Homo sapiens WP474	4/64	0.000441848	0.0193087	11.2613	86.9881	ADAMTS5;ADAMTS1;IGF1;SLC38A2
Focal Adhesion Mus musculus WP85	6/185	0.000585553	0.0232624	5.84368	43.4943	COL1A1;JUN;COL1A2;LAMA4;FN1;IGF1
Inflammatory Response Pathway Mus musculus WP458	3/30	0.000605595	0.0220538	18.018	133.501	COL1A1;COL1A2;FN1
Inflammatory Response Pathway Homo sapiens WP453	3/30	0.000605595	0.0203573	18.018	133.501	COL1A1;COL1A2;FN1
Focal Adhesion Homo sapiens WP306	6/191	0.000692208	0.0216068	5.66011	41.1808	COL1A1;JUN;COL1A2;LAMA4;FN1;IGF1
Adipogenesis genes Mus musculus WP447	5/128	0.000740156	0.0215632	7.03829	50.7366	CFD;NR2F1;LIFR;IGF1;DLK1
Adipogenesis Homo sapiens WP236	5/130	0.000793823	0.0216813	6.93001	49.4709	CFD;NR2F1;LIFR;IGF1;DLK1
Benzo(a)pyrene metabolism Homo sapiens WP696	2/9	0.00107131	0.0275391	40.04	273.829	EPHX1;CYP1B1
Focal Adhesion-PI3K-Akt-mTOR-signaling pathway Mus musculus WP2841	7/303	0.0015159	0.0368026	4.16258	27.0224	COL1A1;FGF7;COL1A2;LAMA4;FN1;LPAR4;IGF1
Myometrial Relaxation and Contraction Pathways Mus musculus WP385	5/151	0.00154801	0.0356041	5.96623	38.6062	JUN;IGFBP5;IGFBP4;IGFBP3;IGFBP6
PodNet: protein-protein interactions in the podocyte Mus musculus WP2310	7/305	0.00157382	0.0343879	4.13528	26.6902	CXCL12;CFH;IGFBP3;AGTR1;ANGPTL2;IGFBP7;IGF1
Estrogen metabolism Mus musculus WP1264	2/11	0.0016249	0.0338134	32.76	210.395	CYP1B1;GSTM5
XPodNet - protein-protein interactions in the podocyte expanded by STRING Mus musculus WP2309	12/808	0.00176134	0.0349866	2.67594	16.97	NTRK2;CXCL12;CFH;SYT1;IGFBP3;LEPR;AGTR1;FN1;ANGPTL2;IGFBP7;IGF1;DLK1
Myometrial Relaxation and Contraction Pathways Homo sapiens WP289	5/156	0.00178637	0.0339411	5.77501	36.5417	JUN;IGFBP5;IGFBP4;IGFBP3;IGFBP6
Estrogen Receptor Pathway Homo sapiens WP2881	2/13	0.00228776	0.0416562	27.72	168.543	JUN;CYP1B1
Glutathione metabolism Mus musculus WP164	2/17	0.00393156	0.0687237	21.1977	117.408	GGT5;GPX3
Integrated Pancreatic Cancer Pathway Homo sapiens WP2377	5/192	0.00436587	0.0733801	4.69219	25.4971	JUN;ANXA1;IGFBP3;INHBA;IGF1
Peptide GPCRs Mus musculus WP234	3/66	0.00590695	0.0956051	8.19001	42.0281	EDNRB;NPY2R;AGTR1
Metapathway biotransformation Mus musculus WP1251	4/132	0.0063019	0.0983547	5.46001	27.6653	GPX3;EPHX1;CYP1B1;GSTM5
Glutathione metabolism Homo sapiens WP100	2/23	0.00715702	0.107849	15.6678	77.3938	GGT5;GPX3
Peptide GPCRs Homo sapiens WP24	3/74	0.00810473	0.118059	7.3046	35.1739	EDNRB;NPY2R;AGTR1
Physiological and Pathological Hypertrophy of the Heart Homo sapiens WP1528	2/25	0.00842558	0.118774	14.4144	68.8502	JUN;LIFR
Allograft Rejection Homo sapiens WP2328	3/78	0.00936103	0.127837	6.93001	32.3714	C3;CXCL12;AGTR1
Nanoparticle-mediated activation of receptor signaling Homo sapiens WP2643	2/28	0.0105021	0.139073	12.87	58.6381	COL1A1;FN1
Glutathione and one carbon metabolism Mus musculus WP730	2/30	0.0119991	0.154223	12.012	53.1282	GGT5;GPX3
Non-odorant GPCRs Mus musculus WP1396	5/256	0.0141297	0.176419	3.51914	14.9897	PTGFR;EDNRB;NPY2R;AGTR1;LPAR4
GPCRs, Class A Rhodopsin-like Homo sapiens WP455	5/259	0.0147915	0.179552	3.47838	14.6569	PTGFR;EDNRB;NPY2R;AGTR1;LPAR4
GPCRs, Class A Rhodopsin-like Mus musculus WP189	4/171	0.0152303	0.179882	4.21474	17.6365	PTGFR;EDNRB;NPY2R;AGTR1
Metapathway biotransformation Homo sapiens WP702	4/178	0.0173906	0.199992	4.04899	16.4058	GPX3;EPHX1;CYP1B1;GSTM5
Hair Follicle Development: Induction (Part 1 of 3) Homo sapiens WP2804	2/42	0.022749	0.254905	8.58001	32.4602	FGF7;INHBA
Aryl Hydrocarbon Receptor Pathway Homo sapiens WP2873	2/46	0.026958	0.294516	7.83392	28.3077	JUN;CYP1B1
Selenium metabolism/Selenoproteins Mus musculus WP108	2/46	0.026958	0.287333	7.83392	28.3077	JUN;GPX3
ESC Pluripotency Pathways Mus musculus WP339	3/117	0.0274227	0.285326	4.62	16.6153	FGF7;JUN;LIFR
Sulindac Metabolic Pathway Homo sapiens WP2542	1/5	0.0274462	0.27893	36.036	129.569	CYP1B1
Selenium Metabolism and Selenoproteins Homo sapiens WP28	2/47	0.0280557	0.278644	7.66724	27.3994	JUN;GPX3
Differentiation Pathway Homo sapiens WP2848	2/48	0.0291712	0.283285	7.50751	26.5358	INHBA;IGF1
TGF Beta Signaling Pathway Mus musculus WP113	2/52	0.033806	0.321157	6.93001	23.4727	JUN;INHBA
Cardiac Progenitor Differentiation Homo sapiens WP2406	2/53	0.0350068	0.325489	6.79925	22.7925	INHBA;IGF1
Copper homeostasis Homo sapiens WP3286	2/54	0.036224	0.32979	6.67334	22.1424	JUN;STEAP4
TGF-beta Signaling Pathway Homo sapiens WP366	3/132	0.0372319	0.332047	4.095	13.475	JUN;COL1A2;FN1
Aflatoxin B1 metabolism Homo sapiens WP699	1/7	0.0382145	0.333995	25.74	84.0293	EPHX1
TGF-beta Receptor Signaling Homo sapiens WP560	2/56	0.0387068	0.331664	6.43501	20.925	JUN;INHBA
ACE Inhibitor Pathway Mus musculus WP396	1/8	0.0435543	0.366024	22.5225	70.5799	AGTR1
EV release from cardiac cells and their functional effects Homo sapiens WP3297	1/9	0.0488647	0.402903	20.02	60.4344	CXCL12
p53 signaling Mus musculus WP2902	2/64	0.0492519	0.398575	5.63063	16.9527	IGFBP3;IGF1
Regulation of Actin Cytoskeleton Mus musculus WP523	3/148	0.0494111	0.392594	3.6523	10.9846	FGF7;GSN;FN1
Regulation of Actin Cytoskeleton Homo sapiens WP51	3/150	0.0510548	0.39841	3.6036	10.7202	FGF7;GSN;FN1
Leptin and adiponectin Mus musculus WP683	1/10	0.0541458	0.415118	18.018	52.5419	LEPR
Osteoblast Mus musculus WP238	1/10	0.0541458	0.407961	18.018	52.5419	COL1A1
Nucleotide GPCRs Mus musculus WP207	1/11	0.0593979	0.439947	16.38	46.2489	LPAR4
Nucleotide GPCRs Homo sapiens WP80	1/11	0.0593979	0.432615	16.38	46.2489	LPAR4
MFAP5-mediated ovarian cancer cell motility and invasiveness Homo sapiens WP3301	1/12	0.0646211	0.462942	15.015	41.1293	JUN
Apoptosis Mus musculus WP1254	2/79	0.0713868	0.503162	4.56152	12.0408	JUN;IGF1
Osteoblast Signaling Homo sapiens WP322	1/14	0.0749815	0.52011	12.87	33.34	COL1A1
Leptin Insulin Overlap Mus musculus WP578	1/15	0.0801189	0.547062	12.012	30.3212	LEPR
Apoptosis Homo sapiens WP254	2/86	0.082629	0.555521	4.19024	10.4479	JUN;IGF1
Fatty Acid Omega Oxidation Homo sapiens WP206	1/16	0.0852281	0.564313	11.2613	27.73	ADH1B
Quercetin and Nf-kB/ AP-1 Induced Cell Apoptosis Homo sapiens WP2435	1/16	0.0852281	0.555891	11.2613	27.73	JUN
ACE Inhibitor Pathway Homo sapiens WP554	1/17	0.0903091	0.580369	10.5988	25.4851	AGTR1
Statin Pathway Mus musculus WP1	1/17	0.0903091	0.571958	10.5988	25.4851	PLTP
Small Ligand GPCRs Mus musculus WP353	1/18	0.0953622	0.595333	10.01	23.5243	PTGFR
Estrogen metabolism Homo sapiens WP697	1/18	0.0953622	0.586948	10.01	23.5243	CYP1B1
TarBasePathway Homo sapiens WP1992	1/18	0.0953622	0.578796	10.01	23.5243	IGF1
Spinal Cord Injury Mus musculus WP2432	2/96	0.0995431	0.595895	3.75375	8.66053	ANXA1;SLIT2
Circadian rythm related genes Homo sapiens WP3594	3/200	0.100185	0.591631	2.7027	6.21822	JUN;STAR;NPY2R
Small Ligand GPCRs Homo sapiens WP247	1/19	0.100387	0.584924	9.48317	21.7991	PTGFR
Overview of nanoparticle effects Homo sapiens WP3287	1/19	0.100387	0.577228	9.48317	21.7991	FN1
Tamoxifen metabolism Homo sapiens WP691	1/21	0.110355	0.626301	8.58001	18.9108	CYP1B1
Folic Acid Network Mus musculus WP1273	1/22	0.115298	0.645963	8.19001	17.6924	GPX3
Hedgehog Signaling Pathway Mus musculus WP116	1/22	0.115298	0.637787	8.19001	17.6924	HHIP
Wnt Signaling Pathway NetPath Mus musculus WP539	2/106	0.117323	0.640879	3.39963	7.28479	SFRP1;JUN
Estrogen signaling pathway Homo sapiens WP712	1/23	0.120213	0.648558	7.83392	16.5961	JUN
Selenium Micronutrient Network Mus musculus WP1272	1/23	0.120213	0.640649	7.83392	16.5961	GPX3
Oxidative Stress Mus musculus WP412	1/26	0.134798	0.70972	6.93001	13.8876	GPX3
PPAR Alpha Pathway Homo sapiens WP2878	1/26	0.134798	0.701271	6.93001	13.8876	PLTP
Spinal Cord Injury Homo sapiens WP2431	2/119	0.141502	0.727487	3.02824	5.92154	ANXA1;SLIT2
Melatonin metabolism and effects Homo sapiens WP3298	1/28	0.144388	0.733691	6.43501	12.4534	CYP1B1
MAPK Cascade Mus musculus WP251	1/29	0.149143	0.749144	6.21311	11.8226	JUN
MAPK Cascade Homo sapiens WP422	1/29	0.149143	0.740631	6.21311	11.8226	JUN
Oxidative Stress Homo sapiens WP408	1/31	0.158575	0.778622	5.81226	10.7034	GPX3
Statin Pathway Homo sapiens WP430	1/31	0.158575	0.769971	5.81226	10.7034	PLTP
Gastric Cancer Network 2 Homo sapiens WP2363	1/31	0.158575	0.76151	5.81226	10.7034	S100A6
Signaling of Hepatocyte Growth Factor Receptor Homo sapiens WP313	1/34	0.17253	0.819515	5.29942	9.31207	JUN
Signaling of Hepatocyte Growth Factor Receptor Mus musculus WP193	1/34	0.17253	0.810703	5.29942	9.31207	JUN
Endothelin Pathways Homo sapiens WP2197	1/34	0.17253	0.802079	5.29942	9.31207	EDNRB
FAS pathway and Stress induction of HSP regulation Mus musculus WP571	1/36	0.181705	0.835842	5.00501	8.5354	JUN
Nuclear Receptors Mus musculus WP509	1/37	0.186254	0.847846	4.86973	8.18428	NR2F1
Oxidative Damage Mus musculus WP1496	1/37	0.186254	0.839105	4.86973	8.18428	C1R
BDNF signaling pathway Homo sapiens WP2380	2/144	0.190447	0.849236	2.5025	4.15011	NTRK2;JUN
Nuclear Receptors Homo sapiens WP170	1/38	0.190779	0.842126	4.74158	7.85509	NR2F1
Retinol metabolism Mus musculus WP1259	1/38	0.190779	0.833705	4.74158	7.85509	ALDH1A3
NRF2 pathway Homo sapiens WP2884	2/146	0.194462	0.841385	2.46822	4.04176	GPX3;GSTM5
PDGF Pathway Homo sapiens WP2526	1/39	0.195279	0.836636	4.62	7.54598	JUN
Oxidation by Cytochrome P450 Mus musculus WP1274	1/39	0.195279	0.828513	4.62	7.54598	CYP1B1
IL-5 Signaling Pathway Homo sapiens WP127	1/40	0.199754	0.83935	4.5045	7.25527	JUN
ATM Signaling Pathway Homo sapiens WP2516	1/40	0.199754	0.831356	4.5045	7.25527	JUN
Splicing factor NOVA regulated synpatic proteins Mus musculus WP1983	1/42	0.20863	0.860106	4.29	6.72327	NTNG1
IL-2 Signaling Pathway Homo sapiens WP49	1/42	0.20863	0.852067	4.29	6.72327	JUN
TWEAK Signaling Pathway Homo sapiens WP2036	1/42	0.20863	0.844178	4.29	6.72327	JUN
FAS pathway and Stress induction of HSP regulation Homo sapiens WP314	1/42	0.20863	0.836433	4.29	6.72327	JUN
PluriNetWork Mus musculus WP1763	3/284	0.209407	0.831916	1.90331	2.97578	IGFBP3;NR2F1;LIFR
Integrated Breast Cancer Pathway Homo sapiens WP1984	2/155	0.212657	0.837219	2.32491	3.59912	JUN;ANXA1
Tryptophan metabolism Mus musculus WP79	1/43	0.213031	0.831202	4.19024	6.47944	CYP1B1
Vitamin A and Carotenoid Metabolism Homo sapiens WP716	1/43	0.213031	0.823846	4.19024	6.47944	ALDH1A3
SIDS Susceptibility Pathways Homo sapiens WP706	2/160	0.222839	0.854215	2.25225	3.38132	NTRK2;JUN
ErbB signaling pathway Mus musculus WP1261	1/46	0.22609	0.859142	3.91696	5.82382	JUN
Aryl Hydrocarbon Receptor Homo sapiens WP2586	1/46	0.22609	0.851736	3.91696	5.82382	CYP1B1
Tryptophan metabolism Homo sapiens WP465	1/46	0.22609	0.844456	3.91696	5.82382	CYP1B1
One carbon metabolism and related pathways Mus musculus WP1770	1/48	0.234677	0.869099	3.75375	5.44124	GPX3
Diurnally Regulated Genes with Circadian Orthologs Homo sapiens WP410	1/48	0.234677	0.861795	3.75375	5.44124	GFRA1
Diurnally Regulated Genes with Circadian Orthologs Mus musculus WP1268	1/48	0.234677	0.854614	3.75375	5.44124	GFRA1
Exercise-induced Circadian Regulation Mus musculus WP544	1/48	0.234677	0.847551	3.75375	5.44124	GFRA1
IL-3 Signaling Pathway Homo sapiens WP286	1/49	0.238934	0.855855	3.67715	5.26408	JUN
Synaptic Vesicle Pathway Homo sapiens WP2267	1/51	0.247379	0.878901	3.53294	4.93493	SYT1
Id Signaling Pathway Mus musculus WP512	1/51	0.247379	0.871813	3.53294	4.93493	IGF1
ErbB Signaling Pathway Homo sapiens WP673	1/55	0.263992	0.922917	3.276	4.3631	JUN
IL-1 signaling pathway Homo sapiens WP195	1/55	0.263992	0.915592	3.276	4.3631	JUN
RANKL/RANK Signaling Pathway Homo sapiens WP2018	1/55	0.263992	0.908383	3.276	4.3631	JUN
Cardiac Hypertrophic Response Homo sapiens WP2795	1/55	0.263992	0.901286	3.276	4.3631	IGF1
Wnt Signaling Pathway Mus musculus WP403	1/58	0.276213	0.935698	3.10655	3.99684	JUN
Oxidation by Cytochrome P450 Homo sapiens WP43	1/62	0.292195	0.982224	2.90613	3.57551	CYP1B1
Oncostatin M Signaling Pathway Homo sapiens WP2374	1/65	0.303951	1	2.772	3.30114	LIFR
AGE/RAGE pathway Homo sapiens WP2324	1/66	0.307827	1	2.73	3.21654	JUN
TSH signaling pathway Homo sapiens WP2032	1/66	0.307827	1	2.73	3.21654	JUN
Wnt Signaling Pathway Homo sapiens WP428	1/67	0.311681	1	2.68926	3.13507	JUN
Rac1/Pak1/p38/MMP-2 pathway Homo sapiens WP3303	1/67	0.311681	1	2.68926	3.13507	FN1
IL-5 Signaling Pathway Mus musculus WP151	1/68	0.315514	1	2.64971	3.05657	JUN
Folate Metabolism Homo sapiens WP176	1/68	0.315514	1	2.64971	3.05657	GPX3
PPAR signaling pathway Mus musculus WP2316	1/68	0.315514	0.999129	2.64971	3.05657	PLTP
AMPK Signaling Homo sapiens WP1403	1/69	0.319326	1	2.61131	2.98092	LEPR
Endoderm Differentiation Homo sapiens WP2853	1/71	0.326887	1	2.53775	2.83756	SFRP1
Leptin signaling pathway Homo sapiens WP2034	1/75	0.341759	1	2.4024	2.57933	LEPR
Estrogen signalling Mus musculus WP1244	1/75	0.341759	1	2.4024	2.57933	JUN
Mesodermal Commitment Pathway Homo sapiens WP2857	1/76	0.345426	1	2.37079	2.52009	INHBA
MicroRNAs in Cardiomyocyte Hypertrophy Mus musculus WP1560	1/79	0.356306	1	2.28076	2.35366	IGF1
Delta-Notch Signaling Pathway Mus musculus WP265	1/81	0.36346	1	2.22445	2.25133	JUN
Androgen receptor signaling pathway Homo sapiens WP138	1/89	0.391295	1	2.0245	1.89957	JUN
TCR Signaling Pathway Homo sapiens WP69	1/90	0.394688	1	2.002	1.86118	JUN
Selenium Micronutrient Network Homo sapiens WP15	1/90	0.394688	1	2.002	1.86118	GPX3
Corticotropin-releasing hormone Homo sapiens WP2355	1/92	0.401419	1	1.95848	1.7876	STAR
TNF alpha Signaling Pathway Homo sapiens WP231	1/92	0.401419	1	1.95848	1.7876	JUN
GPCRs, Other Homo sapiens WP117	1/93	0.404756	1	1.93742	1.75234	PTGFR
Apoptosis Modulation and Signaling Homo sapiens WP1772	1/93	0.404756	1	1.93742	1.75234	JUN
Wnt Signaling Pathway and Pluripotency Mus musculus WP723	1/94	0.408075	1	1.91681	1.71804	JUN
IL-6 signaling Pathway Mus musculus WP387	1/97	0.417923	1	1.85753	1.62062	JUN
B Cell Receptor Signaling Pathway Homo sapiens WP23	1/97	0.417923	1	1.85753	1.62062	JUN
MicroRNAs in cardiomyocyte hypertrophy Homo sapiens WP1544	1/101	0.4308	1	1.78396	1.50229	IGF1
Wnt Signaling Pathway and Pluripotency Homo sapiens WP399	1/102	0.433976	1	1.76647	1.47459	JUN
Toll-like Receptor Signaling Pathway Homo sapiens WP75	1/102	0.433976	1	1.76647	1.47459	JUN
DNA Damage Response (only ATM dependent) Homo sapiens WP710	1/111	0.461773	1	1.62324	1.25425	JUN
Regulation of toll-like receptor signaling pathway Homo sapiens WP1449	1/141	0.545017	1	1.27787	0.77559	JUN
Insulin Signaling Mus musculus WP65	1/154	0.577	1	1.17	0.643399	JUN
MAPK signaling pathway Mus musculus WP493	1/155	0.579366	1	1.16245	0.634491	JUN
Insulin Signaling Homo sapiens WP481	1/160	0.591	1	1.12613	0.592274	JUN
EGF/EGFR Signaling Pathway Homo sapiens WP437	1/163	0.597827	1	1.1054	0.568678	JUN
Chemokine signaling pathway Mus musculus WP2292	1/165	0.602315	1	1.092	0.553617	CXCL12
MAPK Signaling Pathway Homo sapiens WP382	1/168	0.608955	1	1.0725	0.531973	JUN
EGFR1 Signaling Pathway Mus musculus WP572	1/171	0.615484	1	1.05369	0.511402	JUN
mRNA processing Mus musculus WP310	1/398	0.893262	1	0.452714	0.0511	PCOLCE

## Sheet: BioCarta_2016
Term	Overlap	P.value	Adjusted.P.value	Odds.Ratio	Combined.Score	Genes
Alternative Complement Pathway Homo sapiens h alternativePathway	4/10	1.83895e-07	4.35832e-05	72.0721	1117.76	CFD;C3;C6;C7
Classical Complement Pathway Homo sapiens h classicPathway	4/15	1.17001e-06	0.000138646	48.048	656.264	C3;C6;C7;C1R
Lectin Induced Complement Pathway Homo sapiens h lectinPathway	3/13	4.56934e-05	0.00360978	41.58	415.533	C3;C6;C7
Pertussis toxin-insensitive CCR5 Signaling in Macrophage Homo sapiens h Ccr5Pathway	2/9	0.00107131	0.0634754	40.04	273.829	JUN;CXCL12
IGF-1 Signaling Pathway Homo sapiens h igf1Pathway	2/20	0.00543337	0.257542	18.018	93.9675	JUN;IGF1
Eicosanoid Metabolism Homo sapiens h eicosanoidPathway	2/23	0.00715702	0.282702	15.6678	77.3938	PTGFR;EPHX1
Corticosteroids and cardioprotection Homo sapiens h gcrPathway	2/25	0.00842558	0.285266	14.4144	68.8502	ANXA1;CXCL12
Beta-arrestins in GPCR Desensitization Homo sapiens h bArrestinPathway	2/28	0.0105021	0.311125	12.87	58.6381	EDNRB;CXCL12
Activation of cAMP-dependent protein kinase, PKA Homo sapiens h gsPathway	2/29	0.0112395	0.295974	12.4262	55.7729	EDNRB;CXCL12
Role of Beta-arrestins in the activation and targeting of MAP kinases Homo sapiens h barr-mapkPathway	2/30	0.0119991	0.284378	12.012	53.1282	EDNRB;CXCL12
Role of EGF Receptor Transactivation by GPCRs in Cardiac Hypertrophy Homo sapiens h cardiacegfPathway	2/33	0.0144081	0.31043	10.92	46.3004	JUN;EDNRB
Roles of Beta-arrestin-dependent Recruitment of Src Kinases in GPCR Signaling Homo sapiens h bArrestin-srcPathway	2/34	0.0152538	0.301262	10.5988	44.3342	EDNRB;CXCL12
Angiotensin II mediated activation of JNK Pathway via Pyk2 dependent signaling Homo sapiens h At1rPathway	2/34	0.0152538	0.278088	10.5988	44.3342	JUN;AGTR1
ChREBP regulation by carbohydrates and cAMP Homo sapiens h chrebpPathway	2/40	0.0207569	0.351385	9.00901	34.9088	EDNRB;CXCL12
Activation of Csk by cAMP-dependent Protein Kinase Inhibits Signaling through the T Cell Receptor Homo sapiens h CSKPathway	2/43	0.0237735	0.375621	8.38047	31.3361	EDNRB;CXCL12
Ion Channels and Their Functional Role in Vascular Endothelium Homo sapiens h raccPathway	2/45	0.0258782	0.383321	8.00801	29.2641	EDNRB;CXCL12
Agrin in Postsynaptic Differentiation Homo sapiens h agrPathway	2/47	0.0280557	0.39113	7.66724	27.3994	JUN;LAMA4
D4-GDI Signaling Pathway Homo sapiens h d4gdiPathway	1/6	0.0328452	0.432462	30.03	102.581	JUN
Mechanism of Gene Regulation by Peroxisome Proliferators via PPARa Homo sapiens h pparaPathway	2/52	0.033806	0.421686	6.93001	23.4727	JUN;NR2F1
TSP-1 Induced Apoptosis in Microvascular Endothelial Cell Homo sapiens h tsp1Pathway	1/7	0.0382145	0.452842	25.74	84.0293	JUN
Reversal of Insulin Resistance by Leptin Homo sapiens h leptinPathway	1/10	0.0541458	0.611074	18.018	52.5419	LEPR
G-Protein Signaling Through Tubby Proteins Homo sapiens h tubbyPathway	1/10	0.0541458	0.583298	18.018	52.5419	CXCL12
CXCR4 Signaling Pathway Homo sapiens h cxcr4Pathway	1/11	0.0593979	0.612057	16.38	46.2489	CXCL12
Activation of PKC through G-protein coupled receptors Homo sapiens h pkcPathway	1/11	0.0593979	0.586555	16.38	46.2489	CXCL12
The 4-1BB-dependent immune response Homo sapiens h 41bbPathway	1/13	0.0698156	0.661852	13.86	36.8939	JUN
Erythropoietin mediated neuroprotection through NF-kB Homo sapiens h eponfkbPathway	1/13	0.0698156	0.636396	13.86	36.8939	JUN
Multiple antiapoptotic pathways from IGF-1R signaling lead to BAD phosphorylation Homo sapiens h igf1rPathway	1/13	0.0698156	0.612826	13.86	36.8939	IGF1
IL12 and Stat4 Dependent Signaling Pathway in Th1 Development Homo sapiens h IL12Pathway	1/15	0.0801189	0.678149	12.012	30.3212	JUN
Repression of Pain Sensation by the Transcriptional Regulator DREAM Homo sapiens h dreampathway	1/15	0.0801189	0.654765	12.012	30.3212	JUN
Calcium Signaling by HBx of Hepatitis B virus Homo sapiens h HBxPathway	1/15	0.0801189	0.632939	12.012	30.3212	JUN
Hypoxia-Inducible Factor in the Cardiovascular System Homo sapiens h hifPathway	1/16	0.0852281	0.651582	11.2613	27.73	JUN
The IGF-1 Receptor and Longevity Homo sapiens h longevityPathway	1/16	0.0852281	0.63122	11.2613	27.73	IGF1
Cadmium induces DNA synthesis and proliferation in macrophages Homo sapiens h cdMacPathway	1/16	0.0852281	0.612093	11.2613	27.73	JUN
Nerve growth factor pathway (NGF) Homo sapiens h ngfPathway	1/17	0.0903091	0.629508	10.5988	25.4851	JUN
Oxidative Stress Induced Gene Expression Via Nrf2 Homo sapiens h arenrf2Pathway	1/18	0.0953622	0.645738	10.01	23.5243	JUN
Prion Pathway Homo sapiens h prionPathway	1/18	0.0953622	0.627801	10.01	23.5243	LAMA4
ATM Signaling Pathway Homo sapiens h atmPathway	1/18	0.0953622	0.610833	10.01	23.5243	JUN
METS affect on Macrophage Differentiation Homo sapiens h etsPathway	1/18	0.0953622	0.594759	10.01	23.5243	JUN
Cystic fibrosis transmembrane conductance regulator (CFTR) and beta 2 adrenergic receptor (b2AR) pathway Homo sapiens h cftrPathway	1/20	0.105385	0.640417	9.00901	20.2715	CXCL12
Sprouty regulation of tyrosine kinase signals Homo sapiens h spryPathway	1/20	0.105385	0.624406	9.00901	20.2715	SPRY1
Hypoxia and p53 in the Cardiovascular system Homo sapiens h p53hypoxiaPathway	1/21	0.110355	0.637906	8.58001	18.9108	IGFBP3
Inhibition of Cellular Proliferation by Gleevec Homo sapiens h gleevecpathway	1/22	0.115298	0.650609	8.19001	17.6924	JUN
Regulation of BAD phosphorylation Homo sapiens h badPathway	1/23	0.120213	0.662571	7.83392	16.5961	IGF1
TNF/Stress Related Signaling Homo sapiens h stressPathway	1/23	0.120213	0.647513	7.83392	16.5961	JUN
TPO Signaling Pathway Homo sapiens h TPOPathway	1/24	0.125102	0.658869	7.50751	15.6053	JUN
Skeletal muscle hypertrophy is regulated via AKT/mTOR pathway Homo sapiens h igf1mtorpathway	1/25	0.129963	0.669593	7.20721	14.7063	IGF1
PDGF Signaling Pathway Homo sapiens h pdgfPathway	1/26	0.134798	0.679726	6.93001	13.8876	JUN
Links between Pyk2 and Map Kinases Homo sapiens h pyk2Pathway	1/26	0.134798	0.665565	6.93001	13.8876	JUN
The information-processing pathway at the IFN-beta enhancer Homo sapiens h pcafpathway	1/29	0.149143	0.721365	6.21311	11.8226	JUN
Fc Epsilon Receptor I Signaling in Mast Cells Homo sapiens h fcer1Pathway	1/29	0.149143	0.706938	6.21311	11.8226	JUN
Erk and PI-3 Kinase Are Necessary for Collagen Binding in Corneal Epithelia Homo sapiens h ecmPathway	1/31	0.158575	0.736908	5.81226	10.7034	GSN
BCR Signaling Pathway Homo sapiens h bcrPathway	1/31	0.158575	0.722737	5.81226	10.7034	JUN
Rho cell motility signaling pathway Homo sapiens h rhoPathway	1/32	0.163252	0.730015	5.63063	10.2053	GSN
Toll-Like Receptor Pathway Homo sapiens h tollPathway	1/35	0.17713	0.777403	5.14801	8.91054	JUN
Signal transduction through IL1R Homo sapiens h il1rPathway	1/36	0.181705	0.782982	5.00501	8.5354	JUN
NFAT and Hypertrophy of the heart Homo sapiens h nfatPathway	1/44	0.217408	0.920102	4.095	6.24889	IGF1
HIV-1 Nef: negative effector of Fas and TNF Homo sapiens h HivnefPathway	1/53	0.255732	1	3.39963	4.63582	GSN
Keratinocyte Differentiation Homo sapiens h keratinocytePathway	1/53	0.255732	1	3.39963	4.63582	JUN
T Cell Receptor Signaling Pathway Homo sapiens h tcrPathway	1/55	0.263992	1	3.276	4.3631	JUN
MAPKinase Signaling Pathway Homo sapiens h mapkPathway	1/56	0.268088	1	3.2175	4.23565	JUN

## Sheet: BioPlanet_2019
Term	Overlap	P.value	Adjusted.P.value	Odds.Ratio	Combined.Score	Genes
TGF-beta regulation of extracellular matrix	26/565	4.98957e-17	7.53425e-14	8.29148	311.234	CFD;COLEC12;C1R;ADH1B;LAMA4;FBLN1;FGF7;C6;C7;ADAMTS1;LEPR;CYP1B1;CTSC;LUM;FN1;INHBA;IGF1;COL1A1;ALDH1A3;SFRP1;COL1A2;CILP;NFIB;AGTR1;SPRY1;GSTM5
Ghrelin-mediated regulation of food intake and energy homeostasis	5/13	5.97231e-09	4.50909e-06	69.3001	1312.28	IGFBP5;IGFBP4;IGFBP3;IGF1;IGFBP6
Insulin-like growth factor (IGF) activity regulation by insulin-like growth factor binding proteins (IGFBPs)	5/17	2.82124e-08	1.42003e-05	52.9942	921.224	IGFBP5;IGFBP4;IGFBP3;IGF1;IGFBP6
Senescence and autophagy	8/99	7.85245e-08	2.9643e-05	14.56	238.2	COL1A1;JUN;GSN;IGFBP5;FN1;IGFBP7;IGF1;INHBA
Oncostatin M	12/311	1.6149e-07	4.87701e-05	6.95229	108.726	COL1A1;JUN;CXCL12;COL1A2;ANXA1;C1R;FN1;CTSH;SNCG;LIFR;PCOLCE;IGFBP6
Alternative complement pathway	4/11	2.87744e-07	7.24156e-05	65.5201	986.81	C3;CFD;C6;C7
Collagen biosynthesis and modifying enzymes	6/64	1.47165e-06	0.000317456	16.8919	226.843	COL1A1;COL1A2;COL14A1;COL12A1;COL6A3;PCOLCE
Beta-1 integrin cell surface interactions	6/66	1.76747e-06	0.000333611	16.38	216.969	COL1A1;COL1A2;MDK;LAMA4;FN1;COL6A3
Complement and coagulation cascades	6/70	2.50514e-06	0.000420307	15.444	199.184	CFD;C3;C6;CFH;C7;C1R
Integrins in angiogenesis	6/74	3.47639e-06	0.000524935	14.6092	183.631	COL1A1;COL1A2;COL14A1;COL12A1;FN1;COL6A3
Complement cascade	6/77	4.38969e-06	0.000602585	14.04	173.201	CFD;C3;C6;CFH;C7;C1R
Interleukin-1 regulation of extracellular matrix	7/120	4.75983e-06	0.000598945	10.5105	128.809	C3;JUN;COL1A2;CFH;C1R;INHBA;DCN
Syndecan 1 pathway	5/46	5.49849e-06	0.00063867	19.5848	237.192	COL1A1;COL1A2;COL14A1;COL12A1;COL6A3
Extracellular matrix organization	6/93	1.31341e-05	0.0014166	11.6245	130.663	COL1A1;COL1A2;COL14A1;COL12A1;COL6A3;PCOLCE
FSH regulation of apoptosis	9/263	1.61109e-05	0.00162183	6.16586	68.0465	ALDH1A3;IGFBP5;STAR;IGFBP4;IGFBP3;LEPR;S100A6;CPE;IGFBP6
Prostaglandin biosynthesis and regulation	4/31	2.51864e-05	0.00237697	23.2491	246.189	PTGFR;EDNRB;ANXA1;S100A6
Signal transduction	17/1020	4.59472e-05	0.00408119	3.003	29.994	NTRK2;JUN;ANXA1;NPY2R;FN1;LPAR4;FSTL1;DLK1;C3;COL1A1;FGF7;ARHGAP20;EDNRB;CXCL12;COL1A2;AGTR1;COL6A3
Lectin-induced complement pathway	3/14	5.79203e-05	0.00485887	38.61	376.697	C3;C6;C7
Beta-3 integrin cell surface interactions	4/43	9.3851e-05	0.00745869	16.7609	155.438	COL1A1;COL1A2;LAMA4;FN1
Peptide G-protein coupled receptors	7/192	9.86e-05	0.0074443	6.56907	60.596	C3;EDNRB;CXCL12;ANXA1;NPY2R;PENK;AGTR1
Drug metabolism: cytochrome P450	5/83	9.89541e-05	0.00711527	10.8542	100.085	ALDH1A3;ADH1B;EPHX1;CYP1B1;GSTM5
NCAM1 interactions	4/44	0.000102797	0.00705559	16.38	150.414	COL1A1;COL1A2;COL6A3;GFRA1
ECM-receptor interaction	5/84	0.000104755	0.00687743	10.725	98.2827	COL1A1;COL1A2;LAMA4;FN1;COL6A3
Cells and molecules involved in local acute inflammatory response	3/17	0.000106898	0.00672564	31.7965	290.736	C3;C6;C7
Complement activation, classical pathway	3/17	0.000106898	0.00645661	31.7965	290.736	C3;C6;C7
Diabetes pathways	6/137	0.000116257	0.00675184	7.8911	71.4911	IGFBP5;IGFBP4;IGFBP3;CPE;IGFBP6;IGF1
Focal adhesion	7/233	0.000323718	0.0181042	5.41314	43.498	COL1A1;JUN;COL1A2;LAMA4;FN1;COL6A3;IGF1
Small leucine-rich proteoglycan (SLRP) molecules	2/6	0.00045127	0.0243363	60.0601	462.669	LUM;DCN
GPCR ligand binding	9/410	0.000469102	0.0244257	3.95517	30.3152	C3;PTGFR;EDNRB;CXCL12;ANXA1;NPY2R;PENK;AGTR1;LPAR4
Endochondral ossification	4/66	0.000496952	0.0250133	10.92	83.0687	ADAMTS5;ADAMTS1;IGF1;SLC38A2
Inflammatory response pathway	3/30	0.000605595	0.0294984	18.018	133.501	COL1A1;COL1A2;FN1
NCAM signaling for neurite out-growth	4/70	0.000621562	0.0293299	10.296	76.0183	COL1A1;COL1A2;COL6A3;GFRA1
Terminal pathway of complement	2/7	0.000629487	0.0288038	51.4801	379.439	C6;C7
BDNF signaling pathway	7/261	0.000637466	0.028311	4.83242	35.557	JUN;CXCL12;IGFBP5;C7;IGFBP4;NFIB;IGFBP3
Interleukin-4 regulation of apoptosis	7/267	0.000728752	0.0314404	4.72382	34.1257	JUN;ANXA1;FN1;CYP1B1;LIFR;INHBA;CTSC
Syndecan 4 pathway	3/32	0.000733899	0.030783	16.8919	121.911	CXCL12;MDK;FN1
Adipogenesis	5/133	0.000879702	0.0359013	6.77369	47.6592	CFD;NR2F1;LIFR;IGF1;DLK1
Benzo(a)pyrene metabolism	2/9	0.00107131	0.0425707	40.04	273.829	EPHX1;CYP1B1
FRA pathway	3/37	0.00112675	0.0436254	14.6092	99.1734	JUN;COL1A2;DCN
Glypican-3 pathway	2/11	0.0016249	0.0613399	32.76	210.395	FGF7;MDK
Myometrial relaxation and contraction pathways	5/155	0.00173668	0.0639606	5.81226	36.9415	JUN;IGFBP5;IGFBP4;IGFBP3;IGFBP6
Innate immune system	7/319	0.00202919	0.0729544	3.9538	24.514	CFD;C3;JUN;C6;CFH;C7;C1R
Axon guidance	7/325	0.00225306	0.0791189	3.8808	23.6553	NTNG1;COL1A1;CXCL12;COL1A2;COL6A3;GFRA1;SLIT2
ABC transporters	3/47	0.0022587	0.0775146	11.5009	70.0744	ABCA10;ABCA9;ABCA8
Platelet adhesion to exposed collagen	2/13	0.00228776	0.076767	27.72	168.543	COL1A1;COL1A2
Arf6 integrin-mediated signaling pathway	3/49	0.00254588	0.0835713	11.0314	65.8939	EDNRB;AGTR1;CPE
Complement cascade regulation	2/14	0.0026594	0.0854403	25.74	152.629	C3;CFH
Interleukin-6 regulation of target genes	2/14	0.0026594	0.0836602	25.74	152.629	SLC38A2;DCN
Amoebiasis	4/105	0.00279382	0.0860954	6.86401	40.3627	COL1A1;COL1A2;LAMA4;FN1
Glutathione metabolism	3/51	0.00285465	0.0862105	10.5988	62.0965	GGT5;GPX3;GSTM5
Leptin influence on immune response	4/110	0.00330364	0.0978137	6.55201	37.4298	COL1A1;COL1A2;STAR;LIFR
Glutamate neurotransmitter release cycle	2/16	0.0034816	0.1011	22.5225	127.483	SYT1;SLC38A2
ABCA transporters in lipid homeostasis	2/17	0.00393156	0.112012	21.1977	117.408	ABCA10;ABCA9
Neuroactive ligand-receptor interaction	6/272	0.00412388	0.115316	3.97456	21.8242	PTGFR;EDNRB;NPY2R;LEPR;AGTR1;LPAR4
Disease	10/674	0.00429492	0.117915	2.6733	14.5703	FGF7;GSN;IGFBP5;SYT1;IGFBP4;IGFBP3;CPE;SPRY1;IGFBP6;IGF1
Pertussis toxin-insensitive CCR5 signaling in macrophage	2/18	0.00440704	0.118833	20.02	108.6	JUN;CXCL12
G alpha (i) signaling events	5/199	0.00507491	0.134441	4.52714	23.9189	C3;CXCL12;ANXA1;NPY2R;PENK
Endothelins	3/64	0.0054214	0.141143	8.44595	44.0659	JUN;EDNRB;COL1A2
Platelet activation, signaling and aggregation	5/205	0.00574469	0.147025	4.39464	22.674	CFD;COL1A1;COL1A2;FN1;IGF1
Gastrin-CREB signaling pathway via PKC and MAPK	5/206	0.0058621	0.14753	4.37331	22.4755	PTGFR;EDNRB;ANXA1;AGTR1;LPAR4
IGF1 signaling pathway	2/21	0.00598365	0.14812	17.16	87.8374	JUN;IGF1
AP-1 transcription factor network	3/70	0.00695411	0.169366	7.72201	38.3662	JUN;COL1A2;PENK
Eicosanoid metabolism	2/23	0.00715702	0.171541	15.6678	77.3938	PTGFR;EPHX1
Biological oxidations	4/139	0.0075416	0.177935	5.18504	25.341	GGT5;ADH1B;CYP1B1;GSTM5
Systemic lupus erythematosus	4/139	0.0075416	0.175197	5.18504	25.341	C3;C6;C7;C1R
Myc repressed pathway	3/73	0.00780725	0.17862	7.40466	35.9326	SFRP1;TMEFF2;COL1A2
Glutathione conjugation	2/25	0.00842558	0.18989	14.4144	68.8502	GGT5;GSTM5
Physiological and pathological hypertrophy of the heart	2/26	0.00909487	0.20196	13.86	65.1427	JUN;LIFR
Pathways in cancer	6/325	0.00957888	0.209625	3.3264	15.4618	FGF7;JUN;HHIP;LAMA4;FN1;IGF1
TWEAK regulation of gene expression	2/27	0.00978714	0.211123	13.3467	61.7509	COL1A1;CXCL12
EGFR1 pathway	4/152	0.0102496	0.217985	4.74158	21.7189	FGF7;ANXA1;IGFBP3;CTSH
Response to elevated platelet cytosolic calcium	3/83	0.0110829	0.232433	6.51254	29.3217	CFD;FN1;IGF1
Integrin cell surface interactions	3/85	0.0118194	0.244484	6.3593	28.2226	COL1A1;COL1A2;FN1
Alpha-V beta-3 integrin/OPN pathway	2/31	0.0127805	0.260792	11.6245	50.681	JUN;GSN
Class A GPCRs (rhodopsin-like)	5/253	0.0134882	0.271562	3.56087	15.3329	PTGFR;EDNRB;NPY2R;AGTR1;LPAR4
Glycoprotein VI-mediated activation cascade	2/33	0.0144081	0.286267	10.92	46.3004	COL1A1;COL1A2
EGF receptor transactivation by GPCRs in cardiac hypertrophy	2/34	0.0152538	0.299132	10.5988	44.3342	JUN;EDNRB
Interleukin-7 interactions in immune response	2/34	0.0152538	0.295297	10.5988	44.3342	JUN;CXCL12
Cell surface interactions at the vascular wall	3/94	0.015477	0.295827	5.75043	23.9701	COL1A1;COL1A2;FN1
Prion diseases	2/35	0.0161203	0.30427	10.296	42.4986	C6;C7
TSH regulation of gene expression	3/97	0.0168224	0.313602	5.57258	22.7643	JUN;ADAMTS1;CYP1B1
Mitochondrial pathway of apoptosis: BH3-only Bcl-2 family	3/97	0.0168224	0.309778	5.57258	22.7643	JUN;CTSH;CTSC
Neurotransmitter release cycle	2/36	0.0170074	0.309411	10.01	40.7819	SYT1;SLC38A2
Angiotensin II-mediated activation of JNK pathway via Pyk2-dependent signaling	2/39	0.0197898	0.355746	9.24001	36.2447	JUN;AGTR1
Signaling events regulated by Ret tyrosine kinase	2/39	0.0197898	0.351561	9.24001	36.2447	JUN;GFRA1
Tyrosine metabolism	2/41	0.0217434	0.381773	8.78928	33.6493	ALDH1A3;ADH1B
Gastrin pathway	2/44	0.0248166	0.430725	8.19001	30.2723	JUN;S100A6
HNF3A pathway	2/44	0.0248166	0.42583	8.19001	30.2723	JUN;NFIB
Agrin in postsynaptic differentiation	2/47	0.0280557	0.476002	7.66724	27.3994	JUN;LAMA4
Post-translational regulation of adherens junction stability and disassembly	2/48	0.0291712	0.489428	7.50751	26.5358	NTRK2;GFRA1
Angiopoietin receptor Tie2-mediated signaling	2/49	0.0303042	0.50285	7.35429	25.7141	AGTR1;FN1
Signaling by PDGF	3/122	0.0305165	0.500869	4.43066	15.4607	COL1A1;COL1A2;COL6A3
Activation of C3 and C5	1/6	0.0328452	0.533293	30.03	102.581	C3
Activation of TRKA receptors	1/6	0.0328452	0.52762	30.03	102.581	NTRK2
Pregnenolone biosynthesis	1/6	0.0328452	0.522066	30.03	102.581	STAR
FGFR2b ligand binding and activation	1/6	0.0328452	0.516628	30.03	102.581	FGF7
Cation-coupled chloride cotransporters	1/7	0.0382145	0.594886	25.74	84.0293	SLC12A2
Cyanoamino acid metabolism	1/7	0.0382145	0.588816	25.74	84.0293	GGT5
Mechanism of gene regulation by peroxisome proliferators via PPAR-alpha	2/57	0.0399719	0.609673	6.32211	20.3545	JUN;NR2F1
Arachidonic acid metabolism	2/58	0.0412526	0.622915	6.21311	19.8076	GGT5;GPX3
Aflatoxin B1 metabolism	1/8	0.0435543	0.651158	22.5225	70.5799	EPHX1
TSP1-induced apoptosis in microvascular endothelial cell	1/8	0.0435543	0.644774	22.5225	70.5799	JUN
Formyl peptide interaction with formyl peptide receptors	1/8	0.0435543	0.638514	22.5225	70.5799	ANXA1
RAGE pathway	2/60	0.0438598	0.636811	6.00601	18.7793	FN1;IGF1
Interleukin-5 regulation of apoptosis	3/144	0.0462037	0.664453	3.75375	11.5417	C3;QSOX1;INHBA
Abl role in Robo-Slit signaling	1/9	0.0488647	0.696091	20.02	60.4344	SLIT2
Prostanoid ligand receptors	1/9	0.0488647	0.689586	20.02	60.4344	PTGFR
Inactivation of Cdc42 and Rac	1/9	0.0488647	0.683201	20.02	60.4344	SLIT2
Validated nuclear estrogen receptor alpha network	2/64	0.0492519	0.682297	5.63063	16.9527	C3;JUN
LPA receptor mediated events	2/65	0.0506357	0.69509	5.54401	16.5383	JUN;LPAR4
T cell receptor regulation of apoptosis	7/603	0.0508323	0.691503	2.09164	6.23147	JUN;ANXA1;SERPINE2;IGFBP5;S100A6;LTBP4;IGFBP6
HIF-1 transcriptional activity in hypoxia	2/66	0.0520335	0.701523	5.46001	16.1391	JUN;CXCL12
Activation of the AP-1 family of transcription factors	1/10	0.0541458	0.723542	18.018	52.5419	JUN
Taurine and hypotaurine metabolism	1/10	0.0541458	0.717195	18.018	52.5419	GGT5
Dermatan sulfate biosynthesis	1/10	0.0541458	0.710958	18.018	52.5419	DCN
Ethanol oxidation	1/10	0.0541458	0.704829	18.018	52.5419	ADH1B
Phagosome	3/154	0.0544212	0.702359	3.51	10.2176	C3;COLEC12;C1R
Phase I of biological oxidations: functionalization of compounds	2/69	0.0563085	0.720558	5.22261	15.025	ADH1B;CYP1B1
Phase II of biological oxidations: conjugation	2/71	0.0592247	0.751507	5.0755	14.3455	GGT5;GSTM5
Melanoma	2/71	0.0592247	0.745244	5.0755	14.3455	FGF7;IGF1
Acetylcholine neurotransmitter release cycle	1/11	0.0593979	0.741247	16.38	46.2489	SYT1
Reversal of insulin resistance by leptin	1/11	0.0593979	0.735171	16.38	46.2489	LEPR
Glutathione biosynthesis and recycling	1/11	0.0593979	0.729194	16.38	46.2489	GGT5
Keratan sulfate degradation	1/11	0.0593979	0.723314	16.38	46.2489	LUM
Norepinephrine neurotransmitter release cycle	1/11	0.0593979	0.717527	16.38	46.2489	SYT1
Cytokine-cytokine receptor interaction	4/265	0.0602621	0.722189	2.7197	7.63978	CXCL12;LEPR;LIFR;INHBA
Leishmaniasis	2/72	0.0607021	0.721733	5.00501	14.0229	C3;JUN
Peptide hormone biosynthesis	1/12	0.0646211	0.762328	15.015	41.1293	INHBA
Caspase-mediated cleavage of cytoskeletal proteins	1/12	0.0646211	0.756418	15.015	41.1293	GSN
D4-GDI signaling pathway	1/12	0.0646211	0.750599	15.015	41.1293	JUN
Dopamine neurotransmitter release cycle	1/12	0.0646211	0.74487	15.015	41.1293	SYT1
Nucleotide G-protein coupled receptors (GPCRs)	1/12	0.0646211	0.739227	15.015	41.1293	LPAR4
Glycolysis and gluconeogenesis	2/75	0.0652092	0.740345	4.8048	13.1179	ALDH1A3;ADH1B
Angiotensin-converting enzyme 2 regulation of heart function	1/13	0.0698156	0.786728	13.86	36.8939	AGTR1
Chondroitin sulfate/dermatan sulfate degradation	1/13	0.0698156	0.7809	13.86	36.8939	DCN
Metapathway biotransformation	3/174	0.0727827	0.808102	3.10655	8.14003	EPHX1;CYP1B1;GSTM5
Activation of Rac	1/14	0.0749815	0.826438	12.87	33.34	SLIT2
T cell receptor/JNK pathway	1/14	0.0749815	0.820449	12.87	33.34	JUN
Osteoblast signaling	1/14	0.0749815	0.814547	12.87	33.34	COL1A1
SMAD2/3 nuclear pathway	2/82	0.0761401	0.821225	4.39464	11.317	JUN;COL1A2
Calcium signaling pathway	3/178	0.076749	0.821921	3.03674	7.79598	PTGFR;EDNRB;AGTR1
Small cell lung cancer	2/84	0.0793635	0.843935	4.29	10.8697	LAMA4;FN1
Repression of pain sensation by the transcriptional regulator DREAM	1/15	0.0801189	0.846011	12.012	30.3212	JUN
Calcium signaling by HBx of hepatitis B virus	1/15	0.0801189	0.840136	12.012	30.3212	JUN
Cytochrome P450 metabolism of endogenous sterols	1/15	0.0801189	0.834342	12.012	30.3212	CYP1B1
Eicosanoid ligand-binding G-protein coupled receptors	1/15	0.0801189	0.828627	12.012	30.3212	PTGFR
Validated nuclear estrogen receptor beta network	1/15	0.0801189	0.82299	12.012	30.3212	C3
Erythrocyte differentiation pathway	1/15	0.0801189	0.817429	12.012	30.3212	IGF1
Fatty acid omega oxidation	1/15	0.0801189	0.811943	12.012	30.3212	ADH1B
HDL-mediated lipid transport	1/15	0.0801189	0.80653	12.012	30.3212	PLTP
TGF-beta regulation of skeletal system development	2/85	0.080991	0.80991	4.23953	10.6557	INHBA;DCN
Developmental biology	5/420	0.0847326	0.841752	2.145	5.29441	COL1A1;COL1A2;COL6A3;GFRA1;SLIT2
Selenium metabolism and selenoproteins	1/16	0.0852281	0.84114	11.2613	27.73	JUN
Ghrelin biosynthesis, secretion, and deacylation	1/16	0.0852281	0.835678	11.2613	27.73	IGF1
Hypoxia-inducible factor in the cardivascular system	1/16	0.0852281	0.830286	11.2613	27.73	JUN
LPA4-mediated signaling events	1/16	0.0852281	0.824964	11.2613	27.73	LPAR4
Nucleotide-like (purinergic) G-protein coupled receptors	1/16	0.0852281	0.81971	11.2613	27.73	LPAR4
ACE inhibitor pathway	1/17	0.0903091	0.863081	10.5988	25.4851	AGTR1
Phenylalanine metabolism	1/17	0.0903091	0.857653	10.5988	25.4851	ALDH1A3
Renin-angiotensin system	1/17	0.0903091	0.852292	10.5988	25.4851	AGTR1
Cadmium-induced DNA biosynthesis and proliferation in macrophages	1/17	0.0903091	0.846999	10.5988	25.4851	JUN
Estrogen metabolism	1/17	0.0903091	0.84177	10.5988	25.4851	CYP1B1
GRB2-SOS provides linkage to MAPK signaling for integrins	1/17	0.0903091	0.836606	10.5988	25.4851	FN1
Integrin beta-5 pathway	1/17	0.0903091	0.831505	10.5988	25.4851	FN1
Transmembrane transport of small molecules	5/432	0.0928051	0.849307	2.08542	4.95757	SLC12A2;ABCA10;ABCA9;ABCA8;SLC38A2
Signaling by GPCR	9/977	0.0932789	0.848501	1.6598	3.93731	C3;PTGFR;EDNRB;CXCL12;ANXA1;NPY2R;PENK;AGTR1;LPAR4
Botulinum neurotoxicity	1/18	0.0953622	0.862257	10.01	23.5243	SYT1
Corticosteroids and cardioprotection	1/18	0.0953622	0.857124	10.01	23.5243	ANXA1
Effect of METS on macrophage differentiation	1/18	0.0953622	0.852053	10.01	23.5243	JUN
Transport of inorganic cations/anions and amino acids/oligopeptides	2/95	0.0978102	0.868785	3.79327	8.81831	SLC12A2;SLC38A2
Jak-STAT signaling pathway	3/199	0.0990626	0.874763	2.71628	6.28006	LEPR;LIFR;SPRY1
STAT3 pathway	1/19	0.100387	0.881308	9.48317	21.7991	AGTR1
Small ligand GPCRs	1/19	0.100387	0.876214	9.48317	21.7991	PTGFR
Tamoxifen metabolism	1/19	0.100387	0.871178	9.48317	21.7991	CYP1B1
GABA biosynthesis, release, reuptake and degradation	1/19	0.100387	0.8662	9.48317	21.7991	SYT1
IGF-1 receptor and longevity	1/19	0.100387	0.861279	9.48317	21.7991	IGF1
Immune system	9/998	0.102909	0.877925	1.62487	3.69481	CFD;C3;JUN;C6;CFH;C7;C1R;CTSH;CTSC
4-1BB-dependent immune response	1/20	0.105385	0.893997	9.00901	20.2715	JUN
RNA polymerase III abortive and retractive initiation	1/20	0.105385	0.889002	9.00901	20.2715	NFIB
Skeletal muscle hypertrophy is regulated via AKT/mTOR pathway	1/20	0.105385	0.884063	9.00901	20.2715	IGF1
Sprouty regulation of tyrosine kinase signals	1/20	0.105385	0.879179	9.00901	20.2715	SPRY1
Chondroitin sulfate biosynthesis	1/20	0.105385	0.874348	9.00901	20.2715	DCN
Estrogen receptor signaling pathway	1/20	0.105385	0.86957	9.00901	20.2715	JUN
Nerve growth factor (NGF) pathway	1/20	0.105385	0.864845	9.00901	20.2715	JUN
TNF-alpha signaling pathway	2/101	0.108334	0.884241	3.56792	7.92984	JUN;NRK
Prion pathway	1/21	0.110355	0.895894	8.58001	18.9108	LAMA4
Oxidative stress-induced gene expression via Nrf2	1/21	0.110355	0.891103	8.58001	18.9108	JUN
MHC class II antigen presentation	2/103	0.111907	0.898828	3.49864	7.66233	CTSH;CTSC
Chagas disease	2/104	0.113705	0.908437	3.465	7.53343	C3;JUN
Interleukin-4 signaling pathway	2/104	0.113705	0.903656	3.465	7.53343	COL1A1;COL1A2
Fibroblast growth factor receptor pathway	2/105	0.115511	0.913199	3.432	7.40761	FGF7;SPRY1
Hemostasis pathway	5/468	0.119288	0.938153	1.925	4.09296	CFD;COL1A1;COL1A2;FN1;IGF1
RNA polymerase III transcription termination	1/23	0.120213	0.940529	7.83392	16.5961	NFIB
Rho cell motility signaling pathway	1/23	0.120213	0.935681	7.83392	16.5961	GSN
Signaling by bone morphogenetic protein (BMP)	1/23	0.120213	0.930883	7.83392	16.5961	FSTL1
Signaling events mediated by the hedgehog family	1/23	0.120213	0.926133	7.83392	16.5961	HHIP
Collagen binding in corneal epithelia mediated by Erk and PI-3 Kinase	1/23	0.120213	0.921432	7.83392	16.5961	GSN
FGFR ligand binding and activation	1/23	0.120213	0.916778	7.83392	16.5961	FGF7
Hypoxia and p53 in the cardiovascular system	1/23	0.120213	0.912171	7.83392	16.5961	IGFBP3
Interleukin-11 pathway	1/23	0.120213	0.907611	7.83392	16.5961	JUN
Glycosaminoglycan metabolism	2/110	0.124646	0.936395	3.276	6.82155	LUM;DCN
Inhibition of cellular proliferation by Gleevec	1/24	0.125102	0.935167	7.50751	15.6053	JUN
Epidermal growth factor receptor (EGFR) pathway	2/111	0.126494	0.940914	3.24649	6.71232	JUN;SPRY1
Alpha-9 beta-1 integrin pathway	1/25	0.129963	0.961983	7.20721	14.7063	FN1
Corticotropin releasing hormone pathway	1/25	0.129963	0.95729	7.20721	14.7063	STAR
TPO signaling pathway	1/25	0.129963	0.952643	7.20721	14.7063	JUN
IGF1 receptor signaling through beta-arrestin	1/25	0.129963	0.948041	7.20721	14.7063	IGF1
Actin cytoskeleton regulation	3/226	0.131065	0.95148	2.39177	4.86023	FGF7;GSN;FN1
ALK1 pathway	1/26	0.134798	0.973899	6.93001	13.8876	INHBA
Selenoamino acid metabolism	1/26	0.134798	0.969262	6.93001	13.8876	GGT5
Tetrasaccharide linker sequence formation in glycosaminoglycan biosynthesis	1/26	0.134798	0.964668	6.93001	13.8876	DCN
Fibroblast growth factor 1	1/26	0.134798	0.960118	6.93001	13.8876	IGF1
Wnt signaling pathway	3/231	0.137352	0.973716	2.34	4.64539	SFRP1;JUN;INHBA
Prolactin regulation of apoptosis	2/118	0.139605	0.985064	3.0539	6.01294	ALDH1A3;IGF1
p53 activity regulation	2/118	0.139605	0.980482	3.0539	6.01294	IGFBP3;IGF1
BAD phosphorylation regulation	1/27	0.139606	0.97595	6.67334	13.1393	IGF1
TNF/stress-related signaling	1/27	0.139606	0.971453	6.67334	13.1393	JUN
EGFR downregulation	1/27	0.139606	0.966996	6.67334	13.1393	SPRY1
Signaling by NOTCH	2/119	0.141502	0.975653	3.02824	5.92154	JUN;DLK1
Lysosome	2/121	0.145312	0.997371	2.97818	5.74453	CTSH;CTSC
Skeletal myogenesis control by HDAC and calcium/calmodulin-dependent kinase (CaMK)	1/29	0.149143	1	6.21311	11.8226	IGF1
Statin pathway	1/29	0.149143	1	6.21311	11.8226	PLTP
T cell receptor calcium pathway	1/29	0.149143	1	6.21311	11.8226	JUN
Histidine metabolism	1/29	0.149143	1	6.21311	11.8226	ALDH1A3
Integrin beta-2 pathway	1/29	0.149143	1	6.21311	11.8226	C3
Lipoprotein metabolism	1/29	0.149143	0.996487	6.21311	11.8226	PLTP
Apoptosis	3/242	0.151536	1	2.23364	4.21472	JUN;GSN;IGF1
Signaling pathway from G-protein families	1/30	0.153872	1	6.00601	11.241	JUN
TNFR1 signaling pathway	1/30	0.153872	1	6.00601	11.241	JUN
Tumor necrosis factor (TNF) pathway	1/30	0.153872	1	6.00601	11.241	JUN
Interferon-beta enhancer pathway	1/30	0.153872	1	6.00601	11.241	JUN
Nuclear events mediated by MAP kinases	1/30	0.153872	1	6.00601	11.241	JUN
PDGFA signaling pathway	1/30	0.153872	0.997197	6.00601	11.241	JUN
Neurotrophin signaling pathway	2/126	0.15493	0.999761	2.86	5.33328	NTRK2;JUN
Activated NOTCH1 signaling in the nucleus	1/31	0.158575	1	5.81226	10.7034	DLK1
Amino acid transport across the plasma membrane	1/31	0.158575	1	5.81226	10.7034	SLC38A2
CD40/CD40L signaling	1/31	0.158575	1	5.81226	10.7034	JUN
Keratan sulfate/keratin metabolism	1/31	0.158575	1	5.81226	10.7034	LUM
Signaling by Robo receptor	1/32	0.163252	1	5.63063	10.2053	SLIT2
Syndecan 2 pathway	1/33	0.167904	1	5.46001	9.74264	FN1
EPO receptor signaling	1/34	0.17253	1	5.29942	9.31207	JUN
N-cadherin signaling events	1/34	0.17253	1	5.29942	9.31207	GSN
TNF-alpha effects on cytokine activity, cell motility, and apoptosis	2/135	0.172533	1	2.66934	4.69046	CXCL12;INHBA
Arf6 signal transduction regulation	1/35	0.17713	1	5.14801	8.91054	AGTR1
EGF receptor (ErbB1) signaling pathway	1/35	0.17713	1	5.14801	8.91054	GSN
p53 signaling pathway	2/139	0.180461	1	2.59252	4.43902	JUN;IGFBP3
Steroid hormone, vitamin A, and vitamin D metabolism	1/36	0.181705	1	5.00501	8.5354	STAR
Platelet aggregation (plug formation)	1/37	0.186254	1	4.86973	8.18428	FN1
Signal transduction through IL-1R	1/38	0.190779	1	4.74158	7.85509	JUN
Signaling of hepatocyte growth factor receptor	1/38	0.190779	1	4.74158	7.85509	JUN
p38 alpha/beta MAPK downstream pathway	1/38	0.190779	1	4.74158	7.85509	JUN
Nuclear receptors	1/38	0.190779	1	4.74158	7.85509	NR2F1
Vitamin A and carotenoid metabolism	1/39	0.195279	1	4.62	7.54598	ALDH1A3
FAS pathway and stress induction of heat shock protein regulation	1/39	0.195279	1	4.62	7.54598	JUN
FRS2-mediated cascade	1/39	0.195279	1	4.62	7.54598	FGF7
Negative regulation of FGFR signaling	1/40	0.199754	1	4.5045	7.25527	FGF7
Nuclear signaling by ErbB4	1/40	0.199754	1	4.5045	7.25527	CXCL12
FOXM1 transcription factor network	1/41	0.204204	1	4.39464	6.98148	LAMA4
Fc epsilon receptor I signaling in mast cells	1/41	0.204204	1	4.39464	6.98148	JUN
Insulin biosynthesis and processing	1/41	0.204204	1	4.39464	6.98148	CPE
Integrated breast cancer pathway	2/152	0.206572	1	2.37079	3.739	JUN;ANXA1
Aldosterone-regulated sodium reabsorption	1/42	0.20863	1	4.29	6.72327	IGF1
TWEAK signaling pathway	1/42	0.20863	1	4.29	6.72327	JUN
Urokinase-type plasminogen activator (uPA) and uPAR-mediated signaling	1/42	0.20863	1	4.29	6.72327	FN1
Fatty acid metabolism	1/42	0.20863	1	4.29	6.72327	ADH1B
Netrin-1 signaling	1/42	0.20863	1	4.29	6.72327	SLIT2
Type 1 diabetes mellitus	1/43	0.213031	1	4.19024	6.47944	CPE
ERBB2/ERBB3 signaling events	1/44	0.217408	1	4.095	6.24889	JUN
RNA polymerase III transcription	1/45	0.221761	1	4.004	6.03065	NFIB
RhoA signaling pathway	1/45	0.221761	1	4.004	6.03065	JUN
Signaling by FGFR mutants	1/45	0.221761	1	4.004	6.03065	FGF7
HNF3B pathway	1/45	0.221761	1	4.004	6.03065	DLK1
Integrin-linked kinase signaling	1/45	0.221761	1	4.004	6.03065	JUN
Interleukin-12/STAT4 pathway	1/45	0.221761	1	4.004	6.03065	JUN
Interleukin-3 signaling pathway	1/45	0.221761	1	4.004	6.03065	JUN
Alpha-6 beta-1 and alpha-6 beta-4 integrin signaling	1/46	0.22609	1	3.91696	5.82382	LAMA4
Regulation of NFAT transcription factors	1/47	0.230395	1	3.83362	5.6276	JUN
Delta Np63 pathway	1/47	0.230395	1	3.83362	5.6276	IGFBP3
ATM pathway	1/48	0.234677	1	3.75375	5.44124	JUN
Presenilin action in Notch and Wnt signaling	1/48	0.234677	1	3.75375	5.44124	JUN
Chondroitin sulfate/dermatan sulfate metabolism	1/48	0.234677	1	3.75375	5.44124	DCN
Diurnally regulated genes with circadian orthologs	1/48	0.234677	1	3.75375	5.44124	GFRA1
Intestinal immune network for IgA production	1/48	0.234677	1	3.75375	5.44124	CXCL12
Lipid digestion, mobilization, and transport	1/48	0.234677	1	3.75375	5.44124	PLTP
Amino acid and oligopeptide SLC transporters	1/49	0.238934	1	3.67715	5.26408	SLC38A2
G alpha 12 pathway	1/49	0.238934	1	3.67715	5.26408	JUN
Interleukin-5 signaling pathway	1/49	0.238934	1	3.67715	5.26408	JUN
Amyloids	1/51	0.247379	1	3.53294	4.93493	GSN
Nuclear receptor transcription pathway	1/51	0.247379	1	3.53294	4.93493	NR2F1
Apoptotic execution phase	1/52	0.251567	1	3.465	4.78186	GSN
Signaling events mediated by PTP1B	1/52	0.251567	1	3.465	4.78186	LEPR
Heparan sulfate/heparin glycosaminoglycan (HS-GAG) metabolism	1/52	0.251567	1	3.465	4.78186	DCN
MAPK signaling pathway	3/314	0.253334	1	1.72147	2.36365	NTRK2;FGF7;JUN
Androgen receptor regulation of biosynthesis and transcription	1/53	0.255732	1	3.39963	4.63582	JUN
JNK/MAPK pathway	1/53	0.255732	1	3.39963	4.63582	JUN
Phospholipase C-mediated cascade	1/54	0.259873	1	3.33667	4.49636	FGF7
RANKL signaling pathway	1/54	0.259873	1	3.33667	4.49636	JUN
Binding of chemokines to chemokine receptors	1/54	0.259873	1	3.33667	4.49636	CXCL12
Basal cell carcinoma	1/55	0.263992	1	3.276	4.3631	HHIP
TAp63 pathway	1/55	0.263992	1	3.276	4.3631	IGFBP3
Vibrio cholerae infection	1/55	0.263992	1	3.276	4.3631	SLC12A2
Steroid hormone biosynthesis	1/56	0.268088	1	3.2175	4.23565	CYP1B1
Pre-NOTCH expression and processing	1/57	0.272162	1	3.16106	4.11367	JUN
SHP2 signaling	1/57	0.272162	1	3.16106	4.11367	NTRK2
Keratinocyte differentiation	1/57	0.272162	1	3.16106	4.11367	JUN
PI3K cascade	1/57	0.272162	1	3.16106	4.11367	FGF7
TGF-beta signaling pathway	2/185	0.27414	1	1.94789	2.5208	JUN;INHBA
Tryptophan metabolism	1/58	0.276213	1	3.10655	3.99684	CYP1B1
HIV-1 Nef as negative effector of Fas and TNF	1/58	0.276213	1	3.10655	3.99684	GSN
ATF2 transcription factor network	1/59	0.280242	1	3.0539	3.88488	JUN
Caspase cascade in apoptosis	1/59	0.280242	1	3.0539	3.88488	GSN
Neurotrophic factor-mediated Trk receptor signaling	1/60	0.284248	1	3.003	3.7775	NTRK2
Transmission across chemical synapses	2/190	0.284419	1	1.89663	2.38465	SYT1;SLC38A2
Androgen receptor proteolysis and transcription regulation	1/61	0.288232	1	2.95377	3.67446	GSN
Cytochrome P450 pathway	1/61	0.288232	1	2.95377	3.67446	CYP1B1
FGF signaling pathway	1/61	0.288232	1	2.95377	3.67446	JUN
Leptin signaling pathway	1/61	0.288232	1	2.95377	3.67446	LEPR
Signaling events mediated by focal adhesion kinase	1/62	0.292195	1	2.90613	3.57551	JUN
Colorectal cancer	1/62	0.292195	1	2.90613	3.57551	JUN
Angiotensin II-stimulated signaling through G-proteins and beta-arrestin	1/64	0.300054	1	2.81532	3.38905	AGTR1
MAPK cascade role in angiogenesis	1/64	0.300054	1	2.81532	3.38905	SLIT2
Retinol metabolism	1/65	0.303951	1	2.772	3.30114	ADH1B
Glioma	1/65	0.303951	1	2.772	3.30114	IGF1
Retinoblastoma protein regulation	1/66	0.307827	1	2.73	3.21654	JUN
Thyroid-stimulating hormone signaling pathway	1/66	0.307827	1	2.73	3.21654	JUN
Adipocytokine signaling pathway	1/67	0.311681	1	2.68926	3.13507	LEPR
Telomerase regulation	1/67	0.311681	1	2.68926	3.13507	JUN
AMPK signaling	1/68	0.315514	1	2.64971	3.05657	LEPR
CD8/T cell receptor downstream pathway	1/68	0.315514	1	2.64971	3.05657	JUN
Epithelial cell signaling in Helicobacter pylori infection	1/68	0.315514	1	2.64971	3.05657	JUN
NFAT involvement in hypertrophy of the heart	1/69	0.319326	1	2.61131	2.98092	IGF1
PPAR signaling pathway	1/69	0.319326	1	2.61131	2.98092	PLTP
Renal cell carcinoma	1/70	0.323117	1	2.574	2.90796	JUN
CDC42 signaling events	1/70	0.323117	1	2.574	2.90796	JUN
G alpha q pathway	1/70	0.323117	1	2.574	2.90796	AGTR1
Hedgehog signaling pathway	1/70	0.323117	1	2.574	2.90796	HHIP
Long-term depression	1/70	0.323117	1	2.574	2.90796	IGF1
Rac1 cell motility signaling pathway	1/71	0.326887	1	2.53775	2.83756	JUN
Bacterial invasion of epithelial cells	1/71	0.326887	1	2.53775	2.83756	FN1
Interleukin-6 signaling pathway	1/71	0.326887	1	2.53775	2.83756	JUN
Signaling by NOTCH1	1/73	0.334364	1	2.46822	2.704	DLK1
RANKL regulation of apoptosis and immune response	1/74	0.338072	1	2.43487	2.6406	JUN
Prolactin activation of MAPK signaling	1/75	0.341759	1	2.4024	2.57933	JUN
Mitochondrial pathway of apoptosis: caspases	1/77	0.349073	1	2.34	2.46279	GSN
Signaling events mediated by hepatocyte growth factor receptor (c-Met)	1/79	0.356306	1	2.28076	2.35366	JUN
Apoptosis modulation and signaling	1/80	0.359893	1	2.25225	2.30169	JUN
Nuclear beta-catenin signaling and target gene transcription regulation	1/80	0.359893	1	2.25225	2.30169	JUN
MAP kinase signaling pathway	1/81	0.36346	1	2.22445	2.25133	JUN
ATM-dependent DNA damage response	1/82	0.367007	1	2.19732	2.20254	JUN
Regular glucocorticoid receptor pathway	1/82	0.367007	1	2.19732	2.20254	JUN
Differentiation pathway in PC12 cells	1/84	0.374043	1	2.145	2.10936	JUN
Carbohydrate metabolism	2/235	0.375606	1	1.53345	1.50158	LUM;DCN
C-Myb transcription factor network	1/85	0.377531	1	2.11977	2.06487	COL1A2
MicroRNAs in cardiomyocyte hypertrophy	1/85	0.377531	1	2.11977	2.06487	IGF1
Progesterone-mediated oocyte maturation	1/86	0.381001	1	2.09512	2.02169	IGF1
Non-class A, B, C GPCRs	1/86	0.381001	1	2.09512	2.02169	PTGFR
Androgen receptor signaling, proteolysis, and transcription regulation	1/88	0.387882	1	2.0475	1.93909	JUN
Prostate cancer	1/89	0.391295	1	2.0245	1.89957	IGF1
Salivary secretion	1/89	0.391295	1	2.0245	1.89957	SLC12A2
Signaling by ERBB4	1/93	0.404756	1	1.93742	1.75234	CXCL12
SLC-mediated transmembrane transport	2/251	0.406991	1	1.4357	1.29064	SLC12A2;SLC38A2
ERBB signaling pathway	1/94	0.408075	1	1.91681	1.71804	JUN
Fc gamma receptor-mediated phagocytosis	1/94	0.408075	1	1.91681	1.71804	GSN
RNA polymerase I, RNA polymerase III, and mitochondrial transcription	1/95	0.411376	1	1.89663	1.68468	NFIB
Wnt signaling pathway and pluripotency	1/98	0.421169	1	1.83857	1.58985	JUN
Granule cell survival pathway	1/99	0.424397	1	1.82	1.5599	JUN
Dilated cardiomyopathy	1/100	0.427608	1	1.8018	1.53072	IGF1
Pancreatic secretion	1/101	0.4308	1	1.78396	1.50229	SLC12A2
GnRH signaling pathway	1/101	0.4308	1	1.78396	1.50229	JUN
Melanogenesis	1/101	0.4308	1	1.78396	1.50229	EDNRB
ERBB1 downstream pathway	1/106	0.446501	1	1.69981	1.37058	JUN
Signaling by insulin receptor	1/109	0.455715	1	1.65303	1.2991	FGF7
Signaling by EGFR in cancer	1/111	0.461773	1	1.62324	1.25425	SPRY1
Neuronal system	2/283	0.467373	1	1.27336	0.968553	SYT1;SLC38A2
mTOR signaling pathway	1/113	0.467764	1	1.59451	1.2115	IGF1
Oocyte meiosis	1/113	0.467764	1	1.59451	1.2115	IGF1
CXCR4 signaling pathway	1/116	0.476627	1	1.55328	1.15101	CXCL12
Vascular smooth muscle contraction	1/116	0.476627	1	1.55328	1.15101	AGTR1
Leukocyte transendothelial migration	1/117	0.479548	1	1.54	1.13176	CXCL12
Immunoregulatory interactions between a lymphoid and a non-lymphoid cell	1/119	0.485343	1	1.51412	1.09455	C3
Notch signaling pathway	1/121	0.491074	1	1.48909	1.05898	DLK1
Rho GTPase cycle	1/123	0.496742	1	1.46488	1.02495	ARHGAP20
Interleukin-1 signaling pathway	1/125	0.502347	1	1.44144	0.99238	JUN
Signaling by FGFR in disease	1/128	0.510639	1	1.40766	0.946076	FGF7
PDGFB signaling pathway	1/129	0.513373	1	1.39675	0.931285	JUN
NGF signaling via TRKA from the plasma membrane	1/136	0.532088	1	1.32485	0.835913	NTRK2
T cell receptor signaling pathway	1/139	0.539888	1	1.29626	0.799006	JUN
EGF/EGFR signaling pathway	1/141	0.545017	1	1.27787	0.77559	JUN
Toll-like receptor signaling pathway regulation	1/142	0.54756	1	1.26887	0.764222	JUN
Integrin signaling pathway	1/155	0.579366	1	1.16245	0.634491	JUN
Toll receptor cascades	1/159	0.588699	1	1.13321	0.60042	JUN
Transcription	1/181	0.636479	1	0.995471	0.449757	NFIB
Chemokine signaling pathway	1/189	0.652454	1	0.953334	0.407088	CXCL12
Adaptive immune system	3/606	0.657969	1	0.891981	0.373381	C3;CTSH;CTSC
Amino acid metabolism	1/195	0.663977	1	0.924001	0.378386	INHBA
Metabolism	8/1615	0.682224	1	0.892533	0.341302	GGT5;ALDH1A3;ADH1B;LUM;CYP1B1;INHBA;DCN;GSTM5
Antigen-activated B-cell receptor generation of second messengers	1/211	0.692886	1	0.853935	0.3133	JUN
Interleukin-2 signaling pathway	4/847	0.696977	1	0.85091	0.307181	JUN;COL1A2;CTSH;CTSC
Signaling by NGF	1/221	0.709687	1	0.815295	0.27959	NTRK2
Lipid and lipoprotein metabolism	2/489	0.758514	1	0.736933	0.203684	STAR;PLTP
Insulin signaling pathway	1/277	0.788259	1	0.65047	0.154765	JUN
Generic transcription pathway	1/377	0.879752	1	0.477932	0.0612304	NR2F1
Gene expression	2/968	0.973308	1	0.372273	0.0100719	NFIB;NR2F1
