# Supplementary material for: Aging, inflammation and DNA damage in the somatic testicular niche with idiopathic germ cell aplasia
Source: Nat Commun. 2021 Sep 1;12:5205. doi: 10.1038/s41467-021-25544-0 (PMC8410861; doi:10.1038/s41467-021-25544-0)
Supplement: Supplementary file 7 — Supplementary Dataset 4 [file 41467_2021_25544_MOESM7_ESM.xlsx]

## Sheet: GO_Biological_Process_2018
Term

## Sheet: GO_Cellular_Component_2018
Term

## Sheet: GO_Molecular_Function_2018
Term

## Sheet: Reactome_2016
Term

## Sheet: KEGG_2016
Term

## Sheet: WikiPathways_2016
Term

## Sheet: BioCarta_2016
Term

## Sheet: BioPlanet_2019
Term
