# Supplementary material for: Aging, inflammation and DNA damage in the somatic testicular niche with idiopathic germ cell aplasia
Source: Nat Commun. 2021 Sep 1;12:5205. doi: 10.1038/s41467-021-25544-0 (PMC8410861; doi:10.1038/s41467-021-25544-0)
Supplement: Supplementary file 14 — Supplementary Dataset 11 [file 41467_2021_25544_MOESM14_ESM.xlsx]

## Sheet: marker genes GuoEtAl
# Marker genes from reanalysis of Samples Guo et al as generated from Seurat FindAllMarkers function
row.names	p_val	avg_logFC	pct.1	pct.2	p_val_adj	cluster	gene
SOX4	0	1.79263	0.961	0.109	0	SSCs	SOX4
MAGEB2	0	1.40416	0.912	0.089	0	SSCs	MAGEB2
PCSK1N	0	1.3778	0.937	0.125	0	SSCs	PCSK1N
RHOXF1	0	1.34641	0.916	0.065	0	SSCs	RHOXF1
L1TD1	0	1.23484	0.74	0.023	0	SSCs	L1TD1
ID4	0	1.19963	0.793	0.019	0	SSCs	ID4
TCF3	0	1.13704	0.891	0.062	0	SSCs	TCF3
NEIL2	0	1.13402	0.912	0.094	0	SSCs	NEIL2
RAC3	0	1.11556	0.8	0.07	0	SSCs	RAC3
IRF2BPL	0	1.09028	0.786	0.076	0	SSCs	IRF2BPL
LIN7B	0	1.09005	0.884	0.099	0	SSCs	LIN7B
UTF1	0	1.06708	0.761	0.011	0	SSCs	UTF1
C19orf84	0	0.985185	0.498	0.009	0	SSCs	C19orf84
CDCA7L	0	0.913974	0.828	0.072	0	SSCs	CDCA7L
SIX1	0	0.846662	0.751	0.004	0	SSCs	SIX1
NPB	0	0.789938	0.751	0.06	0	SSCs	NPB
KRT18	0	0.789688	0.726	0.036	0	SSCs	KRT18
PLPP2	0	0.768526	0.744	0.027	0	SSCs	PLPP2
FGFR3	0	0.759546	0.695	0.028	0	SSCs	FGFR3
BEND4	0	0.733168	0.709	0.034	0	SSCs	BEND4
FAM25G	0	0.724293	0.361	0.004	0	SSCs	FAM25G
SERPINI1	0	0.720281	0.649	0.03	0	SSCs	SERPINI1
FSD1	0	0.713779	0.66	0.037	0	SSCs	FSD1
NPW	0	0.680653	0.667	0.048	0	SSCs	NPW
PMAIP1	0	0.671477	0.639	0.019	0	SSCs	PMAIP1
RBFOX3	0	0.660034	0.709	0.044	0	SSCs	RBFOX3
GCNT2	0	0.650465	0.681	0.051	0	SSCs	GCNT2
DTNB	0	0.636716	0.737	0.057	0	SSCs	DTNB
KLHL23	0	0.60356	0.642	0.039	0	SSCs	KLHL23
PALM3	0	0.596552	0.646	0.01	0	SSCs	PALM3
NANOS3	0	0.592845	0.396	0.009	0	SSCs	NANOS3
DUSP5	0	0.58022	0.596	0.028	0	SSCs	DUSP5
LY6H	0	0.57107	0.625	0.025	0	SSCs	LY6H
DPPA2	0	0.552754	0.519	0.003	0	SSCs	DPPA2
HEY1	0	0.545561	0.512	0.024	0	SSCs	HEY1
PIWIL4	0	0.513416	0.446	0.015	0	SSCs	PIWIL4
PRR5	0	0.498074	0.586	0.025	0	SSCs	PRR5
EGR4	0	0.487677	0.411	0.004	0	SSCs	EGR4
FST	0	0.486943	0.526	0.01	0	SSCs	FST
ENHO	0	0.483281	0.519	0.014	0	SSCs	ENHO
KDM1B	0	0.479894	0.565	0.029	0	SSCs	KDM1B
AC018755.17	0	0.465454	0.288	0.002	0	SSCs	AC018755.17
SCT	0	0.459112	0.421	0.009	0	SSCs	SCT
BMPR1B	0	0.456085	0.512	0.012	0	SSCs	BMPR1B
CNTNAP2	0	0.445921	0.509	0.021	0	SSCs	CNTNAP2
LINC01511	0	0.442697	0.509	0.011	0	SSCs	LINC01511
SPOCD1	0	0.433523	0.463	0.008	0	SSCs	SPOCD1
DPPA4	0	0.430442	0.481	0.005	0	SSCs	DPPA4
RAB6B	0	0.424675	0.498	0.014	0	SSCs	RAB6B
BFSP1	0	0.421176	0.481	0.014	0	SSCs	BFSP1
TRIM71	0	0.368319	0.481	0.018	0	SSCs	TRIM71
IGLON5	0	0.355703	0.432	0.01	0	SSCs	IGLON5
VIPR2	0	0.355388	0.502	0.02	0	SSCs	VIPR2
CCNJL	0	0.327968	0.467	0.016	0	SSCs	CCNJL
AZU1	0	0.322107	0.277	0.002	0	SSCs	AZU1
PLPPR5	0	0.321744	0.333	0.003	0	SSCs	PLPPR5
AC002454.1	0	0.32114	0.411	0.009	0	SSCs	AC002454.1
EYA2	0	0.297441	0.396	0.003	0	SSCs	EYA2
TCL1B	0	0.264915	0.347	0.007	0	SSCs	TCL1B
LINC01030	9.3825e-308	0.390963	0.375	0.01	2.46441e-303	SSCs	LINC01030
LUZP4	2.51161e-306	0.614494	0.656	0.051	6.59701e-302	SSCs	LUZP4
THRA	1.99428e-304	0.668558	0.758	0.071	5.23817e-300	SSCs	THRA
CLN6	4.4485e-303	0.492997	0.596	0.04	1.16844e-298	SSCs	CLN6
HOXB7	2.73318e-302	0.441068	0.512	0.027	7.17897e-298	SSCs	HOXB7
MFHAS1	1.07545e-295	0.554259	0.596	0.042	2.82478e-291	SSCs	MFHAS1
HMGA1	1.56746e-295	1.98537	0.989	0.193	4.11709e-291	SSCs	HMGA1
TSPAN13	2.76743e-294	0.481041	0.604	0.043	7.26893e-290	SSCs	TSPAN13
REEP2	5.80902e-294	0.30123	0.375	0.011	1.5258e-289	SSCs	REEP2
FAM26F	4.2372e-293	0.723393	0.758	0.075	1.11294e-288	SSCs	FAM26F
RABGGTA	4.92494e-293	0.693614	0.688	0.063	1.29358e-288	SSCs	RABGGTA
STK24	2.9922e-292	0.634278	0.758	0.075	7.85932e-288	SSCs	STK24
ESX1	1.10908e-290	0.653583	0.789	0.079	2.91312e-286	SSCs	ESX1
KCNQ2	8.90167e-290	0.648144	0.684	0.065	2.33811e-285	SSCs	KCNQ2
NANOS2	2.22348e-287	0.345948	0.253	0.002	5.8402e-283	SSCs	NANOS2
ELAVL2	2.26898e-287	1.46049	0.975	0.188	5.95969e-283	SSCs	ELAVL2
SMAD9	3.67285e-286	0.412104	0.512	0.029	9.64711e-282	SSCs	SMAD9
MROH6	1.40551e-285	0.305018	0.379	0.012	3.69172e-281	SSCs	MROH6
BAMBI	1.79583e-285	0.438135	0.439	0.019	4.71694e-281	SSCs	BAMBI
CXCL9	2.97858e-284	0.286523	0.372	0.012	7.82354e-280	SSCs	CXCL9
HOXC9	4.46232e-283	0.596207	0.604	0.046	1.17207e-278	SSCs	HOXC9
ASCL2	5.4741e-283	0.396444	0.474	0.024	1.43783e-278	SSCs	ASCL2
RP11-973H7.1	1.16508e-282	0.29834	0.284	0.004	3.06021e-278	SSCs	RP11-973H7.1
PAFAH1B3	1.18067e-279	1.23843	0.947	0.161	3.10114e-275	SSCs	PAFAH1B3
CCDC106	4.51291e-278	0.650314	0.674	0.063	1.18536e-273	SSCs	CCDC106
PIWIL2	3.20103e-276	0.872898	0.828	0.107	8.40782e-272	SSCs	PIWIL2
RP11-395G23.3	5.9005e-275	0.464812	0.579	0.043	1.54983e-270	SSCs	RP11-395G23.3
SAMD11	8.97529e-275	0.526758	0.596	0.047	2.35745e-270	SSCs	SAMD11
MYO6	2.65976e-273	0.745956	0.839	0.108	6.98612e-269	SSCs	MYO6
RP11-70C1.1	7.11188e-272	0.64716	0.439	0.022	1.86801e-267	SSCs	RP11-70C1.1
CAMK2B	3.68369e-269	0.305842	0.316	0.008	9.67559e-265	SSCs	CAMK2B
LINC01582	1.18124e-268	0.602981	0.435	0.022	3.10265e-264	SSCs	LINC01582
RP11-161M6.2	1.03476e-267	0.286812	0.393	0.016	2.71791e-263	SSCs	RP11-161M6.2
GABRB3	1.25039e-267	0.781501	0.632	0.058	3.28429e-263	SSCs	GABRB3
ID1	2.21963e-267	0.504687	0.793	0.086	5.83008e-263	SSCs	ID1
NEDD4L	7.76579e-267	0.451354	0.611	0.052	2.03976e-262	SSCs	NEDD4L
LRIG1	1.35623e-265	0.456048	0.586	0.046	3.56228e-261	SSCs	LRIG1
PPP1R1A	3.95181e-265	0.263962	0.316	0.008	1.03798e-260	SSCs	PPP1R1A
YPEL2	7.04589e-264	0.486029	0.618	0.052	1.85067e-259	SSCs	YPEL2
BOK	1.52521e-262	0.290939	0.404	0.017	4.00613e-258	SSCs	BOK
RGS17	2.60001e-261	0.285375	0.379	0.015	6.82918e-257	SSCs	RGS17
C1orf233	3.36971e-261	0.293102	0.337	0.01	8.85089e-257	SSCs	C1orf233
SOHLH1	7.4344e-261	0.731596	0.779	0.094	1.95272e-256	SSCs	SOHLH1
DCAF4L1	4.9907e-260	1.35129	0.958	0.193	1.31086e-255	SSCs	DCAF4L1
LMO4	8.17471e-260	1.25015	0.951	0.178	2.14717e-255	SSCs	LMO4
TLE1	1.0267e-257	1.03062	0.842	0.121	2.69673e-253	SSCs	TLE1
UCHL1	3.03373e-257	0.750934	0.842	0.112	7.9684e-253	SSCs	UCHL1
PDCL3	3.31971e-257	1.03051	0.884	0.155	8.71954e-253	SSCs	PDCL3
RP11-506F3.1	1.77157e-256	0.284434	0.358	0.013	4.65322e-252	SSCs	RP11-506F3.1
MAGEA4	4.06593e-254	1.11212	0.898	0.14	1.06796e-249	SSCs	MAGEA4
SMS	4.94894e-254	1.35942	0.951	0.189	1.29989e-249	SSCs	SMS
USP31	5.58185e-254	0.739711	0.821	0.112	1.46613e-249	SSCs	USP31
TMEM14A	1.21187e-253	0.722312	0.779	0.099	3.1831e-249	SSCs	TMEM14A
ATIC	6.10712e-253	0.695085	0.709	0.079	1.6041e-248	SSCs	ATIC
CADM2	5.14161e-251	0.277919	0.33	0.011	1.35049e-246	SSCs	CADM2
LPIN2	2.53523e-250	1.01565	0.867	0.143	6.65904e-246	SSCs	LPIN2
STX3	2.59626e-250	0.511926	0.635	0.06	6.81934e-246	SSCs	STX3
KLHL35	5.09302e-250	0.852042	0.804	0.121	1.33773e-245	SSCs	KLHL35
CTAG2	1.29727e-249	0.684397	0.772	0.095	3.4074e-245	SSCs	CTAG2
MB21D2	5.42599e-247	0.353232	0.495	0.033	1.42519e-242	SSCs	MB21D2
CPEB1	1.94889e-246	0.846365	0.842	0.133	5.11896e-242	SSCs	CPEB1
COBL	8.20122e-243	0.30664	0.379	0.017	2.15413e-238	SSCs	COBL
TOMM34	1.50588e-242	0.925445	0.877	0.159	3.95533e-238	SSCs	TOMM34
CHEK2	6.78458e-241	0.546971	0.611	0.059	1.78204e-236	SSCs	CHEK2
BOP1	1.27797e-238	0.771988	0.8	0.122	3.3567e-234	SSCs	BOP1
CDK17	3.95785e-237	0.586207	0.639	0.067	1.03957e-232	SSCs	CDK17
PKN1	5.12899e-237	0.787245	0.786	0.113	1.34718e-232	SSCs	PKN1
RAB20	1.46667e-235	0.347555	0.456	0.029	3.85237e-231	SSCs	RAB20
MAL2	1.93012e-235	0.313024	0.365	0.016	5.06965e-231	SSCs	MAL2
SERPINE2	2.89866e-235	1.10553	0.902	0.149	7.61362e-231	SSCs	SERPINE2
ROR2	5.2094e-235	0.364987	0.498	0.037	1.3683e-230	SSCs	ROR2
ASB9	1.37174e-234	1.41506	0.611	0.066	3.60302e-230	SSCs	ASB9
TNNT1	5.73678e-232	0.512748	0.593	0.057	1.50682e-227	SSCs	TNNT1
RP11-307P5.1	6.01063e-231	0.591277	0.632	0.07	1.57875e-226	SSCs	RP11-307P5.1
SYNGR3	7.325e-230	0.250151	0.354	0.016	1.92398e-225	SSCs	SYNGR3
PAGE2	2.42893e-229	1.08992	0.972	0.185	6.37982e-225	SSCs	PAGE2
COTL1	9.5559e-226	0.700891	0.789	0.109	2.50995e-221	SSCs	COTL1
CAPRIN2	2.19828e-225	0.637452	0.702	0.091	5.77401e-221	SSCs	CAPRIN2
EGFL7	2.63405e-224	1.09114	0.937	0.177	6.9186e-220	SSCs	EGFL7
DLX5	3.89289e-224	0.329754	0.382	0.02	1.02251e-219	SSCs	DLX5
SNAPC2	6.32262e-224	0.696557	0.691	0.088	1.6607e-219	SSCs	SNAPC2
C1QTNF4	6.76899e-224	0.838506	0.818	0.137	1.77794e-219	SSCs	C1QTNF4
DDX43	1.20049e-223	0.697692	0.744	0.104	3.1532e-219	SSCs	DDX43
PASD1	1.28714e-223	0.623895	0.677	0.08	3.38079e-219	SSCs	PASD1
FAM150B	2.43707e-223	0.747257	0.758	0.109	6.40121e-219	SSCs	FAM150B
KCTD13	1.90626e-222	0.58306	0.702	0.093	5.00699e-218	SSCs	KCTD13
TMEM251	7.81374e-222	0.407088	0.551	0.049	2.05236e-217	SSCs	TMEM251
SESN2	9.85592e-222	0.376954	0.477	0.036	2.58876e-217	SSCs	SESN2
DLL3	3.87785e-221	0.437649	0.6	0.06	1.01855e-216	SSCs	DLL3
PABPC4	5.34144e-219	1.64126	0.979	0.297	1.40298e-214	SSCs	PABPC4
NRG2	3.862e-218	0.343413	0.404	0.024	1.01439e-213	SSCs	NRG2
ATP9A	3.88858e-218	0.289385	0.439	0.028	1.02137e-213	SSCs	ATP9A
NUDT14	1.58078e-217	0.755112	0.793	0.122	4.15208e-213	SSCs	NUDT14
MAGEB16	1.08946e-216	0.338038	0.421	0.027	2.86157e-212	SSCs	MAGEB16
STK31	2.50589e-216	1.04538	0.898	0.179	6.58198e-212	SSCs	STK31
AP1S1	2.83419e-216	0.717981	0.842	0.14	7.44429e-212	SSCs	AP1S1
ZGLP1	9.49734e-215	0.315738	0.425	0.028	2.49457e-210	SSCs	ZGLP1
PHF13	2.16167e-214	0.573386	0.698	0.094	5.67783e-210	SSCs	PHF13
USP11	2.34336e-214	1.17669	0.867	0.185	6.15506e-210	SSCs	USP11
TMSB15A	3.16352e-214	0.33413	0.456	0.033	8.30931e-210	SSCs	TMSB15A
TFDP3	5.12154e-214	0.509831	0.628	0.07	1.34522e-209	SSCs	TFDP3
RGS14	5.21026e-213	0.468841	0.453	0.033	1.36853e-208	SSCs	RGS14
ZNF518A	1.78389e-212	1.20005	0.947	0.238	4.68555e-208	SSCs	ZNF518A
SERINC2	4.28348e-211	0.277445	0.407	0.026	1.1251e-206	SSCs	SERINC2
IDH2	1.87498e-209	0.464694	0.579	0.06	4.92482e-205	SSCs	IDH2
MAGEC2	6.76076e-208	0.763035	0.846	0.136	1.77578e-203	SSCs	MAGEC2
PCAT7	1.28829e-207	0.28635	0.379	0.022	3.38382e-203	SSCs	PCAT7
PTGES2	2.01326e-207	0.573709	0.709	0.096	5.28802e-203	SSCs	PTGES2
PELI2	5.70627e-207	0.451008	0.593	0.064	1.49881e-202	SSCs	PELI2
PAGE2B	3.481e-206	1.29248	0.996	0.245	9.14319e-202	SSCs	PAGE2B
GNAL	9.90565e-206	0.296845	0.414	0.028	2.60182e-201	SSCs	GNAL
LRRC42	1.36208e-204	0.649228	0.74	0.111	3.57765e-200	SSCs	LRRC42
RNF187	1.0649e-203	0.43724	0.607	0.067	2.79706e-199	SSCs	RNF187
POLRMT	1.16233e-203	1.03209	0.909	0.231	3.05299e-199	SSCs	POLRMT
SDC2	1.24316e-203	0.820166	0.856	0.165	3.26529e-199	SSCs	SDC2
PARD3	2.62412e-203	0.540886	0.737	0.109	6.89252e-199	SSCs	PARD3
DCAF4L2	5.60807e-203	0.797335	0.839	0.153	1.47301e-198	SSCs	DCAF4L2
UXS1	9.87283e-202	1.00787	0.891	0.202	2.5932e-197	SSCs	UXS1
RBP4	3.0492e-201	0.361758	0.414	0.029	8.00902e-197	SSCs	RBP4
PAGE5	1.25316e-199	0.97187	0.947	0.203	3.29156e-195	SSCs	PAGE5
LINC01122	1.54241e-198	0.263327	0.344	0.019	4.0513e-194	SSCs	LINC01122
NEFH	5.94122e-198	0.409826	0.523	0.05	1.56052e-193	SSCs	NEFH
PPP2R1A	1.19141e-197	0.907379	0.867	0.177	3.12935e-193	SSCs	PPP2R1A
ELMSAN1	2.44729e-197	0.487575	0.614	0.072	6.42805e-193	SSCs	ELMSAN1
MDFI	3.08415e-197	0.25536	0.411	0.028	8.10082e-193	SSCs	MDFI
ZNF428	4.00366e-197	1.74775	0.975	0.354	1.0516e-192	SSCs	ZNF428
PARP1	5.62736e-197	1.14489	0.979	0.286	1.47808e-192	SSCs	PARP1
GAGE2A	1.55232e-196	0.853284	0.933	0.162	4.07733e-192	SSCs	GAGE2A
MCUR1	1.79534e-196	0.765953	0.842	0.174	4.71565e-192	SSCs	MCUR1
TDRD1	6.20746e-196	0.507611	0.593	0.071	1.63045e-191	SSCs	TDRD1
BAIAP2	9.97184e-196	0.659967	0.684	0.101	2.6192e-191	SSCs	BAIAP2
GPC1	1.14731e-195	0.278679	0.414	0.029	3.01352e-191	SSCs	GPC1
SBNO1	5.96693e-195	1.42885	0.986	0.328	1.56727e-190	SSCs	SBNO1
FGFR2	2.08574e-194	0.271893	0.393	0.027	5.47841e-190	SSCs	FGFR2
CSAD	6.49082e-194	0.735307	0.846	0.159	1.70488e-189	SSCs	CSAD
NAB1	7.85981e-193	0.436127	0.572	0.064	2.06446e-188	SSCs	NAB1
RGMA	1.42175e-192	0.528935	0.761	0.11	3.73437e-188	SSCs	RGMA
JARID2	2.3581e-191	0.850209	0.895	0.213	6.19379e-187	SSCs	JARID2
HENMT1	3.73112e-191	0.982611	0.919	0.207	9.80015e-187	SSCs	HENMT1
GFRA1	4.64743e-191	0.41129	0.439	0.037	1.2207e-186	SSCs	GFRA1
FAM89A	1.34009e-190	0.308712	0.421	0.033	3.51987e-186	SSCs	FAM89A
QDPR	1.17959e-187	0.572875	0.712	0.105	3.09832e-183	SSCs	QDPR
DLK1	1.52577e-187	0.331618	0.902	0.167	4.00758e-183	SSCs	DLK1
BARD1	3.83783e-187	0.586345	0.695	0.107	1.00804e-182	SSCs	BARD1
ELOVL4	5.41663e-187	0.41504	0.502	0.051	1.42273e-182	SSCs	ELOVL4
FUNDC1	5.93537e-187	0.585867	0.768	0.127	1.55898e-182	SSCs	FUNDC1
CHTF8	6.6759e-187	0.716209	0.793	0.151	1.75349e-182	SSCs	CHTF8
HACD4	1.57577e-186	0.280632	0.411	0.03	4.13892e-182	SSCs	HACD4
FAM43A	3.23625e-186	0.373818	0.509	0.05	8.50034e-182	SSCs	FAM43A
PSIP1	5.94039e-186	1.39779	0.996	0.429	1.5603e-181	SSCs	PSIP1
C1QBP	7.45768e-186	1.43204	0.986	0.432	1.95883e-181	SSCs	C1QBP
DND1	1.72095e-185	0.655068	0.635	0.09	4.52024e-181	SSCs	DND1
MRPS23	1.00393e-184	0.860538	0.86	0.192	2.63691e-180	SSCs	MRPS23
PCLO	1.55008e-184	0.433392	0.537	0.06	4.07143e-180	SSCs	PCLO
ARRDC4	1.95638e-184	0.377271	0.456	0.041	5.13863e-180	SSCs	ARRDC4
ANAPC15	2.27015e-184	0.978641	0.926	0.233	5.96279e-180	SSCs	ANAPC15
AKR1B1	9.77212e-184	0.993673	0.912	0.232	2.56675e-179	SSCs	AKR1B1
ZCCHC10	1.20975e-183	0.83629	0.86	0.188	3.17753e-179	SSCs	ZCCHC10
ANKRD37	1.26941e-182	0.567186	0.653	0.096	3.33424e-178	SSCs	ANKRD37
TJP1	1.39395e-182	0.992053	0.926	0.242	3.66135e-178	SSCs	TJP1
ZFAND2B	3.97816e-182	0.487719	0.653	0.092	1.0449e-177	SSCs	ZFAND2B
B3GALNT1	5.44708e-182	0.384653	0.519	0.055	1.43073e-177	SSCs	B3GALNT1
TFAP2A	9.98691e-182	0.362131	0.453	0.041	2.62316e-177	SSCs	TFAP2A
GTF3A	2.54362e-181	1.15692	0.965	0.326	6.68107e-177	SSCs	GTF3A
PTS	3.09985e-181	0.748817	0.804	0.154	8.14208e-177	SSCs	PTS
THYN1	4.5833e-181	0.922074	0.947	0.271	1.20385e-176	SSCs	THYN1
TMEM55A	1.85486e-180	0.473524	0.558	0.065	4.87197e-176	SSCs	TMEM55A
DSCC1	2.28925e-180	0.287188	0.4	0.03	6.01294e-176	SSCs	DSCC1
APOO	3.15566e-180	0.680564	0.782	0.152	8.28866e-176	SSCs	APOO
ATP6V0E2	3.18263e-179	0.257208	0.4	0.03	8.35949e-175	SSCs	ATP6V0E2
DNAJB6	4.61526e-179	1.711	1	0.562	1.21224e-174	SSCs	DNAJB6
PAK4	7.88493e-179	0.505057	0.572	0.072	2.07106e-174	SSCs	PAK4
MXD4	4.81876e-178	0.656753	0.761	0.139	1.2657e-173	SSCs	MXD4
PPP1CA	8.78192e-178	0.842257	0.87	0.194	2.30666e-173	SSCs	PPP1CA
FAM21A	1.72164e-177	0.45351	0.551	0.066	4.52205e-173	SSCs	FAM21A
TSPY2	2.12691e-177	0.361266	0.495	0.05	5.58655e-173	SSCs	TSPY2
CHD7	2.56055e-176	0.44528	0.53	0.063	6.72554e-172	SSCs	CHD7
STRN4	5.31252e-176	0.728932	0.747	0.14	1.39539e-171	SSCs	STRN4
MAP2K7	6.74049e-176	0.6145	0.709	0.119	1.77046e-171	SSCs	MAP2K7
ZNF787	9.94811e-176	0.327369	0.428	0.038	2.61297e-171	SSCs	ZNF787
MAGEB1	1.78098e-175	0.297643	0.453	0.041	4.67792e-171	SSCs	MAGEB1
NEK6	2.31727e-175	0.4028	0.554	0.068	6.08655e-171	SSCs	NEK6
AK4	9.76706e-175	0.337247	0.428	0.038	2.56542e-170	SSCs	AK4
KMT2B	1.21563e-174	0.57125	0.695	0.11	3.19296e-170	SSCs	KMT2B
RBMX2	2.71838e-174	0.666924	0.789	0.151	7.1401e-170	SSCs	RBMX2
GMDS	1.1834e-173	0.466117	0.639	0.092	3.10833e-169	SSCs	GMDS
SIGIRR	5.74833e-173	0.65022	0.793	0.142	1.50986e-168	SSCs	SIGIRR
NR6A1	1.00167e-172	0.895917	0.898	0.231	2.631e-168	SSCs	NR6A1
METTL5	1.1119e-172	0.946501	0.884	0.216	2.9205e-168	SSCs	METTL5
HNRNPDL	1.32722e-172	1.42417	0.996	0.481	3.48609e-168	SSCs	HNRNPDL
RRBP1	2.44429e-172	1.21552	0.975	0.345	6.42017e-168	SSCs	RRBP1
MLLT3	8.6924e-172	0.292153	0.411	0.034	2.28315e-167	SSCs	MLLT3
RNF219	9.87833e-172	0.699864	0.786	0.162	2.59464e-167	SSCs	RNF219
TCF7L2	1.41115e-171	0.55451	0.695	0.112	3.70652e-167	SSCs	TCF7L2
PDIA4	4.83687e-171	0.81216	0.877	0.195	1.27045e-166	SSCs	PDIA4
PARP16	2.60155e-170	0.392947	0.488	0.052	6.83323e-166	SSCs	PARP16
AGAP3	5.20233e-170	0.307887	0.425	0.037	1.36644e-165	SSCs	AGAP3
CCNI	1.21361e-169	2.00257	1	0.6	3.18766e-165	SSCs	CCNI
FAM178B	2.10436e-169	0.360424	0.442	0.043	5.52731e-165	SSCs	FAM178B
TRAP1	1.5609e-168	0.801988	0.796	0.177	4.09985e-164	SSCs	TRAP1
PFDN2	2.3685e-168	1.18495	0.996	0.398	6.22111e-164	SSCs	PFDN2
MED19	2.94462e-168	0.805441	0.909	0.231	7.73433e-164	SSCs	MED19
TRPM4	6.70431e-168	0.332586	0.481	0.051	1.76095e-163	SSCs	TRPM4
DUSP22	6.85293e-168	0.791344	0.811	0.185	1.79999e-163	SSCs	DUSP22
UTP4	1.23564e-167	0.636294	0.74	0.145	3.24554e-163	SSCs	UTP4
ANXA11	4.41613e-167	0.765218	0.807	0.163	1.15994e-162	SSCs	ANXA11
IGFBP2	4.48086e-167	0.514715	0.681	0.105	1.17694e-162	SSCs	IGFBP2
C17orf49	6.8652e-167	0.336527	0.47	0.048	1.80321e-162	SSCs	C17orf49
NTHL1	8.02745e-167	0.544075	0.691	0.117	2.10849e-162	SSCs	NTHL1
ATE1	1.43532e-166	0.579361	0.712	0.127	3.77002e-162	SSCs	ATE1
AGAP1	1.82104e-166	0.377784	0.523	0.063	4.78315e-162	SSCs	AGAP1
ZNF701	2.15039e-166	0.257623	0.421	0.038	5.64822e-162	SSCs	ZNF701
IRX2	5.2565e-166	0.344261	0.393	0.034	1.38067e-161	SSCs	IRX2
HSPH1	5.32407e-166	1.21867	0.954	0.341	1.39842e-161	SSCs	HSPH1
E2F6	5.73878e-166	0.482531	0.663	0.101	1.50735e-161	SSCs	E2F6
TSR3	7.70727e-166	0.557847	0.684	0.115	2.02439e-161	SSCs	TSR3
GAGE1	1.12808e-165	0.578146	0.712	0.112	2.96303e-161	SSCs	GAGE1
GOLIM4	1.26696e-165	0.593298	0.695	0.114	3.3278e-161	SSCs	GOLIM4
SH2B2	1.92588e-165	0.316925	0.365	0.028	5.05852e-161	SSCs	SH2B2
YWHAB	4.73048e-165	1.19213	0.972	0.366	1.24251e-160	SSCs	YWHAB
GAN	8.55244e-165	0.449316	0.488	0.055	2.24638e-160	SSCs	GAN
TACC2	1.39781e-164	0.254506	0.365	0.028	3.67148e-160	SSCs	TACC2
SLC39A4	1.79592e-164	0.399683	0.526	0.063	4.71716e-160	SSCs	SLC39A4
MAP7D2	2.94326e-164	0.766046	0.853	0.188	7.73075e-160	SSCs	MAP7D2
NOC4L	3.28038e-164	1.07478	0.87	0.253	8.61625e-160	SSCs	NOC4L
CCDC112	4.91854e-164	0.75043	0.832	0.176	1.2919e-159	SSCs	CCDC112
LLGL2	1.61632e-163	0.296921	0.411	0.037	4.24542e-159	SSCs	LLGL2
BLMH	1.63026e-163	0.569415	0.628	0.099	4.28204e-159	SSCs	BLMH
LIMK1	3.70942e-163	0.26661	0.404	0.035	9.74316e-159	SSCs	LIMK1
PODXL2	3.94266e-163	1.01683	0.884	0.259	1.03558e-158	SSCs	PODXL2
NELFCD	7.09876e-163	0.790406	0.916	0.242	1.86456e-158	SSCs	NELFCD
NREP	7.15397e-163	0.286465	0.428	0.04	1.87906e-158	SSCs	NREP
SIAH2	8.35102e-163	0.305405	0.498	0.054	2.19348e-158	SSCs	SIAH2
SAP25	1.06488e-162	0.504384	0.67	0.103	2.79701e-158	SSCs	SAP25
IMPDH1	3.59586e-162	0.336247	0.467	0.049	9.44489e-158	SSCs	IMPDH1
ATP1B1	5.01682e-162	0.744879	0.818	0.169	1.31772e-157	SSCs	ATP1B1
ZBTB24	5.35034e-162	0.367166	0.509	0.06	1.40532e-157	SSCs	ZBTB24
MAGEA6	1.98255e-161	0.45926	0.625	0.091	5.20737e-157	SSCs	MAGEA6
BLVRA	5.52921e-161	0.385039	0.575	0.075	1.4523e-156	SSCs	BLVRA
SERTAD4-AS1	5.64727e-161	0.307668	0.365	0.028	1.48331e-156	SSCs	SERTAD4-AS1
RNPS1	8.81611e-161	1.04566	0.989	0.334	2.31564e-156	SSCs	RNPS1
POLE3	1.03933e-160	0.756067	0.828	0.19	2.7299e-156	SSCs	POLE3
CCDC12	1.05359e-160	0.700909	0.835	0.19	2.76737e-156	SSCs	CCDC12
HYAL2	1.42315e-160	0.625552	0.733	0.132	3.73805e-156	SSCs	HYAL2
PHF6	1.6072e-160	0.420313	0.579	0.08	4.22148e-156	SSCs	PHF6
RPSA	2.61512e-160	1.84516	1	0.715	6.86888e-156	SSCs	RPSA
RPP40	2.76246e-160	0.397756	0.558	0.077	7.25589e-156	SSCs	RPP40
MCRS1	5.54656e-160	0.776145	0.842	0.215	1.45686e-155	SSCs	MCRS1
TLK1	8.65023e-160	0.8864	0.867	0.235	2.27207e-155	SSCs	TLK1
LINC01481	1.41808e-159	0.474752	0.646	0.102	3.72473e-155	SSCs	LINC01481
APBA2	2.36701e-159	0.36366	0.463	0.051	6.21718e-155	SSCs	APBA2
RDX	6.59872e-159	1.1418	0.996	0.398	1.73322e-154	SSCs	RDX
RARS	2.08384e-158	0.750562	0.814	0.197	5.47342e-154	SSCs	RARS
AK5	2.78214e-158	0.858543	0.821	0.204	7.30756e-154	SSCs	AK5
SUSD4	2.83323e-158	0.260701	0.411	0.037	7.44176e-154	SSCs	SUSD4
HEBP2	7.03374e-158	0.681391	0.828	0.177	1.84748e-153	SSCs	HEBP2
POLR2J	2.16959e-157	1.10134	0.989	0.418	5.69865e-153	SSCs	POLR2J
ANKRD27	2.23131e-157	0.348577	0.523	0.066	5.86076e-153	SSCs	ANKRD27
TTLL1	4.58844e-157	0.555604	0.66	0.119	1.2052e-152	SSCs	TTLL1
LSM7	5.47988e-157	1.01638	0.958	0.32	1.43934e-152	SSCs	LSM7
MTPN	8.10414e-157	1.04192	0.951	0.349	2.12863e-152	SSCs	MTPN
RALY	1.13621e-156	0.9928	0.958	0.349	2.98438e-152	SSCs	RALY
RPS12	1.34315e-156	1.66308	1	0.963	3.52792e-152	SSCs	RPS12
TBL1X	1.81818e-156	0.333637	0.481	0.054	4.77564e-152	SSCs	TBL1X
KIF3A	2.292e-156	0.902812	0.93	0.279	6.02016e-152	SSCs	KIF3A
MRPS6	3.0465e-156	0.953976	0.975	0.373	8.00194e-152	SSCs	MRPS6
NAE1	9.38789e-156	0.910323	0.944	0.252	2.46582e-151	SSCs	NAE1
SMARCB1	1.66061e-155	1.17171	0.919	0.298	4.36177e-151	SSCs	SMARCB1
ADAR	7.45626e-155	0.614249	0.804	0.167	1.95846e-150	SSCs	ADAR
FAM96B	3.55806e-154	1.0382	0.975	0.407	9.3456e-150	SSCs	FAM96B
TRMT112	4.44746e-154	1.23944	1	0.526	1.16817e-149	SSCs	TRMT112
TUBA1B	5.6032e-154	1.57583	0.993	0.627	1.47174e-149	SSCs	TUBA1B
MIIP	7.55333e-154	0.715823	0.775	0.182	1.98396e-149	SSCs	MIIP
UBE2E2	8.54673e-154	0.814314	0.863	0.224	2.24488e-149	SSCs	UBE2E2
BRMS1	1.42897e-153	0.568321	0.733	0.144	3.75332e-149	SSCs	BRMS1
PPP2R4	2.16629e-153	0.716248	0.744	0.159	5.68997e-149	SSCs	PPP2R4
FAT1	3.21914e-153	0.266879	0.407	0.038	8.45539e-149	SSCs	FAT1
ATG4B	3.8158e-153	0.710639	0.842	0.212	1.00226e-148	SSCs	ATG4B
SSBP3	7.22385e-153	0.681335	0.811	0.186	1.89742e-148	SSCs	SSBP3
CDK11B	1.34303e-152	0.918227	0.982	0.31	3.52761e-148	SSCs	CDK11B
MYCBP	1.45399e-152	0.78361	0.796	0.205	3.81904e-148	SSCs	MYCBP
TUBD1	2.68957e-152	0.351231	0.54	0.072	7.06442e-148	SSCs	TUBD1
NDUFAF6	2.86269e-151	0.583481	0.723	0.15	7.51913e-147	SSCs	NDUFAF6
FIP1L1	4.01585e-151	0.847069	0.902	0.246	1.0548e-146	SSCs	FIP1L1
TLN2	7.61273e-151	0.394324	0.519	0.068	1.99956e-146	SSCs	TLN2
JRK	1.88281e-150	0.319347	0.498	0.061	4.94538e-146	SSCs	JRK
SOD1	2.46784e-150	1.2632	1	0.802	6.48203e-146	SSCs	SOD1
CAMK2G	4.22965e-150	0.330579	0.47	0.054	1.11096e-145	SSCs	CAMK2G
RYK	6.57839e-150	0.584268	0.747	0.153	1.72788e-145	SSCs	RYK
PLD6	2.32597e-149	0.419788	0.565	0.083	6.10939e-145	SSCs	PLD6
UROS	2.71448e-149	0.971405	0.916	0.325	7.12985e-145	SSCs	UROS
HECTD1	3.78489e-149	0.746055	0.884	0.23	9.94139e-145	SSCs	HECTD1
INSIG1	3.93423e-149	0.593732	0.733	0.154	1.03336e-144	SSCs	INSIG1
PAFAH1B2	1.06074e-148	0.755803	0.87	0.234	2.78613e-144	SSCs	PAFAH1B2
THAP1	2.1077e-148	0.589704	0.761	0.172	5.53608e-144	SSCs	THAP1
UNG	4.75156e-148	0.53895	0.719	0.135	1.24805e-143	SSCs	UNG
COX7A2L	5.60129e-148	1.11027	0.979	0.425	1.47123e-143	SSCs	COX7A2L
MAGEA12	6.93441e-148	0.294916	0.428	0.045	1.82139e-143	SSCs	MAGEA12
ZDHHC21	8.16026e-148	0.470886	0.667	0.118	2.14337e-143	SSCs	ZDHHC21
NUDT7	1.05237e-147	0.407757	0.523	0.073	2.76416e-143	SSCs	NUDT7
FBXW7	2.12974e-147	0.703351	0.828	0.198	5.59398e-143	SSCs	FBXW7
PRAME	2.34015e-147	0.890254	0.867	0.219	6.14664e-143	SSCs	PRAME
ZNF134	2.75679e-147	0.278711	0.425	0.044	7.24098e-143	SSCs	ZNF134
MAGEA3	5.22775e-147	0.462672	0.632	0.1	1.37312e-142	SSCs	MAGEA3
C16orf59	5.38019e-147	0.307614	0.474	0.055	1.41316e-142	SSCs	C16orf59
XAB2	7.41709e-147	0.753787	0.804	0.204	1.94817e-142	SSCs	XAB2
POGZ	7.71374e-147	0.609633	0.825	0.194	2.02609e-142	SSCs	POGZ
CBX3	1.46147e-146	1.19975	0.996	0.488	3.83869e-142	SSCs	CBX3
UBLCP1	1.54869e-146	0.651478	0.8	0.181	4.06779e-142	SSCs	UBLCP1
HOXB4	2.08866e-146	0.289064	0.4	0.039	5.48607e-142	SSCs	HOXB4
REST	2.43864e-146	0.679996	0.786	0.178	6.40534e-142	SSCs	REST
LSM1	3.14864e-146	0.828125	0.888	0.257	8.27021e-142	SSCs	LSM1
CACFD1	4.27722e-146	0.353709	0.519	0.071	1.12346e-141	SSCs	CACFD1
SUPT5H	1.07486e-145	0.93641	0.926	0.331	2.82322e-141	SSCs	SUPT5H
HPS4	1.08098e-145	0.658521	0.8	0.189	2.83931e-141	SSCs	HPS4
UBE2E3	2.72622e-145	1.04985	0.937	0.34	7.16068e-141	SSCs	UBE2E3
GPC4	3.10419e-145	0.30767	0.404	0.04	8.15345e-141	SSCs	GPC4
TATDN1	4.09769e-145	0.619007	0.786	0.179	1.0763e-140	SSCs	TATDN1
LSM2	7.25848e-145	0.962448	0.919	0.298	1.90651e-140	SSCs	LSM2
TNIP2	7.36506e-145	0.592395	0.723	0.145	1.93451e-140	SSCs	TNIP2
CBL	8.12147e-145	0.596542	0.768	0.18	2.13318e-140	SSCs	CBL
ATP2B1	1.0184e-144	0.82935	0.835	0.202	2.67492e-140	SSCs	ATP2B1
CSRP2	1.27553e-144	0.63835	0.73	0.154	3.35031e-140	SSCs	CSRP2
POLR2A	1.69949e-144	0.774532	0.87	0.234	4.46388e-140	SSCs	POLR2A
RNF2	1.76527e-144	0.567123	0.768	0.157	4.63666e-140	SSCs	RNF2
RBBP5	7.03953e-144	0.386055	0.537	0.077	1.849e-139	SSCs	RBBP5
PTPRF	9.60938e-144	0.389233	0.561	0.083	2.524e-139	SSCs	PTPRF
MAP4K4	1.41397e-143	0.749418	0.856	0.225	3.71394e-139	SSCs	MAP4K4
ERI1	2.18692e-143	0.596585	0.782	0.189	5.74417e-139	SSCs	ERI1
HSPA4	2.58396e-143	0.875796	0.909	0.292	6.78703e-139	SSCs	HSPA4
SHKBP1	2.76892e-143	0.494851	0.586	0.095	7.27283e-139	SSCs	SHKBP1
DDX6	4.37747e-143	0.655912	0.891	0.225	1.14979e-138	SSCs	DDX6
SET	5.72795e-143	1.1794	0.986	0.419	1.5045e-138	SSCs	SET
DEAF1	7.56117e-143	0.407779	0.544	0.079	1.98602e-138	SSCs	DEAF1
CTXN1	9.79212e-143	0.373179	0.481	0.063	2.572e-138	SSCs	CTXN1
MRPS5	3.49855e-142	0.858618	0.923	0.328	9.18929e-138	SSCs	MRPS5
TAF7	4.07781e-142	0.943715	0.958	0.387	1.07108e-137	SSCs	TAF7
NPM3	4.67448e-142	0.647226	0.825	0.197	1.2278e-137	SSCs	NPM3
MRPL44	5.90095e-142	0.576077	0.758	0.169	1.54994e-137	SSCs	MRPL44
PRDX1	6.04613e-142	1.19269	0.986	0.445	1.58808e-137	SSCs	PRDX1
DUSP4	6.90454e-142	0.294206	0.368	0.035	1.81355e-137	SSCs	DUSP4
FHL3	7.11682e-142	0.337382	0.484	0.06	1.8693e-137	SSCs	FHL3
BANF1	1.49274e-141	1.07942	0.979	0.411	3.92084e-137	SSCs	BANF1
TNFAIP8	2.1079e-141	0.300463	0.467	0.056	5.53661e-137	SSCs	TNFAIP8
DMAP1	3.26542e-141	0.674094	0.786	0.205	8.57694e-137	SSCs	DMAP1
DLEU1	4.60651e-141	0.483212	0.656	0.122	1.20995e-136	SSCs	DLEU1
KAT6B	5.79011e-141	0.52489	0.698	0.135	1.52083e-136	SSCs	KAT6B
GNPTAB	7.18544e-141	0.39319	0.607	0.096	1.88733e-136	SSCs	GNPTAB
DGKD	7.85755e-141	0.497028	0.642	0.119	2.06386e-136	SSCs	DGKD
YRDC	1.46199e-140	0.387499	0.586	0.093	3.84005e-136	SSCs	YRDC
HSP90AB1	1.90901e-140	1.34161	1	0.694	5.0142e-136	SSCs	HSP90AB1
HDAC5	3.6709e-140	0.493426	0.688	0.133	9.64198e-136	SSCs	HDAC5
ATG14	6.73539e-140	0.569651	0.667	0.127	1.76912e-135	SSCs	ATG14
GALNS	1.67171e-139	0.587486	0.74	0.164	4.3909e-135	SSCs	GALNS
RPUSD2	2.60674e-139	0.267446	0.435	0.049	6.84687e-135	SSCs	RPUSD2
RBM25	3.19831e-139	1.0788	0.989	0.424	8.40069e-135	SSCs	RBM25
SCAMP4	3.41887e-139	0.381887	0.589	0.093	8.98001e-135	SSCs	SCAMP4
WBP4	5.39948e-139	0.691602	0.909	0.251	1.41823e-134	SSCs	WBP4
DMRT1	5.5345e-139	0.640292	0.705	0.139	1.45369e-134	SSCs	DMRT1
ACAP3	7.73336e-139	0.331484	0.467	0.058	2.03125e-134	SSCs	ACAP3
SMARCA4	1.69313e-138	0.753223	0.891	0.277	4.44718e-134	SSCs	SMARCA4
ADCK3	3.25342e-138	0.404186	0.586	0.093	8.54543e-134	SSCs	ADCK3
UBA2	3.67637e-138	0.912614	0.958	0.319	9.65635e-134	SSCs	UBA2
RPS19	7.04959e-138	1.35652	1	0.956	1.85164e-133	SSCs	RPS19
ADGRL1	1.17766e-137	0.347331	0.432	0.05	3.09325e-133	SSCs	ADGRL1
SATB1	1.30463e-137	0.301158	0.414	0.046	3.42674e-133	SSCs	SATB1
ILKAP	1.40537e-137	0.635417	0.8	0.193	3.69136e-133	SSCs	ILKAP
ZNF236	1.84572e-137	0.438769	0.589	0.099	4.84796e-133	SSCs	ZNF236
NUP93	2.43497e-137	0.54201	0.782	0.174	6.39569e-133	SSCs	NUP93
B4GALT3	3.91289e-137	0.473862	0.632	0.114	1.02776e-132	SSCs	B4GALT3
SCO2	4.02522e-137	0.494795	0.695	0.141	1.05726e-132	SSCs	SCO2
ZNF462	4.16952e-137	0.615553	0.653	0.13	1.09517e-132	SSCs	ZNF462
APBB1	7.82752e-137	0.400096	0.474	0.064	2.05598e-132	SSCs	APBB1
PFDN1	1.29216e-136	0.613654	0.818	0.2	3.394e-132	SSCs	PFDN1
PRKAG2	1.34068e-136	0.56175	0.712	0.157	3.52142e-132	SSCs	PRKAG2
HSF2	1.48802e-136	0.780441	0.867	0.244	3.90843e-132	SSCs	HSF2
LBR	3.65291e-136	0.429533	0.642	0.113	9.59472e-132	SSCs	LBR
DCTN4	4.10968e-136	0.407015	0.589	0.098	1.07945e-131	SSCs	DCTN4
KLC3	4.33062e-136	0.298032	0.33	0.029	1.13748e-131	SSCs	KLC3
RP11-693J15.6	5.05744e-136	0.273883	0.302	0.024	1.32839e-131	SSCs	RP11-693J15.6
TUBB	5.37299e-136	1.09085	0.954	0.35	1.41127e-131	SSCs	TUBB
SMC2	8.16326e-136	0.697052	0.881	0.248	2.14416e-131	SSCs	SMC2
RBM38	8.63855e-136	0.284968	0.404	0.044	2.269e-131	SSCs	RBM38
TGIF2	8.75687e-136	0.294949	0.435	0.052	2.30008e-131	SSCs	TGIF2
CIART	1.18713e-135	0.271365	0.351	0.033	3.11811e-131	SSCs	CIART
CSNK1G3	1.19152e-135	0.541812	0.733	0.158	3.12963e-131	SSCs	CSNK1G3
HDAC2	1.47847e-135	1.09854	0.965	0.443	3.88336e-131	SSCs	HDAC2
RBM46	1.52301e-135	0.575478	0.804	0.18	4.00034e-131	SSCs	RBM46
USP12	2.33205e-135	0.342968	0.495	0.07	6.12537e-131	SSCs	USP12
SSBP2	1.06313e-134	0.478331	0.628	0.113	2.79241e-130	SSCs	SSBP2
TMTC4	2.46028e-134	0.383201	0.533	0.081	6.46218e-130	SSCs	TMTC4
FKBP8	3.32431e-134	1.08108	0.996	0.756	8.73164e-130	SSCs	FKBP8
FAM136A	5.10107e-134	0.433451	0.653	0.117	1.33985e-129	SSCs	FAM136A
LARP7	7.81034e-134	0.800322	0.916	0.291	2.05146e-129	SSCs	LARP7
ALKBH5	8.63711e-134	0.828512	0.933	0.336	2.26862e-129	SSCs	ALKBH5
LAMTOR5	1.05832e-133	1.129	0.986	0.547	2.77979e-129	SSCs	LAMTOR5
ZNF16	1.36647e-133	0.342318	0.502	0.073	3.58918e-129	SSCs	ZNF16
CKS2	1.61736e-133	1.02435	0.982	0.351	4.24815e-129	SSCs	CKS2
ATG16L1	2.31225e-133	0.289055	0.439	0.053	6.07335e-129	SSCs	ATG16L1
BRD7	3.60918e-133	0.833733	0.937	0.304	9.47987e-129	SSCs	BRD7
NR1D1	3.89657e-133	0.292727	0.425	0.049	1.02347e-128	SSCs	NR1D1
MRPL37	1.27062e-132	0.625899	0.786	0.206	3.33741e-128	SSCs	MRPL37
NUDT11	1.92285e-132	0.41078	0.547	0.088	5.05055e-128	SSCs	NUDT11
BIRC2	1.99964e-132	0.549635	0.772	0.184	5.25226e-128	SSCs	BIRC2
KCTD2	3.54282e-132	0.330255	0.474	0.065	9.30556e-128	SSCs	KCTD2
GATAD2A	3.94761e-132	0.507246	0.709	0.152	1.03688e-127	SSCs	GATAD2A
RP11-11N9.4	7.7145e-132	0.428205	0.611	0.114	2.02629e-127	SSCs	RP11-11N9.4
PNMAL1	8.4453e-132	0.444097	0.593	0.103	2.21824e-127	SSCs	PNMAL1
TIMELESS	8.70725e-132	0.282996	0.435	0.053	2.28705e-127	SSCs	TIMELESS
EPHX2	1.4834e-131	0.315979	0.46	0.059	3.8963e-127	SSCs	EPHX2
RP11-255M2.3	1.4873e-131	0.524872	0.691	0.146	3.90654e-127	SSCs	RP11-255M2.3
NOC2L	1.55686e-131	0.639771	0.804	0.197	4.08924e-127	SSCs	NOC2L
GADD45GIP1	1.56421e-131	0.892854	0.958	0.393	4.10856e-127	SSCs	GADD45GIP1
SVBP	1.9175e-131	0.88602	0.958	0.407	5.03652e-127	SSCs	SVBP
DCUN1D5	4.20066e-131	0.628609	0.867	0.215	1.10334e-126	SSCs	DCUN1D5
IGF2BP1	6.46686e-131	0.359145	0.505	0.072	1.69858e-126	SSCs	IGF2BP1
ZDHHC14	1.24133e-130	0.27801	0.428	0.053	3.26049e-126	SSCs	ZDHHC14
ECHS1	3.43758e-130	0.782933	0.86	0.278	9.02914e-126	SSCs	ECHS1
SEC61G	3.52824e-130	0.981022	0.986	0.486	9.26726e-126	SSCs	SEC61G
MORC4	3.68474e-130	0.320622	0.502	0.07	9.67834e-126	SSCs	MORC4
KIAA2026	4.29138e-130	0.827555	0.919	0.315	1.12717e-125	SSCs	KIAA2026
C3orf17	6.03184e-130	0.398437	0.568	0.096	1.58432e-125	SSCs	C3orf17
NUDT15	6.96137e-130	0.461924	0.596	0.11	1.82847e-125	SSCs	NUDT15
ZMAT5	7.76926e-130	0.327901	0.551	0.086	2.04067e-125	SSCs	ZMAT5
MPP5	9.73103e-130	0.398035	0.604	0.104	2.55595e-125	SSCs	MPP5
TADA3	1.69724e-129	0.833424	0.891	0.333	4.45798e-125	SSCs	TADA3
NRBF2	1.74546e-129	0.567245	0.782	0.184	4.58462e-125	SSCs	NRBF2
MEAF6	3.80368e-129	0.923856	0.961	0.424	9.99075e-125	SSCs	MEAF6
DGUOK	4.55021e-129	0.785766	0.94	0.313	1.19516e-124	SSCs	DGUOK
SETD1A	4.78462e-129	0.396369	0.523	0.081	1.25673e-124	SSCs	SETD1A
AC069277.2	1.57629e-128	0.259504	0.347	0.034	4.14029e-124	SSCs	AC069277.2
NAB2	2.00338e-128	0.295704	0.446	0.056	5.26209e-124	SSCs	NAB2
SAFB2	2.12612e-128	0.722187	0.853	0.245	5.58447e-124	SSCs	SAFB2
PRPF6	4.50792e-128	0.798105	0.93	0.335	1.18405e-123	SSCs	PRPF6
ASNSD1	4.63032e-128	0.546598	0.716	0.159	1.2162e-123	SSCs	ASNSD1
C12orf45	6.69006e-128	0.454409	0.635	0.127	1.75721e-123	SSCs	C12orf45
CCDC109B	7.65125e-128	0.365698	0.561	0.089	2.00968e-123	SSCs	CCDC109B
STIP1	1.58615e-127	0.799128	0.898	0.305	4.16617e-123	SSCs	STIP1
SNX18	2.15494e-127	0.274256	0.428	0.052	5.66016e-123	SSCs	SNX18
EPC1	5.79696e-127	0.697544	0.863	0.251	1.52263e-122	SSCs	EPC1
RALA	1.21131e-126	0.775234	0.863	0.282	3.18164e-122	SSCs	RALA
SMARCD3	1.44251e-126	0.371826	0.544	0.085	3.7889e-122	SSCs	SMARCD3
TMEM123	1.72141e-126	0.773297	0.874	0.279	4.52146e-122	SSCs	TMEM123
PDCD7	1.81307e-126	0.703384	0.898	0.257	4.76222e-122	SSCs	PDCD7
TOP1MT	2.27351e-126	0.52886	0.663	0.143	5.97161e-122	SSCs	TOP1MT
G3BP1	2.56924e-126	0.722287	0.905	0.304	6.74835e-122	SSCs	G3BP1
IFNAR2	2.81054e-126	0.313794	0.502	0.073	7.38217e-122	SSCs	IFNAR2
MINK1	3.40053e-126	0.306977	0.463	0.063	8.93184e-122	SSCs	MINK1
THAP3	4.03327e-126	0.326696	0.533	0.086	1.05938e-121	SSCs	THAP3
AIFM1	4.05465e-126	0.340325	0.561	0.09	1.06499e-121	SSCs	AIFM1
HSPD1	5.83525e-126	0.777553	0.919	0.299	1.53269e-121	SSCs	HSPD1
BCCIP	5.85259e-126	0.706336	0.867	0.246	1.53724e-121	SSCs	BCCIP
ATAD3A	8.69737e-126	0.339633	0.488	0.073	2.28445e-121	SSCs	ATAD3A
DYNC1LI1	1.24869e-125	0.849626	0.958	0.369	3.27982e-121	SSCs	DYNC1LI1
MED10	1.72732e-125	0.662857	0.86	0.243	4.53699e-121	SSCs	MED10
GNAI1	2.48711e-125	0.469046	0.656	0.128	6.53264e-121	SSCs	GNAI1
LRIF1	3.12206e-125	0.533644	0.74	0.172	8.2004e-121	SSCs	LRIF1
BRMS1L	4.5537e-125	0.333475	0.439	0.058	1.19607e-120	SSCs	BRMS1L
CCT6A	5.27008e-125	0.843659	0.937	0.341	1.38424e-120	SSCs	CCT6A
SMARCA1	5.97017e-125	0.472738	0.681	0.133	1.56813e-120	SSCs	SMARCA1
CNFN	6.09648e-125	0.288811	0.372	0.04	1.6013e-120	SSCs	CNFN
TPBG	6.14316e-125	0.301845	0.453	0.062	1.61356e-120	SSCs	TPBG
BNIP3	8.76252e-125	0.814039	0.926	0.367	2.30156e-120	SSCs	BNIP3
PRELID1	9.98139e-125	0.836425	0.958	0.336	2.62171e-120	SSCs	PRELID1
MIS18BP1	1.82545e-124	0.701638	0.877	0.247	4.79471e-120	SSCs	MIS18BP1
ITGB1	2.20837e-124	0.679726	0.944	0.276	5.8005e-120	SSCs	ITGB1
TAF9B	2.28731e-124	0.361609	0.512	0.078	6.00785e-120	SSCs	TAF9B
FOXP4	3.02269e-124	0.390125	0.512	0.082	7.9394e-120	SSCs	FOXP4
RSL24D1	4.48477e-124	0.909281	0.968	0.439	1.17797e-119	SSCs	RSL24D1
TJP2	5.90529e-124	0.342433	0.54	0.088	1.55108e-119	SSCs	TJP2
HMBS	6.5582e-124	0.291583	0.446	0.059	1.72258e-119	SSCs	HMBS
ATP5A1	8.46327e-124	1.07124	0.961	0.533	2.22296e-119	SSCs	ATP5A1
ISL1	8.75415e-124	0.278691	0.33	0.033	2.29937e-119	SSCs	ISL1
LSM6	9.38982e-124	0.753077	0.926	0.284	2.46633e-119	SSCs	LSM6
HSPB1	1.52006e-123	0.678794	0.958	0.291	3.99258e-119	SSCs	HSPB1
UBA1	1.68083e-123	0.531131	0.782	0.198	4.41487e-119	SSCs	UBA1
RAN	1.78925e-123	1.09744	0.989	0.591	4.69963e-119	SSCs	RAN
COPG2	1.8207e-123	0.337789	0.526	0.084	4.78225e-119	SSCs	COPG2
OTUB1	2.7254e-123	0.708867	0.884	0.311	7.15853e-119	SSCs	OTUB1
CHN1	3.07052e-123	0.453284	0.611	0.123	8.06502e-119	SSCs	CHN1
FAM98A	3.34895e-123	0.462403	0.702	0.156	8.79636e-119	SSCs	FAM98A
PARK7	5.08035e-123	0.942382	0.993	0.496	1.33441e-118	SSCs	PARK7
ZBTB43	7.44493e-123	0.756596	0.832	0.255	1.95548e-118	SSCs	ZBTB43
PTRHD1	7.56188e-123	0.947711	0.912	0.377	1.9862e-118	SSCs	PTRHD1
XPC	9.15413e-123	0.525578	0.695	0.15	2.40442e-118	SSCs	XPC
ME2	1.16885e-122	0.483551	0.681	0.146	3.0701e-118	SSCs	ME2
ADAL	1.21307e-122	0.500409	0.814	0.199	3.18625e-118	SSCs	ADAL
PITHD1	1.44953e-122	0.697464	0.909	0.283	3.80733e-118	SSCs	PITHD1
TAF6	1.71183e-122	0.586136	0.737	0.193	4.49629e-118	SSCs	TAF6
IMPACT	1.84252e-122	0.603454	0.828	0.223	4.83957e-118	SSCs	IMPACT
TBC1D7	2.2258e-122	0.373248	0.565	0.1	5.84628e-118	SSCs	TBC1D7
SLC52A2	8.14239e-122	0.495366	0.639	0.131	2.13868e-117	SSCs	SLC52A2
TNRC6B	8.26456e-122	0.837557	0.958	0.399	2.17077e-117	SSCs	TNRC6B
TSNAX	1.56669e-121	0.623784	0.811	0.218	4.11508e-117	SSCs	TSNAX
CPVL	3.10951e-121	0.796771	0.775	0.205	8.16744e-117	SSCs	CPVL
GDI1	3.55764e-121	0.520841	0.737	0.164	9.3445e-117	SSCs	GDI1
TRAPPC4	4.00924e-121	0.643292	0.832	0.245	1.05307e-116	SSCs	TRAPPC4
TMEM14C	7.16641e-121	0.837558	0.902	0.311	1.88233e-116	SSCs	TMEM14C
CACYBP	9.44418e-121	0.792826	0.954	0.387	2.48061e-116	SSCs	CACYBP
LSM3	1.03458e-120	0.861224	0.993	0.601	2.71743e-116	SSCs	LSM3
SESTD1	2.2598e-120	0.508012	0.719	0.163	5.93558e-116	SSCs	SESTD1
ASPSCR1	3.19053e-120	0.682615	0.807	0.251	8.38025e-116	SSCs	ASPSCR1
CD9	3.62763e-120	0.484693	0.74	0.162	9.52833e-116	SSCs	CD9
USB1	5.68065e-120	0.300115	0.495	0.076	1.49208e-115	SSCs	USB1
AGGF1	1.06403e-119	0.67834	0.782	0.22	2.79479e-115	SSCs	AGGF1
CHTF18	1.21199e-119	0.301279	0.442	0.061	3.18342e-115	SSCs	CHTF18
MIPEP	2.68979e-119	0.34592	0.46	0.069	7.06502e-115	SSCs	MIPEP
BNC2	2.7626e-119	0.341971	0.54	0.087	7.25626e-115	SSCs	BNC2
SIPA1L2	3.6933e-119	0.329119	0.481	0.073	9.70082e-115	SSCs	SIPA1L2
TMA7	3.7294e-119	0.897114	0.996	0.908	9.79563e-115	SSCs	TMA7
AAAS	4.81058e-119	0.476061	0.698	0.161	1.26355e-114	SSCs	AAAS
ID2	7.66025e-119	0.638002	0.744	0.173	2.01204e-114	SSCs	ID2
POLR2J3	7.9457e-119	0.745883	0.884	0.271	2.08702e-114	SSCs	POLR2J3
GPM6B	8.17219e-119	0.295201	0.477	0.069	2.14651e-114	SSCs	GPM6B
DSCR3	8.93031e-119	0.341345	0.509	0.084	2.34564e-114	SSCs	DSCR3
BYSL	1.79866e-118	0.337256	0.509	0.083	4.72436e-114	SSCs	BYSL
ACADM	1.88362e-118	0.736031	0.863	0.287	4.94753e-114	SSCs	ACADM
TOMM40	3.92738e-118	0.515182	0.761	0.184	1.03156e-113	SSCs	TOMM40
FYTTD1	4.39643e-118	0.626579	0.87	0.258	1.15477e-113	SSCs	FYTTD1
RALBP1	5.66981e-118	0.650104	0.881	0.267	1.48923e-113	SSCs	RALBP1
GNB2	5.93419e-118	0.803742	0.888	0.308	1.55868e-113	SSCs	GNB2
TTF1	6.35465e-118	0.547426	0.772	0.197	1.66911e-113	SSCs	TTF1
VCX3A	6.68506e-118	0.387134	0.972	0.264	1.7559e-113	SSCs	VCX3A
PDCD2	7.6534e-118	0.665777	0.775	0.221	2.01024e-113	SSCs	PDCD2
ENDOV	8.01032e-118	0.494401	0.758	0.186	2.10399e-113	SSCs	ENDOV
RP11-522I20.3	1.15728e-117	0.318715	0.544	0.091	3.03972e-113	SSCs	RP11-522I20.3
ADPRHL2	1.25321e-117	0.433251	0.684	0.151	3.29168e-113	SSCs	ADPRHL2
THUMPD1	1.34925e-117	0.582376	0.779	0.201	3.54393e-113	SSCs	THUMPD1
PRMT1	2.24188e-117	0.757637	0.895	0.294	5.88851e-113	SSCs	PRMT1
ERVK3-1	3.93909e-117	0.312467	0.523	0.085	1.03464e-112	SSCs	ERVK3-1
PPAN	4.10527e-117	0.465007	0.625	0.129	1.07829e-112	SSCs	PPAN
ASUN	5.59716e-117	0.321473	0.484	0.076	1.47015e-112	SSCs	ASUN
CENPF	5.96734e-117	0.588894	0.775	0.191	1.56738e-112	SSCs	CENPF
RASSF3	6.78744e-117	0.341631	0.414	0.054	1.78279e-112	SSCs	RASSF3
AES	6.83316e-117	0.610173	0.849	0.219	1.7948e-112	SSCs	AES
PDLIM1	6.94709e-117	0.36019	0.582	0.103	1.82472e-112	SSCs	PDLIM1
ERICH1	1.08058e-116	0.577631	0.832	0.238	2.83825e-112	SSCs	ERICH1
SMARCA5	1.75168e-116	0.76677	0.926	0.342	4.60097e-112	SSCs	SMARCA5
C19orf24	3.18145e-116	0.804748	0.919	0.401	8.35639e-112	SSCs	C19orf24
TSEN34	3.20763e-116	0.662785	0.814	0.24	8.42515e-112	SSCs	TSEN34
UNC119	3.35892e-116	0.28272	0.481	0.072	8.82255e-112	SSCs	UNC119
TKTL1	4.27777e-116	0.769051	0.881	0.246	1.1236e-111	SSCs	TKTL1
WBSCR22	9.91053e-116	1.20704	0.965	0.381	2.6031e-111	SSCs	WBSCR22
PPP2R2D	9.92804e-116	0.379434	0.547	0.101	2.6077e-111	SSCs	PPP2R2D
PELP1	1.22819e-115	0.625472	0.772	0.223	3.22595e-111	SSCs	PELP1
ZNF281	1.66621e-115	0.464405	0.646	0.138	4.37648e-111	SSCs	ZNF281
SEMA4D	1.6746e-115	0.260446	0.432	0.058	4.3985e-111	SSCs	SEMA4D
LSM5	2.26388e-115	0.839193	0.888	0.316	5.94632e-111	SSCs	LSM5
ARHGEF26	2.80904e-115	0.329023	0.533	0.091	7.37822e-111	SSCs	ARHGEF26
CCT8	2.8491e-115	0.881588	0.916	0.348	7.48346e-111	SSCs	CCT8
SLC25A5	4.69148e-115	0.763583	0.874	0.273	1.23226e-110	SSCs	SLC25A5
DYRK1A	1.1183e-114	0.464941	0.635	0.138	2.93734e-110	SSCs	DYRK1A
MTA3	1.81991e-114	0.51775	0.674	0.158	4.78016e-110	SSCs	MTA3
CXADR	2.55041e-114	0.321889	0.425	0.059	6.69891e-110	SSCs	CXADR
TEAD1	3.07674e-114	0.345886	0.488	0.078	8.08137e-110	SSCs	TEAD1
MLYCD	3.18964e-114	0.287457	0.488	0.077	8.37791e-110	SSCs	MLYCD
PRMT7	3.81547e-114	0.32136	0.456	0.069	1.00217e-109	SSCs	PRMT7
STXBP6	4.53121e-114	0.311683	0.498	0.083	1.19017e-109	SSCs	STXBP6
RP11-128M1.1	7.08111e-114	0.303304	0.449	0.068	1.85992e-109	SSCs	RP11-128M1.1
UBL5	9.44293e-114	1.00181	0.993	0.643	2.48028e-109	SSCs	UBL5
RPS21	9.70674e-114	1.10032	0.996	0.653	2.54957e-109	SSCs	RPS21
SRM	1.96519e-113	0.553145	0.698	0.162	5.16176e-109	SSCs	SRM
SERINC5	2.0072e-113	0.346	0.435	0.061	5.2721e-109	SSCs	SERINC5
DLG1	2.11104e-113	0.503243	0.684	0.16	5.54485e-109	SSCs	DLG1
TAF1D	2.85015e-113	0.629846	0.898	0.285	7.4862e-109	SSCs	TAF1D
BRAT1	3.62786e-113	0.436199	0.691	0.161	9.52894e-109	SSCs	BRAT1
SWSAP1	8.18061e-113	0.302811	0.47	0.074	2.14872e-108	SSCs	SWSAP1
MIER2	1.47706e-112	0.379041	0.54	0.101	3.87964e-108	SSCs	MIER2
PPP2R3B	1.72182e-112	0.300613	0.47	0.071	4.52252e-108	SSCs	PPP2R3B
ZC3H13	1.94192e-112	0.654073	0.881	0.262	5.10064e-108	SSCs	ZC3H13
MYO10	2.00418e-112	0.346081	0.491	0.083	5.26418e-108	SSCs	MYO10
C6orf62	2.17454e-112	0.831688	0.919	0.396	5.71166e-108	SSCs	C6orf62
SSRP1	2.29552e-112	0.830247	0.881	0.367	6.02941e-108	SSCs	SSRP1
RBBP7	2.41822e-112	0.726235	0.923	0.318	6.35169e-108	SSCs	RBBP7
PTPRS	2.79427e-112	0.41136	0.463	0.071	7.33942e-108	SSCs	PTPRS
C12orf75	3.3115e-112	1.04076	0.919	0.402	8.69798e-108	SSCs	C12orf75
RPLP0	4.45869e-112	1.00522	1	0.886	1.17112e-107	SSCs	RPLP0
TANC2	5.58453e-112	0.381901	0.568	0.11	1.46683e-107	SSCs	TANC2
GTDC1	5.61916e-112	0.333996	0.502	0.084	1.47593e-107	SSCs	GTDC1
BAZ1B	6.8481e-112	0.631311	0.853	0.247	1.79872e-107	SSCs	BAZ1B
DAB2IP	1.23264e-111	0.325017	0.428	0.062	3.23766e-107	SSCs	DAB2IP
SAFB	1.67539e-111	0.606939	0.835	0.236	4.40059e-107	SSCs	SAFB
PUF60	1.77231e-111	0.740461	0.877	0.314	4.65515e-107	SSCs	PUF60
FOXR1	1.77807e-111	0.313281	0.463	0.07	4.67028e-107	SSCs	FOXR1
NDUFAF4	3.06843e-111	0.451103	0.719	0.166	8.05953e-107	SSCs	NDUFAF4
TRAF7	3.16909e-111	0.39353	0.547	0.102	8.32393e-107	SSCs	TRAF7
SPATS2	3.32901e-111	0.750152	0.895	0.337	8.74397e-107	SSCs	SPATS2
DBN1	3.43551e-111	0.428925	0.628	0.135	9.02371e-107	SSCs	DBN1
BAIAP2L1	3.57185e-111	0.560295	0.747	0.206	9.38183e-107	SSCs	BAIAP2L1
AP000253.1	3.70075e-111	0.26016	0.333	0.038	9.72038e-107	SSCs	AP000253.1
CECR5	3.81421e-111	0.365734	0.632	0.127	1.00184e-106	SSCs	CECR5
HCFC1R1	4.9312e-111	0.524464	0.744	0.185	1.29523e-106	SSCs	HCFC1R1
FGFR1OP2	7.05221e-111	0.639831	0.842	0.265	1.85233e-106	SSCs	FGFR1OP2
HSPE1	9.98564e-111	0.880486	0.958	0.419	2.62283e-106	SSCs	HSPE1
CHCHD4	1.18036e-110	0.377855	0.586	0.113	3.10033e-106	SSCs	CHCHD4
CCM2	1.23508e-110	0.413625	0.642	0.139	3.24406e-106	SSCs	CCM2
MCM5	2.22025e-110	0.368048	0.586	0.111	5.83171e-106	SSCs	MCM5
CDC123	4.25543e-110	0.53065	0.726	0.191	1.11773e-105	SSCs	CDC123
SSBP1	4.49358e-110	0.815043	0.979	0.508	1.18028e-105	SSCs	SSBP1
SMIM10L1	5.3113e-110	0.349764	0.575	0.11	1.39507e-105	SSCs	SMIM10L1
GTPBP6	5.80806e-110	0.254057	0.435	0.062	1.52554e-105	SSCs	GTPBP6
SHTN1	6.61595e-110	0.421412	0.635	0.136	1.73775e-105	SSCs	SHTN1
EVI5	1.05878e-109	0.453972	0.688	0.156	2.781e-105	SSCs	EVI5
PABPC1	1.17941e-109	0.997611	1	0.741	3.09785e-105	SSCs	PABPC1
VCX3B	1.42243e-109	0.39482	0.996	0.302	3.73616e-105	SSCs	VCX3B
MIR22HG	1.50074e-109	0.270995	0.421	0.059	3.94183e-105	SSCs	MIR22HG
SLC25A31	1.69831e-109	0.313543	0.618	0.124	4.46077e-105	SSCs	SLC25A31
VAPB	2.46848e-109	0.365741	0.596	0.119	6.48371e-105	SSCs	VAPB
MCMBP	3.08609e-109	0.462387	0.754	0.184	8.10591e-105	SSCs	MCMBP
PTP4A3	3.20535e-109	0.305648	0.463	0.074	8.41916e-105	SSCs	PTP4A3
MED16	3.48342e-109	0.346578	0.54	0.1	9.14956e-105	SSCs	MED16
SHQ1	4.79529e-109	0.264822	0.442	0.067	1.25953e-104	SSCs	SHQ1
ST20	5.32757e-109	0.350511	0.54	0.103	1.39934e-104	SSCs	ST20
HSPA8	7.26046e-109	1.13471	0.968	0.489	1.90703e-104	SSCs	HSPA8
SNRPG	9.30582e-109	0.841741	1	0.474	2.44427e-104	SSCs	SNRPG
RAB4B	1.00797e-108	0.312568	0.495	0.085	2.64753e-104	SSCs	RAB4B
POP7	1.07664e-108	0.407956	0.635	0.134	2.8279e-104	SSCs	POP7
RP9	1.16542e-108	0.469031	0.656	0.148	3.0611e-104	SSCs	RP9
CDC16	1.2292e-108	0.507877	0.772	0.218	3.22862e-104	SSCs	CDC16
RPS19BP1	1.4262e-108	0.81967	0.905	0.35	3.74605e-104	SSCs	RPS19BP1
COPE	1.54804e-108	0.761138	0.979	0.657	4.06607e-104	SSCs	COPE
NHP2	1.95815e-108	0.745874	0.93	0.415	5.14327e-104	SSCs	NHP2
CMAS	1.98091e-108	0.615782	0.821	0.242	5.20305e-104	SSCs	CMAS
DEDD2	2.01437e-108	0.420064	0.593	0.128	5.29095e-104	SSCs	DEDD2
ILF3	2.64086e-108	0.667991	0.912	0.32	6.93648e-104	SSCs	ILF3
TAF4B	3.61184e-108	0.272024	0.481	0.075	9.48685e-104	SSCs	TAF4B
HIP1R	4.07647e-108	0.251521	0.393	0.053	1.07073e-103	SSCs	HIP1R
HMGXB4	4.51087e-108	0.580462	0.846	0.248	1.18483e-103	SSCs	HMGXB4
OOEP	4.77937e-108	0.44636	0.716	0.172	1.25535e-103	SSCs	OOEP
TSN	5.36641e-108	0.664744	0.891	0.308	1.40954e-103	SSCs	TSN
MRPL32	6.3057e-108	0.506806	0.786	0.21	1.65626e-103	SSCs	MRPL32
PDCL	8.12972e-108	0.346563	0.554	0.105	2.13535e-103	SSCs	PDCL
PTPN14	1.46417e-107	0.306126	0.449	0.069	3.84578e-103	SSCs	PTPN14
TXLNG	2.09753e-107	0.390544	0.558	0.107	5.50938e-103	SSCs	TXLNG
PRDX5	2.47465e-107	0.952663	0.979	0.638	6.49992e-103	SSCs	PRDX5
ARID4A	2.49375e-107	0.453351	0.726	0.182	6.55009e-103	SSCs	ARID4A
WDSUB1	2.52024e-107	0.290031	0.47	0.076	6.61965e-103	SSCs	WDSUB1
CCDC94	2.55596e-107	0.335995	0.474	0.079	6.71348e-103	SSCs	CCDC94
SSFA2	3.53638e-107	0.444426	0.688	0.165	9.28867e-103	SSCs	SSFA2
HSP90AA1	4.3316e-107	1.241	1	0.784	1.13774e-102	SSCs	HSP90AA1
GPKOW	5.02009e-107	0.27254	0.467	0.073	1.31858e-102	SSCs	GPKOW
NUTM2B-AS1	6.21772e-107	0.541507	0.779	0.224	1.63315e-102	SSCs	NUTM2B-AS1
CASP7	8.3466e-107	0.264375	0.442	0.066	2.19232e-102	SSCs	CASP7
CD164	9.56739e-107	0.966277	0.951	0.512	2.51297e-102	SSCs	CD164
HNRNPH2	1.06754e-106	0.496181	0.663	0.152	2.80399e-102	SSCs	HNRNPH2
PHAX	1.38027e-106	0.578512	0.825	0.249	3.62543e-102	SSCs	PHAX
SMAGP	1.66813e-106	0.34848	0.533	0.099	4.38152e-102	SSCs	SMAGP
CLOCK	1.713e-106	0.574419	0.779	0.225	4.49936e-102	SSCs	CLOCK
GIGYF1	2.475e-106	0.43398	0.53	0.098	6.50083e-102	SSCs	GIGYF1
PPP2R5D	4.18017e-106	0.259009	0.4	0.057	1.09796e-101	SSCs	PPP2R5D
TULP4	4.20487e-106	0.428857	0.6	0.127	1.10445e-101	SSCs	TULP4
KLF7	4.77477e-106	0.332504	0.47	0.077	1.25414e-101	SSCs	KLF7
UBE2I	4.85256e-106	0.833303	0.933	0.415	1.27457e-101	SSCs	UBE2I
TMEM181	5.10008e-106	0.421784	0.495	0.089	1.33959e-101	SSCs	TMEM181
ATP6V1H	8.13351e-106	0.481803	0.702	0.174	2.13635e-101	SSCs	ATP6V1H
CERS6	1.12726e-105	0.254523	0.432	0.064	2.96086e-101	SSCs	CERS6
NUDC	1.43127e-105	0.852668	0.951	0.507	3.75937e-101	SSCs	NUDC
RBM23	1.71432e-105	0.526773	0.765	0.203	4.50284e-101	SSCs	RBM23
SF3B4	2.10614e-105	0.56282	0.804	0.249	5.53198e-101	SSCs	SF3B4
MT-CO2	2.61806e-105	1.06204	1	0.979	6.87659e-101	SSCs	MT-CO2
TMEM39B	2.7754e-105	0.368656	0.505	0.092	7.28986e-101	SSCs	TMEM39B
EIF1AY	5.42519e-105	0.610026	0.877	0.283	1.42498e-100	SSCs	EIF1AY
MRPL35	5.80602e-105	0.297709	0.544	0.102	1.52501e-100	SSCs	MRPL35
NOP56	6.24481e-105	0.504132	0.87	0.254	1.64026e-100	SSCs	NOP56
GRSF1	1.99152e-104	0.46886	0.73	0.183	5.23094e-100	SSCs	GRSF1
SNRPF	2.22449e-104	0.764319	0.989	0.459	5.84284e-100	SSCs	SNRPF
RSBN1L	2.61301e-104	0.727575	0.975	0.469	6.86332e-100	SSCs	RSBN1L
MCM3	2.65717e-104	0.373635	0.653	0.14	6.97932e-100	SSCs	MCM3
TAF2	3.36352e-104	0.331415	0.593	0.12	8.83462e-100	SSCs	TAF2
ETFDH	3.40705e-104	0.386398	0.621	0.134	8.94896e-100	SSCs	ETFDH
C1orf35	4.42039e-104	0.486932	0.726	0.18	1.16106e-99	SSCs	C1orf35
MT-ATP8	4.93202e-104	0.461263	0.698	0.172	1.29544e-99	SSCs	MT-ATP8
SERTAD3	5.38762e-104	0.355906	0.554	0.109	1.41511e-99	SSCs	SERTAD3
RIC3	5.51943e-104	0.451634	0.663	0.153	1.44973e-99	SSCs	RIC3
ZUFSP	6.82345e-104	0.274248	0.439	0.069	1.79225e-99	SSCs	ZUFSP
RBBP8	8.88909e-104	0.489922	0.758	0.198	2.33481e-99	SSCs	RBBP8
MEF2C	1.34304e-103	0.453046	0.723	0.171	3.52763e-99	SSCs	MEF2C
GABARAPL2	1.42889e-103	0.813396	0.972	0.501	3.75313e-99	SSCs	GABARAPL2
TRMT6	1.98963e-103	0.473857	0.733	0.178	5.22596e-99	SSCs	TRMT6
COX5B	2.31314e-103	0.845039	0.993	0.731	6.0757e-99	SSCs	COX5B
UQCC3	2.7657e-103	0.349733	0.575	0.111	7.26438e-99	SSCs	UQCC3
PRKX	2.76791e-103	0.416996	0.579	0.12	7.27019e-99	SSCs	PRKX
FAM207A	3.26233e-103	0.492694	0.733	0.195	8.56883e-99	SSCs	FAM207A
GRN	3.31992e-103	0.683878	0.789	0.226	8.72011e-99	SSCs	GRN
FAM133A	3.37924e-103	0.409691	0.572	0.12	8.87591e-99	SSCs	FAM133A
LIG1	3.40538e-103	0.386031	0.502	0.095	8.94458e-99	SSCs	LIG1
GCC2	5.72206e-103	0.95488	0.902	0.369	1.50296e-98	SSCs	GCC2
DHPS	7.687e-103	0.613647	0.733	0.217	2.01907e-98	SSCs	DHPS
DENND2C	8.39199e-103	0.472654	0.688	0.17	2.20424e-98	SSCs	DENND2C
RNF214	8.66237e-103	0.579624	0.751	0.221	2.27526e-98	SSCs	RNF214
CENPV	8.67697e-103	0.49393	0.765	0.198	2.27909e-98	SSCs	CENPV
RCE1	1.20701e-102	0.343155	0.523	0.1	3.17034e-98	SSCs	RCE1
PITPNA	1.25069e-102	0.394618	0.656	0.154	3.28505e-98	SSCs	PITPNA
NXT2	1.64168e-102	0.368719	0.596	0.128	4.31203e-98	SSCs	NXT2
SF3B2	1.71226e-102	0.901677	0.961	0.508	4.49742e-98	SSCs	SF3B2
BSG	1.74022e-102	0.904695	0.989	0.784	4.57087e-98	SSCs	BSG
NETO2	1.95696e-102	0.276346	0.449	0.072	5.14014e-98	SSCs	NETO2
GOLGA5	2.17525e-102	0.463552	0.688	0.179	5.7135e-98	SSCs	GOLGA5
MTMR14	2.43801e-102	0.41923	0.653	0.152	6.40369e-98	SSCs	MTMR14
LAGE3	3.90726e-102	0.495122	0.761	0.193	1.02628e-97	SSCs	LAGE3
ACTL8	4.00877e-102	0.324046	0.414	0.061	1.05294e-97	SSCs	ACTL8
ST3GAL4	4.42278e-102	0.40796	0.481	0.082	1.16169e-97	SSCs	ST3GAL4
NEK3	4.92656e-102	0.356278	0.586	0.124	1.29401e-97	SSCs	NEK3
LENG1	5.88379e-102	0.51049	0.716	0.199	1.54544e-97	SSCs	LENG1
CDYL2	6.09947e-102	0.289653	0.404	0.061	1.60209e-97	SSCs	CDYL2
HRAS	6.69676e-102	0.317502	0.467	0.078	1.75897e-97	SSCs	HRAS
ACO2	7.93163e-102	0.411732	0.649	0.155	2.08332e-97	SSCs	ACO2
CHD6	1.05806e-101	0.516122	0.73	0.196	2.7791e-97	SSCs	CHD6
LUC7L2	1.90187e-101	0.545034	0.832	0.252	4.99544e-97	SSCs	LUC7L2
MANBAL	2.19889e-101	0.452775	0.674	0.165	5.7756e-97	SSCs	MANBAL
CEP131	2.96139e-101	0.398282	0.488	0.093	7.77838e-97	SSCs	CEP131
FMR1	3.33013e-101	0.360722	0.512	0.094	8.74692e-97	SSCs	FMR1
HERC5	4.07839e-101	0.479577	0.93	0.293	1.07123e-96	SSCs	HERC5
MTF2	7.34624e-101	0.490318	0.832	0.229	1.92956e-96	SSCs	MTF2
PSMD14	9.85023e-101	0.642086	0.863	0.311	2.58726e-96	SSCs	PSMD14
TTC9C	1.19372e-100	0.449007	0.674	0.173	3.13542e-96	SSCs	TTC9C
RPL38	1.39223e-100	0.945014	1	0.963	3.65683e-96	SSCs	RPL38
ZMYND19	2.0211e-100	0.298204	0.509	0.095	5.30862e-96	SSCs	ZMYND19
FARSA	2.04876e-100	0.388579	0.579	0.124	5.38128e-96	SSCs	FARSA
TMEM14B	2.14266e-100	0.650947	0.891	0.318	5.6279e-96	SSCs	TMEM14B
UAP1	2.27648e-100	0.674731	0.888	0.312	5.97939e-96	SSCs	UAP1
PHF21A	2.69724e-100	0.331532	0.523	0.101	7.08458e-96	SSCs	PHF21A
ATG101	3.20252e-100	0.565355	0.811	0.251	8.41173e-96	SSCs	ATG101
EIF5	3.40823e-100	0.859636	0.989	0.739	8.95206e-96	SSCs	EIF5
LDHB	4.68226e-100	0.705825	0.916	0.33	1.22984e-95	SSCs	LDHB
SMIM8	4.86949e-100	0.395991	0.618	0.143	1.27902e-95	SSCs	SMIM8
POU2F1	6.01164e-100	0.432586	0.677	0.17	1.57902e-95	SSCs	POU2F1
RAC1	6.50137e-100	0.88355	0.986	0.563	1.70765e-95	SSCs	RAC1
VHL	7.46761e-100	0.31945	0.53	0.104	1.96144e-95	SSCs	VHL
GPT2	7.68875e-100	0.27481	0.432	0.07	2.01953e-95	SSCs	GPT2
CCNB1	8.3765e-100	0.507705	0.747	0.207	2.20017e-95	SSCs	CCNB1
ZNF581	8.79015e-100	0.32794	0.512	0.094	2.30882e-95	SSCs	ZNF581
RRP9	9.21562e-100	0.298359	0.463	0.08	2.42057e-95	SSCs	RRP9
SRP72	1.25872e-99	0.682964	0.877	0.378	3.30617e-95	SSCs	SRP72
WIPF2	1.55277e-99	0.392609	0.589	0.126	4.07851e-95	SSCs	WIPF2
IMP3	1.64111e-99	0.401571	0.667	0.153	4.31054e-95	SSCs	IMP3
SPAST	2.36336e-99	0.314755	0.498	0.092	6.20761e-95	SSCs	SPAST
ZNF516	2.39117e-99	0.523518	0.677	0.184	6.28063e-95	SSCs	ZNF516
DCAF12	2.41893e-99	0.691217	0.782	0.268	6.35355e-95	SSCs	DCAF12
LAPTM4B	2.70058e-99	0.368673	0.554	0.113	7.09334e-95	SSCs	LAPTM4B
NBN	3.14447e-99	0.414919	0.649	0.156	8.25928e-95	SSCs	NBN
MFAP1	4.30668e-99	0.498316	0.726	0.19	1.13119e-94	SSCs	MFAP1
ARMC6	4.97656e-99	0.399523	0.632	0.154	1.30714e-94	SSCs	ARMC6
PRRC2C	8.91785e-99	0.728522	0.961	0.424	2.34236e-94	SSCs	PRRC2C
C6orf136	1.01578e-98	0.424764	0.663	0.163	2.66805e-94	SSCs	C6orf136
ABHD10	1.01982e-98	0.376244	0.547	0.112	2.67867e-94	SSCs	ABHD10
MRPS10	1.06844e-98	0.493976	0.786	0.221	2.80635e-94	SSCs	MRPS10
LSR	1.83745e-98	0.284559	0.47	0.082	4.82624e-94	SSCs	LSR
MARCH6	2.59012e-98	0.565833	0.846	0.275	6.80322e-94	SSCs	MARCH6
GTF2F2	2.80037e-98	0.652946	0.856	0.327	7.35544e-94	SSCs	GTF2F2
COMMD5	3.93732e-98	0.27626	0.488	0.087	1.03418e-93	SSCs	COMMD5
TPTEP1	4.46e-98	0.318929	0.456	0.08	1.17146e-93	SSCs	TPTEP1
PEPD	6.42737e-98	0.397776	0.684	0.167	1.68821e-93	SSCs	PEPD
MAP3K4	6.80239e-98	0.382544	0.498	0.095	1.78671e-93	SSCs	MAP3K4
ZNF322	1.1397e-97	0.32192	0.502	0.094	2.99354e-93	SSCs	ZNF322
PRR14L	1.20875e-97	0.291394	0.463	0.082	3.17491e-93	SSCs	PRR14L
CITED2	1.48455e-97	0.499283	0.516	0.099	3.89932e-93	SSCs	CITED2
RBMXL1	1.4917e-97	0.267076	0.467	0.08	3.9181e-93	SSCs	RBMXL1
HAUS8	2.31574e-97	0.420663	0.604	0.139	6.08254e-93	SSCs	HAUS8
GRB2	2.34623e-97	0.402521	0.719	0.18	6.1626e-93	SSCs	GRB2
SIRT5	2.72675e-97	0.250611	0.375	0.054	7.16207e-93	SSCs	SIRT5
DRAP1	3.53158e-97	0.777901	0.958	0.501	9.27604e-93	SSCs	DRAP1
HIC2	3.87268e-97	0.314082	0.526	0.104	1.0172e-92	SSCs	HIC2
RRP1	4.54141e-97	0.336856	0.558	0.115	1.19285e-92	SSCs	RRP1
PDZD11	4.77193e-97	0.293906	0.484	0.085	1.2534e-92	SSCs	PDZD11
YTHDF2	5.67394e-97	0.625717	0.881	0.304	1.49032e-92	SSCs	YTHDF2
FAM103A1	7.15701e-97	0.549136	0.779	0.244	1.87986e-92	SSCs	FAM103A1
MIS18A	7.42579e-97	0.455436	0.768	0.2	1.95046e-92	SSCs	MIS18A
SLU7	7.65877e-97	0.614857	0.846	0.297	2.01165e-92	SSCs	SLU7
CNOT3	8.75639e-97	0.51759	0.649	0.168	2.29995e-92	SSCs	CNOT3
RNF130	9.30428e-97	0.407978	0.716	0.186	2.44386e-92	SSCs	RNF130
RIOK1	1.0518e-96	0.599085	0.744	0.228	2.76265e-92	SSCs	RIOK1
CCDC107	1.09502e-96	0.47432	0.779	0.219	2.87618e-92	SSCs	CCDC107
BCAP31	1.26103e-96	0.574968	0.951	0.33	3.31223e-92	SSCs	BCAP31
STX7	1.62546e-96	0.283839	0.526	0.099	4.26944e-92	SSCs	STX7
PCOLCE2	2.25962e-96	0.282725	0.509	0.092	5.93512e-92	SSCs	PCOLCE2
SUMO1	2.47322e-96	0.729383	0.965	0.444	6.49615e-92	SSCs	SUMO1
C15orf61	2.94957e-96	0.589075	0.863	0.293	7.74735e-92	SSCs	C15orf61
PHF14	3.58767e-96	0.654789	0.916	0.339	9.42337e-92	SSCs	PHF14
STXBP3	5.89419e-96	0.377106	0.607	0.137	1.54817e-91	SSCs	STXBP3
KIAA1551	6.06909e-96	0.415259	0.621	0.145	1.59411e-91	SSCs	KIAA1551
EMG1	7.27859e-96	0.463456	0.688	0.179	1.91179e-91	SSCs	EMG1
SPTLC2	7.36328e-96	0.307649	0.516	0.097	1.93404e-91	SSCs	SPTLC2
CCDC117	7.65191e-96	0.587477	0.775	0.258	2.00985e-91	SSCs	CCDC117
MADD	7.83168e-96	0.301005	0.502	0.098	2.05707e-91	SSCs	MADD
CCDC88C	8.21736e-96	0.299981	0.453	0.08	2.15837e-91	SSCs	CCDC88C
ZNF830	9.30617e-96	0.429828	0.66	0.161	2.44436e-91	SSCs	ZNF830
C22orf39	9.98669e-96	0.510284	0.73	0.207	2.6231e-91	SSCs	C22orf39
LSM4	1.11933e-95	0.805729	0.975	0.698	2.94004e-91	SSCs	LSM4
NT5DC2	1.24716e-95	0.358197	0.632	0.141	3.2758e-91	SSCs	NT5DC2
RPS5	1.52962e-95	0.921655	1	0.94	4.01769e-91	SSCs	RPS5
LCLAT1	2.11491e-95	0.258776	0.435	0.072	5.55503e-91	SSCs	LCLAT1
KLC1	2.477e-95	0.5043	0.786	0.229	6.5061e-91	SSCs	KLC1
NCBP3	2.66736e-95	0.421757	0.716	0.191	7.00609e-91	SSCs	NCBP3
EPCAM	5.13014e-95	0.464579	0.74	0.185	1.34748e-90	SSCs	EPCAM
CKAP2L	5.28388e-95	0.33474	0.484	0.091	1.38786e-90	SSCs	CKAP2L
C11orf31	5.67546e-95	0.679529	0.916	0.335	1.49072e-90	SSCs	C11orf31
SKP1	7.10614e-95	0.75348	0.996	0.906	1.8665e-90	SSCs	SKP1
ARFGEF1	9.5767e-95	0.451881	0.786	0.235	2.51542e-90	SSCs	ARFGEF1
TBL1XR1	1.01966e-94	0.47427	0.698	0.182	2.67823e-90	SSCs	TBL1XR1
CCDC127	1.20932e-94	0.390043	0.568	0.126	3.17639e-90	SSCs	CCDC127
POLE4	1.21952e-94	0.564347	0.818	0.268	3.20318e-90	SSCs	POLE4
NDUFB7	1.30967e-94	0.755115	0.975	0.601	3.43999e-90	SSCs	NDUFB7
PPP2R3A	1.40405e-94	0.293579	0.474	0.086	3.68789e-90	SSCs	PPP2R3A
PLRG1	1.43252e-94	0.381793	0.667	0.171	3.76264e-90	SSCs	PLRG1
MPG	1.99743e-94	0.431978	0.642	0.161	5.24646e-90	SSCs	MPG
ZBED5-AS1	2.02846e-94	0.522781	0.758	0.233	5.32796e-90	SSCs	ZBED5-AS1
WDR45B	6.56592e-94	0.76301	0.961	0.565	1.7246e-89	SSCs	WDR45B
OARD1	6.88092e-94	0.709646	0.944	0.464	1.80734e-89	SSCs	OARD1
RNMT	7.03575e-94	0.615279	0.898	0.325	1.84801e-89	SSCs	RNMT
EIF4A3	7.44983e-94	0.629413	0.846	0.303	1.95677e-89	SSCs	EIF4A3
EIF3H	8.00384e-94	0.797299	0.986	0.667	2.10229e-89	SSCs	EIF3H
SRRM2	8.01424e-94	0.783372	0.979	0.512	2.10502e-89	SSCs	SRRM2
TSC2	8.63843e-94	0.423355	0.646	0.161	2.26897e-89	SSCs	TSC2
THOC6	9.04262e-94	0.290103	0.446	0.077	2.37514e-89	SSCs	THOC6
AP3D1	1.05331e-93	0.670635	0.86	0.352	2.76662e-89	SSCs	AP3D1
SMARCD2	1.17922e-93	0.312831	0.533	0.107	3.09734e-89	SSCs	SMARCD2
MED27	2.04506e-93	0.382573	0.558	0.126	5.37156e-89	SSCs	MED27
B4GALT2	2.06333e-93	0.283083	0.428	0.073	5.41955e-89	SSCs	B4GALT2
PARP2	2.20985e-93	0.334324	0.586	0.13	5.80438e-89	SSCs	PARP2
STAT1	2.77673e-93	0.352901	0.586	0.134	7.29335e-89	SSCs	STAT1
RNF212	3.00073e-93	0.355744	0.589	0.13	7.88171e-89	SSCs	RNF212
DCAF13	3.46349e-93	0.588915	0.782	0.261	9.09721e-89	SSCs	DCAF13
PHF5A	4.14648e-93	0.50509	0.8	0.243	1.08911e-88	SSCs	PHF5A
TCN2	4.2816e-93	0.277968	0.386	0.058	1.1246e-88	SSCs	TCN2
VPS26B	5.06178e-93	0.414024	0.625	0.161	1.32953e-88	SSCs	VPS26B
CNOT2	5.69069e-93	0.467614	0.751	0.226	1.49472e-88	SSCs	CNOT2
RFXANK	6.21125e-93	0.322295	0.512	0.102	1.63145e-88	SSCs	RFXANK
NDUFA2	6.61186e-93	0.697312	0.996	0.677	1.73667e-88	SSCs	NDUFA2
GPATCH3	6.76677e-93	0.26697	0.449	0.079	1.77736e-88	SSCs	GPATCH3
DOCK8	1.18228e-92	0.378336	0.537	0.118	3.10537e-88	SSCs	DOCK8
ARFGAP2	1.2999e-92	0.37212	0.618	0.146	3.41432e-88	SSCs	ARFGAP2
CKS1B	1.38951e-92	0.601567	0.832	0.283	3.6497e-88	SSCs	CKS1B
BTBD3	1.39976e-92	0.286868	0.46	0.084	3.6766e-88	SSCs	BTBD3
RBMX	1.50324e-92	0.65592	0.832	0.29	3.9484e-88	SSCs	RBMX
USP9X	1.68875e-92	0.45167	0.8	0.233	4.43566e-88	SSCs	USP9X
CCAR2	1.92581e-92	0.318512	0.551	0.116	5.05833e-88	SSCs	CCAR2
MED6	1.97701e-92	0.419773	0.621	0.15	5.19282e-88	SSCs	MED6
CHTOP	2.40094e-92	0.553065	0.888	0.313	6.3063e-88	SSCs	CHTOP
DNTTIP2	2.90146e-92	0.552024	0.768	0.241	7.62097e-88	SSCs	DNTTIP2
ZNF131	3.08741e-92	0.514542	0.811	0.258	8.10939e-88	SSCs	ZNF131
TIMMDC1	3.88452e-92	0.52322	0.796	0.25	1.02031e-87	SSCs	TIMMDC1
PSMG2	4.15791e-92	0.762122	0.975	0.578	1.09212e-87	SSCs	PSMG2
SMC3	4.95223e-92	0.382549	0.993	0.403	1.30075e-87	SSCs	SMC3
CSTF1	5.59825e-92	0.361197	0.596	0.141	1.47044e-87	SSCs	CSTF1
LRPPRC	6.56492e-92	0.371962	0.604	0.141	1.72434e-87	SSCs	LRPPRC
AHSA1	6.95674e-92	0.578793	0.832	0.296	1.82726e-87	SSCs	AHSA1
GNL2	7.93451e-92	0.45631	0.723	0.212	2.08408e-87	SSCs	GNL2
MALSU1	1.03514e-91	0.588601	0.881	0.339	2.7189e-87	SSCs	MALSU1
NT5DC1	1.14487e-91	0.334967	0.575	0.13	3.00712e-87	SSCs	NT5DC1
KRR1	1.16433e-91	0.508704	0.751	0.227	3.05822e-87	SSCs	KRR1
TEX10	1.20831e-91	0.365294	0.575	0.133	3.17373e-87	SSCs	TEX10
KCTD6	1.66461e-91	0.262774	0.453	0.08	4.37227e-87	SSCs	KCTD6
TOPAZ1	2.08502e-91	0.335475	0.674	0.157	5.47651e-87	SSCs	TOPAZ1
CAB39	2.17745e-91	0.410648	0.632	0.158	5.71928e-87	SSCs	CAB39
HTATSF1	2.38315e-91	0.443815	0.726	0.195	6.25957e-87	SSCs	HTATSF1
NRDE2	2.48964e-91	0.38711	0.621	0.149	6.53928e-87	SSCs	NRDE2
G6PD	3.66527e-91	0.355017	0.551	0.12	9.62721e-87	SSCs	G6PD
GPBP1L1	4.12788e-91	0.550779	0.782	0.249	1.08423e-86	SSCs	GPBP1L1
MT-CO1	4.66343e-91	1.01206	1	0.98	1.2249e-86	SSCs	MT-CO1
MND1	6.50219e-91	0.398397	0.709	0.184	1.70787e-86	SSCs	MND1
SEC63	6.75832e-91	0.638558	0.856	0.324	1.77514e-86	SSCs	SEC63
MCM6	8.00478e-91	0.300239	0.523	0.104	2.10254e-86	SSCs	MCM6
B3GAT2	8.00627e-91	0.375997	0.561	0.126	2.10293e-86	SSCs	B3GAT2
MRPL23	1.51067e-90	0.432458	0.67	0.177	3.96792e-86	SSCs	MRPL23
CDK11A	1.94704e-90	0.539753	0.849	0.291	5.1141e-86	SSCs	CDK11A
MT-ND1	2.21004e-90	0.886803	1	0.969	5.8049e-86	SSCs	MT-ND1
PPID	2.45354e-90	0.534464	0.782	0.254	6.44448e-86	SSCs	PPID
DLST	2.83772e-90	0.25331	0.474	0.089	7.45356e-86	SSCs	DLST
THAP4	3.07012e-90	0.397958	0.575	0.138	8.06398e-86	SSCs	THAP4
USP36	4.12686e-90	0.300151	0.512	0.108	1.08396e-85	SSCs	USP36
KAT2A	4.59226e-90	0.262726	0.46	0.083	1.2062e-85	SSCs	KAT2A
CNPPD1	4.95183e-90	0.327708	0.579	0.129	1.30065e-85	SSCs	CNPPD1
CTPS1	5.04146e-90	0.424545	0.596	0.149	1.32419e-85	SSCs	CTPS1
ZNF644	5.08392e-90	0.471411	0.723	0.206	1.33534e-85	SSCs	ZNF644
TAF5	5.24051e-90	0.416124	0.635	0.163	1.37647e-85	SSCs	TAF5
ATXN10	5.32773e-90	0.648954	0.863	0.357	1.39938e-85	SSCs	ATXN10
ZFHX3	5.37695e-90	0.271211	0.446	0.078	1.41231e-85	SSCs	ZFHX3
SMIM1	6.77004e-90	0.315759	0.474	0.092	1.77822e-85	SSCs	SMIM1
GARS	9.32212e-90	0.72471	0.789	0.294	2.44855e-85	SSCs	GARS
RANBP1	1.29175e-89	0.698573	0.993	0.635	3.39291e-85	SSCs	RANBP1
RSL1D1	1.29217e-89	0.635014	0.912	0.371	3.39403e-85	SSCs	RSL1D1
ADSL	1.32448e-89	0.486687	0.775	0.251	3.47889e-85	SSCs	ADSL
SUB1	1.48913e-89	0.774317	0.996	0.56	3.91135e-85	SSCs	SUB1
TMEM199	1.61796e-89	0.294852	0.551	0.118	4.24973e-85	SSCs	TMEM199
PGAM1	1.68304e-89	0.639935	0.867	0.328	4.42068e-85	SSCs	PGAM1
SCO1	1.72296e-89	0.330848	0.589	0.133	4.52553e-85	SSCs	SCO1
ARHGAP12	1.7536e-89	0.292457	0.47	0.087	4.606e-85	SSCs	ARHGAP12
EIF1B	1.81684e-89	0.667362	0.979	0.499	4.77212e-85	SSCs	EIF1B
PDCD5	1.8415e-89	0.742657	1	0.717	4.83689e-85	SSCs	PDCD5
YY2	1.91731e-89	0.278715	0.512	0.098	5.036e-85	SSCs	YY2
AC074117.10	2.39274e-89	0.504457	0.87	0.29	6.28478e-85	SSCs	AC074117.10
PPP3CB	3.39902e-89	0.435513	0.667	0.18	8.92786e-85	SSCs	PPP3CB
PACSIN2	4.40629e-89	0.304796	0.565	0.125	1.15736e-84	SSCs	PACSIN2
METTL8	5.54854e-89	0.271236	0.481	0.093	1.45738e-84	SSCs	METTL8
ADPGK	6.03274e-89	0.367737	0.607	0.146	1.58456e-84	SSCs	ADPGK
MRPL33	6.10682e-89	0.704313	0.954	0.483	1.60402e-84	SSCs	MRPL33
GIPC1	6.17805e-89	0.250288	0.435	0.076	1.62273e-84	SSCs	GIPC1
HES4	6.34153e-89	0.367545	0.382	0.061	1.66567e-84	SSCs	HES4
FAM21C	6.80093e-89	0.268476	0.435	0.078	1.78633e-84	SSCs	FAM21C
DPY19L3	6.88912e-89	0.252882	0.407	0.068	1.8095e-84	SSCs	DPY19L3
MPHOSPH6	7.96768e-89	0.361326	0.642	0.158	2.09279e-84	SSCs	MPHOSPH6
TBCB	8.50322e-89	0.770942	0.958	0.545	2.23346e-84	SSCs	TBCB
RHOC	8.88922e-89	0.468154	0.849	0.269	2.33484e-84	SSCs	RHOC
SGOL1	9.57459e-89	0.363824	0.607	0.142	2.51486e-84	SSCs	SGOL1
MTX2	1.01337e-88	0.573558	0.87	0.297	2.66172e-84	SSCs	MTX2
TWF2	1.07174e-88	0.323274	0.54	0.114	2.81504e-84	SSCs	TWF2
RBX1	1.16719e-88	0.747446	0.961	0.498	3.06573e-84	SSCs	RBX1
FOXP1	1.18399e-88	0.547789	0.846	0.305	3.10986e-84	SSCs	FOXP1
ASZ1	1.83647e-88	0.29489	0.547	0.114	4.82368e-84	SSCs	ASZ1
SLC25A26	1.85172e-88	0.381791	0.66	0.179	4.86372e-84	SSCs	SLC25A26
SKIV2L2	2.16559e-88	0.511194	0.726	0.223	5.68815e-84	SSCs	SKIV2L2
RABL6	3.32863e-88	0.354947	0.561	0.131	8.74297e-84	SSCs	RABL6
MRPS31	3.78718e-88	0.492508	0.768	0.242	9.94741e-84	SSCs	MRPS31
ARL3	4.30327e-88	0.524035	0.782	0.254	1.1303e-83	SSCs	ARL3
DLX6	5.31579e-88	0.252732	0.347	0.051	1.39625e-83	SSCs	DLX6
PSMC6	7.22543e-88	0.546762	0.828	0.281	1.89783e-83	SSCs	PSMC6
QSOX2	7.24667e-88	0.292268	0.474	0.094	1.90341e-83	SSCs	QSOX2
PSMD1	8.515e-88	0.350836	0.846	0.247	2.23655e-83	SSCs	PSMD1
RIT1	1.03599e-87	0.310864	0.516	0.11	2.72114e-83	SSCs	RIT1
UBN1	1.06094e-87	0.552818	0.867	0.311	2.78667e-83	SSCs	UBN1
USP19	1.1011e-87	0.262237	0.425	0.076	2.89214e-83	SSCs	USP19
DDX24	1.11708e-87	0.755177	0.989	0.52	2.93413e-83	SSCs	DDX24
PHC1	1.29902e-87	0.345446	0.558	0.131	3.41201e-83	SSCs	PHC1
SF3A2	1.7543e-87	0.672323	0.796	0.323	4.60784e-83	SSCs	SF3A2
MTMR3	1.78517e-87	0.358049	0.572	0.135	4.68892e-83	SSCs	MTMR3
COG2	2.2968e-87	0.329069	0.537	0.12	6.03278e-83	SSCs	COG2
PRKCI	2.29993e-87	0.338252	0.502	0.106	6.04101e-83	SSCs	PRKCI
ATP5G2	2.65779e-87	0.713233	0.982	0.561	6.98095e-83	SSCs	ATP5G2
CCT4	3.00787e-87	0.70258	0.944	0.483	7.90047e-83	SSCs	CCT4
TMEM9B	4.82962e-87	0.481873	0.74	0.224	1.26855e-82	SSCs	TMEM9B
SLC41A3	5.35624e-87	0.498575	0.642	0.183	1.40687e-82	SSCs	SLC41A3
SYT14	5.46813e-87	0.268869	0.382	0.064	1.43626e-82	SSCs	SYT14
RPS20	5.66026e-87	0.726581	1	0.897	1.48672e-82	SSCs	RPS20
AIP	5.73912e-87	0.378911	0.681	0.186	1.50744e-82	SSCs	AIP
C4orf48	6.86751e-87	0.690711	0.94	0.479	1.80382e-82	SSCs	C4orf48
MT-ND2	6.97704e-87	0.843556	1	0.977	1.83259e-82	SSCs	MT-ND2
C9orf78	8.44146e-87	0.5816	0.874	0.33	2.21723e-82	SSCs	C9orf78
KBTBD4	8.59008e-87	0.32042	0.512	0.111	2.25627e-82	SSCs	KBTBD4
ANO10	9.09947e-87	0.26266	0.46	0.087	2.39007e-82	SSCs	ANO10
NCOR1	9.38281e-87	0.621124	0.902	0.388	2.46449e-82	SSCs	NCOR1
HRSP12	1.15784e-86	0.254301	0.432	0.078	3.04117e-82	SSCs	HRSP12
CENPH	1.17464e-86	0.381447	0.853	0.253	3.08532e-82	SSCs	CENPH
HES1	1.32385e-86	0.320467	0.407	0.068	3.47722e-82	SSCs	HES1
GTF2E1	1.32525e-86	0.25808	0.442	0.083	3.48089e-82	SSCs	GTF2E1
DTYMK	1.32599e-86	0.367248	0.611	0.147	3.48285e-82	SSCs	DTYMK
CLEC11A	1.45157e-86	0.36965	0.579	0.137	3.8127e-82	SSCs	CLEC11A
DPF2	1.73826e-86	0.468097	0.74	0.221	4.56571e-82	SSCs	DPF2
TRMT10A	1.83769e-86	0.442357	0.733	0.216	4.82686e-82	SSCs	TRMT10A
KRT8	1.88635e-86	0.308403	0.474	0.095	4.95469e-82	SSCs	KRT8
UBE2Q1	2.16782e-86	0.328089	0.582	0.136	5.69399e-82	SSCs	UBE2Q1
RTCB	2.39735e-86	0.62345	0.691	0.21	6.29689e-82	SSCs	RTCB
WASF2	2.69215e-86	0.651345	0.923	0.427	7.07119e-82	SSCs	WASF2
NUP37	3.06163e-86	0.330844	0.621	0.148	8.04167e-82	SSCs	NUP37
CDK2AP2	4.94473e-86	0.32438	0.509	0.107	1.29878e-81	SSCs	CDK2AP2
DKC1	5.07738e-86	0.383205	0.688	0.175	1.33362e-81	SSCs	DKC1
JADE1	5.25089e-86	0.270684	0.491	0.096	1.3792e-81	SSCs	JADE1
SMARCE1	6.97081e-86	0.523111	0.779	0.263	1.83095e-81	SSCs	SMARCE1
TSTD1	7.36352e-86	0.425286	0.649	0.175	1.9341e-81	SSCs	TSTD1
PSTK	9.04824e-86	0.319692	0.523	0.117	2.37661e-81	SSCs	PSTK
REV1	9.06536e-86	0.466254	0.733	0.224	2.38111e-81	SSCs	REV1
LINC01413	9.85094e-86	0.250768	0.379	0.064	2.58745e-81	SSCs	LINC01413
AKT1S1	1.15005e-85	0.332758	0.512	0.111	3.02071e-81	SSCs	AKT1S1
KANSL1	1.17873e-85	0.558284	0.828	0.31	3.09606e-81	SSCs	KANSL1
CCT5	1.21714e-85	0.746604	0.944	0.495	3.19694e-81	SSCs	CCT5
KIAA0355	1.36109e-85	0.360793	0.642	0.162	3.57504e-81	SSCs	KIAA0355
INO80	1.39448e-85	0.275489	0.484	0.097	3.66274e-81	SSCs	INO80
SASS6	1.45442e-85	0.370718	0.635	0.159	3.82019e-81	SSCs	SASS6
SUZ12	1.54347e-85	0.435568	0.835	0.251	4.05407e-81	SSCs	SUZ12
VGLL4	1.75934e-85	0.392819	0.635	0.164	4.62109e-81	SSCs	VGLL4
ZYG11B	1.87548e-85	0.278711	0.516	0.109	4.92612e-81	SSCs	ZYG11B
MT-ND4L	2.1084e-85	0.780207	0.986	0.6	5.53792e-81	SSCs	MT-ND4L
NDUFS4	2.13067e-85	0.645004	0.856	0.387	5.59641e-81	SSCs	NDUFS4
AIG1	3.26497e-85	0.304284	0.526	0.113	8.57577e-81	SSCs	AIG1
TSG101	3.64873e-85	0.563462	0.891	0.343	9.58375e-81	SSCs	TSG101
RNASEH1	3.71601e-85	0.318296	0.533	0.117	9.76047e-81	SSCs	RNASEH1
GPBP1	4.48235e-85	0.656446	0.986	0.532	1.17733e-80	SSCs	GPBP1
FKBP4	4.66352e-85	0.58598	0.842	0.327	1.22492e-80	SSCs	FKBP4
RP11-10A14.5	4.80648e-85	0.287264	0.488	0.1	1.26247e-80	SSCs	RP11-10A14.5
FUS	4.99629e-85	0.746875	0.989	0.538	1.31232e-80	SSCs	FUS
ATP5E	5.64109e-85	0.785604	1	0.769	1.48169e-80	SSCs	ATP5E
MGMT	7.27557e-85	0.594874	0.874	0.388	1.911e-80	SSCs	MGMT
TNPO1	8.44445e-85	0.539543	0.867	0.346	2.21802e-80	SSCs	TNPO1
SLC25A3	9.7232e-85	0.680547	0.961	0.459	2.5539e-80	SSCs	SLC25A3
LY6E	1.15201e-84	0.395493	0.825	0.235	3.02586e-80	SSCs	LY6E
TRAF3	1.1876e-84	0.284432	0.474	0.095	3.11934e-80	SSCs	TRAF3
ZMYND8	1.20858e-84	0.382595	0.561	0.133	3.17446e-80	SSCs	ZMYND8
ATP5SL	1.37507e-84	0.297079	0.495	0.101	3.61176e-80	SSCs	ATP5SL
COQ7	1.68205e-84	0.434619	0.688	0.195	4.41807e-80	SSCs	COQ7
EPB41L5	1.71715e-84	0.428732	0.656	0.184	4.51027e-80	SSCs	EPB41L5
SLC25A36	1.75104e-84	0.447865	0.754	0.228	4.59928e-80	SSCs	SLC25A36
CCDC34	1.93135e-84	0.660051	0.94	0.393	5.0729e-80	SSCs	CCDC34
SSB	2.084e-84	0.654253	0.944	0.405	5.47384e-80	SSCs	SSB
MED4	2.4475e-84	0.631167	0.944	0.49	6.42859e-80	SSCs	MED4
CELF1	2.49379e-84	0.525313	0.758	0.249	6.55018e-80	SSCs	CELF1
MRAS	5.18835e-84	0.290096	0.505	0.108	1.36277e-79	SSCs	MRAS
C17orf89	5.70643e-84	0.536583	0.811	0.3	1.49885e-79	SSCs	C17orf89
ERCC3	7.03519e-84	0.363808	0.547	0.129	1.84786e-79	SSCs	ERCC3
TSPYL6	8.32398e-84	0.268101	0.47	0.095	2.18638e-79	SSCs	TSPYL6
B3GAT3	1.11017e-83	0.278694	0.481	0.096	2.91597e-79	SSCs	B3GAT3
NOP10	1.14853e-83	0.55767	0.825	0.277	3.01673e-79	SSCs	NOP10
KPNB1	1.23653e-83	0.648546	0.937	0.416	3.24787e-79	SSCs	KPNB1
PRMT2	1.28725e-83	0.390228	0.726	0.202	3.38108e-79	SSCs	PRMT2
SRP14	1.4853e-83	0.743313	1	0.78	3.90129e-79	SSCs	SRP14
SSNA1	1.8016e-83	0.558244	0.93	0.392	4.73209e-79	SSCs	SSNA1
BTG3	2.02291e-83	0.393668	0.912	0.284	5.31337e-79	SSCs	BTG3
ATP6V1G1	3.26363e-83	0.718587	0.979	0.54	8.57224e-79	SSCs	ATP6V1G1
PCYOX1	3.44254e-83	0.288709	0.628	0.148	9.04218e-79	SSCs	PCYOX1
MAPKAPK5	3.53693e-83	0.334049	0.618	0.156	9.29009e-79	SSCs	MAPKAPK5
USO1	4.28429e-83	0.490753	0.765	0.24	1.12531e-78	SSCs	USO1
ZC3H3	4.71327e-83	0.282561	0.435	0.085	1.23799e-78	SSCs	ZC3H3
BBS2	7.0542e-83	0.305586	0.544	0.128	1.85286e-78	SSCs	BBS2
RBM17	1.17749e-82	0.552611	0.947	0.393	3.0928e-78	SSCs	RBM17
XRCC6	1.22445e-82	0.707857	0.972	0.501	3.21615e-78	SSCs	XRCC6
RUBCN	1.5103e-82	0.321912	0.54	0.127	3.96695e-78	SSCs	RUBCN
ZFAND2A	1.58087e-82	0.403385	0.607	0.16	4.15231e-78	SSCs	ZFAND2A
XPO1	1.63909e-82	0.467342	0.74	0.215	4.30524e-78	SSCs	XPO1
NASP	1.75803e-82	0.555168	0.968	0.379	4.61764e-78	SSCs	NASP
NAA60	2.03218e-82	0.41075	0.642	0.186	5.33773e-78	SSCs	NAA60
GCN1	2.13343e-82	0.257485	0.411	0.074	5.60368e-78	SSCs	GCN1
MED28	2.80762e-82	0.507936	0.814	0.275	7.37448e-78	SSCs	MED28
RFWD3	3.0341e-82	0.337781	0.537	0.123	7.96937e-78	SSCs	RFWD3
GNB2L1	3.47579e-82	0.946321	1	0.769	9.1295e-78	SSCs	GNB2L1
RNASET2	3.90202e-82	0.312052	0.596	0.145	1.0249e-77	SSCs	RNASET2
INTS10	5.0248e-82	0.402802	0.656	0.189	1.31981e-77	SSCs	INTS10
AATF	5.90638e-82	0.501072	0.702	0.228	1.55137e-77	SSCs	AATF
RBM3	6.25048e-82	0.663157	0.909	0.351	1.64175e-77	SSCs	RBM3
OST4	6.344e-82	0.787984	0.986	0.674	1.66632e-77	SSCs	OST4
RAD50	7.87013e-82	0.514878	0.796	0.263	2.06717e-77	SSCs	RAD50
NELFA	1.02878e-81	0.367908	0.593	0.154	2.70218e-77	SSCs	NELFA
STOML2	1.16408e-81	0.580897	0.835	0.339	3.05758e-77	SSCs	STOML2
CCDC144NL-AS1	1.21005e-81	0.43662	0.565	0.148	3.17831e-77	SSCs	CCDC144NL-AS1
ZNF414	1.29136e-81	0.423695	0.674	0.202	3.39188e-77	SSCs	ZNF414
NAP1L4	1.76479e-81	0.601588	0.926	0.447	4.63539e-77	SSCs	NAP1L4
MMS19	1.78944e-81	0.301444	0.53	0.122	4.70014e-77	SSCs	MMS19
GTF2I	1.89457e-81	0.544428	0.832	0.313	4.97627e-77	SSCs	GTF2I
CTSV	1.92298e-81	0.27097	0.523	0.111	5.0509e-77	SSCs	CTSV
CHERP	1.99723e-81	0.269655	0.481	0.1	5.24592e-77	SSCs	CHERP
ASNA1	2.14616e-81	0.667769	0.86	0.43	5.6371e-77	SSCs	ASNA1
FAM168B	2.27221e-81	0.283061	0.554	0.131	5.96818e-77	SSCs	FAM168B
KDM7A	2.28987e-81	0.292724	0.46	0.093	6.01458e-77	SSCs	KDM7A
CDCA4	2.3594e-81	0.369151	0.607	0.153	6.19719e-77	SSCs	CDCA4
SNHG19	2.3677e-81	0.302009	0.446	0.085	6.219e-77	SSCs	SNHG19
SCARB2	2.58376e-81	0.309076	0.558	0.128	6.78651e-77	SSCs	SCARB2
AKIRIN2	4.55315e-81	0.550684	0.796	0.313	1.19593e-76	SSCs	AKIRIN2
SCAF8	4.56939e-81	0.289801	0.484	0.102	1.2002e-76	SSCs	SCAF8
LYPLA1	4.65408e-81	0.897949	0.975	0.587	1.22244e-76	SSCs	LYPLA1
SIRT7	7.03133e-81	0.385067	0.618	0.168	1.84685e-76	SSCs	SIRT7
POLR2K	7.57006e-81	0.58513	0.884	0.332	1.98835e-76	SSCs	POLR2K
WDR61	7.99318e-81	0.45131	0.775	0.253	2.09949e-76	SSCs	WDR61
MTFMT	9.14563e-81	0.251358	0.435	0.083	2.40219e-76	SSCs	MTFMT
KNOP1	9.52841e-81	0.402076	0.796	0.233	2.50273e-76	SSCs	KNOP1
BRIX1	1.37332e-80	0.440732	0.737	0.225	3.60717e-76	SSCs	BRIX1
PDCD2L	1.46734e-80	0.348429	0.589	0.151	3.85412e-76	SSCs	PDCD2L
PWP1	1.5363e-80	0.441326	0.811	0.259	4.03525e-76	SSCs	PWP1
MT-CO3	1.55466e-80	0.867798	1	0.992	4.08348e-76	SSCs	MT-CO3
REPS1	2.21444e-80	0.356748	0.561	0.14	5.81646e-76	SSCs	REPS1
ATXN3	2.46928e-80	0.444088	0.772	0.251	6.48582e-76	SSCs	ATXN3
MLLT4	2.53882e-80	0.408315	0.782	0.239	6.66847e-76	SSCs	MLLT4
MT-ND6	2.80003e-80	0.583356	0.709	0.219	7.35456e-76	SSCs	MT-ND6
CWF19L2	2.95759e-80	0.402659	0.709	0.202	7.76842e-76	SSCs	CWF19L2
PRPSAP1	3.03802e-80	0.503487	0.821	0.297	7.97966e-76	SSCs	PRPSAP1
FAM210A	3.16331e-80	0.341465	0.551	0.132	8.30876e-76	SSCs	FAM210A
RNH1	3.20703e-80	0.665398	0.93	0.475	8.4236e-76	SSCs	RNH1
C1orf131	3.91401e-80	0.309452	0.551	0.127	1.02805e-75	SSCs	C1orf131
CCDC71	3.9388e-80	0.293209	0.435	0.087	1.03457e-75	SSCs	CCDC71
MYEOV2	4.42364e-80	0.653243	0.951	0.528	1.16191e-75	SSCs	MYEOV2
NENF	4.79453e-80	0.547315	0.877	0.305	1.25933e-75	SSCs	NENF
EIF2AK4	5.22686e-80	0.322399	0.533	0.119	1.37289e-75	SSCs	EIF2AK4
AMD1	5.29851e-80	0.483154	0.828	0.299	1.39171e-75	SSCs	AMD1
XPOT	5.55588e-80	0.298726	0.453	0.093	1.45931e-75	SSCs	XPOT
EXOC1	5.59854e-80	0.405047	0.667	0.198	1.47051e-75	SSCs	EXOC1
KAT5	6.40204e-80	0.323247	0.614	0.158	1.68156e-75	SSCs	KAT5
GXYLT1	6.48925e-80	0.300677	0.498	0.108	1.70447e-75	SSCs	GXYLT1
MORC1	8.51201e-80	0.484789	0.642	0.19	2.23576e-75	SSCs	MORC1
ZNF444	1.11493e-79	0.336288	0.568	0.145	2.92847e-75	SSCs	ZNF444
COPS8	1.45852e-79	0.526214	0.814	0.299	3.83094e-75	SSCs	COPS8
CDK9	1.47974e-79	0.271911	0.495	0.106	3.88668e-75	SSCs	CDK9
RERE	1.53683e-79	0.474837	0.765	0.261	4.03665e-75	SSCs	RERE
KRAS	1.58112e-79	0.408689	0.677	0.191	4.15297e-75	SSCs	KRAS
PYM1	1.6799e-79	0.355294	0.568	0.145	4.41244e-75	SSCs	PYM1
CSDE1	1.78011e-79	0.656795	0.972	0.75	4.67565e-75	SSCs	CSDE1
PFKL	1.86855e-79	0.265748	0.477	0.096	4.90793e-75	SSCs	PFKL
LCMT1	2.09338e-79	0.499508	0.796	0.315	5.49847e-75	SSCs	LCMT1
BRWD1	2.31497e-79	0.479293	0.818	0.291	6.08051e-75	SSCs	BRWD1
DCXR	3.57203e-79	0.407865	0.611	0.161	9.38229e-75	SSCs	DCXR
TIAL1	4.79008e-79	0.424154	0.733	0.232	1.25816e-74	SSCs	TIAL1
UBE2S	5.26049e-79	0.560703	0.849	0.341	1.38172e-74	SSCs	UBE2S
DRAM2	8.2497e-79	0.268769	0.509	0.11	2.16687e-74	SSCs	DRAM2
SP3	8.55323e-79	0.284146	0.523	0.117	2.24659e-74	SSCs	SP3
APEX1	1.13932e-78	0.381103	0.677	0.192	2.99253e-74	SSCs	APEX1
OXSR1	1.49524e-78	0.252536	0.442	0.088	3.9274e-74	SSCs	OXSR1
ASCC1	1.50392e-78	0.378929	0.572	0.153	3.9502e-74	SSCs	ASCC1
RPS2	1.80079e-78	1.11557	0.996	0.789	4.72996e-74	SSCs	RPS2
DDX5	1.94139e-78	0.730847	1	0.696	5.09926e-74	SSCs	DDX5
BCLAF1	2.17053e-78	0.515825	0.881	0.325	5.7011e-74	SSCs	BCLAF1
JOSD1	2.6648e-78	0.301071	0.484	0.105	6.99937e-74	SSCs	JOSD1
CHCHD2	3.3038e-78	0.707847	0.989	0.705	8.67775e-74	SSCs	CHCHD2
ADNP	3.44347e-78	0.423223	0.656	0.196	9.04462e-74	SSCs	ADNP
PHF8	3.61197e-78	0.580793	0.684	0.215	9.4872e-74	SSCs	PHF8
HOPX	4.33802e-78	0.310419	0.446	0.091	1.13942e-73	SSCs	HOPX
SAP18	4.56914e-78	0.659904	0.996	0.689	1.20013e-73	SSCs	SAP18
RAD21	4.60211e-78	0.654469	0.919	0.539	1.20879e-73	SSCs	RAD21
MDH1	4.82989e-78	0.52986	0.765	0.263	1.26862e-73	SSCs	MDH1
SDAD1	6.85772e-78	0.601621	0.832	0.351	1.80125e-73	SSCs	SDAD1
DDB1	8.01332e-78	0.501629	0.853	0.296	2.10478e-73	SSCs	DDB1
ECSIT	8.33722e-78	0.425876	0.635	0.188	2.18985e-73	SSCs	ECSIT
ATP6V1E1	9.15683e-78	0.484715	0.814	0.288	2.40513e-73	SSCs	ATP6V1E1
PFN1	9.38076e-78	0.835101	0.94	0.451	2.46395e-73	SSCs	PFN1
SDHAF3	1.04221e-77	0.442862	0.737	0.242	2.73746e-73	SSCs	SDHAF3
CLTB	1.35164e-77	0.417842	0.691	0.201	3.55021e-73	SSCs	CLTB
HMGB3	1.38019e-77	0.434659	0.765	0.246	3.6252e-73	SSCs	HMGB3
ARID3B	1.79437e-77	0.361342	0.589	0.163	4.7131e-73	SSCs	ARID3B
NKAP	1.82044e-77	0.457873	0.719	0.22	4.78155e-73	SSCs	NKAP
NSFL1C	1.92502e-77	0.448312	0.835	0.298	5.05626e-73	SSCs	NSFL1C
ARF5	2.12376e-77	0.644925	0.853	0.37	5.57826e-73	SSCs	ARF5
ZNF770	2.29713e-77	0.365946	0.663	0.188	6.03364e-73	SSCs	ZNF770
HMGB1	2.39706e-77	0.677214	1	0.628	6.29612e-73	SSCs	HMGB1
RPL18A	2.56145e-77	0.85082	1	0.605	6.72789e-73	SSCs	RPL18A
MBOAT2	2.59328e-77	0.269055	0.463	0.099	6.8115e-73	SSCs	MBOAT2
CUL4A	3.76245e-77	0.50145	0.793	0.304	9.88246e-73	SSCs	CUL4A
PCMTD1	4.28259e-77	0.353681	0.684	0.188	1.12487e-72	SSCs	PCMTD1
PSMD2	4.37869e-77	0.66623	0.909	0.444	1.15011e-72	SSCs	PSMD2
BRD3	4.49007e-77	0.470519	0.702	0.228	1.17936e-72	SSCs	BRD3
ACTG1	5.01233e-77	0.898332	1	0.744	1.31654e-72	SSCs	ACTG1
CBR4	5.12758e-77	0.419285	0.709	0.223	1.34681e-72	SSCs	CBR4
CLASP1	5.75072e-77	0.361335	0.639	0.182	1.51049e-72	SSCs	CLASP1
CDC37L1	5.90413e-77	0.362339	0.698	0.202	1.55078e-72	SSCs	CDC37L1
ATP5I	7.52911e-77	0.669303	0.947	0.511	1.9776e-72	SSCs	ATP5I
SPTAN1	9.2246e-77	0.471539	0.754	0.251	2.42293e-72	SSCs	SPTAN1
HSPA9	1.25484e-76	0.435817	0.793	0.262	3.29596e-72	SSCs	HSPA9
PDK2	1.57162e-76	0.253593	0.428	0.085	4.12802e-72	SSCs	PDK2
MT-ATP6	1.59577e-76	0.803563	1	0.961	4.19144e-72	SSCs	MT-ATP6
RAB5C	1.83856e-76	0.540118	0.87	0.382	4.82917e-72	SSCs	RAB5C
ITSN1	2.61045e-76	0.329734	0.618	0.164	6.8566e-72	SSCs	ITSN1
COX14	3.59512e-76	0.520908	0.758	0.269	9.44293e-72	SSCs	COX14
FNBP1L	3.88413e-76	0.377429	0.572	0.15	1.0202e-71	SSCs	FNBP1L
COPS3	4.8808e-76	0.556545	0.888	0.412	1.28199e-71	SSCs	COPS3
HNRNPM	5.1799e-76	0.571137	0.902	0.365	1.36055e-71	SSCs	HNRNPM
ECI2	5.41515e-76	0.440439	0.733	0.26	1.42234e-71	SSCs	ECI2
TRMT10C	5.84442e-76	0.435768	0.74	0.243	1.53509e-71	SSCs	TRMT10C
DDX46	5.89106e-76	0.520561	0.975	0.417	1.54735e-71	SSCs	DDX46
PLEKHA5	6.15048e-76	0.42601	0.653	0.197	1.61548e-71	SSCs	PLEKHA5
UBE2E1	6.78064e-76	0.436011	0.754	0.258	1.781e-71	SSCs	UBE2E1
XPNPEP1	6.94922e-76	0.350453	0.512	0.121	1.82528e-71	SSCs	XPNPEP1
ADRM1	1.08828e-75	0.676444	0.979	0.724	2.85847e-71	SSCs	ADRM1
TSFM	1.13199e-75	0.513186	0.744	0.272	2.9733e-71	SSCs	TSFM
NAA10	1.16379e-75	0.329485	0.593	0.151	3.05681e-71	SSCs	NAA10
ELAC2	1.26695e-75	0.301955	0.477	0.108	3.32778e-71	SSCs	ELAC2
RPP21	1.28034e-75	0.27352	0.46	0.098	3.36295e-71	SSCs	RPP21
COASY	1.33995e-75	0.332789	0.558	0.142	3.51952e-71	SSCs	COASY
PRPF19	1.36688e-75	0.338101	0.621	0.169	3.59024e-71	SSCs	PRPF19
IER3IP1	1.87703e-75	0.430783	0.881	0.314	4.9302e-71	SSCs	IER3IP1
DYNC1H1	2.1659e-75	0.484462	0.789	0.275	5.68895e-71	SSCs	DYNC1H1
GABPB1-AS1	2.20125e-75	0.520923	0.835	0.302	5.78181e-71	SSCs	GABPB1-AS1
SMC4	2.2375e-75	0.415303	0.93	0.338	5.87701e-71	SSCs	SMC4
BORCS7	2.31407e-75	0.406459	0.765	0.254	6.07813e-71	SSCs	BORCS7
LCOR	2.44343e-75	0.260688	0.481	0.102	6.41791e-71	SSCs	LCOR
PTPN12	2.46971e-75	0.403509	0.712	0.207	6.48693e-71	SSCs	PTPN12
VAMP2	2.53269e-75	0.660837	0.912	0.384	6.65236e-71	SSCs	VAMP2
FAM213A	2.70623e-75	0.402538	0.73	0.223	7.1082e-71	SSCs	FAM213A
CCDC122	2.78888e-75	0.254277	0.495	0.107	7.32527e-71	SSCs	CCDC122
CDH2	3.39515e-75	0.340577	0.502	0.12	8.91771e-71	SSCs	CDH2
NELFB	3.49056e-75	0.25815	0.46	0.096	9.1683e-71	SSCs	NELFB
MZT2A	3.50721e-75	0.550722	0.895	0.388	9.21203e-71	SSCs	MZT2A
WWP1	3.56597e-75	0.317839	0.579	0.154	9.36637e-71	SSCs	WWP1
ARF6	3.61682e-75	0.400169	0.719	0.22	9.49993e-71	SSCs	ARF6
MTHFD2	4.13539e-75	0.335166	0.589	0.152	1.0862e-70	SSCs	MTHFD2
MRPS28	4.79075e-75	0.33895	0.572	0.151	1.25834e-70	SSCs	MRPS28
COX6A1	4.83499e-75	0.687904	0.989	0.634	1.26996e-70	SSCs	COX6A1
RBKS	4.89566e-75	0.338477	0.512	0.131	1.2859e-70	SSCs	RBKS
ZNF267	5.25147e-75	0.325562	0.526	0.129	1.37935e-70	SSCs	ZNF267
BAG3	5.88877e-75	0.344112	0.565	0.15	1.54675e-70	SSCs	BAG3
POLR1C	5.96869e-75	0.343289	0.561	0.145	1.56774e-70	SSCs	POLR1C
GCAT	6.01065e-75	0.250685	0.428	0.086	1.57876e-70	SSCs	GCAT
LCA5	6.26356e-75	0.303708	0.435	0.093	1.64519e-70	SSCs	LCA5
POMGNT2	7.04703e-75	0.255512	0.46	0.099	1.85097e-70	SSCs	POMGNT2
AKAP8	7.55958e-75	0.276819	0.474	0.104	1.9856e-70	SSCs	AKAP8
CNOT7	7.65943e-75	0.481458	0.863	0.339	2.01183e-70	SSCs	CNOT7
DARS	7.66574e-75	0.372569	0.66	0.181	2.01348e-70	SSCs	DARS
PDRG1	1.06321e-74	0.331847	0.667	0.186	2.79263e-70	SSCs	PDRG1
SPNS1	1.21103e-74	0.287525	0.523	0.121	3.1809e-70	SSCs	SPNS1
TUBA1A	1.48133e-74	0.345809	0.705	0.204	3.89087e-70	SSCs	TUBA1A
AKR1A1	1.6792e-74	0.363367	0.582	0.152	4.4106e-70	SSCs	AKR1A1
ZFAND5	1.68581e-74	0.608613	0.898	0.429	4.42795e-70	SSCs	ZFAND5
TYW3	1.8605e-74	0.366764	0.674	0.202	4.88678e-70	SSCs	TYW3
LRRC40	2.21876e-74	0.262687	0.47	0.102	5.8278e-70	SSCs	LRRC40
TOMM22	2.95972e-74	0.61841	0.898	0.477	7.77401e-70	SSCs	TOMM22
PDCD6	3.14521e-74	0.600746	0.884	0.408	8.2612e-70	SSCs	PDCD6
PSMB1	3.18266e-74	0.636156	0.982	0.599	8.35958e-70	SSCs	PSMB1
ERP29	3.27258e-74	0.550204	0.902	0.341	8.59575e-70	SSCs	ERP29
LANCL2	3.67066e-74	0.352175	0.572	0.161	9.64134e-70	SSCs	LANCL2
TAF3	3.67145e-74	0.425357	0.691	0.225	9.64343e-70	SSCs	TAF3
TCEA1	4.38482e-74	0.641958	0.912	0.482	1.15172e-69	SSCs	TCEA1
ZNF217	4.44005e-74	0.363096	0.516	0.133	1.16622e-69	SSCs	ZNF217
SPATS2L	4.58292e-74	0.469324	0.825	0.311	1.20375e-69	SSCs	SPATS2L
MT-ND4	4.94366e-74	0.780074	1	0.974	1.2985e-69	SSCs	MT-ND4
ARPC1A	6.25515e-74	0.548852	0.853	0.34	1.64298e-69	SSCs	ARPC1A
RAB10	6.65898e-74	0.421091	0.849	0.321	1.74905e-69	SSCs	RAB10
DDX18	6.74114e-74	0.535438	0.888	0.349	1.77063e-69	SSCs	DDX18
GPS1	7.42528e-74	0.457175	0.723	0.251	1.95032e-69	SSCs	GPS1
EBNA1BP2	8.80011e-74	0.568708	0.842	0.383	2.31144e-69	SSCs	EBNA1BP2
NKTR	9.47633e-74	0.519888	0.965	0.396	2.48905e-69	SSCs	NKTR
COPS6	9.69449e-74	0.558464	0.905	0.487	2.54636e-69	SSCs	COPS6
IARS2	1.06497e-73	0.351403	0.681	0.201	2.79726e-69	SSCs	IARS2
TDG	1.3553e-73	0.262501	0.502	0.114	3.55983e-69	SSCs	TDG
TAF7L	1.61836e-73	0.291594	0.519	0.126	4.25078e-69	SSCs	TAF7L
RUVBL1	1.84033e-73	0.452711	0.744	0.25	4.83381e-69	SSCs	RUVBL1
PPP2R2A	1.90479e-73	0.469484	0.814	0.313	5.00312e-69	SSCs	PPP2R2A
XRN2	2.59297e-73	0.56002	0.881	0.386	6.8107e-69	SSCs	XRN2
FRG1	2.67892e-73	0.501825	0.818	0.314	7.03645e-69	SSCs	FRG1
KIF20B	2.88548e-73	0.360167	0.751	0.224	7.57899e-69	SSCs	KIF20B
FAM50B	3.63238e-73	0.377484	0.621	0.185	9.5408e-69	SSCs	FAM50B
EXOSC1	3.66093e-73	0.384337	0.625	0.183	9.61579e-69	SSCs	EXOSC1
PSMG4	3.92813e-73	0.460626	0.684	0.222	1.03176e-68	SSCs	PSMG4
COPS7A	3.9936e-73	0.286973	0.523	0.125	1.04896e-68	SSCs	COPS7A
BAG6	4.22985e-73	0.690836	0.923	0.532	1.11101e-68	SSCs	BAG6
CTDNEP1	6.10261e-73	0.35908	0.607	0.165	1.60291e-68	SSCs	CTDNEP1
SURF1	6.19265e-73	0.603337	0.814	0.365	1.62656e-68	SSCs	SURF1
SLC35A1	7.20186e-73	0.252906	0.414	0.083	1.89164e-68	SSCs	SLC35A1
PIM3	7.64889e-73	0.316264	0.579	0.15	2.00906e-68	SSCs	PIM3
NCL	1.07403e-72	0.472705	0.975	0.426	2.82105e-68	SSCs	NCL
ZNF226	1.12214e-72	0.269872	0.512	0.122	2.94742e-68	SSCs	ZNF226
U2SURP	1.39451e-72	0.488603	0.926	0.373	3.66281e-68	SSCs	U2SURP
SHOC2	1.45027e-72	0.541977	0.846	0.351	3.80927e-68	SSCs	SHOC2
KTN1	1.81531e-72	0.660648	0.996	0.754	4.76809e-68	SSCs	KTN1
BROX	2.23047e-72	0.352251	0.614	0.174	5.85855e-68	SSCs	BROX
DYX1C1	2.35542e-72	0.353217	0.667	0.197	6.18674e-68	SSCs	DYX1C1
NFRKB	2.64334e-72	0.341755	0.6	0.164	6.94299e-68	SSCs	NFRKB
TRAPPC6A	3.07369e-72	0.44129	0.653	0.208	8.07337e-68	SSCs	TRAPPC6A
BCL7B	3.5651e-72	0.413879	0.681	0.21	9.36409e-68	SSCs	BCL7B
YAF2	3.88858e-72	0.387532	0.691	0.215	1.02137e-67	SSCs	YAF2
EEF1B2	3.99795e-72	0.774889	0.979	0.767	1.0501e-67	SSCs	EEF1B2
PIK3R3	4.10867e-72	0.32116	0.586	0.16	1.07918e-67	SSCs	PIK3R3
DNAJA1	4.36213e-72	0.640338	0.975	0.618	1.14576e-67	SSCs	DNAJA1
CLPTM1L	4.36922e-72	0.318747	0.526	0.129	1.14762e-67	SSCs	CLPTM1L
MECP2	4.83342e-72	0.323533	0.575	0.147	1.26955e-67	SSCs	MECP2
MAEA	4.86977e-72	0.349759	0.596	0.166	1.27909e-67	SSCs	MAEA
MDN1	4.98295e-72	0.274404	0.544	0.132	1.30882e-67	SSCs	MDN1
PTPN2	5.02828e-72	0.392888	0.681	0.209	1.32073e-67	SSCs	PTPN2
FMN1	6.11121e-72	0.285589	0.425	0.091	1.60517e-67	SSCs	FMN1
NOL7	7.87954e-72	0.55397	0.909	0.42	2.06964e-67	SSCs	NOL7
LAMTOR4	8.42188e-72	0.604431	0.863	0.38	2.21209e-67	SSCs	LAMTOR4
RFC1	9.44318e-72	0.467543	0.814	0.306	2.48035e-67	SSCs	RFC1
PSMB7	9.65144e-72	0.603477	0.961	0.694	2.53505e-67	SSCs	PSMB7
C19orf25	1.14852e-71	0.311529	0.565	0.148	3.01671e-67	SSCs	C19orf25
MOCS2	1.32771e-71	0.358353	0.709	0.217	3.48736e-67	SSCs	MOCS2
TRUB1	1.38622e-71	0.297552	0.547	0.142	3.64105e-67	SSCs	TRUB1
KRBOX1	1.73606e-71	0.3785	0.947	0.405	4.55993e-67	SSCs	KRBOX1
TDRD3	2.02653e-71	0.32073	0.561	0.152	5.32289e-67	SSCs	TDRD3
SSBP4	2.50975e-71	0.448318	0.649	0.205	6.59211e-67	SSCs	SSBP4
GLTSCR2	2.66541e-71	0.771171	0.979	0.692	7.00096e-67	SSCs	GLTSCR2
SLC25A1	3.3327e-71	0.401361	0.635	0.199	8.75366e-67	SSCs	SLC25A1
ZNF532	3.54074e-71	0.278929	0.354	0.065	9.30012e-67	SSCs	ZNF532
TIMM44	3.58762e-71	0.309702	0.611	0.169	9.42325e-67	SSCs	TIMM44
BRD2	3.88186e-71	0.735573	0.909	0.524	1.01961e-66	SSCs	BRD2
MRPL54	5.14544e-71	0.486853	0.8	0.321	1.3515e-66	SSCs	MRPL54
SUPV3L1	5.85105e-71	0.273793	0.523	0.129	1.53684e-66	SSCs	SUPV3L1
IWS1	7.05712e-71	0.42922	0.653	0.2	1.85362e-66	SSCs	IWS1
CTTN	7.59748e-71	0.413271	0.709	0.229	1.99555e-66	SSCs	CTTN
TMEM18	7.90239e-71	0.42691	0.758	0.257	2.07564e-66	SSCs	TMEM18
ASAH1	8.56476e-71	0.344228	0.712	0.21	2.24962e-66	SSCs	ASAH1
WDR75	9.18775e-71	0.254711	0.498	0.115	2.41325e-66	SSCs	WDR75
NAPG	1.04881e-70	0.295115	0.551	0.143	2.75479e-66	SSCs	NAPG
RPS16	1.4284e-70	0.706248	1	0.925	3.75183e-66	SSCs	RPS16
PTBP1	1.51608e-70	0.437946	0.747	0.261	3.98214e-66	SSCs	PTBP1
PLD3	1.71549e-70	0.461764	0.74	0.25	4.5059e-66	SSCs	PLD3
RP11-452F19.3	1.73388e-70	0.397933	0.698	0.224	4.55422e-66	SSCs	RP11-452F19.3
ZNF394	2.25781e-70	0.29902	0.547	0.143	5.93035e-66	SSCs	ZNF394
NUDT5	2.4485e-70	0.341413	0.632	0.187	6.43123e-66	SSCs	NUDT5
TMEM11	2.4776e-70	0.35881	0.663	0.207	6.50765e-66	SSCs	TMEM11
CMSS1	3.70812e-70	0.547033	0.94	0.488	9.73974e-66	SSCs	CMSS1
RP11-402P6.11	4.12465e-70	0.27589	0.404	0.084	1.08338e-65	SSCs	RP11-402P6.11
DNAJC15	4.35463e-70	0.572148	0.937	0.454	1.14379e-65	SSCs	DNAJC15
NDUFA1	4.87307e-70	0.599473	0.898	0.418	1.27996e-65	SSCs	NDUFA1
UBTF	5.82772e-70	0.278958	0.526	0.127	1.53071e-65	SSCs	UBTF
SGPL1	6.1721e-70	0.259809	0.481	0.11	1.62116e-65	SSCs	SGPL1
C11orf68	6.38524e-70	0.266076	0.477	0.112	1.67715e-65	SSCs	C11orf68
ABCD3	1.18099e-69	0.258463	0.47	0.107	3.10198e-65	SSCs	ABCD3
C14orf2	1.21176e-69	0.56422	0.986	0.789	3.18282e-65	SSCs	C14orf2
NOP58	1.30968e-69	0.364245	0.73	0.234	3.44002e-65	SSCs	NOP58
EFTUD2	1.50168e-69	0.30633	0.547	0.143	3.94431e-65	SSCs	EFTUD2
MARCH2	1.63031e-69	0.260561	0.446	0.1	4.28216e-65	SSCs	MARCH2
UPF3A	1.6684e-69	0.567753	0.954	0.505	4.38221e-65	SSCs	UPF3A
PSMG3	1.76158e-69	0.316178	0.565	0.151	4.62696e-65	SSCs	PSMG3
MIEN1	1.78565e-69	0.480187	0.839	0.352	4.69019e-65	SSCs	MIEN1
XPO5	2.32893e-69	0.262841	0.47	0.111	6.11718e-65	SSCs	XPO5
STIM2	4.00424e-69	0.29058	0.484	0.116	1.05175e-64	SSCs	STIM2
OSBPL8	4.54173e-69	0.496048	0.832	0.323	1.19293e-64	SSCs	OSBPL8
RPL22L1	4.55963e-69	0.688035	0.786	0.318	1.19763e-64	SSCs	RPL22L1
MT-CYB	4.65005e-69	0.754541	0.996	0.952	1.22138e-64	SSCs	MT-CYB
NAA15	4.84396e-69	0.328301	0.691	0.205	1.27231e-64	SSCs	NAA15
AZI2	5.41975e-69	0.441174	0.751	0.262	1.42355e-64	SSCs	AZI2
ZNF511	5.48001e-69	0.377766	0.681	0.217	1.43938e-64	SSCs	ZNF511
CDK13	5.75825e-69	0.338513	0.575	0.16	1.51246e-64	SSCs	CDK13
USP3	6.06988e-69	0.343008	0.635	0.19	1.59431e-64	SSCs	USP3
NOVA1	1.01324e-68	0.382714	0.786	0.261	2.66138e-64	SSCs	NOVA1
BTF3L4	1.07489e-68	0.435828	0.786	0.295	2.82331e-64	SSCs	BTF3L4
JMJD1C	1.15669e-68	0.504653	0.916	0.388	3.03816e-64	SSCs	JMJD1C
CEP19	1.17978e-68	0.316888	0.604	0.17	3.09881e-64	SSCs	CEP19
VPS33A	1.40554e-68	0.298335	0.565	0.157	3.69179e-64	SSCs	VPS33A
CCT2	1.80812e-68	0.694741	0.986	0.666	4.7492e-64	SSCs	CCT2
UBE3C	1.84322e-68	0.285735	0.526	0.134	4.8414e-64	SSCs	UBE3C
TSPAN14	2.08568e-68	0.250657	0.488	0.112	5.47824e-64	SSCs	TSPAN14
ARHGEF33	2.28403e-68	0.335296	0.558	0.16	5.99924e-64	SSCs	ARHGEF33
UBE2L3	2.58339e-68	0.532524	0.909	0.435	6.78552e-64	SSCs	UBE2L3
PPIL4	2.66194e-68	0.428535	0.744	0.256	6.99186e-64	SSCs	PPIL4
RGMB	5.43064e-68	0.272029	0.505	0.13	1.42641e-63	SSCs	RGMB
IQCA1	6.93978e-68	0.274149	0.498	0.126	1.8228e-63	SSCs	IQCA1
MPHOSPH10	8.03563e-68	0.366137	0.698	0.213	2.11064e-63	SSCs	MPHOSPH10
CDC34	8.39596e-68	0.514791	0.761	0.318	2.20528e-63	SSCs	CDC34
PHF3	8.87713e-68	0.437991	0.804	0.301	2.33167e-63	SSCs	PHF3
C19orf53	1.26046e-67	0.597126	0.961	0.697	3.31072e-63	SSCs	C19orf53
RPLP2	1.45692e-67	0.645137	1	0.976	3.82675e-63	SSCs	RPLP2
AEBP2	1.49757e-67	0.2528	0.463	0.106	3.93351e-63	SSCs	AEBP2
MRPL2	1.56566e-67	0.448741	0.751	0.288	4.11237e-63	SSCs	MRPL2
RMI2	1.70534e-67	0.324542	0.544	0.143	4.47926e-63	SSCs	RMI2
SNHG7	1.76326e-67	0.35442	0.828	0.288	4.63137e-63	SSCs	SNHG7
VPS25	1.79348e-67	0.306041	0.6	0.166	4.71075e-63	SSCs	VPS25
NUTF2	2.21233e-67	0.364538	0.726	0.237	5.81091e-63	SSCs	NUTF2
FBXO18	2.25843e-67	0.289073	0.568	0.156	5.93199e-63	SSCs	FBXO18
SPECC1	2.27519e-67	0.456169	0.768	0.301	5.97601e-63	SSCs	SPECC1
MTCH1	2.28605e-67	0.407166	0.698	0.224	6.00454e-63	SSCs	MTCH1
MRPL22	2.34778e-67	0.447924	0.814	0.317	6.16669e-63	SSCs	MRPL22
ATP5G3	2.59325e-67	0.563802	0.94	0.481	6.81144e-63	SSCs	ATP5G3
LYRM4	2.6175e-67	0.48403	0.786	0.322	6.87511e-63	SSCs	LYRM4
TBCD	3.09504e-67	0.260661	0.488	0.121	8.12944e-63	SSCs	TBCD
RQCD1	3.15251e-67	0.325246	0.533	0.141	8.2804e-63	SSCs	RQCD1
HNRNPA2B1	3.28361e-67	0.665764	0.979	0.655	8.62473e-63	SSCs	HNRNPA2B1
NDUFV2	3.69728e-67	0.557837	0.961	0.589	9.71127e-63	SSCs	NDUFV2
NUDT3	3.7442e-67	0.352797	0.712	0.221	9.83452e-63	SSCs	NUDT3
RAB22A	4.08601e-67	0.317274	0.537	0.142	1.07323e-62	SSCs	RAB22A
NME1	4.38952e-67	0.408342	0.775	0.279	1.15295e-62	SSCs	NME1
PPIG	4.77355e-67	0.43612	0.947	0.377	1.25382e-62	SSCs	PPIG
YLPM1	4.89944e-67	0.376318	0.712	0.24	1.28689e-62	SSCs	YLPM1
H3F3A	5.43394e-67	0.484589	1	0.971	1.42728e-62	SSCs	H3F3A
PSMD10	5.51098e-67	0.272271	0.558	0.145	1.44751e-62	SSCs	PSMD10
CALU	6.1176e-67	0.336876	0.691	0.215	1.60685e-62	SSCs	CALU
MXI1	6.19993e-67	0.259208	0.554	0.141	1.62847e-62	SSCs	MXI1
TOX4	6.82691e-67	0.478693	0.818	0.34	1.79316e-62	SSCs	TOX4
UVRAG	7.21862e-67	0.266888	0.446	0.102	1.89604e-62	SSCs	UVRAG
EXOC2	7.63159e-67	0.263686	0.414	0.092	2.00451e-62	SSCs	EXOC2
NAT9	8.36887e-67	0.272282	0.495	0.122	2.19817e-62	SSCs	NAT9
KIAA0368	9.75265e-67	0.307016	0.544	0.147	2.56163e-62	SSCs	KIAA0368
SART1	1.22419e-66	0.30421	0.579	0.162	3.21546e-62	SSCs	SART1
VOPP1	1.80922e-66	0.274068	0.505	0.126	4.7521e-62	SSCs	VOPP1
ANP32A	2.75903e-66	0.271767	0.502	0.123	7.24688e-62	SSCs	ANP32A
PTOV1	2.8883e-66	0.696615	0.919	0.553	7.58641e-62	SSCs	PTOV1
GTF2A1	3.3813e-66	0.362539	0.561	0.166	8.88133e-62	SSCs	GTF2A1
YBX3	4.70493e-66	0.574764	0.979	0.6	1.2358e-61	SSCs	YBX3
CREBRF	6.35601e-66	0.375989	0.698	0.223	1.66947e-61	SSCs	CREBRF
NEO1	7.11163e-66	0.260583	0.432	0.095	1.86794e-61	SSCs	NEO1
CBX1	8.94891e-66	0.376971	0.898	0.372	2.35052e-61	SSCs	CBX1
ZFAND6	9.48361e-66	0.636612	0.965	0.672	2.49097e-61	SSCs	ZFAND6
SREK1	9.99109e-66	0.509964	0.793	0.329	2.62426e-61	SSCs	SREK1
PIK3C3	1.17866e-65	0.276466	0.509	0.134	3.09587e-61	SSCs	PIK3C3
UFM1	1.26089e-65	0.391104	0.702	0.237	3.31186e-61	SSCs	UFM1
USP34	1.33147e-65	0.528907	0.881	0.436	3.49725e-61	SSCs	USP34
ATXN2	1.55003e-65	0.346915	0.74	0.241	4.0713e-61	SSCs	ATXN2
NME3	2.41678e-65	0.387114	0.691	0.224	6.34791e-61	SSCs	NME3
SPCS2	2.59783e-65	0.526456	0.905	0.423	6.82346e-61	SSCs	SPCS2
DNAJA2	2.87602e-65	0.48506	0.874	0.385	7.55415e-61	SSCs	DNAJA2
KARS	3.29117e-65	0.528717	0.912	0.529	8.64458e-61	SSCs	KARS
TDP2	3.42078e-65	0.463213	0.66	0.24	8.98501e-61	SSCs	TDP2
PLS3	3.7055e-65	0.271729	0.491	0.119	9.73288e-61	SSCs	PLS3
CCDC115	3.73047e-65	0.251675	0.491	0.119	9.79845e-61	SSCs	CCDC115
NOM1	3.75191e-65	0.302871	0.53	0.142	9.85477e-61	SSCs	NOM1
YWHAE	3.98936e-65	0.551858	0.996	0.769	1.04785e-60	SSCs	YWHAE
SPSB3	4.38654e-65	0.457958	0.726	0.282	1.15217e-60	SSCs	SPSB3
SMARCC1	4.43637e-65	0.46076	0.811	0.355	1.16526e-60	SSCs	SMARCC1
PIGH	4.75557e-65	0.417567	0.621	0.197	1.2491e-60	SSCs	PIGH
UACA	5.32419e-65	0.399353	0.709	0.24	1.39845e-60	SSCs	UACA
MRPL4	6.01929e-65	0.313285	0.663	0.206	1.58103e-60	SSCs	MRPL4
SUPT16H	6.78973e-65	0.551277	0.877	0.422	1.78339e-60	SSCs	SUPT16H
C7orf50	7.25244e-65	0.340473	0.565	0.162	1.90493e-60	SSCs	C7orf50
NFYC	7.47194e-65	0.285822	0.589	0.167	1.96258e-60	SSCs	NFYC
PEX2	7.5613e-65	0.254476	0.488	0.12	1.98605e-60	SSCs	PEX2
GTF3C5	7.71753e-65	0.255033	0.488	0.121	2.02709e-60	SSCs	GTF3C5
MAP7D3	8.7306e-65	0.578665	0.874	0.455	2.29318e-60	SSCs	MAP7D3
HSPBP1	8.9708e-65	0.322374	0.53	0.148	2.35627e-60	SSCs	HSPBP1
AC013461.1	1.01327e-64	0.347912	0.614	0.186	2.66146e-60	SSCs	AC013461.1
RSRC1	1.14141e-64	0.394764	0.663	0.221	2.99803e-60	SSCs	RSRC1
RAB11B	1.22399e-64	0.503332	0.709	0.273	3.21493e-60	SSCs	RAB11B
FAM162A	1.35952e-64	0.480152	0.884	0.384	3.57092e-60	SSCs	FAM162A
RUNX1	1.36264e-64	0.323245	0.54	0.151	3.57912e-60	SSCs	RUNX1
CCDC59	1.61665e-64	0.501205	0.888	0.374	4.24629e-60	SSCs	CCDC59
KMT2C	1.64087e-64	0.353989	0.695	0.229	4.3099e-60	SSCs	KMT2C
EIF4A2	1.76757e-64	0.570823	0.954	0.484	4.6427e-60	SSCs	EIF4A2
WAPL	1.7686e-64	0.431974	0.863	0.354	4.64541e-60	SSCs	WAPL
RBPJ	1.95918e-64	0.523023	0.912	0.433	5.14597e-60	SSCs	RBPJ
RPN2	1.99543e-64	0.545276	0.881	0.383	5.24119e-60	SSCs	RPN2
ACTR1B	2.5578e-64	0.302094	0.526	0.143	6.71832e-60	SSCs	ACTR1B
TRAPPC2L	2.65596e-64	0.555051	0.937	0.553	6.97616e-60	SSCs	TRAPPC2L
ATG5	2.66537e-64	0.340544	0.618	0.194	7.00087e-60	SSCs	ATG5
MAP1A	2.71109e-64	0.251589	0.484	0.118	7.12096e-60	SSCs	MAP1A
AGA	2.80998e-64	0.338891	0.537	0.149	7.38069e-60	SSCs	AGA
KIF22	3.04776e-64	0.338475	0.589	0.172	8.00526e-60	SSCs	KIF22
RPL26L1	3.32315e-64	0.525826	0.951	0.452	8.72859e-60	SSCs	RPL26L1
SPIDR	3.34889e-64	0.272922	0.502	0.128	8.7962e-60	SSCs	SPIDR
POLR2H	3.3627e-64	0.395445	0.758	0.264	8.83246e-60	SSCs	POLR2H
SUMO3	3.63916e-64	0.523603	0.856	0.402	9.55861e-60	SSCs	SUMO3
SNRNP40	4.96787e-64	0.366155	0.691	0.225	1.30486e-59	SSCs	SNRNP40
PLAA	7.33794e-64	0.284207	0.509	0.139	1.92738e-59	SSCs	PLAA
PARN	7.35396e-64	0.297331	0.649	0.194	1.93159e-59	SSCs	PARN
WASL	7.40242e-64	0.317927	0.547	0.155	1.94432e-59	SSCs	WASL
ARPC4	1.1166e-63	0.329033	0.621	0.188	2.93286e-59	SSCs	ARPC4
SMARCD1	1.229e-63	0.273752	0.523	0.138	3.2281e-59	SSCs	SMARCD1
RABEP1	1.25204e-63	0.34027	0.695	0.218	3.28862e-59	SSCs	RABEP1
NCOA7	1.4675e-63	0.295738	0.544	0.143	3.85455e-59	SSCs	NCOA7
VPS72	1.51452e-63	0.308158	0.561	0.163	3.97805e-59	SSCs	VPS72
SRBD1	1.5323e-63	0.251904	0.47	0.114	4.02475e-59	SSCs	SRBD1
SBF1	1.9242e-63	0.33597	0.512	0.146	5.0541e-59	SSCs	SBF1
RPS18	2.4737e-63	0.651466	1	0.958	6.49741e-59	SSCs	RPS18
RPS28	2.65696e-63	0.68674	1	0.816	6.97878e-59	SSCs	RPS28
LMAN1	3.01649e-63	0.381236	0.751	0.266	7.9231e-59	SSCs	LMAN1
AP3M2	3.03281e-63	0.356873	0.653	0.225	7.96599e-59	SSCs	AP3M2
DDX41	3.15656e-63	0.293229	0.516	0.141	8.29102e-59	SSCs	DDX41
SRSF6	3.52724e-63	0.404167	0.674	0.226	9.26464e-59	SSCs	SRSF6
MBD6	3.9548e-63	0.277819	0.558	0.157	1.03877e-58	SSCs	MBD6
COMMD9	5.03164e-63	0.301813	0.582	0.172	1.32161e-58	SSCs	COMMD9
TM2D3	7.82201e-63	0.383271	0.775	0.271	2.05453e-58	SSCs	TM2D3
IMPDH2	8.00255e-63	0.33555	0.667	0.204	2.10195e-58	SSCs	IMPDH2
ADAMTS6	1.13043e-62	0.28454	0.33	0.064	2.9692e-58	SSCs	ADAMTS6
MRPS18B	1.23538e-62	0.432479	0.73	0.279	3.24485e-58	SSCs	MRPS18B
CHIC2	1.32585e-62	0.365339	0.775	0.274	3.48249e-58	SSCs	CHIC2
POLR2L	1.33473e-62	0.655844	0.954	0.617	3.50579e-58	SSCs	POLR2L
PPP2CA	1.52901e-62	0.388421	0.793	0.301	4.01611e-58	SSCs	PPP2CA
EDF1	1.62478e-62	0.563342	0.986	0.701	4.26766e-58	SSCs	EDF1
WDR13	1.73025e-62	0.270416	0.54	0.145	4.54469e-58	SSCs	WDR13
TMEM245	1.80903e-62	0.319884	0.593	0.173	4.7516e-58	SSCs	TMEM245
TUBGCP2	2.2662e-62	0.398223	0.716	0.261	5.95239e-58	SSCs	TUBGCP2
PRKAG1	2.31243e-62	0.346112	0.621	0.197	6.07382e-58	SSCs	PRKAG1
GTF2E2	3.13307e-62	0.429075	0.818	0.338	8.22933e-58	SSCs	GTF2E2
C18orf8	3.18323e-62	0.25814	0.484	0.127	8.36107e-58	SSCs	C18orf8
BUD31	3.2368e-62	0.502747	0.933	0.504	8.50179e-58	SSCs	BUD31
HERC2	3.87682e-62	0.392242	0.744	0.262	1.01829e-57	SSCs	HERC2
AKAP11	3.88651e-62	0.290209	0.579	0.168	1.02083e-57	SSCs	AKAP11
RWDD4	4.09221e-62	0.367562	0.663	0.215	1.07486e-57	SSCs	RWDD4
CACUL1	4.16655e-62	0.469791	0.821	0.347	1.09439e-57	SSCs	CACUL1
PDCD11	5.45602e-62	0.368702	0.593	0.191	1.43308e-57	SSCs	PDCD11
REV3L	5.5595e-62	0.393999	0.73	0.265	1.46026e-57	SSCs	REV3L
RPL18	5.89169e-62	0.718023	0.996	0.662	1.54751e-57	SSCs	RPL18
PPP4C	6.13131e-62	0.52098	0.923	0.519	1.61045e-57	SSCs	PPP4C
ASH2L	6.36312e-62	0.312038	0.561	0.164	1.67134e-57	SSCs	ASH2L
SRSF9	9.90694e-62	0.493218	0.916	0.431	2.60216e-57	SSCs	SRSF9
SIN3A	1.01816e-61	0.295181	0.568	0.163	2.6743e-57	SSCs	SIN3A
RPF1	1.17323e-61	0.393253	0.747	0.267	3.08162e-57	SSCs	RPF1
C9orf16	1.42732e-61	0.562298	0.94	0.595	3.74899e-57	SSCs	C9orf16
XRCC5	1.56854e-61	0.547065	0.898	0.458	4.11994e-57	SSCs	XRCC5
PLEKHB2	1.62059e-61	0.401094	0.709	0.258	4.25663e-57	SSCs	PLEKHB2
RBM4B	1.64769e-61	0.310057	0.66	0.217	4.32783e-57	SSCs	RBM4B
NDUFB9	1.74051e-61	0.564344	0.975	0.781	4.57163e-57	SSCs	NDUFB9
SNU13	1.8302e-61	0.542451	0.989	0.681	4.80721e-57	SSCs	SNU13
CREBBP	1.8356e-61	0.414977	0.719	0.271	4.82137e-57	SSCs	CREBBP
WIZ	2.07673e-61	0.281977	0.456	0.116	5.45475e-57	SSCs	WIZ
TMEM63B	2.76871e-61	0.312501	0.533	0.152	7.27231e-57	SSCs	TMEM63B
COX19	2.83398e-61	0.301591	0.47	0.123	7.44374e-57	SSCs	COX19
CASC3	3.07046e-61	0.354753	0.663	0.22	8.06488e-57	SSCs	CASC3
YIF1B	3.41473e-61	0.264567	0.47	0.12	8.96914e-57	SSCs	YIF1B
MALT1	3.8822e-61	0.28526	0.565	0.164	1.0197e-56	SSCs	MALT1
C12orf49	4.42322e-61	0.324226	0.523	0.154	1.1618e-56	SSCs	C12orf49
MYCBP2	5.50134e-61	0.421234	0.793	0.32	1.44498e-56	SSCs	MYCBP2
CTR9	5.592e-61	0.346964	0.716	0.245	1.46879e-56	SSCs	CTR9
PPP1R35	7.12292e-61	0.306845	0.568	0.165	1.87091e-56	SSCs	PPP1R35
UBA6	9.89505e-61	0.280809	0.582	0.166	2.59903e-56	SSCs	UBA6
RASAL2	1.0536e-60	0.274607	0.579	0.171	2.7674e-56	SSCs	RASAL2
SETD5	1.1187e-60	0.302797	0.646	0.198	2.93839e-56	SSCs	SETD5
TWISTNB	1.1421e-60	0.297049	0.565	0.162	2.99983e-56	SSCs	TWISTNB
RSF1	1.16697e-60	0.53212	0.849	0.407	3.06515e-56	SSCs	RSF1
PTGES3	1.17671e-60	0.518232	0.979	0.533	3.09074e-56	SSCs	PTGES3
ARMC8	1.17744e-60	0.292466	0.572	0.165	3.09267e-56	SSCs	ARMC8
TCOF1	1.44748e-60	0.297103	0.509	0.138	3.80194e-56	SSCs	TCOF1
KPNA2	1.51634e-60	0.536447	0.944	0.511	3.98282e-56	SSCs	KPNA2
MRPL14	1.72146e-60	0.484214	0.93	0.487	4.52158e-56	SSCs	MRPL14
NSL1	1.77795e-60	0.381218	0.691	0.243	4.66996e-56	SSCs	NSL1
LUC7L	1.9618e-60	0.400443	0.712	0.263	5.15287e-56	SSCs	LUC7L
FTSJ2	2.26522e-60	0.261566	0.523	0.145	5.94981e-56	SSCs	FTSJ2
NDUFA4	2.92503e-60	0.598093	0.979	0.608	7.68287e-56	SSCs	NDUFA4
PNKD	3.26023e-60	0.394747	0.705	0.25	8.56332e-56	SSCs	PNKD
SYF2	3.30476e-60	0.494457	0.916	0.448	8.68028e-56	SSCs	SYF2
SNX5	3.32981e-60	0.36991	0.656	0.229	8.74607e-56	SSCs	SNX5
RPL14	4.6825e-60	0.545448	1	0.833	1.2299e-55	SSCs	RPL14
MARCKSL1	5.71009e-60	0.311593	0.874	0.339	1.49981e-55	SSCs	MARCKSL1
UTP18	6.22814e-60	0.52009	0.867	0.461	1.63588e-55	SSCs	UTP18
PPME1	6.46837e-60	0.345859	0.653	0.224	1.69898e-55	SSCs	PPME1
TEX15	9.15351e-60	0.318109	0.761	0.275	2.40426e-55	SSCs	TEX15
DUSP23	1.04983e-59	0.276238	0.554	0.162	2.75749e-55	SSCs	DUSP23
PUM3	1.22875e-59	0.334791	0.572	0.169	3.22743e-55	SSCs	PUM3
PDCD10	1.67803e-59	0.453155	0.811	0.351	4.4075e-55	SSCs	PDCD10
NAMPT	1.7081e-59	0.252886	0.684	0.216	4.4865e-55	SSCs	NAMPT
MARS	1.72237e-59	0.289093	0.54	0.16	4.52398e-55	SSCs	MARS
GRPEL1	2.03065e-59	0.390206	0.74	0.295	5.33371e-55	SSCs	GRPEL1
USP42	2.79161e-59	0.358381	0.688	0.247	7.33245e-55	SSCs	USP42
RPL21	3.07331e-59	0.650626	0.996	0.64	8.07237e-55	SSCs	RPL21
HNRNPF	3.49261e-59	0.532807	0.919	0.534	9.17369e-55	SSCs	HNRNPF
MYL12A	3.50965e-59	0.450477	0.958	0.449	9.21845e-55	SSCs	MYL12A
RFXAP	3.60592e-59	0.250663	0.414	0.099	9.47132e-55	SSCs	RFXAP
TMEM219	5.12616e-59	0.538581	0.937	0.639	1.34644e-54	SSCs	TMEM219
VMA21	5.31954e-59	0.352945	0.712	0.255	1.39723e-54	SSCs	VMA21
DCP1A	5.89788e-59	0.255986	0.474	0.126	1.54914e-54	SSCs	DCP1A
PAN3	5.9804e-59	0.3063	0.523	0.151	1.57081e-54	SSCs	PAN3
COX20	6.11629e-59	0.453106	0.789	0.342	1.6065e-54	SSCs	COX20
LSG1	7.63805e-59	0.26343	0.509	0.141	2.00621e-54	SSCs	LSG1
PPM1K	7.82599e-59	0.30041	0.484	0.131	2.05557e-54	SSCs	PPM1K
KAT7	8.52864e-59	0.32079	0.575	0.181	2.24013e-54	SSCs	KAT7
ITSN2	9.20994e-59	0.2626	0.681	0.209	2.41908e-54	SSCs	ITSN2
SLTM	9.21816e-59	0.526599	0.853	0.448	2.42124e-54	SSCs	SLTM
TDRD9	9.93572e-59	0.257939	0.526	0.146	2.60972e-54	SSCs	TDRD9
GTF2B	1.02158e-58	0.281103	0.54	0.157	2.68329e-54	SSCs	GTF2B
TMEM131	1.05766e-58	0.26758	0.498	0.136	2.77806e-54	SSCs	TMEM131
SUCLG1	1.06117e-58	0.382413	0.782	0.303	2.78727e-54	SSCs	SUCLG1
UTP11L	1.15746e-58	0.373334	0.684	0.239	3.04017e-54	SSCs	UTP11L
MRPS18A	1.21817e-58	0.301799	0.582	0.184	3.19965e-54	SSCs	MRPS18A
NUDT1	1.2284e-58	0.396858	0.747	0.304	3.22652e-54	SSCs	NUDT1
SNRPD1	1.2586e-58	0.386115	0.93	0.382	3.30584e-54	SSCs	SNRPD1
PHB	1.34056e-58	0.359679	0.667	0.23	3.5211e-54	SSCs	PHB
UBE2Z	1.36959e-58	0.250373	0.488	0.128	3.59735e-54	SSCs	UBE2Z
SMYD2	1.8606e-58	0.401326	0.66	0.247	4.88706e-54	SSCs	SMYD2
DCTN6	1.93803e-58	0.345555	0.691	0.239	5.09044e-54	SSCs	DCTN6
MRPL27	2.00847e-58	0.401847	0.772	0.3	5.27546e-54	SSCs	MRPL27
COMMD4	2.05059e-58	0.351187	0.709	0.242	5.38609e-54	SSCs	COMMD4
PINX1	2.09628e-58	0.284651	0.519	0.156	5.5061e-54	SSCs	PINX1
NEMF	2.39976e-58	0.360785	0.747	0.268	6.3032e-54	SSCs	NEMF
BAZ2A	3.09705e-58	0.406991	0.877	0.391	8.13471e-54	SSCs	BAZ2A
SETD3	3.17558e-58	0.510854	0.804	0.379	8.34097e-54	SSCs	SETD3
RPN1	3.32271e-58	0.371623	0.758	0.287	8.72743e-54	SSCs	RPN1
SNW1	4.28546e-58	0.42058	0.881	0.378	1.12562e-53	SSCs	SNW1
CDK5RAP2	4.40065e-58	0.319845	0.635	0.213	1.15587e-53	SSCs	CDK5RAP2
CCT3	7.10014e-58	0.480506	0.958	0.56	1.86492e-53	SSCs	CCT3
ZCCHC14	7.18562e-58	0.315869	0.533	0.16	1.88737e-53	SSCs	ZCCHC14
PDS5B	7.88413e-58	0.334407	0.684	0.232	2.07084e-53	SSCs	PDS5B
TXNRD1	1.13097e-57	0.393129	0.579	0.189	2.9706e-53	SSCs	TXNRD1
KDM2A	1.24436e-57	0.293275	0.6	0.186	3.26843e-53	SSCs	KDM2A
ASF1A	1.63361e-57	0.321452	0.593	0.192	4.29083e-53	SSCs	ASF1A
WDR43	1.68345e-57	0.410753	0.716	0.288	4.42174e-53	SSCs	WDR43
SMNDC1	1.76202e-57	0.261175	0.579	0.172	4.62811e-53	SSCs	SMNDC1
SPG21	1.87872e-57	0.368488	0.681	0.233	4.93464e-53	SSCs	SPG21
MAP9	1.92673e-57	0.375279	0.628	0.212	5.06075e-53	SSCs	MAP9
YPEL3	2.60793e-57	0.327194	0.621	0.202	6.84999e-53	SSCs	YPEL3
PPDPF	2.66821e-57	0.585473	0.972	0.79	7.00832e-53	SSCs	PPDPF
TMEM60	2.70867e-57	0.306321	0.611	0.196	7.1146e-53	SSCs	TMEM60
PRPF8	2.87233e-57	0.383388	0.74	0.27	7.54446e-53	SSCs	PRPF8
ARHGAP29	2.97604e-57	0.378245	0.807	0.32	7.81686e-53	SSCs	ARHGAP29
MBD4	3.03171e-57	0.322251	0.656	0.219	7.96308e-53	SSCs	MBD4
GOLGA4	3.52467e-57	0.482631	0.94	0.451	9.2579e-53	SSCs	GOLGA4
TCEB3	4.43023e-57	0.300451	0.533	0.158	1.16364e-52	SSCs	TCEB3
WDYHV1	6.11837e-57	0.277753	0.47	0.129	1.60705e-52	SSCs	WDYHV1
SPIN1	7.25447e-57	0.440633	0.779	0.338	1.90546e-52	SSCs	SPIN1
EMD	7.46316e-57	0.275671	0.568	0.167	1.96027e-52	SSCs	EMD
SNX6	8.09577e-57	0.354915	0.849	0.314	2.12643e-52	SSCs	SNX6
CHMP2B	8.51301e-57	0.397187	0.712	0.255	2.23603e-52	SSCs	CHMP2B
RAB14	8.57603e-57	0.433789	0.789	0.34	2.25258e-52	SSCs	RAB14
RB1CC1	8.69697e-57	0.430028	0.867	0.374	2.28435e-52	SSCs	RB1CC1
NME4	9.19392e-57	0.331554	0.519	0.149	2.41487e-52	SSCs	NME4
FAM133B	9.2448e-57	0.416568	0.842	0.359	2.42824e-52	SSCs	FAM133B
SF3B1	1.12534e-56	0.380149	0.849	0.326	2.95582e-52	SSCs	SF3B1
RPL23A	1.13261e-56	0.623536	0.996	0.778	2.97492e-52	SSCs	RPL23A
VCP	1.19264e-56	0.420221	0.86	0.381	3.13259e-52	SSCs	VCP
TGS1	1.22753e-56	0.286936	0.625	0.192	3.22423e-52	SSCs	TGS1
CYFIP1	1.40303e-56	0.251301	0.432	0.106	3.68519e-52	SSCs	CYFIP1
CSNK2A1	1.66784e-56	0.487475	0.804	0.404	4.38076e-52	SSCs	CSNK2A1
TAF15	1.73224e-56	0.343626	0.674	0.231	4.54991e-52	SSCs	TAF15
NDUFAF2	1.74058e-56	0.38768	0.839	0.332	4.57182e-52	SSCs	NDUFAF2
GOLPH3	1.75318e-56	0.258774	0.519	0.147	4.6049e-52	SSCs	GOLPH3
PPFIA1	1.85417e-56	0.448147	0.786	0.355	4.87016e-52	SSCs	PPFIA1
RPL4	2.28129e-56	0.512319	0.996	0.918	5.99204e-52	SSCs	RPL4
WDR33	2.29997e-56	0.406701	0.768	0.313	6.04111e-52	SSCs	WDR33
RNF220	3.22661e-56	0.275206	0.512	0.15	8.47502e-52	SSCs	RNF220
TUFM	3.49731e-56	0.51891	0.947	0.716	9.18603e-52	SSCs	TUFM
PRDX3	3.62009e-56	0.270771	0.593	0.178	9.50854e-52	SSCs	PRDX3
SNRPE	3.68174e-56	0.47925	0.93	0.446	9.67046e-52	SSCs	SNRPE
TMED3	4.66838e-56	0.412986	0.733	0.312	1.2262e-51	SSCs	TMED3
PRPF38B	7.25585e-56	0.410806	0.786	0.308	1.90582e-51	SSCs	PRPF38B
NDUFS6	7.27597e-56	0.509224	0.94	0.656	1.91111e-51	SSCs	NDUFS6
JAK1	7.62116e-56	0.455399	0.796	0.383	2.00177e-51	SSCs	JAK1
UBR5	1.12117e-55	0.345058	0.621	0.211	2.94487e-51	SSCs	UBR5
HEY2	1.28136e-55	0.318694	0.523	0.167	3.36563e-51	SSCs	HEY2
TMEM99	1.35719e-55	0.308203	0.782	0.325	3.56481e-51	SSCs	TMEM99
SHFM1	1.44419e-55	0.529448	0.993	0.71	3.7933e-51	SSCs	SHFM1
YTHDC1	1.65347e-55	0.456627	0.835	0.366	4.343e-51	SSCs	YTHDC1
BMS1	2.02181e-55	0.257746	0.593	0.182	5.31048e-51	SSCs	BMS1
EIF3J	2.20973e-55	0.464909	0.912	0.481	5.80409e-51	SSCs	EIF3J
MAGOHB	2.48811e-55	0.254206	0.523	0.148	6.53526e-51	SSCs	MAGOHB
MCM7	2.98768e-55	0.393326	0.681	0.263	7.84744e-51	SSCs	MCM7
TUBGCP5	3.09568e-55	0.272022	0.484	0.135	8.13111e-51	SSCs	TUBGCP5
POLR2C	3.34617e-55	0.281745	0.649	0.21	8.78906e-51	SSCs	POLR2C
PMPCA	3.54967e-55	0.312975	0.579	0.191	9.32356e-51	SSCs	PMPCA
EXOSC7	3.57601e-55	0.305245	0.604	0.192	9.39275e-51	SSCs	EXOSC7
CGGBP1	3.83836e-55	0.358175	0.737	0.277	1.00818e-50	SSCs	CGGBP1
TERF2IP	4.27519e-55	0.374071	0.86	0.344	1.12292e-50	SSCs	TERF2IP
SUMO2	5.31378e-55	0.514828	0.996	0.83	1.39572e-50	SSCs	SUMO2
S100PBP	5.59214e-55	0.254802	0.663	0.211	1.46883e-50	SSCs	S100PBP
STUB1	5.91275e-55	0.4414	0.684	0.252	1.55304e-50	SSCs	STUB1
HAGH	6.50189e-55	0.442054	0.846	0.394	1.70779e-50	SSCs	HAGH
USP1	6.66732e-55	0.434204	0.926	0.43	1.75124e-50	SSCs	USP1
TFDP1	6.98652e-55	0.271118	0.593	0.183	1.83508e-50	SSCs	TFDP1
MYL12B	7.31367e-55	0.496271	0.979	0.689	1.92101e-50	SSCs	MYL12B
STRA13	7.88156e-55	0.328952	0.642	0.217	2.07017e-50	SSCs	STRA13
RHOA	1.07122e-54	0.517789	0.972	0.529	2.81367e-50	SSCs	RHOA
FANCL	1.12863e-54	0.257592	0.498	0.137	2.96446e-50	SSCs	FANCL
PRKCSH	1.7993e-54	0.354648	0.712	0.27	4.72605e-50	SSCs	PRKCSH
NUTM2A-AS1	1.93332e-54	0.260287	0.484	0.141	5.07806e-50	SSCs	NUTM2A-AS1
RANBP2	2.22303e-54	0.390832	0.765	0.316	5.83901e-50	SSCs	RANBP2
OAZ1	2.3209e-54	0.476734	0.993	0.689	6.09607e-50	SSCs	OAZ1
EIF3L	2.40604e-54	0.592523	0.919	0.631	6.31971e-50	SSCs	EIF3L
GID8	3.34624e-54	0.298503	0.646	0.22	8.78924e-50	SSCs	GID8
FAM222B	3.56436e-54	0.307663	0.596	0.205	9.36215e-50	SSCs	FAM222B
EVL	3.81114e-54	0.268802	0.519	0.149	1.00103e-49	SSCs	EVL
ZNF638	4.97992e-54	0.337503	0.772	0.29	1.30803e-49	SSCs	ZNF638
MACROD1	5.09583e-54	0.274923	0.428	0.112	1.33847e-49	SSCs	MACROD1
FNBP1	5.09789e-54	0.293559	0.579	0.177	1.33901e-49	SSCs	FNBP1
HDLBP	5.19409e-54	0.491823	0.937	0.593	1.36428e-49	SSCs	HDLBP
PPA1	5.5776e-54	0.441074	0.86	0.386	1.46501e-49	SSCs	PPA1
GTF2H5	6.28973e-54	0.473744	0.93	0.516	1.65206e-49	SSCs	GTF2H5
NOLC1	7.08144e-54	0.287774	0.561	0.177	1.86001e-49	SSCs	NOLC1
FAM49B	7.88378e-54	0.25461	0.625	0.206	2.07075e-49	SSCs	FAM49B
IMP4	9.8382e-54	0.324453	0.663	0.242	2.5841e-49	SSCs	IMP4
MPHOSPH8	1.0169e-53	0.471148	0.912	0.464	2.67099e-49	SSCs	MPHOSPH8
ECHDC1	1.24269e-53	0.293938	0.628	0.22	3.26406e-49	SSCs	ECHDC1
MLH1	1.56925e-53	0.264485	0.547	0.17	4.12178e-49	SSCs	MLH1
NAALAD2	1.79397e-53	0.334096	0.358	0.084	4.71203e-49	SSCs	NAALAD2
NEK1	2.19016e-53	0.393559	0.695	0.276	5.75269e-49	SSCs	NEK1
IP6K2	2.87098e-53	0.353184	0.709	0.277	7.54092e-49	SSCs	IP6K2
RAE1	3.02185e-53	0.380156	0.796	0.348	7.93719e-49	SSCs	RAE1
EML4	3.55964e-53	0.315992	0.618	0.215	9.34975e-49	SSCs	EML4
MAPK1	3.95042e-53	0.362687	0.681	0.255	1.03762e-48	SSCs	MAPK1
SUDS3	4.29693e-53	0.39321	0.811	0.346	1.12863e-48	SSCs	SUDS3
ADAD2	4.52617e-53	0.301385	0.628	0.22	1.18884e-48	SSCs	ADAD2
C8orf82	4.5648e-53	0.295351	0.47	0.138	1.19899e-48	SSCs	C8orf82
VAPA	5.84705e-53	0.392723	0.933	0.413	1.53579e-48	SSCs	VAPA
LSM10	5.86899e-53	0.25692	0.53	0.159	1.54155e-48	SSCs	LSM10
DCTN1	6.46501e-53	0.266599	0.575	0.182	1.6981e-48	SSCs	DCTN1
SMIM7	6.57617e-53	0.340899	0.765	0.291	1.7273e-48	SSCs	SMIM7
MORF4L1	7.37888e-53	0.418228	0.989	0.81	1.93814e-48	SSCs	MORF4L1
GPATCH11	7.69669e-53	0.324916	0.611	0.207	2.02161e-48	SSCs	GPATCH11
COMMD6	8.18769e-53	0.507677	0.961	0.589	2.15058e-48	SSCs	COMMD6
ACTR10	1.01651e-52	0.329868	0.737	0.265	2.66996e-48	SSCs	ACTR10
ARMC10	1.01671e-52	0.256009	0.509	0.15	2.67049e-48	SSCs	ARMC10
AFG3L2	1.09617e-52	0.276978	0.607	0.194	2.87919e-48	SSCs	AFG3L2
MSL3	1.23789e-52	0.476421	0.53	0.183	3.25144e-48	SSCs	MSL3
CDC42SE2	1.79946e-52	0.369143	0.628	0.224	4.72646e-48	SSCs	CDC42SE2
DDX50	1.91671e-52	0.346691	0.719	0.281	5.03443e-48	SSCs	DDX50
RAD51C	1.95127e-52	0.382704	0.796	0.359	5.12521e-48	SSCs	RAD51C
ANKRD12	2.99007e-52	0.545428	0.94	0.582	7.85372e-48	SSCs	ANKRD12
KDM1A	3.17325e-52	0.31528	0.712	0.27	8.33486e-48	SSCs	KDM1A
ANP32B	3.42552e-52	0.457341	0.94	0.512	8.99746e-48	SSCs	ANP32B
TFG	4.09904e-52	0.378362	0.782	0.336	1.07665e-47	SSCs	TFG
FRA10AC1	7.16473e-52	0.370171	0.761	0.305	1.88189e-47	SSCs	FRA10AC1
LINC00969	7.44784e-52	0.334889	0.754	0.292	1.95625e-47	SSCs	LINC00969
KIAA0232	7.64901e-52	0.332874	0.589	0.21	2.00909e-47	SSCs	KIAA0232
COPS7B	8.34914e-52	0.297516	0.653	0.231	2.19299e-47	SSCs	COPS7B
PEX13	1.07263e-51	0.311655	0.646	0.233	2.81737e-47	SSCs	PEX13
CRK	1.31902e-51	0.289162	0.589	0.189	3.46454e-47	SSCs	CRK
NDUFA12	1.32193e-51	0.458958	0.895	0.512	3.47218e-47	SSCs	NDUFA12
GNL3	1.37448e-51	0.313258	0.695	0.263	3.61022e-47	SSCs	GNL3
EEF2	1.40576e-51	0.547759	1	0.853	3.69238e-47	SSCs	EEF2
RANBP9	1.54007e-51	0.357546	0.737	0.303	4.04514e-47	SSCs	RANBP9
RIF1	1.99527e-51	0.29315	0.754	0.271	5.24078e-47	SSCs	RIF1
SCAPER	2.16223e-51	0.295469	0.737	0.28	5.67932e-47	SSCs	SCAPER
NDUFS3	2.21538e-51	0.440532	0.814	0.39	5.81892e-47	SSCs	NDUFS3
IRF2BP2	2.69894e-51	0.339747	0.621	0.223	7.08905e-47	SSCs	IRF2BP2
GAPDH	2.71808e-51	0.444328	0.996	0.936	7.13931e-47	SSCs	GAPDH
RNF146	2.85154e-51	0.34863	0.653	0.251	7.48986e-47	SSCs	RNF146
CNBP	3.20653e-51	0.457715	0.968	0.502	8.42228e-47	SSCs	CNBP
PRRC2A	3.23293e-51	0.318386	0.684	0.26	8.49161e-47	SSCs	PRRC2A
RFWD2	3.6928e-51	0.279739	0.674	0.246	9.6995e-47	SSCs	RFWD2
SRGAP1	3.91919e-51	0.319908	0.67	0.246	1.02942e-46	SSCs	SRGAP1
ATP1B3	4.14015e-51	0.479838	0.94	0.715	1.08745e-46	SSCs	ATP1B3
MRPS11	4.51201e-51	0.319753	0.677	0.255	1.18513e-46	SSCs	MRPS11
BBX	4.54404e-51	0.466558	0.972	0.666	1.19354e-46	SSCs	BBX
SLF2	4.75359e-51	0.276865	0.611	0.203	1.24858e-46	SSCs	SLF2
ZNF766	5.37666e-51	0.293088	0.589	0.205	1.41223e-46	SSCs	ZNF766
EIF6	5.45972e-51	0.417173	0.818	0.403	1.43405e-46	SSCs	EIF6
MRPS9	7.36404e-51	0.274272	0.653	0.229	1.93424e-46	SSCs	MRPS9
KDM2B	8.70294e-51	0.305573	0.502	0.159	2.28592e-46	SSCs	KDM2B
KRT10	9.99835e-51	0.416855	0.93	0.477	2.62617e-46	SSCs	KRT10
SAV1	1.18286e-50	0.330569	0.663	0.255	3.1069e-46	SSCs	SAV1
CCNK	1.19279e-50	0.348004	0.656	0.254	3.13298e-46	SSCs	CCNK
RANBP17	1.50719e-50	0.301029	0.604	0.211	3.9588e-46	SSCs	RANBP17
POLR3D	1.69249e-50	0.35557	0.586	0.217	4.44551e-46	SSCs	POLR3D
EXOSC9	1.75044e-50	0.420281	0.712	0.287	4.59771e-46	SSCs	EXOSC9
FAM32A	1.88016e-50	0.30648	0.628	0.226	4.93843e-46	SSCs	FAM32A
TCERG1	2.08856e-50	0.262603	0.589	0.188	5.48581e-46	SSCs	TCERG1
RPLP1	2.29813e-50	0.576191	1	0.956	6.03626e-46	SSCs	RPLP1
ARPC3	2.57973e-50	0.422194	0.944	0.527	6.77593e-46	SSCs	ARPC3
SLC25A6	2.65923e-50	0.26452	0.874	0.354	6.98474e-46	SSCs	SLC25A6
ARL5A	3.42596e-50	0.336305	0.723	0.277	8.99863e-46	SSCs	ARL5A
SEPT7	3.49413e-50	0.506697	0.975	0.704	9.17768e-46	SSCs	SEPT7
HERC1	3.77688e-50	0.315304	0.558	0.186	9.92037e-46	SSCs	HERC1
CTNNBIP1	3.99719e-50	0.351755	0.712	0.294	1.0499e-45	SSCs	CTNNBIP1
SPPL3	5.07665e-50	0.274088	0.565	0.183	1.33343e-45	SSCs	SPPL3
PYCR2	5.43841e-50	0.251041	0.572	0.185	1.42845e-45	SSCs	PYCR2
TRIP11	5.55531e-50	0.288669	0.695	0.248	1.45916e-45	SSCs	TRIP11
RPS4Y1	5.71204e-50	0.412161	0.972	0.471	1.50032e-45	SSCs	RPS4Y1
NXT1	7.39773e-50	0.316455	0.684	0.253	1.94309e-45	SSCs	NXT1
DEK	9.43696e-50	0.399971	0.877	0.386	2.47871e-45	SSCs	DEK
CENPK	1.01074e-49	0.273229	0.611	0.207	2.65482e-45	SSCs	CENPK
HIF1AN	1.06289e-49	0.270003	0.551	0.181	2.7918e-45	SSCs	HIF1AN
NIPA2	1.08439e-49	0.256273	0.488	0.147	2.84826e-45	SSCs	NIPA2
ABL2	1.17976e-49	0.287989	0.474	0.141	3.09877e-45	SSCs	ABL2
TCHP	1.26282e-49	0.333379	0.544	0.191	3.31692e-45	SSCs	TCHP
DHX9	1.58316e-49	0.340477	0.716	0.279	4.15832e-45	SSCs	DHX9
GOLGA8B	1.65483e-49	0.28105	0.6	0.206	4.34657e-45	SSCs	GOLGA8B
SNRNP35	1.70523e-49	0.254487	0.523	0.168	4.47896e-45	SSCs	SNRNP35
PDIA3	1.94045e-49	0.439732	0.891	0.417	5.09678e-45	SSCs	PDIA3
NBAS	1.94064e-49	0.269396	0.554	0.187	5.09728e-45	SSCs	NBAS
MAN1A2	2.12668e-49	0.399507	0.663	0.259	5.58593e-45	SSCs	MAN1A2
SUPT20H	2.31082e-49	0.312068	0.818	0.331	6.06961e-45	SSCs	SUPT20H
SLIRP	2.35263e-49	0.453199	0.951	0.57	6.17941e-45	SSCs	SLIRP
UBXN1	2.36403e-49	0.491002	0.958	0.664	6.20937e-45	SSCs	UBXN1
ZBTB44	2.53774e-49	0.354145	0.789	0.333	6.66563e-45	SSCs	ZBTB44
MRPL3	2.57748e-49	0.390643	0.786	0.344	6.77002e-45	SSCs	MRPL3
MIF4GD	2.65403e-49	0.336809	0.463	0.147	6.97107e-45	SSCs	MIF4GD
NR1H2	2.83492e-49	0.298899	0.544	0.181	7.44619e-45	SSCs	NR1H2
PI4KB	3.12595e-49	0.256055	0.481	0.145	8.21062e-45	SSCs	PI4KB
PPP1R8	3.5953e-49	0.278891	0.593	0.209	9.44342e-45	SSCs	PPP1R8
SAMM50	3.7127e-49	0.383244	0.582	0.224	9.75179e-45	SSCs	SAMM50
H2AFZ	5.06626e-49	0.348156	0.916	0.449	1.3307e-44	SSCs	H2AFZ
PPIL1	5.70371e-49	0.269311	0.519	0.164	1.49814e-44	SSCs	PPIL1
TMEM57	8.6725e-49	0.304999	0.691	0.265	2.27792e-44	SSCs	TMEM57
DDOST	8.79219e-49	0.372223	0.775	0.327	2.30936e-44	SSCs	DDOST
TECR	8.9306e-49	0.498828	0.958	0.683	2.34571e-44	SSCs	TECR
ESF1	1.1715e-48	0.319745	0.877	0.381	3.07707e-44	SSCs	ESF1
IGF2BP2	1.17852e-48	0.306212	0.533	0.178	3.09551e-44	SSCs	IGF2BP2
APOA1BP	1.4445e-48	0.282275	0.547	0.176	3.79412e-44	SSCs	APOA1BP
YIPF5	1.64092e-48	0.305078	0.646	0.23	4.31003e-44	SSCs	YIPF5
MRPL36	1.67483e-48	0.450824	0.923	0.547	4.39911e-44	SSCs	MRPL36
TIMM13	1.68239e-48	0.507196	0.839	0.452	4.41898e-44	SSCs	TIMM13
DCTPP1	1.78057e-48	0.268289	0.505	0.156	4.67684e-44	SSCs	DCTPP1
GOLGA7	1.89512e-48	0.303583	0.793	0.32	4.97773e-44	SSCs	GOLGA7
RBM42	2.29185e-48	0.376645	0.677	0.28	6.01977e-44	SSCs	RBM42
RBM39	2.44761e-48	0.429122	0.947	0.481	6.4289e-44	SSCs	RBM39
MAP3K2	2.76206e-48	0.253171	0.589	0.189	7.25484e-44	SSCs	MAP3K2
UROD	2.88412e-48	0.273907	0.596	0.202	7.57542e-44	SSCs	UROD
COPB1	3.1272e-48	0.303174	0.677	0.25	8.21391e-44	SSCs	COPB1
LSM8	3.35354e-48	0.372813	0.842	0.374	8.8084e-44	SSCs	LSM8
UBB	3.63901e-48	0.382675	1	0.957	9.55824e-44	SSCs	UBB
PDLIM7	4.8017e-48	0.265528	0.618	0.221	1.26122e-43	SSCs	PDLIM7
TMEM183A	5.62706e-48	0.394746	0.8	0.378	1.478e-43	SSCs	TMEM183A
ALDH9A1	6.14129e-48	0.361492	0.712	0.292	1.61307e-43	SSCs	ALDH9A1
SIPA1L1	6.4976e-48	0.276636	0.604	0.219	1.70666e-43	SSCs	SIPA1L1
SPAG7	6.64245e-48	0.295947	0.667	0.252	1.74471e-43	SSCs	SPAG7
GSPT1	6.85863e-48	0.393413	0.8	0.368	1.80149e-43	SSCs	GSPT1
CRIPT	7.19366e-48	0.291311	0.639	0.234	1.88949e-43	SSCs	CRIPT
SMG6	7.79792e-48	0.251671	0.628	0.221	2.0482e-43	SSCs	SMG6
RPS10	7.85956e-48	0.503168	0.982	0.879	2.06439e-43	SSCs	RPS10
BSDC1	7.99473e-48	0.344853	0.733	0.316	2.09989e-43	SSCs	BSDC1
TPM3	8.33019e-48	0.373186	0.835	0.414	2.18801e-43	SSCs	TPM3
CEBPZ	9.58589e-48	0.398148	0.856	0.399	2.51783e-43	SSCs	CEBPZ
NAA16	9.69491e-48	0.264754	0.526	0.172	2.54647e-43	SSCs	NAA16
TSPYL2	1.08884e-47	0.265697	0.604	0.203	2.85994e-43	SSCs	TSPYL2
DAAM1	1.41736e-47	0.306244	0.656	0.241	3.72283e-43	SSCs	DAAM1
CTSD	1.62004e-47	0.302102	0.674	0.243	4.25519e-43	SSCs	CTSD
STAU1	1.64685e-47	0.321714	0.74	0.293	4.32563e-43	SSCs	STAU1
RNF8	1.64927e-47	0.298833	0.575	0.209	4.33198e-43	SSCs	RNF8
KIAA1109	1.79318e-47	0.263104	0.656	0.239	4.70998e-43	SSCs	KIAA1109
LSM14A	1.79427e-47	0.384898	0.902	0.457	4.71283e-43	SSCs	LSM14A
C20orf96	1.88199e-47	0.325804	0.646	0.252	4.94323e-43	SSCs	C20orf96
ZFYVE21	2.61268e-47	0.30525	0.768	0.302	6.86245e-43	SSCs	ZFYVE21
SAP30BP	2.77424e-47	0.296966	0.691	0.275	7.28683e-43	SSCs	SAP30BP
BABAM1	2.85453e-47	0.390839	0.716	0.335	7.49772e-43	SSCs	BABAM1
NSUN5	2.89976e-47	0.277794	0.607	0.213	7.6165e-43	SSCs	NSUN5
NKIRAS2	3.21269e-47	0.250054	0.533	0.174	8.43844e-43	SSCs	NKIRAS2
H1FX	3.55421e-47	0.261121	0.561	0.183	9.33548e-43	SSCs	H1FX
LUC7L3	3.56869e-47	0.39968	0.923	0.447	9.37353e-43	SSCs	LUC7L3
TGIF1	4.17947e-47	0.265521	0.439	0.127	1.09778e-42	SSCs	TGIF1
RASSF8-AS1	4.32627e-47	0.271654	0.456	0.141	1.13634e-42	SSCs	RASSF8-AS1
NDUFS2	4.44444e-47	0.252155	0.551	0.18	1.16738e-42	SSCs	NDUFS2
RNF167	5.00302e-47	0.363916	0.811	0.373	1.31409e-42	SSCs	RNF167
RPS23	5.19239e-47	0.416787	1	0.922	1.36383e-42	SSCs	RPS23
PPP4R2	5.67975e-47	0.330537	0.733	0.299	1.49184e-42	SSCs	PPP4R2
BPTF	5.73534e-47	0.336145	0.811	0.337	1.50644e-42	SSCs	BPTF
WDR48	6.31854e-47	0.357369	0.688	0.291	1.65963e-42	SSCs	WDR48
PRKRIP1	6.3333e-47	0.361118	0.691	0.297	1.6635e-42	SSCs	PRKRIP1
SUGT1	6.78539e-47	0.403667	0.874	0.443	1.78225e-42	SSCs	SUGT1
SNAPC1	7.25185e-47	0.315911	0.695	0.27	1.90477e-42	SSCs	SNAPC1
GNAI3	7.55594e-47	0.298747	0.656	0.245	1.98464e-42	SSCs	GNAI3
LTV1	8.36332e-47	0.259416	0.604	0.209	2.19671e-42	SSCs	LTV1
RPS25	8.37648e-47	0.364654	1	0.924	2.20017e-42	SSCs	RPS25
IST1	8.72426e-47	0.316566	0.639	0.24	2.29152e-42	SSCs	IST1
COPS4	1.93394e-46	0.376195	0.712	0.305	5.07968e-42	SSCs	COPS4
TMEM170A	2.04691e-46	0.276901	0.653	0.242	5.37642e-42	SSCs	TMEM170A
RNF126	2.06985e-46	0.365833	0.751	0.332	5.43666e-42	SSCs	RNF126
NUP153	2.45212e-46	0.252513	0.484	0.157	6.44074e-42	SSCs	NUP153
DTD1	2.68264e-46	0.306671	0.705	0.276	7.04622e-42	SSCs	DTD1
AKAP9	2.74377e-46	0.347929	0.821	0.339	7.20679e-42	SSCs	AKAP9
ZC3H8	3.27756e-46	0.250822	0.611	0.22	8.60884e-42	SSCs	ZC3H8
UHMK1	3.46632e-46	0.305871	0.582	0.216	9.10464e-42	SSCs	UHMK1
SIAH1	3.73497e-46	0.316633	0.712	0.298	9.81028e-42	SSCs	SIAH1
MLST8	3.90244e-46	0.322133	0.582	0.226	1.02501e-41	SSCs	MLST8
ARF3	4.01934e-46	0.386945	0.712	0.324	1.05572e-41	SSCs	ARF3
EZR	4.28579e-46	0.271102	0.747	0.293	1.12571e-41	SSCs	EZR
ZSWIM7	4.76429e-46	0.273657	0.691	0.258	1.25139e-41	SSCs	ZSWIM7
CCDC167	4.82427e-46	0.404548	0.825	0.44	1.26714e-41	SSCs	CCDC167
KLHL12	5.15922e-46	0.321333	0.674	0.275	1.35512e-41	SSCs	KLHL12
SECISBP2L	5.46487e-46	0.258719	0.491	0.154	1.4354e-41	SSCs	SECISBP2L
FIS1	6.88741e-46	0.494554	0.965	0.758	1.80905e-41	SSCs	FIS1
RABL2B	7.19493e-46	0.257537	0.488	0.158	1.88982e-41	SSCs	RABL2B
CDKN2AIPNL	7.34303e-46	0.269657	0.551	0.195	1.92872e-41	SSCs	CDKN2AIPNL
PSMA5	7.52731e-46	0.336597	0.804	0.349	1.97712e-41	SSCs	PSMA5
PTCD3	7.64031e-46	0.287879	0.663	0.253	2.0068e-41	SSCs	PTCD3
CSNK1E	8.11788e-46	0.308925	0.618	0.233	2.13224e-41	SSCs	CSNK1E
UPF2	8.20361e-46	0.367294	0.888	0.452	2.15476e-41	SSCs	UPF2
UBE2F	9.01282e-46	0.253344	0.726	0.287	2.36731e-41	SSCs	UBE2F
DNAJC7	1.09928e-45	0.355569	0.842	0.408	2.88736e-41	SSCs	DNAJC7
CST3	1.16658e-45	0.370493	0.982	0.566	3.06413e-41	SSCs	CST3
WSB1	1.17949e-45	0.412524	0.898	0.451	3.09805e-41	SSCs	WSB1
ATG13	1.24343e-45	0.264674	0.519	0.178	3.26599e-41	SSCs	ATG13
HDDC2	1.25227e-45	0.498342	0.723	0.35	3.28921e-41	SSCs	HDDC2
GPX1	1.27301e-45	0.296807	0.968	0.689	3.34369e-41	SSCs	GPX1
IDH3B	1.33125e-45	0.370936	0.719	0.338	3.49666e-41	SSCs	IDH3B
PDHB	1.80593e-45	0.329755	0.768	0.325	4.74346e-41	SSCs	PDHB
INTS8	2.06424e-45	0.265338	0.54	0.185	5.42194e-41	SSCs	INTS8
MPP6	2.4369e-45	0.253022	0.523	0.175	6.40075e-41	SSCs	MPP6
HEXA	3.30615e-45	0.288792	0.604	0.218	8.68393e-41	SSCs	HEXA
UBAP2	3.69978e-45	0.372775	0.761	0.347	9.71785e-41	SSCs	UBAP2
FAM175A	9.15636e-45	0.316229	0.716	0.311	2.40501e-40	SSCs	FAM175A
AIMP1	9.21504e-45	0.37709	0.786	0.356	2.42042e-40	SSCs	AIMP1
RP4-625H18.2	9.28682e-45	0.25678	0.4	0.118	2.43928e-40	SSCs	RP4-625H18.2
IK	9.62722e-45	0.413056	0.919	0.471	2.52869e-40	SSCs	IK
RPL12	1.01766e-44	0.316325	0.996	0.852	2.67299e-40	SSCs	RPL12
STRN3	1.08164e-44	0.288152	0.579	0.206	2.84103e-40	SSCs	STRN3
H3F3B	1.09558e-44	0.438802	1	0.876	2.87764e-40	SSCs	H3F3B
TACC3	1.17021e-44	0.330636	0.635	0.251	3.07368e-40	SSCs	TACC3
CDC20	1.22707e-44	0.269435	0.618	0.219	3.22302e-40	SSCs	CDC20
MRPS22	1.43143e-44	0.29173	0.646	0.244	3.75979e-40	SSCs	MRPS22
PIN4	1.79607e-44	0.263049	0.614	0.216	4.71755e-40	SSCs	PIN4
CSE1L	1.90212e-44	0.311879	0.814	0.366	4.9961e-40	SSCs	CSE1L
MRPL28	2.07897e-44	0.438437	0.786	0.418	5.46061e-40	SSCs	MRPL28
SHPRH	2.4068e-44	0.281622	0.642	0.235	6.32169e-40	SSCs	SHPRH
RYBP	2.7448e-44	0.259669	0.579	0.204	7.2095e-40	SSCs	RYBP
RPL11	3.79386e-44	0.329449	1	0.933	9.96496e-40	SSCs	RPL11
RSRC2	3.98894e-44	0.413093	0.94	0.543	1.04773e-39	SSCs	RSRC2
PSMD13	4.39045e-44	0.358299	0.761	0.343	1.1532e-39	SSCs	PSMD13
GLRX5	4.41673e-44	0.400301	0.811	0.405	1.1601e-39	SSCs	GLRX5
ZCCHC7	6.213e-44	0.287299	0.614	0.239	1.63191e-39	SSCs	ZCCHC7
HP1BP3	6.21634e-44	0.338324	0.877	0.397	1.63278e-39	SSCs	HP1BP3
MRPL16	6.46161e-44	0.286545	0.596	0.22	1.69721e-39	SSCs	MRPL16
ATP5J2	6.93434e-44	0.458937	0.986	0.754	1.82137e-39	SSCs	ATP5J2
TSSC4	6.94046e-44	0.426625	0.789	0.418	1.82298e-39	SSCs	TSSC4
RPL35	8.06361e-44	0.440517	1	0.988	2.11799e-39	SSCs	RPL35
CWC15	1.05257e-43	0.440839	0.975	0.567	2.76467e-39	SSCs	CWC15
NONO	1.24119e-43	0.296638	0.716	0.279	3.2601e-39	SSCs	NONO
YIF1A	1.46479e-43	0.311292	0.67	0.272	3.84743e-39	SSCs	YIF1A
HSF1	1.55238e-43	0.367128	0.782	0.368	4.07748e-39	SSCs	HSF1
NAA50	1.60979e-43	0.30757	0.688	0.292	4.22829e-39	SSCs	NAA50
TNRC6A	1.67622e-43	0.254793	0.589	0.208	4.40277e-39	SSCs	TNRC6A
TRIM28	1.76373e-43	0.363892	0.811	0.397	4.63262e-39	SSCs	TRIM28
SMIM19	2.33513e-43	0.380441	0.782	0.379	6.13346e-39	SSCs	SMIM19
UBE2D3	3.30126e-43	0.442134	0.965	0.741	8.67109e-39	SSCs	UBE2D3
GYG1	3.4986e-43	0.361285	0.849	0.476	9.18942e-39	SSCs	GYG1
TMEM87A	4.34434e-43	0.282712	0.607	0.221	1.14108e-38	SSCs	TMEM87A
TMEM189	5.06663e-43	0.300379	0.519	0.187	1.3308e-38	SSCs	TMEM189
RAD23A	5.82616e-43	0.443378	0.895	0.47	1.5303e-38	SSCs	RAD23A
SNRNP70	6.23177e-43	0.346756	0.804	0.358	1.63684e-38	SSCs	SNRNP70
PSMA2	7.33483e-43	0.332555	0.814	0.351	1.92657e-38	SSCs	PSMA2
RPS26	1.044e-42	0.431001	0.944	0.552	2.74216e-38	SSCs	RPS26
PPIE	1.15493e-42	0.284692	0.681	0.278	3.03355e-38	SSCs	PPIE
C14orf166	1.75472e-42	0.402329	0.982	0.774	4.60896e-38	SSCs	C14orf166
UQCRH	2.32276e-42	0.394068	0.954	0.547	6.10097e-38	SSCs	UQCRH
RAP1B	2.40431e-42	0.322359	0.674	0.292	6.31516e-38	SSCs	RAP1B
ATG12	2.66676e-42	0.259031	0.646	0.247	7.00452e-38	SSCs	ATG12
DTWD1	3.01129e-42	0.260551	0.568	0.202	7.90944e-38	SSCs	DTWD1
RNF10	3.04635e-42	0.313933	0.74	0.323	8.00155e-38	SSCs	RNF10
DNAJC2	3.12966e-42	0.344471	0.877	0.405	8.22037e-38	SSCs	DNAJC2
TMEM134	3.54975e-42	0.346806	0.712	0.314	9.32377e-38	SSCs	TMEM134
MMS22L	3.66909e-42	0.263695	0.586	0.215	9.63722e-38	SSCs	MMS22L
FBXO7	5.1803e-42	0.397754	0.944	0.635	1.36066e-37	SSCs	FBXO7
MT-ND5	5.62626e-42	0.484051	0.989	0.731	1.47779e-37	SSCs	MT-ND5
MESDC2	5.6381e-42	0.255862	0.632	0.224	1.4809e-37	SSCs	MESDC2
TXNDC17	5.63991e-42	0.426813	0.87	0.511	1.48138e-37	SSCs	TXNDC17
AKAP17A	6.374e-42	0.26546	0.537	0.193	1.67419e-37	SSCs	AKAP17A
CCNB1IP1	7.65033e-42	0.271733	0.775	0.349	2.00943e-37	SSCs	CCNB1IP1
THRAP3	1.01369e-41	0.329771	0.74	0.305	2.66255e-37	SSCs	THRAP3
SON	1.25949e-41	0.409652	0.961	0.561	3.30819e-37	SSCs	SON
MIB2	1.28347e-41	0.318827	0.705	0.316	3.37115e-37	SSCs	MIB2
WHSC1L1	1.69201e-41	0.313422	0.744	0.321	4.44424e-37	SSCs	WHSC1L1
FAM204A	1.73135e-41	0.422967	0.898	0.518	4.54756e-37	SSCs	FAM204A
MED25	1.92891e-41	0.317181	0.646	0.278	5.06647e-37	SSCs	MED25
SCAMP2	3.33746e-41	0.385584	0.663	0.297	8.76618e-37	SSCs	SCAMP2
TMED2	3.48686e-41	0.292791	0.839	0.365	9.15858e-37	SSCs	TMED2
PPP6R1	3.66512e-41	0.364811	0.702	0.311	9.62679e-37	SSCs	PPP6R1
AIMP2	4.17423e-41	0.286911	0.663	0.274	1.0964e-36	SSCs	AIMP2
PSMD12	4.34534e-41	0.395024	0.853	0.474	1.14135e-36	SSCs	PSMD12
PNISR	5.1728e-41	0.374877	0.965	0.478	1.35869e-36	SSCs	PNISR
RNF149	5.72988e-41	0.274275	0.674	0.281	1.50501e-36	SSCs	RNF149
SDHA	6.00225e-41	0.339393	0.691	0.304	1.57655e-36	SSCs	SDHA
NIP7	6.49798e-41	0.281434	0.575	0.224	1.70676e-36	SSCs	NIP7
SECISBP2	7.19962e-41	0.418799	0.937	0.608	1.89105e-36	SSCs	SECISBP2
NUP50	8.7459e-41	0.302479	0.611	0.251	2.2972e-36	SSCs	NUP50
ANAPC16	9.00342e-41	0.380341	0.891	0.496	2.36484e-36	SSCs	ANAPC16
RAD1	9.25474e-41	0.25232	0.6	0.227	2.43085e-36	SSCs	RAD1
AKAP8L	9.82346e-41	0.25621	0.607	0.234	2.58023e-36	SSCs	AKAP8L
HIGD2A	1.10716e-40	0.400448	0.796	0.42	2.90806e-36	SSCs	HIGD2A
NDUFAB1	1.16179e-40	0.352731	0.86	0.433	3.05155e-36	SSCs	NDUFAB1
REXO2	1.34795e-40	0.315423	0.835	0.408	3.54053e-36	SSCs	REXO2
CIAO1	1.45454e-40	0.255493	0.54	0.2	3.82049e-36	SSCs	CIAO1
SSR1	1.72054e-40	0.271394	0.684	0.271	4.51916e-36	SSCs	SSR1
SRRM1	1.73276e-40	0.39579	0.947	0.601	4.55126e-36	SSCs	SRRM1
CDC42BPA	1.82233e-40	0.377293	0.758	0.378	4.78653e-36	SSCs	CDC42BPA
ATP6V1B2	1.84869e-40	0.257871	0.677	0.266	4.85577e-36	SSCs	ATP6V1B2
ATOX1	1.95732e-40	0.438662	0.905	0.571	5.1411e-36	SSCs	ATOX1
ABCE1	2.12111e-40	0.314898	0.674	0.281	5.57132e-36	SSCs	ABCE1
NACA	2.16295e-40	0.360982	0.996	0.846	5.68119e-36	SSCs	NACA
ABCF1	2.55198e-40	0.354012	0.832	0.433	6.70304e-36	SSCs	ABCF1
AHCY	2.65675e-40	0.374208	0.681	0.333	6.97821e-36	SSCs	AHCY
HNRNPU	3.57701e-40	0.456094	0.965	0.728	9.39537e-36	SSCs	HNRNPU
ANXA7	4.8245e-40	0.329918	0.6	0.234	1.2672e-35	SSCs	ANXA7
UQCRC2	5.30843e-40	0.385521	0.751	0.393	1.39431e-35	SSCs	UQCRC2
GON4L	5.82459e-40	0.256255	0.565	0.211	1.52989e-35	SSCs	GON4L
PRKDC	6.28489e-40	0.261505	0.709	0.288	1.65079e-35	SSCs	PRKDC
PHGDH	6.31362e-40	0.376122	0.558	0.223	1.65833e-35	SSCs	PHGDH
PHF1	7.06403e-40	0.356961	0.74	0.364	1.85544e-35	SSCs	PHF1
GSK3B	8.03667e-40	0.279679	0.628	0.263	2.11091e-35	SSCs	GSK3B
TIMM17A	9.55627e-40	0.303155	0.639	0.272	2.51005e-35	SSCs	TIMM17A
CDC42	1.0475e-39	0.305326	0.884	0.432	2.75136e-35	SSCs	CDC42
SIVA1	1.07835e-39	0.304829	0.933	0.476	2.83239e-35	SSCs	SIVA1
TRA2B	1.07974e-39	0.355045	0.909	0.489	2.83606e-35	SSCs	TRA2B
AAK1	1.15969e-39	0.301213	0.642	0.264	3.04604e-35	SSCs	AAK1
PNN	1.17287e-39	0.331919	0.898	0.457	3.08066e-35	SSCs	PNN
APRT	1.26907e-39	0.265145	0.758	0.312	3.33333e-35	SSCs	APRT
SF1	1.33029e-39	0.36116	0.867	0.472	3.49414e-35	SSCs	SF1
STAMBP	1.39326e-39	0.309313	0.688	0.31	3.65955e-35	SSCs	STAMBP
ALDOA	1.5018e-39	0.415759	0.951	0.735	3.94463e-35	SSCs	ALDOA
RPL19	1.79905e-39	0.436423	1	0.989	4.72539e-35	SSCs	RPL19
RBM14	1.88629e-39	0.263983	0.558	0.218	4.95453e-35	SSCs	RBM14
RPL26	1.89607e-39	0.287917	1	0.906	4.98021e-35	SSCs	RPL26
RPL6	1.97097e-39	0.289783	0.996	0.843	5.17695e-35	SSCs	RPL6
COL4A3BP	1.98285e-39	0.305514	0.695	0.316	5.20815e-35	SSCs	COL4A3BP
SRSF7	2.44104e-39	0.341762	0.926	0.504	6.41164e-35	SSCs	SRSF7
MRPL55	2.57347e-39	0.368897	0.839	0.46	6.75947e-35	SSCs	MRPL55
ZNF207	2.59823e-39	0.322475	0.825	0.397	6.82452e-35	SSCs	ZNF207
CHD1	2.90031e-39	0.276114	0.691	0.297	7.61796e-35	SSCs	CHD1
ATP6V0B	3.37571e-39	0.278324	0.772	0.314	8.86665e-35	SSCs	ATP6V0B
STRBP	3.63402e-39	0.263942	0.589	0.233	9.54512e-35	SSCs	STRBP
EIF4EBP2	4.09035e-39	0.303632	0.621	0.258	1.07437e-34	SSCs	EIF4EBP2
RPL27	4.0992e-39	0.416536	0.986	0.881	1.0767e-34	SSCs	RPL27
CRIP2	4.9116e-39	0.335758	0.6	0.248	1.29008e-34	SSCs	CRIP2
BDP1	5.13791e-39	0.268328	0.684	0.276	1.34952e-34	SSCs	BDP1
[truncated: 21,497 more rows]
