# Supplementary material for: Aging, inflammation and DNA damage in the somatic testicular niche with idiopathic germ cell aplasia
Source: Nat Commun. 2021 Sep 1;12:5205. doi: 10.1038/s41467-021-25544-0 (PMC8410861; doi:10.1038/s41467-021-25544-0)
Supplement: Supplementary file 15 — Supplementary Dataset 12 [file 41467_2021_25544_MOESM15_ESM.xlsx]

## Sheet: Sheet 1
# Marker genes of the integrated object (iGCA + adult testis from GSE112013 and GSE124263) as generated from Seurat FindAllMarkers function
row.names	p_val	avg_logFC	pct.1	pct.2	p_val_adj	cluster	gene
CFD	0	2.52591	0.821	0.326	0	LEY	CFD
C7	0	2.1683	0.669	0.125	0	LEY	C7
CLEC3B	0	1.97878	0.619	0.186	0	LEY	CLEC3B
DLK1	0	1.94407	0.649	0.218	0	LEY	DLK1
DCN	0	1.85379	0.996	0.518	0	LEY	DCN
PENK	0	1.66191	0.814	0.23	0	LEY	PENK
SFRP1	0	1.59072	0.866	0.295	0	LEY	SFRP1
LUM	0	1.54175	0.568	0.094	0	LEY	LUM
SERPINE2	0	1.29163	0.853	0.263	0	LEY	SERPINE2
C1S	0	1.28748	0.97	0.421	0	LEY	C1S
C1R	0	1.27192	0.925	0.421	0	LEY	C1R
IGF1	0	1.2615	0.771	0.23	0	LEY	IGF1
PLPP3	0	1.20761	0.91	0.451	0	LEY	PLPP3
IGF2	5.09438e-142	1.1986	0.514	0.266	2.17e-137	LEY	IGF2
MTATP6P1	6.06296e-82	1.15596	0.177	0.053	2.58258e-77	LEY	MTATP6P1
LTBP4	0	1.13641	0.974	0.485	0	LEY	LTBP4
DPT	0	1.13112	0.785	0.253	0	LEY	DPT
SERPINF1	0	1.12656	0.979	0.525	0	LEY	SERPINF1
COL1A2	0	1.10468	0.951	0.456	0	LEY	COL1A2
NRK	0	1.0788	0.534	0.054	0	LEY	NRK
CILP	0	1.07821	0.663	0.144	0	LEY	CILP
SERPING1	0	1.03762	0.863	0.475	0	LEY	SERPING1
ANGPTL1	0	1.03552	0.839	0.285	0	LEY	ANGPTL1
IGFBP5	0	1.01252	0.751	0.256	0	LEY	IGFBP5
SPRY1	0	1.00085	0.639	0.199	0	LEY	SPRY1
COL6A3	0	0.989568	0.775	0.257	0	LEY	COL6A3
PI16	0	0.987479	0.482	0.053	0	LEY	PI16
MEG3	0	0.982632	0.91	0.381	0	LEY	MEG3
C6	0	0.981592	0.382	0.026	0	LEY	C6
PRRX1	0	0.979076	0.764	0.245	0	LEY	PRRX1
PLAC9	0	0.979003	0.955	0.481	0	LEY	PLAC9
NEGR1	0	0.966014	0.639	0.092	0	LEY	NEGR1
GSTM5	0	0.93479	0.752	0.276	0	LEY	GSTM5
CRISPLD2	0	0.933908	0.834	0.337	0	LEY	CRISPLD2
PCOLCE	0	0.928874	0.691	0.226	0	LEY	PCOLCE
ABCA8	0	0.918237	0.639	0.142	0	LEY	ABCA8
COL1A1	0	0.889066	0.876	0.374	0	LEY	COL1A1
PDGFRA	0	0.881626	0.835	0.286	0	LEY	PDGFRA
INHBA	0	0.878393	0.489	0.093	0	LEY	INHBA
ALDH1A3	0	0.86765	0.716	0.222	0	LEY	ALDH1A3
LHX9	0	0.866347	0.536	0.093	0	LEY	LHX9
CFH	0	0.85901	0.763	0.297	0	LEY	CFH
COL6A2	0	0.841638	0.953	0.522	0	LEY	COL6A2
EBF1	0	0.811627	0.728	0.294	0	LEY	EBF1
RHOBTB3	0	0.796774	0.867	0.375	0	LEY	RHOBTB3
ADAMTS5	0	0.79625	0.429	0.063	0	LEY	ADAMTS5
IGFBP3	5.09243e-184	0.794659	0.281	0.062	2.16917e-179	LEY	IGFBP3
COL6A1	0	0.78987	0.868	0.41	0	LEY	COL6A1
RARRES2	0	0.789496	0.886	0.401	0	LEY	RARRES2
SCARA5	0	0.779881	0.383	0.025	0	LEY	SCARA5
EPHX1	0	0.778991	0.841	0.485	0	LEY	EPHX1
NR2F1	0	0.77881	0.49	0.079	0	LEY	NR2F1
PLTP	0	0.776823	0.859	0.417	0	LEY	PLTP
IFITM1	0	0.761013	0.744	0.419	0	LEY	IFITM1
MT-RNR1	3.57959e-202	0.737776	0.594	0.26	1.52476e-197	LEY	MT-RNR1
CCN5	3.38611e-217	0.731168	0.292	0.051	1.44235e-212	LEY	CCN5
ENTPD2	0	0.729155	0.494	0.096	0	LEY	ENTPD2
STEAP4	0	0.726767	0.496	0.073	0	LEY	STEAP4
LSAMP	0	0.723137	0.663	0.193	0	LEY	LSAMP
GAS5	0	0.718338	0.54	0.172	0	LEY	GAS5
LHFP	4.03852e-235	0.716642	0.345	0.078	1.72025e-230	LEY	LHFP
ABI3BP	0	0.715656	0.554	0.145	0	LEY	ABI3BP
RPL6	2.1093e-122	0.714014	0.412	0.196	8.98476e-118	LEY	RPL6
MT-RNR2	2.56938e-187	0.713265	0.595	0.265	1.09445e-182	LEY	MT-RNR2
FBN1	0	0.708677	0.773	0.328	0	LEY	FBN1
VIM	0	0.700276	0.998	0.984	0	LEY	VIM
IGFBP6	1.16615e-234	0.699783	0.812	0.482	4.96733e-230	LEY	IGFBP6
MDK	1.63339e-286	0.688741	0.649	0.309	6.95761e-282	LEY	MDK
RP5-857K21.10	1.00987e-116	0.685759	0.415	0.202	4.30164e-112	LEY	RP5-857K21.10
APOD	3.47715e-234	0.682873	0.82	0.449	1.48112e-229	LEY	APOD
FLRT2	0	0.673999	0.632	0.202	0	LEY	FLRT2
WISP2	4.75335e-198	0.649255	0.252	0.038	2.02474e-193	LEY	WISP2
COL3A1	1.81716e-276	0.646	0.748	0.367	7.74036e-272	LEY	COL3A1
LAMA4	0	0.638508	0.637	0.242	0	LEY	LAMA4
CPE	0	0.636835	0.945	0.502	0	LEY	CPE
LGALS3BP	0	0.627102	0.878	0.47	0	LEY	LGALS3BP
RPL13P12	1.84422e-246	0.626009	0.53	0.193	7.85563e-242	LEY	RPL13P12
ADD3	0	0.621197	0.773	0.405	0	LEY	ADD3
AC011816.4	2.55866e-148	0.617285	0.406	0.17	1.08989e-143	LEY	AC011816.4
PLAGL1	0	0.616786	0.604	0.203	0	LEY	PLAGL1
LAMA2	0	0.612662	0.694	0.287	0	LEY	LAMA2
TGFBR3	0	0.612575	0.636	0.268	0	LEY	TGFBR3
NFIA	0	0.605318	0.876	0.531	0	LEY	NFIA
ALDH1A1	0	0.60305	0.846	0.406	0	LEY	ALDH1A1
FBLN5	0	0.601995	0.88	0.388	0	LEY	FBLN5
RP3-412A9.11	4.21362e-191	0.598182	0.396	0.131	1.79483e-186	LEY	RP3-412A9.11
EGFR	0	0.586577	0.651	0.269	0	LEY	EGFR
LRP1	0	0.583774	0.768	0.364	0	LEY	LRP1
CCDC80	3.7638e-244	0.582263	0.558	0.227	1.60323e-239	LEY	CCDC80
PMP22	0	0.570179	0.828	0.422	0	LEY	PMP22
SNHG6	8.51986e-244	0.568212	0.547	0.201	3.62912e-239	LEY	SNHG6
ECM2	0	0.563769	0.584	0.195	0	LEY	ECM2
PTGDS	4.26013e-269	0.563298	0.986	0.792	1.81464e-264	LEY	PTGDS
ARX	0	0.562019	0.543	0.159	0	LEY	ARX
SPTBN1	1.38666e-263	0.559757	0.918	0.638	5.90664e-259	LEY	SPTBN1
SEMA3D	2.46129e-273	0.543789	0.466	0.136	1.04841e-268	LEY	SEMA3D
OSR2	0	0.541469	0.905	0.415	0	LEY	OSR2
ADAMTS1	9.59997e-173	0.540505	0.481	0.216	4.0892e-168	LEY	ADAMTS1
SSPN	2.47205e-303	0.538041	0.765	0.358	1.053e-298	LEY	SSPN
GPNMB	0	0.537778	0.632	0.241	0	LEY	GPNMB
COL15A1	1.66223e-181	0.537745	0.799	0.501	7.08042e-177	LEY	COL15A1
C3	3.03905e-223	0.53682	0.339	0.071	1.29451e-218	LEY	C3
COLEC12	0	0.532529	0.427	0.079	0	LEY	COLEC12
OGN	2.37217e-305	0.53034	0.738	0.321	1.01045e-300	LEY	OGN
ISLR	2.36867e-257	0.529906	0.711	0.363	1.00896e-252	LEY	ISLR
AC243919.1	5.47971e-86	0.528921	0.168	0.045	2.33414e-81	LEY	AC243919.1
OLFML3	0	0.525642	0.51	0.137	0	LEY	OLFML3
CTSK	0	0.524231	0.67	0.267	0	LEY	CTSK
FBLN2	3.91958e-268	0.522339	0.639	0.266	1.66958e-263	LEY	FBLN2
F10	1.66114e-297	0.52157	0.783	0.353	7.07578e-293	LEY	F10
DIO3OS	0	0.521533	0.6	0.217	0	LEY	DIO3OS
PODN	2.89159e-202	0.520497	0.474	0.186	1.2317e-197	LEY	PODN
FGFR1	7.20667e-263	0.519389	0.679	0.348	3.06975e-258	LEY	FGFR1
AHNAK	6.2514e-232	0.517607	0.881	0.709	2.66285e-227	LEY	AHNAK
SNHG29	1.12263e-85	0.517006	0.17	0.046	4.78195e-81	LEY	SNHG29
RPL3P4	1.02167e-86	0.513379	0.167	0.044	4.35189e-82	LEY	RPL3P4
MT-ND6	2.30404e-96	0.512687	0.583	0.386	9.81429e-92	LEY	MT-ND6
GOLGB1	8.84504e-209	0.512243	0.767	0.491	3.76763e-204	LEY	GOLGB1
KCNQ1OT1	1.07297e-118	0.506789	0.502	0.285	4.5704e-114	LEY	KCNQ1OT1
MT-ND3	1.38668e-196	0.502917	0.989	0.983	5.90672e-192	LEY	MT-ND3
RSPO3	6.66303e-191	0.500934	0.19	0.011	2.83819e-186	LEY	RSPO3
NTRK2	9.25873e-290	0.495795	0.442	0.1	3.94385e-285	LEY	NTRK2
GSTM3	0	0.493748	0.908	0.519	0	LEY	GSTM3
PDGFRL	4.90098e-287	0.492941	0.538	0.18	2.08762e-282	LEY	PDGFRL
EGFLAM	1.20153e-258	0.492171	0.408	0.103	5.11805e-254	LEY	EGFLAM
NDRG2	7.18655e-232	0.492003	0.788	0.48	3.06118e-227	LEY	NDRG2
CTSF	3.18179e-264	0.490849	0.716	0.37	1.35532e-259	LEY	CTSF
MIR503HG	1.27823e-123	0.490244	0.31	0.116	5.44476e-119	LEY	MIR503HG
HSPB6	2.41273e-127	0.487435	0.496	0.256	1.02773e-122	LEY	HSPB6
ABCA9	8.92175e-277	0.483405	0.337	0.052	3.80031e-272	LEY	ABCA9
LRRC17	1.27959e-274	0.482259	0.474	0.14	5.45055e-270	LEY	LRRC17
NDN	6.66312e-296	0.481124	0.836	0.42	2.83822e-291	LEY	NDN
NBL1	3.28312e-235	0.479734	0.847	0.519	1.39848e-230	LEY	NBL1
FSTL1	2.52137e-231	0.478554	0.685	0.347	1.074e-226	LEY	FSTL1
CREB3L1	1.01305e-305	0.475423	0.449	0.109	4.31517e-301	LEY	CREB3L1
VIT	0	0.472669	0.371	0.043	0	LEY	VIT
QSOX1	1.31438e-195	0.470628	0.608	0.32	5.59872e-191	LEY	QSOX1
TMEM176A	1.6393e-298	0.469631	0.384	0.065	6.98278e-294	LEY	TMEM176A
PRPS2	8.93288e-245	0.464445	0.856	0.465	3.80505e-240	LEY	PRPS2
TNNT3	1.73606e-180	0.463879	0.37	0.115	7.39492e-176	LEY	TNNT3
RP11-234A1.1	5.40307e-147	0.461227	0.363	0.135	2.30149e-142	LEY	RP11-234A1.1
CYGB	5.20854e-302	0.461168	0.417	0.087	2.21863e-297	LEY	CYGB
PTN	2.52052e-119	0.461112	0.543	0.306	1.07364e-114	LEY	PTN
HHIP	3.14077e-220	0.458677	0.387	0.107	1.33784e-215	LEY	HHIP
RPL9P9	4.10554e-135	0.454811	0.388	0.156	1.7488e-130	LEY	RPL9P9
NFE2L2	6.49406e-206	0.452499	0.789	0.525	2.76621e-201	LEY	NFE2L2
RIMS2	9.90255e-275	0.445484	0.374	0.073	4.21809e-270	LEY	RIMS2
LRRC75A-AS1	8.6901e-126	0.444615	0.399	0.164	3.70163e-121	LEY	LRRC75A-AS1
SMARCA1	8.80056e-240	0.44418	0.672	0.32	3.74869e-235	LEY	SMARCA1
RGS22	3.60234e-265	0.443315	0.539	0.19	1.53445e-260	LEY	RGS22
BOC	7.53351e-263	0.44258	0.458	0.135	3.20898e-258	LEY	BOC
SELENBP1	2.87611e-259	0.442279	0.55	0.198	1.22511e-254	LEY	SELENBP1
BICC1	3.5378e-258	0.441362	0.447	0.127	1.50696e-253	LEY	BICC1
PKDCC	2.17937e-207	0.43883	0.524	0.214	9.28324e-203	LEY	PKDCC
SNED1	1.33013e-232	0.43678	0.503	0.187	5.66583e-228	LEY	SNED1
BNIP3L	1.04322e-249	0.436731	0.895	0.648	4.44369e-245	LEY	BNIP3L
PRDX4	8.43754e-228	0.433643	0.826	0.518	3.59406e-223	LEY	PRDX4
GABPB1-AS1	6.80777e-192	0.432613	0.523	0.224	2.89984e-187	LEY	GABPB1-AS1
MEG8	1.03722e-230	0.431262	0.389	0.104	4.41814e-226	LEY	MEG8
RBMS3	1.64263e-214	0.43088	0.634	0.312	6.99695e-210	LEY	RBMS3
REXO2	2.64354e-203	0.430494	0.769	0.462	1.12604e-198	LEY	REXO2
MT-ATP6	2.72387e-195	0.430493	0.997	0.996	1.16026e-190	LEY	MT-ATP6
MMP2	2.20985e-260	0.430423	0.863	0.406	9.41306e-256	LEY	MMP2
TIMP1	2.15148e-283	0.42995	0.989	0.81	9.16443e-279	LEY	TIMP1
PCYOX1	8.3164e-204	0.429693	0.647	0.329	3.54245e-199	LEY	PCYOX1
LRRN3	1.63254e-239	0.42816	0.378	0.092	6.95398e-235	LEY	LRRN3
CD81	1.77949e-123	0.425877	0.91	0.737	7.57992e-119	LEY	CD81
HSP90B1	3.85584e-194	0.422954	0.911	0.732	1.64244e-189	LEY	HSP90B1
CYBRD1	1.77559e-215	0.422431	0.723	0.397	7.5633e-211	LEY	CYBRD1
TSHZ2	6.50931e-217	0.419774	0.857	0.434	2.77271e-212	LEY	TSHZ2
CD63	0	0.419656	0.994	0.941	0	LEY	CD63
ABCA10	2.19823e-245	0.416129	0.329	0.06	9.36356e-241	LEY	ABCA10
NFIC	2.15796e-218	0.416089	0.841	0.577	9.19207e-214	LEY	NFIC
PTCH2	2.21282e-136	0.414271	0.444	0.205	9.42573e-132	LEY	PTCH2
FN1	2.50781e-144	0.412517	0.568	0.315	1.06823e-139	LEY	FN1
MAP1B	3.75375e-211	0.412366	0.806	0.441	1.59895e-206	LEY	MAP1B
LAMC1	3.12343e-213	0.410863	0.527	0.22	1.33046e-208	LEY	LAMC1
FBLN1	4.0564e-125	0.410223	0.348	0.141	1.72786e-120	LEY	FBLN1
CTSC	1.34403e-162	0.410013	0.615	0.333	5.72504e-158	LEY	CTSC
OMD	3.78556e-223	0.408794	0.409	0.12	1.6125e-218	LEY	OMD
ITM2B	0	0.408728	0.996	0.966	0	LEY	ITM2B
LAPTM4A	9.56102e-303	0.4079	0.969	0.861	4.07261e-298	LEY	LAPTM4A
COL12A1	2.01656e-198	0.405411	0.302	0.066	8.58975e-194	LEY	COL12A1
GLTSCR2	3.32949e-126	0.405136	0.378	0.154	1.41823e-121	LEY	GLTSCR2
ARHGAP21	1.05725e-218	0.404949	0.481	0.18	4.50347e-214	LEY	ARHGAP21
AR	1.59672e-214	0.404852	0.54	0.224	6.80139e-210	LEY	AR
NOVA1	1.36518e-217	0.401936	0.378	0.104	5.81512e-213	LEY	NOVA1
ARHGAP20	6.14858e-228	0.40007	0.412	0.119	2.61905e-223	LEY	ARHGAP20
COPZ2	1.87988e-219	0.399825	0.599	0.265	8.00755e-215	LEY	COPZ2
SPG20	1.3764e-153	0.398008	0.339	0.113	5.86293e-149	LEY	SPG20
AP001324.1	1.38177e-86	0.397983	0.164	0.042	5.88578e-82	LEY	AP001324.1
APOE	2.81118e-195	0.394963	0.937	0.56	1.19745e-190	LEY	APOE
AOX1	1.04814e-220	0.394398	0.481	0.168	4.46467e-216	LEY	AOX1
ZBTB20	1.47861e-175	0.393795	0.68	0.395	6.29828e-171	LEY	ZBTB20
DNM3OS	1.81967e-233	0.392753	0.349	0.08	7.75108e-229	LEY	DNM3OS
GPX3	2.56504e-133	0.391396	0.438	0.193	1.09261e-128	LEY	GPX3
LAMB1	5.86495e-145	0.390841	0.536	0.265	2.49823e-140	LEY	LAMB1
VGLL3	2.7724e-197	0.390723	0.478	0.184	1.18093e-192	LEY	VGLL3
LAMB2	3.1434e-181	0.389784	0.639	0.345	1.33896e-176	LEY	LAMB2
AC004383.4	8.89697e-133	0.389579	0.251	0.069	3.78975e-128	LEY	AC004383.4
BNC2	1.5327e-206	0.386983	0.483	0.185	6.52868e-202	LEY	BNC2
MIR100HG	6.20968e-216	0.385204	0.381	0.102	2.64508e-211	LEY	MIR100HG
TMEM38B	3.77556e-231	0.384146	0.466	0.156	1.60824e-226	LEY	TMEM38B
THY1	1.62362e-142	0.384023	0.432	0.186	6.91595e-138	LEY	THY1
OSR1	3.92592e-158	0.381894	0.356	0.122	1.67229e-153	LEY	OSR1
FXYD6	7.39136e-147	0.38081	0.674	0.379	3.14842e-142	LEY	FXYD6
ABHD14A	9.67596e-208	0.3803	0.5	0.198	4.12157e-203	LEY	ABHD14A
JAZF1	2.82234e-204	0.379646	0.464	0.171	1.2022e-199	LEY	JAZF1
RP11-490G8.1	2.31913e-128	0.377861	0.342	0.131	9.87855e-124	LEY	RP11-490G8.1
TMEM176B	3.17482e-229	0.375681	0.376	0.088	1.35235e-224	LEY	TMEM176B
KRT13	5.33339e-11	0.375634	0.263	0.209	2.27181e-06	LEY	KRT13
SYNGR1	5.66703e-203	0.375157	0.697	0.353	2.41393e-198	LEY	SYNGR1
SLC38A2	5.88758e-139	0.37245	0.659	0.411	2.50787e-134	LEY	SLC38A2
CYP1B1	1.38366e-162	0.371914	0.603	0.302	5.89382e-158	LEY	CYP1B1
PIK3R1	5.36224e-166	0.368177	0.623	0.334	2.2841e-161	LEY	PIK3R1
AL162151.1	7.92543e-127	0.367887	0.355	0.137	3.37591e-122	LEY	AL162151.1
COL5A1	4.16404e-209	0.366865	0.387	0.113	1.77371e-204	LEY	COL5A1
AC073861.1	5.20984e-85	0.365092	0.163	0.042	2.21918e-80	LEY	AC073861.1
ZRANB2	3.38923e-160	0.364677	0.702	0.43	1.44368e-155	LEY	ZRANB2
SCN7A	1.77773e-165	0.364167	0.438	0.174	7.57242e-161	LEY	SCN7A
SEC31A	3.30816e-160	0.362942	0.678	0.403	1.40914e-155	LEY	SEC31A
LGALS3	1.51267e-160	0.360011	0.923	0.768	6.44335e-156	LEY	LGALS3
MXRA8	8.22356e-208	0.358377	0.693	0.318	3.50291e-203	LEY	MXRA8
AGTR1	2.27369e-219	0.358067	0.253	0.029	9.68501e-215	LEY	AGTR1
NR2F2	6.81586e-173	0.356752	0.931	0.584	2.90328e-168	LEY	NR2F2
CD248	4.63824e-218	0.356114	0.363	0.092	1.9757e-213	LEY	CD248
SH3PXD2A	2.54425e-175	0.354739	0.493	0.211	1.08375e-170	LEY	SH3PXD2A
SNHG5	3.21555e-156	0.353571	0.394	0.144	1.3697e-151	LEY	SNHG5
IGFBP7	3.38888e-133	0.352566	1	0.87	1.44353e-128	LEY	IGFBP7
LTBP3	1.87659e-154	0.351733	0.625	0.346	7.99354e-150	LEY	LTBP3
NID1	4.68288e-181	0.350724	0.45	0.172	1.99472e-176	LEY	NID1
ADAMTSL3	4.51611e-236	0.348876	0.292	0.043	1.92368e-231	LEY	ADAMTSL3
RP11-320L13.2	8.7497e-125	0.347055	0.339	0.129	3.72702e-120	LEY	RP11-320L13.2
GLG1	3.18435e-149	0.345307	0.613	0.341	1.35641e-144	LEY	GLG1
INMT	2.73985e-117	0.342643	0.622	0.36	1.16707e-112	LEY	INMT
RPL18AP3	6.46128e-82	0.342291	0.162	0.043	2.75225e-77	LEY	RPL18AP3
HDLBP	3.48907e-143	0.338193	0.689	0.43	1.4862e-138	LEY	HDLBP
RPL37	8.14773e-176	0.337886	0.989	0.983	3.47061e-171	LEY	RPL37
NFIX	1.59705e-162	0.337232	0.601	0.317	6.80281e-158	LEY	NFIX
C1RL	1.82361e-186	0.336528	0.383	0.125	7.76784e-182	LEY	C1RL
RPS23P8	3.07744e-86	0.336319	0.161	0.04	1.31087e-81	LEY	RPS23P8
APP	1.21101e-154	0.335693	0.866	0.641	5.15843e-150	LEY	APP
CNTN1	6.37111e-164	0.334303	0.428	0.168	2.71384e-159	LEY	CNTN1
SPATS2L	7.31606e-144	0.333169	0.674	0.398	3.11635e-139	LEY	SPATS2L
FAM114A1	1.46918e-150	0.331467	0.614	0.334	6.25812e-146	LEY	FAM114A1
MT-CYB	7.62663e-158	0.331199	0.998	0.997	3.24864e-153	LEY	MT-CYB
AKR1C1	2.37392e-146	0.33091	0.515	0.245	1.0112e-141	LEY	AKR1C1
PLA2G2A	1.98899e-84	0.329987	0.104	0.012	8.47231e-80	LEY	PLA2G2A
TSKU	1.54802e-157	0.32993	0.356	0.122	6.59396e-153	LEY	TSKU
FGF7	1.32317e-235	0.328197	0.241	0.018	5.63616e-231	LEY	FGF7
RP11-818F20.1	1.63508e-110	0.327546	0.32	0.127	6.96477e-106	LEY	RP11-818F20.1
GLT8D2	1.56386e-189	0.327323	0.489	0.191	6.6614e-185	LEY	GLT8D2
RP11-864N7.2	1.92949e-121	0.327084	0.314	0.116	8.21885e-117	LEY	RP11-864N7.2
ZCCHC24	1.79621e-162	0.326857	0.444	0.181	7.65112e-158	LEY	ZCCHC24
RAI14	5.91314e-124	0.324651	0.354	0.147	2.51876e-119	LEY	RAI14
SEC62	1.9128e-151	0.324618	0.9	0.738	8.14778e-147	LEY	SEC62
NORAD	5.87114e-122	0.324427	0.709	0.471	2.50087e-117	LEY	NORAD
FAM213A	7.13274e-137	0.323592	0.321	0.109	3.03826e-132	LEY	FAM213A
RPL13AP5	2.82423e-153	0.323079	0.3	0.086	1.20301e-148	LEY	RPL13AP5
DST	4.45077e-136	0.322591	0.664	0.394	1.89585e-131	LEY	DST
LAMC3	1.97754e-187	0.321586	0.705	0.341	8.42353e-183	LEY	LAMC3
RPS21	4.99213e-125	0.32143	0.943	0.912	2.12645e-120	LEY	RPS21
COL14A1	1.88675e-100	0.319594	0.314	0.132	8.0368e-96	LEY	COL14A1
FUCA2	1.99795e-158	0.318823	0.507	0.236	8.51047e-154	LEY	FUCA2
PRNP	6.04616e-147	0.318801	0.72	0.448	2.57542e-142	LEY	PRNP
TUBB	8.35663e-146	0.31815	0.911	0.759	3.55959e-141	LEY	TUBB
TIMP2	1.76639e-157	0.316672	0.897	0.613	7.52413e-153	LEY	TIMP2
ADH1B	7.45539e-106	0.316394	0.109	0.006	3.1757e-101	LEY	ADH1B
FBXO2	7.3364e-144	0.316265	0.37	0.14	3.12501e-139	LEY	FBXO2
FXYD1	2.2314e-61	0.31599	0.336	0.186	9.50488e-57	LEY	FXYD1
HIC1	1.65316e-165	0.314857	0.431	0.164	7.04178e-161	LEY	HIC1
SNAI2	1.47623e-143	0.314805	0.442	0.193	6.28814e-139	LEY	SNAI2
HS6ST2	4.14904e-201	0.314095	0.319	0.073	1.76732e-196	LEY	HS6ST2
CKAP4	6.60305e-155	0.311484	0.451	0.193	2.81264e-150	LEY	CKAP4
SEP15	1.96063e-126	0.310642	0.317	0.114	8.35149e-122	LEY	SEP15
FSTL3	5.89709e-168	0.310641	0.338	0.102	2.51193e-163	LEY	FSTL3
SCD5	8.75021e-164	0.310289	0.483	0.206	3.72724e-159	LEY	SCD5
AC016739.1	1.47002e-82	0.310279	0.163	0.043	6.2617e-78	LEY	AC016739.1
ATP10D	1.34452e-162	0.309877	0.37	0.127	5.72713e-158	LEY	ATP10D
ATP5G2	7.24185e-102	0.309592	0.385	0.174	3.08474e-97	LEY	ATP5G2
TRIOBP	7.75599e-134	0.309469	0.531	0.282	3.30374e-129	LEY	TRIOBP
SLC51A	2.01114e-139	0.308826	0.52	0.249	8.56663e-135	LEY	SLC51A
CYP27A1	2.84531e-196	0.305969	0.35	0.093	1.21199e-191	LEY	CYP27A1
IGDCC4	1.63827e-252	0.304944	0.257	0.019	6.9784e-248	LEY	IGDCC4
MIR99AHG	3.39383e-148	0.304506	0.487	0.223	1.44564e-143	LEY	MIR99AHG
SLC7A2	1.045e-167	0.303928	0.381	0.129	4.45127e-163	LEY	SLC7A2
LARP6	1.76468e-160	0.303919	0.437	0.176	7.51684e-156	LEY	LARP6
DDR2	4.11977e-142	0.30338	0.489	0.229	1.75486e-137	LEY	DDR2
HSPA5	1.25347e-107	0.303286	0.772	0.58	5.33929e-103	LEY	HSPA5
CCDC8	1.89792e-154	0.303053	0.468	0.198	8.08439e-150	LEY	CCDC8
EHBP1	1.53828e-164	0.302785	0.413	0.155	6.55247e-160	LEY	EHBP1
MT-ND4L	4.14734e-103	0.30261	0.789	0.613	1.7666e-98	LEY	MT-ND4L
MT-ND4	1.11152e-154	0.301137	0.998	0.996	4.73464e-150	LEY	MT-ND4
CHSY1	3.11622e-128	0.300605	0.438	0.205	1.32738e-123	LEY	CHSY1
CPZ	1.38064e-211	0.300544	0.236	0.025	5.88099e-207	LEY	CPZ
DDAH2	1.20101e-123	0.299972	0.749	0.515	5.11584e-119	LEY	DDAH2
MYC	3.73138e-91	0.297747	0.484	0.277	1.58942e-86	LEY	MYC
CALD1	2.59556e-161	0.296684	0.993	0.741	1.1056e-156	LEY	CALD1
LAG3	9.04977e-134	0.296566	0.455	0.204	3.85484e-129	LEY	LAG3
EFEMP2	4.87502e-137	0.295034	0.655	0.366	2.07656e-132	LEY	EFEMP2
ANXA2	3.08085e-129	0.295033	0.947	0.824	1.31232e-124	LEY	ANXA2
DLC1	8.77656e-142	0.29464	0.47	0.216	3.73846e-137	LEY	DLC1
PHYHD1	1.05556e-134	0.294573	0.479	0.228	4.49625e-130	LEY	PHYHD1
PTPN13	2.99661e-167	0.293833	0.345	0.107	1.27643e-162	LEY	PTPN13
SH3PXD2B	2.58422e-164	0.29363	0.369	0.124	1.10078e-159	LEY	SH3PXD2B
CYP20A1	8.78897e-128	0.291965	0.463	0.222	3.74375e-123	LEY	CYP20A1
EMILIN1	2.03894e-143	0.291932	0.665	0.337	8.68506e-139	LEY	EMILIN1
PLD3	2.07794e-112	0.291926	0.739	0.508	8.85118e-108	LEY	PLD3
TTC3	1.9385e-114	0.290458	0.819	0.585	8.25724e-110	LEY	TTC3
AL138785.1	8.26981e-82	0.289665	0.159	0.041	3.52261e-77	LEY	AL138785.1
RGMA	2.93556e-138	0.289397	0.459	0.204	1.25043e-133	LEY	RGMA
STAR	3.71512e-214	0.288783	0.428	0.132	1.58249e-209	LEY	STAR
G0S2	8.49347e-72	0.288713	0.402	0.226	3.61788e-67	LEY	G0S2
SEPW1	1.50185e-116	0.287978	0.354	0.137	6.39728e-112	LEY	SEPW1
RPL12P4	2.89471e-172	0.287896	0.324	0.091	1.23303e-167	LEY	RPL12P4
ATP5L	3.5612e-96	0.286733	0.383	0.173	1.51693e-91	LEY	ATP5L
RP11-254F19.4	1.79852e-117	0.286196	0.2	0.046	7.66096e-113	LEY	RP11-254F19.4
AC004945.2	4.69109e-138	0.286102	0.257	0.07	1.99822e-133	LEY	AC004945.2
TRIM56	3.07556e-118	0.285912	0.513	0.271	1.31006e-113	LEY	TRIM56
PRKG1	1.66595e-146	0.285813	0.422	0.17	7.09628e-142	LEY	PRKG1
CBX6	1.25872e-108	0.284085	0.582	0.344	5.36163e-104	LEY	CBX6
FZD3	3.2334e-129	0.281612	0.367	0.145	1.3773e-124	LEY	FZD3
PHGDH	7.63854e-141	0.280619	0.586	0.29	3.25371e-136	LEY	PHGDH
MT-CO3	5.07684e-117	0.278311	0.998	0.999	2.16253e-112	LEY	MT-CO3
FAM46A	7.70162e-93	0.27767	0.234	0.082	3.28058e-88	LEY	FAM46A
IGFBP4	2.2698e-122	0.277634	0.797	0.545	9.66843e-118	LEY	IGFBP4
SELENOP	8.70328e-40	0.277536	0.527	0.479	3.70725e-35	LEY	SELENOP
RNF24	1.34063e-109	0.276534	0.394	0.181	5.71055e-105	LEY	RNF24
TMEFF2	5.16818e-171	0.276194	0.234	0.039	2.20144e-166	LEY	TMEFF2
ANGPTL2	6.32863e-152	0.27544	0.273	0.07	2.69574e-147	LEY	ANGPTL2
RPL39P3	1.80784e-157	0.275113	0.315	0.093	7.70067e-153	LEY	RPL39P3
MARCKSL1	2.12639e-109	0.275046	0.906	0.659	9.05756e-105	LEY	MARCKSL1
MEST	2.28225e-103	0.274784	0.224	0.07	9.72145e-99	LEY	MEST
ARHGAP10	1.81167e-133	0.27443	0.544	0.27	7.71698e-129	LEY	ARHGAP10
OLFM2	4.33641e-132	0.274328	0.243	0.064	1.84714e-127	LEY	OLFM2
FKBP7	1.72829e-139	0.273316	0.455	0.205	7.36182e-135	LEY	FKBP7
SAV1	1.82662e-97	0.273246	0.506	0.29	7.78067e-93	LEY	SAV1
TSPAN3	7.87076e-121	0.272873	0.556	0.309	3.35263e-116	LEY	TSPAN3
PTRF	2.6423e-124	0.272872	0.336	0.118	1.12552e-119	LEY	PTRF
NUCKS1	1.07476e-125	0.272766	0.932	0.788	4.57805e-121	LEY	NUCKS1
TMEM47	3.47615e-125	0.272582	0.51	0.256	1.4807e-120	LEY	TMEM47
ITGB8	2.79786e-134	0.272383	0.375	0.149	1.19178e-129	LEY	ITGB8
TMEM98	8.3008e-154	0.27209	0.665	0.328	3.53581e-149	LEY	TMEM98
GUCY1A2	9.72343e-119	0.271746	0.316	0.116	4.14179e-114	LEY	GUCY1A2
CMBL	7.91651e-137	0.271341	0.41	0.171	3.37212e-132	LEY	CMBL
TCEAL4	1.16994e-140	0.270543	0.966	0.709	4.98347e-136	LEY	TCEAL4
SGCE	3.82508e-145	0.270265	0.41	0.162	1.62933e-140	LEY	SGCE
PID1	1.73336e-135	0.270248	0.491	0.228	7.38344e-131	LEY	PID1
RP5-857K21.8	1.07674e-99	0.269586	0.386	0.175	4.58649e-95	LEY	RP5-857K21.8
CEP126	2.44751e-118	0.269271	0.343	0.138	1.04254e-113	LEY	CEP126
PNISR	1.41974e-109	0.268706	0.909	0.756	6.04751e-105	LEY	PNISR
NUCB2	1.18146e-101	0.268192	0.686	0.455	5.03256e-97	LEY	NUCB2
UNC5C	1.22439e-177	0.267907	0.264	0.052	5.21541e-173	LEY	UNC5C
C19orf10	1.69422e-111	0.267737	0.289	0.105	7.21671e-107	LEY	C19orf10
TFPI	4.81474e-163	0.267548	0.541	0.25	2.05089e-158	LEY	TFPI
NGFR	8.44118e-123	0.266907	0.231	0.061	3.59561e-118	LEY	NGFR
PRRT2	1.40978e-129	0.266889	0.366	0.144	6.00509e-125	LEY	PRRT2
S100A13	2.65407e-118	0.266622	0.762	0.505	1.13053e-113	LEY	S100A13
PCDH9	5.29209e-125	0.266501	0.209	0.047	2.25422e-120	LEY	PCDH9
AKR1C2	2.53148e-126	0.266496	0.352	0.137	1.07831e-121	LEY	AKR1C2
RPL26P19	1.05044e-147	0.265938	0.324	0.106	4.47446e-143	LEY	RPL26P19
RBPMS	8.3672e-115	0.265574	0.698	0.422	3.56409e-110	LEY	RBPMS
HYPK	1.03406e-143	0.26509	0.408	0.163	4.40468e-139	LEY	HYPK
C1orf21	4.78809e-157	0.264608	0.319	0.096	2.03954e-152	LEY	C1orf21
SEPP1	7.06429e-148	0.264361	0.323	0.103	3.00911e-143	LEY	SEPP1
RPS27AP16	1.34307e-87	0.263862	0.156	0.037	5.72096e-83	LEY	RPS27AP16
CLIC3	2.07364e-95	0.263282	0.151	0.03	8.83288e-91	LEY	CLIC3
P3H3	1.77617e-174	0.262339	0.282	0.065	7.56579e-170	LEY	P3H3
AC016739.2	4.20814e-98	0.26074	0.304	0.123	1.7925e-93	LEY	AC016739.2
TC2N	2.80091e-148	0.26064	0.283	0.078	1.19307e-143	LEY	TC2N
ABLIM1	3.90429e-95	0.260487	0.72	0.457	1.66307e-90	LEY	ABLIM1
CPQ	4.80457e-96	0.260009	0.578	0.355	2.04656e-91	LEY	CPQ
TFDP2	2.67473e-115	0.259269	0.533	0.289	1.13933e-110	LEY	TFDP2
ANGPTL4	2.63876e-100	0.259148	0.493	0.254	1.124e-95	LEY	ANGPTL4
CBR1	5.30598e-106	0.258854	0.64	0.385	2.26014e-101	LEY	CBR1
ANXA5	3.55614e-115	0.258574	0.909	0.781	1.51478e-110	LEY	ANXA5
RRBP1	2.87059e-86	0.258194	0.617	0.411	1.22276e-81	LEY	RRBP1
LUC7L3	3.89357e-97	0.258083	0.826	0.627	1.6585e-92	LEY	LUC7L3
RBFOX2	4.97114e-111	0.25798	0.613	0.361	2.11751e-106	LEY	RBFOX2
ITM2A	1.87017e-105	0.256232	0.733	0.482	7.96618e-101	LEY	ITM2A
GPX8	8.33459e-128	0.255061	0.385	0.159	3.5502e-123	LEY	GPX8
SLC40A1	1.37522e-148	0.254997	0.622	0.336	5.8579e-144	LEY	SLC40A1
CRTAP	6.0885e-88	0.254737	0.686	0.473	2.59346e-83	LEY	CRTAP
AC136632.1	1.15497e-79	0.254342	0.157	0.041	4.9197e-75	LEY	AC136632.1
ARHGAP5	6.68325e-98	0.254094	0.539	0.317	2.8468e-93	LEY	ARHGAP5
RPL10AP6	4.30634e-139	0.253783	0.301	0.095	1.83433e-134	LEY	RPL10AP6
RPS8	9.23992e-166	0.253674	0.997	0.987	3.93584e-161	LEY	RPS8
PSD3	2.59232e-105	0.253588	0.35	0.151	1.10422e-100	LEY	PSD3
COL5A2	1.36396e-149	0.252167	0.263	0.065	5.80993e-145	LEY	COL5A2
C6orf48	3.03889e-97	0.252113	0.267	0.099	1.29445e-92	LEY	C6orf48
EID1	1.27782e-125	0.251999	0.971	0.865	5.44299e-121	LEY	EID1
PDCD4	2.66953e-93	0.251718	0.764	0.548	1.13711e-88	LEY	PDCD4
GK5	2.28622e-121	0.251548	0.345	0.138	9.7384e-117	LEY	GK5
HIST1H4C	8.8994e-75	0.251418	0.726	0.561	3.79079e-70	LEY	HIST1H4C
CYP51A1	7.52597e-135	0.25088	0.359	0.133	3.20576e-130	LEY	CYP51A1
MAP1A	5.99169e-98	0.250387	0.423	0.211	2.55222e-93	LEY	MAP1A
ALCAM	5.70762e-93	-0.251715	0.01	0.117	2.43122e-88	LEY	ALCAM
SLCO2B1	1.8339e-22	-0.251948	0.126	0.194	7.81169e-18	LEY	SLCO2B1
RPS6	5.13334e-92	-0.252227	0.993	0.984	2.1866e-87	LEY	RPS6
OTUD1	6.0631e-08	-0.252248	0.126	0.156	0.00258264	LEY	OTUD1
RPS19	9.70007e-120	-0.252509	0.993	0.986	4.13184e-115	LEY	RPS19
RTRAF	1.46153e-49	-0.252979	0.407	0.534	6.22551e-45	LEY	RTRAF
TMEM273	6.09291e-119	-0.252999	0.003	0.125	2.59534e-114	LEY	TMEM273
CDC37	1.1711e-26	-0.254007	0.566	0.582	4.9884e-22	LEY	CDC37
CKS2	8.89554e-45	-0.254184	0.087	0.187	3.78915e-40	LEY	CKS2
DNAJC15	5.41738e-71	-0.254186	0.084	0.214	2.30759e-66	LEY	DNAJC15
SYK	2.91682e-87	-0.254347	0.007	0.104	1.24245e-82	LEY	SYK
EVL	5.98215e-47	-0.25458	0.202	0.314	2.54816e-42	LEY	EVL
TNFRSF1B	4.2834e-76	-0.254844	0.04	0.153	1.82456e-71	LEY	TNFRSF1B
SLC25A5	3.84404e-38	-0.255153	0.655	0.68	1.63741e-33	LEY	SLC25A5
PCSK7	4.31496e-52	-0.255257	0.112	0.229	1.838e-47	LEY	PCSK7
UCP2	7.23175e-84	-0.255458	0.009	0.106	3.08044e-79	LEY	UCP2
CSRP2	3.92364e-75	-0.255533	0.026	0.131	1.67131e-70	LEY	CSRP2
CARD16	8.49e-43	-0.255691	0.131	0.23	3.6164e-38	LEY	CARD16
SLA	5.72612e-89	-0.256031	0.005	0.101	2.4391e-84	LEY	SLA
GSTK1	2.79619e-30	-0.256408	0.421	0.477	1.19107e-25	LEY	GSTK1
ATP5F1D	1.99952e-52	-0.256408	0.459	0.599	8.51717e-48	LEY	ATP5F1D
PDE2A	2.00941e-116	-0.256668	0.003	0.123	8.5593e-112	LEY	PDE2A
DDX5	2.10738e-79	-0.257142	0.937	0.944	8.97659e-75	LEY	DDX5
FRMD4A	4.8384e-105	-0.257424	0.017	0.143	2.06096e-100	LEY	FRMD4A
VMP1	6.88912e-10	-0.257616	0.283	0.309	2.93449e-05	LEY	VMP1
CCNL1	1.88672e-30	-0.257713	0.608	0.65	8.03669e-26	LEY	CCNL1
RAB13	2.70925e-29	-0.258156	0.508	0.542	1.15403e-24	LEY	RAB13
GATM	1.01231e-40	-0.258281	0.036	0.108	4.31204e-36	LEY	GATM
FRZB	7.73802e-52	-0.258799	0.048	0.141	3.29609e-47	LEY	FRZB
RAB11A	1.20032e-18	-0.25919	0.463	0.484	5.11289e-14	LEY	RAB11A
MT1E	5.27841e-06	-0.259226	0.291	0.305	0.224839	LEY	MT1E
HMGB2	3.45453e-17	-0.259362	0.518	0.522	1.47149e-12	LEY	HMGB2
CLIC4	5.23625e-46	-0.259454	0.226	0.339	2.23043e-41	LEY	CLIC4
NPC2	3.81768e-07	-0.25951	0.805	0.74	0.0162618	LEY	NPC2
IQGAP2	1.60705e-83	-0.259729	0.014	0.115	6.84538e-79	LEY	IQGAP2
CLIC1	8.38823e-30	-0.260071	0.789	0.767	3.57305e-25	LEY	CLIC1
JAM2	1.43962e-42	-0.262791	0.143	0.245	6.1322e-38	LEY	JAM2
FEZ2	1.91361e-32	-0.263382	0.394	0.464	8.15123e-28	LEY	FEZ2
NEXN	6.82561e-19	-0.264621	0.279	0.335	2.90744e-14	LEY	NEXN
CXCL16	5.45759e-30	-0.264978	0.133	0.212	2.32471e-25	LEY	CXCL16
RTF2	5.71017e-53	-0.265482	0.3	0.429	2.4323e-48	LEY	RTF2
ATP2B1	6.68348e-33	-0.265811	0.204	0.296	2.84689e-28	LEY	ATP2B1
PPFIBP1	1.30503e-14	-0.266051	0.286	0.329	5.5589e-10	LEY	PPFIBP1
MSN	1.35489e-31	-0.266201	0.464	0.515	5.77129e-27	LEY	MSN
CD86	2.20779e-95	-0.266619	0.003	0.104	9.4043e-91	LEY	CD86
TBXAS1	3.41659e-95	-0.266758	0.005	0.108	1.45533e-90	LEY	TBXAS1
STAB1	3.93227e-43	-0.267297	0.052	0.135	1.67499e-38	LEY	STAB1
HHEX	5.52898e-122	-0.267669	0.009	0.141	2.35512e-117	LEY	HHEX
DIPK2B	3.54942e-112	-0.268138	0.001	0.115	1.51191e-107	LEY	DIPK2B
TIE1	1.33667e-112	-0.268171	0.005	0.124	5.69366e-108	LEY	TIE1
LIMD2	6.41577e-73	-0.269562	0.037	0.146	2.73286e-68	LEY	LIMD2
FLT1	1.0461e-60	-0.269934	0.085	0.203	4.45598e-56	LEY	FLT1
NEDD9	1.76292e-104	-0.27033	0.032	0.171	7.50932e-100	LEY	NEDD9
MAP3K11	2.20522e-71	-0.270979	0.071	0.194	9.39336e-67	LEY	MAP3K11
NOP53	7.5741e-62	-0.271572	0.527	0.702	3.22626e-57	LEY	NOP53
PHACTR1	3.5305e-29	-0.271724	0.05	0.112	1.50385e-24	LEY	PHACTR1
AC004086.1	5.88655e-67	-0.27205	0.58	0.784	2.50743e-62	LEY	AC004086.1
GNAQ	8.92305e-32	-0.272138	0.279	0.357	3.80086e-27	LEY	GNAQ
RPL39	1.24958e-90	-0.273474	0.904	0.905	5.32269e-86	LEY	RPL39
LIMS2	2.26847e-60	-0.273542	0.092	0.208	9.66278e-56	LEY	LIMS2
ELK3	2.35353e-49	-0.274273	0.116	0.221	1.00251e-44	LEY	ELK3
VCAN	5.4182e-25	-0.274471	0.24	0.323	2.30794e-20	LEY	VCAN
HSP90AA1	1.36652e-56	-0.274552	0.956	0.945	5.82084e-52	LEY	HSP90AA1
FMO2	3.97189e-73	-0.275658	0.018	0.113	1.69187e-68	LEY	FMO2
SELENOW	5.21478e-37	-0.276243	0.441	0.557	2.22129e-32	LEY	SELENOW
CHCHD10	7.14934e-15	-0.276999	0.361	0.397	3.04533e-10	LEY	CHCHD10
SEC11C	1.71516e-83	-0.277152	0.097	0.246	7.30588e-79	LEY	SEC11C
COX5A	1.16359e-38	-0.277308	0.451	0.518	4.95644e-34	LEY	COX5A
FDPS	4.00634e-40	-0.277528	0.27	0.372	1.70654e-35	LEY	FDPS
PPIA	2.45962e-89	-0.278122	0.862	0.876	1.0477e-84	LEY	PPIA
EFHD2	2.35418e-28	-0.278569	0.152	0.23	1.00279e-23	LEY	EFHD2
RAC1	4.33865e-95	-0.279083	0.912	0.893	1.84809e-90	LEY	RAC1
TRA2B	1.58809e-34	-0.279265	0.567	0.606	6.76462e-30	LEY	TRA2B
HMGN2	3.83901e-48	-0.279446	0.507	0.597	1.63526e-43	LEY	HMGN2
ZFP36	2.02498e-32	-0.279452	0.82	0.828	8.62559e-28	LEY	ZFP36
SH3BP5	1.9416e-47	-0.279824	0.242	0.365	8.27044e-43	LEY	SH3BP5
GNAI2	2.58941e-41	-0.279975	0.693	0.712	1.10299e-36	LEY	GNAI2
NDUFV2	1.68931e-79	-0.280227	0.209	0.394	7.19578e-75	LEY	NDUFV2
EIF5	6.61741e-46	-0.282087	0.67	0.702	2.81875e-41	LEY	EIF5
ATOH8	1.81964e-95	-0.282507	0.016	0.13	7.75093e-91	LEY	ATOH8
ATP5F1B	2.88815e-52	-0.282859	0.409	0.545	1.23024e-47	LEY	ATP5F1B
ATP5PF	2.11977e-58	-0.282975	0.47	0.602	9.02938e-54	LEY	ATP5PF
RHOC	4.50483e-47	-0.283022	0.681	0.699	1.91888e-42	LEY	RHOC
CRIP1	5.01591e-14	-0.283213	0.082	0.125	2.13658e-09	LEY	CRIP1
FAM241A	8.57411e-91	-0.283723	0.036	0.161	3.65223e-86	LEY	FAM241A
CAVIN3	5.97413e-20	-0.28416	0.359	0.42	2.54474e-15	LEY	CAVIN3
MGAT4A	5.3287e-112	-0.284302	0.012	0.139	2.26981e-107	LEY	MGAT4A
CYP17A1	2.13555e-14	-0.284421	0.111	0.064	9.09659e-10	LEY	CYP17A1
LAP3	4.28645e-42	-0.284689	0.281	0.379	1.82586e-37	LEY	LAP3
GLRX	2.58037e-29	-0.285209	0.185	0.261	1.09913e-24	LEY	GLRX
RRAD	1.03702e-65	-0.285691	0.018	0.106	4.41729e-61	LEY	RRAD
UBE2S	4.45861e-37	-0.286766	0.195	0.293	1.89919e-32	LEY	UBE2S
CDA	1.55604e-120	-0.28677	0.003	0.126	6.62812e-116	LEY	CDA
PDLIM7	9.01656e-15	-0.287361	0.428	0.444	3.8407e-10	LEY	PDLIM7
IGSF6	2.44502e-64	-0.28746	0.018	0.102	1.04148e-59	LEY	IGSF6
ATP5F1C	7.88561e-62	-0.287482	0.391	0.534	3.35896e-57	LEY	ATP5F1C
LINC01921	2.70133e-14	-0.287577	0.067	0.113	1.15066e-09	LEY	LINC01921
TGFB1	1.33638e-37	-0.287583	0.216	0.31	5.69242e-33	LEY	TGFB1
CDC42EP3	1.90153e-74	-0.288083	0.182	0.344	8.09976e-70	LEY	CDC42EP3
EFNB2	1.22285e-110	-0.288276	0.009	0.131	5.20885e-106	LEY	EFNB2
FOS	1.77178e-29	-0.288553	0.872	0.86	7.54706e-25	LEY	FOS
ATP5F1A	9.24381e-58	-0.288738	0.406	0.544	3.93749e-53	LEY	ATP5F1A
NRGN	7.24084e-95	-0.288767	0.005	0.108	3.08431e-90	LEY	NRGN
NES	9.41192e-11	-0.289395	0.205	0.238	4.0091e-06	LEY	NES
NRP2	1.03817e-102	-0.29027	0.028	0.161	4.42217e-98	LEY	NRP2
CRIM1	1.54187e-58	-0.290303	0.1	0.217	6.56774e-54	LEY	CRIM1
H2AFY	5.8386e-39	-0.290684	0.382	0.461	2.48701e-34	LEY	H2AFY
GBP2	5.58417e-108	-0.291115	0.048	0.2	2.37863e-103	LEY	GBP2
TESC	3.39503e-100	-0.291385	0.016	0.135	1.44615e-95	LEY	TESC
TMEM88	1.16334e-98	-0.291672	0.007	0.114	4.95535e-94	LEY	TMEM88
YBX1	1.09575e-124	-0.291991	0.955	0.942	4.66746e-120	LEY	YBX1
KANK3	1.97986e-108	-0.292091	0.014	0.14	8.43343e-104	LEY	KANK3
ACTR3	3.87847e-45	-0.292149	0.345	0.441	1.65207e-40	LEY	ACTR3
RNF130	3.28015e-14	-0.292597	0.387	0.409	1.39721e-09	LEY	RNF130
CCDC69	7.87857e-81	-0.292667	0.058	0.185	3.35595e-76	LEY	CCDC69
ZFHX3	1.85385e-36	-0.293247	0.131	0.22	7.89665e-32	LEY	ZFHX3
PLAUR	1.23465e-43	-0.293476	0.056	0.139	5.25911e-39	LEY	PLAUR
SLFN5	1.01698e-59	-0.293945	0.071	0.178	4.33193e-55	LEY	SLFN5
GIMAP5	5.08678e-98	-0.296387	0.007	0.114	2.16676e-93	LEY	GIMAP5
ARPC4	1.06394e-53	-0.296528	0.296	0.417	4.53195e-49	LEY	ARPC4
UBC	1.61245e-105	-0.297166	0.968	0.969	6.86838e-101	LEY	UBC
CD300LG	3.00597e-59	-0.297186	0.066	0.174	1.28043e-54	LEY	CD300LG
ARL6IP1	5.87783e-42	-0.29731	0.407	0.485	2.50372e-37	LEY	ARL6IP1
NDUFA4	2.0851e-70	-0.298255	0.926	0.877	8.88167e-66	LEY	NDUFA4
MX1	2.23365e-50	-0.298381	0.165	0.282	9.51447e-46	LEY	MX1
ATP5PO	1.60788e-65	-0.30029	0.445	0.586	6.84893e-61	LEY	ATP5PO
MMRN2	1.05134e-58	-0.300394	0.06	0.161	4.47828e-54	LEY	MMRN2
USP53	1.01144e-59	-0.300614	0.069	0.179	4.30834e-55	LEY	USP53
HSPA2	7.52606e-124	-0.301347	0.026	0.178	3.2058e-119	LEY	HSPA2
JUNB	1.52202e-38	-0.301407	0.863	0.872	6.48321e-34	LEY	JUNB
LYL1	4.7406e-127	-0.301738	0.034	0.195	2.01931e-122	LEY	LYL1
HERPUD1	3.46347e-13	-0.302187	0.64	0.617	1.4753e-08	LEY	HERPUD1
RHOG	1.50625e-31	-0.30273	0.255	0.331	6.41603e-27	LEY	RHOG
TMBIM4.1	6.26298e-80	-0.302863	0.122	0.283	2.66778e-75	LEY	TMBIM4.1
CDKN1A	5.54662e-51	-0.303702	0.144	0.26	2.36264e-46	LEY	CDKN1A
ATF4	2.53886e-57	-0.304393	0.59	0.651	1.08145e-52	LEY	ATF4
CDH5	7.77249e-65	-0.304451	0.048	0.152	3.31077e-60	LEY	CDH5
TMEM173	9.39374e-41	-0.304864	0.207	0.304	4.00136e-36	LEY	TMEM173
POMP	5.0015e-71	-0.305344	0.707	0.747	2.13044e-66	LEY	POMP
NDUFB8.1	3.50807e-75	-0.305704	0.162	0.332	1.4943e-70	LEY	NDUFB8.1
REL	6.57904e-47	-0.307143	0.152	0.26	2.80241e-42	LEY	REL
RPL21	1.75869e-152	-0.307332	0.991	0.984	7.49132e-148	LEY	RPL21
ROBO4	4.62602e-95	-0.307397	0.025	0.146	1.9705e-90	LEY	ROBO4
EGR2	1.00687e-43	-0.307486	0.042	0.12	4.28886e-39	LEY	EGR2
TRIR	1.30111e-75	-0.308194	0.433	0.589	5.5422e-71	LEY	TRIR
HLA-F	5.55241e-41	-0.309321	0.167	0.262	2.3651e-36	LEY	HLA-F
AP2S1	2.47643e-46	-0.309339	0.471	0.539	1.05486e-41	LEY	AP2S1
CRISP2	5.76344e-17	-0.309813	0.072	0.125	2.45499e-12	LEY	CRISP2
MRPL23	9.81867e-84	-0.309832	0.159	0.322	4.18236e-79	LEY	MRPL23
ITGA1	2.96202e-77	-0.309887	0.051	0.172	1.2617e-72	LEY	ITGA1
FILIP1	2.09836e-62	-0.309986	0.025	0.113	8.93817e-58	LEY	FILIP1
CD34	1.92882e-11	-0.310063	0.49	0.335	8.21602e-07	LEY	CD34
C12orf75	3.25733e-34	-0.310401	0.079	0.158	1.38749e-29	LEY	C12orf75
RPL36A	3.90903e-88	-0.310423	0.337	0.563	1.66509e-83	LEY	RPL36A
PLEKHO1	1.47666e-42	-0.311066	0.198	0.296	6.28996e-38	LEY	PLEKHO1
TMEM204	1.78588e-53	-0.31129	0.192	0.314	7.60716e-49	LEY	TMEM204
SPECC1	2.04267e-97	-0.311451	0.09	0.253	8.70096e-93	LEY	SPECC1
RPL17	7.28325e-86	-0.311848	0.277	0.482	3.10237e-81	LEY	RPL17
ATP6V0B	6.72838e-39	-0.312097	0.44	0.506	2.86602e-34	LEY	ATP6V0B
STK17B	2.8555e-75	-0.31275	0.034	0.142	1.21633e-70	LEY	STK17B
COPE	6.53954e-11	-0.314189	0.667	0.646	2.78558e-06	LEY	COPE
PPP1CA	5.35985e-56	-0.314765	0.236	0.355	2.28308e-51	LEY	PPP1CA
CAMTA1	5.12276e-52	-0.314932	0.368	0.475	2.18209e-47	LEY	CAMTA1
DUSP23	1.31102e-84	-0.316449	0.108	0.259	5.58442e-80	LEY	DUSP23
ST6GALNAC1	7.88351e-126	-0.316489	0.006	0.139	3.35806e-121	LEY	ST6GALNAC1
F8	4.70527e-48	-0.317112	0.1	0.202	2.00426e-43	LEY	F8
EXOC6	6.70356e-110	-0.318055	0.044	0.196	2.85545e-105	LEY	EXOC6
CRHBP	2.58755e-101	-0.318524	0.003	0.108	1.10219e-96	LEY	CRHBP
OCIAD2	1.18285e-122	-0.318737	0.063	0.241	5.03849e-118	LEY	OCIAD2
COX17	6.44216e-56	-0.318956	0.385	0.495	2.7441e-51	LEY	COX17
LY86	7.52029e-107	-0.319216	0.004	0.117	3.20334e-102	LEY	LY86
ABRACL	3.29132e-114	-0.319623	0.034	0.182	1.40197e-109	LEY	ABRACL
FRMD4B	3.70844e-86	-0.319684	0.068	0.206	1.57965e-81	LEY	FRMD4B
FAM110D	2.09889e-125	-0.321247	0.004	0.133	8.94044e-121	LEY	FAM110D
PODXL	2.06771e-120	-0.32159	0.006	0.133	8.8076e-116	LEY	PODXL
WT1	1.01345e-109	-0.32174	0.018	0.149	4.3169e-105	LEY	WT1
SELENOH	7.21305e-64	-0.322599	0.262	0.399	3.07247e-59	LEY	SELENOH
SLC3A2	3.63436e-29	-0.323397	0.33	0.392	1.54809e-24	LEY	SLC3A2
LELP1	5.02859e-21	-0.323672	0.06	0.117	2.14198e-16	LEY	LELP1
SMTN	3.11163e-49	-0.324069	0.189	0.3	1.32543e-44	LEY	SMTN
FLNA	3.07252e-14	-0.325069	0.625	0.592	1.30877e-09	LEY	FLNA
EEF1D	1.27884e-92	-0.326102	0.573	0.764	5.44736e-88	LEY	EEF1D
RAP1A	5.84616e-53	-0.326487	0.367	0.467	2.49023e-48	LEY	RAP1A
CD59	1.87493e-09	-0.328047	0.783	0.68	7.98646e-05	LEY	CD59
MYCT1	2.4875e-137	-0.329035	0.005	0.148	1.05958e-132	LEY	MYCT1
NOTCH4	8.58801e-57	-0.329167	0.077	0.182	3.65815e-52	LEY	NOTCH4
SPARC	9.74979e-26	-0.330227	0.881	0.725	4.15302e-21	LEY	SPARC
CLEC2B	8.97278e-30	-0.331955	0.235	0.309	3.82205e-25	LEY	CLEC2B
LDB2	7.46945e-18	-0.332447	0.308	0.343	3.18169e-13	LEY	LDB2
RAB31	3.42786e-52	-0.332689	0.293	0.412	1.46013e-47	LEY	RAB31
GJA4	8.26555e-92	-0.332757	0.008	0.111	3.52079e-87	LEY	GJA4
PCBP1	3.03633e-70	-0.333352	0.404	0.552	1.29335e-65	LEY	PCBP1
C9orf16	3.17723e-77	-0.334492	0.406	0.529	1.35337e-72	LEY	C9orf16
HPCAL1	1.67884e-72	-0.335517	0.102	0.234	7.1512e-68	LEY	HPCAL1
MCL1	3.23157e-40	-0.336103	0.497	0.567	1.37652e-35	LEY	MCL1
COX4I1	1.65085e-133	-0.336261	0.883	0.895	7.03197e-129	LEY	COX4I1
VASP	6.2676e-87	-0.337246	0.195	0.361	2.66975e-82	LEY	VASP
TJP1	2.23559e-47	-0.338334	0.283	0.387	9.52271e-43	LEY	TJP1
EIF3L	1.33779e-86	-0.338858	0.368	0.555	5.69846e-82	LEY	EIF3L
EVI2A	4.94739e-99	-0.339779	0.011	0.123	2.10739e-94	LEY	EVI2A
CARHSP1	1.02736e-44	-0.340824	0.199	0.306	4.37616e-40	LEY	CARHSP1
MARCH1	7.84486e-93	-0.341963	0.016	0.128	3.34159e-88	LEY	MARCH1
IL13RA1	1.54507e-25	-0.342915	0.226	0.29	6.58138e-21	LEY	IL13RA1
NEAT1	5.888e-64	-0.343382	0.959	0.932	2.50805e-59	LEY	NEAT1
LCN6.1	1.0577e-95	-0.344156	0.004	0.105	4.50539e-91	LEY	LCN6.1
SPINT2	6.19499e-82	-0.344386	0.096	0.242	2.63882e-77	LEY	SPINT2
ACTN1	4.5784e-62	-0.345304	0.41	0.525	1.95021e-57	LEY	ACTN1
CTNNAL1	1.01276e-06	-0.349129	0.323	0.321	0.0431396	LEY	CTNNAL1
RNASET2	1.70947e-09	-0.349863	0.36	0.37	7.28167e-05	LEY	RNASET2
MSRB3	9.18433e-88	-0.350922	0.16	0.33	3.91216e-83	LEY	MSRB3
FLI1	1.11806e-165	-0.350946	0.009	0.182	4.7625e-161	LEY	FLI1
OAZ1	1.27369e-113	-0.353551	0.921	0.927	5.42542e-109	LEY	OAZ1
CD151	3.27165e-64	-0.35369	0.536	0.612	1.39359e-59	LEY	CD151
PTPRB	1.68204e-131	-0.353917	0.005	0.142	7.16482e-127	LEY	PTPRB
LMCD1	2.74044e-69	-0.354046	0.162	0.3	1.16732e-64	LEY	LMCD1
RPL7	1.47808e-104	-0.355743	0.978	0.948	6.29602e-100	LEY	RPL7
IL18	6.24283e-110	-0.355806	0.012	0.136	2.6592e-105	LEY	IL18
HES1	8.77457e-19	-0.357285	0.229	0.288	3.73762e-14	LEY	HES1
IFI44L	2.59316e-53	-0.357449	0.273	0.394	1.10458e-48	LEY	IFI44L
PYCARD	3.28403e-23	-0.359384	0.249	0.306	1.39887e-18	LEY	PYCARD
CCND1	6.35988e-63	-0.361261	0.162	0.306	2.70906e-58	LEY	CCND1
KDR	1.28205e-105	-0.362002	0.008	0.125	5.46102e-101	LEY	KDR
DNAJA1	9.61989e-51	-0.363913	0.627	0.666	4.09769e-46	LEY	DNAJA1
C4orf48	1.18443e-57	-0.36643	0.117	0.237	5.04521e-53	LEY	C4orf48
BTG2	2.66433e-50	-0.366467	0.498	0.599	1.1349e-45	LEY	BTG2
OGFRL1	1.80377e-15	-0.366725	0.251	0.292	7.68336e-11	LEY	OGFRL1
ADAP2	8.48864e-94	-0.367145	0.011	0.119	3.61582e-89	LEY	ADAP2
ENTPD1	1.51821e-148	-0.367301	0.031	0.208	6.46696e-144	LEY	ENTPD1
CD68	8.74389e-90	-0.367642	0.01	0.113	3.72455e-85	LEY	CD68
BGN	3.78109e-06	-0.368885	0.518	0.468	0.161059	LEY	BGN
ARPC5	1.09475e-89	-0.371325	0.576	0.672	4.66319e-85	LEY	ARPC5
EFNA1	1.03147e-116	-0.371765	0.017	0.153	4.39365e-112	LEY	EFNA1
CYBB	2.73353e-96	-0.37268	0.008	0.115	1.16437e-91	LEY	CYBB
TNFAIP3	1.97469e-28	-0.374202	0.124	0.197	8.41139e-24	LEY	TNFAIP3
MYH9	2.24319e-81	-0.377758	0.428	0.548	9.5551e-77	LEY	MYH9
PLAAT3	2.93956e-109	-0.379934	0.097	0.268	1.25213e-104	LEY	PLAAT3
CPVL	6.2629e-79	-0.380934	0.094	0.23	2.66774e-74	LEY	CPVL
DNAJB1	8.23064e-53	-0.381022	0.387	0.493	3.50592e-48	LEY	DNAJB1
CAPZA2	3.14327e-88	-0.381461	0.489	0.601	1.33891e-83	LEY	CAPZA2
GIMAP6	2.76939e-171	-0.381945	0.007	0.181	1.17965e-166	LEY	GIMAP6
AP002956.1.1	2.54725e-89	-0.383943	0.006	0.105	1.08503e-84	LEY	AP002956.1.1
U2AF1	1.08849e-105	-0.384609	0.203	0.417	4.63655e-101	LEY	U2AF1
BTNL9	6.81784e-113	-0.384737	0.008	0.132	2.90413e-108	LEY	BTNL9
GIMAP8	3.39032e-167	-0.38494	0.005	0.174	1.44414e-162	LEY	GIMAP8
ARRB2	2.42807e-105	-0.38596	0.037	0.177	1.03426e-100	LEY	ARRB2
GUK1	2.83037e-111	-0.387258	0.802	0.814	1.20562e-106	LEY	GUK1
SRSF7	7.70552e-66	-0.387535	0.673	0.726	3.28224e-61	LEY	SRSF7
MRPS6	1.72467e-99	-0.387597	0.237	0.42	7.3464e-95	LEY	MRPS6
CD44	4.62451e-56	-0.388594	0.062	0.16	1.96986e-51	LEY	CD44
HES4	1.94555e-64	-0.389744	0.041	0.144	8.28726e-60	LEY	HES4
PSMB8	6.33319e-48	-0.390837	0.324	0.411	2.69769e-43	LEY	PSMB8
CTSB	1.04698e-25	-0.39202	0.466	0.501	4.45972e-21	LEY	CTSB
CLEC4E	2.57408e-95	-0.39246	0.004	0.104	1.09646e-90	LEY	CLEC4E
AQP1	2.89151e-69	-0.39341	0.019	0.111	1.23167e-64	LEY	AQP1
ITGA6	3.14794e-140	-0.393853	0.021	0.182	1.34089e-135	LEY	ITGA6
EEF1A1	2.43401e-121	-0.394155	0.986	0.96	1.03679e-116	LEY	EEF1A1
PTPRE	1.79365e-145	-0.394382	0.008	0.161	7.64025e-141	LEY	PTPRE
GLIPR1	3.28844e-80	-0.394815	0.12	0.263	1.40075e-75	LEY	GLIPR1
ICAM2	1.98999e-129	-0.396128	0.015	0.162	8.47656e-125	LEY	ICAM2
UQCR11.1	1.3785e-97	-0.397115	0.155	0.347	5.87187e-93	LEY	UQCR11.1
TCOF1	2.14156e-24	-0.398234	0.143	0.212	9.12219e-20	LEY	TCOF1
RBP1	1.41718e-05	-0.399503	0.21	0.162	0.603664	LEY	RBP1
ADGRF5	5.55033e-137	-0.400737	0.008	0.154	2.36422e-132	LEY	ADGRF5
SYNE2	1.15054e-25	-0.401643	0.379	0.431	4.90085e-21	LEY	SYNE2
FOXP1	1.37482e-62	-0.40217	0.228	0.353	5.85616e-58	LEY	FOXP1
PSMB9	9.42818e-57	-0.402348	0.269	0.377	4.01603e-52	LEY	PSMB9
CAVIN1	6.37868e-46	-0.402382	0.473	0.544	2.71706e-41	LEY	CAVIN1
ETS1	4.81704e-59	-0.402938	0.129	0.246	2.05187e-54	LEY	ETS1
CCDC3	1.57039e-90	-0.4031	0.16	0.326	6.68924e-86	LEY	CCDC3
GRN	3.76603e-53	-0.404451	0.393	0.482	1.60418e-48	LEY	GRN
S100A16	7.58501e-16	-0.40525	0.386	0.396	3.23091e-11	LEY	S100A16
NPTX2	5.02257e-75	-0.408812	0.185	0.344	2.13941e-70	LEY	NPTX2
CALCRL	5.33697e-55	-0.409003	0.094	0.198	2.27334e-50	LEY	CALCRL
TGFBR2	3.47433e-50	-0.409583	0.242	0.346	1.47993e-45	LEY	TGFBR2
IFI16	2.53999e-41	-0.413536	0.537	0.557	1.08194e-36	LEY	IFI16
C1orf115	3.65217e-150	-0.414343	0.049	0.242	1.55568e-145	LEY	C1orf115
CD320	1.63027e-47	-0.414679	0.153	0.257	6.94431e-43	LEY	CD320
ATP5MC2	5.10697e-122	-0.415983	0.484	0.685	2.17537e-117	LEY	ATP5MC2
IFNGR1	9.06348e-29	-0.416172	0.415	0.453	3.86068e-24	LEY	IFNGR1
ARPC2	8.18549e-169	-0.418366	0.811	0.857	3.48669e-164	LEY	ARPC2
CSRP1	2.69093e-33	-0.41959	0.556	0.562	1.14623e-28	LEY	CSRP1
PPP1R15A	8.51913e-50	-0.420135	0.598	0.653	3.62881e-45	LEY	PPP1R15A
PDLIM3	2.82535e-65	-0.422667	0.205	0.348	1.20349e-60	LEY	PDLIM3
TGFBI	1.64303e-105	-0.423445	0.03	0.166	6.99863e-101	LEY	TGFBI
LCP1	2.19459e-122	-0.424477	0.013	0.149	9.34806e-118	LEY	LCP1
MSR1	3.70431e-101	-0.427273	0.012	0.129	1.57789e-96	LEY	MSR1
CKLF	4.53275e-63	-0.429645	0.129	0.256	1.93077e-58	LEY	CKLF
TSC22D3	5.54461e-74	-0.429645	0.644	0.709	2.36178e-69	LEY	TSC22D3
RPL26	3.25992e-134	-0.430347	0.944	0.929	1.38859e-129	LEY	RPL26
HSPA1A	6.58345e-10	-0.430413	0.685	0.655	2.80429e-05	LEY	HSPA1A
DSTN	7.08528e-11	-0.430444	0.932	0.792	3.01805e-06	LEY	DSTN
GPIHBP1	4.77365e-149	-0.432134	0.005	0.157	2.03338e-144	LEY	GPIHBP1
ATP5MG	2.87746e-120	-0.433315	0.482	0.667	1.22568e-115	LEY	ATP5MG
SPI1	2.78082e-124	-0.433582	0.011	0.147	1.18452e-119	LEY	SPI1
ASS1	9.6578e-124	-0.433939	0.132	0.329	4.11384e-119	LEY	ASS1
SMAP2	1.43054e-92	-0.435011	0.065	0.205	6.09352e-88	LEY	SMAP2
CCL2	1.76801e-28	-0.436114	0.062	0.129	7.53102e-24	LEY	CCL2
EDN1	1.06646e-87	-0.438101	0.006	0.103	4.54268e-83	LEY	EDN1
BEX1	2.0331e-18	-0.44139	0.058	0.105	8.66019e-14	LEY	BEX1
GPSM3	7.34778e-151	-0.44206	0.01	0.17	3.12986e-146	LEY	GPSM3
SEC14L1	3.19571e-91	-0.442158	0.148	0.304	1.36125e-86	LEY	SEC14L1
FTH1	1.30608e-79	-0.442724	0.767	0.86	5.56338e-75	LEY	FTH1
RDX	2.38351e-14	-0.446372	0.736	0.66	1.01528e-09	LEY	RDX
FAM49B	2.44128e-104	-0.446611	0.067	0.219	1.03989e-99	LEY	FAM49B
CD93	9.38217e-199	-0.447072	0.03	0.252	3.99643e-194	LEY	CD93
STMN1	3.18388e-52	-0.451485	0.21	0.329	1.35621e-47	LEY	STMN1
ARL4A	7.63698e-49	-0.452276	0.231	0.331	3.25305e-44	LEY	ARL4A
TM4SF1	3.38634e-05	-0.452762	0.615	0.469	1	LEY	TM4SF1
C3AR1	1.02459e-125	-0.455983	0.007	0.142	4.36434e-121	LEY	C3AR1
CYYR1	3.36949e-162	-0.456739	0.005	0.169	1.43527e-157	LEY	CYYR1
ACTN4	6.12962e-84	-0.457229	0.278	0.419	2.61097e-79	LEY	ACTN4
ISYNA1	5.82758e-41	-0.460433	0.256	0.357	2.48232e-36	LEY	ISYNA1
AC020916.1	4.06151e-80	-0.46076	0.126	0.274	1.73004e-75	LEY	AC020916.1
RPL27A	5.54268e-177	-0.461513	0.945	0.943	2.36096e-172	LEY	RPL27A
KLF2	1.4563e-57	-0.467038	0.491	0.61	6.20327e-53	LEY	KLF2
NFKBIZ	3.83904e-63	-0.470702	0.213	0.347	1.63528e-58	LEY	NFKBIZ
ARHGDIB	1.2122e-38	-0.470816	0.41	0.466	5.16349e-34	LEY	ARHGDIB
EMCN	6.00968e-167	-0.471478	0.007	0.18	2.55988e-162	LEY	EMCN
PCAT19	9.69041e-97	-0.472598	0.05	0.189	4.12773e-92	LEY	PCAT19
YWHAH	1.81317e-75	-0.473516	0.333	0.47	7.72336e-71	LEY	YWHAH
FYB1	3.88585e-129	-0.474235	0.014	0.157	1.65522e-124	LEY	FYB1
SLC25A6	2.3275e-151	-0.478409	0.371	0.661	9.91423e-147	LEY	SLC25A6
RPS26	2.91824e-126	-0.47879	0.87	0.895	1.24305e-121	LEY	RPS26
SOX17	2.5854e-155	-0.478968	0.005	0.163	1.10128e-150	LEY	SOX17
VSIR	5.77807e-104	-0.479482	0.108	0.27	2.46123e-99	LEY	VSIR
ARL6IP4	7.88063e-164	-0.479799	0.29	0.574	3.35683e-159	LEY	ARL6IP4
ISG15	1.09144e-112	-0.48099	0.163	0.361	4.64909e-108	LEY	ISG15
CLU	0.00787474	-0.481739	0.564	0.472	1	LEY	CLU
HLA-A	7.20588e-63	-0.482932	0.933	0.901	3.06942e-58	LEY	HLA-A
ARHGAP29	3.80018e-96	-0.483357	0.121	0.282	1.61873e-91	LEY	ARHGAP29
ALDOA	9.32757e-144	-0.484132	0.361	0.64	3.97317e-139	LEY	ALDOA
DUSP2	5.19808e-84	-0.48608	0.043	0.167	2.21418e-79	LEY	DUSP2
TNP1	3.48192e-46	-0.48726	0.2	0.342	1.48316e-41	LEY	TNP1
CCDC85B	2.91394e-139	-0.492889	0.618	0.721	1.24122e-134	LEY	CCDC85B
CTSZ	6.58407e-81	-0.493149	0.206	0.35	2.80455e-76	LEY	CTSZ
TSPO	3.62518e-173	-0.494435	0.547	0.72	1.54418e-168	LEY	TSPO
S100A11	1.78469e-72	-0.495995	0.777	0.784	7.60206e-68	LEY	S100A11
FKBP1A	2.20277e-101	-0.497057	0.628	0.691	9.38292e-97	LEY	FKBP1A
CSF1R	4.06855e-129	-0.498329	0.012	0.155	1.73304e-124	LEY	CSF1R
LBH	1.85856e-68	-0.498933	0.079	0.203	7.91673e-64	LEY	LBH
NUAK1	2.88318e-113	-0.500904	0.045	0.195	1.22812e-108	LEY	NUAK1
TUBA1B	7.50071e-118	-0.503376	0.499	0.702	3.195e-113	LEY	TUBA1B
GPR34	4.5292e-105	-0.506141	0.013	0.133	1.92926e-100	LEY	GPR34
CD53	7.06662e-150	-0.506564	0.007	0.164	3.0101e-145	LEY	CD53
TINAGL1	3.07589e-114	-0.506635	0.046	0.2	1.31021e-109	LEY	TINAGL1
SERTAD1	4.50896e-96	-0.507149	0.177	0.345	1.92064e-91	LEY	SERTAD1
CAP1	1.3207e-157	-0.509472	0.354	0.57	5.62563e-153	LEY	CAP1
UTRN	3.78893e-99	-0.510815	0.226	0.393	1.61393e-94	LEY	UTRN
MYL6	1.88241e-201	-0.512529	0.983	0.976	8.0183e-197	LEY	MYL6
RPS10	4.87769e-169	-0.514095	0.347	0.641	2.0777e-164	LEY	RPS10
SLC2A3	8.1626e-107	-0.520082	0.137	0.316	3.47694e-102	LEY	SLC2A3
EVI2B	1.09494e-145	-0.523585	0.007	0.159	4.66401e-141	LEY	EVI2B
SORBS2	7.07578e-153	-0.52389	0.013	0.178	3.014e-148	LEY	SORBS2
ACTB	8.45874e-304	-0.523916	0.993	0.993	3.60309e-299	LEY	ACTB
DDIT4	4.89091e-87	-0.523974	0.275	0.444	2.08333e-82	LEY	DDIT4
RHOB	3.49529e-58	-0.52435	0.698	0.721	1.48885e-53	LEY	RHOB
ARHGAP18	2.9514e-185	-0.525658	0.025	0.23	1.25718e-180	LEY	ARHGAP18
MYL12A	2.67764e-199	-0.526746	0.835	0.871	1.14057e-194	LEY	MYL12A
CA4	4.88678e-111	-0.527963	0.009	0.132	2.08157e-106	LEY	CA4
ADGRL4	2.82904e-171	-0.528955	0.006	0.18	1.20506e-166	LEY	ADGRL4
ATP2B1-AS1	4.44002e-109	-0.530982	0.037	0.182	1.89127e-104	LEY	ATP2B1-AS1
F13A1	4.44093e-102	-0.5341	0.014	0.133	1.89166e-97	LEY	F13A1
TSPAN7	3.80455e-185	-0.534966	0.018	0.216	1.62059e-180	LEY	TSPAN7
CFL1	0	-0.536395	0.873	0.935	0	LEY	CFL1
NR4A2	1.65125e-58	-0.537638	0.126	0.244	7.03367e-54	LEY	NR4A2
FCGR2B	1.19043e-132	-0.538875	0.008	0.15	5.07075e-128	LEY	FCGR2B
RGCC	5.21649e-120	-0.540483	0.018	0.159	2.22201e-115	LEY	RGCC
GAPDH	6.71226e-168	-0.541104	0.666	0.828	2.85915e-163	LEY	GAPDH
TXNIP	3.30331e-93	-0.541867	0.917	0.89	1.40708e-88	LEY	TXNIP
IER5	6.28459e-90	-0.546597	0.188	0.348	2.67699e-85	LEY	IER5
CD37	1.65537e-155	-0.551185	0.011	0.176	7.0512e-151	LEY	CD37
GADD45A	1.70834e-62	-0.556775	0.323	0.437	7.27684e-58	LEY	GADD45A
ECSCR	9.92652e-178	-0.55712	0.009	0.191	4.2283e-173	LEY	ECSCR
TPM3	3.49594e-122	-0.558912	0.3	0.472	1.48913e-117	LEY	TPM3
CLEC10A	8.98105e-105	-0.561756	0.012	0.131	3.82557e-100	LEY	CLEC10A
HCLS1	4.24885e-160	-0.562479	0.023	0.203	1.80984e-155	LEY	HCLS1
TPM1	1.2097e-44	-0.563124	0.627	0.647	5.15285e-40	LEY	TPM1
TNFSF10	2.59611e-77	-0.563381	0.161	0.295	1.10584e-72	LEY	TNFSF10
CLEC7A	1.54485e-131	-0.564329	0.009	0.15	6.58043e-127	LEY	CLEC7A
LPAR6	4.17108e-118	-0.564747	0.139	0.32	1.77671e-113	LEY	LPAR6
MGST2	6.7798e-103	-0.565074	0.256	0.416	2.88792e-98	LEY	MGST2
GPR183	2.75208e-123	-0.565797	0.01	0.145	1.17228e-118	LEY	GPR183
ATP5F1E	1.34756e-155	-0.567341	0.521	0.728	5.74005e-151	LEY	ATP5F1E
SH3BGRL3	8.0813e-117	-0.569626	0.543	0.662	3.44231e-112	LEY	SH3BGRL3
ID2	4.33771e-44	-0.572567	0.447	0.514	1.84769e-39	LEY	ID2
MAFB	1.82655e-16	-0.572696	0.336	0.372	7.78038e-12	LEY	MAFB
PDLIM1	3.30361e-216	-0.576061	0.022	0.251	1.4072e-211	LEY	PDLIM1
UBB	4.2251e-191	-0.577914	0.559	0.775	1.79972e-186	LEY	UBB
TAGLN2	9.48996e-74	-0.578097	0.421	0.515	4.04234e-69	LEY	TAGLN2
GIMAP1	7.84173e-237	-0.578921	0.013	0.25	3.34026e-232	LEY	GIMAP1
FCGR2A	1.06232e-131	-0.581529	0.022	0.175	4.52504e-127	LEY	FCGR2A
CAV1	3.77649e-40	-0.583093	0.815	0.697	1.60863e-35	LEY	CAV1
TSC22D1	4.54386e-59	-0.585089	0.551	0.594	1.9355e-54	LEY	TSC22D1
S100A10	7.77092e-17	-0.58808	0.682	0.595	3.3101e-12	LEY	S100A10
RGS2	4.10017e-72	-0.588902	0.259	0.407	1.74651e-67	LEY	RGS2
ARPC3	9.91319e-161	-0.591882	0.696	0.774	4.22262e-156	LEY	ARPC3
TYMP	8.64724e-159	-0.592024	0.017	0.192	3.68338e-154	LEY	TYMP
LMO2	8.60543e-188	-0.593239	0.025	0.231	3.66557e-183	LEY	LMO2
FCGR3A	5.94677e-127	-0.593712	0.004	0.135	2.53309e-122	LEY	FCGR3A
VAMP8	4.36995e-122	-0.596428	0.048	0.209	1.86142e-117	LEY	VAMP8
CALM1	1.09932e-280	-0.598472	0.853	0.911	4.68266e-276	LEY	CALM1
CNN1	3.67787e-119	-0.599482	0.116	0.305	1.56663e-114	LEY	CNN1
H3F3A	1.8819e-204	-0.604349	0.567	0.786	8.01615e-200	LEY	H3F3A
CORO1A	1.82931e-136	-0.614006	0.022	0.179	7.79215e-132	LEY	CORO1A
SGK1	2.82725e-126	-0.616855	0.065	0.242	1.2043e-121	LEY	SGK1
ETS2	6.21551e-192	-0.621527	0.134	0.382	2.64756e-187	LEY	ETS2
PTPRC	7.62269e-151	-0.624115	0.011	0.172	3.24696e-146	LEY	PTPRC
PALMD	4.40219e-109	-0.626488	0.119	0.288	1.87516e-104	LEY	PALMD
ANXA1	1.77843e-22	-0.628055	0.478	0.48	7.57539e-18	LEY	ANXA1
APOA1	1.47211e-20	-0.636124	0.178	0.237	6.27061e-16	LEY	APOA1
PFN1	6.12363e-298	-0.636424	0.803	0.886	2.60842e-293	LEY	PFN1
EHD4	2.15269e-184	-0.637493	0.046	0.262	9.16959e-180	LEY	EHD4
SOX18	6.01119e-176	-0.637618	0.009	0.19	2.56053e-171	LEY	SOX18
IRF1	2.51304e-76	-0.63933	0.286	0.429	1.07045e-71	LEY	IRF1
TM4SF18	1.16754e-147	-0.63972	0.027	0.198	4.97323e-143	LEY	TM4SF18
MNDA	3.93379e-138	-0.64108	0.015	0.17	1.67564e-133	LEY	MNDA
HCST	2.30579e-145	-0.644784	0.011	0.168	9.82175e-141	LEY	HCST
ESAM	5.63999e-218	-0.652516	0.01	0.23	2.40241e-213	LEY	ESAM
SPARCL1	5.1125e-60	-0.654868	0.943	0.759	2.17772e-55	LEY	SPARCL1
BTG1	6.16122e-229	-0.655214	0.793	0.872	2.62443e-224	LEY	BTG1
FABP5	1.35859e-125	-0.655878	0.023	0.172	5.78703e-121	LEY	FABP5
ATF3	7.83345e-133	-0.669172	0.134	0.336	3.33674e-128	LEY	ATF3
EIF4A1	7.11073e-221	-0.674015	0.287	0.61	3.02889e-216	LEY	EIF4A1
IGFBP2	4.38904e-167	-0.675028	0.225	0.502	1.86956e-162	LEY	IGFBP2
HLA-DMB	1.30157e-198	-0.677832	0.016	0.225	5.54415e-194	LEY	HLA-DMB
RAMP2	4.17204e-27	-0.684241	0.271	0.323	1.77712e-22	LEY	RAMP2
CD83	2.70856e-152	-0.706054	0.014	0.18	1.15374e-147	LEY	CD83
LRRFIP1	1.37907e-208	-0.71035	0.207	0.463	5.8743e-204	LEY	LRRFIP1
CXCR4	1.87931e-105	-0.716433	0.017	0.141	8.00513e-101	LEY	CXCR4
EPAS1	8.71404e-162	-0.718132	0.06	0.262	3.71183e-157	LEY	EPAS1
CTSS	1.06328e-137	-0.722006	0.051	0.227	4.52915e-133	LEY	CTSS
COTL1	2.7852e-162	-0.723228	0.077	0.288	1.18638e-157	LEY	COTL1
ACTA2	1.19208e-32	-0.728157	0.457	0.501	5.07777e-28	LEY	ACTA2
VSIG4	3.19428e-155	-0.732432	0.007	0.169	1.36064e-150	LEY	VSIG4
LST1	2.75095e-143	-0.734585	0.018	0.178	1.17179e-138	LEY	LST1
HLA-DQA2	2.92525e-140	-0.741289	0.01	0.16	1.24604e-135	LEY	HLA-DQA2
HSPB1	1.78276e-212	-0.741993	0.69	0.794	7.59385e-208	LEY	HSPB1
MS4A7	5.70996e-125	-0.744397	0.016	0.158	2.43221e-120	LEY	MS4A7
DUSP6	4.22769e-231	-0.746177	0.025	0.269	1.80083e-226	LEY	DUSP6
NOSTRIN	6.32992e-158	-0.747998	0.061	0.259	2.69629e-153	LEY	NOSTRIN
RP13-49I15.5	1.12891e-16	-0.74849	0.157	0.094	4.80873e-12	LEY	RP13-49I15.5
ITGB2	1.01486e-172	-0.748973	0.013	0.194	4.32289e-168	LEY	ITGB2
GMFG	3.69322e-307	-0.750011	0.018	0.315	1.57317e-302	LEY	GMFG
INSL3	1.65675e-109	-0.762549	0.673	0.392	7.05708e-105	LEY	INSL3
MYH11	2.06673e-18	-0.764052	0.536	0.48	8.80345e-14	LEY	MYH11
RNASE6	4.07121e-150	-0.766876	0.009	0.168	1.73417e-145	LEY	RNASE6
GADD45B	4.10633e-120	-0.770606	0.502	0.645	1.74913e-115	LEY	GADD45B
MYL9	4.65741e-27	-0.782675	0.877	0.713	1.98387e-22	LEY	MYL9
C1orf162	2.33909e-149	-0.785238	0.017	0.181	9.96357e-145	LEY	C1orf162
CLEC14A	4.86183e-195	-0.791794	0.012	0.213	2.07094e-190	LEY	CLEC14A
GSTA1	2.08879e-85	-0.800545	0.506	0.269	8.89743e-81	LEY	GSTA1
GIMAP4	0	-0.803993	0.014	0.322	0	LEY	GIMAP4
MEF2C	0	-0.816989	0.221	0.566	0	LEY	MEF2C
RAMP3	1.26566e-191	-0.8199	0.013	0.211	5.39122e-187	LEY	RAMP3
ARPC1B	7.75752e-269	-0.820033	0.067	0.362	3.30439e-264	LEY	ARPC1B
EGFL7	1.92661e-152	-0.831364	0.106	0.311	8.2066e-148	LEY	EGFL7
B2M	1.09884e-165	-0.83425	0.995	0.982	4.68063e-161	LEY	B2M
HLA-C	1.63445e-143	-0.837599	0.878	0.875	6.96209e-139	LEY	HLA-C
CRIP2	4.45133e-177	-0.865946	0.104	0.329	1.89609e-172	LEY	CRIP2
CD9	5.84386e-244	-0.869395	0.151	0.45	2.48925e-239	LEY	CD9
SLC9A3R2	3.74513e-19	-0.871612	0.358	0.381	1.59527e-14	LEY	SLC9A3R2
TMSB10	2.09437e-275	-0.87649	0.986	0.981	8.92119e-271	LEY	TMSB10
ID3	3.9894e-61	-0.884336	0.179	0.295	1.69933e-56	LEY	ID3
LAPTM5	1.64369e-196	-0.899058	0.014	0.218	7.00148e-192	LEY	LAPTM5
AP1S2	4.16884e-307	-0.908448	0.074	0.393	1.77576e-302	LEY	AP1S2
ALOX5AP	4.17572e-162	-0.912336	0.022	0.204	1.77869e-157	LEY	ALOX5AP
KLF6	5.06656e-83	-0.915185	0.522	0.614	2.15815e-78	LEY	KLF6
IL1B	2.14021e-94	-0.933467	0.006	0.109	9.11642e-90	LEY	IL1B
IER3	5.30796e-187	-0.937919	0.081	0.316	2.26098e-182	LEY	IER3
CXCL2	1.90632e-147	-0.948364	0.015	0.177	8.12018e-143	LEY	CXCL2
CCN2	4.40688e-180	-0.954826	0.151	0.411	1.87715e-175	LEY	CCN2
NFKBIA	6.42873e-147	-0.959932	0.646	0.73	2.73838e-142	LEY	NFKBIA
PRM1	1.15554e-112	-0.983359	0.36	0.629	4.92216e-108	LEY	PRM1
HLA-DMA	5.71575e-278	-1.02132	0.047	0.338	2.43468e-273	LEY	HLA-DMA
CD163	1.0527e-140	-1.02752	0.011	0.163	4.4841e-136	LEY	CD163
CYBA	1.85443e-63	-1.03281	0.272	0.376	7.89913e-59	LEY	CYBA
GIMAP7	0	-1.03522	0.017	0.322	0	LEY	GIMAP7
CXCL3	2.94907e-96	-1.03591	0.013	0.125	1.25619e-91	LEY	CXCL3
FCER1A	9.98713e-116	-1.04131	0.006	0.129	4.25412e-111	LEY	FCER1A
FXYD5	0	-1.04535	0.04	0.401	0	LEY	FXYD5
HLA-B	1.74953e-136	-1.05596	0.853	0.834	7.45232e-132	LEY	HLA-B
DUSP1	5.11822e-299	-1.05863	0.621	0.822	2.18016e-294	LEY	DUSP1
IFI27	2.72021e-46	-1.06512	0.504	0.541	1.1587e-41	LEY	IFI27
GPX1	1.9231e-108	-1.07233	0.534	0.633	8.19162e-104	LEY	GPX1
HLA-E	2.75305e-160	-1.07628	0.7	0.753	1.17269e-155	LEY	HLA-E
PRSS23	5.08242e-182	-1.09021	0.091	0.317	2.16491e-177	LEY	PRSS23
PTMA	0	-1.09085	0.969	0.972	0	LEY	PTMA
IER2	4.3775e-215	-1.09334	0.558	0.738	1.86464e-210	LEY	IER2
A2M	2.14419e-261	-1.10771	0.264	0.545	9.13337e-257	LEY	A2M
MS4A6A	7.79687e-175	-1.12217	0.015	0.201	3.32116e-170	LEY	MS4A6A
PRM2	4.72003e-102	-1.12661	0.344	0.597	2.01054e-97	LEY	PRM2
BCAM	8.0577e-238	-1.12889	0.079	0.349	3.43226e-233	LEY	BCAM
HLA-DRB5	2.61822e-206	-1.13901	0.034	0.262	1.11526e-201	LEY	HLA-DRB5
TMSB4X	0	-1.15969	0.99	0.981	0	LEY	TMSB4X
CD14	2.56623e-165	-1.17105	0.04	0.235	1.09311e-160	LEY	CD14
C1QC	3.77685e-148	-1.18009	0.02	0.186	1.60879e-143	LEY	C1QC
AIF1	3.96968e-176	-1.1938	0.02	0.21	1.69093e-171	LEY	AIF1
FCER1G	5.58992e-172	-1.20331	0.019	0.205	2.38108e-167	LEY	FCER1G
CLDN5	2.71121e-189	-1.20621	0.01	0.203	1.15487e-184	LEY	CLDN5
LYZ	1.07229e-139	-1.22913	0.01	0.159	4.56752e-135	LEY	LYZ
SAT1	7.09505e-306	-1.24103	0.56	0.765	3.02221e-301	LEY	SAT1
VWF	1.75339e-207	-1.26748	0.024	0.245	7.46873e-203	LEY	VWF
GNG11	7.7125e-60	-1.27793	0.489	0.53	3.28522e-55	LEY	GNG11
RGS5	1.19947e-36	-1.2867	0.036	0.102	5.10928e-32	LEY	RGS5
HLA-DQA1	3.77655e-207	-1.31282	0.018	0.235	1.60866e-202	LEY	HLA-DQA1
RBP7	6.99304e-239	-1.32562	0.026	0.274	2.97876e-234	LEY	RBP7
CCL4	7.07296e-93	-1.32689	0.029	0.151	3.0128e-88	LEY	CCL4
HLA-DQB1	1.80694e-271	-1.33244	0.032	0.312	7.69685e-267	LEY	HLA-DQB1
C1QB	8.89949e-138	-1.36175	0.027	0.188	3.79083e-133	LEY	C1QB
RGS1	1.85207e-151	-1.37814	0.015	0.18	7.88907e-147	LEY	RGS1
RNASE1	4.17466e-149	-1.39324	0.29	0.483	1.77824e-144	LEY	RNASE1
TAGLN	1.16457e-123	-1.42727	0.248	0.445	4.9606e-119	LEY	TAGLN
ID1	1.08384e-154	-1.4806	0.089	0.291	4.61673e-150	LEY	ID1
C1QA	9.03075e-137	-1.51233	0.035	0.201	3.84674e-132	LEY	C1QA
SRGN	0	-1.51763	0.094	0.527	0	LEY	SRGN
TYROBP	6.38033e-170	-1.58449	0.029	0.22	2.71776e-165	LEY	TYROBP
CXCL8	3.66018e-123	-1.66432	0.015	0.155	1.55909e-118	LEY	CXCL8
CCL3	1.96071e-119	-1.73536	0.022	0.165	8.35186e-115	LEY	CCL3
HLA-DPB1	1.94779e-192	-2.07379	0.262	0.487	8.29682e-188	LEY	HLA-DPB1
HLA-DPA1	1.21518e-224	-2.13855	0.295	0.541	5.17616e-220	LEY	HLA-DPA1
HLA-DRB1	0	-2.32279	0.089	0.484	0	LEY	HLA-DRB1
CD74	1.15752e-201	-2.55086	0.394	0.571	4.93057e-197	LEY	CD74
HLA-DRA	1.0737e-292	-2.74937	0.161	0.47	4.57355e-288	LEY	HLA-DRA
ACTA2.1	0	1.56343	0.971	0.359	0	MYD	ACTA2
MYH11.1	0	1.42258	0.992	0.385	0	MYD	MYH11
TAGLN.1	0	1.35297	0.767	0.251	0	MYD	TAGLN
TPM2	0	1.26541	0.993	0.673	0	MYD	TPM2
FHL2	0	1.22499	0.984	0.579	0	MYD	FHL2
BGN.1	0	1.1772	0.924	0.384	0	MYD	BGN
MYLK	0	1.15115	0.944	0.524	0	MYD	MYLK
DPEP1	0	1.13448	0.964	0.426	0	MYD	DPEP1
CKB	0	1.1325	0.965	0.552	0	MYD	CKB
MYL9.1	0	1.13246	0.993	0.738	0	MYD	MYL9
AEBP1	0	1.0566	0.974	0.516	0	MYD	AEBP1
WFDC1	0	1.04934	0.826	0.209	0	MYD	WFDC1
CNN1.1	0	1.04866	0.662	0.107	0	MYD	CNN1
RASD1	0	1.02465	0.782	0.252	0	MYD	RASD1
MFAP4	0	1.01062	0.874	0.347	0	MYD	MFAP4
NPTX2.1	0	1.00385	0.709	0.161	0	MYD	NPTX2
C11orf96	0	0.996184	0.969	0.568	0	MYD	C11orf96
IGFBP2.1	0	0.964008	0.739	0.283	0	MYD	IGFBP2
F3	0	0.950929	0.844	0.316	0	MYD	F3
AK1	0	0.93705	0.856	0.45	0	MYD	AK1
SFRP4	0	0.930138	0.819	0.316	0	MYD	SFRP4
PDLIM7.1	0	0.929887	0.829	0.339	0	MYD	PDLIM7
PEMT	0	0.917503	0.82	0.324	0	MYD	PEMT
KCNMB1	0	0.909256	0.813	0.242	0	MYD	KCNMB1
APOE.1	0	0.902473	0.992	0.671	0	MYD	APOE
SMOC2	0	0.899155	0.978	0.537	0	MYD	SMOC2
VCAN.1	0	0.89735	0.717	0.177	0	MYD	VCAN
PTGDS.1	0	0.889062	0.996	0.854	0	MYD	PTGDS
TPM1.1	0	0.888449	0.953	0.559	0	MYD	TPM1
ENG	0	0.887478	0.988	0.727	0	MYD	ENG
NEXN.1	0	0.861159	0.746	0.201	0	MYD	NEXN
PDLIM3.1	0	0.855498	0.716	0.174	0	MYD	PDLIM3
MATN2	0	0.814584	0.882	0.44	0	MYD	MATN2
MMP23B	0	0.809867	0.621	0.189	0	MYD	MMP23B
PTCH1	0	0.807511	0.843	0.373	0	MYD	PTCH1
CSRP1.1	0	0.792141	0.874	0.481	0	MYD	CSRP1
MYL6.1	0	0.791266	0.996	0.975	0	MYD	MYL6
SMOC1	0	0.787084	0.663	0.146	0	MYD	SMOC1
TNS1	0	0.781807	0.879	0.47	0	MYD	TNS1
TCEAL4.1	0	0.759978	0.988	0.788	0	MYD	TCEAL4
KRT13.1	1.54626e-220	0.757724	0.518	0.164	6.58643e-216	MYD	KRT13
PDE5A	0	0.753192	0.726	0.241	0	MYD	PDE5A
TPM4	0	0.743279	0.949	0.659	0	MYD	TPM4
CHGA	0	0.73335	0.651	0.202	0	MYD	CHGA
SPARC.1	0	0.722459	0.987	0.75	0	MYD	SPARC
KRT17	9.40026e-210	0.708823	0.178	0.012	4.00414e-205	MYD	KRT17
MORF4L2	3.38194e-307	0.702879	0.952	0.689	1.44057e-302	MYD	MORF4L2
MMP2.1	3.29753e-301	0.695478	0.941	0.537	1.40462e-296	MYD	MMP2
ACTN1.1	0	0.694148	0.834	0.382	0	MYD	ACTN1
MGST1	0	0.689993	0.672	0.191	0	MYD	MGST1
PALLD	3.34763e-298	0.685502	0.834	0.444	1.42596e-293	MYD	PALLD
FLNA.1	0	0.684332	0.898	0.535	0	MYD	FLNA
PPP2CB	1.64992e-300	0.665683	0.803	0.415	7.02798e-296	MYD	PPP2CB
LAMC3.1	1.24372e-212	0.663418	0.801	0.437	5.29774e-208	MYD	LAMC3
TSHZ2.1	4.75312e-305	0.659064	0.947	0.551	2.02464e-300	MYD	TSHZ2
OSR2.1	1.19315e-279	0.650673	0.952	0.565	5.08234e-275	MYD	OSR2
CCN1	1.11053e-141	0.64828	0.535	0.246	4.73043e-137	MYD	CCN1
LMOD1	1.38584e-280	0.648164	0.763	0.352	5.9031e-276	MYD	LMOD1
DSTN.1	0	0.638799	0.989	0.824	0	MYD	DSTN
GAMT	1.67782e-243	0.631367	0.767	0.404	7.14686e-239	MYD	GAMT
TCEAL1	1.96911e-229	0.628604	0.826	0.485	8.38762e-225	MYD	TCEAL1
BEX3	2.8521e-293	0.626078	0.983	0.769	1.21488e-288	MYD	BEX3
COLEC11	9.94641e-279	0.622909	0.575	0.176	4.23677e-274	MYD	COLEC11
TIMP2.1	5.21912e-281	0.622223	0.961	0.691	2.22314e-276	MYD	TIMP2
NUPR1	1.47424e-296	0.619737	0.973	0.731	6.27969e-292	MYD	NUPR1
DPYSL3	5.98238e-259	0.615556	0.688	0.308	2.54826e-254	MYD	DPYSL3
NT5DC2	1.13954e-263	0.608907	0.691	0.28	4.854e-259	MYD	NT5DC2
ABLIM1.1	7.2036e-255	0.60527	0.864	0.508	3.06844e-250	MYD	ABLIM1
MZT2A	5.32337e-225	0.598421	0.826	0.511	2.26754e-220	MYD	MZT2A
ALDOA.1	7.39077e-119	0.596539	0.669	0.472	3.14817e-114	MYD	ALDOA
NR2F2.1	4.96426e-264	0.593405	0.974	0.688	2.11458e-259	MYD	NR2F2
FBLIM1	4.51282e-263	0.59136	0.692	0.297	1.92228e-258	MYD	FBLIM1
NDUFA4.1	0	0.591079	0.978	0.88	0	MYD	NDUFA4
CDC42EP3.1	5.09636e-261	0.581105	0.577	0.193	2.17084e-256	MYD	CDC42EP3
APOC1	5.05002e-223	0.58039	0.699	0.325	2.15111e-218	MYD	APOC1
PDLIM2	3.04634e-222	0.578785	0.819	0.494	1.29762e-217	MYD	PDLIM2
SNHG32	1.33545e-124	0.578349	0.68	0.45	5.68847e-120	MYD	SNHG32
TIMP1.1	2.14893e-228	0.574364	0.991	0.869	9.15358e-224	MYD	TIMP1
ITGB1	5.60088e-247	0.573915	0.948	0.709	2.38575e-242	MYD	ITGB1
MAGED2	5.93169e-213	0.568978	0.933	0.685	2.52666e-208	MYD	MAGED2
PROK1	1.88749e-159	0.568772	0.481	0.181	8.03994e-155	MYD	PROK1
INSR	1.08287e-183	0.56313	0.675	0.345	4.6126e-179	MYD	INSR
WNT2B	2.99914e-244	0.561446	0.67	0.279	1.27752e-239	MYD	WNT2B
TCEAL3	9.99156e-222	0.559042	0.836	0.518	4.25601e-217	MYD	TCEAL3
SVIL	4.86442e-214	0.556919	0.818	0.481	2.07205e-209	MYD	SVIL
KLHL42	7.04123e-238	0.555344	0.544	0.187	2.99928e-233	MYD	KLHL42
KANK2	1.26789e-215	0.548366	0.78	0.435	5.40069e-211	MYD	KANK2
EMILIN1.1	3.27728e-220	0.538085	0.785	0.415	1.39599e-215	MYD	EMILIN1
FBLN5.1	2.51447e-201	0.536081	0.91	0.543	1.07106e-196	MYD	FBLN5
PTRH1	7.73439e-166	0.525274	0.464	0.178	3.29454e-161	MYD	PTRH1
MYOCD	0	0.524463	0.479	0.082	0	MYD	MYOCD
SH3BP5.1	2.0788e-154	0.523503	0.54	0.25	8.85485e-150	MYD	SH3BP5
MYOZ3	0	0.521533	0.331	0.039	0	MYD	MYOZ3
RASL11B	2.19763e-289	0.519251	0.39	0.069	9.36102e-285	MYD	RASL11B
EPDR1	2.90134e-232	0.512402	0.604	0.243	1.23586e-227	MYD	EPDR1
GALM	3.6801e-226	0.506965	0.548	0.198	1.56757e-221	MYD	GALM
SPECC1.1	9.5253e-265	0.505687	0.453	0.109	4.0574e-260	MYD	SPECC1
TMEM98.1	2.13931e-188	0.504994	0.749	0.418	9.1126e-184	MYD	TMEM98
RASSF2	2.70056e-208	0.501286	0.556	0.209	1.15033e-203	MYD	RASSF2
LDHB	5.42628e-224	0.497625	0.945	0.772	2.31138e-219	MYD	LDHB
LTBP1	1.26763e-164	0.497384	0.665	0.341	5.39961e-160	MYD	LTBP1
TSHZ1	8.62293e-185	0.494577	0.656	0.329	3.67302e-180	MYD	TSHZ1
GNB5	5.82793e-199	0.494247	0.645	0.304	2.48247e-194	MYD	GNB5
CBLN4	3.43599e-285	0.493046	0.411	0.08	1.46359e-280	MYD	CBLN4
LMO4	5.57824e-177	0.49188	0.774	0.478	2.37611e-172	MYD	LMO4
DES	4.18135e-127	0.491249	0.39	0.153	1.78109e-122	MYD	DES
MRGPRF	1.51451e-196	0.490742	0.514	0.191	6.4512e-192	MYD	MRGPRF
RAB31.1	1.92563e-216	0.490058	0.661	0.281	8.20243e-212	MYD	RAB31
TAX1BP3	5.48925e-137	0.487052	0.536	0.262	2.3382e-132	MYD	TAX1BP3
PEG3	1.30534e-133	0.486875	0.637	0.34	5.56025e-129	MYD	PEG3
COL4A2	1.6188e-176	0.481253	0.624	0.297	6.89545e-172	MYD	COL4A2
MXRA8.1	2.82035e-174	0.478419	0.762	0.425	1.20136e-169	MYD	MXRA8
HTRA1	8.19076e-165	0.478175	0.709	0.382	3.48894e-160	MYD	HTRA1
HCFC1R1	1.12145e-176	0.470659	0.697	0.372	4.77692e-172	MYD	HCFC1R1
FOXS1	3.02396e-229	0.46983	0.374	0.08	1.28809e-224	MYD	FOXS1
SHROOM2	6.52142e-275	0.466029	0.373	0.068	2.77786e-270	MYD	SHROOM2
MSRB3.1	2.47185e-219	0.461776	0.536	0.181	1.05291e-214	MYD	MSRB3
SMARCD3	5.40933e-175	0.460413	0.595	0.273	2.30416e-170	MYD	SMARCD3
TNNC1	2.84418e-66	0.459757	0.166	0.05	1.21151e-61	MYD	TNNC1
NSMF	1.09495e-197	0.45829	0.445	0.144	4.66403e-193	MYD	NSMF
CCND2	6.20533e-137	0.457473	0.616	0.338	2.64322e-132	MYD	CCND2
NISCH	1.6152e-166	0.454807	0.659	0.333	6.88009e-162	MYD	NISCH
CALD1.1	7.89661e-216	0.453933	0.997	0.823	3.36364e-211	MYD	CALD1
EMC10	2.87416e-153	0.4533	0.609	0.312	1.22428e-148	MYD	EMC10
GCSH	1.21652e-148	0.45269	0.555	0.251	5.18189e-144	MYD	GCSH
GAPDH.1	1.32735e-97	0.452512	0.834	0.733	5.65397e-93	MYD	GAPDH
HS3ST1	1.45312e-230	0.451048	0.429	0.111	6.18971e-226	MYD	HS3ST1
CCND1.1	3.14926e-219	0.447567	0.528	0.168	1.34146e-214	MYD	CCND1
CPED1	1.52004e-183	0.446142	0.49	0.181	6.47474e-179	MYD	CPED1
PRDX2	2.07526e-153	0.445514	0.894	0.671	8.83976e-149	MYD	PRDX2
VWA1	5.50077e-135	0.444154	0.592	0.312	2.34311e-130	MYD	VWA1
CCDC74A	1.3345e-185	0.442605	0.548	0.222	5.68445e-181	MYD	CCDC74A
ITM2C	6.61078e-152	0.441606	0.561	0.256	2.81593e-147	MYD	ITM2C
PHPT1	8.2688e-153	0.440763	0.876	0.635	3.52218e-148	MYD	PHPT1
CYP26B1	5.08006e-162	0.435184	0.466	0.165	2.1639e-157	MYD	CYP26B1
PPIB	6.37813e-92	0.434481	0.737	0.561	2.71683e-87	MYD	PPIB
TGFB1I1	3.87868e-149	0.434001	0.703	0.409	1.65216e-144	MYD	TGFB1I1
CLEC11A	7.9429e-122	0.433713	0.53	0.264	3.38336e-117	MYD	CLEC11A
PTGIS	9.67877e-176	0.43323	0.509	0.198	4.12277e-171	MYD	PTGIS
CD99	3.73199e-86	0.433117	0.665	0.456	1.58968e-81	MYD	CD99
ENAH	4.895e-123	0.431967	0.702	0.444	2.08507e-118	MYD	ENAH
INMT.1	2.17286e-139	0.430054	0.737	0.418	9.25551e-135	MYD	INMT
ANGPTL4.1	8.38501e-128	0.425321	0.589	0.309	3.57168e-123	MYD	ANGPTL4
PGAM1	6.65269e-110	0.424998	0.658	0.416	2.83378e-105	MYD	PGAM1
RBBP7	6.56535e-168	0.424502	0.847	0.58	2.79658e-163	MYD	RBBP7
PTMS	2.31595e-195	0.422748	0.974	0.833	9.865e-191	MYD	PTMS
GSTT1	1.6323e-123	0.422274	0.397	0.149	6.95296e-119	MYD	GSTT1
PEBP1	1.01014e-213	0.421125	0.974	0.87	4.30281e-209	MYD	PEBP1
MXRA7	1.00217e-114	0.418721	0.663	0.394	4.26885e-110	MYD	MXRA7
ISCU	5.35462e-159	0.418117	0.923	0.736	2.28086e-154	MYD	ISCU
IFI6	9.65327e-121	0.416587	0.82	0.565	4.11191e-116	MYD	IFI6
KRT19	6.89104e-117	0.416358	0.326	0.113	2.93531e-112	MYD	KRT19
PRELP	2.44309e-130	0.415773	0.484	0.215	1.04066e-125	MYD	PRELP
LTBP2	4.40011e-191	0.415142	0.43	0.131	1.87427e-186	MYD	LTBP2
TTLL7	8.64917e-208	0.41336	0.35	0.079	3.6842e-203	MYD	TTLL7
ANXA6	1.49914e-142	0.412149	0.75	0.471	6.38574e-138	MYD	ANXA6
PAK3	2.48172e-169	0.41188	0.455	0.166	1.05711e-164	MYD	PAK3
CARMN	3.07308e-135	0.41171	0.376	0.133	1.30901e-130	MYD	CARMN
MIR143HG	7.95587e-27	0.411644	0.22	0.134	3.38888e-22	MYD	MIR143HG
CD151.1	8.55598e-124	0.411458	0.788	0.525	3.6445e-119	MYD	CD151
DMD	2.75128e-141	0.41123	0.506	0.226	1.17194e-136	MYD	DMD
PHLDA3	1.10317e-121	0.411034	0.468	0.215	4.69905e-117	MYD	PHLDA3
FXYD6.1	4.94331e-137	0.409378	0.773	0.452	2.10565e-132	MYD	FXYD6
SYNPO2	3.96091e-158	0.409254	0.522	0.222	1.68719e-153	MYD	SYNPO2
CCN2.1	1.11729e-103	0.409048	0.504	0.238	4.75921e-99	MYD	CCN2
RPS27L	3.55354e-102	0.407529	0.859	0.708	1.51367e-97	MYD	RPS27L
NAP1L1	3.89461e-142	0.405832	0.964	0.849	1.65895e-137	MYD	NAP1L1
LGALS1	1.59255e-181	0.405804	0.992	0.896	6.78364e-177	MYD	LGALS1
TENM2	3.13139e-218	0.404947	0.378	0.088	1.33385e-213	MYD	TENM2
FAM210B	4.70826e-132	0.402667	0.613	0.341	2.00553e-127	MYD	FAM210B
SELENOW.1	3.04402e-88	0.397812	0.667	0.462	1.29663e-83	MYD	SELENOW
MRPS6.1	7.29114e-170	0.396775	0.601	0.269	3.10574e-165	MYD	MRPS6
LPP	7.79295e-114	0.3959	0.804	0.58	3.31948e-109	MYD	LPP
TCEAL9	4.70622e-111	0.394865	0.863	0.644	2.00466e-106	MYD	TCEAL9
CMIP	5.21026e-116	0.392904	0.578	0.316	2.21936e-111	MYD	CMIP
MAOB	4.63783e-133	0.392509	0.528	0.253	1.97553e-128	MYD	MAOB
IGFBP7.1	1.65092e-186	0.392213	0.999	0.913	7.03225e-182	MYD	IGFBP7
CCNI	3.7961e-194	0.391831	0.979	0.907	1.61699e-189	MYD	CCNI
PNMA1	1.49607e-146	0.39086	0.579	0.291	6.37266e-142	MYD	PNMA1
COL16A1	1.57011e-116	0.387905	0.519	0.261	6.68806e-112	MYD	COL16A1
CDH11	3.22522e-105	0.387597	0.471	0.239	1.37381e-100	MYD	CDH11
PHGDH.1	2.0382e-126	0.386872	0.659	0.369	8.6819e-122	MYD	PHGDH
ILK	1.65187e-128	0.385918	0.704	0.44	7.03629e-124	MYD	ILK
FERMT2	1.52002e-130	0.378017	0.693	0.419	6.47467e-126	MYD	FERMT2
DNASE1L3	2.75902e-79	0.377261	0.266	0.102	1.17523e-74	MYD	DNASE1L3
DYNLT3	1.63223e-124	0.37702	0.577	0.302	6.95263e-120	MYD	DYNLT3
VEGFB	2.15427e-95	0.375951	0.541	0.304	9.17635e-91	MYD	VEGFB
SRPX	6.18503e-88	0.375462	0.493	0.26	2.63458e-83	MYD	SRPX
MICAL2	2.44052e-159	0.375341	0.442	0.161	1.03956e-154	MYD	MICAL2
THBS4	3.37417e-256	0.37509	0.333	0.053	1.43726e-251	MYD	THBS4
TCF21	1.37618e-115	0.374667	0.446	0.199	5.86197e-111	MYD	TCF21
DDAH1	6.63257e-166	0.374146	0.387	0.12	2.82521e-161	MYD	DDAH1
ADCY5	8.4313e-142	0.372712	0.386	0.139	3.5914e-137	MYD	ADCY5
F10.1	4.64383e-133	0.371689	0.809	0.489	1.97808e-128	MYD	F10
EZR	3.60769e-112	0.368643	0.746	0.484	1.53673e-107	MYD	EZR
PRPS2.1	9.51671e-123	0.367611	0.892	0.585	4.05374e-118	MYD	PRPS2
PKM	4.28456e-126	0.366687	0.896	0.725	1.82505e-121	MYD	PKM
DYNLL1	8.02244e-149	0.365293	0.98	0.884	3.41724e-144	MYD	DYNLL1
CALM1.1	1.88069e-154	0.36528	0.965	0.864	8.01097e-150	MYD	CALM1
SORBS1	3.72841e-202	0.364878	0.352	0.082	1.58816e-197	MYD	SORBS1
TIMP3	3.09928e-141	0.363463	0.988	0.811	1.32017e-136	MYD	TIMP3
NDUFB8.1.1	5.55645e-87	0.363115	0.436	0.207	2.36683e-82	MYD	NDUFB8.1
OGN.1	1.87995e-109	0.362169	0.764	0.452	8.00783e-105	MYD	OGN
MYH10	3.66389e-164	0.358983	0.319	0.084	1.56067e-159	MYD	MYH10
CPXM2	6.65746e-128	0.357737	0.445	0.187	2.83581e-123	MYD	CPXM2
TTC3.1	5.46812e-108	0.357484	0.875	0.648	2.3292e-103	MYD	TTC3
ATP2A2	3.66605e-97	0.356676	0.489	0.262	1.56159e-92	MYD	ATP2A2
PPP1R14A	6.6821e-111	0.35594	0.91	0.695	2.84631e-106	MYD	PPP1R14A
PLA1A	4.55317e-208	0.355659	0.242	0.033	1.93947e-203	MYD	PLA1A
SMIM4	9.88431e-100	0.354939	0.545	0.306	4.21032e-95	MYD	SMIM4
IGFBP6.1	3.97788e-120	0.351451	0.875	0.575	1.69442e-115	MYD	IGFBP6
NDUFS5	2.49483e-128	0.351356	0.919	0.773	1.0627e-123	MYD	NDUFS5
CAMK2N1	4.9471e-101	0.349961	0.55	0.294	2.10727e-96	MYD	CAMK2N1
SELENOM	1.85959e-75	0.349546	0.689	0.491	7.9211e-71	MYD	SELENOM
EEF1A1.1	3.08259e-73	0.349345	0.99	0.968	1.31306e-68	MYD	EEF1A1
SYTL2	9.36536e-191	0.347518	0.318	0.07	3.98927e-186	MYD	SYTL2
CLMP	3.38305e-111	0.347043	0.419	0.187	1.44104e-106	MYD	CLMP
KLHDC8A	7.18735e-153	0.346847	0.336	0.1	3.06152e-148	MYD	KLHDC8A
APOD.1	8.67317e-165	0.345984	0.884	0.555	3.69443e-160	MYD	APOD
SH3BGRL	2.61141e-124	0.345158	0.891	0.731	1.11235e-119	MYD	SH3BGRL
NBL1.1	4.63591e-111	0.344233	0.884	0.618	1.97471e-106	MYD	NBL1
RASL12	1.96263e-138	0.342959	0.35	0.113	8.36001e-134	MYD	RASL12
PBXIP1	6.17898e-97	0.342011	0.575	0.334	2.632e-92	MYD	PBXIP1
MIF	1.24117e-55	0.341437	0.592	0.42	5.28687e-51	MYD	MIF
COL15A1.1	1.32968e-132	0.339771	0.896	0.575	5.66393e-128	MYD	COL15A1
RGN	4.22843e-113	0.339073	0.465	0.217	1.80114e-108	MYD	RGN
SNAP25	6.6282e-155	0.338693	0.326	0.092	2.82335e-150	MYD	SNAP25
PDPN	7.51568e-178	0.338448	0.338	0.086	3.20138e-173	MYD	PDPN
BST2	1.81543e-118	0.337852	0.964	0.845	7.733e-114	MYD	BST2
RAB1A	4.65218e-91	0.33594	0.758	0.55	1.98164e-86	MYD	RAB1A
PIN1	2.54563e-98	0.335355	0.695	0.446	1.08434e-93	MYD	PIN1
SKP1	3.12788e-161	0.335089	0.978	0.916	1.33235e-156	MYD	SKP1
ITSN1	1.87845e-118	0.335001	0.44	0.191	8.00147e-114	MYD	ITSN1
ACP5	1.1704e-156	0.334973	0.336	0.093	4.98544e-152	MYD	ACP5
RAB34	1.34735e-101	0.334663	0.771	0.536	5.73918e-97	MYD	RAB34
SGCB	3.97229e-109	0.334316	0.502	0.255	1.69204e-104	MYD	SGCB
ADH5	2.14184e-105	0.334224	0.829	0.608	9.12339e-101	MYD	ADH5
ENPP6	5.33254e-170	0.33384	0.298	0.07	2.27145e-165	MYD	ENPP6
ATP1B1	4.0339e-91	0.33295	0.652	0.41	1.71828e-86	MYD	ATP1B1
ST5	2.10928e-101	0.330352	0.518	0.267	8.98467e-97	MYD	ST5
EIF3L.1	3.51451e-58	0.33023	0.62	0.43	1.49704e-53	MYD	EIF3L
SDC2	2.74087e-111	0.329251	0.57	0.3	1.1675e-106	MYD	SDC2
EDNRA	1.44183e-99	0.329204	0.503	0.261	6.14161e-95	MYD	EDNRA
SSPN.1	4.1682e-103	0.329	0.787	0.487	1.77548e-98	MYD	SSPN
LINC01088	6.82847e-161	0.328789	0.24	0.045	2.90866e-156	MYD	LINC01088
MLXIP	3.53321e-81	0.326403	0.551	0.335	1.50501e-76	MYD	MLXIP
WIPF3	5.20742e-102	0.325997	0.424	0.195	2.21815e-97	MYD	WIPF3
THSD4	1.72399e-138	0.324534	0.345	0.111	7.34352e-134	MYD	THSD4
CPE.1	9.15336e-106	0.323812	0.974	0.641	3.89897e-101	MYD	CPE
MRVI1	3.39792e-116	0.323623	0.451	0.202	1.44738e-111	MYD	MRVI1
PYGB	3.96335e-104	0.321038	0.424	0.195	1.68823e-99	MYD	PYGB
FAM20C	3.5036e-114	0.319343	0.343	0.127	1.49239e-109	MYD	FAM20C
PDGFRB	2.01654e-78	0.31823	0.649	0.417	8.58967e-74	MYD	PDGFRB
MARCKSL1.1	2.48117e-110	0.317433	0.941	0.731	1.05688e-105	MYD	MARCKSL1
CYP11A1	1.06324e-77	0.316405	0.45	0.241	4.52897e-73	MYD	CYP11A1
TMEM30B	2.03357e-142	0.316027	0.284	0.075	8.6622e-138	MYD	TMEM30B
LCNL1	1.47623e-100	0.315349	0.397	0.173	6.28813e-96	MYD	LCNL1
EFEMP2.1	7.11987e-91	0.315304	0.702	0.45	3.03278e-86	MYD	EFEMP2
SOCS1	1.23351e-114	0.314732	0.362	0.138	5.25424e-110	MYD	SOCS1
SYNGR1.1	8.89667e-96	0.312242	0.731	0.458	3.78963e-91	MYD	SYNGR1
C2orf40	8.20776e-133	0.312044	0.4	0.147	3.49618e-128	MYD	C2orf40
SLC25A6.1	2.23824e-46	0.311675	0.652	0.496	9.53401e-42	MYD	SLC25A6
EIF4A2	4.36317e-104	0.311387	0.94	0.831	1.85854e-99	MYD	EIF4A2
CTGF	8.16607e-60	0.311058	0.123	0.031	3.47842e-55	MYD	CTGF
SOD1	4.27851e-115	0.311019	0.955	0.831	1.82247e-110	MYD	SOD1
ZEB1	2.31516e-89	0.310297	0.497	0.261	9.86164e-85	MYD	ZEB1
LAMB1.1	1.1324e-75	0.310283	0.572	0.345	4.82356e-71	MYD	LAMB1
BSG	1.84897e-100	0.309459	0.884	0.695	7.87588e-96	MYD	BSG
ITGA9	6.66792e-93	0.309071	0.445	0.219	2.84027e-88	MYD	ITGA9
ENPP1	2.43567e-123	0.307103	0.331	0.111	1.0375e-118	MYD	ENPP1
ZFYVE21	2.45842e-89	0.306758	0.783	0.567	1.04719e-84	MYD	ZFYVE21
SOD3	6.48096e-139	0.305021	0.829	0.49	2.76063e-134	MYD	SOD3
CETN2	3.27142e-86	0.304202	0.591	0.358	1.3935e-81	MYD	CETN2
HEYL	3.25821e-127	0.302631	0.316	0.099	1.38787e-122	MYD	HEYL
PCBD1	4.73288e-82	0.299703	0.573	0.356	2.01602e-77	MYD	PCBD1
CAV2	4.74547e-100	0.297705	0.786	0.532	2.02138e-95	MYD	CAV2
C3orf70	5.00815e-136	0.296669	0.324	0.1	2.13327e-131	MYD	C3orf70
CCDC3.1	8.2047e-120	0.296622	0.463	0.196	3.49487e-115	MYD	CCDC3
NDN.1	3.04831e-89	0.296312	0.834	0.558	1.29846e-84	MYD	NDN
RBPMS.1	1.80488e-74	0.296183	0.718	0.508	7.68808e-70	MYD	RBPMS
NCKAP5L	4.77372e-84	0.294869	0.348	0.154	2.03341e-79	MYD	NCKAP5L
ATP5F1A.1	2.71232e-54	0.293151	0.616	0.446	1.15534e-49	MYD	ATP5F1A
ARHGEF25	5.17468e-107	0.292816	0.338	0.129	2.20421e-102	MYD	ARHGEF25
AOC3	5.49488e-136	0.292781	0.316	0.093	2.3406e-131	MYD	AOC3
SLF2	3.25083e-60	0.291363	0.561	0.369	1.38472e-55	MYD	SLF2
MRFAP1	1.60685e-78	0.289285	0.872	0.704	6.84453e-74	MYD	MRFAP1
ETV1	5.19712e-152	0.289038	0.301	0.077	2.21377e-147	MYD	ETV1
ATP5MC1	1.65645e-49	0.288479	0.527	0.361	7.05582e-45	MYD	ATP5MC1
CNN2	1.85831e-124	0.288436	0.323	0.101	7.91565e-120	MYD	CNN2
PFN2	1.08051e-77	0.288	0.56	0.338	4.60253e-73	MYD	PFN2
UQCR11.1.1	1.99019e-66	0.285645	0.425	0.216	8.4774e-62	MYD	UQCR11.1
GREB1	1.24723e-100	0.284287	0.356	0.145	5.3127e-96	MYD	GREB1
ROCK2	5.09601e-66	0.284006	0.578	0.382	2.1707e-61	MYD	ROCK2
FBXO21	1.0824e-70	0.283991	0.663	0.462	4.61057e-66	MYD	FBXO21
ST3GAL4	1.813e-81	0.283358	0.5	0.281	7.72266e-77	MYD	ST3GAL4
TPI1	6.07824e-75	0.282287	0.918	0.811	2.58909e-70	MYD	TPI1
MYOC	1.14666e-92	0.28072	0.323	0.126	4.88431e-88	MYD	MYOC
PRDX6	2.75972e-108	0.279842	0.915	0.765	1.17553e-103	MYD	PRDX6
EEF2	1.07093e-103	0.279552	0.983	0.941	4.56173e-99	MYD	EEF2
RCN3	5.61579e-72	0.279462	0.505	0.294	2.3921e-67	MYD	RCN3
HSPB1.1	1.75533e-103	0.279365	0.922	0.702	7.477e-99	MYD	HSPB1
PPP1R12B	8.02334e-141	0.278679	0.378	0.125	3.41762e-136	MYD	PPP1R12B
CREB3L2	6.96194e-71	0.277142	0.568	0.355	2.96551e-66	MYD	CREB3L2
ARL3	2.97178e-77	0.276678	0.604	0.384	1.26586e-72	MYD	ARL3
SLC51A.1	9.84482e-77	0.276487	0.562	0.328	4.1935e-72	MYD	SLC51A
C1orf122	3.77728e-81	0.273854	0.643	0.423	1.60897e-76	MYD	C1orf122
CCDC85B.1	2.08931e-85	0.273592	0.845	0.63	8.89961e-81	MYD	CCDC85B
RPL5	1.14617e-163	0.27285	0.996	0.985	4.88223e-159	MYD	RPL5
VGLL4	1.24336e-72	0.272216	0.602	0.391	5.29624e-68	MYD	VGLL4
PMEPA1	3.68921e-134	0.272203	0.244	0.056	1.57146e-129	MYD	PMEPA1
PRKAR1A	6.7488e-64	0.271716	0.75	0.558	2.87472e-59	MYD	PRKAR1A
ITPK1	4.99565e-88	0.270884	0.354	0.155	2.12795e-83	MYD	ITPK1
ANXA7	1.20687e-63	0.270515	0.769	0.58	5.14076e-59	MYD	ANXA7
AOPEP	2.3776e-73	0.2704	0.324	0.146	1.01276e-68	MYD	AOPEP
TSPAN33	3.51733e-116	0.270147	0.289	0.089	1.49824e-111	MYD	TSPAN33
TUBB6	7.40733e-60	0.269728	0.509	0.323	3.15522e-55	MYD	TUBB6
COMT	4.37012e-69	0.268597	0.751	0.568	1.8615e-64	MYD	COMT
PARK7	1.32716e-79	0.268533	0.92	0.808	5.65319e-75	MYD	PARK7
CYR61	1.94045e-16	0.267666	0.16	0.096	8.26556e-12	MYD	CYR61
MANBAL	2.67977e-80	0.267568	0.498	0.282	1.14147e-75	MYD	MANBAL
AK3	8.88783e-65	0.267077	0.655	0.452	3.78586e-60	MYD	AK3
MAP1B.1	8.88652e-73	0.266984	0.822	0.557	3.7853e-68	MYD	MAP1B
QDPR	5.66784e-70	0.266302	0.395	0.209	2.41427e-65	MYD	QDPR
CYP1B1.1	5.27658e-68	0.265778	0.627	0.395	2.24761e-63	MYD	CYP1B1
AKR1C1.1	5.66568e-66	0.265523	0.544	0.327	2.41335e-61	MYD	AKR1C1
APCDD1	4.97747e-96	0.265435	0.295	0.108	2.1202e-91	MYD	APCDD1
MYH9.1	1.1377e-63	0.265016	0.657	0.452	4.84615e-59	MYD	MYH9
CACNA1D	7.93404e-139	0.264941	0.249	0.058	3.37958e-134	MYD	CACNA1D
PYGM	6.58853e-90	0.26474	0.36	0.157	2.80645e-85	MYD	PYGM
MOCS2	4.60096e-68	0.264615	0.533	0.332	1.95982e-63	MYD	MOCS2
ATP5MC3	4.00547e-47	0.264169	0.643	0.488	1.70617e-42	MYD	ATP5MC3
RAB9B	3.97482e-90	0.26405	0.295	0.113	1.69311e-85	MYD	RAB9B
NRXN2	1.42676e-69	0.263629	0.447	0.25	6.07742e-65	MYD	NRXN2
RHOD	3.95578e-136	0.263074	0.275	0.073	1.68501e-131	MYD	RHOD
THBD	8.25179e-49	0.262992	0.43	0.252	3.51493e-44	MYD	THBD
KIAA1210	8.93345e-110	0.262951	0.267	0.079	3.80529e-105	MYD	KIAA1210
PDIA6	2.08014e-48	0.26223	0.677	0.516	8.86057e-44	MYD	PDIA6
MAP1A.1	1.15108e-73	0.261532	0.479	0.267	4.90314e-69	MYD	MAP1A
PLEKHA4	2.73258e-75	0.261289	0.423	0.219	1.16397e-70	MYD	PLEKHA4
COX7A2L	1.93949e-62	0.261004	0.792	0.622	8.26144e-58	MYD	COX7A2L
CTSL	8.24945e-53	0.260632	0.747	0.574	3.51393e-48	MYD	CTSL
AP2M1	1.36785e-71	0.260328	0.857	0.705	5.82651e-67	MYD	AP2M1
MFAP2	6.30236e-92	0.260053	0.241	0.076	2.68455e-87	MYD	MFAP2
ELN	1.71401e-47	0.259721	0.394	0.24	7.30102e-43	MYD	ELN
SERPINE1	2.09498e-71	0.259697	0.227	0.083	8.92378e-67	MYD	SERPINE1
CZIB	1.66513e-51	0.258622	0.426	0.261	7.09281e-47	MYD	CZIB
FAM162A	3.66244e-66	0.258454	0.721	0.528	1.56005e-61	MYD	FAM162A
TWSG1	3.03458e-70	0.257935	0.42	0.229	1.29261e-65	MYD	TWSG1
CNN3	9.46452e-72	0.25749	0.86	0.672	4.03151e-67	MYD	CNN3
LPAR1	1.03959e-74	0.257319	0.387	0.196	4.42823e-70	MYD	LPAR1
ASS1.1	9.3635e-96	0.256993	0.434	0.189	3.98848e-91	MYD	ASS1
PARM1	2.22803e-75	0.256714	0.437	0.227	9.4905e-71	MYD	PARM1
CBR1.1	4.70575e-67	0.256595	0.677	0.46	2.00446e-62	MYD	CBR1
PTN.1	2.46272e-82	0.256588	0.637	0.361	1.04902e-77	MYD	PTN
PCDH7	7.95329e-180	0.256338	0.165	0.013	3.38778e-175	MYD	PCDH7
PPIA.1	4.31109e-57	0.254867	0.943	0.851	1.83635e-52	MYD	PPIA
CALU	5.51713e-62	0.254524	0.645	0.443	2.35008e-57	MYD	CALU
SUB1	1.23644e-64	0.2545	0.881	0.745	5.26676e-60	MYD	SUB1
COX7A1	6.05925e-63	0.254139	0.764	0.561	2.581e-58	MYD	COX7A1
POR	2.26592e-59	0.253965	0.514	0.324	9.65189e-55	MYD	POR
FBXO32	1.32991e-73	0.253168	0.287	0.121	5.66489e-69	MYD	FBXO32
DNPH1	4.60129e-61	0.253132	0.56	0.362	1.95996e-56	MYD	DNPH1
GRHPR	3.1623e-60	0.252235	0.637	0.452	1.34701e-55	MYD	GRHPR
PSRC1	5.86742e-87	0.251872	0.274	0.101	2.49929e-82	MYD	PSRC1
ZMAT3	1.14694e-59	0.251323	0.285	0.133	4.8855e-55	MYD	ZMAT3
FBLN2.1	7.90057e-29	0.251278	0.554	0.41	3.36532e-24	MYD	FBLN2
CHPF	6.57199e-73	0.250746	0.385	0.192	2.7994e-68	MYD	CHPF
AGTR1.1	1.4927e-52	-0.252323	0.026	0.159	6.35832e-48	MYD	AGTR1
HMOX1	4.22639e-53	-0.254111	0.035	0.176	1.80027e-48	MYD	HMOX1
ZFP36.1	2.0547e-07	-0.254144	0.844	0.819	0.00875221	MYD	ZFP36
FLI1.1	1.20694e-51	-0.254571	0.007	0.126	5.14107e-47	MYD	FLI1
CDH5.1	2.78683e-44	-0.255546	0.015	0.126	1.18708e-39	MYD	CDH5
EMP1	4.9518e-14	-0.255703	0.287	0.351	2.10927e-09	MYD	EMP1
RPL37A	2.82621e-49	-0.255923	0.992	0.987	1.20385e-44	MYD	RPL37A
SERPINB1	1.14352e-36	-0.257467	0.192	0.335	4.87094e-32	MYD	SERPINB1
SYNE2.1	2.2197e-05	-0.259783	0.388	0.412	0.945503	MYD	SYNE2
ITGA6.1	6.18707e-30	-0.261013	0.035	0.125	2.63544e-25	MYD	ITGA6
MAN1A1	3.91073e-55	-0.261123	0.042	0.191	1.66581e-50	MYD	MAN1A1
PRRX1.1	0.000978364	-0.261272	0.53	0.474	1	MYD	PRRX1
ARID5B	2.9761e-21	-0.262279	0.309	0.404	1.2677e-16	MYD	ARID5B
FYN	1.24994e-43	-0.263147	0.069	0.204	5.32426e-39	MYD	FYN
PLSCR1	3.13876e-37	-0.263261	0.307	0.451	1.33699e-32	MYD	PLSCR1
MMRN2.1	9.96674e-43	-0.263303	0.024	0.137	4.24543e-38	MYD	MMRN2
FAU	1.32032e-103	-0.26429	0.989	0.983	5.62404e-99	MYD	FAU
OGFRL1.1	1.78252e-07	-0.264809	0.236	0.282	0.00759284	MYD	OGFRL1
CLIC1.1	2.17125e-26	-0.264863	0.763	0.781	9.24867e-22	MYD	CLIC1
IQGAP1	1.69044e-30	-0.26504	0.305	0.432	7.20061e-26	MYD	IQGAP1
NEURL1B	2.85407e-67	-0.266001	0.045	0.218	1.21572e-62	MYD	NEURL1B
ANGPT2	1.44698e-29	-0.266084	0.038	0.128	6.16356e-25	MYD	ANGPT2
CFLAR	1.51046e-21	-0.26638	0.335	0.428	6.43394e-17	MYD	CFLAR
ATP5E	1.48426e-07	-0.267611	0.236	0.3	0.00632235	MYD	ATP5E
CD320.1	1.60884e-09	-0.268218	0.167	0.219	6.85302e-05	MYD	CD320
F8.1	6.26903e-27	-0.270034	0.076	0.174	2.67036e-22	MYD	F8
NPC2.1	4.25299e-09	-0.270323	0.789	0.766	0.000181161	MYD	NPC2
SLC3A2.1	1.79083e-22	-0.272963	0.283	0.384	7.62821e-18	MYD	SLC3A2
HSD17B11	6.74979e-31	-0.27384	0.276	0.407	2.87514e-26	MYD	HSD17B11
ICAM2.1	3.30309e-32	-0.274815	0.023	0.111	1.40698e-27	MYD	ICAM2
RPS2	1.9095e-65	-0.275998	0.992	0.99	8.13371e-61	MYD	RPS2
AC243919.1.1	1.93564e-13	-0.276022	0.056	0.113	8.24505e-09	MYD	AC243919.1
ADGRF5.1	4.05703e-31	-0.276158	0.02	0.103	1.72813e-26	MYD	ADGRF5
PTPRE.1	1.50567e-39	-0.277182	0.012	0.11	6.41357e-35	MYD	PTPRE
SLC38A2.1	1.91554e-26	-0.277612	0.447	0.545	8.15945e-22	MYD	SLC38A2
GIMAP8.1	1.11892e-50	-0.277847	0.004	0.118	4.76615e-46	MYD	GIMAP8
GIMAP6.1	5.01682e-54	-0.278257	0.003	0.124	2.13696e-49	MYD	GIMAP6
HIST1H4C.1	1.62514e-20	-0.278549	0.589	0.649	6.92243e-16	MYD	HIST1H4C
HSPA1A.1	1.00778e-05	-0.279331	0.659	0.671	0.429274	MYD	HSPA1A
ETS1.1	3.32351e-18	-0.279369	0.127	0.208	1.41568e-13	MYD	ETS1
HLA-F.1	1.98836e-36	-0.279845	0.114	0.243	8.46962e-32	MYD	HLA-F
UTRN.1	4.1419e-13	-0.280242	0.261	0.329	1.76428e-08	MYD	UTRN
ARRB2.1	2.68767e-32	-0.280619	0.036	0.131	1.14484e-27	MYD	ARRB2
H3F3B	6.80974e-60	-0.280811	0.986	0.978	2.90068e-55	MYD	H3F3B
RPL28	2.66199e-91	-0.281996	0.995	0.99	1.1339e-86	MYD	RPL28
NOTCH4.1	8.9804e-37	-0.282306	0.046	0.155	3.82529e-32	MYD	NOTCH4
AC020916.1.1	7.19661e-14	-0.282465	0.148	0.22	3.06547e-09	MYD	AC020916.1
RNASET2.1	4.09541e-08	-0.282667	0.331	0.374	0.00174448	MYD	RNASET2
TNFAIP3.1	9.14362e-13	-0.283793	0.114	0.176	3.89482e-08	MYD	TNFAIP3
SLFN5.1	1.24863e-56	-0.283913	0.018	0.156	5.31868e-52	MYD	SLFN5
YWHAH.1	2.03887e-08	-0.28488	0.377	0.413	0.000868477	MYD	YWHAH
CKLF.1	2.53868e-13	-0.285396	0.144	0.211	1.08138e-08	MYD	CKLF
MFGE8	2.60732e-05	-0.286013	0.472	0.479	1	MYD	MFGE8
FN1.1	2.04132e-11	-0.287083	0.398	0.441	8.69519e-07	MYD	FN1
SEC14L1.1	5.65734e-23	-0.289012	0.155	0.251	2.4098e-18	MYD	SEC14L1
MT-ND4.1	3.77649e-64	-0.289777	0.998	0.997	1.60864e-59	MYD	MT-ND4
STMN1.1	3.47296e-06	-0.289824	0.241	0.282	0.147934	MYD	STMN1
S100A16.1	6.00136e-06	-0.291237	0.375	0.395	0.255634	MYD	S100A16
EFNA1.1	8.84861e-49	-0.292699	0.002	0.112	3.76915e-44	MYD	EFNA1
RPS27	5.99862e-92	-0.293598	0.998	0.993	2.55517e-87	MYD	RPS27
FGL2	4.90963e-16	-0.294476	0.157	0.234	2.09131e-11	MYD	FGL2
ZFP36L2	2.04742e-23	-0.296532	0.838	0.835	8.72118e-19	MYD	ZFP36L2
LEPR	8.43543e-66	-0.297136	0.027	0.187	3.59315e-61	MYD	LEPR
FTL	0.000391646	-0.299157	0.998	0.987	1	MYD	FTL
TNFAIP2	1.07413e-50	-0.300538	0.066	0.214	4.57535e-46	MYD	TNFAIP2
NES.1	1.89354e-27	-0.300798	0.136	0.245	8.06573e-23	MYD	NES
RPL13P12.1	7.06331e-19	-0.300968	0.271	0.369	3.00869e-14	MYD	RPL13P12
RSPO3.1	4.00016e-35	-0.30289	0.019	0.113	1.70391e-30	MYD	RSPO3
FCGRT	1.6448e-46	-0.304191	0.791	0.803	7.00619e-42	MYD	FCGRT
ABI3BP.1	2.49211e-14	-0.304757	0.286	0.347	1.06154e-09	MYD	ABI3BP
TGFBR2.1	4.04483e-20	-0.305461	0.225	0.316	1.72294e-15	MYD	TGFBR2
PLP2	2.20205e-37	-0.308614	0.331	0.47	9.37984e-33	MYD	PLP2
JUN	4.83304e-22	-0.308653	0.915	0.89	2.05868e-17	MYD	JUN
CPVL.1	7.18671e-45	-0.309158	0.059	0.193	3.06125e-40	MYD	CPVL
LCP1.1	3.44336e-39	-0.311986	0.01	0.105	1.46674e-34	MYD	LCP1
RBPJ	2.64896e-31	-0.312647	0.432	0.539	1.12835e-26	MYD	RBPJ
RPL38	7.39939e-49	-0.315308	0.979	0.959	3.15184e-44	MYD	RPL38
RP5-857K21.10.1	2.12505e-12	-0.316712	0.242	0.315	9.05185e-08	MYD	RP5-857K21.10
GPIHBP1.1	7.45713e-47	-0.318425	0.002	0.108	3.17644e-42	MYD	GPIHBP1
TSPAN7.1	2.36756e-23	-0.318545	0.059	0.14	1.00849e-18	MYD	TSPAN7
SPI1.1	1.53345e-38	-0.31878	0.009	0.103	6.53188e-34	MYD	SPI1
MT-CO2	2.61586e-78	-0.318904	1	0.996	1.11425e-73	MYD	MT-CO2
ENTPD2.1	1.50722e-24	-0.318997	0.199	0.301	6.42015e-20	MYD	ENTPD2
SMAP2.1	1.12078e-28	-0.31969	0.064	0.159	4.77409e-24	MYD	SMAP2
ARHGDIB.1	1.1375e-12	-0.321023	0.396	0.451	4.84528e-08	MYD	ARHGDIB
MT-CO3.1	1.43923e-60	-0.322714	1	0.998	6.13056e-56	MYD	MT-CO3
CRIP1.1	8.33055e-42	-0.323861	0.019	0.126	3.54848e-37	MYD	CRIP1
CAPG	1.52388e-39	-0.32533	0.091	0.222	6.4911e-35	MYD	CAPG
FAM49B.1	1.15286e-37	-0.326828	0.057	0.172	4.91073e-33	MYD	FAM49B
PSMB8.1	1.986e-29	-0.327776	0.28	0.393	8.45957e-25	MYD	PSMB8
ZEB2	5.32386e-28	-0.327999	0.367	0.465	2.26775e-23	MYD	ZEB2
MT-ATP6.1	1.00847e-56	-0.328689	0.999	0.995	4.29566e-52	MYD	MT-ATP6
TCOF1.1	5.6314e-17	-0.328744	0.118	0.196	2.39875e-12	MYD	TCOF1
CYYR1.1	1.14312e-49	-0.329637	0.003	0.115	4.86925e-45	MYD	CYYR1
GPSM3.1	4.55564e-53	-0.332209	0.002	0.119	1.94052e-48	MYD	GPSM3
RPLP2	9.50108e-54	-0.332334	0.995	0.984	4.04708e-49	MYD	RPLP2
EPS8	6.06397e-47	-0.332508	0.212	0.377	2.58301e-42	MYD	EPS8
TGFBI.1	4.21421e-45	-0.333246	0.014	0.125	1.79508e-40	MYD	TGFBI
TPT1	7.28887e-107	-0.336909	0.999	0.995	3.10477e-102	MYD	TPT1
MTUS1	2.4354e-40	-0.340079	0.293	0.437	1.03739e-35	MYD	MTUS1
MT-CO1	9.19333e-86	-0.340389	1	0.998	3.91599e-81	MYD	MT-CO1
GRN.1	5.42588e-29	-0.341347	0.356	0.462	2.31121e-24	MYD	GRN
CYGB.1	5.41714e-69	-0.344387	0.088	0.278	2.30748e-64	MYD	CYGB
IL13RA1.1	1.34209e-42	-0.344563	0.143	0.29	5.71678e-38	MYD	IL13RA1
S100A11.1	4.33196e-21	-0.345146	0.757	0.787	1.84524e-16	MYD	S100A11
AC090498.1	1.14237e-32	-0.345677	0.125	0.246	4.86606e-28	MYD	AC090498.1
MT-RNR1.1	1.78858e-28	-0.346187	0.304	0.442	7.61864e-24	MYD	MT-RNR1
MT-ND4L.1	2.13352e-47	-0.348093	0.606	0.717	9.08794e-43	MYD	MT-ND4L
PYCARD.1	1.48937e-32	-0.348426	0.18	0.305	6.34412e-28	MYD	PYCARD
RPL36A.1	0.000249633	-0.349587	0.487	0.451	1	MYD	RPL36A
SOX17.1	2.69686e-48	-0.351174	0.003	0.112	1.14876e-43	MYD	SOX17
MT-RNR2.1	5.23996e-26	-0.351755	0.305	0.446	2.23201e-21	MYD	MT-RNR2
EMCN.1	1.17843e-52	-0.352521	0.004	0.124	5.01965e-48	MYD	EMCN
ATP2B1-AS1.1	5.36551e-20	-0.355287	0.057	0.129	2.28549e-15	MYD	ATP2B1-AS1
CXCL12	4.70766e-23	-0.35978	0.204	0.301	2.00528e-18	MYD	CXCL12
PDLIM1.1	3.04502e-33	-0.361661	0.061	0.166	1.29706e-28	MYD	PDLIM1
PSMB9.1	7.59167e-41	-0.361844	0.212	0.356	3.23375e-36	MYD	PSMB9
RP5-857K21.8.1	3.61533e-14	-0.365195	0.219	0.286	1.53999e-09	MYD	RP5-857K21.8
FYB1.1	3.66372e-47	-0.36545	0.004	0.112	1.5606e-42	MYD	FYB1
CD44.1	4.4292e-55	-0.366397	0.011	0.141	1.88666e-50	MYD	CD44
TINAGL1.1	6.90507e-35	-0.366611	0.045	0.149	2.94128e-30	MYD	TINAGL1
ETS2.1	4.55316e-28	-0.367803	0.182	0.288	1.93946e-23	MYD	ETS2
CSF1R.1	1.95832e-40	-0.368546	0.01	0.108	8.34164e-36	MYD	CSF1R
COLEC12.1	3.43018e-60	-0.372473	0.101	0.275	1.46112e-55	MYD	COLEC12
MT-ND2	1.04153e-78	-0.372949	0.999	0.991	4.4365e-74	MYD	MT-ND2
RHOB.1	6.73332e-10	-0.372956	0.726	0.707	2.86812e-05	MYD	RHOB
IGFBP4.1	1.97413e-16	-0.373179	0.707	0.651	8.409e-12	MYD	IGFBP4
DEFB119	9.33237e-06	-0.374202	0.069	0.101	0.397522	MYD	DEFB119
GSN	2.89815e-14	-0.37601	0.939	0.867	1.2345e-09	MYD	GSN
ARHGAP29.1	2.25515e-35	-0.37677	0.11	0.231	9.60603e-31	MYD	ARHGAP29
TMEM176A.1	3.19549e-84	-0.377021	0.047	0.254	1.36115e-79	MYD	TMEM176A
PCAT19.1	3.13678e-42	-0.378995	0.033	0.147	1.33614e-37	MYD	PCAT19
CD53.1	3.22007e-49	-0.380748	0.003	0.113	1.37162e-44	MYD	CD53
NUAK1.1	1.51602e-42	-0.381412	0.033	0.148	6.45762e-38	MYD	NUAK1
CLEC2B.1	2.00196e-57	-0.384285	0.134	0.31	8.52755e-53	MYD	CLEC2B
EVI2B.1	5.26782e-44	-0.384926	0.007	0.109	2.24388e-39	MYD	EVI2B
EBF1.1	2.82718e-34	-0.386158	0.423	0.513	1.20427e-29	MYD	EBF1
PDK4	1.07872e-28	-0.387044	0.251	0.373	4.59493e-24	MYD	PDK4
RPL39.1	7.68145e-06	-0.388717	0.939	0.896	0.327199	MYD	RPL39
RGCC.1	1.29459e-33	-0.389127	0.021	0.112	5.51443e-29	MYD	RGCC
CALCRL.1	2.10296e-56	-0.389174	0.034	0.179	8.95778e-52	MYD	CALCRL
MT2A	1.83321e-15	-0.391632	0.459	0.533	7.80874e-11	MYD	MT2A
RPS21.1	9.86052e-88	-0.392356	0.909	0.931	4.20019e-83	MYD	RPS21
ADGRL4.1	4.11859e-55	-0.393033	0.002	0.124	1.75436e-50	MYD	ADGRL4
FOXP1.1	2.10199e-54	-0.393054	0.159	0.329	8.95366e-50	MYD	FOXP1
ARHGAP18.1	6.38171e-56	-0.393061	0.024	0.162	2.71835e-51	MYD	ARHGAP18
HES1.1	4.01375e-23	-0.397975	0.181	0.28	1.7097e-18	MYD	HES1
CTSZ.1	1.81979e-45	-0.399841	0.161	0.314	7.75159e-41	MYD	CTSZ
TMEM176B.1	1.75435e-87	-0.402062	0.051	0.264	7.47281e-83	MYD	TMEM176B
IRF1.1	2.2009e-07	-0.402085	0.335	0.369	0.00937495	MYD	IRF1
HMGB2.1	3.4451e-52	-0.402162	0.402	0.55	1.46748e-47	MYD	HMGB2
MARCKS	1.38034e-34	-0.402756	0.512	0.614	5.87971e-30	MYD	MARCKS
RBP1.1	4.59831e-10	-0.403437	0.138	0.196	1.9587e-05	MYD	RBP1
HCLS1.1	6.15127e-47	-0.406249	0.023	0.143	2.62019e-42	MYD	HCLS1
SORBS2.1	2.50319e-54	-0.406879	0.004	0.126	1.06626e-49	MYD	SORBS2
CD37.1	4.08444e-48	-0.407745	0.009	0.122	1.73981e-43	MYD	CD37
FCGR2B.1	2.16974e-44	-0.408991	0.003	0.104	9.24222e-40	MYD	FCGR2B
EDNRB	3.25485e-88	-0.409417	0.009	0.201	1.38644e-83	MYD	EDNRB
CTSC.1	7.97457e-44	-0.418419	0.36	0.489	3.39685e-39	MYD	CTSC
CTNNAL1.1	6.99562e-39	-0.420569	0.211	0.349	2.97986e-34	MYD	CTNNAL1
ECSCR.1	1.62048e-57	-0.423035	0.004	0.132	6.90259e-53	MYD	ECSCR
SGK1.1	2.29346e-20	-0.423366	0.095	0.176	9.76924e-16	MYD	SGK1
NFKBIZ.1	4.40585e-33	-0.423593	0.183	0.311	1.87671e-28	MYD	NFKBIZ
RPS28	8.87566e-145	-0.424721	0.991	0.984	3.78068e-140	MYD	RPS28
CLEC7A.1	1.16007e-45	-0.425915	0.002	0.105	4.94143e-41	MYD	CLEC7A
GPR183.1	1.17485e-40	-0.426934	0.006	0.101	5.00439e-36	MYD	GPR183
VSIR.1	1.57479e-72	-0.430584	0.049	0.231	6.70799e-68	MYD	VSIR
RPL37.1	5.25397e-134	-0.432648	0.991	0.985	2.23798e-129	MYD	RPL37
IFNGR1.1	1.78281e-48	-0.434865	0.312	0.466	7.59406e-44	MYD	IFNGR1
LHX9.1	1.08272e-33	-0.434981	0.2	0.323	4.61196e-29	MYD	LHX9
NFIB	1.55187e-49	-0.440474	0.351	0.492	6.61034e-45	MYD	NFIB
GIMAP1.1	8.40242e-79	-0.441851	0.004	0.174	3.5791e-74	MYD	GIMAP1
KLF2.1	5.25475e-08	-0.442551	0.553	0.555	0.00223831	MYD	KLF2
FCGR2A.1	8.55472e-50	-0.448574	0.01	0.128	3.64397e-45	MYD	FCGR2A
TYMP.1	3.75756e-53	-0.450367	0.011	0.136	1.60057e-48	MYD	TYMP
MGST2.1	7.00961e-45	-0.457685	0.224	0.371	2.98581e-40	MYD	MGST2
LHFP.1	4.90595e-22	-0.45903	0.134	0.219	2.08974e-17	MYD	LHFP
SDCBP	4.27761e-84	-0.459295	0.542	0.689	1.82209e-79	MYD	SDCBP
VAMP8.1	5.81011e-43	-0.459686	0.04	0.158	2.47487e-38	MYD	VAMP8
NR4A2.1	1.44902e-33	-0.461507	0.096	0.213	6.17224e-29	MYD	NR4A2
LMO2.1	1.36794e-69	-0.466197	0.01	0.166	5.82689e-65	MYD	LMO2
INHBA.1	4.47411e-27	-0.467932	0.194	0.297	1.90579e-22	MYD	INHBA
SERPING1.1	1.86017e-28	-0.468444	0.681	0.649	7.92358e-24	MYD	SERPING1
NTRK2.1	4.99706e-79	-0.469941	0.09	0.3	2.12855e-74	MYD	NTRK2
EPHX1.1	2.82684e-47	-0.474149	0.621	0.657	1.20412e-42	MYD	EPHX1
CORO1A.1	4.09618e-52	-0.475084	0.009	0.13	1.74481e-47	MYD	CORO1A
DUSP6.1	4.83562e-35	-0.479663	0.066	0.178	2.05978e-30	MYD	DUSP6
PTPRC.1	4.28291e-54	-0.480416	0.002	0.122	1.82435e-49	MYD	PTPRC
CLU.1	0.0058666	-0.481903	0.526	0.512	1	MYD	CLU
TM4SF18.1	1.7495e-45	-0.484321	0.025	0.142	7.45218e-41	MYD	TM4SF18
CILP.1	1.20945e-28	-0.48633	0.319	0.401	5.15177e-24	MYD	CILP
FABP5.1	1.04834e-36	-0.486529	0.024	0.123	4.46551e-32	MYD	FABP5
IGF1.1	5.7162e-08	-0.487127	0.485	0.48	0.00243487	MYD	IGF1
ADAMTS5.1	5.90111e-49	-0.487374	0.113	0.263	2.51364e-44	MYD	ADAMTS5
TPM3.1	3.69742e-65	-0.487494	0.245	0.429	1.57495e-60	MYD	TPM3
EHD4.1	1.00343e-59	-0.489401	0.04	0.192	4.27423e-55	MYD	EHD4
SOX18.1	2.73683e-58	-0.489814	0.003	0.132	1.16578e-53	MYD	SOX18
LPAR6.1	4.08189e-74	-0.495635	0.081	0.274	1.73872e-69	MYD	LPAR6
NR2F1.1	6.72471e-74	-0.49701	0.11	0.309	2.86446e-69	MYD	NR2F1
HCST.1	2.30005e-50	-0.497185	0.004	0.118	9.79731e-46	MYD	HCST
ESAM.1	1.17399e-68	-0.497994	0.006	0.158	5.00072e-64	MYD	ESAM
DUSP1.1	0.00111302	-0.502185	0.798	0.712	1	MYD	DUSP1
A2M.1	0.000581932	-0.50355	0.427	0.411	1	MYD	A2M
RPS29	5.18964e-102	-0.505722	0.968	0.961	2.21058e-97	MYD	RPS29
KLF4	2.24974e-46	-0.508344	0.499	0.612	9.58299e-42	MYD	KLF4
MNDA.1	3.30711e-51	-0.509458	0.005	0.121	1.4087e-46	MYD	MNDA
CCL2.1	5.57073e-23	-0.511164	0.038	0.113	2.37291e-18	MYD	CCL2
FOS.1	4.38331e-46	-0.516144	0.871	0.864	1.86711e-41	MYD	FOS
ABCA8.1	1.29913e-45	-0.521556	0.26	0.4	5.53378e-41	MYD	ABCA8
DAB2	2.82055e-73	-0.522059	0.298	0.494	1.20144e-68	MYD	DAB2
SERPINE2.1	1.67958e-25	-0.523004	0.538	0.536	7.15435e-21	MYD	SERPINE2
ARL4A.1	6.11438e-83	-0.52768	0.113	0.327	2.60448e-78	MYD	ARL4A
HLA-DMB.1	3.75379e-69	-0.528132	0.005	0.159	1.59896e-64	MYD	HLA-DMB
SCARA5.1	4.92394e-90	-0.534011	0.027	0.231	2.0974e-85	MYD	SCARA5
LRRFIP1.1	1.27926e-65	-0.538673	0.199	0.38	5.44913e-61	MYD	LRRFIP1
CD83.1	2.96174e-46	-0.539341	0.013	0.125	1.26158e-41	MYD	CD83
CEBPD	3.99331e-54	-0.541843	0.539	0.653	1.70099e-49	MYD	CEBPD
CXCR4.1	6.75767e-35	-0.54259	0.013	0.101	2.8785e-30	MYD	CXCR4
NEGR1.1	1.22095e-74	-0.54267	0.189	0.385	5.20078e-70	MYD	NEGR1
RGS10	6.71222e-75	-0.54288	0.065	0.255	2.85914e-70	MYD	RGS10
MT-ND1	2.00242e-160	-0.547035	0.996	0.993	8.52949e-156	MYD	MT-ND1
HBB	1.08363e-11	-0.547586	0.138	0.2	4.61584e-07	MYD	HBB
VSIG4.1	1.15332e-48	-0.561283	0.005	0.116	4.91269e-44	MYD	VSIG4
NOSTRIN.1	7.12443e-45	-0.561368	0.064	0.192	3.03472e-40	MYD	NOSTRIN
MT-ND3.1	2.03649e-120	-0.564079	0.987	0.985	8.67464e-116	MYD	MT-ND3
IFI16.1	1.87316e-102	-0.564486	0.368	0.593	7.97889e-98	MYD	IFI16
ITGB2.1	5.92553e-54	-0.565792	0.01	0.135	2.52404e-49	MYD	ITGB2
TNFSF10.1	3.46604e-91	-0.565828	0.059	0.276	1.4764e-86	MYD	TNFSF10
HLA-DQA2.1	1.81277e-46	-0.566141	0.005	0.112	7.72169e-42	MYD	HLA-DQA2
MS4A7.1	1.53877e-43	-0.571466	0.009	0.113	6.55455e-39	MYD	MS4A7
LST1.1	1.60941e-54	-0.573074	0.005	0.128	6.85546e-50	MYD	LST1
STAR.1	5.43909e-39	-0.573124	0.162	0.296	2.31684e-34	MYD	STAR
WISP2.1	3.17212e-45	-0.574379	0.039	0.162	1.3512e-40	MYD	WISP2
APOA1.1	3.4742e-29	-0.575994	0.121	0.231	1.47987e-24	MYD	APOA1
VIM.1	4.40905e-117	-0.579546	0.999	0.988	1.87808e-112	MYD	VIM
SNCG	4.21394e-84	-0.580032	0.138	0.362	1.79497e-79	MYD	SNCG
GMFG.1	3.44282e-99	-0.584259	0.009	0.219	1.4665e-94	MYD	GMFG
CTSS.1	5.48916e-61	-0.585074	0.026	0.175	2.33816e-56	MYD	CTSS
EPAS1.1	4.61273e-70	-0.585206	0.033	0.202	1.96484e-65	MYD	EPAS1
HLA-A.1	6.40925e-91	-0.586729	0.919	0.915	2.73008e-86	MYD	HLA-A
LSP1	3.30858e-128	-0.591424	0.1	0.385	1.40932e-123	MYD	LSP1
RNASE6.1	1.32529e-52	-0.592669	0.001	0.117	5.64522e-48	MYD	RNASE6
RAMP2.1	7.07039e-27	-0.597605	0.219	0.319	3.0117e-22	MYD	RAMP2
IFITM2	5.28956e-125	-0.597873	0.673	0.81	2.25314e-120	MYD	IFITM2
TXNIP.1	1.70479e-96	-0.598254	0.882	0.907	7.26174e-92	MYD	TXNIP
PI16.1	7.01468e-76	-0.608205	0.093	0.291	2.98797e-71	MYD	PI16
RAMP3.1	9.23857e-48	-0.609351	0.023	0.143	3.93526e-43	MYD	RAMP3
ITM2A.1	3.53615e-38	-0.611626	0.588	0.601	1.50626e-33	MYD	ITM2A
SOCS3	5.88433e-59	-0.61335	0.221	0.402	2.50649e-54	MYD	SOCS3
C1orf162.1	9.74231e-53	-0.614133	0.008	0.129	4.14984e-48	MYD	C1orf162
CLEC14A.1	2.46497e-63	-0.614788	0.006	0.148	1.04998e-58	MYD	CLEC14A
DCN.1	8.91194e-06	-0.616045	0.991	0.677	0.379613	MYD	DCN
EGFL7.1	2.53112e-41	-0.627581	0.113	0.242	1.07815e-36	MYD	EGFL7
GIMAP4.1	2.27039e-107	-0.628544	0.002	0.223	9.67094e-103	MYD	GIMAP4
TAGLN2.1	6.06002e-88	-0.628575	0.305	0.513	2.58132e-83	MYD	TAGLN2
C3.1	5.18085e-94	-0.632938	0.026	0.237	2.20684e-89	MYD	C3
ARPC1B.1	2.18373e-80	-0.634795	0.066	0.265	9.3018e-76	MYD	ARPC1B
CD34.1	1.12715e-70	-0.635322	0.251	0.446	4.80121e-66	MYD	CD34
CRIP2.1	8.4619e-54	-0.649207	0.101	0.256	3.60443e-49	MYD	CRIP2
IGFBP3.1	7.16554e-43	-0.649896	0.061	0.189	3.05223e-38	MYD	IGFBP3
SLC9A3R2.1	9.79516e-07	-0.66122	0.348	0.376	0.0417235	MYD	SLC9A3R2
IER3.1	6.20046e-39	-0.661838	0.104	0.233	2.64115e-34	MYD	IER3
CCN5.1	1.65087e-48	-0.663942	0.054	0.19	7.03206e-44	MYD	CCN5
LIFR	1.29175e-140	-0.669673	0.098	0.398	5.50235e-136	MYD	LIFR
S100A6	4.78823e-162	-0.671289	0.95	0.944	2.03959e-157	MYD	S100A6
IFITM1.1	4.51773e-69	-0.67392	0.464	0.596	1.92437e-64	MYD	IFITM1
IER2.1	2.9579e-14	-0.677139	0.654	0.655	1.25995e-09	MYD	IER2
PRM1.1	0.00378979	-0.67758	0.595	0.482	1	MYD	PRM1
ALOX5AP.1	1.55778e-32	-0.678567	0.043	0.139	6.63553e-28	MYD	ALOX5AP
RP13-49I15.5.1	3.92072e-05	-0.684897	0.099	0.129	1	MYD	RP13-49I15.5
TMSB10.1	3.7157e-88	-0.68836	0.984	0.983	1.58274e-83	MYD	TMSB10
MTATP6P1.1	5.39677e-15	-0.696852	0.06	0.123	2.29881e-10	MYD	MTATP6P1
KCTD12	7.08242e-145	-0.697137	0.275	0.562	3.01683e-140	MYD	KCTD12
STEAP4.1	3.86432e-109	-0.70117	0.071	0.319	1.64604e-104	MYD	STEAP4
LAPTM5.1	2.075e-65	-0.703338	0.007	0.153	8.83866e-61	MYD	LAPTM5
C6.1	2.07449e-92	-0.709009	0.026	0.232	8.83648e-88	MYD	C6
NRK.1	3.03501e-90	-0.710547	0.1	0.321	1.29279e-85	MYD	NRK
AP1S2.1	5.17874e-106	-0.731205	0.055	0.292	2.20594e-101	MYD	AP1S2
PRM2.1	0.000125998	-0.731469	0.572	0.457	1	MYD	PRM2
CTSH	2.50737e-191	-0.731548	0.071	0.436	1.06804e-186	MYD	CTSH
GPX3.1	3.57216e-147	-0.733262	0.061	0.368	1.5216e-142	MYD	GPX3
KLF6.1	3.41403e-29	-0.73822	0.511	0.587	1.45424e-24	MYD	KLF6
TM4SF1.1	1.33017e-34	-0.75554	0.48	0.55	5.666e-30	MYD	TM4SF1
CXCL2.1	1.10627e-43	-0.763161	0.015	0.123	4.71225e-39	MYD	CXCL2
SPRY1.1	7.67404e-101	-0.771773	0.213	0.45	3.26883e-96	MYD	SPRY1
SFRP1.1	8.0524e-30	-0.778735	0.548	0.562	3.43e-25	MYD	SFRP1
ID2.1	7.50321e-89	-0.786451	0.312	0.525	3.19607e-84	MYD	ID2
CD163.1	2.12841e-46	-0.79825	0.007	0.114	9.06616e-42	MYD	CD163
SAT1.1	7.78238e-25	-0.806173	0.658	0.673	3.31498e-20	MYD	SAT1
BCAM.1	5.6238e-37	-0.813677	0.129	0.247	2.39551e-32	MYD	BCAM
HLA-C.1	7.6639e-104	-0.814137	0.851	0.883	3.26451e-99	MYD	HLA-C
HLA-DMA.1	1.46145e-87	-0.814771	0.041	0.244	6.22521e-83	MYD	HLA-DMA
ADIRF	3.59177e-06	-0.817323	0.542	0.47	0.152995	MYD	ADIRF
GIMAP7.1	3.24164e-102	-0.82716	0.008	0.223	1.38081e-97	MYD	GIMAP7
INSL3.1	2.81068e-05	-0.831751	0.486	0.531	1	MYD	INSL3
PRSS23.1	2.61944e-55	-0.853333	0.089	0.243	1.11578e-50	MYD	PRSS23
HLA-DRB5.1	7.69602e-41	-0.861306	0.061	0.18	3.2782e-36	MYD	HLA-DRB5
IFI27.1	1.31157e-12	-0.865582	0.509	0.527	5.58675e-08	MYD	IFI27
FXYD5.1	3.42925e-140	-0.86687	0.01	0.289	1.46072e-135	MYD	FXYD5
GPX1.1	1.42572e-39	-0.867761	0.518	0.605	6.07301e-35	MYD	GPX1
B2M.1	2.12446e-210	-0.870551	0.997	0.986	9.04933e-206	MYD	B2M
PENK.1	1.04195e-26	-0.873446	0.467	0.509	4.43828e-22	MYD	PENK
CD14.1	1.11854e-18	-0.88028	0.088	0.159	4.76454e-14	MYD	CD14
NFKBIA.1	4.64852e-74	-0.890269	0.598	0.714	1.98008e-69	MYD	NFKBIA
LUM.1	1.66223e-55	-0.895136	0.184	0.346	7.08045e-51	MYD	LUM
MS4A6A.1	1.55022e-60	-0.910879	0.006	0.142	6.60332e-56	MYD	MS4A6A
CLDN5.1	5.59529e-59	-0.959931	0.007	0.14	2.38337e-54	MYD	CLDN5
RPS17	5.60004e-22	-0.960576	0.134	0.218	2.38539e-17	MYD	RPS17
IGFBP5.1	4.47083e-51	-0.96225	0.391	0.509	1.90439e-46	MYD	IGFBP5
ID3.1	3.89385e-87	-0.963584	0.071	0.283	1.65862e-82	MYD	ID3
C1QC.1	4.06592e-52	-0.974847	0.011	0.133	1.73192e-47	MYD	C1QC
AIF1.1	8.58711e-61	-0.981652	0.01	0.15	3.65776e-56	MYD	AIF1
FCER1G.1	6.28401e-58	-0.982844	0.011	0.146	2.67674e-53	MYD	FCER1G
LYZ.1	2.72386e-45	-0.993694	0.006	0.111	1.16026e-40	MYD	LYZ
IGF2.1	2.53611e-61	-1.00079	0.224	0.42	1.08028e-56	MYD	IGF2
VWF.1	1.44977e-68	-1.04422	0.016	0.174	6.17542e-64	MYD	VWF
HLA-E.1	3.12581e-128	-1.05695	0.604	0.759	1.33147e-123	MYD	HLA-E
SRGN.1	6.52006e-49	-1.05753	0.227	0.351	2.77728e-44	MYD	SRGN
HLA-DQB1.1	3.38634e-62	-1.05922	0.054	0.215	1.44244e-57	MYD	HLA-DQB1
CYBA.1	2.73388e-121	-1.07372	0.108	0.382	1.16452e-116	MYD	CYBA
RBP7.1	1.03756e-72	-1.07453	0.023	0.192	4.41957e-68	MYD	RBP7
HLA-DQA1.1	2.53603e-71	-1.08607	0.008	0.166	1.08025e-66	MYD	HLA-DQA1
GSTA1.1	4.17025e-23	-1.09287	0.295	0.4	1.77636e-18	MYD	GSTA1
DLK1.1	1.97222e-20	-1.10305	0.368	0.43	8.40087e-16	MYD	DLK1
CLEC3B.1	7.8538e-23	-1.11007	0.334	0.4	3.3454e-18	MYD	CLEC3B
C1QB.1	2.26887e-51	-1.12833	0.015	0.138	9.66447e-47	MYD	C1QB
RGS1.1	6.34087e-52	-1.14222	0.008	0.127	2.70096e-47	MYD	RGS1
CCL4.1	1.01243e-36	-1.16994	0.018	0.114	4.31253e-32	MYD	CCL4
ID1.1	1.93826e-55	-1.26143	0.076	0.228	8.25619e-51	MYD	ID1
HLA-B.1	1.92421e-241	-1.28965	0.732	0.87	8.19635e-237	MYD	HLA-B
C1QA.1	2.75091e-58	-1.30236	0.015	0.152	1.17178e-53	MYD	C1QA
RNASE1.1	2.80222e-95	-1.32179	0.212	0.439	1.19363e-90	MYD	RNASE1
TYROBP.1	1.04407e-64	-1.35875	0.013	0.161	4.44731e-60	MYD	TYROBP
ANXA1.1	0	-1.37337	0.079	0.578	0	MYD	ANXA1
S100A4	2.02245e-79	-1.38478	0.218	0.42	8.61484e-75	MYD	S100A4
CXCL8.1	2.71776e-35	-1.47227	0.017	0.108	1.15766e-30	MYD	CXCL8
CCL3.1	1.21576e-26	-1.58632	0.034	0.114	5.17865e-22	MYD	CCL3
C7.1	2.44329e-111	-1.66349	0.174	0.428	1.04074e-106	MYD	C7
HLA-DPA1.1	1.45757e-36	-1.8182	0.349	0.447	6.20865e-32	MYD	HLA-DPA1
S100A10.1	0	-1.86574	0.177	0.75	0	MYD	S100A10
HLA-DPB1.1	3.6429e-78	-1.90212	0.226	0.422	1.55173e-73	MYD	HLA-DPB1
HLA-DRB1.1	1.11225e-111	-2.12177	0.105	0.35	4.73773e-107	MYD	HLA-DRB1
CFD.1	1.89984e-163	-2.14139	0.36	0.604	8.09258e-159	MYD	CFD
CD74.1	4.71285e-180	-2.72047	0.231	0.554	2.00749e-175	MYD	CD74
HLA-DRA.1	4.10677e-131	-2.7451	0.104	0.382	1.74932e-126	MYD	HLA-DRA
HLA-DRA.3	0	3.66631	0.988	0.247	0	MCR	HLA-DRA
HLA-DPA1.3	0	3.28529	0.987	0.36	0	MCR	HLA-DPA1
HLA-DPB1.3	0	3.24031	0.983	0.31	0	MCR	HLA-DPB1
CCL3.3	0	3.19532	0.64	0.033	0	MCR	CCL3
CD74.2	0	3.15595	0.995	0.428	0	MCR	CD74
HLA-DRB1.2	0	3.06367	0.988	0.218	0	MCR	HLA-DRB1
CXCL8.2	0	3.0404	0.616	0.026	0	MCR	CXCL8
TYROBP.3	0	2.95481	0.982	0.028	0	MCR	TYROBP
C1QA.3	0	2.91672	0.897	0.031	0	MCR	C1QA
C1QB.3	0	2.72507	0.849	0.024	0	MCR	C1QB
RGS1.3	0	2.67503	0.788	0.021	0	MCR	RGS1
HLA-DQA1.2	0	2.56465	0.899	0.042	0	MCR	HLA-DQA1
LYZ.3	0	2.51782	0.735	0.012	0	MCR	LYZ
C1QC.3	0	2.49613	0.846	0.02	0	MCR	C1QC
FCER1G.3	0	2.48921	0.928	0.021	0	MCR	FCER1G
AIF1.3	0	2.46751	0.961	0.02	0	MCR	AIF1
HLA-DQB1.3	0	2.46321	0.905	0.095	0	MCR	HLA-DQB1
CD14.3	0	2.44681	0.882	0.055	0	MCR	CD14
CCL4.3	0	2.42639	0.571	0.037	0	MCR	CCL4
MS4A6A.3	0	2.40284	0.931	0.016	0	MCR	MS4A6A
FCER1A.1	0	2.29117	0.592	0.009	0	MCR	FCER1A
CD163.3	0	2.24972	0.754	0.013	0	MCR	CD163
S100A4.2	0	2.21813	0.923	0.314	0	MCR	S100A4
CXCL3.2	0	2.21096	0.424	0.03	0	MCR	CXCL3
GPX1.3	0	2.16773	0.974	0.541	0	MCR	GPX1
IL1B.1	0	2.13897	0.486	0.01	0	MCR	IL1B
CYBA.2	0	2.1262	0.97	0.25	0	MCR	CYBA
HLA-DRB5.2	0	2.05885	0.643	0.098	0	MCR	HLA-DRB5
ALOX5AP.3	0	2.02351	0.817	0.036	0	MCR	ALOX5AP
LAPTM5.3	0	1.94163	0.883	0.032	0	MCR	LAPTM5
C1orf162.3	0	1.90222	0.809	0.02	0	MCR	C1orf162
RNASE6.3	0	1.88905	0.784	0.011	0	MCR	RNASE6
HLA-DMA.2	0	1.87392	0.901	0.119	0	MCR	HLA-DMA
KLF6.2	0	1.85576	0.895	0.533	0	MCR	KLF6
MS4A7.3	0	1.85153	0.727	0.016	0	MCR	MS4A7
RNASE1.3	4.33315e-121	1.84947	0.627	0.365	1.84575e-116	MCR	RNASE1
VSIG4.3	0	1.84067	0.796	0.009	0	MCR	VSIG4
SRGN.3	0	1.80288	0.941	0.252	0	MCR	SRGN
LST1.3	0	1.79122	0.811	0.018	0	MCR	LST1
ITGB2.3	0	1.73678	0.825	0.024	0	MCR	ITGB2
CTSS.2	0	1.73274	0.834	0.062	0	MCR	CTSS
HLA-DQA2.2	0	1.73102	0.559	0.034	0	MCR	HLA-DQA2
IER3.2	0	1.72357	0.68	0.15	0	MCR	IER3
CCL3L1	0	1.71507	0.391	0.008	0	MCR	CCL3L1
CD83.2	0	1.70051	0.678	0.033	0	MCR	CD83
MNDA.3	0	1.6587	0.749	0.019	0	MCR	MNDA
S100A9	0	1.62399	0.322	0.004	0	MCR	S100A9
HLA-DMB.2	0	1.60915	0.792	0.048	0	MCR	HLA-DMB
FCGR2A.3	0	1.58368	0.791	0.021	0	MCR	FCGR2A
MAFB.2	2.85501e-304	1.58244	0.758	0.307	1.21612e-299	MCR	MAFB
FCGR3A.1	0	1.57975	0.634	0.007	0	MCR	FCGR3A
SAT1.3	0	1.57391	0.966	0.634	0	MCR	SAT1
CLEC10A.1	0	1.55097	0.607	0.012	0	MCR	CLEC10A
CLEC7A.2	0	1.54864	0.695	0.011	0	MCR	CLEC7A
VAMP8.3	0	1.54222	0.792	0.055	0	MCR	VAMP8
COTL1.2	0	1.53725	0.78	0.119	0	MCR	COTL1
GPR183.2	0	1.5286	0.644	0.014	0	MCR	GPR183
CXCL2.3	1.64239e-242	1.52467	0.394	0.067	6.99593e-238	MCR	CXCL2
F13A1.1	0	1.5186	0.615	0.013	0	MCR	F13A1
CCL4L2	0	1.50962	0.309	0.015	0	MCR	CCL4L2
RGS10.2	0	1.50413	0.813	0.145	0	MCR	RGS10
NFKBIA.3	2.3905e-255	1.50115	0.903	0.665	1.01826e-250	MCR	NFKBIA
FCGR2B.2	0	1.49854	0.698	0.01	0	MCR	FCGR2B
HCST.3	0	1.47867	0.699	0.022	0	MCR	HCST
CXCR4.2	0	1.46369	0.516	0.031	0	MCR	CXCR4
AREG	1.60707e-303	1.45379	0.204	0.005	6.84548e-299	MCR	AREG
TYMP.2	0	1.44801	0.657	0.045	0	MCR	TYMP
GPR34.1	0	1.44443	0.612	0.012	0	MCR	GPR34
HCLS1.3	0	1.43755	0.754	0.043	0	MCR	HCLS1
CSF1R.3	0	1.4289	0.717	0.013	0	MCR	CSF1R
CCL3L3	7.00589e-288	1.42814	0.215	0.008	2.98423e-283	MCR	CCL3L3
DUSP1.3	0	1.41949	0.946	0.703	0	MCR	DUSP1
CD37.3	0	1.39553	0.727	0.023	0	MCR	CD37
EVI2B.3	0	1.39053	0.689	0.016	0	MCR	EVI2B
CORO1A.3	0	1.37219	0.719	0.032	0	MCR	CORO1A
DUSP6.3	0	1.3646	0.608	0.101	0	MCR	DUSP6
HLA-DRB6	1.09817e-259	1.35638	0.22	0.012	4.67778e-255	MCR	HLA-DRB6
FXYD5.3	0	1.34728	0.84	0.16	0	MCR	FXYD5
NR4A2.2	0	1.34269	0.592	0.141	0	MCR	NR4A2
C3AR1.1	0	1.34074	0.663	0.009	0	MCR	C3AR1
ATP2B1-AS1.2	0	1.33633	0.512	0.067	0	MCR	ATP2B1-AS1
PTPRC.3	0	1.33542	0.722	0.022	0	MCR	PTPRC
CD53.3	0	1.32031	0.705	0.017	0	MCR	CD53
MSR1.1	0	1.30892	0.61	0.01	0	MCR	MSR1
SPI1.2	0	1.29121	0.666	0.014	0	MCR	SPI1
ANXA1.3	1.2732e-256	1.2856	0.865	0.432	5.4233e-252	MCR	ANXA1
RGS2.2	5.79334e-171	1.26423	0.634	0.303	2.46773e-166	MCR	RGS2
FTL.2	0	1.25852	1	0.988	0	MCR	FTL
FYB1.3	0	1.25726	0.67	0.021	0	MCR	FYB1
FOLR2	0	1.2543	0.435	0.014	0	MCR	FOLR2
SGK1.2	3.16566e-266	1.24888	0.51	0.118	1.34844e-261	MCR	SGK1
RNASET2.3	0	1.24073	0.798	0.313	0	MCR	RNASET2
OGFRL1.3	0	1.23055	0.722	0.219	0	MCR	OGFRL1
S100A8	0	1.21776	0.212	0.004	0	MCR	S100A8
CLEC4E.1	0	1.20705	0.499	0.004	0	MCR	CLEC4E
IER2.3	8.17902e-192	1.20521	0.879	0.628	3.48394e-187	MCR	IER2
CTSB.2	1.04539e-297	1.20445	0.822	0.444	4.45296e-293	MCR	CTSB
FGL2.2	0	1.20175	0.665	0.165	0	MCR	FGL2
SMAP2.2	0	1.19711	0.648	0.079	0	MCR	SMAP2
ARPC1B.3	0	1.18921	0.654	0.174	0	MCR	ARPC1B
TGFBI.2	0	1.18753	0.647	0.037	0	MCR	TGFBI
P2RY13	0	1.17583	0.448	0.008	0	MCR	P2RY13
PYCARD.2	0	1.17003	0.744	0.224	0	MCR	PYCARD
CYBB.1	0	1.16453	0.537	0.009	0	MCR	CYBB
CKLF.2	0	1.16258	0.594	0.149	0	MCR	CKLF
S100A11.2	5.90975e-297	1.1569	0.922	0.764	2.51732e-292	MCR	S100A11
ARHGDIB.2	0	1.1547	0.846	0.391	0	MCR	ARHGDIB
CD68.1	0	1.14725	0.504	0.012	0	MCR	CD68
ARPC3.1	0	1.14256	0.943	0.713	0	MCR	ARPC3
GPSM3.2	0	1.14041	0.623	0.032	0	MCR	GPSM3
TCOF1.2	1.28015e-169	1.13623	0.46	0.146	5.45291e-165	MCR	TCOF1
NFKBIZ.2	8.39601e-252	1.12196	0.669	0.239	3.57637e-247	MCR	NFKBIZ
ADAP2.1	0	1.12114	0.505	0.016	0	MCR	ADAP2
LPAR6.3	0	1.11476	0.684	0.182	0	MCR	LPAR6
NPC2.3	0	1.11328	0.953	0.748	0	MCR	NPC2
TNFAIP3.2	1.68002e-267	1.1109	0.511	0.121	7.15621e-263	MCR	TNFAIP3
IL1R2	0	1.1035	0.305	0.009	0	MCR	IL1R2
FCGBP	0	1.10218	0.29	0.006	0	MCR	FCGBP
ARRB2.2	0	1.10203	0.622	0.051	0	MCR	ARRB2
MARCH1.1	0	1.09428	0.59	0.014	0	MCR	MARCH1
GMFG.3	0	1.08277	0.721	0.112	0	MCR	GMFG
IL13RA1.2	0	1.08219	0.705	0.207	0	MCR	IL13RA1
IL18.1	0	1.08075	0.567	0.019	0	MCR	IL18
VSIR.2	0	1.07469	0.669	0.138	0	MCR	VSIR
FAM49B.2	0	1.07255	0.656	0.088	0	MCR	FAM49B
MRC1	0	1.06922	0.38	0.017	0	MCR	MRC1
LCP1.2	0	1.06878	0.59	0.025	0	MCR	LCP1
CTSH.1	1.99556e-296	1.06532	0.764	0.315	8.50027e-292	MCR	CTSH
EVI2A.1	0	1.06205	0.553	0.012	0	MCR	EVI2A
IFNGR1.3	9.02482e-244	1.06133	0.762	0.396	3.84421e-239	MCR	IFNGR1
MS4A4A	0	1.04724	0.447	0.008	0	MCR	MS4A4A
LY86.1	0	1.04337	0.555	0.006	0	MCR	LY86
CAPG.2	1.90707e-301	1.03935	0.583	0.149	8.12337e-297	MCR	CAPG
CTSZ.2	4.00987e-262	1.03601	0.672	0.236	1.70805e-257	MCR	CTSZ
RNF130.2	9.71767e-279	1.0276	0.762	0.355	4.13934e-274	MCR	RNF130
GLIPR1.2	0	1.0237	0.652	0.142	0	MCR	GLIPR1
TNF	0	1.0149	0.362	0.009	0	MCR	TNF
PTPRE.2	0	1.01228	0.545	0.035	0	MCR	PTPRE
SH3BGRL3.1	7.04847e-173	1.00762	0.8	0.583	3.00237e-168	MCR	SH3BGRL3
CX3CR1	0	0.993225	0.44	0.005	0	MCR	CX3CR1
AC020656.1	0	0.98793	0.326	0.005	0	MCR	AC020656.1
YWHAH.2	6.60797e-188	0.975094	0.709	0.37	2.81473e-183	MCR	YWHAH
IGSF6.1	0	0.974699	0.453	0.016	0	MCR	IGSF6
SLC1A3	2.52592e-278	0.971383	0.323	0.035	1.07594e-273	MCR	SLC1A3
AP1S2.3	6.12709e-297	0.964109	0.695	0.191	2.6099e-292	MCR	AP1S2
GRN.2	2.58815e-229	0.962318	0.761	0.402	1.10245e-224	MCR	GRN
FOS.2	4.43857e-251	0.961745	0.972	0.853	1.89065e-246	MCR	FOS
MARCKS.1	1.08846e-114	0.948745	0.754	0.574	4.6364e-110	MCR	MARCKS
FTH1.1	1.50786e-167	0.948003	0.876	0.81	6.42288e-163	MCR	FTH1
PLAUR.1	0	0.942763	0.435	0.06	0	MCR	PLAUR
DUSP2.1	8.64933e-149	0.927912	0.34	0.082	3.68427e-144	MCR	DUSP2
CSTA	0	0.927092	0.46	0.048	0	MCR	CSTA
CD86.1	0	0.910311	0.483	0.006	0	MCR	CD86
JAML	0	0.905913	0.422	0.006	0	MCR	JAML
PLEK	0	0.902552	0.407	0.009	0	MCR	PLEK
KLF4.2	4.18055e-108	0.900177	0.764	0.569	1.78075e-103	MCR	KLF4
TBXAS1.1	0	0.899724	0.495	0.008	0	MCR	TBXAS1
FCGR1A	0	0.895769	0.415	0.004	0	MCR	FCGR1A
TMSB4X.2	2.0489e-277	0.891486	0.999	0.983	8.72747e-273	MCR	TMSB4X
CST3.1	1.13533e-190	0.887845	0.993	0.965	4.83605e-186	MCR	CST3
CD1C	0	0.882634	0.216	0.002	0	MCR	CD1C
MCL1.1	1.42071e-166	0.882602	0.767	0.507	6.05167e-162	MCR	MCL1
CD44.3	0	0.873042	0.533	0.064	0	MCR	CD44
TMSB10.3	3.47337e-304	0.870785	0.999	0.981	1.47952e-299	MCR	TMSB10
MEF2C.2	4.6814e-213	0.864698	0.758	0.363	1.99409e-208	MCR	MEF2C
PHACTR1.1	7.76607e-216	0.864098	0.332	0.054	3.30803e-211	MCR	PHACTR1
POU2F2	0	0.861117	0.415	0.016	0	MCR	POU2F2
SYK.1	0	0.854771	0.465	0.01	0	MCR	SYK
CD84	0	0.85348	0.387	0.01	0	MCR	CD84
CLEC2B.3	4.67708e-213	0.848436	0.624	0.233	1.99225e-208	MCR	CLEC2B
EGR2.1	7.00782e-162	0.846562	0.298	0.058	2.98505e-157	MCR	EGR2
OTUD1.1	3.66697e-114	0.844926	0.354	0.117	1.56198e-109	MCR	OTUD1
CLEC5A	0	0.841636	0.361	0.004	0	MCR	CLEC5A
RHOG.1	1.24298e-204	0.833874	0.621	0.257	5.29461e-200	MCR	RHOG
PMAIP1	0	0.83381	0.303	0.023	0	MCR	PMAIP1
STK17B.1	0	0.832108	0.486	0.044	0	MCR	STK17B
REL.1	2.57432e-239	0.831418	0.565	0.167	1.09656e-234	MCR	REL
RBPJ.2	5.28379e-164	0.829653	0.744	0.49	2.25068e-159	MCR	RBPJ
NCF2	0	0.827254	0.444	0.006	0	MCR	NCF2
CALHM6	0	0.824963	0.395	0.021	0	MCR	CALHM6
SLA.1	0	0.82462	0.447	0.009	0	MCR	SLA
TREM2	0	0.822552	0.307	0.003	0	MCR	TREM2
STAB1.1	1.28463e-176	0.821997	0.334	0.068	5.47201e-172	MCR	STAB1
GGTA1P	4.95908e-112	0.82103	0.224	0.046	2.11237e-107	MCR	GGTA1P
NAMPT	1.18868e-117	0.818446	0.469	0.204	5.0633e-113	MCR	NAMPT
AC020916.1.3	1.11736e-114	0.816811	0.445	0.176	4.75951e-110	MCR	AC020916.1
SLCO2B1.1	6.47678e-147	0.815235	0.42	0.131	2.75885e-142	MCR	SLCO2B1
CEBPD.1	9.16835e-133	0.812142	0.81	0.608	3.90535e-128	MCR	CEBPD
ADAM28	0	0.808992	0.422	0.008	0	MCR	ADAM28
TLR2	0	0.807198	0.43	0.005	0	MCR	TLR2
HSPA1A.3	3.30558e-28	0.802129	0.682	0.667	1.40804e-23	MCR	HSPA1A
ARHGAP18.3	1.34056e-295	0.800097	0.501	0.09	5.71026e-291	MCR	ARHGAP18
HERPUD1.1	2.43737e-115	0.797628	0.764	0.611	1.03822e-110	MCR	HERPUD1
HLA-B.3	1.74547e-261	0.797084	0.991	0.825	7.43499e-257	MCR	HLA-B
ID2.3	3.09681e-92	0.796842	0.696	0.457	1.31912e-87	MCR	ID2
CXCL16.1	7.85773e-251	0.796434	0.525	0.133	3.34708e-246	MCR	CXCL16
LAIR1	0	0.795454	0.416	0.007	0	MCR	LAIR1
ATP5F1E.2	8.36062e-117	0.793351	0.757	0.617	3.56129e-112	MCR	ATP5F1E
SERPINA1	0	0.791338	0.406	0.003	0	MCR	SERPINA1
C5AR1	0	0.791296	0.372	0.005	0	MCR	C5AR1
LYVE1	1.39835e-146	0.788811	0.212	0.029	5.95643e-142	MCR	LYVE1
LRRFIP1.3	1.75661e-194	0.786089	0.699	0.301	7.48247e-190	MCR	LRRFIP1
TNFSF13B	0	0.782452	0.409	0.042	0	MCR	TNFSF13B
BCL2A1	0	0.77494	0.295	0.006	0	MCR	BCL2A1
VMP1.1	1.04113e-106	0.774106	0.521	0.27	4.4348e-102	MCR	VMP1
GLRX.1	4.7616e-209	0.767345	0.562	0.185	2.02825e-204	MCR	GLRX
RPS17.2	2.22863e-39	0.760779	0.343	0.184	9.49308e-35	MCR	RPS17
UCP2.1	0	0.753639	0.411	0.019	0	MCR	UCP2
CPVL.3	1.97292e-219	0.753261	0.495	0.127	8.40384e-215	MCR	CPVL
TXNIP.3	7.74872e-205	0.74995	0.979	0.893	3.30065e-200	MCR	TXNIP
DOK2	0	0.749379	0.389	0.013	0	MCR	DOK2
OAZ1.1	8.53057e-248	0.747472	0.967	0.919	3.63368e-243	MCR	OAZ1
RB1	9.99021e-141	0.744455	0.51	0.211	4.25543e-136	MCR	RB1
B2M.3	1.06463e-298	0.742951	0.999	0.987	4.53492e-294	MCR	B2M
MYO1F	0	0.741586	0.427	0.028	0	MCR	MYO1F
LYN	0	0.739464	0.433	0.042	0	MCR	LYN
TPM3.3	1.28463e-155	0.739108	0.68	0.357	5.472e-151	MCR	TPM3
NCF4	0	0.737752	0.39	0.006	0	MCR	NCF4
CNPY3	3.12292e-181	0.73564	0.587	0.239	1.33024e-176	MCR	CNPY3
ALCAM.1	0	0.73514	0.39	0.028	0	MCR	ALCAM
MPEG1	0	0.721189	0.352	0.005	0	MCR	MPEG1
MFSD1	1.09615e-205	0.720797	0.475	0.128	4.66916e-201	MCR	MFSD1
CCL2.3	1.3271e-20	0.719896	0.176	0.089	5.6529e-16	MCR	CCL2
SNX10	0	0.719846	0.395	0.02	0	MCR	SNX10
LSP1.2	5.91789e-125	0.718424	0.596	0.296	2.52079e-120	MCR	LSP1
IER5.2	8.28267e-53	0.716993	0.436	0.255	3.52809e-48	MCR	IER5
ALOX5	0	0.715484	0.393	0.004	0	MCR	ALOX5
SPINT2.1	1.80992e-218	0.709993	0.513	0.133	7.70952e-214	MCR	SPINT2
PPT1	1.51733e-111	0.708149	0.586	0.333	6.46323e-107	MCR	PPT1
LY96	2.07409e-246	0.707736	0.431	0.084	8.8348e-242	MCR	LY96
CEBPB.1	3.14423e-102	0.705792	0.646	0.408	1.33932e-97	MCR	CEBPB
CSF2RA	0	0.705636	0.339	0.004	0	MCR	CSF2RA
SKAP2	1.10475e-270	0.704871	0.433	0.076	4.70578e-266	MCR	SKAP2
HCK	0	0.70393	0.398	0.01	0	MCR	HCK
RNASE2	0	0.703433	0.255	0.002	0	MCR	RNASE2
APBB1IP	0	0.702589	0.389	0.012	0	MCR	APBB1IP
ATP6V0B.1	1.26493e-120	0.701248	0.68	0.451	5.3881e-116	MCR	ATP6V0B
CITED2.1	4.09472e-35	0.700911	0.534	0.43	1.74419e-30	MCR	CITED2
RASSF4	0	0.696438	0.405	0.044	0	MCR	RASSF4
NCKAP1L	0	0.690231	0.361	0.008	0	MCR	NCKAP1L
GCA	6.52778e-235	0.689402	0.461	0.103	2.78057e-230	MCR	GCA
IFI16.3	2.52789e-141	0.688684	0.779	0.52	1.07678e-136	MCR	IFI16
PTPN6	0	0.684815	0.385	0.021	0	MCR	PTPN6
PFN1.1	5.34892e-153	0.681945	0.928	0.838	2.27842e-148	MCR	PFN1
SOD2	4.11413e-59	0.681808	0.525	0.355	1.75245e-54	MCR	SOD2
BTG2.1	7.66e-68	0.680489	0.698	0.535	3.26285e-63	MCR	BTG2
KCTD12.2	2.79532e-109	0.677504	0.718	0.479	1.19069e-104	MCR	KCTD12
GIMAP4.3	6.32528e-240	0.676906	0.569	0.132	2.69432e-235	MCR	GIMAP4
USP53.1	8.02715e-154	0.676628	0.374	0.098	3.41925e-149	MCR	USP53
NABP1	7.0888e-204	0.672782	0.378	0.076	3.01955e-199	MCR	NABP1
ETS2.3	1.4259e-156	0.670589	0.586	0.229	6.07376e-152	MCR	ETS2
PLD4	0	0.667068	0.285	0.004	0	MCR	PLD4
BASP1	0	0.665151	0.293	0.007	0	MCR	BASP1
CMTM6	2.00883e-117	0.664359	0.566	0.296	8.55683e-113	MCR	CMTM6
RUNX1	9.67586e-249	0.663738	0.371	0.058	4.12153e-244	MCR	RUNX1
ACTB.1	3.92082e-170	0.663261	0.998	0.992	1.67011e-165	MCR	ACTB
IGSF21	0	0.662706	0.321	0.004	0	MCR	IGSF21
WAS	0	0.659836	0.385	0.008	0	MCR	WAS
SESN1.1	1.15437e-104	0.65751	0.423	0.171	4.91717e-100	MCR	SESN1
RPS10.2	4.08096e-74	0.656594	0.67	0.485	1.73833e-69	MCR	RPS10
DAB2.1	4.18278e-05	0.656494	0.445	0.456	1	MCR	DAB2
RPS29.1	5.45702e-126	0.655932	0.966	0.962	2.32447e-121	MCR	RPS29
ATF3.2	4.56244e-104	0.653902	0.493	0.212	1.94342e-99	MCR	ATF3
RGS19	0	0.65338	0.405	0.041	0	MCR	RGS19
PLXDC2.1	2.05218e-97	0.652577	0.541	0.294	8.74147e-93	MCR	PLXDC2
RCSD1	0	0.652283	0.39	0.021	0	MCR	RCSD1
IFI30	6.99971e-277	0.651984	0.211	0.008	2.9816e-272	MCR	IFI30
SAP30	9.97527e-116	0.650112	0.43	0.167	4.24906e-111	MCR	SAP30
NUP214	2.89871e-139	0.649743	0.467	0.172	1.23473e-134	MCR	NUP214
IQGAP2.1	2.1161e-289	0.64847	0.338	0.035	9.01375e-285	MCR	IQGAP2
GAPT	0	0.64803	0.336	0.002	0	MCR	GAPT
PPP1R15A.2	2.96888e-51	0.647593	0.727	0.615	1.26463e-46	MCR	PPP1R15A
MGAT4A.1	8.05798e-206	0.647209	0.322	0.051	3.43238e-201	MCR	MGAT4A
LGALS9	2.84281e-291	0.644224	0.406	0.057	1.21092e-286	MCR	LGALS9
ITGAM	0	0.64297	0.346	0.004	0	MCR	ITGAM
RPL39.3	1.96243e-80	0.640948	0.893	0.906	8.35918e-76	MCR	RPL39
RNF149	3.6206e-133	0.640904	0.449	0.162	1.54223e-128	MCR	RNF149
RGCC.3	1.11989e-72	0.640804	0.247	0.075	4.7703e-68	MCR	RGCC
NLRP3	0	0.63848	0.279	0.005	0	MCR	NLRP3
PLEKHO1.1	8.28218e-102	0.637799	0.475	0.223	3.52788e-97	MCR	PLEKHO1
LAT2	0	0.636572	0.352	0.008	0	MCR	LAT2
FRMD4B.2	3.29583e-162	0.635413	0.409	0.109	1.40389e-157	MCR	FRMD4B
GADD45B.2	4.59211e-47	0.632761	0.701	0.564	1.95605e-42	MCR	GADD45B
CELF2	3.0287e-94	0.632342	0.613	0.392	1.29011e-89	MCR	CELF2
CD302.1	3.47386e-84	0.630807	0.552	0.342	1.47973e-79	MCR	CD302
SCAMP2	1.10682e-98	0.630421	0.492	0.248	4.71461e-94	MCR	SCAMP2
CD4.1	5.99826e-120	0.630293	0.403	0.141	2.55502e-115	MCR	CD4
BTG1.2	6.39582e-95	0.628664	0.894	0.829	2.72436e-90	MCR	BTG1
TSC22D3.2	5.8043e-70	0.628355	0.767	0.668	2.4724e-65	MCR	TSC22D3
PTGER4	0	0.622587	0.287	0.012	0	MCR	PTGER4
CYTIP	0	0.622014	0.342	0.013	0	MCR	CYTIP
CXorf21	0	0.621948	0.269	0.004	0	MCR	CXorf21
RHOB.3	2.84294e-25	0.621465	0.688	0.713	1.21098e-20	MCR	RHOB
FPR3	0	0.62144	0.293	0.004	0	MCR	FPR3
CASP1	1.40569e-237	0.620963	0.37	0.06	5.98769e-233	MCR	CASP1
ZEB2.2	8.87175e-87	0.619903	0.637	0.423	3.77901e-82	MCR	ZEB2
H2AFY.1	8.87682e-98	0.618597	0.622	0.401	3.78117e-93	MCR	H2AFY
FPR1	0	0.618544	0.294	0.003	0	MCR	FPR1
NEAT1.1	6.68018e-143	0.61708	0.963	0.942	2.84549e-138	MCR	NEAT1
CLEC12A	0	0.61629	0.293	0.003	0	MCR	CLEC12A
ARPC5.1	1.51148e-124	0.615625	0.789	0.608	6.43829e-120	MCR	ARPC5
AC103591.3	1.08827e-162	0.615478	0.243	0.036	4.6356e-158	MCR	AC103591.3
LPCAT2	7.9509e-142	0.611881	0.439	0.145	3.38676e-137	MCR	LPCAT2
CYTH4	0	0.609954	0.344	0.007	0	MCR	CYTH4
RAC2	0	0.609937	0.358	0.016	0	MCR	RAC2
SLC7A7	0	0.609883	0.345	0.008	0	MCR	SLC7A7
PKIB	0	0.608532	0.272	0.007	0	MCR	PKIB
PABPC1	3.29748e-153	0.606383	0.931	0.854	1.40459e-148	MCR	PABPC1
MAF.1	3.08518e-15	0.603611	0.497	0.452	1.31416e-10	MCR	MAF
CREB5	2.46879e-293	0.602084	0.337	0.035	1.05161e-288	MCR	CREB5
IL10RA	0	0.595161	0.325	0.009	0	MCR	IL10RA
LIMD2.1	1.02433e-224	0.594283	0.368	0.062	4.36322e-220	MCR	LIMD2
ACTR2	2.41637e-74	0.593401	0.603	0.428	1.02928e-69	MCR	ACTR2
TSPO.2	1.1972e-94	0.592724	0.775	0.623	5.09958e-90	MCR	TSPO
HAVCR2	0	0.591373	0.335	0.005	0	MCR	HAVCR2
OTULINL	1.71071e-284	0.589796	0.32	0.032	7.28694e-280	MCR	OTULINL
DOCK8	0	0.585821	0.37	0.027	0	MCR	DOCK8
RPL36A.3	5.64537e-61	0.582877	0.634	0.437	2.4047e-56	MCR	RPL36A
SDCBP.2	8.96984e-96	0.580793	0.793	0.644	3.82079e-91	MCR	SDCBP
TUBA1B.2	2.62043e-41	0.58058	0.711	0.596	1.1162e-36	MCR	TUBA1B
UBA52	1.82137e-180	0.578889	0.982	0.969	7.75829e-176	MCR	UBA52
UNC93B1	9.72404e-250	0.577852	0.343	0.047	4.14205e-245	MCR	UNC93B1
CD69	5.58994e-191	0.576961	0.199	0.016	2.38109e-186	MCR	CD69
CD300A	0	0.575503	0.304	0.007	0	MCR	CD300A
NFKBID	3.03418e-235	0.57124	0.261	0.025	1.29244e-230	MCR	NFKBID
TNFRSF1B.2	1.87906e-192	0.570679	0.358	0.07	8.00403e-188	MCR	TNFRSF1B
HLA-E.3	4.11749e-158	0.565234	0.936	0.703	1.75389e-153	MCR	HLA-E
ATP2B1.1	1.20685e-77	0.564958	0.454	0.229	5.14071e-73	MCR	ATP2B1
CD33	0	0.563965	0.32	0.004	0	MCR	CD33
AKR1B1	6.26358e-75	0.562771	0.604	0.419	2.66804e-70	MCR	AKR1B1
GPR65	0	0.560453	0.281	0.005	0	MCR	GPR65
SLC11A1	4.06423e-283	0.559694	0.266	0.019	1.7312e-278	MCR	SLC11A1
RPL26.2	1.59241e-65	0.558549	0.921	0.938	6.78304e-61	MCR	RPL26
ARRDC3	7.37029e-52	0.554433	0.398	0.225	3.13945e-47	MCR	ARRDC3
FERMT3	0	0.552843	0.334	0.029	0	MCR	FERMT3
CAP1.2	3.61868e-65	0.552824	0.621	0.452	1.54141e-60	MCR	CAP1
WIPF1	6.26556e-138	0.551758	0.414	0.131	2.66888e-133	MCR	WIPF1
AC025164.1	9.21086e-163	0.551581	0.203	0.023	3.92346e-158	MCR	AC025164.1
TNFAIP2.1	1.28412e-42	0.551367	0.32	0.168	5.46985e-38	MCR	TNFAIP2
PREX1	2.67484e-302	0.550922	0.332	0.031	1.13938e-297	MCR	PREX1
ARHGAP30	0	0.55033	0.294	0.011	0	MCR	ARHGAP30
IFI44L.2	2.50654e-40	0.549856	0.471	0.322	1.06769e-35	MCR	IFI44L
HACD4	1.22446e-255	0.549773	0.329	0.04	5.2157e-251	MCR	HACD4
ZFHX3.1	2.55477e-101	0.547722	0.4	0.152	1.08823e-96	MCR	ZFHX3
CCDC88A	1.33781e-80	0.546667	0.448	0.222	5.69852e-76	MCR	CCDC88A
CCR1	0	0.545687	0.28	0.003	0	MCR	CCR1
SLC4A7	1.38906e-143	0.544863	0.332	0.08	5.91686e-139	MCR	SLC4A7
IRS2.1	2.00865e-111	0.540954	0.381	0.131	8.55603e-107	MCR	IRS2
FMNL1	0	0.535192	0.332	0.028	0	MCR	FMNL1
STX7	3.22859e-67	0.531199	0.445	0.239	1.37525e-62	MCR	STX7
RGS18	0	0.530782	0.283	0.003	0	MCR	RGS18
IRF8	0	0.530775	0.279	0.012	0	MCR	IRF8
CLIC1.3	2.35684e-84	0.530502	0.832	0.771	1.00392e-79	MCR	CLIC1
MEF2A	1.45172e-47	0.528265	0.553	0.419	6.18375e-43	MCR	MEF2A
FCGR1B	0	0.527185	0.259	0.003	0	MCR	FCGR1B
ANKRD44	6.80886e-151	0.526646	0.348	0.084	2.9003e-146	MCR	ANKRD44
CARD16.2	3.25249e-89	0.526364	0.39	0.16	1.38543e-84	MCR	CARD16
HMGB2.3	7.52718e-65	0.523853	0.655	0.504	3.20628e-60	MCR	HMGB2
RAB32	6.0796e-61	0.52372	0.446	0.259	2.58967e-56	MCR	RAB32
SAMHD1	5.82757e-58	0.517701	0.488	0.312	2.48231e-53	MCR	SAMHD1
PTGS2	3.64723e-179	0.517595	0.193	0.017	1.55357e-174	MCR	PTGS2
HSPA6	2.36986e-301	0.51468	0.237	0.01	1.00946e-296	MCR	HSPA6
HLA-DOA	0	0.513467	0.243	0.008	0	MCR	HLA-DOA
IFNGR2	1.7712e-67	0.512318	0.474	0.278	7.54461e-63	MCR	IFNGR2
TRA2B.1	1.40885e-43	0.510566	0.664	0.579	6.00116e-39	MCR	TRA2B
PSAP.1	4.53843e-66	0.509837	0.934	0.898	1.93319e-61	MCR	PSAP
RPLP2.1	4.29287e-135	0.509712	0.993	0.985	1.82859e-130	MCR	RPLP2
[truncated: 9,076 more rows]
