# Supplementary material for: Aging, inflammation and DNA damage in the somatic testicular niche with idiopathic germ cell aplasia
Source: Nat Commun. 2021 Sep 1;12:5205. doi: 10.1038/s41467-021-25544-0 (PMC8410861; doi:10.1038/s41467-021-25544-0)
Supplement: Supplementary file 16 — Supplementary Dataset 13 [file 41467_2021_25544_MOESM16_ESM.xlsx]

## Sheet: GO_Biological_Process_2018
Term	Overlap	P.value	Adjusted.P.value	Odds.Ratio	Combined.Score	Genes
mitochondrial ATP synthesis coupled proton transport (GO:0042776)	17/21	1.00497e-21	2.65916e-18	118.1	5710.04	ATP5S;ATP5A1;ATP5C1;ATP5J;ATP5G3;ATP5H;ATP5F1;ATP5G2;ATP5O;ATP5G1;MT-ATP8;ATP5L;ATP5J2;MT-ATP6;ATP5B;ATP5E;ATP5D
ATP synthesis coupled proton transport (GO:0015986)	17/27	1.16012e-18	7.67419e-16	47.2252	1950.31	ATP5S;ATP5A1;ATP5C1;ATP5J;ATP5G3;ATP5H;ATP5G2;ATP5O;ATP5F1;ATP5G1;MT-ATP8;ATP5L;ATP5J2;MT-ATP6;ATP5B;ATP5E;ATP5D
cristae formation (GO:0042407)	17/27	1.16012e-18	7.67419e-16	47.2252	1950.31	ATP5S;ATP5A1;ATP5C1;ATP5J;ATP5G3;ATP5H;ATP5G2;ATP5O;ATP5F1;ATP5G1;MT-ATP8;ATP5L;ATP5J2;MT-ATP6;ATP5B;ATP5E;ATP5D
purine ribonucleoside triphosphate biosynthetic process (GO:0009206)	17/27	1.16012e-18	7.67419e-16	47.2252	1950.31	ATP5S;ATP5A1;ATP5C1;ATP5J;ATP5G3;ATP5H;ATP5G2;ATP5O;ATP5F1;ATP5G1;MT-ATP8;ATP5L;ATP5J2;MT-ATP6;ATP5B;ATP5E;ATP5D
ATP biosynthetic process (GO:0006754)	17/32	6.5865e-17	3.48557e-14	31.4753	1172.74	ATP5S;ATP5A1;ATP5C1;ATP5J;ATP5G3;ATP5H;ATP5G2;ATP5O;ATP5F1;ATP5G1;MT-ATP8;ATP5L;ATP5J2;MT-ATP6;ATP5B;ATP5E;ATP5D
inner mitochondrial membrane organization (GO:0007007)	17/36	8.76163e-16	3.86388e-13	24.8438	861.358	ATP5S;ATP5A1;ATP5C1;ATP5J;ATP5G3;ATP5H;ATP5G2;ATP5O;ATP5F1;ATP5G1;MT-ATP8;ATP5L;ATP5J2;MT-ATP6;ATP5B;ATP5E;ATP5D
ATP metabolic process (GO:0046034)	20/56	1.88546e-15	7.12704e-13	15.4792	524.815	ATP5S;ATP5A1;ATP5C1;ATP5J;ATP1A2;ATP5G3;ATP5H;ATP5G2;ATP5F1;ATP5O;ATP5G1;MT-ATP8;ATP5J2;ATP5L;MT-ATP6;ATP5B;ATP5E;ATP5D;HSPA1B;HSPA1A
purine ribonucleoside monophosphate biosynthetic process (GO:0009168)	17/39	4.70532e-15	1.55628e-12	21.4526	707.725	ATP5S;ATP5A1;ATP5C1;ATP5J;ATP5G3;ATP5H;ATP5G2;ATP5O;ATP5F1;ATP5G1;MT-ATP8;ATP5L;ATP5J2;MT-ATP6;ATP5B;ATP5E;ATP5D
purine ribonucleotide biosynthetic process (GO:0009152)	17/75	8.26613e-10	2.43024e-07	8.12201	169.861	ATP5S;ATP5A1;ATP5C1;ATP5J;ATP5G3;ATP5H;ATP5G2;ATP5F1;ATP5O;ATP5G1;MT-ATP8;ATP5J2;ATP5L;MT-ATP6;ATP5B;ATP5E;ATP5D
energy coupled proton transport, down electrochemical gradient (GO:0015985)	7/13	9.9192e-08	2.62462e-05	31.9557	515.325	ATP5D;ATP5G3;ATP5H;ATP5F1;ATP5G2;ATP5G1;ATP5L
mitochondrial transport (GO:0006839)	19/135	3.14666e-07	7.56916e-05	4.53816	67.9442	ATP5S;BNIP3;ATP5A1;ATP5C1;ATP5J;ATP5H;ATP5G3;ATP5O;ATP5G2;ATP5F1;ATP5G1;MT-ATP8;ATP5J2;ATP5L;MT-ATP6;ATP5B;ATP5E;ATP5D;DNLZ
extracellular matrix organization (GO:0030198)	23/229	7.78301e-06	0.00171615	3.09684	36.4299	VCAM1;LAMA2;COL14A1;LAMC3;LUM;SERPINE1;DPT;LAMB1;DCN;COL1A1;ADAMTS5;COL3A1;COL1A2;SCUBE1;COL4A2;COL5A1;COL6A2;COL6A1;COL4A5;ITGB8;COL6A3;A2M;FBN1
regulation of spindle assembly (GO:0090169)	7/25	1.91282e-05	0.00389333	10.6453	115.654	DYNC1H1;STAG2;TPR;HNRNPU;SMC1A;HSPA1B;HSPA1A
regulation of mitotic spindle organization (GO:0060236)	8/35	2.46236e-05	0.00465387	8.11843	86.1512	DYNC1H1;STAG2;CLTC;TPR;HNRNPU;SMC1A;HSPA1B;HSPA1A
regulation of mitotic spindle assembly (GO:1901673)	6/19	3.60598e-05	0.00636095	12.6193	129.1	STAG2;TPR;HNRNPU;SMC1A;HSPA1B;HSPA1A
collagen fibril organization (GO:0030199)	7/29	5.48663e-05	0.00907352	8.70797	85.4305	COL1A1;COL3A1;COL1A2;COL5A1;COL14A1;LUM;DPT
regulation of nuclear-transcribed mRNA catabolic process, deadenylation-dependent decay (GO:1900151)	5/14	8.5783e-05	0.0133519	15.1715	142.062	AGO2;TOB1;ZFP36L2;ZFP36L1;TNRC6B
positive regulation of mRNA catabolic process (GO:0061014)	6/23	0.000118802	0.0174639	9.64806	87.1997	AGO2;RC3H1;TOB1;ZFP36L2;ZFP36L1;TNRC6B
protein complex subunit organization (GO:0071822)	8/45	0.000164819	0.0229533	5.92119	51.5774	COL1A1;COL3A1;COL1A2;COL5A1;COL14A1;LUM;TPR;DPT
positive regulation of nuclear-transcribed mRNA catabolic process, deadenylation-dependent decay (GO:1900153)	5/16	0.000176398	0.0233374	12.4118	107.272	AGO2;TOB1;ZFP36L2;ZFP36L1;TNRC6B
cholesterol biosynthetic process (GO:0006695)	7/35	0.000196376	0.0247433	6.83984	58.3814	IDI1;SQLE;CYP51A1;MSMO1;DHCR24;HMGCR;FDFT1
secondary alcohol biosynthetic process (GO:1902653)	7/36	0.000236371	0.028429	6.60364	55.1411	IDI1;SQLE;CYP51A1;MSMO1;DHCR24;HMGCR;FDFT1
regulation of smooth muscle cell migration (GO:0014910)	5/18	0.000326144	0.0375207	10.5012	84.3054	PDGFRB;NRP1;LRP1;SERPINE1;SORL1
sterol biosynthetic process (GO:0016126)	7/40	0.000466707	0.0514545	5.802	44.5002	IDI1;SQLE;CYP51A1;MSMO1;DHCR24;HMGCR;FDFT1
negative regulation of cell death (GO:0060548)	10/81	0.000583218	0.0611607	3.86128	28.7548	KANK2;GPNMB;BNIP3;CTNNB1;SRSF6;SORL1;CYR61;HSPA1B;CTGF;HSPA1A
regulation of cell death (GO:0010941)	11/96	0.000600974	0.0611607	3.55032	26.3326	LRP1;BNIP3;HBB;CTNNB1;DHCR24;SRSF6;JUNB;CYR61;HSPA1B;CTGF;HSPA1A
negative regulation of programmed cell death (GO:0043069)	28/408	0.000739632	0.0724839	2.03996	14.7068	KANK2;NOTCH2;DDX3X;PRKDC;TAF9;PIK3R1;EGFR;PDGFRB;CD74;PDGFRA;HSPA5;BNIP3;ANXA5;DHCR24;HIPK3;HYPK;SETX;AHI1;DAB2;SFRP1;SON;TMBIM4;MT-RNR2;PHIP;IL6ST;HSPA1B;TPT1;HSPA1A
collagen biosynthetic process (GO:0032964)	3/6	0.000825596	0.0754799	27.2401	193.389	COL1A1;COL5A1;P3H3
regulation of steroid biosynthetic process (GO:0050810)	7/44	0.000848316	0.0754799	5.17368	36.5896	IDI1;EGR1;SQLE;CYP51A1;HMGCR;SREBF2;FDFT1
mitochondrial ATP synthesis coupled electron transport (GO:0042775)	10/85	0.000855781	0.0754799	3.65459	25.8142	MT-ND6;MT-ND4L;MT-ND4;MT-ND5;MT-CO1;MT-CO2;MT-CO3;MT-CYB;MT-ND3;MT-ND1
positive regulation of cytokine-mediated signaling pathway (GO:0001961)	6/33	0.000963182	0.0798458	6.07155	42.1686	CD74;MAVS;PARP14;TRIM44;HSPA1B;HSPA1A
positive regulation of cell migration (GO:0030335)	18/221	0.000965633	0.0798458	2.44207	16.9546	PDGFRB;SPAG9;NRP1;PDGFRA;HSPA5;SEMA3D;MIA3;LAMB1;EGFR;CYR61;SYNE2;COL1A1;NIPBL;DAB2;CXCL12;GPNMB;AGO2;DOCK1
positive regulation of transcription, DNA-templated (GO:0045893)	60/1120	0.00101095	0.0810597	1.58499	10.9315	DDX3X;SERPINE1;HNRNPU;CYR61;PSMD9;PPP3CA;EP300;JUNB;IER2;DDX17;NCOA1;SS18;SUPT16H;ATRX;EBF1;FOS;ARID1B;SREBF2;DCN;ZEB2;SFRP1;TFDP2;KAT6B;KAT6A;ZNF516;PHIP;NCOA7;KMT2A;PRKDC;TAF9;PIK3R1;EGFR;IFI16;PLAGL1;ZNF423;TRIM44;BPTF;ATF7IP;EGR1;CD74;CREBBP;SMARCA1;SMARCA2;SMAD5;COL1A1;SETX;PER1;AHI1;DAB2;MAVS;NFIA;NFIB;NFIC;AGO2;CREBRF;CTNNB1;TCF4;CDK13;OGT;NFE2L2
positive regulation of transcription from RNA polymerase II promoter (GO:0045944)	48/848	0.00104477	0.0811091	1.67321	11.4849	DDX3X;KMT2A;PRKDC;INSIG1;SERPINE1;TAF9;HNRNPU;PIK3R1;EGFR;CYR61;PPP3CA;NIPBL;IFI16;PLAGL1;EP300;JUNB;IER2;DDX17;NCOA1;SS18;EGR1;CREBBP;SUPT16H;ATRX;EBF1;FOS;SMARCA2;SMAD5;SREBF2;DCN;SETX;PER1;AHI1;ZEB2;MAVS;NFIA;TFDP2;NFIB;NFIC;AGO2;CREBRF;CTNNB1;PHIP;NCOA7;TCF4;CDK13;OGT;NFE2L2
protein stabilization (GO:0050821)	14/152	0.00107287	0.0811091	2.78745	19.059	CRTAP;TAF9;PTEN;ANK2;ATP1B2;PIK3R1;HYPK;PER3;DNLZ;EP300;MDM4;TRIM44;HSPA1B;HSPA1A
regulation of alcohol biosynthetic process (GO:1902930)	6/34	0.00113486	0.0830065	5.85441	39.7002	IDI1;SQLE;CYP51A1;HMGCR;SREBF2;FDFT1
positive regulation of response to cytokine stimulus (GO:0060760)	4/14	0.00119208	0.0830065	10.9075	73.4299	CD74;MAVS;TAF9;TRIM44
interleukin-6-mediated signaling pathway (GO:0070102)	4/14	0.00119208	0.0830065	10.9075	73.4299	SOCS3;PTPN11;IL6ST;JAK1
negative regulation of apoptotic process (GO:0043066)	31/485	0.00126603	0.0858955	1.89131	12.6186	NOTCH2;DDX3X;PRKDC;TAF9;PIK3R1;EGFR;PDK4;PDGFRB;CD74;PDGFRA;FZD3;CSNK2A1;HSPA5;BNIP3;ANXA5;DHCR24;HIPK3;HYPK;SETX;AHI1;DAB2;SFRP1;SON;TMBIM4;MT-RNR2;CTNNB1;PHIP;IL6ST;HSPA1B;TPT1;HSPA1A
ribonucleoprotein complex assembly (GO:0022618)	14/156	0.00137831	0.0871054	2.70837	17.8397	DDX6;DYNC1H1;DDX3X;SCAF11;YTHDC1;RC3H1;DICER1;RPL6;SETX;EIF2S3;RPS27;SRSF6;SF3B1;SRSF10
negative regulation of platelet-derived growth factor receptor-beta signaling pathway (GO:2000587)	3/7	0.00140664	0.0871054	20.429	134.148	PDGFRB;PDGFRA;LRP1
nuclear-transcribed mRNA catabolic process (GO:0000956)	15/174	0.00141809	0.0871054	2.59298	17.0059	ZCCHC11;RC3H1;NBDY;RPL6;PNRC1;ZFP36L1;PNRC2;RPS27;PAN3;XRN1;CNOT2;PAPD5;ATM;RPL37;RPS21
hemopoiesis (GO:0030097)	9/76	0.00146439	0.0871054	3.67815	24.0048	TGFBR3;NOTCH2;SFRP1;KMT2A;IFI16;KAT6A;PRRC2C;CDK13;ZFP36L2
positive regulation of type I interferon production (GO:0032481)	8/62	0.00152219	0.0871054	4.05353	26.2977	SETD2;CREBBP;MAVS;DDX3X;IFI16;PRKDC;EP300;CTNNB1
mRNA catabolic process (GO:0006402)	6/36	0.00154756	0.0871054	5.46355	35.355	XRN1;RC3H1;NBDY;ZFP36L2;HSPA1B;HSPA1A
plasma membrane organization (GO:0007009)	6/36	0.00154756	0.0871054	5.46355	35.355	COL5A1;PLSCR4;SNX9;ANK2;ANO6;SPTBN1
Wnt signaling pathway, calcium modulating pathway (GO:0007223)	6/36	0.00154756	0.0871054	5.46355	35.355	PPP3CA;FZD3;AGO2;CTNNB1;TNRC6A;TNRC6B
positive regulation of potassium ion transmembrane transport (GO:1901381)	4/15	0.00158014	0.0871054	9.91539	63.9567	AKAP9;ANK2;ANO6;ATP1B2
regulation of DNA damage response, signal transduction by p53 class mediator (GO:0043516)	5/25	0.00164573	0.0888692	6.8233	43.7344	CD74;SPRED1;MDM2;ATM;PLA2R1
signal transduction involved in mitotic G1 DNA damage checkpoint (GO:0072431)	8/63	0.00169034	0.0894527	3.97962	25.4012	TFDP2;PRKDC;PLAGL1;CNOT2;MDM2;EP300;ATM;MDM4
respiratory electron transport chain (GO:0022904)	10/94	0.00185977	0.0964892	3.2615	20.506	MT-ND6;MT-ND4L;MT-ND4;MT-ND5;MT-CO1;MT-CO2;MT-CO3;MT-CYB;MT-ND3;MT-ND1
miRNA metabolic process (GO:0010586)	4/16	0.00204806	0.103699	9.08864	56.2665	DDX17;ZCCHC11;AGO2;DICER1
nuclear-transcribed mRNA catabolic process, deadenylation-independent decay (GO:0031086)	3/8	0.00219129	0.103699	16.3424	100.069	PNRC1;ZFP36L1;PNRC2
coronary vasculature morphogenesis (GO:0060977)	3/8	0.00219129	0.103699	16.3424	100.069	TGFBR3;NRP1;SPRED1
regulation of cytoplasmic mRNA processing body assembly (GO:0010603)	3/8	0.00219129	0.103699	16.3424	100.069	PAN3;CNOT2;NBDY
regulation of cell migration (GO:0030334)	22/316	0.00219469	0.103699	2.06298	12.629	PDGFRB;SPAG9;MACF1;PDGFRA;IFITM1;SERPINE2;HSPA5;SEMA3D;SERPINE1;PTEN;MIA3;LAMB1;SORL1;EGFR;CYR61;SYNE2;COL1A1;SFRP1;DAB2;CXCL12;GPNMB;VCL
DNA packaging (GO:0006323)	4/17	0.00260358	0.117098	8.38908	49.9223	NIPBL;KAT6A;GATAD1;ASH1L
platelet-derived growth factor receptor signaling pathway (GO:0048008)	4/17	0.00260358	0.117098	8.38908	49.9223	PDGFRB;NRP1;PDGFRA;PIK3C2A
regulation of transcription from RNA polymerase II promoter (GO:0006357)	73/1478	0.00263618	0.117098	1.45643	8.64892	TENM2;DDX3X;SERPINE1;BHLHE41;HNRNPU;ZC3H6;CYR61;TIAL1;EPM2AIP1;PPP3CA;NIPBL;SIN3B;NFKBIZ;EP300;JUNB;IER2;DDX17;NCOA1;SS18;ATRX;EBF1;DICER1;FOS;SREBF2;DCN;AES;TGFBR3;ZEB2;ZFYVE16;TFDP2;PHIP;NCOA7;ZNF431;KANK2;ZNF395;KMT2A;PRKDC;TAF9;PIK3R1;CXXC5;TOB1;EGFR;IFI16;PLAGL1;TPR;BPTF;SPEN;EGR1;CREBBP;CBX6;CBX5;NR2F1;SMARCA2;SMAD5;SETX;PER1;AHI1;MAVS;PER3;NFIA;NFIB;NFIC;CNOT2;AGO2;MDM2;PDCD4;CREBRF;CTNNB1…
negative regulation of gene expression (GO:0010629)	36/618	0.00267374	0.117098	1.71427	10.1558	NOTCH2;CREBZF;DDX3X;BHLHE41;ZC3H6;TOB1;ZFP36L2;NIPBL;IFI16;ITGB8;ZNF503;ZNF423;ZBTB7A;ATF7IP;SPEN;CBX5;TIPARP;PARP14;SMARCA2;AES;PER1;DAB2;SFRP1;ZNF91;TFDP2;KAT6B;KAT6A;NCL;CNOT2;MDM2;PDCD4;CTNNB1;CD46;HSPA1B;HSPA1A;RBMS3
regulation of cholesterol biosynthetic process (GO:0045540)	6/40	0.00270446	0.117098	4.81977	28.4986	IDI1;SQLE;CYP51A1;HMGCR;SREBF2;FDFT1
negative regulation of intracellular steroid hormone receptor signaling pathway (GO:0033144)	5/28	0.00278806	0.117098	5.93238	34.8967	KANK2;PER1;DAB2;SFRP1;CNOT2
antigen processing and presentation of peptide antigen via MHC class I (GO:0002474)	5/28	0.00278806	0.117098	5.93238	34.8967	CANX;HLA-B;SEC31A;TAPBP;HLA-E
regulation of mitotic nuclear division (GO:0007088)	9/84	0.00294564	0.121282	3.28444	19.1399	PDGFRB;STAG2;TPR;HNRNPU;PHIP;SMC1A;CDK13;HSPA1B;HSPA1A
regulation of cholesterol metabolic process (GO:0090181)	6/41	0.00307453	0.121282	4.68182	27.0825	IDI1;SQLE;CYP51A1;HMGCR;SREBF2;FDFT1
spliceosomal complex assembly (GO:0000245)	6/41	0.00307453	0.121282	4.68182	27.0825	SETX;YTHDC1;SCAF11;SRSF6;SF3B1;SRSF10
nuclear migration (GO:0007097)	3/9	0.00320045	0.121282	13.6179	78.2277	HOOK3;SYNE2;PAFAH1B1
regulation of platelet-derived growth factor receptor-beta signaling pathway (GO:2000586)	3/9	0.00320045	0.121282	13.6179	78.2277	PDGFRB;PDGFRA;LRP1
sympathetic ganglion development (GO:0061549)	3/9	0.00320045	0.121282	13.6179	78.2277	NRP1;FZD3;CTNNB1
regulation of RNA splicing (GO:0043484)	7/55	0.00320853	0.121282	3.98577	22.886	SETX;SON;AHNAK;HNRNPH1;YTHDC1;PIK3R1;SRSF10
negative regulation of transcription from RNA polymerase II promoter (GO:0000122)	33/565	0.00378675	0.138067	1.71607	9.56925	KANK2;TENM2;BHLHE41;HNRNPU;CXXC5;NIPBL;SIN3B;IFI16;TPR;EP300;JUNB;BPTF;SPEN;CREBBP;CBX6;CBX5;ATRX;NR2F1;DICER1;SMARCA2;SREBF2;AES;PER1;ZEB2;PER3;NFIA;NFIB;NFIC;CNOT2;MDM2;MDM4;HSPA1A;ZNF431
response to cytokine (GO:0034097)	12/138	0.0038195	0.138067	2.61094	14.5368	IFITM1;SETD2;COL3A1;IFITM2;TAF9;PTPN11;IL6ST;PTPN13;JUNB;JAK3;AES;TRIM56
negative regulation of transcription, DNA-templated (GO:0045892)	44/813	0.00383718	0.138067	1.5887	8.83796	KANK2;CREBZF;TENM2;BHLHE41;HNRNPU;ZC3H6;CXXC5;NIPBL;SIN3B;IFI16;TPR;EP300;ZNF423;JUNB;ZBTB7A;BPTF;ATF7IP;SPEN;CREBBP;CBX6;CBX5;NR2F1;DICER1;SMARCA2;SREBF2;AES;PER1;ZEB2;DAB2;SFRP1;ZNF91;PER3;NFIA;TFDP2;NFIB;KAT6B;NFIC;KAT6A;CNOT2;MDM2;PDCD4;CTNNB1;MDM4;ZNF431
RNA processing (GO:0006396)	15/193	0.00386128	0.138067	2.3139	12.8578	DDX17;ZCCHC11;SNRPN;RBPMS;SCAF11;HNRNPU;HNRNPR;PRPF4B;DICER1;PRPF8;SETX;SON;HNRNPUL1;HNRNPH1;NOVA1
positive regulation of mononuclear cell migration (GO:0071677)	4/19	0.0040075	0.141384	7.26978	40.1262	LGALS3;CXCL12;SERPINE1;ANO6
ganglion development (GO:0061548)	3/10	0.00445199	0.145432	11.6719	63.1965	NRP1;FZD3;CTNNB1
positive regulation of calcium ion import (GO:0090280)	3/10	0.00445199	0.145432	11.6719	63.1965	PDGFRB;LGALS3;CXCL12
3'-UTR-mediated mRNA destabilization (GO:0061158)	3/10	0.00445199	0.145432	11.6719	63.1965	RC3H1;ZFP36L2;ZFP36L1
energy coupled proton transmembrane transport, against electrochemical gradient (GO:0015988)	3/10	0.00445199	0.145432	11.6719	63.1965	MT-ND4;MT-CO1;ATP1A2
negative regulation of inclusion body assembly (GO:0090084)	3/10	0.00445199	0.145432	11.6719	63.1965	SORL1;HSPA1B;HSPA1A
regulation of plasminogen activation (GO:0010755)	3/10	0.00445199	0.145432	11.6719	63.1965	CLEC3B;SERPINE2;SERPINE1
negative regulation of telomere maintenance via telomerase (GO:0032211)	4/20	0.00487029	0.155262	6.81506	36.2875	XRN1;PAPD5;TINF2;HNRNPU
eye morphogenesis (GO:0048592)	4/20	0.00487029	0.155262	6.81506	36.2875	ALDH1A3;NIPBL;COL5A1;FBN1
regulation of actin cytoskeleton organization (GO:0032956)	8/75	0.0050812	0.160058	3.26481	17.2454	PDGFRB;CDC42;PDGFRA;LRP1;ROCK2;TAOK1;ARHGDIB;RHOBTB3
regulation of mRNA splicing, via spliceosome (GO:0048024)	7/60	0.00524423	0.16325	3.60881	18.9485	DDX17;RBM25;SON;YTHDC1;HNRNPU;SRSF6;SRSF10
mitochondrial electron transport, NADH to ubiquinone (GO:0006120)	6/46	0.00551531	0.167796	4.09553	21.2977	MT-ND6;MT-ND4L;MT-ND4;MT-ND5;MT-ND3;MT-ND1
interleukin-27-mediated signaling pathway (GO:0070106)	3/11	0.00596101	0.167796	10.2124	52.3132	CANX;IL6ST;JAK1
replicative senescence (GO:0090399)	3/11	0.00596101	0.167796	10.2124	52.3132	SERPINE1;ATM;PLA2R1
positive regulation of nuclear-transcribed mRNA poly(A) tail shortening (GO:0060213)	3/11	0.00596101	0.167796	10.2124	52.3132	AGO2;TOB1;TNRC6B
regulation of nuclear-transcribed mRNA poly(A) tail shortening (GO:0060211)	3/11	0.00596101	0.167796	10.2124	52.3132	AGO2;TOB1;TNRC6B
cytoplasmic mRNA processing body assembly (GO:0033962)	3/11	0.00596101	0.167796	10.2124	52.3132	DDX6;DYNC1H1;RC3H1
histone mRNA catabolic process (GO:0071044)	3/11	0.00596101	0.167796	10.2124	52.3132	XRN1;PAPD5;ATM
oxidative phosphorylation (GO:0006119)	3/11	0.00596101	0.167796	10.2124	52.3132	ATP5D;ATP5C1;MT-CO2
interleukin-35-mediated signaling pathway (GO:0070757)	3/11	0.00596101	0.167796	10.2124	52.3132	CANX;IL6ST;JAK1
cellular response to fibroblast growth factor stimulus (GO:0044344)	9/94	0.00623121	0.173215	2.89653	14.7091	TIAL1;SETX;SPRED1;SFRP1;RAB14;HNRNPH1;PTPN11;ZFP36L2;ZFP36L1
DNA damage response, signal transduction by p53 class mediator resulting in cell cycle arrest (GO:0006977)	7/62	0.00628444	0.173215	3.47722	17.6284	TFDP2;PLAGL1;CNOT2;MDM2;EP300;ATM;MDM4
positive regulation of gene expression (GO:0010628)	41/771	0.00689545	0.18579	1.55575	7.74282	DDX3X;KMT2A;ROCK2;PIK3R1;EGFR;TTN;PSMD9;ITGB8;EP300;ZNF423;SF3B1;TRIM44;BPTF;DDX17;NCOA1;ATF7IP;SS18;EGR1;CD74;CREBBP;ANK2;FOS;SMARCA1;SMARCA2;SMAD5;COL1A1;SETX;DAB2;SFRP1;KAT6B;KAT6A;ZNF516;CTNNB1;PHIP;TCF4;VIM;CD46;HSPA1B;HSPA1A;NFE2L2;RBMS3
regulation of calcium ion import (GO:0090279)	4/22	0.00695132	0.18579	6.05721	30.0972	PDGFRB;LGALS3;CXCL12;CTNNB1
viral genome replication (GO:0019079)	4/22	0.00695132	0.18579	6.05721	30.0972	CDC42;EEA1;NFIA;ROCK2
viral RNA genome replication (GO:0039694)	3/12	0.00774004	0.196924	9.07721	44.1275	CDC42;EEA1;ROCK2
Golgi localization (GO:0051645)	3/12	0.00774004	0.196924	9.07721	44.1275	CDC42;HOOK3;ARCN1
positive regulation of potassium ion transmembrane transporter activity (GO:1901018)	3/12	0.00774004	0.196924	9.07721	44.1275	AKAP9;ANK2;ATP1B2
alternative mRNA splicing, via spliceosome (GO:0000380)	3/12	0.00774004	0.196924	9.07721	44.1275	DDX17;CDK13;SRSF6
collagen metabolic process (GO:0032963)	3/12	0.00774004	0.196924	9.07721	44.1275	COL1A1;COL5A1;P3H3
regulation of myeloid cell differentiation (GO:0045637)	7/65	0.00812279	0.204243	3.29685	15.868	LGALS3;CREBBP;KMT2A;KMT2C;EP300;TNRC6A;TNRC6B
cellular response to interleukin-6 (GO:0071354)	4/23	0.00818205	0.204243	5.73811	27.5763	SOCS3;PTPN11;IL6ST;JAK1
regulation of muscle cell differentiation (GO:0051147)	5/36	0.00847047	0.208289	4.39962	20.9913	CDC42;SPAG9;CTNNA1;CTNNB1;ZFP36L1
RNA metabolic process (GO:0016070)	14/191	0.00850159	0.208289	2.16884	10.34	DDX17;DDX6;DDX3X;RBPMS;HNRNPU;HNRNPR;DICER1;LRPPRC;SETX;HNRNPUL1;HNRNPH1;NOVA1;AGO2;SKIV2L2
DNA damage response, signal transduction by p53 class mediator (GO:0030330)	8/82	0.00865537	0.210111	2.9549	14.0345	TFDP2;PLAGL1;CNOT2;ATRX;MDM2;EP300;ATM;MDM4
cellular response to organic cyclic compound (GO:0071407)	11/135	0.00883865	0.21261	2.42874	11.4846	EGR1;SFRP1;TIPARP;ROCK2;INSIG1;AKAP9;CTNNA1;CTNNB1;ATP1A2;EGFR;ZFP36L1
cellular response to transforming growth factor beta stimulus (GO:0071560)	9/100	0.00924897	0.220475	2.70471	12.6668	TGFBR3;SFRP1;CLEC3B;COL3A1;COL1A2;FOS;SMAD5;ZFP36L2;ZFP36L1
negative regulation of G1/S transition of mitotic cell cycle (GO:2000134)	4/24	0.0095473	0.221598	5.45092	25.3549	KANK2;GPNMB;PRKDC;PTEN
mRNA splice site selection (GO:0006376)	4/24	0.0095473	0.221598	5.45092	25.3549	SETX;YTHDC1;SRSF6;SRSF10
negative regulation of intrinsic apoptotic signaling pathway in response to DNA damage (GO:1902230)	4/24	0.0095473	0.221598	5.45092	25.3549	CD74;CXCL12;TAF9;TPT1
pre-miRNA processing (GO:0031054)	3/13	0.00979925	0.225468	8.16907	37.7856	ZCCHC11;AGO2;DICER1
positive regulation of cell-substrate adhesion (GO:0010811)	6/52	0.0100264	0.228705	3.56022	16.386	CDC42;NRP1;SFRP1;UTRN;DOCK1;TRIOBP
cholesterol metabolic process (GO:0008203)	7/68	0.0103294	0.233604	3.13422	14.332	IDI1;SQLE;CYP51A1;MSMO1;DHCR24;HMGCR;FDFT1
cellular response to growth factor stimulus (GO:0071363)	11/139	0.010877	0.241691	2.35235	10.6353	SETX;NRP1;ACAP2;SFRP1;CLEC3B;KIDINS220;CTNNB1;PTPN11;ZFP36L2;EGFR;ZFP36L1
positive regulation of protein import into nucleus (GO:0042307)	6/53	0.0109756	0.241691	3.48429	15.7214	DAB2;MAVS;RBPMS;TPR;PIK3R1;EGFR
RNA splicing, via transesterification reactions (GO:0000375)	4/25	0.0110524	0.241691	5.19108	23.3864	SCAF11;PRPF8;SF3B1;SRSF10
cellular response to epidermal growth factor stimulus (GO:0071364)	4/25	0.0110524	0.241691	5.19108	23.3864	PTPN11;EGFR;ZFP36L2;ZFP36L1
positive regulation of cell motility (GO:2000147)	13/179	0.0117932	0.253072	2.14554	9.52667	PDGFRB;SPAG9;PDGFRA;HSPA5;SEMA3D;LAMB1;CYR61;SYNE2;EGFR;COL1A1;DAB2;CXCL12;GPNMB
inositol lipid-mediated signaling (GO:0048017)	5/39	0.0118592	0.253072	4.01079	17.7865	PDGFRB;PDGFRA;PIK3R1;PIK3C2A;OGT
negative regulation of intrinsic apoptotic signaling pathway by p53 class mediator (GO:1902254)	3/14	0.0121467	0.253072	7.42604	32.754	CD74;TAF9;MDM2
positive regulation of DNA damage response, signal transduction by p53 class mediator (GO:0043517)	3/14	0.0121467	0.253072	7.42604	32.754	SPRED1;ATM;PLA2R1
negative regulation of smooth muscle cell migration (GO:0014912)	3/14	0.0121467	0.253072	7.42604	32.754	LRP1;SERPINE1;PRKG1
regulation of protein modification by small protein conjugation or removal (GO:1903320)	3/14	0.0121467	0.253072	7.42604	32.754	EGR1;HSPA1B;HSPA1A
mRNA splicing, via spliceosome (GO:0000398)	17/261	0.0123668	0.255644	1.91197	8.39878	SRRM2;DDX17;SPEN;SNRPN;RBPMS;SCAF11;HNRNPU;HNRNPR;PRPF4B;PRPF8;PNN;HNRNPUL1;HNRNPH1;CDK13;SRSF6;SF3B1;SRSF10
internal peptidyl-lysine acetylation (GO:0018393)	4/26	0.0127021	0.258537	4.95487	21.6329	CREBBP;KAT6B;KAT6A;EP300
negative regulation of telomere maintenance via telomere lengthening (GO:1904357)	4/26	0.0127021	0.258537	4.95487	21.6329	XRN1;PAPD5;TINF2;HNRNPU
positive regulation of nucleic acid-templated transcription (GO:1903508)	28/502	0.0130146	0.262876	1.62728	7.06515	KMT2A;EGFR;PSMD9;EP300;ZNF423;TRIM44;BPTF;DDX17;NCOA1;ATF7IP;SS18;EGR1;CD74;CREBBP;FOS;SMARCA1;SMARCA2;SMAD5;COL1A1;DAB2;SFRP1;KAT6B;KAT6A;ZNF516;CTNNB1;PHIP;TCF4;NFE2L2
positive regulation of mitotic nuclear division (GO:0045840)	5/40	0.013167	0.263939	3.89599	16.8698	PDGFRB;NIPBL;HNRNPU;SMC5;PHIP
regulation of epithelial cell proliferation (GO:0050678)	7/72	0.0139108	0.276751	2.94073	12.5719	TGFBR3;SFRP1;TINF2;LAMB1;SRSF6;EGFR;ZFP36L1
phosphatidylinositol-mediated signaling (GO:0048015)	6/56	0.0142022	0.279499	3.27472	13.9318	PDGFRB;PDGFRA;PIK3R1;PIK3C2A;OGT;ZFP36L1
positive regulation of substrate adhesion-dependent cell spreading (GO:1900026)	4/27	0.0145011	0.279499	4.73919	20.0635	CDC42;NRP1;DOCK1;TRIOBP
regulation of B cell differentiation (GO:0045577)	3/15	0.0147883	0.279499	6.80685	28.6835	SFRP1;ZFP36L2;ZFP36L1
negative regulation of platelet-derived growth factor receptor signaling pathway (GO:0010642)	3/15	0.0147883	0.279499	6.80685	28.6835	PDGFRB;PDGFRA;LRP1
mitotic sister chromatid cohesion (GO:0007064)	3/15	0.0147883	0.279499	6.80685	28.6835	NIPBL;PDS5B;SMC1A
negative regulation of platelet activation (GO:0010544)	3/15	0.0147883	0.279499	6.80685	28.6835	PDGFRA;SERPINE2;PRKG1
cellular response to corticosteroid stimulus (GO:0071384)	3/15	0.0147883	0.279499	6.80685	28.6835	HNRNPU;ZFP36L2;ZFP36L1
non-canonical Wnt signaling pathway (GO:0035567)	10/127	0.0152703	0.284632	2.33756	9.77533	CDC42;PSMD9;PPP3CA;SFRP1;FZD3;AGO2;CLTC;CTNNB1;TNRC6A;TNRC6B
hydrogen ion transmembrane transport (GO:1902600)	4/28	0.0164533	0.284632	4.54149	18.653	ATP5S;ATP5B;ATP5O;ATP5J2
negative regulation of response to DNA damage stimulus (GO:2001021)	4/28	0.0164533	0.284632	4.54149	18.653	CD74;CXCL12;MDM2;TPT1
regulation of mRNA processing (GO:0050684)	4/28	0.0164533	0.284632	4.54149	18.653	SON;YTHDC1;SRSF10;ZFP36L1
integrin-mediated signaling pathway (GO:0007229)	6/58	0.0166878	0.284632	3.14845	12.8868	CDC42;NRP1;COL3A1;DST;ADAMTS1;DOCK1
regulation of protein localization to early endosome (GO:1902965)	2/6	0.0172113	0.284632	13.6001	55.2463	ROCK2;SORL1
transmembrane receptor protein tyrosine phosphatase signaling pathway (GO:0007185)	2/6	0.0172113	0.284632	13.6001	55.2463	TRIO;PTN
regulation of lymphocyte apoptotic process (GO:0070228)	2/6	0.0172113	0.284632	13.6001	55.2463	LGALS3;JAK3
positive regulation of protein localization to early endosome (GO:1902966)	2/6	0.0172113	0.284632	13.6001	55.2463	ROCK2;SORL1
positive regulation of extrinsic apoptotic signaling pathway via death domain receptors (GO:1902043)	2/6	0.0172113	0.284632	13.6001	55.2463	SFRP1;PTEN
nucleus localization (GO:0051647)	2/6	0.0172113	0.284632	13.6001	55.2463	SYNE2;PAFAH1B1
negative regulation of complement activation (GO:0045916)	2/6	0.0172113	0.284632	13.6001	55.2463	SERPING1;A2M
deadenylation-independent decapping of nuclear-transcribed mRNA (GO:0031087)	2/6	0.0172113	0.284632	13.6001	55.2463	PNRC1;PNRC2
definitive hemopoiesis (GO:0060216)	2/6	0.0172113	0.284632	13.6001	55.2463	TGFBR3;ZFP36L2
response to heparin (GO:0071503)	2/6	0.0172113	0.284632	13.6001	55.2463	EGR1;SFRP1
positive regulation of protein localization to endosome (GO:1905668)	2/6	0.0172113	0.284632	13.6001	55.2463	ROCK2;SORL1
dosage compensation by inactivation of X chromosome (GO:0009048)	2/6	0.0172113	0.284632	13.6001	55.2463	PCGF3;HNRNPU
negative regulation of cell cycle phase transition (GO:1901988)	2/6	0.0172113	0.284632	13.6001	55.2463	ZFP36L2;ZFP36L1
regulation of osteoclast development (GO:2001204)	2/6	0.0172113	0.284632	13.6001	55.2463	NOTCH2;FBN1
regulation of microtubule nucleation (GO:0010968)	2/6	0.0172113	0.284632	13.6001	55.2463	HSPA1B;HSPA1A
DNA alkylation (GO:0006305)	3/16	0.0177284	0.286032	6.28292	25.3364	ATF7IP;ATRX;FOS
sympathetic nervous system development (GO:0048485)	3/16	0.0177284	0.286032	6.28292	25.3364	NRP1;FZD3;CTNNB1
DNA methylation or demethylation (GO:0044728)	3/16	0.0177284	0.286032	6.28292	25.3364	ATF7IP;ATRX;FOS
cardiac epithelial to mesenchymal transition (GO:0060317)	3/16	0.0177284	0.286032	6.28292	25.3364	TGFBR3;PDCD4;SPRY1
regulation of chromosome segregation (GO:0051983)	4/29	0.0185623	0.297672	4.3596	17.3801	CDC42;DYNC1H1;CSNK2A1;SMC5
regulation of focal adhesion assembly (GO:0051893)	5/44	0.0193636	0.308651	3.49568	13.7882	NRP1;MACF1;SFRP1;ROCK2;PTEN
regulation of actin cytoskeleton reorganization (GO:2000249)	4/30	0.0208314	0.309972	4.19171	16.2273	CDC42;NRP1;PDGFRA;ARHGDIB
negative regulation of DNA biosynthetic process (GO:2000279)	4/30	0.0208314	0.309972	4.19171	16.2273	XRN1;PAPD5;TINF2;HNRNPU
cardiac myofibril assembly (GO:0055003)	3/17	0.0209694	0.309972	5.83384	22.546	PDGFRB;PDGFRA;TTN
response to interferon-alpha (GO:0035455)	3/17	0.0209694	0.309972	5.83384	22.546	IFITM1;IFITM2;TPR
regulation of insulin-like growth factor receptor signaling pathway (GO:0043567)	3/17	0.0209694	0.309972	5.83384	22.546	IGFBP4;CILP;PHIP
positive regulation of monocyte chemotaxis (GO:0090026)	3/17	0.0209694	0.309972	5.83384	22.546	CXCL12;SERPINE1;ANO6
negative regulation of B cell activation (GO:0050869)	3/17	0.0209694	0.309972	5.83384	22.546	SFRP1;RC3H1;ATM
negative regulation of cell development (GO:0010721)	3/17	0.0209694	0.309972	5.83384	22.546	HOOK3;SORL1;FBN1
positive regulation of stem cell proliferation (GO:2000648)	3/17	0.0209694	0.309972	5.83384	22.546	FZD3;HNRNPU;CTNNB1
peptidyl-lysine trimethylation (GO:0018023)	3/17	0.0209694	0.309972	5.83384	22.546	SETD2;KMT2A;OGT
positive regulation of signal transduction by p53 class mediator (GO:1901798)	3/17	0.0209694	0.309972	5.83384	22.546	SPRED1;ATM;PLA2R1
positive chemotaxis (GO:0050918)	3/17	0.0209694	0.309972	5.83384	22.546	NRP1;LGALS3;GPNMB
cellular response to glucocorticoid stimulus (GO:0071385)	3/17	0.0209694	0.309972	5.83384	22.546	HNRNPU;ZFP36L2;ZFP36L1
positive regulation of cell differentiation (GO:0045597)	13/194	0.0215972	0.312057	1.96619	7.5407	SPAG9;IFITM1;CYR61;CTGF;ZFP36L1;COL1A1;CDC42;SFRP1;DAB2;CTNNA1;CTNNB1;IL6ST;JUNB
mRNA metabolic process (GO:0016071)	8/97	0.0221926	0.312057	2.45497	9.34851	SON;SCAF11;HNRNPR;PRPF8;ZFP36L2;HIPK3;HSPA1B;HSPA1A
regulation of actin filament-based process (GO:0032970)	6/62	0.0225252	0.312057	2.92295	11.0871	PDGFRB;CDC42;LRP1;ROCK2;TAOK1;RHOBTB3
negative regulation of intrinsic apoptotic signaling pathway (GO:2001243)	6/62	0.0225252	0.312057	2.92295	11.0871	DDX3X;CXCL12;MDM2;TPT1;HSPA1A;NFE2L2
regulation of T cell proliferation (GO:0042129)	6/62	0.0225252	0.312057	2.92295	11.0871	LGALS3;VCAM1;GPNMB;IL6ST;CD46;JAK3
negative regulation of protein modification by small protein conjugation or removal (GO:1903321)	5/46	0.023075	0.312057	3.32481	12.5312	CTNNB1;OGT;N4BP1;HSPA1B;HSPA1A
proton transport (GO:0015992)	4/31	0.0232634	0.312057	4.03625	15.1798	ATP5S;ATP5B;ATP5O;ATP5J2
histone modification (GO:0016570)	8/98	0.0234416	0.312057	2.42756	9.11123	NSD3;CREBBP;SIN3B;KAT6B;KAT6A;MIER1;HUWE1;EP300
positive regulation of cell growth (GO:0030307)	8/98	0.0234416	0.312057	2.42756	9.11123	CDC42;MACF1;GOLGA4;SFRP1;DDX3X;CSNK2A1;TAF9;EGFR
adherens junction assembly (GO:0034333)	2/7	0.0235332	0.312057	10.8795	40.7912	CTNNB1;VCL
regulation of DNA endoreduplication (GO:0032875)	2/7	0.0235332	0.312057	10.8795	40.7912	STAG2;SMC1A
cellular response to laminar fluid shear stress (GO:0071499)	2/7	0.0235332	0.312057	10.8795	40.7912	SREBF2;NFE2L2
sequestering of extracellular ligand from receptor (GO:0035581)	2/7	0.0235332	0.312057	10.8795	40.7912	CD46;FBN1
retrograde axonal transport (GO:0008090)	2/7	0.0235332	0.312057	10.8795	40.7912	DST;PAFAH1B1
miRNA loading onto RISC involved in gene silencing by miRNA (GO:0035280)	2/7	0.0235332	0.312057	10.8795	40.7912	AGO2;DICER1
response to type I interferon (GO:0034340)	2/7	0.0235332	0.312057	10.8795	40.7912	SETD2;TRIM56
positive regulation of tumor necrosis factor-mediated signaling pathway (GO:1903265)	2/7	0.0235332	0.312057	10.8795	40.7912	HSPA1B;HSPA1A
positive regulation of neuroblast proliferation (GO:0002052)	2/7	0.0235332	0.312057	10.8795	40.7912	FZD3;CTNNB1
negative regulation of glycoprotein biosynthetic process (GO:0010561)	2/7	0.0235332	0.312057	10.8795	40.7912	JAK3;ITM2B
sensory organ morphogenesis (GO:0090596)	2/7	0.0235332	0.312057	10.8795	40.7912	NIPBL;COL5A1
regulation of phosphatidylinositol 3-kinase signaling (GO:0014066)	7/80	0.0235871	0.312057	2.61737	9.80744	PDGFRB;PDGFRA;PTEN;PTPN13;C3ORF58;DCN;EGFR
regulation of viral genome replication (GO:0045069)	6/63	0.0241743	0.31639	2.87152	10.6891	IFITM1;MAVS;IFITM2;DDX3X;IFI16;PKN2
posttranscriptional gene silencing by RNA (GO:0035194)	3/18	0.0245124	0.31639	5.44463	20.1918	AGO2;TNRC6A;TNRC6B
DNA conformation change (GO:0071103)	3/18	0.0245124	0.31639	5.44463	20.1918	TOP2B;KAT6A;ASH1L
DNA methylation (GO:0006306)	3/18	0.0245124	0.31639	5.44463	20.1918	ATF7IP;ATRX;FOS
mRNA destabilization (GO:0061157)	3/18	0.0245124	0.31639	5.44463	20.1918	RC3H1;ZFP36L2;ZFP36L1
cytosolic transport (GO:0016482)	9/118	0.0249404	0.320352	2.25594	8.32727	EEA1;SPAG9;MON2;RAB14;VPS13C;CLTC;RHOBTB3;HOOK3;WASHC2A
endodermal cell differentiation (GO:0035987)	4/32	0.0258606	0.329506	3.8919	14.225	SETD2;COL4A2;COL6A1;LAMB1
cellular response to decreased oxygen levels (GO:0036294)	6/64	0.0259022	0.329506	2.82186	10.3095	SFRP1;BNIP3;HP1BP3;MDM2;MDM4;ZFP36L1
positive regulation of cell cycle arrest (GO:0071158)	7/82	0.0265871	0.336601	2.54731	9.23993	TFDP2;PLAGL1;CNOT2;MDM2;EP300;ATM;MDM4
regulation of primary metabolic process (GO:0080090)	10/139	0.0267911	0.337568	2.11879	7.66935	NCOA1;PSMD9;CREBBP;SIN3B;LRP1;ROCK2;HMGCR;FADS1;CTGF;FDFT1
cellular response to type I interferon (GO:0071357)	6/65	0.0277103	0.337885	2.77389	9.94704	EGR1;IFITM1;IFITM2;HLA-B;JAK1;HLA-E
cellular response to reactive oxygen species (GO:0034614)	6/65	0.0277103	0.337885	2.77389	9.94704	SETX;PDGFRA;MTR;FOS;EGFR;NFE2L2
type I interferon signaling pathway (GO:0060337)	6/65	0.0277103	0.337885	2.77389	9.94704	EGR1;IFITM1;IFITM2;HLA-B;JAK1;HLA-E
negative regulation of lymphocyte activation (GO:0051250)	3/19	0.0283571	0.337885	5.10408	18.1852	LGALS3;GPNMB;JAK3
macromolecule biosynthetic process (GO:0009059)	3/19	0.0283571	0.337885	5.10408	18.1852	COL1A1;COL5A1;P3H3
positive regulation of axon extension (GO:0045773)	3/19	0.0283571	0.337885	5.10408	18.1852	NRP1;MACF1;GOLGA4
positive regulation of calcium ion transport (GO:0051928)	4/33	0.028625	0.337885	3.7575	13.3522	PDGFRB;LGALS3;CXCL12;ANK2
platelet aggregation (GO:0070527)	4/33	0.028625	0.337885	3.7575	13.3522	PDGFRA;HBB;VCL;ACTG1
embryonic organ morphogenesis (GO:0048562)	4/33	0.028625	0.337885	3.7575	13.3522	PDGFRA;ALDH1A3;NIPBL;FBN1
negative regulation of cell migration (GO:0030336)	9/121	0.0287406	0.337885	2.19517	7.79163	IFITM1;SFRP1;COL3A1;LRP1;SERPINE1;ARHGDIB;PTEN;MIA3;VCL
regulation of megakaryocyte differentiation (GO:0045652)	5/49	0.0294549	0.337885	3.09764	10.9188	KMT2A;KMT2C;EP300;TNRC6A;TNRC6B
negative regulation of epithelial cell proliferation (GO:0050680)	6/66	0.0295998	0.337885	2.72752	9.60083	TGFBR3;SFRP1;NFIB;ATPIF1;TINF2;ATP5A1
lipoprotein transport (GO:0042953)	2/8	0.0306472	0.337885	9.06582	31.5963	LRP1;MIA3
regulation of fibroblast apoptotic process (GO:2000269)	2/8	0.0306472	0.337885	9.06582	31.5963	SFRP1;IER3IP1
cellular response to interleukin-21 (GO:0098757)	2/8	0.0306472	0.337885	9.06582	31.5963	JAK3;JAK1
aorta development (GO:0035904)	2/8	0.0306472	0.337885	9.06582	31.5963	PDGFRB;LRP1
negative regulation of platelet aggregation (GO:0090331)	2/8	0.0306472	0.337885	9.06582	31.5963	SERPINE2;PRKG1
cytoskeletal anchoring at nuclear membrane (GO:0090286)	2/8	0.0306472	0.337885	9.06582	31.5963	SYNE2;SYNE1
interleukin-21-mediated signaling pathway (GO:0038114)	2/8	0.0306472	0.337885	9.06582	31.5963	JAK3;JAK1
regulation of protein deacetylation (GO:0090311)	2/8	0.0306472	0.337885	9.06582	31.5963	SPRED1;EP300
negative regulation of T-helper cell differentiation (GO:0045623)	2/8	0.0306472	0.337885	9.06582	31.5963	RC3H1;JAK3
isoprenoid biosynthetic process (GO:0008299)	2/8	0.0306472	0.337885	9.06582	31.5963	IDI1;HMGCR
protein localization to endosome (GO:0036010)	2/8	0.0306472	0.337885	9.06582	31.5963	NRP1;ACAP2
regulation of aspartic-type endopeptidase activity involved in amyloid precursor protein catabolic process (GO:1902959)	2/8	0.0306472	0.337885	9.06582	31.5963	ROCK2;SORL1
positive regulation of monocyte differentiation (GO:0045657)	2/8	0.0306472	0.337885	9.06582	31.5963	CD74;ZFP36L1
regulation of nitrogen compound metabolic process (GO:0051171)	2/8	0.0306472	0.337885	9.06582	31.5963	LRP1;ROCK2
phospholipid scrambling (GO:0017121)	2/8	0.0306472	0.337885	9.06582	31.5963	PLSCR4;ANO6
peptidyl-lysine acetylation (GO:0018394)	2/8	0.0306472	0.337885	9.06582	31.5963	CREBBP;EP300
lipoprotein localization (GO:0044872)	2/8	0.0306472	0.337885	9.06582	31.5963	LRP1;MIA3
positive regulation of non-canonical Wnt signaling pathway (GO:2000052)	2/8	0.0306472	0.337885	9.06582	31.5963	DAB2;SFRP1
regulation of type I interferon production (GO:0032479)	7/85	0.0315581	0.339589	2.44895	8.4634	CREBBP;MAVS;IFI16;PRKDC;EP300;CTNNB1;TRIM56
regulation of interleukin-8 production (GO:0032677)	4/34	0.0315582	0.339589	3.63206	12.5521	MAVS;SERPINE1;HSPA1B;HSPA1A
ncRNA metabolic process (GO:0034660)	4/34	0.0315582	0.339589	3.63206	12.5521	DDX17;ZCCHC11;AGO2;DICER1
positive regulation of muscle cell differentiation (GO:0051149)	4/34	0.0315582	0.339589	3.63206	12.5521	CDC42;SPAG9;CTNNA1;CTNNB1
positive regulation of chemokine production (GO:0032722)	4/34	0.0315582	0.339589	3.63206	12.5521	EGR1;CD74;MAVS;DDX3X
regulation of protein localization to plasma membrane (GO:1903076)	6/67	0.0315718	0.339589	2.68266	9.26992	DAB2;LRP1;CLTC;PIK3R1;EGFR;SPTBN1
negative regulation of innate immune response (GO:0045824)	3/20	0.0325019	0.345381	4.80359	16.4593	IFI16;SERPING1;A2M
Golgi to endosome transport (GO:0006895)	3/20	0.0325019	0.345381	4.80359	16.4593	MON2;RAB14;VPS13C
regulation of response to cytokine stimulus (GO:0060759)	3/20	0.0325019	0.345381	4.80359	16.4593	MAVS;TAF9;AES
platelet degranulation (GO:0002576)	9/124	0.0329293	0.347135	2.13757	7.29636	ISLR;CLEC3B;SERPINE1;ANXA5;SERPING1;NHLRC2;A2M;VCL;TTN
negative regulation of macromolecule metabolic process (GO:0010605)	9/124	0.0329293	0.347135	2.13757	7.29636	NOTCH2;SFRP1;TIPARP;ITGB8;ZNF503;PARP14;CD46;AES;RBMS3
regulation of telomere maintenance via telomerase (GO:0032210)	5/51	0.0342687	0.358258	2.96265	9.99456	XRN1;PAPD5;TINF2;HNRNPU;ATM
positive regulation of RNA metabolic process (GO:0051254)	4/35	0.0346614	0.358258	3.51471	11.8169	SETX;PIK3R1;EGFR;HSPA1A
regulation of endothelial cell apoptotic process (GO:2000351)	4/35	0.0346614	0.358258	3.51471	11.8169	SERPINE1;PDCD4;ANO6;NFE2L2
negative regulation of protein complex assembly (GO:0031333)	4/35	0.0346614	0.358258	3.51471	11.8169	CDC42;DDX3X;EP300;SORL1
protein kinase B signaling (GO:0043491)	4/35	0.0346614	0.358258	3.51471	11.8169	SETX;PTEN;MDM2;ZFP36L1
positive regulation of neurogenesis (GO:0050769)	6/69	0.0357679	0.361142	2.59723	8.65061	SPEN;NIPBL;FZD3;NPTN;CTNNB1;TCF4
regulation of endocytosis (GO:0030100)	6/69	0.0357679	0.361142	2.59723	8.65061	LGALS3;RAB5B;DAB2;ZFYVE16;LRP1;RAB14
negative regulation of angiogenesis (GO:0016525)	6/69	0.0357679	0.361142	2.59723	8.65061	SPRED1;COL4A2;ROCK2;SERPINE1;CTNNB1;DCN
cellular response to cytokine stimulus (GO:0071345)	24/456	0.0368231	0.361142	1.52491	5.03468	EGR1;VCAM1;CEBPD;HNRNPU;RC3H1;PTPN11;FOS;PIK3R1;PTPN13;ZFP36L2;DCN;ZFP36L1;SOCS3;MT2A;SFRP1;COL1A2;TXLNA;TPR;VIM;IL6ST;JUNB;JAK3;JAK1;NFE2L2
positive regulation of mitotic cell cycle (GO:0045931)	5/52	0.0368477	0.361142	2.89946	9.57102	PDGFRB;TPR;MDM2;PHIP;PKN2
positive regulation of transcription from RNA polymerase II promoter involved in cellular response to chemical stimulus (GO:1901522)	3/21	0.036944	0.361142	4.53649	14.9629	EP300;SMAD5;NFE2L2
mitochondrial electron transport, cytochrome c to oxygen (GO:0006123)	3/21	0.036944	0.361142	4.53649	14.9629	MT-CO1;MT-CO2;MT-CO3
regulation of proteasomal ubiquitin-dependent protein catabolic process (GO:0032434)	7/88	0.0371161	0.361142	2.35788	7.76618	DAB2;TAF9;MDM2;OGT;N4BP1;HSPA1B;HSPA1A
negative regulation of translation (GO:0017148)	7/88	0.0371161	0.361142	2.35788	7.76618	DDX3X;NCL;CNOT2;TPR;AGO2;TOB1;TNRC6A
endoderm formation (GO:0001706)	4/36	0.0379352	0.361142	3.4047	11.1398	SETD2;COL4A2;COL6A1;LAMB1
vascular endothelial growth factor receptor signaling pathway (GO:0048010)	6/70	0.0379939	0.361142	2.55652	8.36065	CDC42;NRP1;ROCK2;PIK3R1;DOCK1;ACTG1
inositol metabolic process (GO:0006020)	2/9	0.0384891	0.361142	7.7703	25.3108	PPIP5K2;SLC5A3
small RNA loading onto RISC (GO:0070922)	2/9	0.0384891	0.361142	7.7703	25.3108	AGO2;DICER1
embryonic digestive tract morphogenesis (GO:0048557)	2/9	0.0384891	0.361142	7.7703	25.3108	PDGFRA;NIPBL
Cdc42 protein signal transduction (GO:0032488)	2/9	0.0384891	0.361142	7.7703	25.3108	CDC42;RHOBTB3
negative regulation of tyrosine phosphorylation of STAT protein (GO:0042532)	2/9	0.0384891	0.361142	7.7703	25.3108	SOCS3;PARP14
maintenance of protein localization in endoplasmic reticulum (GO:0035437)	2/9	0.0384891	0.361142	7.7703	25.3108	HSPA5;INSIG1
regulation of endoplasmic reticulum unfolded protein response (GO:1900101)	2/9	0.0384891	0.361142	7.7703	25.3108	HSPA5;PIK3R1
response to leucine (GO:0043201)	2/9	0.0384891	0.361142	7.7703	25.3108	SESN3;UBR2
heterochromatin organization (GO:0070828)	2/9	0.0384891	0.361142	7.7703	25.3108	HP1BP3;TNRC18
production of siRNA involved in RNA interference (GO:0030422)	2/9	0.0384891	0.361142	7.7703	25.3108	AGO2;DICER1
ether lipid metabolic process (GO:0046485)	2/9	0.0384891	0.361142	7.7703	25.3108	PLA2G16;FAR1
regulation of hair cycle (GO:0042634)	2/9	0.0384891	0.361142	7.7703	25.3108	PER1;NIPBL
cellular response to leucine (GO:0071233)	2/9	0.0384891	0.361142	7.7703	25.3108	SESN3;UBR2
antigen processing and presentation of exogenous peptide antigen via MHC class I, TAP-independent (GO:0002480)	2/9	0.0384891	0.361142	7.7703	25.3108	HLA-B;HLA-E
histone H3-K4 trimethylation (GO:0080182)	2/9	0.0384891	0.361142	7.7703	25.3108	KMT2A;OGT
histone acetylation (GO:0016573)	6/71	0.0403063	0.375117	2.51705	8.08288	PER1;CREBBP;KAT6B;KAT6A;TAF9;EP300
positive regulation of growth (GO:0045927)	6/71	0.0403063	0.375117	2.51705	8.08288	CDC42;SFRP1;DDX3X;CSNK2A1;TAF9;EGFR
epithelial to mesenchymal transition (GO:0001837)	4/37	0.0413802	0.375117	3.30136	10.5147	DDX17;TGFBR3;CTNNB1;S100A4
positive regulation of stress fiber assembly (GO:0051496)	4/37	0.0413802	0.375117	3.30136	10.5147	CDC42;NRP1;SFRP1;CTGF
regulation of interferon-gamma-mediated signaling pathway (GO:0060334)	3/22	0.0416796	0.375117	4.2975	13.6564	SOCS3;PARP14;JAK1
positive regulation of proteolysis involved in cellular protein catabolic process (GO:1903052)	3/22	0.0416796	0.375117	4.2975	13.6564	ATPIF1;PTEN;CTSC
negative regulation of cell cycle G1/S phase transition (GO:1902807)	3/22	0.0416796	0.375117	4.2975	13.6564	KANK2;GPNMB;PTEN
sulfur amino acid metabolic process (GO:0000096)	3/22	0.0416796	0.375117	4.2975	13.6564	MTR;MUT;PCYOX1
protein localization to cell surface (GO:0034394)	3/22	0.0416796	0.375117	4.2975	13.6564	CTNNB1;ANK2;VCL
cellular response to unfolded protein (GO:0034620)	3/22	0.0416796	0.375117	4.2975	13.6564	HSPA5;HSPA1B;HSPA1A
positive regulation of RNA splicing (GO:0033120)	3/22	0.0416796	0.375117	4.2975	13.6564	SETX;PIK3R1;HSPA1A
regulation of monocyte chemotaxis (GO:0090025)	3/22	0.0416796	0.375117	4.2975	13.6564	CXCL12;SERPINE1;ANO6
negative regulation of cellular component organization (GO:0051129)	5/54	0.0423546	0.379899	2.78083	8.79209	CDC42;LGALS3;DDX3X;HSPA1B;HSPA1A
negative regulation of cellular process (GO:0048523)	27/534	0.0428711	0.382639	1.46232	4.60565	KANK2;IFITM1;DDX3X;PTEN;UBR2;MIA3;PDS5B;TOB1;CYR61;CTGF;GPNMB;ADAMTS1;ARHGDIB;ZNF503;VPS13C;BNIP3;P3H3;SMARCA2;TGFBR3;SFRP1;PDCD4;TXNIP;CTNNB1;MDM4;SRSF6;HSPA1B;HSPA1A
RNA splicing, via transesterification reactions with bulged adenosine as nucleophile (GO:0000377)	14/236	0.0431265	0.382639	1.72514	5.42318	SRRM2;SPEN;SNRPN;RBPMS;HNRNPU;HNRNPR;PRPF4B;PRPF8;PNN;HNRNPUL1;HNRNPH1;SRSF6;SF3B1;SRSF10
regulation of protein catabolic process (GO:0042176)	7/91	0.0432823	0.382639	2.27332	7.13825	CSNK2A1;LRP1;TIPARP;MDM2;MDM4;SORL1;EGFR
negative regulation of cellular macromolecule biosynthetic process (GO:2000113)	26/512	0.0442966	0.382639	1.4685	4.57709	CREBZF;DDX3X;BHLHE41;ZC3H6;TOB1;NIPBL;IFI16;ZNF423;ZBTB7A;ATF7IP;SPEN;CBX5;SMARCA2;AES;PER1;DAB2;SFRP1;ZNF91;TFDP2;KAT6B;KAT6A;NCL;CNOT2;MDM2;PDCD4;CTNNB1
homotypic cell-cell adhesion (GO:0034109)	4/38	0.0449964	0.382639	3.20409	9.93644	PDGFRA;HBB;VCL;ACTG1
regulation of cellular catabolic process (GO:0031329)	5/55	0.0452839	0.382639	2.72507	8.43356	IFI16;ITPR1;LONP2;EP300;ATM
Notch signaling pathway (GO:0007219)	5/55	0.0452839	0.382639	2.72507	8.43356	NOTCH2;CREBBP;MDK;EP300;ZNF423
cellular response to hypoxia (GO:0071456)	9/132	0.0461151	0.382639	1.99771	6.14617	PSMD9;SFRP1;CREBBP;BNIP3;HP1BP3;MDM2;EP300;MDM4;ZFP36L1
mRNA processing (GO:0006397)	16/283	0.0464928	0.382639	1.64014	5.03269	SRRM2;SPEN;SNRPN;RBPMS;SCAF11;HNRNPU;HNRNPR;PRPF4B;PRPF8;PNN;SON;HNRNPUL1;HNRNPH1;SRSF6;SF3B1;SRSF10
regulation of protein oligomerization (GO:0032459)	3/23	0.0467043	0.382639	4.08242	12.5082	EP300;SNX9;SORL1
positive regulation of ion transmembrane transporter activity (GO:0032414)	3/23	0.0467043	0.382639	4.08242	12.5082	AKAP9;ANK2;ATP1B2
regulation of androgen receptor signaling pathway (GO:0060765)	3/23	0.0467043	0.382639	4.08242	12.5082	SFRP1;DAB2;EP300
regulation of protein phosphorylation (GO:0001932)	15/261	0.0468933	0.382639	1.66833	5.10489	CD74;PRKDC;KIDINS220;ROCK2;PTEN;EGFR;CYR61;TTN;MAVS;DAB2;SPRED1;GPNMB;RB1CC1;NPTN;PHIP
regulation of phospholipase C activity (GO:1900274)	2/10	0.0469984	0.382639	6.79866	20.7879	PDGFRB;PDGFRA
positive regulation of cytoplasmic transport (GO:1903651)	2/10	0.0469984	0.382639	6.79866	20.7879	DAB2;SORL1
response to laminar fluid shear stress (GO:0034616)	2/10	0.0469984	0.382639	6.79866	20.7879	SREBF2;NFE2L2
positive regulation of glucose import in response to insulin stimulus (GO:2001275)	2/10	0.0469984	0.382639	6.79866	20.7879	PTPN11;PIK3R1
positive regulation of glial cell differentiation (GO:0045687)	2/10	0.0469984	0.382639	6.79866	20.7879	SERPINE2;DICER1
regulation of protein exit from endoplasmic reticulum (GO:0070861)	2/10	0.0469984	0.382639	6.79866	20.7879	INSIG1;SORL1
regulation of DNA-templated transcription, initiation (GO:2000142)	2/10	0.0469984	0.382639	6.79866	20.7879	SETX;CTNNB1
peptidyl-lysine dimethylation (GO:0018027)	2/10	0.0469984	0.382639	6.79866	20.7879	SETD2;ASH1L
negative regulation of B cell proliferation (GO:0030889)	2/10	0.0469984	0.382639	6.79866	20.7879	RC3H1;ATM
central nervous system projection neuron axonogenesis (GO:0021952)	2/10	0.0469984	0.382639	6.79866	20.7879	NFIB;PAFAH1B1
positive regulation of smooth muscle cell migration (GO:0014911)	2/10	0.0469984	0.382639	6.79866	20.7879	PDGFRB;NRP1
negative regulation of stem cell differentiation (GO:2000737)	2/10	0.0469984	0.382639	6.79866	20.7879	HNRNPU;ZFP36L2
negative regulation of intracellular estrogen receptor signaling pathway (GO:0033147)	2/10	0.0469984	0.382639	6.79866	20.7879	KANK2;CNOT2
negative regulation of embryonic development (GO:0045992)	2/10	0.0469984	0.382639	6.79866	20.7879	FZD3;CTNNB1
negative regulation of homotypic cell-cell adhesion (GO:0034111)	2/10	0.0469984	0.382639	6.79866	20.7879	SERPINE2;PRKG1
regulation of neuroblast proliferation (GO:1902692)	2/10	0.0469984	0.382639	6.79866	20.7879	FZD3;CTNNB1
regulation of T cell apoptotic process (GO:0070232)	2/10	0.0469984	0.382639	6.79866	20.7879	LGALS3;JAK3
regulation of alternative mRNA splicing, via spliceosome (GO:0000381)	4/39	0.0487836	0.394744	3.11239	9.40053	DDX17;RBM25;HNRNPU;SRSF6
Golgi to plasma membrane transport (GO:0006893)	4/39	0.0487836	0.394744	3.11239	9.40053	MACF1;GOLGA4;C16ORF62;SPTBN1
positive regulation of cell death (GO:0010942)	5/57	0.0514966	0.410576	2.61999	7.77151	EGR1;LRP1;BNIP3;HBB;FOS
positive regulation of histone methylation (GO:0031062)	3/24	0.0520124	0.410576	3.88781	11.4934	KMT2A;CTNNB1;OGT
positive regulation of microtubule polymerization (GO:0031116)	3/24	0.0520124	0.410576	3.88781	11.4934	AKAP9;HSPA1B;HSPA1A
response to glucocorticoid (GO:0051384)	3/24	0.0520124	0.410576	3.88781	11.4934	HNRNPU;ZFP36L2;ZFP36L1
histone mRNA metabolic process (GO:0008334)	3/24	0.0520124	0.410576	3.88781	11.4934	XRN1;PAPD5;ATM
Golgi to plasma membrane protein transport (GO:0043001)	3/24	0.0520124	0.410576	3.88781	11.4934	MACF1;GOLGA4;SPTBN1
chaperone mediated protein folding requiring cofactor (GO:0051085)	3/24	0.0520124	0.410576	3.88781	11.4934	HSPA5;HSPA1B;HSPA1A
negative regulation of proteasomal ubiquitin-dependent protein catabolic process (GO:0032435)	3/24	0.0520124	0.410576	3.88781	11.4934	TAF9;OGT;N4BP1
transcription, DNA-templated (GO:0006351)	19/356	0.0521367	0.410576	1.54409	4.56107	NCOA1;CREBZF;EGR1;SUPT16H;KMT2A;CEBPD;TAF9;ASH1L;SMARCA1;TROVE2;HIPK3;SETX;MAF;NFIC;ZNF516;TRIP11;TCF4;BPTF;NFE2L2
regulation of gene expression (GO:0010468)	47/1037	0.0523111	0.410728	1.30834	3.86033	NOTCH2;ZNF395;SETD2;DDX3X;AHNAK;ROCK2;YTHDC1;HP1BP3;ZNF43;JMJD1C;TOB1;RPL6;TTN;ZFP36L1;IFI16;ITGB8;ZNF503;EP300;ZNF302;SRSF10;FADS1;ZKSCAN1;TRIM44;BPTF;EGR1;CREBBP;TIPARP;ATRX;RC3H1;ANK2;PARP14;SMARCA2;AES;TAPBP;PER1;SFRP1;SON;NFIA;KAT6B;HNRNPH1;ZNF516;ATM;CD46;HSPA1B;HSPA1A;NFE2L2;RBMS3
cellular response to oxidative stress (GO:0034599)	8/115	0.0527088	0.411659	2.04007	6.00387	SETX;PDGFRA;FOS;PLA2R1;EGFR;HSPA1B;NFE2L2;HSPA1A
response to peptide hormone (GO:0043434)	4/40	0.052741	0.411659	3.02577	8.90293	TGFBR3;EPM2AIP1;OGT;ZFP36L1
post-Golgi vesicle-mediated transport (GO:0006892)	5/58	0.0547804	0.415932	2.57042	7.46559	C16ORF62;MON2;RAB14;VPS13C;SORL1
positive regulation of endothelial cell apoptotic process (GO:2000353)	2/11	0.0561178	0.415932	6.04294	17.4055	PDCD4;ANO6
regulation of trophoblast cell migration (GO:1901163)	2/11	0.0561178	0.415932	6.04294	17.4055	ARHGDIB;AGO2
regulation of inclusion body assembly (GO:0090083)	2/11	0.0561178	0.415932	6.04294	17.4055	HSPA1B;HSPA1A
interleukin-2-mediated signaling pathway (GO:0038110)	2/11	0.0561178	0.415932	6.04294	17.4055	JAK3;JAK1
embryonic eye morphogenesis (GO:0048048)	2/11	0.0561178	0.415932	6.04294	17.4055	ALDH1A3;FBN1
negative regulation of leukocyte cell-cell adhesion (GO:1903038)	2/11	0.0561178	0.415932	6.04294	17.4055	GPNMB;JAK3
negative regulation of JUN kinase activity (GO:0043508)	2/11	0.0561178	0.415932	6.04294	17.4055	PDCD4;HIPK3
T cell differentiation in thymus (GO:0033077)	2/11	0.0561178	0.415932	6.04294	17.4055	ZFP36L2;ZFP36L1
regulation of non-canonical Wnt signaling pathway (GO:2000050)	2/11	0.0561178	0.415932	6.04294	17.4055	SFRP1;RNF213
brain morphogenesis (GO:0048854)	2/11	0.0561178	0.415932	6.04294	17.4055	PTEN;PAFAH1B1
regulation of hemopoiesis (GO:1903706)	2/11	0.0561178	0.415932	6.04294	17.4055	LGALS3;CREBBP
stress granule assembly (GO:0034063)	2/11	0.0561178	0.415932	6.04294	17.4055	DYNC1H1;DDX3X
transcytosis (GO:0045056)	2/11	0.0561178	0.415932	6.04294	17.4055	LRP1;CLTC
cellular response to interleukin-2 (GO:0071352)	2/11	0.0561178	0.415932	6.04294	17.4055	JAK3;JAK1
negative regulation of intrinsic apoptotic signaling pathway in response to DNA damage by p53 class mediator (GO:1902166)	2/11	0.0561178	0.415932	6.04294	17.4055	CD74;TAF9
negative regulation of translation, ncRNA-mediated (GO:0040033)	2/11	0.0561178	0.415932	6.04294	17.4055	AGO2;TNRC6A
miRNA mediated inhibition of translation (GO:0035278)	2/11	0.0561178	0.415932	6.04294	17.4055	AGO2;TNRC6A
mesenchymal cell differentiation (GO:0048762)	4/41	0.0568677	0.418692	2.94384	8.44008	DDX17;TGFBR3;CTNNB1;S100A4
regulation of substrate adhesion-dependent cell spreading (GO:1900024)	4/41	0.0568677	0.418692	2.94384	8.44008	CDC42;NRP1;DOCK1;TRIOBP
ER to Golgi vesicle-mediated transport (GO:0006888)	11/180	0.0570967	0.418692	1.77785	5.09001	DYNC1H1;COPB1;GOLGB1;ANK2;MIA3;IER3IP1;SPTAN1;SPTBN1;CTSC;SEC31A;ARCN1
cellular response to organonitrogen compound (GO:0071417)	7/97	0.0575039	0.418692	2.1211	6.05766	EGR1;SFRP1;SESN3;AKAP9;CTNNA1;CTNNB1;ZFP36L1
negative regulation of wound healing (GO:0061045)	3/25	0.0575979	0.418692	3.7109	10.5919	SERPINE2;SERPINE1;PTEN
positive regulation of filopodium assembly (GO:0051491)	3/25	0.0575979	0.418692	3.7109	10.5919	CDC42;NRP1;TENM2
regulation of potassium ion transmembrane transporter activity (GO:1901016)	3/25	0.0575979	0.418692	3.7109	10.5919	AKAP9;ANK2;ATP1B2
cell junction assembly (GO:0034329)	5/59	0.0581826	0.421784	2.52269	7.17495	CDC42;CDH11;CTNNB1;VCL;ACTG1
regulation of cellular response to heat (GO:1900034)	6/78	0.0589655	0.42513	2.27151	6.43021	CREBBP;TPR;EP300;ATM;HSPA1B;HSPA1A
fibroblast growth factor receptor signaling pathway (GO:0008543)	6/78	0.0589655	0.42513	2.27151	6.43021	TIAL1;SETX;SPRED1;RAB14;HNRNPH1;PTPN11
Golgi vesicle transport (GO:0048193)	15/271	0.0609845	0.438492	1.60232	4.48191	DYNC1H1;COPB1;ANK2;MIA3;IER3IP1;SORL1;ARCN1;TAPBP;GOLGA3;GOLGB1;SPTAN1;SPTBN1;CTSC;ARF5;SEC31A
regulation of stress fiber assembly (GO:0051492)	5/60	0.0617031	0.442456	2.47669	6.89863	CDC42;NRP1;SFRP1;ROCK2;CTGF
negative regulation of mitotic cell cycle phase transition (GO:1901991)	6/79	0.0619891	0.443306	2.24028	6.22976	KANK2;PSMD9;GPNMB;PTEN;ZFP36L2;ZFP36L1
regulation of supramolecular fiber organization (GO:1902903)	3/26	0.0634539	0.445241	3.54937	9.78719	CXCL12;MAP1B;CAMSAP2
regulation of viral entry into host cell (GO:0046596)	3/26	0.0634539	0.445241	3.54937	9.78719	CD74;IFITM1;IFITM2
negative regulation of MAP kinase activity (GO:0043407)	5/61	0.0653414	0.445241	2.43234	6.63574	SPRED1;PDCD4;SPRY1;SORL1;HIPK3
regulation of lipid metabolic process (GO:0019216)	7/100	0.065581	0.445241	2.05236	5.59159	NCOA1;CREBBP;SIN3B;HMGCR;FADS1;CTGF;FDFT1
RNA catabolic process (GO:0006401)	4/43	0.0656238	0.445241	2.79259	7.60649	ZFP36L2;HSPA1B;SKIV2L2;HSPA1A
positive regulation of protein localization to plasma membrane (GO:1903078)	4/43	0.0656238	0.445241	2.79259	7.60649	LRP1;PIK3R1;EGFR;SPTBN1
substantia nigra development (GO:0021762)	4/43	0.0656238	0.445241	2.79259	7.60649	CDC42;HSPA5;ATP5J;ATP5F1
histone H3 acetylation (GO:0043966)	4/43	0.0656238	0.445241	2.79259	7.60649	PER1;KAT6B;KAT6A;TAF9
regulation of multicellular organismal development (GO:2000026)	4/43	0.0656238	0.445241	2.79259	7.60649	PLA2G16;KIAA1109;NIPBL;TRIP12
negative regulation of protein oligomerization (GO:0032460)	2/12	0.0657934	0.445241	5.43836	14.7991	EP300;SORL1
regulation of intrinsic apoptotic signaling pathway in response to DNA damage by p53 class mediator (GO:1902165)	2/12	0.0657934	0.445241	5.43836	14.7991	CD74;TAF9
regulation of actomyosin structure organization (GO:0110020)	2/12	0.0657934	0.445241	5.43836	14.7991	CDC42;ROCK2
response to prostaglandin E (GO:0034695)	2/12	0.0657934	0.445241	5.43836	14.7991	TGFBR3;SFRP1
spliceosomal tri-snRNP complex assembly (GO:0000244)	2/12	0.0657934	0.445241	5.43836	14.7991	PRPF8;SRSF10
cargo loading into COPII-coated vesicle (GO:0090110)	2/12	0.0657934	0.445241	5.43836	14.7991	MIA3;SEC31A
cellular response to fluid shear stress (GO:0071498)	2/12	0.0657934	0.445241	5.43836	14.7991	SREBF2;NFE2L2
negative regulation of vascular smooth muscle cell proliferation (GO:1904706)	2/12	0.0657934	0.445241	5.43836	14.7991	PDCD4;PRKG1
negative regulation of DNA damage response, signal transduction by p53 class mediator (GO:0043518)	2/12	0.0657934	0.445241	5.43836	14.7991	CD74;MDM2
PERK-mediated unfolded protein response (GO:0036499)	2/12	0.0657934	0.445241	5.43836	14.7991	HSPA5;NFE2L2
negative regulation of androgen receptor signaling pathway (GO:0060766)	2/12	0.0657934	0.445241	5.43836	14.7991	SFRP1;DAB2
positive regulation of SMAD protein import into nucleus (GO:0060391)	2/12	0.0657934	0.445241	5.43836	14.7991	DAB2;RBPMS
regulation of cell differentiation (GO:0045595)	8/121	0.0669785	0.452105	1.93114	5.22062	DDX17;LGALS3;KIAA1109;CREBBP;LTBP4;JUNB;FADS1;CTGF
negative regulation of cell cycle process (GO:0010948)	6/81	0.0683065	0.457835	2.18031	5.85141	CBX5;STAG2;TFDP2;MGA;MDM2;SMC1A
regulation of kinase activity (GO:0043549)	7/101	0.0684181	0.457835	2.03042	5.44582	PDGFRB;PDGFRA;CD74;KIDINS220;HNRNPU;EGFR;TTN
positive regulation of phosphorylation (GO:0042327)	12/208	0.06856	0.457835	1.67233	4.48192	PDGFRB;NRP1;CD74;PDGFRA;MAVS;DAB2;GPNMB;ROCK2;RB1CC1;NPTN;EGFR;CYR61
negative regulation of peptidyl-tyrosine phosphorylation (GO:0050732)	3/27	0.069573	0.457835	3.40131	9.06577	SOCS3;SFRP1;PARP14
cardiac muscle cell development (GO:0055013)	3/27	0.069573	0.457835	3.40131	9.06577	PDGFRB;PDGFRA;TTN
protein targeting to vacuole (GO:0006623)	3/27	0.069573	0.457835	3.40131	9.06577	ZFYVE16;VPS13C;SORL1
cellular response to topologically incorrect protein (GO:0035967)	3/27	0.069573	0.457835	3.40131	9.06577	HSPA5;HSPA1B;HSPA1A
adherens junction organization (GO:0034332)	4/44	0.0702498	0.457835	2.72263	7.23048	CDH11;CTNNA1;CTNNB1;VCL
positive regulation of interleukin-8 production (GO:0032757)	4/44	0.0702498	0.457835	2.72263	7.23048	MAVS;SERPINE1;HSPA1B;HSPA1A
positive regulation of transport (GO:0051050)	4/44	0.0702498	0.457835	2.72263	7.23048	DYNC1H1;DAB2;LRP1;KMT2A
posttranscriptional regulation of gene expression (GO:0010608)	4/44	0.0702498	0.457835	2.72263	7.23048	DDX6;PER1;YTHDC1;RC3H1
negative regulation of immune response (GO:0050777)	4/44	0.0702498	0.457835	2.72263	7.23048	LGALS3;COL3A1;IFI16;RC3H1
positive regulation of actin filament bundle assembly (GO:0032233)	4/44	0.0702498	0.457835	2.72263	7.23048	CDC42;NRP1;SFRP1;CTGF
myeloid cell differentiation (GO:0030099)	4/44	0.0702498	0.457835	2.72263	7.23048	IFI16;KAT6A;ATPIF1;JAK3
MAPK cascade (GO:0000165)	15/278	0.0724054	0.462133	1.5591	4.09338	PDGFRB;PDGFRA;EGFR;ZFP36L2;ZFP36L1;SETX;PSMD9;SPRED1;PTPRA;AKAP9;TPR;JAK3;SPTAN1;SPTBN1;JAK1
nuclear-transcribed mRNA catabolic process, deadenylation-dependent decay (GO:0000288)	5/63	0.0729699	0.462133	2.34822	6.14696	DDX6;ZCCHC11;PAN3;CNOT2;RC3H1
transmembrane receptor protein tyrosine kinase signaling pathway (GO:0007169)	20/396	0.0739668	0.462133	1.45588	3.7913	PDGFRB;NRP1;PDGFRA;ROCK2;PTPN11;PIK3R1;PIK3C2A;ACTG1;SETX;CDC42;TIAL1;AHI1;SPRED1;RAB14;HNRNPH1;PDK4;PHIP;JAK3;DOCK1;JAK1
negative regulation of nucleic acid-templated transcription (GO:1903507)	22/444	0.0743144	0.462133	1.42756	3.71087	CREBZF;ATF7IP;SPEN;CBX5;BHLHE41;ZC3H6;SMARCA2;AES;PER1;NIPBL;DAB2;SFRP1;ZNF91;TFDP2;IFI16;KAT6B;KAT6A;MDM2;PDCD4;CTNNB1;ZNF423;ZBTB7A
regulation of vasculature development (GO:1901342)	3/28	0.0759474	0.462133	3.26508	8.41646	SFRP1;GPNMB;CTNNB1
cellular response to alcohol (GO:0097306)	3/28	0.0759474	0.462133	3.26508	8.41646	SFRP1;CTNNA1;CTNNB1
negative regulation of proteasomal protein catabolic process (GO:1901799)	3/28	0.0759474	0.462133	3.26508	8.41646	TAF9;OGT;N4BP1
aerobic respiration (GO:0009060)	3/28	0.0759474	0.462133	3.26508	8.41646	MT-ND4;MT-CO1;MT-CO3
regulation of NIK/NF-kappaB signaling (GO:1901222)	3/28	0.0759474	0.462133	3.26508	8.41646	PDCD4;EGFR;TRIM44
negative regulation of JNK cascade (GO:0046329)	3/28	0.0759474	0.462133	3.26508	8.41646	PER1;PDCD4;HIPK3
production of miRNAs involved in gene silencing by miRNA (GO:0035196)	3/28	0.0759474	0.462133	3.26508	8.41646	ZCCHC11;AGO2;DICER1
positive regulation of histone H3-K4 methylation (GO:0051571)	2/13	0.0759742	0.462133	4.94371	12.7417	KMT2A;CTNNB1
sodium ion export from cell (GO:0036376)	2/13	0.0759742	0.462133	4.94371	12.7417	ATP1A2;ATP1B2
negative regulation of hemostasis (GO:1900047)	2/13	0.0759742	0.462133	4.94371	12.7417	SERPINE2;SERPINE1
cellular response to exogenous dsRNA (GO:0071360)	2/13	0.0759742	0.462133	4.94371	12.7417	COLEC12;MAVS
DNA replication-independent nucleosome organization (GO:0034724)	2/13	0.0759742	0.462133	4.94371	12.7417	SUPT16H;ATRX
negative regulation of mRNA splicing, via spliceosome (GO:0048025)	2/13	0.0759742	0.462133	4.94371	12.7417	SRSF6;SRSF10
chromatin assembly or disassembly (GO:0006333)	2/13	0.0759742	0.462133	4.94371	12.7417	SUPT16H;GATAD1
regulation of glucose import in response to insulin stimulus (GO:2001273)	2/13	0.0759742	0.462133	4.94371	12.7417	PTPN11;PIK3R1
sodium ion export (GO:0071436)	2/13	0.0759742	0.462133	4.94371	12.7417	ATP1A2;ATP1B2
atrial septum development (GO:0003283)	2/13	0.0759742	0.462133	4.94371	12.7417	NOTCH2;ANK2
positive regulation of protein complex disassembly (GO:0043243)	2/13	0.0759742	0.462133	4.94371	12.7417	SETX;BNIP3
cellular potassium ion homeostasis (GO:0030007)	2/13	0.0759742	0.462133	4.94371	12.7417	ATP1A2;ATP1B2
cellular response to interleukin-15 (GO:0071350)	2/13	0.0759742	0.462133	4.94371	12.7417	JAK3;JAK1
membrane repolarization (GO:0086009)	2/13	0.0759742	0.462133	4.94371	12.7417	ATP1A2;ATP1B2
protein localization to endoplasmic reticulum (GO:0070972)	2/13	0.0759742	0.462133	4.94371	12.7417	HSPA5;ANK2
RNA interference (GO:0016246)	2/13	0.0759742	0.462133	4.94371	12.7417	AGO2;DICER1
regulation of fatty acid oxidation (GO:0046320)	2/13	0.0759742	0.462133	4.94371	12.7417	PDK4;LONP2
interleukin-15-mediated signaling pathway (GO:0035723)	2/13	0.0759742	0.462133	4.94371	12.7417	JAK3;JAK1
regulation of apoptotic process (GO:0042981)	37/815	0.0766941	0.463856	1.30615	3.35409	NOTCH2;RBM25;TRIO;DDX3X;PRKDC;TAF9;PIK3R1;IER3IP1;EGFR;JAK3;PDGFRB;CD74;PDGFRA;CREBBP;HSPA5;BNIP3;ANXA5;DHCR24;ANO6;HIPK3;HYPK;SETX;AHI1;DAB2;SFRP1;SON;TMBIM4;MT-RNR2;TAOK1;CTNNB1;PHIP;ATM;LTBR;IL6ST;HSPA1B;TPT1;HSPA1A
NADH dehydrogenase complex assembly (GO:0010257)	5/64	0.0769587	0.463856	2.3083	5.91961	MT-ND6;MT-ND4;MT-ND5;MT-ND3;MT-ND1
mitochondrial respiratory chain complex I biogenesis (GO:0097031)	5/64	0.0769587	0.463856	2.3083	5.91961	MT-ND6;MT-ND4;MT-ND5;MT-ND3;MT-ND1
mitochondrial respiratory chain complex I assembly (GO:0032981)	5/64	0.0769587	0.463856	2.3083	5.91961	MT-ND6;MT-ND4;MT-ND5;MT-ND3;MT-ND1
negative regulation of multicellular organismal process (GO:0051241)	8/125	0.0776953	0.467231	1.86473	4.76432	SFRP1;GPNMB;CHSY1;NFIB;ARHGDIB;PTEN;SRSF6;EGFR
cellular response to ionizing radiation (GO:0071479)	4/46	0.0799874	0.474544	2.59271	6.5489	NIPBL;IFI16;MDM2;ATM
regulation of G1/S transition of mitotic cell cycle (GO:2000045)	4/46	0.0799874	0.474544	2.59271	6.5489	KANK2;DDX3X;GPNMB;PTEN
positive regulation of protein localization to cell periphery (GO:1904377)	4/46	0.0799874	0.474544	2.59271	6.5489	LRP1;PIK3R1;EGFR;SPTBN1
RNA secondary structure unwinding (GO:0010501)	4/46	0.0799874	0.474544	2.59271	6.5489	DDX17;DDX6;DDX3X;AGO2
regulation of fibroblast proliferation (GO:0048145)	4/46	0.0799874	0.474544	2.59271	6.5489	PDGFRA;CD74;SFRP1;CTNNB1
regulation of cellular component movement (GO:0051270)	4/46	0.0799874	0.474544	2.59271	6.5489	TGFBR3;ROCK2;PKN2;EGFR
negative regulation of blood vessel morphogenesis (GO:2000181)	5/65	0.0810628	0.479848	2.26971	5.70272	SPRED1;COL4A2;ROCK2;CTNNB1;DCN
regulated exocytosis (GO:0045055)	9/148	0.0819868	0.481227	1.76628	4.41781	ISLR;CLEC3B;SERPINE1;ANXA5;SERPING1;NHLRC2;A2M;VCL;TTN
regulation of striated muscle contraction (GO:0006942)	3/29	0.0825687	0.481227	3.13934	7.82991	TNNT3;ATP1A2;ANK2
cellular response to cadmium ion (GO:0071276)	3/29	0.0825687	0.481227	3.13934	7.82991	MT2A;FOS;EGFR
cortical cytoskeleton organization (GO:0030865)	3/29	0.0825687	0.481227	3.13934	7.82991	CDC42;ROCK2;RHOBTB3
negative regulation of lymphocyte proliferation (GO:0050672)	3/29	0.0825687	0.481227	3.13934	7.82991	GPNMB;RC3H1;ATM
regulation of keratinocyte differentiation (GO:0045616)	3/29	0.0825687	0.481227	3.13934	7.82991	ROCK2;SRSF6;ZFP36L1
nuclear-transcribed mRNA poly(A) tail shortening (GO:0000289)	3/29	0.0825687	0.481227	3.13934	7.82991	ZCCHC11;PAN3;CNOT2
RNA splicing (GO:0008380)	7/106	0.0836896	0.483398	1.92737	4.78111	SNRPN;SCAF11;NOVA1;PRPF4B;PRPF8;SF3B1;SRSF10
myofibril assembly (GO:0030239)	4/47	0.085094	0.483398	2.53229	6.23955	PDGFRB;PDGFRA;TNNT3;TTN
histone H4 acetylation (GO:0043967)	4/47	0.085094	0.483398	2.53229	6.23955	PER1;KMT2A;EP300;OGT
cellular response to heat (GO:0034605)	4/47	0.085094	0.483398	2.53229	6.23955	HSPA5;TPR;HSPA1B;HSPA1A
regulation of mRNA stability (GO:0043488)	8/128	0.0863681	0.483398	1.81783	4.45211	PSMD9;XRN1;HNRNPU;RC3H1;VIM;ZFP36L2;ZFP36L1;HSPA1A
branching involved in blood vessel morphogenesis (GO:0001569)	2/14	0.0866121	0.483398	4.5315	11.0855	NRP1;CTNNB1
positive regulation of neural precursor cell proliferation (GO:2000179)	2/14	0.0866121	0.483398	4.5315	11.0855	FZD3;CTNNB1
regulation of Golgi organization (GO:1903358)	2/14	0.0866121	0.483398	4.5315	11.0855	AKAP9;CAMSAP2
clathrin coat assembly (GO:0048268)	2/14	0.0866121	0.483398	4.5315	11.0855	CLTC;PIK3C2A
regulation of platelet aggregation (GO:0090330)	2/14	0.0866121	0.483398	4.5315	11.0855	SERPINE2;PRKG1
regulation of monocyte differentiation (GO:0045655)	2/14	0.0866121	0.483398	4.5315	11.0855	CD74;ZFP36L1
cell communication by electrical coupling involved in cardiac conduction (GO:0086064)	2/14	0.0866121	0.483398	4.5315	11.0855	ATP1A2;ATP1B2
regulation of lymphocyte differentiation (GO:0045619)	2/14	0.0866121	0.483398	4.5315	11.0855	ZFP36L2;ZFP36L1
positive regulation of mitochondrial fission (GO:0090141)	2/14	0.0866121	0.483398	4.5315	11.0855	BNIP3;DCN
smooth muscle contraction (GO:0006939)	2/14	0.0866121	0.483398	4.5315	11.0855	ROCK2;PIK3C2A
regulation of cyclin-dependent protein serine/threonine kinase activity involved in G1/S transition of mitotic cell cycle (GO:0031657)	2/14	0.0866121	0.483398	4.5315	11.0855	PTEN;EGFR
regulation of ventricular cardiac muscle cell membrane repolarization (GO:0060307)	2/14	0.0866121	0.483398	4.5315	11.0855	AKAP9;ANK2
cellular response to osmotic stress (GO:0071470)	2/14	0.0866121	0.483398	4.5315	11.0855	DDX3X;ZFP36L1
histone H4-K16 acetylation (GO:0043984)	2/14	0.0866121	0.483398	4.5315	11.0855	KMT2A;OGT
regulation of response to interferon-gamma (GO:0060330)	2/14	0.0866121	0.483398	4.5315	11.0855	SOCS3;JAK1
cellular response to starvation (GO:0009267)	7/107	0.0869604	0.483398	1.908	4.65991	SFRP1;SESN3;HSPA5;IFI16;PDK4;FADS1;SREBF2
positive regulation of cell cycle process (GO:0090068)	7/107	0.0869604	0.483398	1.908	4.65991	PDGFRB;CDC42;DYNC1H1;TPR;ATRX;PHIP;PKN2
cellular response to BMP stimulus (GO:0071773)	6/87	0.0894073	0.489912	2.01818	4.87299	TGFBR3;SFRP1;ZFYVE16;PDCD4;TOB1;SMAD5
beta-catenin-TCF complex assembly (GO:1904837)	3/30	0.0894284	0.489912	3.02291	7.29827	CREBBP;EP300;CTNNB1
'de novo' posttranslational protein folding (GO:0051084)	3/30	0.0894284	0.489912	3.02291	7.29827	HSPA5;HSPA1B;HSPA1A
positive regulation of phospholipase C activity (GO:0010863)	3/30	0.0894284	0.489912	3.02291	7.29827	PDGFRB;PDGFRA;EGFR
phosphatidylinositol 3-kinase signaling (GO:0014065)	3/30	0.0894284	0.489912	3.02291	7.29827	PIK3R1;PIK3C2A;ZFP36L1
artery morphogenesis (GO:0048844)	3/30	0.0894284	0.489912	3.02291	7.29827	PDGFRB;NRP1;LRP1
response to estradiol (GO:0032355)	3/30	0.0894284	0.489912	3.02291	7.29827	SFRP1;CTNNB1;EGFR
negative regulation of mitotic cell cycle (GO:0045930)	4/48	0.0903555	0.493968	2.4746	5.94896	FZD3;CTNNB1;ZFP36L2;ZFP36L1
regulation of epithelial to mesenchymal transition (GO:0010717)	5/68	0.0940557	0.50275	2.16129	5.10901	COL1A1;SFRP1;DAB2;PTEN;CTNNB1
positive regulation of cytokine production (GO:0001819)	12/220	0.0943788	0.50275	1.57486	3.71736	CREBBP;MAVS;IFI16;PRKDC;SERPINE1;CTNNB1;EP300;CD46;IL6ST;HSPA1B;HLA-E;HSPA1A
protein heterooligomerization (GO:0051291)	4/49	0.0957689	0.50275	2.41949	5.67568	CD74;COL6A2;COL6A1;HBB
organic hydroxy compound biosynthetic process (GO:1901617)	4/49	0.0957689	0.50275	2.41949	5.67568	SQLE;CYP51A1;MSMO1;HMGCR
positive regulation of response to DNA damage stimulus (GO:2001022)	4/49	0.0957689	0.50275	2.41949	5.67568	SPRED1;ATM;PLA2R1;EGFR
organelle transport along microtubule (GO:0072384)	3/31	0.0965175	0.50275	2.9148	6.81489	CDC42;LRPPRC;PAFAH1B1
response to cadmium ion (GO:0046686)	3/31	0.0965175	0.50275	2.9148	6.81489	MT2A;FOS;EGFR
protein destabilization (GO:0031648)	3/31	0.0965175	0.50275	2.9148	6.81489	CREBBP;MDM2;EP300
gene silencing by miRNA (GO:0035195)	3/31	0.0965175	0.50275	2.9148	6.81489	AGO2;DICER1;TNRC6A
maintenance of protein location in nucleus (GO:0051457)	2/15	0.0976619	0.50275	4.18271	9.72999	HNRNPU;SYNE1
digestive tract morphogenesis (GO:0048546)	2/15	0.0976619	0.50275	4.18271	9.72999	PDGFRA;NIPBL
response to X-ray (GO:0010165)	2/15	0.0976619	0.50275	4.18271	9.72999	NIPBL;ATM
protein localization to chromosome, telomeric region (GO:0070198)	2/15	0.0976619	0.50275	4.18271	9.72999	ATRX;TINF2
negative regulation of TORC1 signaling (GO:1904262)	2/15	0.0976619	0.50275	4.18271	9.72999	SESN3;ATM
negative regulation of insulin secretion (GO:0046676)	2/15	0.0976619	0.50275	4.18271	9.72999	PSMD9;SFRP1
negative regulation of coagulation (GO:0050819)	2/15	0.0976619	0.50275	4.18271	9.72999	SERPINE2;SERPINE1
regulation of cell-substrate junction assembly (GO:0090109)	2/15	0.0976619	0.50275	4.18271	9.72999	MACF1;ROCK2
mitotic chromosome condensation (GO:0007076)	2/15	0.0976619	0.50275	4.18271	9.72999	NIPBL;TTN
N-terminal protein amino acid acetylation (GO:0006474)	2/15	0.0976619	0.50275	4.18271	9.72999	CREBBP;EP300
vasculature development (GO:0001944)	2/15	0.0976619	0.50275	4.18271	9.72999	PDGFRB;PDGFRA
negative regulation of signal transduction by p53 class mediator (GO:1901797)	2/15	0.0976619	0.50275	4.18271	9.72999	CD74;MDM2
negative regulation of viral entry into host cell (GO:0046597)	2/15	0.0976619	0.50275	4.18271	9.72999	IFITM1;IFITM2
positive regulation of cellular response to insulin stimulus (GO:1900078)	2/15	0.0976619	0.50275	4.18271	9.72999	PTPN11;PIK3R1
negative regulation of DNA-dependent DNA replication (GO:2000104)	2/15	0.0976619	0.50275	4.18271	9.72999	STAG2;SMC1A
protein O-linked fucosylation (GO:0036066)	2/15	0.0976619	0.50275	4.18271	9.72999	ADAMTS5;SPON1
negative regulation of mRNA processing (GO:0050686)	2/15	0.0976619	0.50275	4.18271	9.72999	SRSF6;SRSF10
negative regulation of protein processing (GO:0010955)	2/15	0.0976619	0.50275	4.18271	9.72999	SERPINE2;SERPINE1
regulation of RNA export from nucleus (GO:0046831)	2/15	0.0976619	0.50275	4.18271	9.72999	SETD2;TPR
embryonic cranial skeleton morphogenesis (GO:0048701)	2/15	0.0976619	0.50275	4.18271	9.72999	PDGFRA;NIPBL
cellular sodium ion homeostasis (GO:0006883)	2/15	0.0976619	0.50275	4.18271	9.72999	ATP1A2;ATP1B2
gene expression (GO:0010467)	20/411	0.0979978	0.503499	1.39891	3.24941	DDX17;NCOA1;CREBZF;RBPMS;HNRNPU;SMARCA1;SORL1;RPL6;SETX;RPS27;HNRNPUL1;NOVA1;HNRNPH1;AGO2;TPR;RPL37;SRSF6;SRSF10;RPS21;BPTF
regulation of angiogenesis (GO:0045765)	10/177	0.10069	0.515619	1.63342	3.74987	SFRP1;SPRED1;COL4A2;GPNMB;ROCK2;SERPINE1;AGO2;ITGB8;CTNNB1;DCN
regulation of cell cycle process (GO:0010564)	6/90	0.101146	0.515619	1.9458	4.45819	CDC42;DYNC1H1;SETD2;SFRP1;CSNK2A1;CDK13
wound healing (GO:0042060)	4/50	0.101331	0.515619	2.36677	5.41839	PDGFRA;MACF1;COL3A1;MIA3
negative regulation of protein ubiquitination (GO:0031397)	4/50	0.101331	0.515619	2.36677	5.41839	OGT;N4BP1;HSPA1B;HSPA1A
negative regulation of viral genome replication (GO:0045071)	4/50	0.101331	0.515619	2.36677	5.41839	IFITM1;MAVS;IFITM2;IFI16
cellular response to organic substance (GO:0071310)	8/133	0.102026	0.518158	1.74466	3.98224	NCOA1;SFRP1;CLEC3B;TIPARP;CTNNB1;PTPN11;PTPN13;JUNB
regulation of Notch signaling pathway (GO:0008593)	5/70	0.103272	0.520314	2.09457	4.75549	CREBBP;EP300;CD46;EGFR;DLK1
positive regulation of proteasomal ubiquitin-dependent protein catabolic process (GO:0032436)	5/70	0.103272	0.520314	2.09457	4.75549	DAB2;MDM2;HSPA1B;HSPA1A;NFE2L2
interferon-gamma-mediated signaling pathway (GO:0060333)	5/70	0.103272	0.520314	2.09457	4.75549	MT2A;VCAM1;HLA-B;JAK1;HLA-E
negative regulation of developmental process (GO:0051093)	5/70	0.103272	0.520314	2.09457	4.75549	SFRP1;NFIB;BNIP3;ARHGDIB;RC3H1
purine ribonucleoside triphosphate metabolic process (GO:0009205)	3/32	0.103827	0.520314	2.81414	6.37412	ATP1A2;HSPA1B;HSPA1A
regulation of erythrocyte differentiation (GO:0045646)	3/32	0.103827	0.520314	2.81414	6.37412	HSPA1B;ZFP36L1;HSPA1A
vasculogenesis (GO:0001570)	3/32	0.103827	0.520314	2.81414	6.37412	PDGFRB;TGFBR3;SPRED1
regulation of cell growth (GO:0001558)	11/201	0.104178	0.521087	1.57962	3.57255	CDC42;KIAA1109;SFRP1;DDX3X;CSNK2A1;TAF9;LTBP4;SMARCA2;EGFR;HSPA1B;HSPA1A
phosphatidylinositol metabolic process (GO:0046488)	7/112	0.104383	0.521126	1.81667	4.10511	PDGFRB;PLA2G16;RAB14;PTEN;PIK3R1;PIK3C2A;PTPN13
peptidyl-tyrosine modification (GO:0018212)	4/51	0.107038	0.526694	2.31629	5.17591	PDGFRB;PDGFRA;JAK3;EGFR
positive regulation of lymphocyte proliferation (GO:0050671)	5/71	0.108042	0.526694	2.06273	4.59006	CD74;VCAM1;IL6ST;CD46;JAK3
response to insulin (GO:0032868)	5/71	0.108042	0.526694	2.06273	4.59006	EPM2AIP1;PRKDC;PIK3R1;OGT;ZFP36L1
positive regulation of epithelial cell apoptotic process (GO:1904037)	2/16	0.109081	0.526694	3.88374	8.60506	PDCD4;ANO6
cellular response to dsRNA (GO:0071359)	2/16	0.109081	0.526694	3.88374	8.60506	COLEC12;MAVS
negative regulation of immune effector process (GO:0002698)	2/16	0.109081	0.526694	3.88374	8.60506	LGALS3;RC3H1
regulation of histone H3-K4 methylation (GO:0051569)	2/16	0.109081	0.526694	3.88374	8.60506	KMT2A;CTNNB1
negative regulation of translational initiation (GO:0045947)	2/16	0.109081	0.526694	3.88374	8.60506	TPR;AGO2
dendritic spine morphogenesis (GO:0060997)	2/16	0.109081	0.526694	3.88374	8.60506	CDC42;PTEN
regulation of osteoblast proliferation (GO:0033688)	2/16	0.109081	0.526694	3.88374	8.60506	SFRP1;CYR61
regulation of SMAD protein import into nucleus (GO:0060390)	2/16	0.109081	0.526694	3.88374	8.60506	DAB2;RBPMS
negative regulation of peptide hormone secretion (GO:0090278)	2/16	0.109081	0.526694	3.88374	8.60506	PSMD9;SFRP1
regulation of stem cell proliferation (GO:0072091)	2/16	0.109081	0.526694	3.88374	8.60506	HNRNPU;ZFP36L1
aorta morphogenesis (GO:0035909)	2/16	0.109081	0.526694	3.88374	8.60506	PDGFRB;LRP1
linoleic acid metabolic process (GO:0043651)	2/16	0.109081	0.526694	3.88374	8.60506	GSTA1;FADS1
regulation of interferon-alpha production (GO:0032647)	2/16	0.109081	0.526694	3.88374	8.60506	SETD2;MAVS
regulation of intrinsic apoptotic signaling pathway in response to DNA damage (GO:1902229)	2/16	0.109081	0.526694	3.88374	8.60506	CXCL12;TPT1
positive regulation of DNA-templated transcription, initiation (GO:2000144)	2/16	0.109081	0.526694	3.88374	8.60506	SETX;CTNNB1
axon guidance (GO:0007411)	9/158	0.111105	0.531813	1.64688	3.61865	ENAH;NRP1;CXCL12;PTPRA;NFIB;PTPN11;PIK3R1;SPTAN1;SPTBN1
protein acetylation (GO:0006473)	3/33	0.111347	0.531813	2.7202	5.97111	CREBBP;KAT6A;EP300
negative regulation of neurogenesis (GO:0050768)	3/33	0.111347	0.531813	2.7202	5.97111	COL3A1;HOOK3;SORL1
positive regulation of cell-matrix adhesion (GO:0001954)	3/33	0.111347	0.531813	2.7202	5.97111	NRP1;SFRP1;UTRN
cellular response to glucose starvation (GO:0042149)	3/33	0.111347	0.531813	2.7202	5.97111	IFI16;SESN3;HSPA5
regulation of phosphatidylinositol 3-kinase activity (GO:0043551)	3/33	0.111347	0.531813	2.7202	5.97111	PDGFRB;PDGFRA;PIK3R1
positive regulation of proteolysis (GO:0045862)	4/52	0.112888	0.534493	2.26792	4.94715	ATPIF1;SNX9;OGT;CTSC
positive regulation of ossification (GO:0045778)	4/52	0.112888	0.534493	2.26792	4.94715	IFITM1;ANO6;IL6ST;CYR61
regulation of cell-matrix adhesion (GO:0001952)	4/52	0.112888	0.534493	2.26792	4.94715	MACF1;SFRP1;ROCK2;UTRN
regulation of neuron death (GO:1901214)	5/72	0.112918	0.534493	2.03184	4.43163	EGR1;GPNMB;DHCR24;FOS;SORL1
response to metal ion (GO:0010038)	5/72	0.112918	0.534493	2.03184	4.43163	PPP3CA;MT2A;ATP5D;TTN;SEC31A
positive regulation of cellular biosynthetic process (GO:0031328)	9/159	0.114297	0.540055	1.63581	3.548	PDGFRB;PDGFRA;EGR1;EPM2AIP1;ZEB2;DDX3X;HBB;VIM;EGFR
positive regulation of cellular process (GO:0048522)	24/519	0.115061	0.542696	1.32638	2.86802	PDGFRB;COLEC12;PDGFRA;DDX3X;CSNK2A1;KMT2A;LRP1;TAF9;PTEN;HBB;SMC5;DICER1;PTN;SORL1;EGFR;CTGF;CDC42;DAB2;SFRP1;MDM2;PHIP;CDK13;IL6ST;JUNB
positive regulation of transferase activity (GO:0051347)	8/137	0.115618	0.544352	1.69021	3.64656	PDGFRB;PDGFRA;EPM2AIP1;CD74;PARM1;SORL1;SERINC5;EGFR
skin development (GO:0043588)	6/94	0.117986	0.54652	1.85696	3.96868	COL1A1;COL3A1;COL1A2;COL5A1;TXNIP;DHCR24
positive regulation of signal transduction (GO:0009967)	11/206	0.117995	0.54652	1.53871	3.2884	MACF1;CD74;SFRP1;CREBBP;CSNK2A1;PTEN;NPTN;EP300;PHIP;PIK3R1;TRIM44
embryonic limb morphogenesis (GO:0030326)	3/34	0.119069	0.54652	2.63231	5.60171	NIPBL;CREBBP;CTNNB1
negative regulation of T cell activation (GO:0050868)	3/34	0.119069	0.54652	2.63231	5.60171	LGALS3;GPNMB;JAK3
regulation of axon extension (GO:0030516)	3/34	0.119069	0.54652	2.63231	5.60171	MACF1;GOLGA4;CTTN
cellular macromolecular complex assembly (GO:0034622)	3/34	0.119069	0.54652	2.63231	5.60171	MIA3;SNX9;TCF4
regulation of signal transduction by p53 class mediator (GO:1901796)	8/138	0.119161	0.54652	1.67712	3.5677	SUPT16H;CSNK2A1;KAT6A;TAF9;MDM2;EP300;MDM4;ATM
regulation of protein sumoylation (GO:0033233)	2/17	0.120829	0.54652	3.62464	7.66022	EGR1;CTNNB1
positive regulation of focal adhesion assembly (GO:0051894)	2/17	0.120829	0.54652	3.62464	7.66022	NRP1;SFRP1
regulation of telomere maintenance via telomere lengthening (GO:1904356)	2/17	0.120829	0.54652	3.62464	7.66022	TINF2;ATM
cellular response to gamma radiation (GO:0071480)	2/17	0.120829	0.54652	3.62464	7.66022	MDM2;ATM
spindle assembly checkpoint (GO:0071173)	2/17	0.120829	0.54652	3.62464	7.66022	TPR;ATM
negative regulation of intracellular transport (GO:0032387)	2/17	0.120829	0.54652	3.62464	7.66022	INSIG1;HSPA1A
positive regulation of cellular protein catabolic process (GO:1903364)	2/17	0.120829	0.54652	3.62464	7.66022	ATPIF1;CTSC
negative regulation of phosphoprotein phosphatase activity (GO:0032515)	2/17	0.120829	0.54652	3.62464	7.66022	ROCK2;PPP1R1B
regulation of cardiac muscle contraction by regulation of the release of sequestered calcium ion (GO:0010881)	2/17	0.120829	0.54652	3.62464	7.66022	ATP1A2;ANK2
cellular response to inorganic substance (GO:0071241)	2/17	0.120829	0.54652	3.62464	7.66022	ATRX;MTR
positive regulation of transcription of Notch receptor target (GO:0007221)	2/17	0.120829	0.54652	3.62464	7.66022	CREBBP;EP300
mitotic spindle assembly checkpoint (GO:0007094)	2/17	0.120829	0.54652	3.62464	7.66022	TPR;ATM
cellular monovalent inorganic cation homeostasis (GO:0030004)	2/17	0.120829	0.54652	3.62464	7.66022	ATP1A2;ATP1B2
mitotic spindle checkpoint (GO:0071174)	2/17	0.120829	0.54652	3.62464	7.66022	TPR;ATM
membrane depolarization during cardiac muscle cell action potential (GO:0086012)	2/17	0.120829	0.54652	3.62464	7.66022	ATP1A2;ANK2
mitotic G2 DNA damage checkpoint (GO:0007095)	2/17	0.120829	0.54652	3.62464	7.66022	TAOK1;ATM
regulation of cytoskeleton organization (GO:0051493)	6/95	0.122403	0.552692	1.836	3.85641	PDGFRB;CDC42;LRP1;ROCK2;TAOK1;RHOBTB3
cellular protein localization (GO:0034613)	16/327	0.123883	0.558423	1.40483	2.93388	CD74;RAB5B;CLTC;ANK2;EGFR;ARCN1;AHI1;NIPBL;ZFYVE16;CTTN;RAB14;RAB24;CTNNB1;SNX9;VCL;SEC31A
cellular response to nutrient levels (GO:0031669)	4/54	0.124997	0.562485	2.17697	4.52695	SFRP1;PDK4;FADS1;SREBF2
regulation of cellular component organization (GO:0051128)	8/140	0.126419	0.5666	1.65154	3.41563	KIAA1109;RAB5B;ZFYVE16;RAB14;LTBP4;PHIP;PTPN11;CAMSAP2
positive regulation of NIK/NF-kappaB signaling (GO:1901224)	3/35	0.126982	0.5666	2.54992	5.2623	PDCD4;EGFR;TRIM44
erythrocyte differentiation (GO:0030218)	3/35	0.126982	0.5666	2.54992	5.2623	TGFBR3;ATPIF1;JAK3
apical junction assembly (GO:0043297)	3/35	0.126982	0.5666	2.54992	5.2623	CTNNA1;PKN2;VCL
positive regulation of osteoblast differentiation (GO:0045669)	3/35	0.126982	0.5666	2.54992	5.2623	IFITM1;IL6ST;CYR61
positive regulation of protein modification process (GO:0031401)	9/163	0.127568	0.568257	1.59299	3.28014	CD74;MAVS;DAB2;GPNMB;ROCK2;RB1CC1;NPTN;CYR61;EGFR
negative regulation of cellular amide metabolic process (GO:0034249)	5/75	0.128162	0.569942	1.94446	3.99481	DDX3X;NCL;CNOT2;TOB1;SORL1
negative regulation of cell motility (GO:2000146)	6/97	0.131475	0.577292	1.79546	3.64289	IFITM1;SFRP1;SERPINE1;PTEN;MIA3;VCL
protein localization to organelle (GO:0033365)	6/97	0.131475	0.577292	1.79546	3.64289	COL1A1;ACAP2;DDX3X;MDM2;ANK2;SORL1
regulation of adherens junction organization (GO:1903391)	2/18	0.132869	0.577292	3.39792	6.85834	MACF1;ROCK2
organelle fusion (GO:0048284)	2/18	0.132869	0.577292	3.39792	6.85834	EEA1;MIGA1
regulation of amyloid-beta formation (GO:1902003)	2/18	0.132869	0.577292	3.39792	6.85834	ROCK2;SORL1
protein localization to centrosome (GO:0071539)	2/18	0.132869	0.577292	3.39792	6.85834	GOLGB1;HOOK3
regulation of spindle organization (GO:0090224)	2/18	0.132869	0.577292	3.39792	6.85834	DYNC1H1;CLTC
regulation of keratinocyte proliferation (GO:0010837)	2/18	0.132869	0.577292	3.39792	6.85834	SRSF6;ZFP36L1
maintenance of protein localization in organelle (GO:0072595)	2/18	0.132869	0.577292	3.39792	6.85834	HSPA5;HNRNPU
negative regulation of RNA splicing (GO:0033119)	2/18	0.132869	0.577292	3.39792	6.85834	SRSF6;SRSF10
regulation of cholesterol efflux (GO:0010874)	2/18	0.132869	0.577292	3.39792	6.85834	LRP1;SREBF2
regulation of cardiac muscle cell membrane repolarization (GO:0099623)	2/18	0.132869	0.577292	3.39792	6.85834	AKAP9;ANK2
positive regulation of actin cytoskeleton reorganization (GO:2000251)	2/18	0.132869	0.577292	3.39792	6.85834	CDC42;NRP1
regulation of microtubule polymerization or depolymerization (GO:0031110)	2/18	0.132869	0.577292	3.39792	6.85834	MAP1B;CAMSAP2
transforming growth factor beta receptor signaling pathway (GO:0007179)	5/76	0.133441	0.577405	1.91697	3.86095	TGFBR3;COL3A1;COL1A2;FOS;SMAD5
negative regulation of extrinsic apoptotic signaling pathway (GO:2001237)	5/76	0.133441	0.577405	1.91697	3.86095	LGALS3;SERPINE1;PHIP;HSPA1B;HSPA1A
protein acylation (GO:0043543)	3/36	0.135077	0.577405	2.47252	4.94977	CREBBP;KAT6A;EP300
regulation of smoothened signaling pathway (GO:0008589)	3/36	0.135077	0.577405	2.47252	4.94977	CREBBP;SFRP1;PTCH2
regulation of filopodium assembly (GO:0051489)	3/36	0.135077	0.577405	2.47252	4.94977	CDC42;NRP1;TENM2
organophosphate biosynthetic process (GO:0090407)	3/36	0.135077	0.577405	2.47252	4.94977	GK5;PPIP5K2;FADS1
histone deacetylation (GO:0016575)	3/36	0.135077	0.577405	2.47252	4.94977	PER1;SIN3B;MIER1
epithelial cell migration (GO:0010631)	3/36	0.135077	0.577405	2.47252	4.94977	NRP1;ZEB2;PKN2
cardiac muscle contraction (GO:0060048)	3/36	0.135077	0.577405	2.47252	4.94977	TNNT3;ATP1A2;TTN
negative regulation of blood coagulation (GO:0030195)	3/36	0.135077	0.577405	2.47252	4.94977	PDGFRA;SERPINE2;SERPINE1
negative regulation of growth (GO:0045926)	7/120	0.135841	0.579736	1.68735	3.3684	NOTCH2;MT2A;SFRP1;DDX3X;SMARCA2;HSPA1B;HSPA1A
regulation of canonical Wnt signaling pathway (GO:0060828)	11/213	0.138985	0.589118	1.48484	2.93018	COL1A1;PSMD9;SFRP1;DAB2;DDX3X;IGFBP4;LRRK1;ANKRD10;BICC1;AES;RBMS3
regulation of acute inflammatory response (GO:0002673)	7/121	0.14007	0.589118	1.67246	3.28741	CFH;C7;C1S;C1R;SERPING1;IL6ST;CD46
transmembrane receptor protein serine/threonine kinase signaling pathway (GO:0007178)	8/144	0.141605	0.589118	1.60263	3.13268	TGFBR3;COL3A1;ZFYVE16;COL1A2;PDCD4;FOS;SMAD5;TOB1
phospholipid biosynthetic process (GO:0008654)	3/37	0.143344	0.589118	2.39968	4.66139	IDI1;FAR1;FADS1
regulation of osteoclast differentiation (GO:0045670)	3/37	0.143344	0.589118	2.39968	4.66139	NOTCH2;FAM213A;FBN1
negative regulation of G0 to G1 transition (GO:0070317)	3/37	0.143344	0.589118	2.39968	4.66139	CBX5;TFDP2;MGA
organic cyclic compound biosynthetic process (GO:1901362)	3/37	0.143344	0.589118	2.39968	4.66139	MT-RNR1;CYP51A1;FDFT1
epidermal growth factor receptor signaling pathway (GO:0007173)	4/57	0.144127	0.589118	2.05343	3.97761	PTPN11;PIK3R1;PIK3C2A;EGFR
regulation of neurogenesis (GO:0050767)	4/57	0.144127	0.589118	2.05343	3.97761	SPEN;CTNNB1;HOOK3;SORL1
cellular respiration (GO:0045333)	4/57	0.144127	0.589118	2.05343	3.97761	MT-ND4;MT-CO1;MT-CO3;MT-ND1
extracellular matrix disassembly (GO:0022617)	5/78	0.144286	0.589118	1.86426	3.60912	ADAMTS5;SCUBE1;A2M;DCN;FBN1
positive regulation of chromosome organization (GO:2001252)	2/19	0.145164	0.589118	3.19788	6.17154	ATRX;HNRNPU
negative regulation of cell junction assembly (GO:1901889)	2/19	0.145164	0.589118	3.19788	6.17154	ROCK2;PTEN
negative regulation of protein localization to plasma membrane (GO:1903077)	2/19	0.145164	0.589118	3.19788	6.17154	DAB2;CLTC
protein targeting to lysosome (GO:0006622)	2/19	0.145164	0.589118	3.19788	6.17154	ZFYVE16;SORL1
vesicle transport along microtubule (GO:0047496)	2/19	0.145164	0.589118	3.19788	6.17154	DYNC1H1;PAFAH1B1
production of small RNA involved in gene silencing by RNA (GO:0070918)	2/19	0.145164	0.589118	3.19788	6.17154	AGO2;DICER1
negative regulation of transposition (GO:0010529)	2/19	0.145164	0.589118	3.19788	6.17154	ZNF91;UBR2
muscle tissue morphogenesis (GO:0060415)	2/19	0.145164	0.589118	3.19788	6.17154	TGFBR3;TTN
morphogenesis of an epithelium (GO:0002009)	2/19	0.145164	0.589118	3.19788	6.17154	AHI1;VCL
regulation of mitochondrial fission (GO:0090140)	2/19	0.145164	0.589118	3.19788	6.17154	BNIP3;DCN
regulation of transcription factor import into nucleus (GO:0042990)	2/19	0.145164	0.589118	3.19788	6.17154	MAVS;PIK3R1
positive regulation of interferon-alpha production (GO:0032727)	2/19	0.145164	0.589118	3.19788	6.17154	SETD2;MAVS
cellular response to interleukin-7 (GO:0098761)	2/19	0.145164	0.589118	3.19788	6.17154	JAK3;JAK1
regulation of neuron migration (GO:2001222)	2/19	0.145164	0.589118	3.19788	6.17154	COL3A1;NIPBL
negative regulation of protein localization to cell periphery (GO:1904376)	2/19	0.145164	0.589118	3.19788	6.17154	DAB2;CLTC
positive regulation of blood coagulation (GO:0030194)	2/19	0.145164	0.589118	3.19788	6.17154	SERPINE1;ANO6
positive regulation of phospholipase activity (GO:0010518)	2/19	0.145164	0.589118	3.19788	6.17154	PDGFRB;PDGFRA
interleukin-7-mediated signaling pathway (GO:0038111)	2/19	0.145164	0.589118	3.19788	6.17154	JAK3;JAK1
telomere capping (GO:0016233)	2/19	0.145164	0.589118	3.19788	6.17154	PRKDC;TINF2
positive regulation of adherens junction organization (GO:1903393)	2/19	0.145164	0.589118	3.19788	6.17154	NRP1;SFRP1
response to interferon-beta (GO:0035456)	2/19	0.145164	0.589118	3.19788	6.17154	IFITM1;IFITM2
peptidyl-tyrosine phosphorylation (GO:0018108)	5/79	0.149847	0.606262	1.83897	3.49062	PDGFRB;PDGFRA;JAK3;EGFR;JAK1
steroid biosynthetic process (GO:0006694)	5/79	0.149847	0.606262	1.83897	3.49062	SQLE;CYP51A1;MSMO1;HMGCR;FDFT1
positive regulation of cell morphogenesis involved in differentiation (GO:0010770)	4/58	0.150745	0.607657	2.0153	3.81327	CDC42;NRP1;DOCK1;TRIOBP
negative regulation of cell proliferation (GO:0008285)	17/363	0.151748	0.607657	1.3411	2.52869	KANK2;IFITM1;TINF2;PTEN;P3H3;PDS5B;SMARCA2;TOB1;TGFBR3;SFRP1;GPNMB;ADAMTS1;CTNNB1;ZNF503;MDM4;HSPA1B;HSPA1A
positive regulation of neuron death (GO:1901216)	3/38	0.151774	0.607657	2.33099	4.39477	EGR1;CTNNB1;FOS
muscle filament sliding (GO:0030049)	3/38	0.151774	0.607657	2.33099	4.39477	TNNT3;VIM;TTN
actin-myosin filament sliding (GO:0033275)	3/38	0.151774	0.607657	2.33099	4.39477	TNNT3;VIM;TTN
regulation of protein metabolic process (GO:0051246)	4/59	0.157477	0.607657	1.97855	3.6573	LRP1;ROCK2;LTBP4;MDM2
sterol metabolic process (GO:0016125)	4/59	0.157477	0.607657	1.97855	3.6573	SQLE;CYP51A1;MSMO1;HMGCR
cell projection assembly (GO:0030031)	2/20	0.157682	0.607657	3.02006	5.57857	CDC42;RHOBTB3
regulation of epidermal cell differentiation (GO:0045604)	2/20	0.157682	0.607657	3.02006	5.57857	ROCK2;ZFP36L1
wound healing, spreading of cells (GO:0044319)	2/20	0.157682	0.607657	3.02006	5.57857	COL5A1;CYR61
embryonic digestive tract development (GO:0048566)	2/20	0.157682	0.607657	3.02006	5.57857	PDGFRA;NIPBL
regulation of calcium ion transmembrane transport (GO:1903169)	2/20	0.157682	0.607657	3.02006	5.57857	ATP1A2;ANK2
intrinsic apoptotic signaling pathway in response to DNA damage by p53 class mediator (GO:0042771)	2/20	0.157682	0.607657	3.02006	5.57857	IFI16;EP300
regulation of anoikis (GO:2000209)	2/20	0.157682	0.607657	3.02006	5.57857	PDK4;AES
regulation of cell development (GO:0060284)	2/20	0.157682	0.607657	3.02006	5.57857	NOTCH2;CTNNB1
positive regulation of gene silencing by miRNA (GO:2000637)	2/20	0.157682	0.607657	3.02006	5.57857	AGO2;EGFR
growth hormone receptor signaling pathway (GO:0060396)	2/20	0.157682	0.607657	3.02006	5.57857	PIK3R1;JAK3
regulation of fibroblast growth factor receptor signaling pathway (GO:0040036)	2/20	0.157682	0.607657	3.02006	5.57857	NPTN;SPRY1
chondroitin sulfate biosynthetic process (GO:0030206)	2/20	0.157682	0.607657	3.02006	5.57857	CHSY1;DCN
cellular response to estradiol stimulus (GO:0071392)	2/20	0.157682	0.607657	3.02006	5.57857	SFRP1;EGFR
entrainment of circadian clock by photoperiod (GO:0043153)	2/20	0.157682	0.607657	3.02006	5.57857	PER1;PER3
signal transduction by p53 class mediator (GO:0072331)	3/39	0.160357	0.607657	2.26613	4.14781	IFI16;ATRX;MDM4
regulation of extrinsic apoptotic signaling pathway via death domain receptors (GO:1902041)	3/39	0.160357	0.607657	2.26613	4.14781	LGALS3;SFRP1;SERPINE1
regulation of type I interferon-mediated signaling pathway (GO:0060338)	3/39	0.160357	0.607657	2.26613	4.14781	MAVS;PTPN11;JAK1
purine ribonucleoside monophosphate metabolic process (GO:0009167)	3/39	0.160357	0.607657	2.26613	4.14781	ATP1A2;HSPA1B;HSPA1A
regulation of G0 to G1 transition (GO:0070316)	3/39	0.160357	0.607657	2.26613	4.14781	CBX5;TFDP2;MGA
regulation of RNA metabolic process (GO:0051252)	3/39	0.160357	0.607657	2.26613	4.14781	SON;AHNAK;HNRNPH1
BMP signaling pathway (GO:0030509)	5/81	0.161233	0.607657	1.79039	3.26729	TGFBR3;ZFYVE16;PDCD4;TOB1;SMAD5
positive regulation of protein catabolic process (GO:0045732)	5/81	0.161233	0.607657	1.79039	3.26729	CSNK2A1;LRP1;TIPARP;SNX9;SORL1
cell chemotaxis (GO:0060326)	4/60	0.164318	0.607657	1.94312	3.50918	PDGFRB;NRP1;PDGFRA;CXCL12
response to reactive oxygen species (GO:0000302)	4/60	0.164318	0.607657	1.94312	3.50918	PDGFRA;HBB;FOS;EGFR
regulation of cellular response to stress (GO:0080135)	6/104	0.165604	0.607657	1.66661	2.99682	CREBBP;TPR;EP300;ATM;HSPA1B;HSPA1A
negative regulation of cell differentiation (GO:0045596)	8/150	0.165983	0.607657	1.53443	2.75563	SFRP1;TRIO;COL5A1;PTEN;PDCD4;HNRNPU;ZFP36L2;EGFR
regulation of anatomical structure morphogenesis (GO:0022603)	5/82	0.167053	0.607657	1.76704	3.16202	SFRP1;GPNMB;RC3H1;CTNNB1;PHIP
negative regulation of Wnt signaling pathway (GO:0030178)	9/174	0.168001	0.607657	1.48594	2.65059	PSMD9;SFRP1;DAB2;RNF213;LRP1;IGFBP4;BICC1;AES;RBMS3
negative regulation of TOR signaling (GO:0032007)	3/40	0.169082	0.607657	2.20476	3.91868	SESN3;UBR2;ATM
negative regulation of epidermal growth factor receptor signaling pathway (GO:0042059)	3/40	0.169082	0.607657	2.20476	3.91868	CDC42;SPRY1;EGFR
positive regulation of epithelial to mesenchymal transition (GO:0010718)	3/40	0.169082	0.607657	2.20476	3.91868	COL1A1;DAB2;CTNNB1
response to cAMP (GO:0051591)	3/40	0.169082	0.607657	2.20476	3.91868	AKAP9;JUNB;ZFP36L1
androgen receptor signaling pathway (GO:0030521)	3/40	0.169082	0.607657	2.20476	3.91868	NCOA1;DDX17;CTNNB1
regulation of ATPase activity (GO:0043462)	3/40	0.169082	0.607657	2.20476	3.91868	ATPIF1;TNNT3;ATP1B2
cobalamin metabolic process (GO:0009235)	2/21	0.170392	0.607657	2.86096	5.06291	MTR;MUT
regulation of cardiac muscle contraction by calcium ion signaling (GO:0010882)	2/21	0.170392	0.607657	2.86096	5.06291	ATP1A2;ANK2
histone ubiquitination (GO:0016574)	2/21	0.170392	0.607657	2.86096	5.06291	HUWE1;UBR2
tetrapyrrole metabolic process (GO:0033013)	2/21	0.170392	0.607657	2.86096	5.06291	MTR;MUT
positive regulation of BMP signaling pathway (GO:0030513)	2/21	0.170392	0.607657	2.86096	5.06291	ZNF423;CYR61
positive regulation of defense response to virus by host (GO:0002230)	2/21	0.170392	0.607657	2.86096	5.06291	MAVS;TRIM44
embryonic skeletal system development (GO:0048706)	2/21	0.170392	0.607657	2.86096	5.06291	COL1A1;PDGFRA
photoperiodism (GO:0009648)	2/21	0.170392	0.607657	2.86096	5.06291	PER1;PER3
ERK1 and ERK2 cascade (GO:0070371)	2/21	0.170392	0.607657	2.86096	5.06291	ZFP36L2;ZFP36L1
hepaticobiliary system development (GO:0061008)	2/21	0.170392	0.607657	2.86096	5.06291	TGFBR3;NIPBL
regulation of ERK1 and ERK2 cascade (GO:0070372)	12/247	0.171234	0.607657	1.39195	2.4564	PDGFRB;NOTCH2;NRP1;CD74;PDGFRA;GPNMB;PTEN;PTPN11;SPRY1;EGFR;CYR61;CTGF
positive regulation of T cell proliferation (GO:0042102)	4/61	0.171264	0.607657	1.90893	3.3684	VCAM1;IL6ST;CD46;JAK3
negative regulation of viral life cycle (GO:1903901)	4/61	0.171264	0.607657	1.90893	3.3684	IFITM1;MAVS;IFITM2;IFI16
regulation of protein processing (GO:0070613)	7/128	0.17138	0.607657	1.57513	2.77833	SERPINE2;CFH;C7;C1S;C1R;SERPING1;CD46
axonogenesis (GO:0007409)	11/223	0.172153	0.607657	1.41406	2.48786	ENAH;NRP1;CXCL12;PTPRA;LUM;MAP1B;PTEN;PTPN11;PIK3R1;SPTAN1;SPTBN1
negative regulation of endopeptidase activity (GO:0010951)	5/83	0.172955	0.607657	1.7443	3.06076	SERPINE2;IFI16;SERPINE1;SERPING1;SORL1
regulation of intracellular signal transduction (GO:1902531)	19/422	0.174517	0.607657	1.28672	2.24626	SUPT16H;TRIO;CSNK2A1;TAF9;PTPN13;EGFR;PJA2;CDC42;ARHGAP20;SPRED1;TMBIM4;KAT6A;ARHGDIB;MDM2;EP300;MDM4;ATM;A2M;C3ORF58
regulation of macromolecule metabolic process (GO:0060255)	7/129	0.176085	0.607657	1.56214	2.71311	DDX3X;LRP1;ROCK2;TOB1;TRIM44;ZFP36L1;TAPBP
odontogenesis (GO:0042476)	3/41	0.177941	0.607657	2.14663	3.70574	COL1A1;COL1A2;LAMB1
regulation of stress-activated MAPK cascade (GO:0032872)	3/41	0.177941	0.607657	2.14663	3.70574	PER1;TAOK1;EGFR
positive regulation of receptor-mediated endocytosis (GO:0048260)	3/41	0.177941	0.607657	2.14663	3.70574	AHI1;DAB2;SERPINE1
cellular response to peptide (GO:1901653)	3/41	0.177941	0.607657	2.14663	3.70574	LRP1;MDM2;ZFP36L1
positive regulation of catabolic process (GO:0009896)	4/62	0.17831	0.607657	1.87592	3.23452	CSNK2A1;LRP1;TIPARP;SORL1
cellular protein catabolic process (GO:0044257)	4/62	0.17831	0.607657	1.87592	3.23452	BNIP3;CLTC;MDM2;CTSC
cellular response to oxygen-containing compound (GO:1901701)	13/274	0.179401	0.607657	1.35781	2.3329	EGR1;PDGFRA;INSIG1;SERPINE1;FOS;EGFR;ZFP36L1;SETX;SFRP1;SESN3;AKAP9;PDK4;PDCD4
glutathione derivative biosynthetic process (GO:1901687)	2/22	0.183263	0.607657	2.71777	4.61161	GSTA1;GSTM5
cellular response to nerve growth factor stimulus (GO:1990090)	2/22	0.183263	0.607657	2.71777	4.61161	ACAP2;KIDINS220
early endosome to late endosome transport (GO:0045022)	2/22	0.183263	0.607657	2.71777	4.61161	EEA1;HOOK3
hematopoietic progenitor cell differentiation (GO:0002244)	2/22	0.183263	0.607657	2.71777	4.61161	SFRP1;PRRC2C
regulation of DNA biosynthetic process (GO:2000278)	2/22	0.183263	0.607657	2.71777	4.61161	PDGFRB;ATM
positive regulation of erythrocyte differentiation (GO:0045648)	2/22	0.183263	0.607657	2.71777	4.61161	HSPA1B;HSPA1A
regulation of cytokine production involved in inflammatory response (GO:1900015)	2/22	0.183263	0.607657	2.71777	4.61161	PER1;PDCD4
regulation of microtubule depolymerization (GO:0031114)	2/22	0.183263	0.607657	2.71777	4.61161	MAP1B;CAMSAP2
negative regulation of nervous system development (GO:0051961)	2/22	0.183263	0.607657	2.71777	4.61161	HOOK3;SORL1
ncRNA catabolic process (GO:0034661)	2/22	0.183263	0.607657	2.71777	4.61161	ZCCHC11;XRN1
glutathione derivative metabolic process (GO:1901685)	2/22	0.183263	0.607657	2.71777	4.61161	GSTA1;GSTM5
digestive system development (GO:0055123)	2/22	0.183263	0.607657	2.71777	4.61161	NIPBL;CLMP
cellular response to lipid (GO:0071396)	9/178	0.18404	0.607657	1.45046	2.45505	SETX;SFRP1;ROCK2;INSIG1;SERPINE1;PDK4;PDCD4;ATP1A2;EGFR
regulation of protein activation cascade (GO:2000257)	6/108	0.186627	0.607657	1.60092	2.68737	CFH;C7;C1S;C1R;SERPING1;CD46
protein transport (GO:0015031)	15/326	0.186768	0.607657	1.31514	2.20666	MACF1;CD74;RAB5B;LRP1;CLTC;MIA3;ARCN1;GOLGA4;ZFYVE16;CTTN;RAB14;RAB24;SNX9;SPTBN1;SEC31A
regulation of complement activation (GO:0030449)	6/109	0.19204	0.607657	1.58529	2.61582	CFH;C7;C1S;C1R;SERPING1;CD46
glycerophospholipid metabolic process (GO:0006650)	4/64	0.192685	0.607657	1.8132	2.9858	PDGFRB;FAR1;SERINC5;PAFAH1B1
endosomal transport (GO:0016197)	11/229	0.193728	0.607657	1.37471	2.25632	EEA1;SPAG9;MON2;ZFYVE16;RAB14;VPS13C;CLTC;RHOBTB3;SNX9;HOOK3;WASHC2A
negative regulation of membrane potential (GO:0045837)	1/6	0.19524	0.607657	5.43211	8.8735	BNIP3
quaternary ammonium group transport (GO:0015697)	1/6	0.19524	0.607657	5.43211	8.8735	SLC22A3
granzyme-mediated apoptotic signaling pathway (GO:0008626)	1/6	0.19524	0.607657	5.43211	8.8735	BNIP3
positive regulation of adaptive immune response (GO:0002821)	1/6	0.19524	0.607657	5.43211	8.8735	IL6ST
embryonic camera-type eye development (GO:0031076)	1/6	0.19524	0.607657	5.43211	8.8735	ALDH1A3
regulation of histone H3-K27 methylation (GO:0061085)	1/6	0.19524	0.607657	5.43211	8.8735	OGT
regulation of endothelial cell development (GO:1901550)	1/6	0.19524	0.607657	5.43211	8.8735	ROCK2
response to granulocyte macrophage colony-stimulating factor (GO:0097012)	1/6	0.19524	0.607657	5.43211	8.8735	ZFP36L2
regulation of protein depolymerization (GO:1901879)	1/6	0.19524	0.607657	5.43211	8.8735	MAP1B
negative regulation of keratinocyte differentiation (GO:0045617)	1/6	0.19524	0.607657	5.43211	8.8735	SRSF6
positive regulation of hormone metabolic process (GO:0032352)	1/6	0.19524	0.607657	5.43211	8.8735	EGR1
regulation of extent of cell growth (GO:0061387)	1/6	0.19524	0.607657	5.43211	8.8735	CTTN
regulation of intrinsic apoptotic signaling pathway by p53 class mediator (GO:1902253)	1/6	0.19524	0.607657	5.43211	8.8735	MDM2
positive regulation of aspartic-type peptidase activity (GO:1905247)	1/6	0.19524	0.607657	5.43211	8.8735	ROCK2
catecholamine transport (GO:0051937)	1/6	0.19524	0.607657	5.43211	8.8735	SLC22A3
striated muscle hypertrophy (GO:0014897)	1/6	0.19524	0.607657	5.43211	8.8735	TTN
positive regulation of myelination (GO:0031643)	1/6	0.19524	0.607657	5.43211	8.8735	DICER1
positive regulation of icosanoid secretion (GO:0032305)	1/6	0.19524	0.607657	5.43211	8.8735	PLA2R1
prepulse inhibition (GO:0060134)	1/6	0.19524	0.607657	5.43211	8.8735	PTEN
establishment of mitochondrion localization, microtubule-mediated (GO:0034643)	1/6	0.19524	0.607657	5.43211	8.8735	LRPPRC
regulation of phagocytosis, engulfment (GO:0060099)	1/6	0.19524	0.607657	5.43211	8.8735	ANO6
regulation of nuclear cell cycle DNA replication (GO:0033262)	1/6	0.19524	0.607657	5.43211	8.8735	ATRX
positive regulation of amyloid-beta clearance (GO:1900223)	1/6	0.19524	0.607657	5.43211	8.8735	LRP1
response to gonadotropin (GO:0034698)	1/6	0.19524	0.607657	5.43211	8.8735	TGFBR3
negative regulation of lymphocyte differentiation (GO:0045620)	1/6	0.19524	0.607657	5.43211	8.8735	SFRP1
regulation of thymocyte apoptotic process (GO:0070243)	1/6	0.19524	0.607657	5.43211	8.8735	JAK3
positive regulation of receptor binding (GO:1900122)	1/6	0.19524	0.607657	5.43211	8.8735	NRP1
response to DNA damage checkpoint signaling (GO:0072423)	1/6	0.19524	0.607657	5.43211	8.8735	SMC1A
negative regulation of glucocorticoid receptor signaling pathway (GO:2000323)	1/6	0.19524	0.607657	5.43211	8.8735	PER1
vesicle fusion with endoplasmic reticulum-Golgi intermediate compartment (ERGIC) membrane (GO:1990668)	1/6	0.19524	0.607657	5.43211	8.8735	TAPBP
regulation of protein targeting (GO:1903533)	1/6	0.19524	0.607657	5.43211	8.8735	ATPIF1
retinal ganglion cell axon guidance (GO:0031290)	1/6	0.19524	0.607657	5.43211	8.8735	NRP1
ear development (GO:0043583)	1/6	0.19524	0.607657	5.43211	8.8735	NIPBL
regulation of mesenchymal stem cell differentiation (GO:2000739)	1/6	0.19524	0.607657	5.43211	8.8735	PDGFRA
regulation of wound healing, spreading of epidermal cells (GO:1903689)	1/6	0.19524	0.607657	5.43211	8.8735	PTEN
phosphorylation of RNA polymerase II C-terminal domain (GO:0070816)	1/6	0.19524	0.607657	5.43211	8.8735	CDK13
hematopoietic stem cell differentiation (GO:0060218)	1/6	0.19524	0.607657	5.43211	8.8735	SFRP1
regulation of ribonucleoprotein complex localization (GO:2000197)	1/6	0.19524	0.607657	5.43211	8.8735	SETD2
positive regulation of osteoblast proliferation (GO:0033690)	1/6	0.19524	0.607657	5.43211	8.8735	CYR61
negative regulation of dendritic spine development (GO:0061000)	1/6	0.19524	0.607657	5.43211	8.8735	PTEN
positive regulation of memory T cell differentiation (GO:0043382)	1/6	0.19524	0.607657	5.43211	8.8735	CD46
negative regulation of interferon-gamma-mediated signaling pathway (GO:0060336)	1/6	0.19524	0.607657	5.43211	8.8735	PARP14
negative regulation of response to interferon-gamma (GO:0060331)	1/6	0.19524	0.607657	5.43211	8.8735	PARP14
negative regulation of cell size (GO:0045792)	1/6	0.19524	0.607657	5.43211	8.8735	PTEN
antigen processing and presentation of endogenous peptide antigen (GO:0002483)	1/6	0.19524	0.607657	5.43211	8.8735	HLA-E
embryonic skeletal joint morphogenesis (GO:0060272)	1/6	0.19524	0.607657	5.43211	8.8735	CTNNB1
negative regulation of vasculature development (GO:1901343)	1/6	0.19524	0.607657	5.43211	8.8735	PDCD4
alpha-beta T cell activation (GO:0046631)	1/6	0.19524	0.607657	5.43211	8.8735	HLA-E
negative regulation of cellular extravasation (GO:0002692)	1/6	0.19524	0.607657	5.43211	8.8735	CXCL12
positive regulation of myeloid leukocyte cytokine production involved in immune response (GO:0061081)	1/6	0.19524	0.607657	5.43211	8.8735	CD74
regulation of interferon-alpha secretion (GO:1902739)	1/6	0.19524	0.607657	5.43211	8.8735	MAVS
response to UV-A (GO:0070141)	1/6	0.19524	0.607657	5.43211	8.8735	EGFR
growth hormone secretion (GO:0030252)	1/6	0.19524	0.607657	5.43211	8.8735	LTBP4
regulation of hyaluronan biosynthetic process (GO:1900125)	1/6	0.19524	0.607657	5.43211	8.8735	CLTC
macrophage derived foam cell differentiation (GO:0010742)	1/6	0.19524	0.607657	5.43211	8.8735	EP300
regulation of response to wounding (GO:1903034)	1/6	0.19524	0.607657	5.43211	8.8735	SRSF6
positive regulation of axon guidance (GO:1902669)	1/6	0.19524	0.607657	5.43211	8.8735	NRP1
positive regulation of protein import into nucleus, translocation (GO:0033160)	1/6	0.19524	0.607657	5.43211	8.8735	MAVS
positive regulation of helicase activity (GO:0051096)	1/6	0.19524	0.607657	5.43211	8.8735	MSH6
regulation of keratinocyte apoptotic process (GO:1902172)	1/6	0.19524	0.607657	5.43211	8.8735	ZFP36L1
folic acid-containing compound biosynthetic process (GO:0009396)	1/6	0.19524	0.607657	5.43211	8.8735	ATPIF1
negative regulation of erythrocyte differentiation (GO:0045647)	1/6	0.19524	0.607657	5.43211	8.8735	ZFP36L1
positive regulation of cholesterol storage (GO:0010886)	1/6	0.19524	0.607657	5.43211	8.8735	SREBF2
ventricular compact myocardium morphogenesis (GO:0003223)	1/6	0.19524	0.607657	5.43211	8.8735	TGFBR3
SREBP signaling pathway (GO:0032933)	1/6	0.19524	0.607657	5.43211	8.8735	INSIG1
negative regulation of phospholipase activity (GO:0010519)	1/6	0.19524	0.607657	5.43211	8.8735	PLA2R1
positive regulation of clathrin-dependent endocytosis (GO:2000370)	1/6	0.19524	0.607657	5.43211	8.8735	DAB2
positive regulation of interferon-alpha secretion (GO:1902741)	1/6	0.19524	0.607657	5.43211	8.8735	MAVS
heart trabecula formation (GO:0060347)	1/6	0.19524	0.607657	5.43211	8.8735	TGFBR3
negative regulation of DNA repair (GO:0045738)	1/6	0.19524	0.607657	5.43211	8.8735	TRIP12
morphogenesis of an endothelium (GO:0003159)	1/6	0.19524	0.607657	5.43211	8.8735	CTNNB1
maintenance of protein location in extracellular region (GO:0071694)	1/6	0.19524	0.607657	5.43211	8.8735	FBN1
regulation of lysosomal protein catabolic process (GO:1905165)	1/6	0.19524	0.607657	5.43211	8.8735	LRP1
positive regulation of trophoblast cell migration (GO:1901165)	1/6	0.19524	0.607657	5.43211	8.8735	AGO2
negative regulation of smooth muscle cell differentiation (GO:0051151)	1/6	0.19524	0.607657	5.43211	8.8735	PDCD4
negative regulation of glial cell proliferation (GO:0060253)	1/6	0.19524	0.607657	5.43211	8.8735	DICER1
cellular response to granulocyte macrophage colony-stimulating factor stimulus (GO:0097011)	1/6	0.19524	0.607657	5.43211	8.8735	ZFP36L2
peptidyl-serine autophosphorylation (GO:0036289)	1/6	0.19524	0.607657	5.43211	8.8735	ATM
regulation of mRNA export from nucleus (GO:0010793)	1/6	0.19524	0.607657	5.43211	8.8735	SETD2
astrocyte activation (GO:0048143)	1/6	0.19524	0.607657	5.43211	8.8735	LRP1
amine metabolic process (GO:0009308)	1/6	0.19524	0.607657	5.43211	8.8735	VCAM1
positive regulation of fibroblast apoptotic process (GO:2000271)	1/6	0.19524	0.607657	5.43211	8.8735	SFRP1
foam cell differentiation (GO:0090077)	1/6	0.19524	0.607657	5.43211	8.8735	EP300
positive regulation of aspartic-type endopeptidase activity involved in amyloid precursor protein catabolic process (GO:1902961)	1/6	0.19524	0.607657	5.43211	8.8735	ROCK2
regulation of cell proliferation (GO:0042127)	31/740	0.195726	0.607657	1.19468	1.94858	KANK2;IFITM1;PRKDC;HP1BP3;PTEN;PTN;PDS5B;TOB1;EGFR;ZFP36L1;GPNMB;ADAMTS1;ZNF503;JUNB;JAK3;JAK1;PDGFRB;PDGFRA;CSNK2A1;P3H3;SMARCA2;SFRP1;MDM2;CTNNB1;PHIP;MDM4;LTBR;CDK13;IL6ST;HSPA1B;HSPA1A
regulation of B cell proliferation (GO:0030888)	3/43	0.196022	0.607657	2.03909	3.32276	CD74;RC3H1;ATM
negative regulation of ERBB signaling pathway (GO:1901185)	3/43	0.196022	0.607657	2.03909	3.32276	CDC42;SPRY1;EGFR
eye development (GO:0001654)	3/43	0.196022	0.607657	2.03909	3.32276	NIPBL;COL5A1;FBN1
response to unfolded protein (GO:0006986)	3/43	0.196022	0.607657	2.03909	3.32276	HSPA5;HSPA1B;HSPA1A
negative regulation of DNA metabolic process (GO:0051053)	3/43	0.196022	0.607657	2.03909	3.32276	MSH6;ZNF91;KMT2A
response to hydrogen peroxide (GO:0042542)	3/43	0.196022	0.607657	2.03909	3.32276	SETX;HBB;NFE2L2
regulation of ATP metabolic process (GO:1903578)	3/43	0.196022	0.607657	2.03909	3.32276	TPR;ATPIF1;OGT
regulation of axon extension involved in axon guidance (GO:0048841)	2/23	0.196269	0.607657	2.58822	4.21432	NRP1;SEMA3D
chromosome condensation (GO:0030261)	2/23	0.196269	0.607657	2.58822	4.21432	NIPBL;TTN
regulation of proteolysis involved in cellular protein catabolic process (GO:1903050)	2/23	0.196269	0.607657	2.58822	4.21432	ATPIF1;CTSC
regulation of transcription elongation from RNA polymerase II promoter (GO:0034243)	2/23	0.196269	0.607657	2.58822	4.21432	SUPT16H;HNRNPU
vesicle-mediated transport between endosomal compartments (GO:0098927)	2/23	0.196269	0.607657	2.58822	4.21432	EEA1;HOOK3
membrane assembly (GO:0071709)	2/23	0.196269	0.607657	2.58822	4.21432	PTEN;SPTBN1
peroxisome organization (GO:0007031)	2/23	0.196269	0.607657	2.58822	4.21432	PLA2G16;LONP2
negative regulation of signal transduction in absence of ligand (GO:1901099)	2/23	0.196269	0.607657	2.58822	4.21432	HSPA1B;HSPA1A
negative regulation of extrinsic apoptotic signaling pathway in absence of ligand (GO:2001240)	2/23	0.196269	0.607657	2.58822	4.21432	HSPA1B;HSPA1A
protein localization to Golgi apparatus (GO:0034067)	2/23	0.196269	0.607657	2.58822	4.21432	VPS13C;SORL1
histone H3-K4 methylation (GO:0051568)	2/23	0.196269	0.607657	2.58822	4.21432	KMT2A;OGT
regulation of release of sequestered calcium ion into cytosol by sarcoplasmic reticulum (GO:0010880)	2/23	0.196269	0.607657	2.58822	4.21432	ATP1A2;ANK2
positive regulation of cell junction assembly (GO:1901890)	2/23	0.196269	0.607657	2.58822	4.21432	NRP1;SFRP1
cellular response to insulin stimulus (GO:0032869)	6/110	0.197511	0.607657	1.56997	2.54643	PRKDC;PDK4;PHIP;PIK3R1;PIK3C2A;ZFP36L1
chromatin assembly (GO:0031497)	4/65	0.200004	0.607657	1.78338	2.87021	KAT6B;GATAD1;ATRX;TNRC18
negative regulation of apoptotic signaling pathway (GO:2001234)	4/65	0.200004	0.607657	1.78338	2.87021	LGALS3;DDX3X;PHIP;HSPA1A
regulation of stem cell differentiation (GO:2000736)	5/88	0.203597	0.607657	1.63879	2.60832	PSMD9;PDGFRA;KMT2A;HNRNPU;ZFP36L2
positive regulation of viral life cycle (GO:1903902)	3/44	0.205225	0.607657	1.98925	3.15028	CD74;DDX3X;PKN2
positive regulation of macroautophagy (GO:0016239)	3/44	0.205225	0.607657	1.98925	3.15028	SESN3;BNIP3;DCN
regulation of T cell activation (GO:0050863)	3/44	0.205225	0.607657	1.98925	3.15028	LGALS3;GPNMB;JAK3
positive regulation of intracellular transport (GO:0032388)	3/44	0.205225	0.607657	1.98925	3.15028	DYNC1H1;TPR;SORL1
regulation of smooth muscle cell proliferation (GO:0048660)	3/44	0.205225	0.607657	1.98925	3.15028	PDGFRB;PRKDC;CTNNB1
heart contraction (GO:0060047)	3/44	0.205225	0.607657	1.98925	3.15028	TNNT3;ATP1A2;TTN
nuclear-transcribed mRNA catabolic process, nonsense-mediated decay (GO:0000184)	6/112	0.208624	0.607657	1.54018	2.41381	RPS27;RPL37;RPS21;RPL6;PNRC1;PNRC2
dendritic spine organization (GO:0097061)	2/24	0.209383	0.607657	2.47044	3.86277	CDC42;PTEN
negative regulation of protein localization to membrane (GO:1905476)	2/24	0.209383	0.607657	2.47044	3.86277	DAB2;CLTC
regulation of actin filament bundle assembly (GO:0032231)	2/24	0.209383	0.607657	2.47044	3.86277	CDC42;ROCK2
camera-type eye development (GO:0043010)	2/24	0.209383	0.607657	2.47044	3.86277	ALDH1A3;FBN1
regulation of chemotaxis (GO:0050920)	2/24	0.209383	0.607657	2.47044	3.86277	PDGFRB;PDGFRA
cellular senescence (GO:0090398)	2/24	0.209383	0.607657	2.47044	3.86277	KAT6A;SMC5
negative regulation of endothelial cell apoptotic process (GO:2000352)	2/24	0.209383	0.607657	2.47044	3.86277	SERPINE1;NFE2L2
fatty acid derivative biosynthetic process (GO:1901570)	2/24	0.209383	0.607657	2.47044	3.86277	FAR1;FADS1
regulation of cardiac muscle cell action potential (GO:0098901)	2/24	0.209383	0.607657	2.47044	3.86277	AKAP9;ANK2
negative regulation of T cell proliferation (GO:0042130)	2/24	0.209383	0.607657	2.47044	3.86277	GPNMB;RC3H1
negative regulation of signal transduction (GO:0009968)	13/283	0.20946	0.607657	1.31193	2.05084	KANK2;PDGFRB;PDGFRA;LRP1;PTCH2;PTEN;EGFR;DCN;DLK1;SOCS3;SFRP1;CILP;SPRY1
negative regulation of cellular protein metabolic process (GO:0032269)	5/89	0.209934	0.607657	1.6192	2.52751	DDX3X;SERPINE2;NCL;CNOT2;TOB1
positive regulation of kinase activity (GO:0033674)	6/113	0.214262	0.607657	1.52571	2.35044	PDGFRB;PDGFRA;CD74;SNX9;CYR61;EGFR
positive regulation of developmental process (GO:0051094)	6/113	0.214262	0.607657	1.52571	2.35044	BNIP3;AGO2;SRSF6;JUNB;DCN;CTGF
regulation of humoral immune response (GO:0002920)	6/113	0.214262	0.607657	1.52571	2.35044	CFH;C7;C1S;C1R;SERPING1;CD46
positive regulation of blood vessel endothelial cell migration (GO:0043536)	3/45	0.214524	0.607657	1.94179	2.98906	ATP5B;ATP5A1;PIK3C2A
peptidyl-tyrosine autophosphorylation (GO:0038083)	3/45	0.214524	0.607657	1.94179	2.98906	JAK3;EGFR;JAK1
negative regulation of protein binding (GO:0032091)	4/67	0.214885	0.607657	1.72659	2.6549	DAB2;HSPA5;SORL1;AES
insulin receptor signaling pathway (GO:0008286)	4/67	0.214885	0.607657	1.72659	2.6549	PDK4;PHIP;PIK3R1;PIK3C2A
regulation of cardiac conduction (GO:1903779)	4/67	0.214885	0.607657	1.72659	2.6549	ITPR1;ANK2;ATP1A2;ATP1B2
regulation of cytokine-mediated signaling pathway (GO:0001959)	5/90	0.216333	0.607657	1.60007	2.4496	SOCS3;CD74;PTPN11;TRIM44;JAK1
regulation of Ras protein signal transduction (GO:0046578)	5/90	0.216333	0.607657	1.60007	2.4496	NOTCH2;ACAP2;ARHGDIB;SPRY1;OGT
regulation of JNK cascade (GO:0046328)	5/90	0.216333	0.607657	1.60007	2.4496	PER1;TAOK1;LTBR;EGFR;CTGF
regulation of immune effector process (GO:0002697)	6/114	0.219952	0.607657	1.51151	2.28894	CFH;C7;C1S;C1R;SERPING1;CD46
positive regulation of T cell activation (GO:0050870)	4/68	0.222436	0.607657	1.69952	2.55458	VCAM1;IL6ST;CD46;JAK3
regulation of telomere maintenance (GO:0032204)	2/25	0.222581	0.607657	2.36291	3.55019	ATRX;TINF2
positive regulation of phosphatidylinositol 3-kinase activity (GO:0043552)	2/25	0.222581	0.607657	2.36291	3.55019	PDGFRB;PDGFRA
response to copper ion (GO:0046688)	2/25	0.222581	0.607657	2.36291	3.55019	MT2A;ATP5D
lamellipodium organization (GO:0097581)	2/25	0.222581	0.607657	2.36291	3.55019	CTTN;VCL
potassium ion homeostasis (GO:0055075)	2/25	0.222581	0.607657	2.36291	3.55019	ATP1A2;ATP1B2
positive regulation of nuclear division (GO:0051785)	2/25	0.222581	0.607657	2.36291	3.55019	PDGFRB;PHIP
chondroitin sulfate proteoglycan biosynthetic process (GO:0050650)	2/25	0.222581	0.607657	2.36291	3.55019	CHSY1;DCN
regulation of interleukin-10 production (GO:0032653)	2/25	0.222581	0.607657	2.36291	3.55019	CD46;JAK3
negative regulation of epithelial to mesenchymal transition (GO:0010719)	2/25	0.222581	0.607657	2.36291	3.55019	SFRP1;PTEN
peptidyl-tyrosine dephosphorylation (GO:0035335)	2/25	0.222581	0.607657	2.36291	3.55019	PTPN11;PTPN13
regulation of vascular smooth muscle cell proliferation (GO:1904705)	2/25	0.222581	0.607657	2.36291	3.55019	PDCD4;PRKG1
regulation of cellular protein localization (GO:1903827)	2/25	0.222581	0.607657	2.36291	3.55019	SETD2;CTNNB1
signal transduction in response to DNA damage (GO:0042770)	2/25	0.222581	0.607657	2.36291	3.55019	ATRX;MDM4
skeletal muscle myosin thick filament assembly (GO:0030241)	1/7	0.223858	0.607657	4.52653	6.77506	TTN
positive regulation of insulin-like growth factor receptor signaling pathway (GO:0043568)	1/7	0.223858	0.607657	4.52653	6.77506	PHIP
substrate-dependent cell migration, cell extension (GO:0006930)	1/7	0.223858	0.607657	4.52653	6.77506	NRP1
ATP hydrolysis coupled proton transport (GO:0015991)	1/7	0.223858	0.607657	4.52653	6.77506	ATP1A2
axon regeneration (GO:0031103)	1/7	0.223858	0.607657	4.52653	6.77506	MTR
cardiac atrium development (GO:0003230)	1/7	0.223858	0.607657	4.52653	6.77506	ANK2
negative regulation of mitochondrial outer membrane permeabilization involved in apoptotic signaling pathway (GO:1901029)	1/7	0.223858	0.607657	4.52653	6.77506	HSPA1A
smooth muscle cell migration (GO:0014909)	1/7	0.223858	0.607657	4.52653	6.77506	PDGFRB
regulation of hormone biosynthetic process (GO:0046885)	1/7	0.223858	0.607657	4.52653	6.77506	EGR1
bleb assembly (GO:0032060)	1/7	0.223858	0.607657	4.52653	6.77506	ANO6
regulation of interleukin-13 production (GO:0032656)	1/7	0.223858	0.607657	4.52653	6.77506	HLA-E
ATP hydrolysis coupled cation transmembrane transport (GO:0099132)	1/7	0.223858	0.607657	4.52653	6.77506	ATP1A2
positive regulation of lipid transport (GO:0032370)	1/7	0.223858	0.607657	4.52653	6.77506	LRP1
regulation of myosin-light-chain-phosphatase activity (GO:0035507)	1/7	0.223858	0.607657	4.52653	6.77506	ROCK2
cellular response to interferon-alpha (GO:0035457)	1/7	0.223858	0.607657	4.52653	6.77506	TPR
positive regulation of transmembrane transport (GO:0034764)	1/7	0.223858	0.607657	4.52653	6.77506	ANO6
postsynaptic density assembly (GO:0097107)	1/7	0.223858	0.607657	4.52653	6.77506	PTEN
brown fat cell differentiation (GO:0050873)	1/7	0.223858	0.607657	4.52653	6.77506	ZNF516
regulation of endocytic recycling (GO:2001135)	1/7	0.223858	0.607657	4.52653	6.77506	SORL1
regulation of extracellular matrix organization (GO:1903053)	1/7	0.223858	0.607657	4.52653	6.77506	LRP1
regulation of mitochondrial fusion (GO:0010635)	1/7	0.223858	0.607657	4.52653	6.77506	BNIP3
negative regulation of transcription elongation from RNA polymerase II promoter (GO:0034244)	1/7	0.223858	0.607657	4.52653	6.77506	HNRNPU
oxygen transport (GO:0015671)	1/7	0.223858	0.607657	4.52653	6.77506	HBB
ornithine transport (GO:0015822)	1/7	0.223858	0.607657	4.52653	6.77506	SLC7A2
regulation of ER to Golgi vesicle-mediated transport (GO:0060628)	1/7	0.223858	0.607657	4.52653	6.77506	SORL1
sulfur amino acid biosynthetic process (GO:0000097)	1/7	0.223858	0.607657	4.52653	6.77506	MTR
cytoplasmic sequestering of NF-kappaB (GO:0007253)	1/7	0.223858	0.607657	4.52653	6.77506	G3BP2
left/right pattern formation (GO:0060972)	1/7	0.223858	0.607657	4.52653	6.77506	AHI1
pteridine-containing compound biosynthetic process (GO:0042559)	1/7	0.223858	0.607657	4.52653	6.77506	ATPIF1
negative regulation of telomere capping (GO:1904354)	1/7	0.223858	0.607657	4.52653	6.77506	ATM
negative regulation of osteoblast proliferation (GO:0033689)	1/7	0.223858	0.607657	4.52653	6.77506	SFRP1
positive regulation of autophagy of mitochondrion (GO:1903599)	1/7	0.223858	0.607657	4.52653	6.77506	ATPIF1
cellular response to sterol depletion (GO:0071501)	1/7	0.223858	0.607657	4.52653	6.77506	INSIG1
regulation of sterol transport (GO:0032371)	1/7	0.223858	0.607657	4.52653	6.77506	LRP1
regulation of T-helper 1 cell differentiation (GO:0045625)	1/7	0.223858	0.607657	4.52653	6.77506	JAK3
terpenoid metabolic process (GO:0006721)	1/7	0.223858	0.607657	4.52653	6.77506	FDFT1
negative regulation of dendrite morphogenesis (GO:0050774)	1/7	0.223858	0.607657	4.52653	6.77506	PTEN
central nervous system neuron axonogenesis (GO:0021955)	1/7	0.223858	0.607657	4.52653	6.77506	PTEN
regulation of chemokine biosynthetic process (GO:0045073)	1/7	0.223858	0.607657	4.52653	6.77506	EGR1
positive regulation of cyclin-dependent protein serine/threonine kinase activity involved in G1/S transition of mitotic cell cycle (GO:0031659)	1/7	0.223858	0.607657	4.52653	6.77506	EGFR
formation of translation preinitiation complex (GO:0001731)	1/7	0.223858	0.607657	4.52653	6.77506	EIF2S3
box C/D snoRNP assembly (GO:0000492)	1/7	0.223858	0.607657	4.52653	6.77506	TAF9
phosphorylated carbohydrate dephosphorylation (GO:0046838)	1/7	0.223858	0.607657	4.52653	6.77506	PTEN
negative regulation of cell adhesion mediated by integrin (GO:0033629)	1/7	0.223858	0.607657	4.52653	6.77506	SERPINE1
regulation of memory T cell differentiation (GO:0043380)	1/7	0.223858	0.607657	4.52653	6.77506	CD46
positive regulation of ER-associated ubiquitin-dependent protein catabolic process (GO:1903071)	1/7	0.223858	0.607657	4.52653	6.77506	NFE2L2
chromatin-mediated maintenance of transcription (GO:0048096)	1/7	0.223858	0.607657	4.52653	6.77506	ARID1B
establishment of protein localization to peroxisome (GO:0072663)	1/7	0.223858	0.607657	4.52653	6.77506	LONP2
morphogenesis of a polarized epithelium (GO:0001738)	1/7	0.223858	0.607657	4.52653	6.77506	AHI1
vascular endothelial growth factor signaling pathway (GO:0038084)	1/7	0.223858	0.607657	4.52653	6.77506	NRP1
negative regulation of nitrogen compound metabolic process (GO:0051172)	1/7	0.223858	0.607657	4.52653	6.77506	CLTC
regulation of histone H3-K9 acetylation (GO:2000615)	1/7	0.223858	0.607657	4.52653	6.77506	KMT2A
cellular response to hydroxyurea (GO:0072711)	1/7	0.223858	0.607657	4.52653	6.77506	ATRX
inositol phosphate dephosphorylation (GO:0046855)	1/7	0.223858	0.607657	4.52653	6.77506	PTEN
protein localization to cytoplasmic stress granule (GO:1903608)	1/7	0.223858	0.607657	4.52653	6.77506	DDX3X
cellular lipid biosynthetic process (GO:0097384)	1/7	0.223858	0.607657	4.52653	6.77506	FAR1
negative regulation of cardiocyte differentiation (GO:1905208)	1/7	0.223858	0.607657	4.52653	6.77506	EGFR
regulation of glucocorticoid receptor signaling pathway (GO:2000322)	1/7	0.223858	0.607657	4.52653	6.77506	PER1
endonucleolytic cleavage in ITS1 to separate SSU-rRNA from 5.8S rRNA and LSU-rRNA from tricistronic rRNA transcript (SSU-rRNA, 5.8S rRNA, LSU-rRNA) (GO:0000447)	1/7	0.223858	0.607657	4.52653	6.77506	RPS21
negative regulation of epidermal cell differentiation (GO:0045605)	1/7	0.223858	0.607657	4.52653	6.77506	SRSF6
negative regulation of dendritic cell apoptotic process (GO:2000669)	1/7	0.223858	0.607657	4.52653	6.77506	CXCL12
wound healing, spreading of epidermal cells (GO:0035313)	1/7	0.223858	0.607657	4.52653	6.77506	COL5A1
vascular smooth muscle contraction (GO:0014829)	1/7	0.223858	0.607657	4.52653	6.77506	PIK3C2A
positive regulation of mitotic cell cycle spindle assembly checkpoint (GO:0090267)	1/7	0.223858	0.607657	4.52653	6.77506	TPR
tetrahydrofolate interconversion (GO:0035999)	1/7	0.223858	0.607657	4.52653	6.77506	ATPIF1
positive regulation of isomerase activity (GO:0010912)	1/7	0.223858	0.607657	4.52653	6.77506	HNRNPU
alditol metabolic process (GO:0019400)	1/7	0.223858	0.607657	4.52653	6.77506	GK5
SA node cell action potential (GO:0086015)	1/7	0.223858	0.607657	4.52653	6.77506	ANK2
positive regulation of membrane depolarization (GO:1904181)	1/7	0.223858	0.607657	4.52653	6.77506	DCN
lens fiber cell differentiation (GO:0070306)	1/7	0.223858	0.607657	4.52653	6.77506	MAF
tooth mineralization (GO:0034505)	1/7	0.223858	0.607657	4.52653	6.77506	COL1A1
positive regulation of type I interferon-mediated signaling pathway (GO:0060340)	1/7	0.223858	0.607657	4.52653	6.77506	MAVS
cleavage furrow formation (GO:0036089)	1/7	0.223858	0.607657	4.52653	6.77506	SNX9
regulation of glycogen (starch) synthase activity (GO:2000465)	1/7	0.223858	0.607657	4.52653	6.77506	EPM2AIP1
regulation of Wnt signaling pathway, planar cell polarity pathway (GO:2000095)	1/7	0.223858	0.607657	4.52653	6.77506	DAB2
amino acid import across plasma membrane (GO:0089718)	1/7	0.223858	0.607657	4.52653	6.77506	SLC7A2
marginal zone B cell differentiation (GO:0002315)	1/7	0.223858	0.607657	4.52653	6.77506	NOTCH2
regulation of cellular response to insulin stimulus (GO:1900076)	1/7	0.223858	0.607657	4.52653	6.77506	OGT
negative regulation of cyclin-dependent protein serine/threonine kinase activity involved in G1/S transition of mitotic cell cycle (GO:0031658)	1/7	0.223858	0.607657	4.52653	6.77506	PTEN
positive regulation of neurological system process (GO:0031646)	1/7	0.223858	0.607657	4.52653	6.77506	DICER1
regulation of Cdc42 protein signal transduction (GO:0032489)	1/7	0.223858	0.607657	4.52653	6.77506	NRP1
interleukin-12-mediated signaling pathway (GO:0035722)	3/46	0.22391	0.607657	1.89653	2.83818	CDC42;PDCD4;JAK1
cellular response to interleukin-12 (GO:0071349)	3/46	0.22391	0.607657	1.89653	2.83818	CDC42;PDCD4;JAK1
protein O-linked glycosylation (GO:0006493)	6/115	0.225692	0.611867	1.49756	2.22924	MGEA5;ADAMTS5;SPON1;GALNT16;TMEM5;OGT
regulation of innate immune response (GO:0045088)	4/69	0.230057	0.615505	1.67329	2.45878	IFI16;PTPN11;JAK1;HLA-E
positive regulation of Wnt signaling pathway (GO:0030177)	7/140	0.231177	0.615505	1.43212	2.09744	COL1A1;PSMD9;MACF1;SFRP1;DDX3X;CSNK2A1;LRRK1
inorganic cation transmembrane transport (GO:0098662)	7/140	0.231177	0.615505	1.43212	2.09744	ATP5S;ATP5B;SLC40A1;SCN7A;ANO6;ATP5O;ATP5J2
chromatin remodeling (GO:0006338)	6/116	0.23148	0.615505	1.48387	2.17129	ATRX;TNRC18;SMARCA1;SMARCA2;ARID1B;BPTF
polyol metabolic process (GO:0019751)	3/47	0.233375	0.615505	1.85333	2.6968	PPIP5K2;PTEN;SLC5A3
negative regulation of JAK-STAT cascade (GO:0046426)	3/47	0.233375	0.615505	1.85333	2.6968	SOCS3;PARP14;DCN
positive regulation of organelle assembly (GO:1902117)	3/47	0.233375	0.615505	1.85333	2.6968	DYNC1H1;PAN3;CNOT2
positive regulation of gene expression, epigenetic (GO:0045815)	3/47	0.233375	0.615505	1.85333	2.6968	EP300;SF3B1;ARID1B
sodium ion homeostasis (GO:0055078)	2/26	0.235842	0.615505	2.26434	3.27105	ATP1A2;ATP1B2
positive regulation of glucose import (GO:0046326)	2/26	0.235842	0.615505	2.26434	3.27105	PTPN11;PIK3R1
response to growth factor (GO:0070848)	2/26	0.235842	0.615505	2.26434	3.27105	SFRP1;CTNNB1
response to gamma radiation (GO:0010332)	2/26	0.235842	0.615505	2.26434	3.27105	MDM2;ATM
positive regulation of interferon-beta production (GO:0032728)	2/26	0.235842	0.615505	2.26434	3.27105	MAVS;DDX3X
regulation of pri-miRNA transcription from RNA polymerase II promoter (GO:1902893)	2/26	0.235842	0.615505	2.26434	3.27105	NFIB;FOS
regulation of cardiac muscle cell contraction (GO:0086004)	2/26	0.235842	0.615505	2.26434	3.27105	AKAP9;ANK2
regulation of muscle contraction (GO:0006937)	2/26	0.235842	0.615505	2.26434	3.27105	TNNT3;ATP1A2
regulation of microtubule-based process (GO:0032886)	2/26	0.235842	0.615505	2.26434	3.27105	MACF1;TAOK1
phosphatidylethanolamine acyl-chain remodeling (GO:0036152)	2/26	0.235842	0.615505	2.26434	3.27105	PLA2G16;RARRES3
regulation of T cell receptor signaling pathway (GO:0050856)	2/26	0.235842	0.615505	2.26434	3.27105	LGALS3;RC3H1
RNA biosynthetic process (GO:0032774)	2/26	0.235842	0.615505	2.26434	3.27105	SETX;TCF4
regulation of transcription from RNA polymerase II promoter in response to stress (GO:0043618)	5/93	0.235881	0.615505	1.54528	2.23204	PSMD9;CREBBP;EP300;HSPA1A;NFE2L2
positive regulation of endothelial cell migration (GO:0010595)	4/70	0.23774	0.615505	1.64785	2.36726	NRP1;ATP5B;ROCK2;ATP5A1
phospholipid metabolic process (GO:0006644)	4/70	0.23774	0.615505	1.64785	2.36726	PLA2G16;RARRES3;FADS1;FDFT1
cytoplasmic microtubule organization (GO:0031122)	3/48	0.242909	0.615505	1.81205	2.56418	DYNC1H1;HOOK3;CAMSAP2
intrinsic apoptotic signaling pathway in response to DNA damage (GO:0008630)	3/48	0.242909	0.615505	1.81205	2.56418	MSH6;IFI16;EP300
neuron projection development (GO:0031175)	8/167	0.244077	0.615505	1.36915	1.93088	CDC42;DBNDD2;CTTN;CDH11;PTEN;LAMB1;DICER1;CAMSAP2
brain development (GO:0007420)	6/119	0.249115	0.615505	1.44425	2.00727	NIPBL;PTEN;PTPN11;SMARCA1;BPTF;PAFAH1B1
regulation of calcium ion transmembrane transporter activity (GO:1901019)	2/27	0.249144	0.615505	2.17365	3.02078	AHNAK;ANK2
phosphatidylinositol phosphorylation (GO:0046854)	2/27	0.249144	0.615505	2.17365	3.02078	PIK3R1;PIK3C2A
positive regulation of lipid kinase activity (GO:0090218)	2/27	0.249144	0.615505	2.17365	3.02078	PDGFRB;PDGFRA
negative regulation of smooth muscle cell proliferation (GO:0048662)	2/27	0.249144	0.615505	2.17365	3.02078	PDCD4;PRKG1
regulation of extrinsic apoptotic signaling pathway in absence of ligand (GO:2001239)	2/27	0.249144	0.615505	2.17365	3.02078	HSPA1B;HSPA1A
negative regulation of cell-matrix adhesion (GO:0001953)	2/27	0.249144	0.615505	2.17365	3.02078	SERPINE1;PTEN
phosphatidylserine metabolic process (GO:0006658)	2/27	0.249144	0.615505	2.17365	3.02078	PLA2G16;SERINC5
cargo loading into vesicle (GO:0035459)	2/27	0.249144	0.615505	2.17365	3.02078	MIA3;SEC31A
protein localization to chromosome (GO:0034502)	2/27	0.249144	0.615505	2.17365	3.02078	ATRX;TINF2
positive regulation of protein localization to membrane (GO:1905477)	5/95	0.249176	0.615505	1.51078	2.09937	TFDP2;LRP1;PIK3R1;EGFR;SPTBN1
cytokine-mediated signaling pathway (GO:0019221)	26/633	0.250814	0.615505	1.1682	1.61567	IFITM1;IFITM2;CEBPD;PIK3R1;CDC42;PSMD9;SOCS3;MT2A;JUNB;JAK3;JAK1;EGR1;VCAM1;HLA-B;PTPN11;FOS;DCN;HLA-E;COL1A2;TXLNA;CXCL12;CANX;PDCD4;VIM;LTBR;IL6ST
regulation of DNA methylation (GO:0044030)	1/8	0.251459	0.615505	3.87968	5.3558	KMT2A
regulation of vascular associated smooth muscle cell migration (GO:1904752)	1/8	0.251459	0.615505	3.87968	5.3558	PRKG1
biomineral tissue development (GO:0031214)	1/8	0.251459	0.615505	3.87968	5.3558	COL1A1
positive regulation of smooth muscle cell apoptotic process (GO:0034393)	1/8	0.251459	0.615505	3.87968	5.3558	PDCD4
neuron projection extension involved in neuron projection guidance (GO:1902284)	1/8	0.251459	0.615505	3.87968	5.3558	NRP1
barbed-end actin filament capping (GO:0051016)	1/8	0.251459	0.615505	3.87968	5.3558	TRIOBP
cell migration involved in heart development (GO:0060973)	1/8	0.251459	0.615505	3.87968	5.3558	PDGFRB
cellular response to nitric oxide (GO:0071732)	1/8	0.251459	0.615505	3.87968	5.3558	MTR
histone H2A-K119 monoubiquitination (GO:0036353)	1/8	0.251459	0.615505	3.87968	5.3558	PCGF3
regulation of establishment of protein localization to mitochondrion (GO:1903747)	1/8	0.251459	0.615505	3.87968	5.3558	ATPIF1
stress-induced premature senescence (GO:0090400)	1/8	0.251459	0.615505	3.87968	5.3558	PLA2R1
cellular response to prostaglandin E stimulus (GO:0071380)	1/8	0.251459	0.615505	3.87968	5.3558	SFRP1
regulation of amyloid precursor protein catabolic process (GO:1902991)	1/8	0.251459	0.615505	3.87968	5.3558	ROCK2
sulfur amino acid catabolic process (GO:0000098)	1/8	0.251459	0.615505	3.87968	5.3558	PCYOX1
integrin activation (GO:0033622)	1/8	0.251459	0.615505	3.87968	5.3558	CXCL12
myelin maintenance (GO:0043217)	1/8	0.251459	0.615505	3.87968	5.3558	PTEN
amyloid fibril formation (GO:1990000)	1/8	0.251459	0.615505	3.87968	5.3558	MDM2
positive regulation of transforming growth factor beta production (GO:0071636)	1/8	0.251459	0.615505	3.87968	5.3558	CD46
cellular response to reactive nitrogen species (GO:1902170)	1/8	0.251459	0.615505	3.87968	5.3558	MTR
negative regulation of activated T cell proliferation (GO:0046007)	1/8	0.251459	0.615505	3.87968	5.3558	RC3H1
regulation of PERK-mediated unfolded protein response (GO:1903897)	1/8	0.251459	0.615505	3.87968	5.3558	HSPA5
negative regulation of execution phase of apoptosis (GO:1900118)	1/8	0.251459	0.615505	3.87968	5.3558	FZD3
establishment of Golgi localization (GO:0051683)	1/8	0.251459	0.615505	3.87968	5.3558	CDC42
DNA damage induced protein phosphorylation (GO:0006975)	1/8	0.251459	0.615505	3.87968	5.3558	ATM
protein localization to microtubule (GO:0035372)	1/8	0.251459	0.615505	3.87968	5.3558	HNRNPU
phagolysosome assembly (GO:0001845)	1/8	0.251459	0.615505	3.87968	5.3558	RAB14
positive regulation of early endosome to late endosome transport (GO:2000643)	1/8	0.251459	0.615505	3.87968	5.3558	DAB2
isoprenoid metabolic process (GO:0006720)	1/8	0.251459	0.615505	3.87968	5.3558	HMGCR
axon extension involved in axon guidance (GO:0048846)	1/8	0.251459	0.615505	3.87968	5.3558	NRP1
excitatory synapse assembly (GO:1904861)	1/8	0.251459	0.615505	3.87968	5.3558	PTEN
glycerolipid biosynthetic process (GO:0045017)	1/8	0.251459	0.615505	3.87968	5.3558	FAR1
plasma membrane to endosome transport (GO:0048227)	1/8	0.251459	0.615505	3.87968	5.3558	RAB5B
positive regulation of spindle checkpoint (GO:0090232)	1/8	0.251459	0.615505	3.87968	5.3558	TPR
atrial cardiac muscle cell to AV node cell signaling (GO:0086026)	1/8	0.251459	0.615505	3.87968	5.3558	ANK2
central nervous system myelination (GO:0022010)	1/8	0.251459	0.615505	3.87968	5.3558	PTEN
positive regulation of catenin import into nucleus (GO:0035413)	1/8	0.251459	0.615505	3.87968	5.3558	EGFR
peptidyl-lysine hydroxylation (GO:0017185)	1/8	0.251459	0.615505	3.87968	5.3558	P3H3
negative regulation of calcium ion transmembrane transport (GO:1903170)	1/8	0.251459	0.615505	3.87968	5.3558	ATP1A2
deadenylation-dependent decapping of nuclear-transcribed mRNA (GO:0000290)	1/8	0.251459	0.615505	3.87968	5.3558	PAN3
positive regulation of IRE1-mediated unfolded protein response (GO:1903896)	1/8	0.251459	0.615505	3.87968	5.3558	HSPA1A
response to hydroxyurea (GO:0072710)	1/8	0.251459	0.615505	3.87968	5.3558	ATRX
tyrosine phosphorylation of STAT protein (GO:0007260)	1/8	0.251459	0.615505	3.87968	5.3558	JAK3
B cell mediated immunity (GO:0019724)	1/8	0.251459	0.615505	3.87968	5.3558	CD74
positive regulation of regulatory T cell differentiation (GO:0045591)	1/8	0.251459	0.615505	3.87968	5.3558	CD46
heterochromatin assembly (GO:0031507)	1/8	0.251459	0.615505	3.87968	5.3558	TNRC18
inositol phosphate catabolic process (GO:0071545)	1/8	0.251459	0.615505	3.87968	5.3558	PTEN
regulation of protein ADP-ribosylation (GO:0010835)	1/8	0.251459	0.615505	3.87968	5.3558	TINF2
establishment of protein localization to chromatin (GO:0071169)	1/8	0.251459	0.615505	3.87968	5.3558	NIPBL
cardiac muscle hypertrophy (GO:0003300)	1/8	0.251459	0.615505	3.87968	5.3558	TTN
polyol transport (GO:0015791)	1/8	0.251459	0.615505	3.87968	5.3558	SLC5A3
regulation of lipid transport (GO:0032368)	1/8	0.251459	0.615505	3.87968	5.3558	LRP1
positive regulation of mitochondrial membrane permeability involved in apoptotic process (GO:1902110)	1/8	0.251459	0.615505	3.87968	5.3558	BNIP3
short-chain fatty acid catabolic process (GO:0019626)	1/8	0.251459	0.615505	3.87968	5.3558	MUT
peroxisomal transport (GO:0043574)	1/8	0.251459	0.615505	3.87968	5.3558	LONP2
negative regulation of bone remodeling (GO:0046851)	1/8	0.251459	0.615505	3.87968	5.3558	SFRP1
positive regulation of production of miRNAs involved in gene silencing by miRNA (GO:1903800)	1/8	0.251459	0.615505	3.87968	5.3558	EGFR
regulation of cilium movement (GO:0003352)	1/8	0.251459	0.615505	3.87968	5.3558	C21ORF59
positive regulation of chromatin silencing (GO:0031937)	1/8	0.251459	0.615505	3.87968	5.3558	MIER1
positive regulation of viral entry into host cell (GO:0046598)	1/8	0.251459	0.615505	3.87968	5.3558	CD74
phosphatidylinositol-3-phosphate biosynthetic process (GO:0036092)	1/8	0.251459	0.615505	3.87968	5.3558	PIK3C2A
peptidyl-lysine monomethylation (GO:0018026)	1/8	0.251459	0.615505	3.87968	5.3558	SETD2
glycerol-3-phosphate metabolic process (GO:0006072)	1/8	0.251459	0.615505	3.87968	5.3558	GK5
immunoglobulin mediated immune response (GO:0016064)	1/8	0.251459	0.615505	3.87968	5.3558	CD74
regulation of keratinocyte migration (GO:0051547)	1/8	0.251459	0.615505	3.87968	5.3558	PTEN
response to vitamin D (GO:0033280)	1/8	0.251459	0.615505	3.87968	5.3558	SFRP1
polyol biosynthetic process (GO:0046173)	1/8	0.251459	0.615505	3.87968	5.3558	PPIP5K2
regulation of cardiac muscle cell action potential involved in regulation of contraction (GO:0098909)	1/8	0.251459	0.615505	3.87968	5.3558	AKAP9
lipid biosynthetic process (GO:0008610)	4/72	0.253282	0.61825	1.59922	2.19613	CYP51A1;HMGCR;FADS1;FDFT1
negative regulation of cysteine-type endopeptidase activity (GO:2000117)	4/72	0.253282	0.61825	1.59922	2.19613	DDX3X;CSNK2A1;IFI16;DHCR24
regulation of fat cell differentiation (GO:0045598)	4/72	0.253282	0.61825	1.59922	2.19613	SFRP1;TRIO;ZFP36L2;ZFP36L1
enzyme linked receptor protein signaling pathway (GO:0007167)	6/120	0.255077	0.621485	1.4315	1.95571	AHI1;TRIO;PTN;IL6ST;JAK3;JAK1
macromolecular complex assembly (GO:0065003)	6/120	0.255077	0.621485	1.4315	1.95571	CD74;CREBBP;KMT2A;MDM2;MDM4;TAPBP
positive regulation of protein metabolic process (GO:0051247)	5/96	0.255895	0.621761	1.4941	2.03644	CSNK2A1;LRP1;ROCK2;TIPARP;SORL1
epithelial cell differentiation (GO:0030855)	5/96	0.255895	0.621761	1.4941	2.03644	LGALS3;DAB2;MAF;SCUBE1;GSTA1
cellular metal ion homeostasis (GO:0006875)	5/96	0.255895	0.621761	1.4941	2.03644	CXCL12;ANK2;ATP1A2;ATP1B2;TPT1
canonical Wnt signaling pathway (GO:0060070)	4/73	0.26113	0.62356	1.57596	2.1161	SFRP1;FZD3;PTEN;CTNNB1
positive regulation of proteasomal protein catabolic process (GO:1901800)	4/73	0.26113	0.62356	1.57596	2.1161	DAB2;MDM2;HSPA1B;HSPA1A
heart morphogenesis (GO:0003007)	3/50	0.262155	0.62356	1.73476	2.32254	TGFBR3;NIPBL;TTN
neuron projection extension (GO:1990138)	2/28	0.262466	0.62356	2.08994	2.79557	NRP1;CTNNB1
regulation of TORC1 signaling (GO:1903432)	2/28	0.262466	0.62356	2.08994	2.79557	SESN3;ATM
cellular response to ketone (GO:1901655)	2/28	0.262466	0.62356	2.08994	2.79557	SFRP1;ROCK2
cellular response to hydrogen peroxide (GO:0070301)	2/28	0.262466	0.62356	2.08994	2.79557	SETX;NFE2L2
RNA phosphodiester bond hydrolysis (GO:0090501)	2/28	0.262466	0.62356	2.08994	2.79557	XRN1;DICER1
positive regulation of phosphate metabolic process (GO:0045937)	2/28	0.262466	0.62356	2.08994	2.79557	NRP1;EGFR
positive regulation of sprouting angiogenesis (GO:1903672)	2/28	0.262466	0.62356	2.08994	2.79557	PIK3C2A;JAK1
positive regulation of extrinsic apoptotic signaling pathway (GO:2001238)	2/28	0.262466	0.62356	2.08994	2.79557	SFRP1;LTBR
positive regulation of phospholipid metabolic process (GO:1903727)	2/28	0.262466	0.62356	2.08994	2.79557	PDGFRB;PDGFRA
neural crest cell migration (GO:0001755)	2/28	0.262466	0.62356	2.08994	2.79557	NRP1;SEMA3D
positive regulation of fibroblast proliferation (GO:0048146)	2/28	0.262466	0.62356	2.08994	2.79557	PDGFRA;CD74
antigen processing and presentation of exogenous peptide antigen via MHC class II (GO:0019886)	5/97	0.262657	0.62356	1.47778	1.97566	CD74;DYNC1H1;CLTC;CANX;SEC31A
antigen processing and presentation of exogenous peptide antigen (GO:0002478)	5/97	0.262657	0.62356	1.47778	1.97566	CD74;DYNC1H1;CLTC;CANX;SEC31A
mitochondrial respiratory chain complex assembly (GO:0033108)	5/97	0.262657	0.62356	1.47778	1.97566	MT-ND6;MT-ND4;MT-ND5;MT-ND3;MT-ND1
regulation of protein kinase activity (GO:0045859)	7/147	0.268899	0.62356	1.36001	1.78627	SPRED1;DBNDD2;KIDINS220;SNX9;CYR61;DCN;TTN
regulation of gene expression, epigenetic (GO:0040029)	4/74	0.269024	0.62356	1.55336	2.0395	CREBZF;IFI16;EP300;SF3B1
phosphatidylinositol biosynthetic process (GO:0006661)	5/98	0.26946	0.62356	1.46182	1.91694	RAB14;PTEN;PIK3R1;PIK3C2A;PTPN13
antigen processing and presentation of peptide antigen via MHC class II (GO:0002495)	5/98	0.26946	0.62356	1.46182	1.91694	CD74;DYNC1H1;CLTC;CANX;SEC31A
response to UV (GO:0009411)	5/98	0.26946	0.62356	1.46182	1.91694	MSH6;CREBBP;EP300;N4BP1;EGFR
telomere maintenance (GO:0000723)	3/51	0.27185	0.62356	1.69853	2.21235	PRKDC;TINF2;SMC5
negative regulation of canonical Wnt signaling pathway (GO:0090090)	7/148	0.274422	0.62356	1.3503	1.74605	PSMD9;SFRP1;DAB2;IGFBP4;BICC1;AES;RBMS3
cardiac muscle cell action potential (GO:0086001)	2/29	0.275792	0.62356	2.01243	2.59223	ATP1A2;ANK2
positive regulation of myeloid cell differentiation (GO:0045639)	2/29	0.275792	0.62356	2.01243	2.59223	HSPA1B;HSPA1A
negative regulation of Notch signaling pathway (GO:0045746)	2/29	0.275792	0.62356	2.01243	2.59223	EGFR;DLK1
regulation of embryonic development (GO:0045995)	2/29	0.275792	0.62356	2.01243	2.59223	NIPBL;TRIP12
positive regulation of transcription from RNA polymerase II promoter in response to stress (GO:0036003)	2/29	0.275792	0.62356	2.01243	2.59223	HSPA5;NFE2L2
negative regulation of epithelial cell apoptotic process (GO:1904036)	2/29	0.275792	0.62356	2.01243	2.59223	SERPINE1;NFE2L2
semaphorin-plexin signaling pathway (GO:0071526)	2/29	0.275792	0.62356	2.01243	2.59223	NRP1;SEMA3D
antigen processing and presentation of exogenous peptide antigen via MHC class I, TAP-dependent (GO:0002479)	4/75	0.27696	0.62356	1.53141	1.96614	PSMD9;HLA-B;TAPBP;HLA-E
regulation of immunoglobulin secretion (GO:0051023)	1/9	0.27808	0.62356	3.39454	4.34449	HLA-E
positive regulation of transcription of nuclear large rRNA transcript from RNA polymerase I promoter (GO:1901838)	1/9	0.27808	0.62356	3.39454	4.34449	NCL
adult heart development (GO:0007512)	1/9	0.27808	0.62356	3.39454	4.34449	SCUBE1
negative regulation of cytokine production involved in inflammatory response (GO:1900016)	1/9	0.27808	0.62356	3.39454	4.34449	PDCD4
regulation of macrophage cytokine production (GO:0010935)	1/9	0.27808	0.62356	3.39454	4.34449	CD74
negative regulation of response to reactive oxygen species (GO:1901032)	1/9	0.27808	0.62356	3.39454	4.34449	NFE2L2
ATF6-mediated unfolded protein response (GO:0036500)	1/9	0.27808	0.62356	3.39454	4.34449	HSPA5
regulation of organ growth (GO:0046620)	1/9	0.27808	0.62356	3.39454	4.34449	PTEN
microtubule anchoring at centrosome (GO:0034454)	1/9	0.27808	0.62356	3.39454	4.34449	HOOK3
regulation of amyloid precursor protein biosynthetic process (GO:0042984)	1/9	0.27808	0.62356	3.39454	4.34449	ITM2B
cellular response to interleukin-4 (GO:0071353)	1/9	0.27808	0.62356	3.39454	4.34449	JAK3
negative regulation of pri-miRNA transcription from RNA polymerase II promoter (GO:1902894)	1/9	0.27808	0.62356	3.39454	4.34449	NFIB
sarcoplasmic reticulum calcium ion transport (GO:0070296)	1/9	0.27808	0.62356	3.39454	4.34449	ANK2
negative regulation of T cell apoptotic process (GO:0070233)	1/9	0.27808	0.62356	3.39454	4.34449	JAK3
short-chain fatty acid metabolic process (GO:0046459)	1/9	0.27808	0.62356	3.39454	4.34449	MUT
positive regulation of coagulation (GO:0050820)	1/9	0.27808	0.62356	3.39454	4.34449	SERPINE1
regulation of microtubule-based movement (GO:0060632)	1/9	0.27808	0.62356	3.39454	4.34449	C21ORF59
regulation of ER-associated ubiquitin-dependent protein catabolic process (GO:1903069)	1/9	0.27808	0.62356	3.39454	4.34449	NFE2L2
mature B cell differentiation involved in immune response (GO:0002313)	1/9	0.27808	0.62356	3.39454	4.34449	NOTCH2
homocysteine metabolic process (GO:0050667)	1/9	0.27808	0.62356	3.39454	4.34449	MUT
embryonic forelimb morphogenesis (GO:0035115)	1/9	0.27808	0.62356	3.39454	4.34449	NIPBL
adipose tissue development (GO:0060612)	1/9	0.27808	0.62356	3.39454	4.34449	ZNF516
negative regulation of natural killer cell mediated cytotoxicity (GO:0045953)	1/9	0.27808	0.62356	3.39454	4.34449	HLA-E
positive regulation of immunoglobulin secretion (GO:0051024)	1/9	0.27808	0.62356	3.39454	4.34449	HLA-E
somatic recombination of immunoglobulin genes involved in immune response (GO:0002204)	1/9	0.27808	0.62356	3.39454	4.34449	MSH6
positive regulation of ion transmembrane transport (GO:0034767)	1/9	0.27808	0.62356	3.39454	4.34449	ANO6
small nucleolar ribonucleoprotein complex assembly (GO:0000491)	1/9	0.27808	0.62356	3.39454	4.34449	TAF9
ATP synthesis coupled electron transport (GO:0042773)	1/9	0.27808	0.62356	3.39454	4.34449	MT-CO2
central nervous system neuron development (GO:0021954)	1/9	0.27808	0.62356	3.39454	4.34449	PTEN
response to muscle stretch (GO:0035994)	1/9	0.27808	0.62356	3.39454	4.34449	TTN
negative regulation of protein exit from endoplasmic reticulum (GO:0070862)	1/9	0.27808	0.62356	3.39454	4.34449	INSIG1
myelin assembly (GO:0032288)	1/9	0.27808	0.62356	3.39454	4.34449	DICER1
negative regulation of phosphatidylinositol 3-kinase signaling (GO:0014067)	1/9	0.27808	0.62356	3.39454	4.34449	PTEN
regulation of skeletal muscle cell differentiation (GO:2001014)	1/9	0.27808	0.62356	3.39454	4.34449	DDX17
negative regulation of fibrinolysis (GO:0051918)	1/9	0.27808	0.62356	3.39454	4.34449	SERPINE1
positive regulation of astrocyte differentiation (GO:0048711)	1/9	0.27808	0.62356	3.39454	4.34449	SERPINE2
peptidyl-amino acid modification (GO:0018193)	1/9	0.27808	0.62356	3.39454	4.34449	MDM2
Golgi vesicle budding (GO:0048194)	1/9	0.27808	0.62356	3.39454	4.34449	SEC31A
regulation of Rac protein signal transduction (GO:0035020)	1/9	0.27808	0.62356	3.39454	4.34449	OGT
negative regulation of protein sumoylation (GO:0033234)	1/9	0.27808	0.62356	3.39454	4.34449	CTNNB1
Notch signaling involved in heart development (GO:0061314)	1/9	0.27808	0.62356	3.39454	4.34449	NOTCH2
regulation of sequestering of calcium ion (GO:0051282)	1/9	0.27808	0.62356	3.39454	4.34449	ANK2
positive regulation of hemostasis (GO:1900048)	1/9	0.27808	0.62356	3.39454	4.34449	SERPINE1
endothelial cell chemotaxis (GO:0035767)	1/9	0.27808	0.62356	3.39454	4.34449	NRP1
toll-like receptor 3 signaling pathway (GO:0034138)	1/9	0.27808	0.62356	3.39454	4.34449	COLEC12
postsynaptic density organization (GO:0097106)	1/9	0.27808	0.62356	3.39454	4.34449	PTEN
regulation of leukocyte activation (GO:0002694)	1/9	0.27808	0.62356	3.39454	4.34449	CD74
response to interleukin-4 (GO:0070670)	1/9	0.27808	0.62356	3.39454	4.34449	JAK3
potassium ion import across plasma membrane (GO:1990573)	1/9	0.27808	0.62356	3.39454	4.34449	ATP1A2
regulation of helicase activity (GO:0051095)	1/9	0.27808	0.62356	3.39454	4.34449	MSH6
T cell mediated immunity (GO:0002456)	1/9	0.27808	0.62356	3.39454	4.34449	CD46
negative regulation of amyloid-beta formation (GO:1902430)	1/9	0.27808	0.62356	3.39454	4.34449	SORL1
negative regulation of transcription by competitive promoter binding (GO:0010944)	1/9	0.27808	0.62356	3.39454	4.34449	BHLHE41
mitochondrial fragmentation involved in apoptotic process (GO:0043653)	1/9	0.27808	0.62356	3.39454	4.34449	BNIP3
nuclear RNA surveillance (GO:0071027)	1/9	0.27808	0.62356	3.39454	4.34449	XRN1
regulation of nephron tubule epithelial cell differentiation (GO:0072182)	1/9	0.27808	0.62356	3.39454	4.34449	CTNNB1
establishment of epithelial cell apical/basal polarity (GO:0045198)	1/9	0.27808	0.62356	3.39454	4.34449	CDC42
DNA topological change (GO:0006265)	1/9	0.27808	0.62356	3.39454	4.34449	TOP2B
negative regulation of DNA-templated transcription, elongation (GO:0032785)	1/9	0.27808	0.62356	3.39454	4.34449	HNRNPU
positive regulation of macromolecule metabolic process (GO:0010604)	12/276	0.278638	0.624281	1.23716	1.58089	EGR1;AHI1;DDX3X;ROCK2;ITGB8;ANK2;CD46;HSPA1B;HSPA1A;NFE2L2;RBMS3;TTN
transcription from RNA polymerase II promoter (GO:0006366)	20/485	0.279049	0.624673	1.17169	1.4955	NOTCH2;EGR1;CREBBP;SETD2;SUPT16H;KMT2A;CEBPD;TAF9;NR2F1;ASH1L;RPRD2;CTGF;MAF;NFIC;ZNF516;TRIP11;TCF4;CDK13;SRSF6;NFE2L2
heart development (GO:0007507)	7/149	0.279975	0.626215	1.34072	1.70681	TGFBR3;NIPBL;COL3A1;SCUBE1;PTEN;PTPN11;FBN1
nucleic acid-templated transcription (GO:0097659)	4/76	0.284933	0.62743	1.51006	1.89588	CREBZF;NCOA1;SMARCA1;BPTF
response to interleukin-1 (GO:0070555)	4/76	0.284933	0.62743	1.51006	1.89588	SFRP1;TAF9;RC3H1;AES
positive regulation of ERK1 and ERK2 cascade (GO:0070374)	9/201	0.287374	0.62743	1.27517	1.5901	PDGFRB;NOTCH2;NRP1;CD74;PDGFRA;GPNMB;PTPN11;EGFR;CTGF
regulation of defense response to virus by host (GO:0050691)	2/30	0.289104	0.62743	1.94046	2.40805	MAVS;TRIM44
negative regulation of endothelial cell proliferation (GO:0001937)	2/30	0.289104	0.62743	1.94046	2.40805	ATP5A1;ATPIF1
replication fork processing (GO:0031297)	2/30	0.289104	0.62743	1.94046	2.40805	BOD1L1;ATRX
connective tissue development (GO:0061448)	2/30	0.289104	0.62743	1.94046	2.40805	ZNF516;ITGB8
cellular response to cAMP (GO:0071320)	2/30	0.289104	0.62743	1.94046	2.40805	AKAP9;ZFP36L1
cellular response to drug (GO:0035690)	2/30	0.289104	0.62743	1.94046	2.40805	PPP3CA;MT2A
activation of JUN kinase activity (GO:0007257)	2/30	0.289104	0.62743	1.94046	2.40805	SPAG9;TAOK1
regulation of cell adhesion mediated by integrin (GO:0033628)	2/30	0.289104	0.62743	1.94046	2.40805	SERPINE1;PTPN11
regulation of intracellular estrogen receptor signaling pathway (GO:0033146)	2/30	0.289104	0.62743	1.94046	2.40805	KANK2;CNOT2
protein localization to lysosome (GO:0061462)	2/30	0.289104	0.62743	1.94046	2.40805	ZFYVE16;SORL1
regulation of developmental growth (GO:0048638)	2/30	0.289104	0.62743	1.94046	2.40805	NIPBL;CTTN
regulation of blood coagulation (GO:0030193)	2/30	0.289104	0.62743	1.94046	2.40805	SERPINE2;SERPINE1
chondroitin sulfate metabolic process (GO:0030204)	2/30	0.289104	0.62743	1.94046	2.40805	CHSY1;DCN
intrinsic apoptotic signaling pathway (GO:0097193)	5/101	0.290084	0.62743	1.41591	1.75232	MSH6;DDX3X;IFI16;BNIP3;ITPR1
positive regulation of phosphatidylinositol 3-kinase signaling (GO:0014068)	3/53	0.291344	0.62743	1.63042	2.01072	PDGFRB;PDGFRA;DCN
positive regulation of tyrosine phosphorylation of STAT protein (GO:0042531)	3/53	0.291344	0.62743	1.63042	2.01072	SOCS3;IL6ST;PARP14
cytoskeleton organization (GO:0007010)	6/126	0.29159	0.62743	1.3595	1.67546	CDC42;DST;RHOBTB3;PHIP;SYNE2;SYNE1
positive regulation of multicellular organismal process (GO:0051240)	9/202	0.292205	0.62743	1.2685	1.56063	COL1A1;DAB2;LRP1;IFI16;SERPINE1;AGO2;CTNNB1;SRSF6;DOCK1
positive regulation of cytoskeleton organization (GO:0051495)	4/77	0.29294	0.62743	1.48929	1.82854	CDC42;NRP1;DYNC1H1;CTTN
negative regulation of response to stimulus (GO:0048585)	6/127	0.297782	0.62743	1.3482	1.6332	PDGFRB;PDGFRA;COL3A1;VPS13C;EGFR;AES
positive regulation of protein phosphorylation (GO:0001934)	17/412	0.298688	0.62743	1.1717	1.41583	PDGFRB;NRP1;CD74;PDGFRA;RBPMS;CMC4;ROCK2;EGFR;CYR61;DAB2;MAVS;GPNMB;RB1CC1;AKAP9;NPTN;SNX9;LTBR
antigen processing and presentation of exogenous peptide antigen via MHC class I (GO:0042590)	4/78	0.300975	0.62743	1.46909	1.76398	PSMD9;HLA-B;TAPBP;HLA-E
regulation of transcription from RNA polymerase II promoter in response to hypoxia (GO:0061418)	4/78	0.300975	0.62743	1.46909	1.76398	PSMD9;CREBBP;EP300;NFE2L2
positive regulation of response to stimulus (GO:0048584)	3/54	0.301129	0.62743	1.59837	1.91839	MAVS;TAF9;EGFR
regulation of protein export from nucleus (GO:0046825)	2/31	0.302386	0.62743	1.87345	2.24074	SETD2;TPR
positive regulation of viral genome replication (GO:0045070)	2/31	0.302386	0.62743	1.87345	2.24074	DDX3X;PKN2
positive regulation of interleukin-1 beta production (GO:0032731)	2/31	0.302386	0.62743	1.87345	2.24074	EGR1;IFI16
sarcomere organization (GO:0045214)	2/31	0.302386	0.62743	1.87345	2.24074	TNNT3;TTN
negative regulation of response to cytokine stimulus (GO:0060761)	1/10	0.303756	0.62743	3.01721	3.5951	AES
induction of positive chemotaxis (GO:0050930)	1/10	0.303756	0.62743	3.01721	3.5951	CXCL12
low-density lipoprotein particle receptor catabolic process (GO:0032802)	1/10	0.303756	0.62743	3.01721	3.5951	CLTC
protein deglycosylation (GO:0006517)	1/10	0.303756	0.62743	3.01721	3.5951	MGEA5
adrenal gland development (GO:0030325)	1/10	0.303756	0.62743	3.01721	3.5951	MDK
regulation of chromatin organization (GO:1902275)	1/10	0.303756	0.62743	3.01721	3.5951	HNRNPU
endothelium development (GO:0003158)	1/10	0.303756	0.62743	3.01721	3.5951	SCUBE1
negative regulation of cholesterol transport (GO:0032375)	1/10	0.303756	0.62743	3.01721	3.5951	SREBF2
dorsal/ventral axis specification (GO:0009950)	1/10	0.303756	0.62743	3.01721	3.5951	SFRP1
cellular response to growth hormone stimulus (GO:0071378)	1/10	0.303756	0.62743	3.01721	3.5951	PIK3R1
regulation of myeloid leukocyte differentiation (GO:0002761)	1/10	0.303756	0.62743	3.01721	3.5951	FAM213A
neuron projection regeneration (GO:0031102)	1/10	0.303756	0.62743	3.01721	3.5951	MTR
macrophage chemotaxis (GO:0048246)	1/10	0.303756	0.62743	3.01721	3.5951	LGALS3
gas transport (GO:0015669)	1/10	0.303756	0.62743	3.01721	3.5951	HBB
regulation of actin filament length (GO:0030832)	1/10	0.303756	0.62743	3.01721	3.5951	CXCL12
regulation of attachment of spindle microtubules to kinetochore (GO:0051988)	1/10	0.303756	0.62743	3.01721	3.5951	CDC42
presynaptic membrane assembly (GO:0097105)	1/10	0.303756	0.62743	3.01721	3.5951	PTEN
establishment of spindle localization (GO:0051293)	1/10	0.303756	0.62743	3.01721	3.5951	DYNC1H1
positive regulation of amyloid-beta formation (GO:1902004)	1/10	0.303756	0.62743	3.01721	3.5951	ROCK2
skeletal muscle thin filament assembly (GO:0030240)	1/10	0.303756	0.62743	3.01721	3.5951	TTN
nerve growth factor signaling pathway (GO:0038180)	1/10	0.303756	0.62743	3.01721	3.5951	KIDINS220
hair cell differentiation (GO:0035315)	1/10	0.303756	0.62743	3.01721	3.5951	CTNNB1
regulation of actin filament-based movement (GO:1903115)	1/10	0.303756	0.62743	3.01721	3.5951	ANK2
cellular copper ion homeostasis (GO:0006878)	1/10	0.303756	0.62743	3.01721	3.5951	MT2A
regulation of amyloid-beta clearance (GO:1900221)	1/10	0.303756	0.62743	3.01721	3.5951	LRP1
RNA phosphodiester bond hydrolysis, endonucleolytic (GO:0090502)	1/10	0.303756	0.62743	3.01721	3.5951	DICER1
regulation of transforming growth factor beta production (GO:0071634)	1/10	0.303756	0.62743	3.01721	3.5951	CD46
mitotic G1 DNA damage checkpoint (GO:0031571)	1/10	0.303756	0.62743	3.01721	3.5951	PRKDC
chylomicron assembly (GO:0034378)	1/10	0.303756	0.62743	3.01721	3.5951	MT-TP
regulation of pH (GO:0006885)	1/10	0.303756	0.62743	3.01721	3.5951	PDK4
glycoprotein catabolic process (GO:0006516)	1/10	0.303756	0.62743	3.01721	3.5951	MGEA5
negative regulation of reproductive process (GO:2000242)	1/10	0.303756	0.62743	3.01721	3.5951	ARHGDIB
negative regulation of cell activation (GO:0050866)	1/10	0.303756	0.62743	3.01721	3.5951	PDGFRA
macrophage migration (GO:1905517)	1/10	0.303756	0.62743	3.01721	3.5951	LGALS3
positive regulation of reproductive process (GO:2000243)	1/10	0.303756	0.62743	3.01721	3.5951	AGO2
regulation of fatty acid beta-oxidation (GO:0031998)	1/10	0.303756	0.62743	3.01721	3.5951	LONP2
nuclear mRNA surveillance (GO:0071028)	1/10	0.303756	0.62743	3.01721	3.5951	XRN1
insulin-like growth factor receptor signaling pathway (GO:0048009)	1/10	0.303756	0.62743	3.01721	3.5951	PIK3R1
actin filament capping (GO:0051693)	1/10	0.303756	0.62743	3.01721	3.5951	TRIOBP
positive regulation of protein exit from endoplasmic reticulum (GO:0070863)	1/10	0.303756	0.62743	3.01721	3.5951	SORL1
cytochrome complex assembly (GO:0017004)	1/10	0.303756	0.62743	3.01721	3.5951	MT-CO3
negative regulation of protein maturation (GO:1903318)	1/10	0.303756	0.62743	3.01721	3.5951	SERPINE2
regulation of gene expression by genetic imprinting (GO:0006349)	1/10	0.303756	0.62743	3.01721	3.5951	PCGF3
telomere maintenance via recombination (GO:0000722)	1/10	0.303756	0.62743	3.01721	3.5951	SMC5
actin filament-based transport (GO:0099515)	1/10	0.303756	0.62743	3.01721	3.5951	SYNE2
polarized epithelial cell differentiation (GO:0030859)	1/10	0.303756	0.62743	3.01721	3.5951	CDC42
negative regulation of transcription from RNA polymerase II promoter in response to stress (GO:0097201)	1/10	0.303756	0.62743	3.01721	3.5951	HSPA1A
regulation of phospholipase activity (GO:0010517)	1/10	0.303756	0.62743	3.01721	3.5951	LRP1
negative regulation of sodium ion transmembrane transporter activity (GO:2000650)	1/10	0.303756	0.62743	3.01721	3.5951	ATP1A2
regulation of mitochondrial depolarization (GO:0051900)	1/10	0.303756	0.62743	3.01721	3.5951	DCN
regulation of astrocyte differentiation (GO:0048710)	1/10	0.303756	0.62743	3.01721	3.5951	SERPINE2
positive regulation of interleukin-13 production (GO:0032736)	1/10	0.303756	0.62743	3.01721	3.5951	HLA-E
regulation of mRNA 3'-end processing (GO:0031440)	1/10	0.303756	0.62743	3.01721	3.5951	ZFP36L1
positive regulation of lipid localization (GO:1905954)	1/10	0.303756	0.62743	3.01721	3.5951	LRP1
cellular response to leucine starvation (GO:1990253)	1/10	0.303756	0.62743	3.01721	3.5951	SESN3
protein kinase A signaling (GO:0010737)	1/10	0.303756	0.62743	3.01721	3.5951	TTN
T cell homeostasis (GO:0043029)	1/10	0.303756	0.62743	3.01721	3.5951	JAK3
very-low-density lipoprotein particle assembly (GO:0034379)	1/10	0.303756	0.62743	3.01721	3.5951	MT-TP
Wnt signaling pathway involved in midbrain dopaminergic neuron differentiation (GO:1904953)	1/10	0.303756	0.62743	3.01721	3.5951	CTNNB1
complement activation, lectin pathway (GO:0001867)	1/10	0.303756	0.62743	3.01721	3.5951	C1S
negative regulation of endoplasmic reticulum unfolded protein response (GO:1900102)	1/10	0.303756	0.62743	3.01721	3.5951	HSPA5
endothelial tube morphogenesis (GO:0061154)	1/10	0.303756	0.62743	3.01721	3.5951	CTNNB1
regulation of dendritic cell apoptotic process (GO:2000668)	1/10	0.303756	0.62743	3.01721	3.5951	CXCL12
regulation of phospholipid metabolic process (GO:1903725)	1/10	0.303756	0.62743	3.01721	3.5951	PIK3R1
forelimb morphogenesis (GO:0035136)	1/10	0.303756	0.62743	3.01721	3.5951	NIPBL
positive regulation of nuclease activity (GO:0032075)	1/10	0.303756	0.62743	3.01721	3.5951	HSPA1A
pulmonary valve development (GO:0003177)	1/10	0.303756	0.62743	3.01721	3.5951	NOTCH2
nucleosome organization (GO:0034728)	4/79	0.309035	0.633656	1.44943	1.70207	SETD2;SUPT16H;KAT6B;ATRX
cell-cell junction assembly (GO:0007043)	4/79	0.309035	0.633656	1.44943	1.70207	CDH11;CTNNA1;PKN2;VCL
regulation of gene silencing by RNA (GO:0060966)	3/55	0.31093	0.633656	1.56755	1.83119	TPR;AGO2;TNRC6A
regulation of posttranscriptional gene silencing (GO:0060147)	3/55	0.31093	0.633656	1.56755	1.83119	TPR;AGO2;TNRC6A
positive regulation of DNA biosynthetic process (GO:2000573)	3/55	0.31093	0.633656	1.56755	1.83119	PDGFRB;PARM1;ATM
dendrite morphogenesis (GO:0048813)	2/32	0.315623	0.633656	1.81091	2.08835	CDC42;PTEN
protein deacetylation (GO:0006476)	2/32	0.315623	0.633656	1.81091	2.08835	SIN3B;MIER1
cellular response to amino acid stimulus (GO:0071230)	2/32	0.315623	0.633656	1.81091	2.08835	SESN3;UBR2
sister chromatid segregation (GO:0000819)	2/32	0.315623	0.633656	1.81091	2.08835	TOP2B;SMC1A
protein trimerization (GO:0070206)	2/32	0.315623	0.633656	1.81091	2.08835	COL6A2;COL6A1
positive regulation of tumor necrosis factor superfamily cytokine production (GO:1903557)	2/32	0.315623	0.633656	1.81091	2.08835	MAVS;HLA-E
substrate adhesion-dependent cell spreading (GO:0034446)	2/32	0.315623	0.633656	1.81091	2.08835	NRP1;LAMB1
negative regulation of fat cell differentiation (GO:0045599)	2/32	0.315623	0.633656	1.81091	2.08835	TRIO;ZFP36L2
positive regulation of transcription factor import into nucleus (GO:0042993)	2/32	0.315623	0.633656	1.81091	2.08835	MAVS;PIK3R1
positive regulation of telomere maintenance (GO:0032206)	2/32	0.315623	0.633656	1.81091	2.08835	ATRX;ATM
mismatch repair (GO:0006298)	2/32	0.315623	0.633656	1.81091	2.08835	MSH6;SETD2
positive regulation of myeloid leukocyte differentiation (GO:0002763)	2/32	0.315623	0.633656	1.81091	2.08835	CD74;ZFP36L1
generation of neurons (GO:0048699)	6/130	0.316499	0.633656	1.31537	1.51325	NRP1;FZD3;CTNNB1;SMARCA1;IER2;PAFAH1B1
retrograde vesicle-mediated transport, Golgi to ER (GO:0006890)	4/80	0.317116	0.633656	1.43028	1.64266	COPB1;ARF5;TAPBP;ARCN1
ERBB signaling pathway (GO:0038127)	4/80	0.317116	0.633656	1.43028	1.64266	PTPN11;PIK3R1;PIK3C2A;EGFR
nucleic acid metabolic process (GO:0090304)	4/80	0.317116	0.633656	1.43028	1.64266	IGFBP4;HNRNPH1;HNRNPU;HNRNPR
regulation of hydrolase activity (GO:0051336)	4/80	0.317116	0.633656	1.43028	1.64266	ATPIF1;TNNT3;PRKG1;PAFAH1B1
cellular response to hormone stimulus (GO:0032870)	4/80	0.317116	0.633656	1.43028	1.64266	NCOA1;ATP1A2;JUNB;ZFP36L1
negative regulation of MAPK cascade (GO:0043409)	4/80	0.317116	0.633656	1.43028	1.64266	SPRED1;PTEN;SPRY1;SORL1
ribosome assembly (GO:0042255)	3/56	0.32074	0.633656	1.5379	1.74878	DDX3X;RPS27;RPL6
cellular iron ion homeostasis (GO:0006879)	3/56	0.32074	0.633656	1.5379	1.74878	MT-RNR2;SLC40A1;FTL
response to endoplasmic reticulum stress (GO:0034976)	5/106	0.325015	0.633656	1.34547	1.51215	TMX4;HSPA5;ITPR1;PIK3R1;MARCH6
isotype switching (GO:0045190)	1/11	0.32852	0.633656	2.71535	3.02262	MSH6
negative regulation of morphogenesis of an epithelium (GO:1905331)	1/11	0.32852	0.633656	2.71535	3.02262	PTEN
regulation of stem cell population maintenance (GO:2000036)	1/11	0.32852	0.633656	2.71535	3.02262	CNOT2
atrial septum morphogenesis (GO:0060413)	1/11	0.32852	0.633656	2.71535	3.02262	NOTCH2
regulation of histone H3-K9 methylation (GO:0051570)	1/11	0.32852	0.633656	2.71535	3.02262	ATRX
microtubule anchoring at microtubule organizing center (GO:0072393)	1/11	0.32852	0.633656	2.71535	3.02262	HOOK3
drug transmembrane transport (GO:0006855)	1/11	0.32852	0.633656	2.71535	3.02262	SLC22A3
regulation of histone deacetylation (GO:0031063)	1/11	0.32852	0.633656	2.71535	3.02262	NIPBL
cellular response to prostaglandin stimulus (GO:0071379)	1/11	0.32852	0.633656	2.71535	3.02262	SFRP1
regulation of lipid kinase activity (GO:0043550)	1/11	0.32852	0.633656	2.71535	3.02262	PIK3R1
mononuclear cell differentiation (GO:1903131)	1/11	0.32852	0.633656	2.71535	3.02262	IFI16
import across plasma membrane (GO:0098739)	1/11	0.32852	0.633656	2.71535	3.02262	ATP1A2
regulation of hydrogen peroxide-induced cell death (GO:1903205)	1/11	0.32852	0.633656	2.71535	3.02262	NFE2L2
regulation of vascular endothelial growth factor signaling pathway (GO:1900746)	1/11	0.32852	0.633656	2.71535	3.02262	DCN
calcineurin-NFAT signaling cascade (GO:0033173)	1/11	0.32852	0.633656	2.71535	3.02262	PPP3CA
proteasome assembly (GO:0043248)	1/11	0.32852	0.633656	2.71535	3.02262	PSMD9
regulation of long-term neuronal synaptic plasticity (GO:0048169)	1/11	0.32852	0.633656	2.71535	3.02262	NPTN
cellular response to sterol (GO:0036315)	1/11	0.32852	0.633656	2.71535	3.02262	INSIG1
positive regulation of tumor necrosis factor secretion (GO:1904469)	1/11	0.32852	0.633656	2.71535	3.02262	MAVS
myosin filament assembly (GO:0031034)	1/11	0.32852	0.633656	2.71535	3.02262	TTN
positive regulation of protein deacetylation (GO:0090312)	1/11	0.32852	0.633656	2.71535	3.02262	NIPBL
endonucleolytic cleavage of tricistronic rRNA transcript (SSU-rRNA, 5.8S rRNA, LSU-rRNA) (GO:0000479)	1/11	0.32852	0.633656	2.71535	3.02262	RPS21
positive regulation of histone deacetylation (GO:0031065)	1/11	0.32852	0.633656	2.71535	3.02262	NIPBL
positive regulation of transcription from RNA polymerase II promoter in response to endoplasmic reticulum stress (GO:1990440)	1/11	0.32852	0.633656	2.71535	3.02262	HSPA5
relaxation of cardiac muscle (GO:0055119)	1/11	0.32852	0.633656	2.71535	3.02262	ATP1A2
internal protein amino acid acetylation (GO:0006475)	1/11	0.32852	0.633656	2.71535	3.02262	EP300
phosphatidylinositol dephosphorylation (GO:0046856)	1/11	0.32852	0.633656	2.71535	3.02262	PTEN
negative regulation of peptide secretion (GO:0002792)	1/11	0.32852	0.633656	2.71535	3.02262	CD74
lymphocyte mediated immunity (GO:0002449)	1/11	0.32852	0.633656	2.71535	3.02262	CD46
negative regulation of amyloid precursor protein catabolic process (GO:1902992)	1/11	0.32852	0.633656	2.71535	3.02262	SORL1
response to axon injury (GO:0048678)	1/11	0.32852	0.633656	2.71535	3.02262	MTR
negative regulation of myotube differentiation (GO:0010832)	1/11	0.32852	0.633656	2.71535	3.02262	BHLHE41
monocyte differentiation (GO:0030224)	1/11	0.32852	0.633656	2.71535	3.02262	IFI16
positive regulation of chromosome segregation (GO:0051984)	1/11	0.32852	0.633656	2.71535	3.02262	SMC5
negative regulation of cell division (GO:0051782)	1/11	0.32852	0.633656	2.71535	3.02262	TXNIP
response to sterol (GO:0036314)	1/11	0.32852	0.633656	2.71535	3.02262	INSIG1
relaxation of muscle (GO:0090075)	1/11	0.32852	0.633656	2.71535	3.02262	ATP1A2
negative regulation of nucleocytoplasmic transport (GO:0046823)	1/11	0.32852	0.633656	2.71535	3.02262	TPR
macrophage differentiation (GO:0030225)	1/11	0.32852	0.633656	2.71535	3.02262	CDC42
regulation of RNA polymerase II transcriptional preinitiation complex assembly (GO:0045898)	1/11	0.32852	0.633656	2.71535	3.02262	ATF7IP
icosanoid biosynthetic process (GO:0046456)	1/11	0.32852	0.633656	2.71535	3.02262	FADS1
methionine metabolic process (GO:0006555)	1/11	0.32852	0.633656	2.71535	3.02262	MTR
cell part morphogenesis (GO:0032990)	1/11	0.32852	0.633656	2.71535	3.02262	C21ORF59
response to nitric oxide (GO:0071731)	1/11	0.32852	0.633656	2.71535	3.02262	MTR
glycerol metabolic process (GO:0006071)	1/11	0.32852	0.633656	2.71535	3.02262	GK5
retinal metabolic process (GO:0042574)	1/11	0.32852	0.633656	2.71535	3.02262	ALDH1A3
low-density lipoprotein receptor particle metabolic process (GO:0032799)	1/11	0.32852	0.633656	2.71535	3.02262	CLTC
epithelial cell-cell adhesion (GO:0090136)	1/11	0.32852	0.633656	2.71535	3.02262	VCL
L-serine metabolic process (GO:0006563)	1/11	0.32852	0.633656	2.71535	3.02262	SERINC5
protein O-linked mannosylation (GO:0035269)	1/11	0.32852	0.633656	2.71535	3.02262	TMEM5
embryonic hemopoiesis (GO:0035162)	1/11	0.32852	0.633656	2.71535	3.02262	KMT2A
aspartate family amino acid biosynthetic process (GO:0009067)	1/11	0.32852	0.633656	2.71535	3.02262	MTR
carbohydrate derivative catabolic process (GO:1901136)	1/11	0.32852	0.633656	2.71535	3.02262	MGEA5
presynaptic membrane organization (GO:0097090)	1/11	0.32852	0.633656	2.71535	3.02262	PTEN
midbrain dopaminergic neuron differentiation (GO:1904948)	1/11	0.32852	0.633656	2.71535	3.02262	CTNNB1
regulation of chromatin silencing (GO:0031935)	1/11	0.32852	0.633656	2.71535	3.02262	MIER1
hepatocyte growth factor receptor signaling pathway (GO:0048012)	1/11	0.32852	0.633656	2.71535	3.02262	NRP1
activation of MAPKK activity (GO:0000186)	2/33	0.328802	0.633656	1.7524	1.94919	KIDINS220;TAOK1
negative regulation of mitochondrion organization (GO:0010823)	2/33	0.328802	0.633656	1.7524	1.94919	BNIP3;HSPA1A
stem cell differentiation (GO:0048863)	2/33	0.328802	0.633656	1.7524	1.94919	SETD2;SFRP1
response to exogenous dsRNA (GO:0043330)	2/33	0.328802	0.633656	1.7524	1.94919	COLEC12;MAVS
intra-Golgi vesicle-mediated transport (GO:0006891)	2/33	0.328802	0.633656	1.7524	1.94919	GOLGA3;COPB1
regulation of DNA recombination (GO:0000018)	2/33	0.328802	0.633656	1.7524	1.94919	MSH6;SETD2
positive regulation of Notch signaling pathway (GO:0045747)	2/33	0.328802	0.633656	1.7524	1.94919	CREBBP;EP300
cellular glucose homeostasis (GO:0001678)	2/33	0.328802	0.633656	1.7524	1.94919	PIK3R1;OGT
regulation of Rho protein signal transduction (GO:0035023)	3/57	0.330552	0.636565	1.50934	1.67082	NRP1;COL3A1;ARHGDIB
positive regulation of epithelial cell proliferation (GO:0050679)	5/107	0.332061	0.638651	1.33221	1.46867	NRP1;SFRP1;LAMB1;SRSF6;EGFR
mitotic sister chromatid segregation (GO:0000070)	4/82	0.333325	0.638651	1.39346	1.53091	NIPBL;PDS5B;SMC1A;TTN
retrograde transport, endosome to Golgi (GO:0042147)	4/82	0.333325	0.638651	1.39346	1.53091	SPAG9;CLTC;RHOBTB3;WASHC2A
positive regulation of DNA metabolic process (GO:0051054)	4/82	0.333325	0.638651	1.39346	1.53091	PDGFRB;PDGFRA;ATRX;EGFR
positive regulation of transmembrane receptor protein serine/threonine kinase signaling pathway (GO:0090100)	4/82	0.333325	0.638651	1.39346	1.53091	DAB2;RBPMS;ZNF423;CYR61
ephrin receptor signaling pathway (GO:0048013)	4/82	0.333325	0.638651	1.39346	1.53091	CDC42;ROCK2;PTPN11;ACTG1
negative regulation of binding (GO:0051100)	4/82	0.333325	0.638651	1.39346	1.53091	DAB2;IFI16;SORL1;AES
endocytosis (GO:0006897)	11/263	0.334147	0.638885	1.18711	1.30128	EEA1;COLEC12;CDC42;CTTN;LRP1;CLTC;RHOBTB3;HBB;SNX9;PIK3C2A;SORL1
response to light stimulus (GO:0009416)	3/58	0.340359	0.638885	1.48182	1.59703	MSH6;PER1;PER3
regulation of epidermal growth factor receptor signaling pathway (GO:0042058)	3/58	0.340359	0.638885	1.48182	1.59703	CDC42;SPRY1;EGFR
sodium ion transport (GO:0006814)	3/58	0.340359	0.638885	1.48182	1.59703	SCN7A;ANO6;ATP1A2
establishment of protein localization to membrane (GO:0090150)	4/83	0.341445	0.638885	1.37575	1.47834	MACF1;GOLGA4;EGFR;SPTBN1
regulation of double-strand break repair (GO:2000779)	2/34	0.34191	0.638885	1.69755	1.82182	SETD2;TRIP12
positive regulation of leukocyte migration (GO:0002687)	2/34	0.34191	0.638885	1.69755	1.82182	LGALS3;MIA3
regulation of wound healing (GO:0061041)	2/34	0.34191	0.638885	1.69755	1.82182	SERPINE1;SRSF6
regulation of JUN kinase activity (GO:0043506)	2/34	0.34191	0.638885	1.69755	1.82182	PDCD4;HIPK3
positive regulation of cytokinesis (GO:0032467)	2/34	0.34191	0.638885	1.69755	1.82182	CDC42;PKN2
regulation of insulin receptor signaling pathway (GO:0046626)	2/34	0.34191	0.638885	1.69755	1.82182	SOCS3;OGT
regulation of interferon-beta production (GO:0032648)	2/34	0.34191	0.638885	1.69755	1.82182	MAVS;DDX3X
neutrophil degranulation (GO:0043312)	19/479	0.344862	0.638885	1.12387	1.19649	DYNC1H1;RAB5B;DDX3X;COPB1;HUWE1;HBB;ANO6;LGALS3;C16ORF62;RAB14;CRISPLD2;RAB24;CDK13;SPTAN1;HSPA1B;CTSC;VCL;HSPA1A;FTL
circulatory system development (GO:0072359)	5/109	0.346193	0.638885	1.30645	1.38583	NIPBL;COL3A1;PTEN;PTPN11;FBN1
regulation of cell motility (GO:2000145)	5/109	0.346193	0.638885	1.30645	1.38583	MACF1;SERPINE2;ROCK2;PKN2;EGFR
Wnt signaling pathway (GO:0016055)	5/109	0.346193	0.638885	1.30645	1.38583	SFRP1;FZD3;DDX3X;PTEN;CTNNB1
regulation of Wnt signaling pathway (GO:0030111)	5/109	0.346193	0.638885	1.30645	1.38583	MACF1;SFRP1;CSNK2A1;LRP1;ANKRD10
regulation of translation (GO:0006417)	9/213	0.346519	0.638885	1.19941	1.27116	DDX6;DDX3X;NCL;CNOT2;AGO2;TPR;VIM;TOB1;TNRC6A
regulation of transcription, DNA-templated (GO:0006355)	60/1598	0.346559	0.638885	1.06374	1.12725	CREBZF;HP1BP3;BHLHE41;ZNF43;JMJD1C;ZC3H6;RPL6;TIAL1;PSMD9;EPM2AIP1;NIPBL;NFKBIZ;EP300;JUNB;FADS1;DDX17;NCOA1;SS18;ATRX;FOS;AES;SFRP1;ZNF91;TFDP2;KAT6B;KAT6A;ZNF516;PHIP;NOTCH2;ZNF395;KMT2A;EGFR;IFI16;ZNF423;ZNF302;ZBTB7A;SRSF10;ZKSCAN1;TRIM44;BPTF;ATF7IP;SPEN;EGR1;CD74;CREBBP;CBX5;SMARCA1;SMARCA2;SMAD5;COL1A1;PER1;DAB2;NFIA;CNOT2;MDM2;PDCD4;CTNNB1;TCF4;OGT;NFE2L2
negative regulation of intracellular signal transduction (GO:1902532)	7/161	0.348358	0.638885	1.23547	1.30284	PER1;SPRED1;DDX3X;ITPR1;MDM2;PTEN;UBR2
mitotic cytokinesis (GO:0000281)	3/59	0.350157	0.638885	1.45528	1.52714	SON;SNX9;SPTBN1
regulation of extrinsic apoptotic signaling pathway (GO:2001236)	3/59	0.350157	0.638885	1.45528	1.52714	LGALS3;PHIP;LTBR
cell morphogenesis (GO:0000902)	3/59	0.350157	0.638885	1.45528	1.52714	TENM2;C21ORF59;CDH11
pulmonary valve morphogenesis (GO:0003184)	1/12	0.352404	0.638885	2.46837	2.57446	NOTCH2
rRNA 3'-end processing (GO:0031125)	1/12	0.352404	0.638885	2.46837	2.57446	RPS21
signal transduction involved in G2 DNA damage checkpoint (GO:0072425)	1/12	0.352404	0.638885	2.46837	2.57446	ATM
regulation of transcription of nuclear large rRNA transcript from RNA polymerase I promoter (GO:1901836)	1/12	0.352404	0.638885	2.46837	2.57446	NCL
histone H3-K9 demethylation (GO:0033169)	1/12	0.352404	0.638885	2.46837	2.57446	JMJD1C
positive regulation of interleukin-1 production (GO:0032732)	1/12	0.352404	0.638885	2.46837	2.57446	IFI16
negative regulation of ATPase activity (GO:0032780)	1/12	0.352404	0.638885	2.46837	2.57446	ATPIF1
ribose phosphate metabolic process (GO:0019693)	1/12	0.352404	0.638885	2.46837	2.57446	PGLS
skeletal myofibril assembly (GO:0014866)	1/12	0.352404	0.638885	2.46837	2.57446	TTN
establishment of apical/basal cell polarity (GO:0035089)	1/12	0.352404	0.638885	2.46837	2.57446	CDC42
regulation of IRE1-mediated unfolded protein response (GO:1903894)	1/12	0.352404	0.638885	2.46837	2.57446	HSPA5
pentose-phosphate shunt (GO:0006098)	1/12	0.352404	0.638885	2.46837	2.57446	PGLS
iron ion transport (GO:0006826)	1/12	0.352404	0.638885	2.46837	2.57446	SLC40A1
mitochondrial outer membrane permeabilization (GO:0097345)	1/12	0.352404	0.638885	2.46837	2.57446	BNIP3
cellular modified amino acid catabolic process (GO:0042219)	1/12	0.352404	0.638885	2.46837	2.57446	PCYOX1
protein insertion into membrane (GO:0051205)	1/12	0.352404	0.638885	2.46837	2.57446	EGFR
entry of bacterium into host cell (GO:0035635)	1/12	0.352404	0.638885	2.46837	2.57446	CTNNB1
regulation of cholesterol storage (GO:0010885)	1/12	0.352404	0.638885	2.46837	2.57446	SREBF2
cellular response to arsenic-containing substance (GO:0071243)	1/12	0.352404	0.638885	2.46837	2.57446	DDX3X
serine family amino acid biosynthetic process (GO:0009070)	1/12	0.352404	0.638885	2.46837	2.57446	SERINC5
mitochondrion transport along microtubule (GO:0047497)	1/12	0.352404	0.638885	2.46837	2.57446	LRPPRC
positive regulation of amyloid precursor protein catabolic process (GO:1902993)	1/12	0.352404	0.638885	2.46837	2.57446	ROCK2
regulation of bone remodeling (GO:0046850)	1/12	0.352404	0.638885	2.46837	2.57446	SFRP1
somatic hypermutation of immunoglobulin genes (GO:0016446)	1/12	0.352404	0.638885	2.46837	2.57446	MSH6
histone H3 deacetylation (GO:0070932)	1/12	0.352404	0.638885	2.46837	2.57446	PER1
regulation of protein localization to cell periphery (GO:1904375)	1/12	0.352404	0.638885	2.46837	2.57446	SPTBN1
regulation of establishment of endothelial barrier (GO:1903140)	1/12	0.352404	0.638885	2.46837	2.57446	ROCK2
positive regulation of pseudopodium assembly (GO:0031274)	1/12	0.352404	0.638885	2.46837	2.57446	CDC42
cytoplasmic translational initiation (GO:0002183)	1/12	0.352404	0.638885	2.46837	2.57446	EIF2S3
vasoconstriction (GO:0042310)	1/12	0.352404	0.638885	2.46837	2.57446	PIK3C2A
regulation of skeletal muscle tissue development (GO:0048641)	1/12	0.352404	0.638885	2.46837	2.57446	DDX17
activation of cysteine-type endopeptidase activity (GO:0097202)	1/12	0.352404	0.638885	2.46837	2.57446	IFI16
regulation of mononuclear cell migration (GO:0071675)	1/12	0.352404	0.638885	2.46837	2.57446	LGALS3
regulation of pseudopodium assembly (GO:0031272)	1/12	0.352404	0.638885	2.46837	2.57446	CDC42
regulation of protein import into nucleus, translocation (GO:0033158)	1/12	0.352404	0.638885	2.46837	2.57446	MAVS
positive regulation of DNA-dependent DNA replication (GO:2000105)	1/12	0.352404	0.638885	2.46837	2.57446	ATRX
cardiac muscle fiber development (GO:0048739)	1/12	0.352404	0.638885	2.46837	2.57446	TTN
positive regulation of endoplasmic reticulum unfolded protein response (GO:1900103)	1/12	0.352404	0.638885	2.46837	2.57446	PIK3R1
aromatic compound biosynthetic process (GO:0019438)	1/12	0.352404	0.638885	2.46837	2.57446	MT-RNR1
protein hydroxylation (GO:0018126)	1/12	0.352404	0.638885	2.46837	2.57446	P3H3
cellular response to fatty acid (GO:0071398)	1/12	0.352404	0.638885	2.46837	2.57446	PDK4
regulation of antigen receptor-mediated signaling pathway (GO:0050854)	1/12	0.352404	0.638885	2.46837	2.57446	RC3H1
plasma membrane tubulation (GO:0097320)	1/12	0.352404	0.638885	2.46837	2.57446	SNX9
positive regulation of mRNA metabolic process (GO:1903313)	1/12	0.352404	0.638885	2.46837	2.57446	RC3H1
negative regulation of fibroblast growth factor receptor signaling pathway (GO:0040037)	1/12	0.352404	0.638885	2.46837	2.57446	SPRY1
dermatan sulfate biosynthetic process (GO:0030208)	1/12	0.352404	0.638885	2.46837	2.57446	DCN
negative regulation of interleukin-12 production (GO:0032695)	1/12	0.352404	0.638885	2.46837	2.57446	JAK3
keratan sulfate catabolic process (GO:0042340)	1/12	0.352404	0.638885	2.46837	2.57446	LUM
regulation of sister chromatid cohesion (GO:0007063)	1/12	0.352404	0.638885	2.46837	2.57446	CTNNB1
negative regulation of leukocyte apoptotic process (GO:2000107)	1/12	0.352404	0.638885	2.46837	2.57446	CXCL12
protein kinase C-activating G-protein coupled receptor signaling pathway (GO:0007205)	1/12	0.352404	0.638885	2.46837	2.57446	PRKD3
positive regulation of neuron migration (GO:2001224)	1/12	0.352404	0.638885	2.46837	2.57446	NIPBL
calcineurin-mediated signaling (GO:0097720)	1/12	0.352404	0.638885	2.46837	2.57446	PPP3CA
regulation of catabolic process (GO:0009894)	1/12	0.352404	0.638885	2.46837	2.57446	MDM2
receptor-mediated endocytosis (GO:0006898)	8/188	0.353102	0.638885	1.20809	1.25762	COLEC12;CTTN;LRP1;CLTC;CANX;HBB;SNX9;SORL1
viral gene expression (GO:0019080)	5/110	0.353273	0.638885	1.29394	1.34637	RPS27;TPR;RPL37;RPS21;RPL6
lipid phosphorylation (GO:0046834)	2/35	0.354936	0.638885	1.64602	1.70498	PIK3R1;PIK3C2A
regulation of heart rate by cardiac conduction (GO:0086091)	2/35	0.354936	0.638885	1.64602	1.70498	AKAP9;ANK2
regulation of microtubule polymerization (GO:0031113)	2/35	0.354936	0.638885	1.64602	1.70498	AKAP9;CAMSAP2
positive regulation of DNA replication (GO:0045740)	2/35	0.354936	0.638885	1.64602	1.70498	PDGFRA;EGFR
negative regulation of epithelial cell migration (GO:0010633)	2/35	0.354936	0.638885	1.64602	1.70498	PTEN;DCN
regulation of ion transmembrane transport (GO:0034765)	2/35	0.354936	0.638885	1.64602	1.70498	AKAP9;ANO6
positive regulation of ATPase activity (GO:0032781)	2/35	0.354936	0.638885	1.64602	1.70498	HNRNPU;ATP1B2
regulation of phosphoprotein phosphatase activity (GO:0043666)	2/35	0.354936	0.638885	1.64602	1.70498	PDGFRB;PPP1R1B
DNA-dependent DNA replication maintenance of fidelity (GO:0045005)	2/35	0.354936	0.638885	1.64602	1.70498	BOD1L1;ATRX
sulfur compound catabolic process (GO:0044273)	2/35	0.354936	0.638885	1.64602	1.70498	LUM;DCN
regulation of peptidyl-tyrosine phosphorylation (GO:0050730)	4/85	0.357698	0.643418	1.34165	1.3793	NRP1;CD74;SFRP1;EGFR
neutrophil activation involved in immune response (GO:0002283)	19/483	0.358235	0.643946	1.11395	1.14354	DYNC1H1;RAB5B;DDX3X;COPB1;HUWE1;HBB;ANO6;LGALS3;C16ORF62;RAB14;CRISPLD2;RAB24;CDK13;SPTAN1;HSPA1B;CTSC;VCL;HSPA1A;FTL
protein complex assembly (GO:0006461)	8/189	0.358482	0.643954	1.20135	1.23244	CREBBP;CXCL12;AHNAK;EP300;CTNNB1;ANO6;CTSC;SEC31A
muscle organ development (GO:0007517)	3/60	0.359938	0.645752	1.42968	1.46088	LAMA2;COL6A3;UTRN
neuron projection morphogenesis (GO:0048812)	7/163	0.359971	0.645752	1.21951	1.24601	CDC42;CTTN;LUM;MAP1B;PTEN;CTNNB1;DICER1
muscle contraction (GO:0006936)	6/137	0.360765	0.646738	1.24463	1.26894	ROCK2;TNNT3;VIM;UTRN;VCL;TTN
glycerophospholipid biosynthetic process (GO:0046474)	7/164	0.36579	0.64802	1.21167	1.21858	CSNK2A1;RAB14;PTEN;FAR1;PIK3R1;PIK3C2A;PTPN13
muscle cell differentiation (GO:0042692)	2/36	0.367869	0.64802	1.59753	1.59757	DDX17;SYNE1
sodium ion transmembrane transport (GO:0035725)	2/36	0.367869	0.64802	1.59753	1.59757	SCN7A;ANO6
zymogen activation (GO:0031638)	2/36	0.367869	0.64802	1.59753	1.59757	IFI16;C1R
acylglycerol metabolic process (GO:0006639)	2/36	0.367869	0.64802	1.59753	1.59757	GK5;PLA2G16
cardiac muscle tissue morphogenesis (GO:0055008)	2/36	0.367869	0.64802	1.59753	1.59757	TGFBR3;TTN
axonal transport (GO:0098930)	2/36	0.367869	0.64802	1.59753	1.59757	DST;PAFAH1B1
regulation of tyrosine phosphorylation of STAT protein (GO:0042509)	3/61	0.369697	0.64802	1.40495	1.39803	SOCS3;IL6ST;PARP14
positive regulation of leukocyte chemotaxis (GO:0002690)	3/61	0.369697	0.64802	1.40495	1.39803	CXCL12;SERPINE1;ANO6
striated muscle contraction (GO:0006941)	3/61	0.369697	0.64802	1.40495	1.39803	TNNT3;ATP1A2;TTN
positive regulation of cellular amide metabolic process (GO:0034250)	3/61	0.369697	0.64802	1.40495	1.39803	DDX3X;ROCK2;VIM
regulation of mitotic cell cycle (GO:0007346)	7/165	0.371616	0.64802	1.20394	1.19178	DYNC1H1;TAOK1;CLTC;MDM2;HNRNPU;PKN2;CDK13
neutrophil mediated immunity (GO:0002446)	19/487	0.371708	0.64802	1.10419	1.09276	DYNC1H1;RAB5B;DDX3X;COPB1;HUWE1;HBB;ANO6;LGALS3;C16ORF62;RAB14;CRISPLD2;RAB24;CDK13;SPTAN1;HSPA1B;CTSC;VCL;HSPA1A;FTL
regulation of MAP kinase activity (GO:0043405)	4/87	0.373943	0.64802	1.30918	1.28778	PDGFRB;SPRY1;SORL1;EGFR
viral transcription (GO:0019083)	5/113	0.374541	0.64802	1.2578	1.23523	RPS27;TPR;RPL37;RPS21;RPL6
regulation of organelle organization (GO:0033043)	5/113	0.374541	0.64802	1.2578	1.23523	MAVS;ZEB2;TAOK1;AKAP9;CAMSAP2
positive regulation of canonical Wnt signaling pathway (GO:0090263)	5/113	0.374541	0.64802	1.2578	1.23523	COL1A1;PSMD9;SFRP1;DDX3X;LRRK1
dermatan sulfate metabolic process (GO:0030205)	1/13	0.37544	0.64802	2.26256	2.21653	DCN
regulation of interleukin-1 beta production (GO:0032651)	1/13	0.37544	0.64802	2.26256	2.21653	IFI16
regulation of acyl-CoA biosynthetic process (GO:0050812)	1/13	0.37544	0.64802	2.26256	2.21653	PDK4
regulation of plasma membrane bounded cell projection organization (GO:0120035)	1/13	0.37544	0.64802	2.26256	2.21653	PTEN
positive regulation of cardiac muscle cell proliferation (GO:0060045)	1/13	0.37544	0.64802	2.26256	2.21653	TGFBR3
atrial cardiac muscle cell action potential (GO:0086014)	1/13	0.37544	0.64802	2.26256	2.21653	ANK2
glucosamine-containing compound metabolic process (GO:1901071)	1/13	0.37544	0.64802	2.26256	2.21653	MGEA5
renal absorption (GO:0070293)	1/13	0.37544	0.64802	2.26256	2.21653	HBB
muscle cell development (GO:0055001)	1/13	0.37544	0.64802	2.26256	2.21653	ANK2
striated muscle myosin thick filament assembly (GO:0071688)	1/13	0.37544	0.64802	2.26256	2.21653	TTN
positive regulation of glycogen biosynthetic process (GO:0045725)	1/13	0.37544	0.64802	2.26256	2.21653	EPM2AIP1
positive regulation of T cell mediated cytotoxicity (GO:0001916)	1/13	0.37544	0.64802	2.26256	2.21653	HLA-E
myelination in peripheral nervous system (GO:0022011)	1/13	0.37544	0.64802	2.26256	2.21653	DICER1
regulation of acetyl-CoA biosynthetic process from pyruvate (GO:0010510)	1/13	0.37544	0.64802	2.26256	2.21653	PDK4
regulation of production of miRNAs involved in gene silencing by miRNA (GO:1903798)	1/13	0.37544	0.64802	2.26256	2.21653	EGFR
positive regulation of cholesterol efflux (GO:0010875)	1/13	0.37544	0.64802	2.26256	2.21653	LRP1
regulation of axon guidance (GO:1902667)	1/13	0.37544	0.64802	2.26256	2.21653	NRP1
pathway-restricted SMAD protein phosphorylation (GO:0060389)	1/13	0.37544	0.64802	2.26256	2.21653	TGFBR3
alpha-linolenic acid metabolic process (GO:0036109)	1/13	0.37544	0.64802	2.26256	2.21653	FADS1
copper ion homeostasis (GO:0055070)	1/13	0.37544	0.64802	2.26256	2.21653	MT2A
tetrahydrofolate metabolic process (GO:0046653)	1/13	0.37544	0.64802	2.26256	2.21653	ATPIF1
B cell activation involved in immune response (GO:0002312)	1/13	0.37544	0.64802	2.26256	2.21653	MSH6
regulation of execution phase of apoptosis (GO:1900117)	1/13	0.37544	0.64802	2.26256	2.21653	FZD3
positive regulation of muscle contraction (GO:0045933)	1/13	0.37544	0.64802	2.26256	2.21653	CTTN
cellular response to low-density lipoprotein particle stimulus (GO:0071404)	1/13	0.37544	0.64802	2.26256	2.21653	SREBF2
prostanoid biosynthetic process (GO:0046457)	1/13	0.37544	0.64802	2.26256	2.21653	CD74
positive regulation of lamellipodium assembly (GO:0010592)	1/13	0.37544	0.64802	2.26256	2.21653	CDC42
positive regulation of ERAD pathway (GO:1904294)	1/13	0.37544	0.64802	2.26256	2.21653	NFE2L2
regulation of fibrinolysis (GO:0051917)	1/13	0.37544	0.64802	2.26256	2.21653	SERPINE1
semaphorin-plexin signaling pathway involved in neuron projection guidance (GO:1902285)	1/13	0.37544	0.64802	2.26256	2.21653	NRP1
chondroitin sulfate catabolic process (GO:0030207)	1/13	0.37544	0.64802	2.26256	2.21653	DCN
positive regulation of alpha-beta T cell proliferation (GO:0046641)	1/13	0.37544	0.64802	2.26256	2.21653	HLA-E
regulation of transcription initiation from RNA polymerase II promoter (GO:0060260)	1/13	0.37544	0.64802	2.26256	2.21653	ATF7IP
regulation of leukocyte migration (GO:0002685)	1/13	0.37544	0.64802	2.26256	2.21653	MIA3
endothelial cell differentiation (GO:0045446)	1/13	0.37544	0.64802	2.26256	2.21653	SCUBE1
response to fatty acid (GO:0070542)	1/13	0.37544	0.64802	2.26256	2.21653	PDK4
negative regulation of interleukin-10 production (GO:0032693)	1/13	0.37544	0.64802	2.26256	2.21653	JAK3
positive regulation of smoothened signaling pathway (GO:0045880)	1/13	0.37544	0.64802	2.26256	2.21653	SFRP1
mitotic DNA integrity checkpoint (GO:0044774)	1/13	0.37544	0.64802	2.26256	2.21653	TOP2B
regulation of cellular carbohydrate metabolic process (GO:0010675)	1/13	0.37544	0.64802	2.26256	2.21653	PDK4
negative regulation of peptidase activity (GO:0010466)	3/62	0.379428	0.653686	1.38107	1.33838	SERPINE2;SERPINE1;SERPING1
regulation of translational initiation (GO:0006446)	3/62	0.379428	0.653686	1.38107	1.33838	DDX3X;TPR;AGO2
spliceosomal snRNP assembly (GO:0000387)	2/37	0.380699	0.653686	1.5518	1.49865	PRPF8;SRSF10
regulation of DNA repair (GO:0006282)	2/37	0.380699	0.653686	1.5518	1.49865	TRIP12;EGFR
protein K63-linked ubiquitination (GO:0070534)	2/37	0.380699	0.653686	1.5518	1.49865	HECTD1;TRIM56
positive regulation of axonogenesis (GO:0050772)	2/37	0.380699	0.653686	1.5518	1.49865	MACF1;GOLGA4
regulation of carbohydrate catabolic process (GO:0043470)	2/37	0.380699	0.653686	1.5518	1.49865	TPR;OGT
regulation of metal ion transport (GO:0010959)	2/37	0.380699	0.653686	1.5518	1.49865	PER1;ANK2
Wnt signaling pathway, planar cell polarity pathway (GO:0060071)	4/88	0.382055	0.655589	1.29353	1.24462	CDC42;PSMD9;FZD3;CLTC
vesicle-mediated transport (GO:0016192)	16/410	0.387212	0.661762	1.10404	1.0475	SPAG9;RAB5B;LRP1;CLTC;RHOBTB3;MIA3;HOOK3;PIK3C2A;WASHC2A;EEA1;CDC42;AHI1;ACAP2;GOLGA4;RAB14;SNX9
peptidyl-lysine modification (GO:0018205)	5/115	0.388721	0.661762	1.23481	1.16676	TOP2B;TPR;MDM2;EP300;P3H3
negative regulation of cell growth (GO:0030308)	5/115	0.388721	0.661762	1.23481	1.16676	SFRP1;DDX3X;SMARCA2;HSPA1B;HSPA1A
negative regulation of protein modification process (GO:0031400)	3/63	0.389127	0.661762	1.35798	1.28173	CRTAP;PRKDC;PTEN
iron ion homeostasis (GO:0055072)	3/63	0.389127	0.661762	1.35798	1.28173	MT-RNR2;SLC40A1;FTL
regulation of proteolysis (GO:0030162)	3/63	0.389127	0.661762	1.35798	1.28173	SERPINE2;LTBP4;OGT
positive regulation of cell projection organization (GO:0031346)	3/63	0.389127	0.661762	1.35798	1.28173	SETX;KIDINS220;NPTN
SRP-dependent cotranslational protein targeting to membrane (GO:0006614)	4/89	0.390155	0.661762	1.27824	1.2031	RPS27;RPL37;RPS21;RPL6
regulation of establishment of planar polarity (GO:0090175)	4/89	0.390155	0.661762	1.27824	1.2031	CDC42;PSMD9;FZD3;CLTC
peptidyl-threonine modification (GO:0018210)	4/89	0.390155	0.661762	1.27824	1.2031	GALNT16;CSNK2A1;ROCK2;HIPK3
positive regulation of macromolecule biosynthetic process (GO:0010557)	6/142	0.39262	0.661762	1.19856	1.12055	PDGFRB;PDGFRA;EPM2AIP1;DDX3X;VIM;EGFR
potassium ion import (GO:0010107)	2/38	0.393417	0.661762	1.50862	1.40737	ATP1A2;ATP1B2
T cell differentiation (GO:0030217)	2/38	0.393417	0.661762	1.50862	1.40737	ZFP36L2;ZFP36L1
mitochondrion disassembly (GO:0061726)	2/38	0.393417	0.661762	1.50862	1.40737	RB1CC1;BNIP3
membrane depolarization during action potential (GO:0086010)	2/38	0.393417	0.661762	1.50862	1.40737	SCN7A;ATP1A2
positive regulation of innate immune response (GO:0045089)	2/38	0.393417	0.661762	1.50862	1.40737	MAVS;HLA-E
regulation of ossification (GO:0030278)	2/38	0.393417	0.661762	1.50862	1.40737	SFRP1;CHSY1
positive regulation of peptidyl-tyrosine phosphorylation (GO:0050731)	5/116	0.395804	0.661762	1.22362	1.13409	SOCS3;NRP1;CD74;IL6ST;PARP14
cellular response to interferon-gamma (GO:0071346)	5/116	0.395804	0.661762	1.22362	1.13409	MT2A;VCAM1;HLA-B;HLA-E;JAK1
negative regulation of hydrogen peroxide-induced cell death (GO:1903206)	1/14	0.397657	0.661762	2.08841	1.92586	NFE2L2
establishment of mitotic spindle orientation (GO:0000132)	1/14	0.397657	0.661762	2.08841	1.92586	PAFAH1B1
gliogenesis (GO:0042063)	1/14	0.397657	0.661762	2.08841	1.92586	NFIB
pore complex assembly (GO:0046931)	1/14	0.397657	0.661762	2.08841	1.92586	ANO6
regulation of extracellular matrix disassembly (GO:0010715)	1/14	0.397657	0.661762	2.08841	1.92586	LRP1
mitochondrial electron transport, ubiquinol to cytochrome c (GO:0006122)	1/14	0.397657	0.661762	2.08841	1.92586	MT-CYB
negative regulation of focal adhesion assembly (GO:0051895)	1/14	0.397657	0.661762	2.08841	1.92586	PTEN
cell surface receptor signaling pathway involved in heart development (GO:0061311)	1/14	0.397657	0.661762	2.08841	1.92586	NOTCH2
N-acetylglucosamine metabolic process (GO:0006044)	1/14	0.397657	0.661762	2.08841	1.92586	MGEA5
negative regulation of secretion (GO:0051048)	1/14	0.397657	0.661762	2.08841	1.92586	CD74
hydrogen peroxide catabolic process (GO:0042744)	1/14	0.397657	0.661762	2.08841	1.92586	HBB
positive regulation of glycogen metabolic process (GO:0070875)	1/14	0.397657	0.661762	2.08841	1.92586	EPM2AIP1
cell migration involved in sprouting angiogenesis (GO:0002042)	1/14	0.397657	0.661762	2.08841	1.92586	NRP1
neuromuscular process controlling balance (GO:0050885)	1/14	0.397657	0.661762	2.08841	1.92586	PAFAH1B1
regulation of fatty acid metabolic process (GO:0019217)	1/14	0.397657	0.661762	2.08841	1.92586	PDK4
metallo-sulfur cluster assembly (GO:0031163)	1/14	0.397657	0.661762	2.08841	1.92586	FAM96B
negative regulation of endoplasmic reticulum stress-induced intrinsic apoptotic signaling pathway (GO:1902236)	1/14	0.397657	0.661762	2.08841	1.92586	HSPA1A
adaptive immune response based on somatic recombination of immune receptors built from immunoglobulin superfamily domains (GO:0002460)	1/14	0.397657	0.661762	2.08841	1.92586	CD46
epiboly involved in wound healing (GO:0090505)	1/14	0.397657	0.661762	2.08841	1.92586	CYR61
cellular response to nitrogen compound (GO:1901699)	1/14	0.397657	0.661762	2.08841	1.92586	ATRX
positive regulation of muscle hypertrophy (GO:0014742)	1/14	0.397657	0.661762	2.08841	1.92586	IL6ST
positive regulation of transporter activity (GO:0032411)	1/14	0.397657	0.661762	2.08841	1.92586	KMT2A
regulation of mRNA catabolic process (GO:0061013)	1/14	0.397657	0.661762	2.08841	1.92586	RC3H1
regulation of adaptive immune response (GO:0002819)	1/14	0.397657	0.661762	2.08841	1.92586	IL6ST
negative regulation of T cell receptor signaling pathway (GO:0050860)	1/14	0.397657	0.661762	2.08841	1.92586	LGALS3
establishment of protein localization to chromosome (GO:0070199)	1/14	0.397657	0.661762	2.08841	1.92586	NIPBL
positive regulation of smooth muscle contraction (GO:0045987)	1/14	0.397657	0.661762	2.08841	1.92586	CTTN
negative regulation of cation transmembrane transport (GO:1904063)	1/14	0.397657	0.661762	2.08841	1.92586	ATP1A2
regulation of mitotic cell cycle spindle assembly checkpoint (GO:0090266)	1/14	0.397657	0.661762	2.08841	1.92586	TPR
cell-matrix adhesion (GO:0007160)	4/90	0.39824	0.661898	1.26331	1.16313	COL3A1;VCAM1;CTTN;VCL
protein tetramerization (GO:0051262)	4/90	0.39824	0.661898	1.26331	1.16313	ALDH1A3;CD74;ATPIF1;HMGCR
positive regulation of JAK-STAT cascade (GO:0046427)	3/64	0.398788	0.661978	1.33565	1.2279	SOCS3;IL6ST;PARP14
positive regulation of endocytosis (GO:0045807)	3/64	0.398788	0.661978	1.33565	1.2279	DAB2;LRP1;SERPINE1
negative regulation of protein catabolic process (GO:0042177)	2/39	0.406015	0.66761	1.46777	1.323	MDM4;EGFR
clathrin-dependent endocytosis (GO:0072583)	2/39	0.406015	0.66761	1.46777	1.323	CLTC;CANX
ERBB2 signaling pathway (GO:0038128)	2/39	0.406015	0.66761	1.46777	1.323	PIK3R1;EGFR
positive regulation of fat cell differentiation (GO:0045600)	2/39	0.406015	0.66761	1.46777	1.323	SFRP1;ZFP36L1
DNA replication-independent nucleosome assembly (GO:0006336)	2/39	0.406015	0.66761	1.46777	1.323	MIS18BP1;ATRX
regulation of coenzyme metabolic process (GO:0051196)	2/39	0.406015	0.66761	1.46777	1.323	TPR;OGT
cellular response to acid chemical (GO:0071229)	4/91	0.406306	0.66761	1.24873	1.12466	SETX;EGR1;SESN3;PDK4
negative regulation of kinase activity (GO:0033673)	4/91	0.406306	0.66761	1.24873	1.12466	SPRED1;DBNDD2;HNRNPU;DCN
negative regulation of cell adhesion (GO:0007162)	3/65	0.408407	0.66761	1.31404	1.17671	SERPINE1;ARHGDIB;MIA3
plasma membrane bounded cell projection organization (GO:0120036)	5/118	0.409945	0.66761	1.20184	1.07172	DBNDD2;CTTN;CDH11;LAMB1;TTC17
positive regulation of protein kinase activity (GO:0045860)	7/172	0.41247	0.66761	1.15244	1.0206	EGR1;DDX3X;CMC4;MT-RNR1;TAOK1;SNX9;CYR61
regulation of neuron projection development (GO:0010975)	5/119	0.416999	0.66761	1.19123	1.04194	SETX;KIDINS220;PTEN;NPTN;CAMSAP2
regulation of phosphorylation (GO:0042325)	5/119	0.416999	0.66761	1.19123	1.04194	NRP1;TPR;PHIP;OGT;EGFR
cellular response to light stimulus (GO:0071482)	3/66	0.417978	0.66761	1.29311	1.12802	CREBBP;EP300;N4BP1
intracellular steroid hormone receptor signaling pathway (GO:0030518)	3/66	0.417978	0.66761	1.29311	1.12802	NCOA1;DDX17;CTNNB1
purine ribonucleotide metabolic process (GO:0009150)	3/66	0.417978	0.66761	1.29311	1.12802	ATP1A2;HSPA1B;HSPA1A
skeletal system development (GO:0001501)	6/146	0.41808	0.66761	1.16407	1.01517	COL1A1;COL1A2;IGFBP4;CDH11;ITGB8;FBN1
negative regulation of transport (GO:0051051)	2/40	0.418485	0.66761	1.42907	1.24488	LGALS3;PTEN
autophagy of mitochondrion (GO:0000422)	2/40	0.418485	0.66761	1.42907	1.24488	RB1CC1;BNIP3
ameboidal-type cell migration (GO:0001667)	2/40	0.418485	0.66761	1.42907	1.24488	SEMA3D;PKN2
positive regulation of Ras protein signal transduction (GO:0046579)	2/40	0.418485	0.66761	1.42907	1.24488	NOTCH2;COL3A1
negative regulation of ERK1 and ERK2 cascade (GO:0070373)	2/40	0.418485	0.66761	1.42907	1.24488	PTEN;SPRY1
negative regulation of catabolic process (GO:0009895)	2/40	0.418485	0.66761	1.42907	1.24488	MDM4;EGFR
neuron migration (GO:0001764)	2/40	0.418485	0.66761	1.42907	1.24488	NRP1;PAFAH1B1
apoptotic DNA fragmentation (GO:0006309)	1/15	0.419086	0.66761	1.93913	1.68643	DICER1
retinoic acid metabolic process (GO:0042573)	1/15	0.419086	0.66761	1.93913	1.68643	ALDH1A3
nuclear pore organization (GO:0006999)	1/15	0.419086	0.66761	1.93913	1.68643	TPR
negative regulation of peptidyl-threonine phosphorylation (GO:0010801)	1/15	0.419086	0.66761	1.93913	1.68643	SPRED1
selective autophagy (GO:0061912)	1/15	0.419086	0.66761	1.93913	1.68643	RB1CC1
histone H4-K8 acetylation (GO:0043982)	1/15	0.419086	0.66761	1.93913	1.68643	OGT
negative regulation of adherens junction organization (GO:1903392)	1/15	0.419086	0.66761	1.93913	1.68643	PTEN
autonomic nervous system development (GO:0048483)	1/15	0.419086	0.66761	1.93913	1.68643	NRP1
positive regulation of small GTPase mediated signal transduction (GO:0051057)	1/15	0.419086	0.66761	1.93913	1.68643	NOTCH2
substrate-dependent cell migration (GO:0006929)	1/15	0.419086	0.66761	1.93913	1.68643	NRP1
transport along microtubule (GO:0010970)	1/15	0.419086	0.66761	1.93913	1.68643	CDC42
L-alpha-amino acid transmembrane transport (GO:1902475)	1/15	0.419086	0.66761	1.93913	1.68643	SLC7A2
positive regulation of protein import (GO:1904591)	1/15	0.419086	0.66761	1.93913	1.68643	TPR
positive regulation of stress-activated protein kinase signaling cascade (GO:0070304)	1/15	0.419086	0.66761	1.93913	1.68643	TAOK1
regulation of interleukin-4 production (GO:0032673)	1/15	0.419086	0.66761	1.93913	1.68643	HLA-E
ventricular cardiac muscle cell action potential (GO:0086005)	1/15	0.419086	0.66761	1.93913	1.68643	ANK2
regulation of establishment of cell polarity (GO:2000114)	1/15	0.419086	0.66761	1.93913	1.68643	ROCK2
positive regulation of transcription elongation from RNA polymerase II promoter (GO:0032968)	1/15	0.419086	0.66761	1.93913	1.68643	SUPT16H
unsaturated fatty acid biosynthetic process (GO:0006636)	1/15	0.419086	0.66761	1.93913	1.68643	FADS1
regulation of tumor necrosis factor secretion (GO:1904467)	1/15	0.419086	0.66761	1.93913	1.68643	MAVS
presynapse assembly (GO:0099054)	1/15	0.419086	0.66761	1.93913	1.68643	PTEN
dermatan sulfate proteoglycan biosynthetic process (GO:0050651)	1/15	0.419086	0.66761	1.93913	1.68643	DCN
regulation of clathrin-dependent endocytosis (GO:2000369)	1/15	0.419086	0.66761	1.93913	1.68643	DAB2
positive regulation of phosphoprotein phosphatase activity (GO:0032516)	1/15	0.419086	0.66761	1.93913	1.68643	PDGFRB
negative regulation of cellular component movement (GO:0051271)	1/15	0.419086	0.66761	1.93913	1.68643	TGFBR3
positive regulation of acute inflammatory response (GO:0002675)	1/15	0.419086	0.66761	1.93913	1.68643	IL6ST
regulation of mitotic sister chromatid separation (GO:0010965)	1/15	0.419086	0.66761	1.93913	1.68643	TPR
positive regulation of membrane protein ectodomain proteolysis (GO:0051044)	1/15	0.419086	0.66761	1.93913	1.68643	SNX9
negative regulation of axon extension involved in axon guidance (GO:0048843)	1/15	0.419086	0.66761	1.93913	1.68643	SEMA3D
negative regulation of cytokine production involved in immune response (GO:0002719)	1/15	0.419086	0.66761	1.93913	1.68643	JAK3
positive regulation of interleukin-4 production (GO:0032753)	1/15	0.419086	0.66761	1.93913	1.68643	HLA-E
positive regulation of collagen metabolic process (GO:0010714)	1/15	0.419086	0.66761	1.93913	1.68643	VIM
JAK-STAT cascade involved in growth hormone signaling pathway (GO:0060397)	1/15	0.419086	0.66761	1.93913	1.68643	JAK3
positive regulation of collagen biosynthetic process (GO:0032967)	1/15	0.419086	0.66761	1.93913	1.68643	VIM
regulation of protein complex disassembly (GO:0043244)	1/15	0.419086	0.66761	1.93913	1.68643	BNIP3
regulation of lymphocyte proliferation (GO:0050670)	1/15	0.419086	0.66761	1.93913	1.68643	LGALS3
regulation of T cell mediated cytotoxicity (GO:0001914)	1/15	0.419086	0.66761	1.93913	1.68643	HLA-E
positive regulation of potassium ion transport (GO:0043268)	1/15	0.419086	0.66761	1.93913	1.68643	ANK2
protein targeting to peroxisome (GO:0006625)	1/15	0.419086	0.66761	1.93913	1.68643	LONP2
positive regulation of protein export from nucleus (GO:0046827)	1/15	0.419086	0.66761	1.93913	1.68643	TPR
regulation of peptide secretion (GO:0002791)	1/15	0.419086	0.66761	1.93913	1.68643	CD74
negative regulation of anoikis (GO:2000811)	1/15	0.419086	0.66761	1.93913	1.68643	PDK4
histone H4-K5 acetylation (GO:0043981)	1/15	0.419086	0.66761	1.93913	1.68643	OGT
cellular transition metal ion homeostasis (GO:0046916)	4/93	0.422373	0.672037	1.22054	1.05194	MT2A;MT-RNR2;SLC40A1;FTL
cotranslational protein targeting to membrane (GO:0006613)	4/93	0.422373	0.672037	1.22054	1.05194	RPS27;RPL37;RPS21;RPL6
regulation of gene silencing by miRNA (GO:0060964)	3/67	0.427498	0.678967	1.27284	1.08167	TPR;AGO2;TNRC6A
positive regulation of autophagy (GO:0010508)	3/67	0.427498	0.678967	1.27284	1.08167	SESN3;BNIP3;DCN
cellular response to UV (GO:0034644)	3/67	0.427498	0.678967	1.27284	1.08167	CREBBP;EP300;N4BP1
protein autophosphorylation (GO:0046777)	7/175	0.429948	0.679268	1.13169	0.955247	PDGFRB;PDGFRA;TAOK1;ATM;JAK3;EGFR;JAK1
axon development (GO:0061564)	4/94	0.430367	0.679268	1.20691	1.01757	LUM;MAP1B;MTR;CAMSAP2
regulation of calcium-mediated signaling (GO:0050848)	2/41	0.430821	0.679268	1.39235	1.17245	TMBIM4;ITPR1
peptide transport (GO:0015833)	2/41	0.430821	0.679268	1.39235	1.17245	ZFYVE16;MIA3
positive regulation of cell division (GO:0051781)	2/41	0.430821	0.679268	1.39235	1.17245	CDC42;PKN2
negative regulation of STAT cascade (GO:1904893)	2/41	0.430821	0.679268	1.39235	1.17245	SOCS3;DCN
regulation of autophagy (GO:0010506)	8/203	0.434241	0.679268	1.11429	0.929488	IFI16;RB1CC1;BNIP3;ITPR1;EP300;ATM;SREBF2;DCN
negative regulation of cysteine-type endopeptidase activity involved in apoptotic process (GO:0043154)	3/68	0.436962	0.679268	1.25319	1.03753	DDX3X;CSNK2A1;DHCR24
regulation of endopeptidase activity (GO:0052548)	3/68	0.436962	0.679268	1.25319	1.03753	SERPINE2;SERPINE1;SERPING1
COPII-coated vesicle budding (GO:0090114)	3/68	0.436962	0.679268	1.25319	1.03753	MIA3;CTSC;SEC31A
peptidyl-threonine phosphorylation (GO:0018107)	3/68	0.436962	0.679268	1.25319	1.03753	CSNK2A1;ROCK2;HIPK3
sulfur compound biosynthetic process (GO:0044272)	5/122	0.43807	0.679268	1.1605	0.957854	CHSY1;LUM;GSTA1;DCN;GSTM5
transcription elongation from RNA polymerase II promoter (GO:0006368)	4/95	0.438331	0.679268	1.19359	0.98445	SETD2;SUPT16H;TAF9;CDK13
regulation of heart contraction (GO:0008016)	4/95	0.438331	0.679268	1.19359	0.98445	ITPR1;ANK2;ATP1A2;ATP1B2
positive regulation of cell proliferation (GO:0008284)	16/424	0.439571	0.679268	1.06537	0.875687	PDGFRB;CD74;PDGFRA;CSNK2A1;PTEN;HNRNPU;LAMB1;PTN;EGFR;CYR61;TGFBR3;SFRP1;MDM2;PHIP;CDK13;IL6ST
protein localization to microtubule organizing center (GO:1905508)	1/16	0.439753	0.679268	1.80977	1.4868	HOOK3
negative regulation of NF-kappaB import into nucleus (GO:0042347)	1/16	0.439753	0.679268	1.80977	1.4868	G3BP2
fibrinolysis (GO:0042730)	1/16	0.439753	0.679268	1.80977	1.4868	SERPINE1
positive regulation of cardiac muscle tissue growth (GO:0055023)	1/16	0.439753	0.679268	1.80977	1.4868	TGFBR3
embryonic digit morphogenesis (GO:0042733)	1/16	0.439753	0.679268	1.80977	1.4868	CREBBP
glucose 6-phosphate metabolic process (GO:0051156)	1/16	0.439753	0.679268	1.80977	1.4868	PGLS
leukocyte tethering or rolling (GO:0050901)	1/16	0.439753	0.679268	1.80977	1.4868	VCAM1
negative regulation of response to wounding (GO:1903035)	1/16	0.439753	0.679268	1.80977	1.4868	SERPINE1
phosphatidylinositol acyl-chain remodeling (GO:0036149)	1/16	0.439753	0.679268	1.80977	1.4868	PLA2G16
cytoplasmic sequestering of transcription factor (GO:0042994)	1/16	0.439753	0.679268	1.80977	1.4868	G3BP2
neuromuscular process (GO:0050905)	1/16	0.439753	0.679268	1.80977	1.4868	PAFAH1B1
negative regulation of striated muscle cell differentiation (GO:0051154)	1/16	0.439753	0.679268	1.80977	1.4868	BHLHE41
positive regulation of mRNA processing (GO:0050685)	1/16	0.439753	0.679268	1.80977	1.4868	HSPA1A
leukocyte adhesion to vascular endothelial cell (GO:0061756)	1/16	0.439753	0.679268	1.80977	1.4868	VCAM1
regulation of bicellular tight junction assembly (GO:2000810)	1/16	0.439753	0.679268	1.80977	1.4868	ROCK2
heme biosynthetic process (GO:0006783)	1/16	0.439753	0.679268	1.80977	1.4868	ATPIF1
positive regulation of cardiac muscle hypertrophy (GO:0010613)	1/16	0.439753	0.679268	1.80977	1.4868	IL6ST
positive regulation of immune system process (GO:0002684)	1/16	0.439753	0.679268	1.80977	1.4868	MIA3
neuron apoptotic process (GO:0051402)	1/16	0.439753	0.679268	1.80977	1.4868	BNIP3
peptidyl-lysine methylation (GO:0018022)	1/16	0.439753	0.679268	1.80977	1.4868	SETD2
negative regulation of DNA recombination (GO:0045910)	1/16	0.439753	0.679268	1.80977	1.4868	MSH6
genitalia development (GO:0048806)	1/16	0.439753	0.679268	1.80977	1.4868	PTPN11
regulation of protein homodimerization activity (GO:0043496)	1/16	0.439753	0.679268	1.80977	1.4868	HSPA5
positive regulation of cell migration involved in sprouting angiogenesis (GO:0090050)	1/16	0.439753	0.679268	1.80977	1.4868	PIK3C2A
positive regulation of G1/S transition of mitotic cell cycle (GO:1900087)	1/16	0.439753	0.679268	1.80977	1.4868	DDX3X
artery development (GO:0060840)	1/16	0.439753	0.679268	1.80977	1.4868	NRP1
protein localization to chromatin (GO:0071168)	1/16	0.439753	0.679268	1.80977	1.4868	NIPBL
mitochondrial fusion (GO:0008053)	1/16	0.439753	0.679268	1.80977	1.4868	MIGA1
regulation of membrane repolarization (GO:0060306)	1/16	0.439753	0.679268	1.80977	1.4868	AKAP9
myoblast differentiation (GO:0045445)	1/16	0.439753	0.679268	1.80977	1.4868	DDX17
positive regulation of positive chemotaxis (GO:0050927)	1/16	0.439753	0.679268	1.80977	1.4868	CXCL12
positive regulation of response to endoplasmic reticulum stress (GO:1905898)	1/16	0.439753	0.679268	1.80977	1.4868	PIK3R1
regulation of protein modification process (GO:0031399)	2/42	0.443016	0.683112	1.35748	1.10519	SPRED1;PHIP
negative regulation of protein secretion (GO:0050709)	2/42	0.443016	0.683112	1.35748	1.10519	PSMD9;SFRP1
regulation of ion transmembrane transporter activity (GO:0032412)	2/42	0.443016	0.683112	1.35748	1.10519	ANK2;UTRN
ciliary basal body-plasma membrane docking (GO:0097711)	4/96	0.446263	0.68628	1.18055	0.952526	DYNC1H1;AHI1;AKAP9;PAFAH1B1
regulation of endothelial cell migration (GO:0010594)	3/69	0.446367	0.68628	1.23414	0.995476	NRP1;ROCK2;DCN
regulation of osteoblast differentiation (GO:0045667)	3/69	0.446367	0.68628	1.23414	0.995476	IFITM1;IL6ST;CYR61
response to organic cyclic compound (GO:0014070)	3/69	0.446367	0.68628	1.23414	0.995476	SFRP1;TIPARP;CTNNB1
positive regulation of plasma membrane bounded cell projection assembly (GO:0120034)	3/69	0.446367	0.68628	1.23414	0.995476	CDC42;NRP1;TENM2
positive regulation of MAPK cascade (GO:0043410)	11/289	0.45202	0.687579	1.07462	0.85328	PDGFRB;NOTCH2;NRP1;CD74;PDGFRA;GPNMB;TAOK1;PTPN11;LTBR;EGFR;CTGF
protein targeting to ER (GO:0045047)	4/97	0.45416	0.687579	1.1678	0.92175	RPS27;RPL37;RPS21;RPL6
response to tumor necrosis factor (GO:0034612)	4/97	0.45416	0.687579	1.1678	0.92175	SFRP1;ZFP36L2;ZFP36L1;NFE2L2
negative regulation of protein metabolic process (GO:0051248)	2/43	0.455064	0.687579	1.3243	1.04264	MDM4;EGFR
membrane depolarization (GO:0051899)	2/43	0.455064	0.687579	1.3243	1.04264	ATPIF1;SCN7A
intrinsic apoptotic signaling pathway by p53 class mediator (GO:0072332)	2/43	0.455064	0.687579	1.3243	1.04264	IFI16;EP300
branching morphogenesis of an epithelial tube (GO:0048754)	2/43	0.455064	0.687579	1.3243	1.04264	NRP1;CTNNB1
digestive tract development (GO:0048565)	2/43	0.455064	0.687579	1.3243	1.04264	NIPBL;CLMP
cytoskeleton-dependent cytokinesis (GO:0061640)	3/70	0.455709	0.687579	1.21566	0.955388	SON;SNX9;SPTBN1
Rab protein signal transduction (GO:0032482)	3/70	0.455709	0.687579	1.21566	0.955388	RAB5B;RAB14;RAB24
calcium-mediated signaling (GO:0019722)	3/70	0.455709	0.687579	1.21566	0.955388	VCAM1;ANK2;EGFR
positive regulation of protein processing (GO:0010954)	1/17	0.459685	0.687579	1.69657	1.31859	CLEC3B
positive regulation of cholesterol transport (GO:0032376)	1/17	0.459685	0.687579	1.69657	1.31859	LRP1
regulation of tissue remodeling (GO:0034103)	1/17	0.459685	0.687579	1.69657	1.31859	GPNMB
negative regulation of axon guidance (GO:1902668)	1/17	0.459685	0.687579	1.69657	1.31859	SEMA3D
negative regulation of antigen receptor-mediated signaling pathway (GO:0050858)	1/17	0.459685	0.687579	1.69657	1.31859	LGALS3
positive regulation of lymphocyte migration (GO:2000403)	1/17	0.459685	0.687579	1.69657	1.31859	CXCL12
microtubule nucleation (GO:0007020)	1/17	0.459685	0.687579	1.69657	1.31859	AKAP9
positive regulation of interleukin-6 secretion (GO:2000778)	1/17	0.459685	0.687579	1.69657	1.31859	MAVS
regulation of lipid catabolic process (GO:0050994)	1/17	0.459685	0.687579	1.69657	1.31859	LONP2
RNA stabilization (GO:0043489)	1/17	0.459685	0.687579	1.69657	1.31859	HNRNPU
regulation of transposition (GO:0010528)	1/17	0.459685	0.687579	1.69657	1.31859	UBR2
negative regulation of telomere maintenance (GO:0032205)	1/17	0.459685	0.687579	1.69657	1.31859	ATM
histone H2A ubiquitination (GO:0033522)	1/17	0.459685	0.687579	1.69657	1.31859	UBR2
regulation of mitochondrial outer membrane permeabilization involved in apoptotic signaling pathway (GO:1901028)	1/17	0.459685	0.687579	1.69657	1.31859	HSPA1A
protein mannosylation (GO:0035268)	1/17	0.459685	0.687579	1.69657	1.31859	TMEM5
histone H2A monoubiquitination (GO:0035518)	1/17	0.459685	0.687579	1.69657	1.31859	PCGF3
cardiac atrium morphogenesis (GO:0003209)	1/17	0.459685	0.687579	1.69657	1.31859	NOTCH2
regulation of myelination (GO:0031641)	1/17	0.459685	0.687579	1.69657	1.31859	DICER1
maturation of 5.8S rRNA (GO:0000460)	1/17	0.459685	0.687579	1.69657	1.31859	SKIV2L2
rRNA catabolic process (GO:0016075)	1/17	0.459685	0.687579	1.69657	1.31859	XRN1
regulation of collagen biosynthetic process (GO:0032965)	1/17	0.459685	0.687579	1.69657	1.31859	VIM
regulation of protein localization to membrane (GO:1905475)	1/17	0.459685	0.687579	1.69657	1.31859	SPTBN1
response to purine-containing compound (GO:0014074)	1/17	0.459685	0.687579	1.69657	1.31859	JUNB
positive regulation of calcium ion transmembrane transporter activity (GO:1901021)	1/17	0.459685	0.687579	1.69657	1.31859	ANK2
long-term memory (GO:0007616)	1/17	0.459685	0.687579	1.69657	1.31859	PJA2
heterocycle biosynthetic process (GO:0018130)	1/17	0.459685	0.687579	1.69657	1.31859	MT-RNR1
neurotrophin signaling pathway (GO:0038179)	1/17	0.459685	0.687579	1.69657	1.31859	KIDINS220
chaperone-mediated protein complex assembly (GO:0051131)	1/17	0.459685	0.687579	1.69657	1.31859	HSPA1A
positive regulation by host of viral transcription (GO:0043923)	1/17	0.459685	0.687579	1.69657	1.31859	EP300
regulation of T cell migration (GO:2000404)	1/17	0.459685	0.687579	1.69657	1.31859	CXCL12
regulation of lamellipodium organization (GO:1902743)	1/17	0.459685	0.687579	1.69657	1.31859	CDC42
regulation of establishment or maintenance of cell polarity (GO:0032878)	1/17	0.459685	0.687579	1.69657	1.31859	ROCK2
purine-containing compound metabolic process (GO:0072521)	1/17	0.459685	0.687579	1.69657	1.31859	MT-RNR1
detection of mechanical stimulus (GO:0050982)	1/17	0.459685	0.687579	1.69657	1.31859	TTN
regulation of early endosome to late endosome transport (GO:2000641)	1/17	0.459685	0.687579	1.69657	1.31859	DAB2
positive regulation of cation transmembrane transport (GO:1904064)	1/17	0.459685	0.687579	1.69657	1.31859	ANK2
positive regulation of natural killer cell mediated immunity (GO:0002717)	1/17	0.459685	0.687579	1.69657	1.31859	HLA-E
regulation of insulin secretion (GO:0050796)	4/98	0.46202	0.690291	1.15532	0.892074	PSMD9;SFRP1;MARCKS;ITPR1
positive regulation of neuron differentiation (GO:0045666)	4/98	0.46202	0.690291	1.15532	0.892074	SETX;KIDINS220;NPTN;TCF4
phosphatidylcholine metabolic process (GO:0046470)	3/71	0.464983	0.694326	1.19772	0.917158	PLA2G16;CSNK2A1;RARRES3
sprouting angiogenesis (GO:0002040)	2/44	0.466961	0.695709	1.2927	0.984402	NRP1;RNF213
unsaturated fatty acid metabolic process (GO:0033559)	2/44	0.466961	0.695709	1.2927	0.984402	GSTA1;FADS1
microtubule cytoskeleton organization involved in mitosis (GO:1902850)	2/44	0.466961	0.695709	1.2927	0.984402	DYNC1H1;SETD2
carboxylic acid biosynthetic process (GO:0046394)	2/44	0.466961	0.695709	1.2927	0.984402	ATPIF1;FADS1
steroid metabolic process (GO:0008202)	4/99	0.46984	0.698949	1.1431	0.863453	CYP51A1;MSMO1;DHCR24;FDFT1
positive regulation of protein kinase B signaling (GO:0051897)	5/127	0.472768	0.698949	1.11265	0.833544	PDGFRB;PDGFRA;PTPN11;PIK3R1;EGFR
lysosomal transport (GO:0007041)	3/72	0.474188	0.698949	1.1803	0.880683	ZFYVE16;HOOK3;SORL1
Rho protein signal transduction (GO:0007266)	3/72	0.474188	0.698949	1.1803	0.880683	CDC42;COL1A2;RHOBTB3
cellular response to metal ion (GO:0071248)	4/100	0.477617	0.698949	1.13113	0.835843	MT2A;BNIP3;FOS;EGFR
nucleus organization (GO:0006997)	2/45	0.478702	0.698949	1.26257	0.930106	TPR;SYNE1
negative regulation of ossification (GO:0030279)	2/45	0.478702	0.698949	1.26257	0.930106	SFRP1;CHSY1
porphyrin-containing compound biosynthetic process (GO:0006779)	1/18	0.47891	0.698949	1.59669	1.17555	ATPIF1
membrane lipid metabolic process (GO:0006643)	1/18	0.47891	0.698949	1.59669	1.17555	KDELC2
mitotic recombination (GO:0006312)	1/18	0.47891	0.698949	1.59669	1.17555	SMC5
iron-sulfur cluster assembly (GO:0016226)	1/18	0.47891	0.698949	1.59669	1.17555	FAM96B
actin filament polymerization (GO:0030041)	1/18	0.47891	0.698949	1.59669	1.17555	TTC17
regulation of cellular response to transforming growth factor beta stimulus (GO:1903844)	1/18	0.47891	0.698949	1.59669	1.17555	LTBP4
negative regulation of osteoclast differentiation (GO:0045671)	1/18	0.47891	0.698949	1.59669	1.17555	FBN1
calcium-mediated signaling using intracellular calcium source (GO:0035584)	1/18	0.47891	0.698949	1.59669	1.17555	VCAM1
negative regulation of fibroblast proliferation (GO:0048147)	1/18	0.47891	0.698949	1.59669	1.17555	SFRP1
regulation of mitochondrial membrane permeability (GO:0046902)	1/18	0.47891	0.698949	1.59669	1.17555	BNIP3
establishment of mitotic spindle localization (GO:0040001)	1/18	0.47891	0.698949	1.59669	1.17555	PAFAH1B1
regulation of oxidative stress-induced intrinsic apoptotic signaling pathway (GO:1902175)	1/18	0.47891	0.698949	1.59669	1.17555	NFE2L2
negative regulation of protein dephosphorylation (GO:0035308)	1/18	0.47891	0.698949	1.59669	1.17555	PPP1R1B
prostaglandin biosynthetic process (GO:0001516)	1/18	0.47891	0.698949	1.59669	1.17555	CD74
negative regulation of microtubule depolymerization (GO:0007026)	1/18	0.47891	0.698949	1.59669	1.17555	CAMSAP2
regulation of cardiac muscle cell proliferation (GO:0060043)	1/18	0.47891	0.698949	1.59669	1.17555	TGFBR3
skeletal muscle contraction (GO:0003009)	1/18	0.47891	0.698949	1.59669	1.17555	TNNT3
heart trabecula morphogenesis (GO:0061384)	1/18	0.47891	0.698949	1.59669	1.17555	TGFBR3
glycogen catabolic process (GO:0005980)	1/18	0.47891	0.698949	1.59669	1.17555	RB1CC1
negative regulation of oxidative stress-induced intrinsic apoptotic signaling pathway (GO:1902176)	1/18	0.47891	0.698949	1.59669	1.17555	NFE2L2
blood vessel endothelial cell migration (GO:0043534)	1/18	0.47891	0.698949	1.59669	1.17555	NRP1
regulation of cellular response to growth factor stimulus (GO:0090287)	1/18	0.47891	0.698949	1.59669	1.17555	FBN1
regulation of epithelial cell differentiation (GO:0030856)	1/18	0.47891	0.698949	1.59669	1.17555	KIAA1109
establishment of epithelial cell polarity (GO:0090162)	1/18	0.47891	0.698949	1.59669	1.17555	CDC42
glyceraldehyde-3-phosphate metabolic process (GO:0019682)	1/18	0.47891	0.698949	1.59669	1.17555	PGLS
cell-substrate adherens junction assembly (GO:0007045)	1/18	0.47891	0.698949	1.59669	1.17555	CTTN
response to organophosphorus (GO:0046683)	1/18	0.47891	0.698949	1.59669	1.17555	JUNB
positive regulation of morphogenesis of an epithelium (GO:1905332)	1/18	0.47891	0.698949	1.59669	1.17555	AHI1
focal adhesion assembly (GO:0048041)	1/18	0.47891	0.698949	1.59669	1.17555	CTTN
negative regulation of calcium-mediated signaling (GO:0050849)	1/18	0.47891	0.698949	1.59669	1.17555	ITPR1
positive regulation of inflammatory response (GO:0050729)	3/73	0.483319	0.704219	1.16338	0.845867	SERPINE1;PDCD4;IL6ST
regulation of protein complex assembly (GO:0043254)	3/73	0.483319	0.704219	1.16338	0.845867	CDC42;DDX3X;PTPN11
nucleic acid phosphodiester bond hydrolysis (GO:0090305)	3/73	0.483319	0.704219	1.16338	0.845867	DICER1;PNRC1;PNRC2
cellular divalent inorganic cation homeostasis (GO:0072503)	4/101	0.485351	0.706401	1.11941	0.809203	MT2A;CXCL12;ANK2;TPT1
regulation of protein ubiquitination (GO:0031396)	4/101	0.485351	0.706401	1.11941	0.809203	OGT;N4BP1;HSPA1B;HSPA1A
cartilage development (GO:0051216)	2/46	0.490284	0.708426	1.23381	0.879425	NFIB;ITGB8
regulation of generation of precursor metabolites and energy (GO:0043467)	2/46	0.490284	0.708426	1.23381	0.879425	TPR;OGT
positive regulation of ion transport (GO:0043270)	2/46	0.490284	0.708426	1.23381	0.879425	ANK2;ANO6
positive regulation of epithelial cell migration (GO:0010634)	3/74	0.492373	0.708426	1.14693	0.812622	NRP1;ROCK2;DOCK1
nitrogen compound transport (GO:0071705)	3/74	0.492373	0.708426	1.14693	0.812622	HBB;SLC38A2;SLC7A2
protein localization to plasma membrane (GO:0072659)	5/130	0.493257	0.708426	1.08578	0.767347	MACF1;GOLGA4;ROCK2;ANK2;SPTBN1
positive regulation of transforming growth factor beta receptor signaling pathway (GO:0030511)	1/19	0.497451	0.708426	1.5079	1.05291	DAB2
negative regulation of smoothened signaling pathway (GO:0045879)	1/19	0.497451	0.708426	1.5079	1.05291	PTCH2
protein import into mitochondrial matrix (GO:0030150)	1/19	0.497451	0.708426	1.5079	1.05291	DNLZ
regulation of protein kinase A signaling (GO:0010738)	1/19	0.497451	0.708426	1.5079	1.05291	PJA2
regulation of gluconeogenesis (GO:0006111)	1/19	0.497451	0.708426	1.5079	1.05291	OGT
protein ADP-ribosylation (GO:0006471)	1/19	0.497451	0.708426	1.5079	1.05291	PARP14
regulation of sprouting angiogenesis (GO:1903670)	1/19	0.497451	0.708426	1.5079	1.05291	JAK1
histone methylation (GO:0016571)	1/19	0.497451	0.708426	1.5079	1.05291	NSD3
endoplasmic reticulum mannose trimming (GO:1904380)	1/19	0.497451	0.708426	1.5079	1.05291	MARCH6
NADP metabolic process (GO:0006739)	1/19	0.497451	0.708426	1.5079	1.05291	PGLS
negative regulation of double-strand break repair (GO:2000780)	1/19	0.497451	0.708426	1.5079	1.05291	TRIP12
maturation of 5.8S rRNA from tricistronic rRNA transcript (SSU-rRNA, 5.8S rRNA, LSU-rRNA) (GO:0000466)	1/19	0.497451	0.708426	1.5079	1.05291	RPS21
regulation of myotube differentiation (GO:0010830)	1/19	0.497451	0.708426	1.5079	1.05291	BHLHE41
cellular response to zinc ion (GO:0071294)	1/19	0.497451	0.708426	1.5079	1.05291	MT2A
ribosomal small subunit assembly (GO:0000028)	1/19	0.497451	0.708426	1.5079	1.05291	RPS27
positive regulation of lipid storage (GO:0010884)	1/19	0.497451	0.708426	1.5079	1.05291	SREBF2
nucleosome disassembly (GO:0006337)	1/19	0.497451	0.708426	1.5079	1.05291	SUPT16H
chromatin disassembly (GO:0031498)	1/19	0.497451	0.708426	1.5079	1.05291	SUPT16H
intracellular estrogen receptor signaling pathway (GO:0030520)	1/19	0.497451	0.708426	1.5079	1.05291	DDX17
fatty-acyl-CoA metabolic process (GO:0035337)	1/19	0.497451	0.708426	1.5079	1.05291	FAR1
positive regulation of excitatory postsynaptic potential (GO:2000463)	1/19	0.497451	0.708426	1.5079	1.05291	PTEN
positive regulation of immunoglobulin production (GO:0002639)	1/19	0.497451	0.708426	1.5079	1.05291	HLA-E
regulation of platelet activation (GO:0010543)	1/19	0.497451	0.708426	1.5079	1.05291	PDGFRA
positive regulation of pri-miRNA transcription from RNA polymerase II promoter (GO:1902895)	1/19	0.497451	0.708426	1.5079	1.05291	FOS
DNA double-strand break processing (GO:0000729)	1/19	0.497451	0.708426	1.5079	1.05291	ATM
negative regulation of calcium ion transport (GO:0051926)	1/19	0.497451	0.708426	1.5079	1.05291	ATP1A2
drug transport (GO:0015893)	1/19	0.497451	0.708426	1.5079	1.05291	SLC22A3
positive regulation of epithelial cell differentiation (GO:0030858)	1/19	0.497451	0.708426	1.5079	1.05291	AHI1
protein heterotetramerization (GO:0051290)	1/19	0.497451	0.708426	1.5079	1.05291	CD74
positive regulation of transcription regulatory region DNA binding (GO:2000679)	1/19	0.497451	0.708426	1.5079	1.05291	CTNNB1
mitochondrial membrane organization (GO:0007006)	1/19	0.497451	0.708426	1.5079	1.05291	BNIP3
positive regulation of cellular response to transforming growth factor beta stimulus (GO:1903846)	1/19	0.497451	0.708426	1.5079	1.05291	DAB2
regulation of catenin import into nucleus (GO:0035412)	1/19	0.497451	0.708426	1.5079	1.05291	EGFR
positive regulation of neuron apoptotic process (GO:0043525)	1/19	0.497451	0.708426	1.5079	1.05291	CTNNB1
positive regulation of angiogenesis (GO:0045766)	4/103	0.500676	0.711417	1.09668	0.75868	SERPINE1;AGO2;ITGB8;JAK1
plasma membrane invagination (GO:0099024)	4/103	0.500676	0.711417	1.09668	0.75868	CDC42;TRBC2;SNX9;DOCK1
negative regulation of phosphorylation (GO:0042326)	3/75	0.501349	0.711417	1.13094	0.780863	PRKDC;PTEN;HNRNPU
negative regulation of I-kappaB kinase/NF-kappaB signaling (GO:0043124)	2/47	0.501702	0.711417	1.20633	0.832065	PER1;G3BP2
positive regulation of tumor necrosis factor production (GO:0032760)	2/47	0.501702	0.711417	1.20633	0.832065	MAVS;HLA-E
heterophilic cell-cell adhesion via plasma membrane cell adhesion molecules (GO:0007157)	2/47	0.501702	0.711417	1.20633	0.832065	TENM2;VCAM1
inositol phosphate metabolic process (GO:0043647)	2/47	0.501702	0.711417	1.20633	0.832065	PPIP5K2;PTEN
positive regulation of pathway-restricted SMAD protein phosphorylation (GO:0010862)	2/47	0.501702	0.711417	1.20633	0.832065	DAB2;RBPMS
cellular response to DNA damage stimulus (GO:0006974)	12/329	0.50535	0.716092	1.02744	0.701234	SETX;MSH6;NIPBL;PRKDC;TAOK1;BOD1L1;TAF9;SMC5;ATM;TRIP12;PDS5B;SMC1A
transcription initiation from RNA polymerase II promoter (GO:0006367)	6/160	0.50554	0.716092	1.05747	0.721333	NOTCH2;CREBBP;TAF9;NR2F1;TCF4;CTGF
phosphorylation (GO:0016310)	14/386	0.507995	0.71918	1.02142	0.691791	CSNK2A1;PRKDC;ROCK2;ATP5C1;PRPF4B;HIPK3;GK5;TAOK1;ATP5D;PKN2;ATM;CDK13;JAK3;JAK1
mRNA transport (GO:0051028)	4/104	0.508264	0.71918	1.08566	0.734723	TPR;SRSF6;SRSF10;ZFP36L1
positive regulation of JNK cascade (GO:0046330)	3/76	0.510243	0.719184	1.11539	0.750513	TAOK1;LTBR;CTGF
regulation of epithelial cell migration (GO:0010632)	2/48	0.512954	0.719184	1.18005	0.787762	MACF1;DOCK1
regulation of mitochondrion organization (GO:0010821)	2/48	0.512954	0.719184	1.18005	0.787762	ATPIF1;SREBF2
cellular macromolecule catabolic process (GO:0044265)	2/48	0.512954	0.719184	1.18005	0.787762	MGEA5;SKIV2L2
amino acid transport (GO:0006865)	2/48	0.512954	0.719184	1.18005	0.787762	SLC38A2;SLC7A2
cellular response to mechanical stimulus (GO:0071260)	2/48	0.512954	0.719184	1.18005	0.787762	BNIP3;LTBR
positive regulation of interleukin-2 production (GO:0032743)	1/20	0.515334	0.719184	1.42847	0.946988	SPTBN1
regulation of endoplasmic reticulum stress-induced intrinsic apoptotic signaling pathway (GO:1902235)	1/20	0.515334	0.719184	1.42847	0.946988	HSPA1A
hydrogen peroxide metabolic process (GO:0042743)	1/20	0.515334	0.719184	1.42847	0.946988	HBB
negative regulation of intracellular protein transport (GO:0090317)	1/20	0.515334	0.719184	1.42847	0.946988	INSIG1
negative regulation of macromolecule biosynthetic process (GO:0010558)	1/20	0.515334	0.719184	1.42847	0.946988	CLTC
regulation of regulatory T cell differentiation (GO:0045589)	1/20	0.515334	0.719184	1.42847	0.946988	CD46
regulation of cholesterol transport (GO:0032374)	1/20	0.515334	0.719184	1.42847	0.946988	LRP1
regulation of DNA-templated transcription, elongation (GO:0032784)	1/20	0.515334	0.719184	1.42847	0.946988	SUPT16H
axon extension (GO:0048675)	1/20	0.515334	0.719184	1.42847	0.946988	NRP1
negative regulation of protein depolymerization (GO:1901880)	1/20	0.515334	0.719184	1.42847	0.946988	CAMSAP2
regulation of glycogen biosynthetic process (GO:0005979)	1/20	0.515334	0.719184	1.42847	0.946988	EPM2AIP1
organelle disassembly (GO:1903008)	1/20	0.515334	0.719184	1.42847	0.946988	RB1CC1
positive regulation of T cell migration (GO:2000406)	1/20	0.515334	0.719184	1.42847	0.946988	CXCL12
inactivation of MAPK activity (GO:0000188)	1/20	0.515334	0.719184	1.42847	0.946988	SPRED1
dorsal/ventral pattern formation (GO:0009953)	1/20	0.515334	0.719184	1.42847	0.946988	SFRP1
inositol phosphate-mediated signaling (GO:0048016)	1/20	0.515334	0.719184	1.42847	0.946988	PPP3CA
vesicle cytoskeletal trafficking (GO:0099518)	1/20	0.515334	0.719184	1.42847	0.946988	PAFAH1B1
cellular response to steroid hormone stimulus (GO:0071383)	1/20	0.515334	0.719184	1.42847	0.946988	ATP1A2
dopaminergic neuron differentiation (GO:0071542)	1/20	0.515334	0.719184	1.42847	0.946988	CTNNB1
regulation of transport (GO:0051049)	1/20	0.515334	0.719184	1.42847	0.946988	NRP1
water-soluble vitamin metabolic process (GO:0006767)	3/77	0.519052	0.72361	1.10026	0.721498	AOX1;MTR;MUT
regulation of cytokinesis (GO:0032465)	3/77	0.519052	0.72361	1.10026	0.721498	CDC42;SETD2;PKN2
positive regulation of cellular catabolic process (GO:0031331)	4/106	0.523282	0.727875	1.06426	0.689252	BNIP3;RC3H1;SNX9;DCN
positive regulation of cellular component organization (GO:0051130)	4/106	0.523282	0.727875	1.06426	0.689252	DAB2;LRP1;BNIP3;ATM
regulation of protein kinase B signaling (GO:0051896)	6/163	0.523708	0.727875	1.03711	0.670821	PDGFRB;PDGFRA;PTEN;PTPN11;PIK3R1;EGFR
positive regulation of I-kappaB kinase/NF-kappaB signaling (GO:0043123)	6/163	0.523708	0.727875	1.03711	0.670821	CD74;MAVS;MIER1;S100A4;LTBR;CXXC5
non-recombinational repair (GO:0000726)	2/49	0.524037	0.727875	1.15488	0.746274	PRKDC;ATM
glutathione metabolic process (GO:0006749)	2/49	0.524037	0.727875	1.15488	0.746274	GSTA1;GSTM5
protein autoubiquitination (GO:0051865)	2/49	0.524037	0.727875	1.15488	0.746274	RNF213;MDM2
negative regulation of cell communication (GO:0010648)	3/78	0.527775	0.73016	1.08554	0.69375	PDGFRB;PDGFRA;EGFR
positive regulation of transcription from RNA polymerase I promoter (GO:0045943)	1/21	0.532581	0.73016	1.35697	0.85492	NCL
mRNA transcription (GO:0009299)	1/21	0.532581	0.73016	1.35697	0.85492	HIPK3
establishment of protein localization to vacuole (GO:0072666)	1/21	0.532581	0.73016	1.35697	0.85492	VPS13C
cortical actin cytoskeleton organization (GO:0030866)	1/21	0.532581	0.73016	1.35697	0.85492	ROCK2
histone lysine demethylation (GO:0070076)	1/21	0.532581	0.73016	1.35697	0.85492	JMJD1C
establishment of spindle orientation (GO:0051294)	1/21	0.532581	0.73016	1.35697	0.85492	PAFAH1B1
ventricular cardiac muscle tissue development (GO:0003229)	1/21	0.532581	0.73016	1.35697	0.85492	TGFBR3
positive regulation of T cell mediated immunity (GO:0002711)	1/21	0.532581	0.73016	1.35697	0.85492	HLA-E
regulation of cardiac muscle hypertrophy (GO:0010611)	1/21	0.532581	0.73016	1.35697	0.85492	IL6ST
positive regulation of translational initiation (GO:0045948)	1/21	0.532581	0.73016	1.35697	0.85492	DDX3X
positive regulation of lamellipodium organization (GO:1902745)	1/21	0.532581	0.73016	1.35697	0.85492	CDC42
protein O-linked glycosylation via threonine (GO:0018243)	1/21	0.532581	0.73016	1.35697	0.85492	GALNT16
regulation of macrophage activation (GO:0043030)	1/21	0.532581	0.73016	1.35697	0.85492	CD74
embryonic skeletal system morphogenesis (GO:0048704)	1/21	0.532581	0.73016	1.35697	0.85492	PDGFRA
regulation of nuclear division (GO:0051783)	1/21	0.532581	0.73016	1.35697	0.85492	CDK13
ventricular septum morphogenesis (GO:0060412)	1/21	0.532581	0.73016	1.35697	0.85492	TGFBR3
limb morphogenesis (GO:0035108)	1/21	0.532581	0.73016	1.35697	0.85492	NIPBL
protein-DNA complex disassembly (GO:0032986)	1/21	0.532581	0.73016	1.35697	0.85492	SUPT16H
long-term synaptic potentiation (GO:0060291)	1/21	0.532581	0.73016	1.35697	0.85492	NPTN
cellular response to copper ion (GO:0071280)	1/21	0.532581	0.73016	1.35697	0.85492	MT2A
lipid catabolic process (GO:0016042)	1/21	0.532581	0.73016	1.35697	0.85492	PLA2G16
positive regulation of receptor internalization (GO:0002092)	1/21	0.532581	0.73016	1.35697	0.85492	AHI1
phosphatidylserine acyl-chain remodeling (GO:0036150)	1/21	0.532581	0.73016	1.35697	0.85492	PLA2G16
negative regulation of cell cycle arrest (GO:0071157)	1/21	0.532581	0.73016	1.35697	0.85492	MDM2
myeloid leukocyte differentiation (GO:0002573)	2/50	0.534949	0.731133	1.13076	0.707385	CDC42;IFI16
positive regulation of JUN kinase activity (GO:0043507)	2/50	0.534949	0.731133	1.13076	0.707385	SPAG9;TAOK1
blood circulation (GO:0008015)	2/50	0.534949	0.731133	1.13076	0.707385	CXCL12;SERPING1
regulation of blood vessel endothelial cell migration (GO:0043535)	2/50	0.534949	0.731133	1.13076	0.707385	ATP5B;ATP5A1
receptor internalization (GO:0031623)	2/50	0.534949	0.731133	1.13076	0.707385	LRP1;CLTC
double-strand break repair via nonhomologous end joining (GO:0006303)	2/50	0.534949	0.731133	1.13076	0.707385	PRKDC;ATM
regulation of endothelial cell proliferation (GO:0001936)	3/79	0.53641	0.731996	1.0712	0.667202	NRP1;ATPIF1;ATP5A1
response to calcium ion (GO:0051592)	3/79	0.53641	0.731996	1.0712	0.667202	PPP3CA;TTN;SEC31A
regulation of transforming growth factor beta receptor signaling pathway (GO:0017015)	3/79	0.53641	0.731996	1.0712	0.667202	DAB2;LTBP4;HSPA1A
DNA-templated transcription, elongation (GO:0006354)	4/108	0.538076	0.733514	1.04368	0.646828	SUPT16H;SETD2;TAF9;CDK13
regulation of cytokine production (GO:0001817)	4/108	0.538076	0.733514	1.04368	0.646828	PER1;IFI16;GPNMB;TRIM56
RNA transport (GO:0050658)	3/80	0.544954	0.73993	1.05723	0.641796	TPR;SRSF6;ZFP36L1
positive regulation of stress-activated MAPK cascade (GO:0032874)	3/80	0.544954	0.73993	1.05723	0.641796	TAOK1;LTBR;CTGF
regulation of protein serine/threonine kinase activity (GO:0071900)	3/80	0.544954	0.73993	1.05723	0.641796	DDX3X;CMC4;PTEN
negative regulation of protein kinase activity (GO:0006469)	4/109	0.545386	0.73993	1.03369	0.626686	SPRED1;DBNDD2;SORL1;DCN
carboxylic acid transport (GO:0046942)	2/51	0.545687	0.73993	1.10762	0.670898	SLC38A2;SLC7A2
positive regulation of developmental growth (GO:0048639)	2/51	0.545687	0.73993	1.10762	0.670898	MACF1;GOLGA4
regulation of calcium ion transport into cytosol (GO:0010522)	1/22	0.549215	0.73993	1.29229	0.774423	ANK2
positive regulation of protein autophosphorylation (GO:0031954)	1/22	0.549215	0.73993	1.29229	0.774423	GPNMB
negative regulation of protein polymerization (GO:0032272)	1/22	0.549215	0.73993	1.29229	0.774423	KANK2
activation of phospholipase C activity (GO:0007202)	1/22	0.549215	0.73993	1.29229	0.774423	EGFR
outflow tract septum morphogenesis (GO:0003148)	1/22	0.549215	0.73993	1.29229	0.774423	NRP1
negative regulation of response to endoplasmic reticulum stress (GO:1903573)	1/22	0.549215	0.73993	1.29229	0.774423	HSPA1A
DNA catabolic process, endonucleolytic (GO:0000737)	1/22	0.549215	0.73993	1.29229	0.774423	DICER1
negative regulation of myeloid cell differentiation (GO:0045638)	1/22	0.549215	0.73993	1.29229	0.774423	ZFP36L1
negative regulation of actin filament polymerization (GO:0030837)	1/22	0.549215	0.73993	1.29229	0.774423	KANK2
positive regulation of interleukin-10 production (GO:0032733)	1/22	0.549215	0.73993	1.29229	0.774423	CD46
histone lysine methylation (GO:0034968)	1/22	0.549215	0.73993	1.29229	0.774423	KMT2A
purine-containing compound biosynthetic process (GO:0072522)	1/22	0.549215	0.73993	1.29229	0.774423	MT-RNR1
protein O-linked glycosylation via serine (GO:0018242)	1/22	0.549215	0.73993	1.29229	0.774423	GALNT16
beta-catenin destruction complex disassembly (GO:1904886)	1/22	0.549215	0.73993	1.29229	0.774423	CTNNB1
regulation of membrane protein ectodomain proteolysis (GO:0051043)	1/22	0.549215	0.73993	1.29229	0.774423	SNX9
regulation of ERBB signaling pathway (GO:1901184)	1/22	0.549215	0.73993	1.29229	0.774423	EGFR
positive regulation of phosphatase activity (GO:0010922)	1/22	0.549215	0.73993	1.29229	0.774423	PDGFRB
negative regulation of cytokine production (GO:0001818)	4/110	0.552636	0.743966	1.02389	0.607222	MAVS;GPNMB;PDCD4;JAK3
neuron differentiation (GO:0030182)	5/139	0.552773	0.743966	1.01238	0.600146	FZD3;TENM2;CTNNB1;SMARCA1;IER2
regulation of calcium ion transport (GO:0051924)	2/52	0.556252	0.746749	1.08542	0.636634	CTNNB1;ANK2
plasma membrane bounded cell projection morphogenesis (GO:0120039)	2/52	0.556252	0.746749	1.08542	0.636634	CTTN;DICER1
B cell differentiation (GO:0030183)	2/52	0.556252	0.746749	1.08542	0.636634	VCAM1;JAK3
positive regulation of nervous system development (GO:0051962)	2/52	0.556252	0.746749	1.08542	0.636634	SPEN;DICER1
triglyceride metabolic process (GO:0006641)	2/52	0.556252	0.746749	1.08542	0.636634	GK5;PLA2G16
regulation of small GTPase mediated signal transduction (GO:0051056)	5/140	0.559176	0.748951	1.00483	0.584096	CDC42;ARHGAP20;TRIO;ARHGDIB;A2M
regulation of protein binding (GO:0043393)	4/111	0.559824	0.748951	1.01426	0.588408	DAB2;LRP1;SORL1;AES
positive regulation of protein secretion (GO:0050714)	3/82	0.561763	0.748951	1.03036	0.594182	PSMD9;HLA-E;TTN
peptidyl-serine modification (GO:0018209)	6/170	0.564997	0.748951	0.992475	0.566639	GALNT16;PRKDC;ROCK2;ATM;PKN2;HIPK3
mitotic G2/M transition checkpoint (GO:0044818)	1/23	0.565258	0.748951	1.23348	0.703669	TAOK1
positive regulation of cell cycle G1/S phase transition (GO:1902808)	1/23	0.565258	0.748951	1.23348	0.703669	DDX3X
ammonium transport (GO:0015696)	1/23	0.565258	0.748951	1.23348	0.703669	SLC22A3
neuronal action potential (GO:0019228)	1/23	0.565258	0.748951	1.23348	0.703669	SCN7A
regulation of telomere capping (GO:1904353)	1/23	0.565258	0.748951	1.23348	0.703669	ATM
cell-cell adhesion mediated by cadherin (GO:0044331)	1/23	0.565258	0.748951	1.23348	0.703669	CDH11
positive regulation of protein oligomerization (GO:0032461)	1/23	0.565258	0.748951	1.23348	0.703669	SNX9
lamellipodium assembly (GO:0030032)	1/23	0.565258	0.748951	1.23348	0.703669	VCL
metanephros development (GO:0001656)	1/23	0.565258	0.748951	1.23348	0.703669	NIPBL
phospholipid dephosphorylation (GO:0046839)	1/23	0.565258	0.748951	1.23348	0.703669	PTEN
cellular nitrogen compound biosynthetic process (GO:0044271)	1/23	0.565258	0.748951	1.23348	0.703669	MT-RNR1
regulation of smooth muscle contraction (GO:0006940)	1/23	0.565258	0.748951	1.23348	0.703669	CTTN
apoptotic nuclear changes (GO:0030262)	1/23	0.565258	0.748951	1.23348	0.703669	DICER1
folic acid-containing compound metabolic process (GO:0006760)	1/23	0.565258	0.748951	1.23348	0.703669	ATPIF1
regulation of dendritic spine morphogenesis (GO:0061001)	1/23	0.565258	0.748951	1.23348	0.703669	PTEN
negative regulation of axonogenesis (GO:0050771)	1/23	0.565258	0.748951	1.23348	0.703669	PTEN
regulation of monooxygenase activity (GO:0032768)	1/23	0.565258	0.748951	1.23348	0.703669	EGFR
cellular response to amyloid-beta (GO:1904646)	1/23	0.565258	0.748951	1.23348	0.703669	LRP1
regulation of cell size (GO:0008361)	1/23	0.565258	0.748951	1.23348	0.703669	PTEN
regulation of microtubule cytoskeleton organization (GO:0070507)	1/23	0.565258	0.748951	1.23348	0.703669	TAOK1
negative regulation of axon extension (GO:0030517)	1/23	0.565258	0.748951	1.23348	0.703669	SEMA3D
double-strand break repair (GO:0006302)	5/141	0.565534	0.748951	0.997386	0.568495	SETX;NIPBL;PRKDC;SMC5;ATM
modification-dependent protein catabolic process (GO:0019941)	5/141	0.565534	0.748951	0.997386	0.568495	PSMD9;RNF213;MDM2;TRIP12;PCYOX1
embryonic organ development (GO:0048568)	2/53	0.56664	0.75004	1.06408	0.604429	ALDH1A3;KMT2A
[truncated: 647 more rows]

## Sheet: GO_Cellular_Component_2018
Term	Overlap	P.value	Adjusted.P.value	Odds.Ratio	Combined.Score	Genes
mitochondrial proton-transporting ATP synthase complex (GO:0005753)	19/22	3.21791e-25	8.23785e-23	176.51	9954.42	ATPIF1;ATP5A1;USMG5;ATP5C1;ATP5J;ATP5G3;ATP5H;ATP5F1;ATP5G2;ATP5O;ATP5G1;MT-ATP8;ATP5L;ATP5J2;MT-ATP6;ATP5B;C14ORF2;ATP5E;ATP5D
mitochondrial proton-transporting ATP synthase complex, coupling factor F(o) (GO:0000276)	6/7	1.34239e-08	1.71826e-06	164.153	2975.48	ATP5H;ATP5G3;ATP5F1;ATP5G2;ATP5G1;ATP5L
cytoplasmic ribonucleoprotein granule (GO:0036464)	20/170	2.7979e-06	0.000238754	3.69301	47.2211	DDX6;DDX3X;RBPMS;ROCK2;HNRNPU;RC3H1;NBDY;RPL6;PNRC1;ZFP36L1;SYNE1;PNRC2;TIAL1;CDC42;PAN3;NCL;CNOT2;AGO2;NFKBIZ;TNRC6A
endoplasmic reticulum lumen (GO:0005788)	25/270	1.32328e-05	0.0008469	2.83275	31.8197	MT-TP;SPON1;COL15A1;COL14A1;MIA3;CYR61;ADAMTS5;KDELC2;PENK;CTSC;CRTAP;HSPA5;IGFBP4;LAMB1;COL1A1;COL3A1;COL1A2;COL4A2;COL5A1;COL6A2;CANX;COL6A1;COL4A5;COL6A3;FBN1
P-body (GO:0000932)	11/68	2.56605e-05	0.00131382	5.30206	56.0457	DDX6;PAN3;CNOT2;AGO2;RC3H1;NBDY;PNRC1;TNRC6A;SYNE1;ZFP36L1;PNRC2
focal adhesion (GO:0005925)	28/356	7.9921e-05	0.00340996	2.36987	22.3585	NRP1;AHNAK;LRP1;CLTC;RPL6;TRIOBP;EGFR;SYNE2;ACTG1;MRC2;CDC42;CTNNA1;JAK1;PDGFRB;HSPA5;DST;ANXA5;ENAH;PPFIBP1;DAB2;MARCKS;CTTN;CTNNB1;VIM;CD46;HSPA1B;VCL;HSPA1A
nuclear speck (GO:0016607)	24/296	0.000160253	0.00586069	2.44246	21.3441	SRRM2;DDX17;RBM25;YTHDC1;HP1BP3;HNRNPU;SMC5;PRPF4B;PPP4R3B;PNN;SON;IFI16;KAT6A;NFKBIZ;TRIP11;TRIP12;CDK13;SRSF6;SF3B1;SRSF10;DOCK1;HSPA1B;SRSF8;HSPA1A
mitochondrial inner membrane (GO:0005743)	26/341	0.000232344	0.007435	2.28629	19.13	MT-ND6;ATP5S;MT-ND4;MT-ND5;MT-CO1;ATP5A1;MRPL38;ATP5C1;ATP5J;ATP5H;ATP5O;MT-ND3;ATP5G1;MT-ND1;ATP5L;MT-ATP6;LGALS3;ATP5E;ATP5D;ATP5F1;MT-ATP8;ATP5J2;MRPL53;MT-CO2;MT-CO3;MT-CYB
nuclear body (GO:0016604)	39/618	0.000408229	0.0116118	1.87539	14.6349	TENM2;RBM25;YTHDC1;HP1BP3;HNRNPU;ZBTB20;SMC5;PNN;IFI16;PLAGL1;NFKBIZ;SF3B1;SRSF10;N4BP1;DDX17;SRRM2;ATF7IP;CREBBP;CBX5;SCAF11;ATRX;TINF2;PRPF4B;PPP4R3B;HIPK3;SETX;SON;KAT6A;MDM2;TRIP11;PKN2;TRIP12;CDK13;SRSF6;DOCK1;HSPA1B;SRSF8;SUGP2;HSPA1A
sex chromosome (GO:0000803)	3/6	0.000825596	0.0211352	27.2401	193.389	PCGF3;HNRNPU;SMC5
micro-ribonucleoprotein complex (GO:0035068)	3/7	0.00140664	0.0327363	20.429	134.148	AGO2;DICER1;TNRC6A
chromosome (GO:0005694)	10/97	0.00235314	0.0502003	3.14854	19.055	SETX;SETD2;NIPBL;STAG2;HP1BP3;HNRNPU;SMC5;PDS5B;CDK13;SMC1A
Golgi stack (GO:0005795)	5/28	0.00278806	0.0523488	5.93238	34.8967	TMBIM4;RAB14;GOLGB1;AKAP9;SORL1
RISC complex (GO:0016442)	3/9	0.00320045	0.0523488	13.6179	78.2277	DDX6;AGO2;DICER1
RNAi effector complex (GO:0031332)	3/9	0.00320045	0.0523488	13.6179	78.2277	DDX6;AGO2;DICER1
integral component of lumenal side of endoplasmic reticulum membrane (GO:0071556)	5/29	0.0032718	0.0523488	5.6849	32.5314	CD74;CANX;HLA-B;TAPBP;HLA-E
ribonucleoprotein granule (GO:0035770)	8/80	0.00748541	0.112722	3.0373	14.867	CDC42;DDX6;DDX3X;ROCK2;NCL;NFKBIZ;HNRNPU;RPL6
nuclear chromosome (GO:0000228)	6/52	0.0100264	0.142597	3.56022	16.386	SETX;NIPBL;HNRNPU;SMC1A;LRPPRC;TTN
intermediate filament cytoskeleton (GO:0045111)	7/71	0.0129428	0.165668	2.98684	12.9844	PNN;KRT17;PKN2;VIM;SMARCA2;SYNE2;PJA2
coated vesicle (GO:0030135)	7/71	0.0129428	0.165668	2.98684	12.9844	DAB2;CLTC;SNX9;IER3IP1;CTSC;SEC31A;ARCN1
cytoplasmic stress granule (GO:0010494)	5/41	0.0145688	0.172082	3.78757	16.0172	TIAL1;DDX6;DDX3X;RBPMS;RC3H1
COPI vesicle coat (GO:0030126)	3/15	0.0147883	0.172082	6.80685	28.6835	COPB1;C3ORF58;ARCN1
Golgi-associated vesicle (GO:0005798)	6/58	0.0166878	0.185743	3.14845	12.8868	RAB14;COPB1;IER3IP1;CTSC;SEC31A;ARCN1
COPI-coated vesicle membrane (GO:0030663)	3/16	0.0177284	0.189103	6.28292	25.3364	COPB1;C3ORF58;ARCN1
mitochondrial respiratory chain complex IV (GO:0005751)	3/17	0.0209694	0.200817	5.83384	22.546	MT-CO1;MT-CO2;MT-CO3
PML body (GO:0016605)	6/62	0.0225252	0.200817	2.92295	11.0871	TENM2;CBX5;KAT6A;ATRX;SMC5;N4BP1
vesicle coat (GO:0030120)	4/31	0.0232634	0.200817	4.03625	15.1798	COPB1;C3ORF58;SEC31A;ARCN1
H3 histone acetyltransferase complex (GO:0070775)	2/7	0.0235332	0.200817	10.8795	40.7912	KAT6B;KAT6A
NURF complex (GO:0016589)	2/7	0.0235332	0.200817	10.8795	40.7912	SMARCA1;BPTF
MOZ/MORF histone acetyltransferase complex (GO:0070776)	2/7	0.0235332	0.200817	10.8795	40.7912	KAT6B;KAT6A
MHC protein complex (GO:0042611)	3/18	0.0245124	0.202425	5.44463	20.1918	CD74;HLA-B;HLA-E
chromosome, centromeric region (GO:0000775)	5/49	0.0294549	0.235639	3.09764	10.9188	CBX5;STAG2;ATRX;PDS5B;SMC1A
mitochondrial respiratory chain complex I (GO:0005747)	5/51	0.0342687	0.265842	2.96265	9.99456	MT-ND4L;MT-ND4;MT-ND5;MT-ND3;MT-ND1
RISC-loading complex (GO:0070578)	2/9	0.0384891	0.2898	7.7703	25.3108	AGO2;DICER1
early endosome membrane (GO:0031901)	6/73	0.0451933	0.330557	2.44166	7.56136	RAB5B;ZFYVE16;RAB14;HLA-B;EGFR;HLA-E
COPII-coated ER to Golgi transport vesicle (GO:0030134)	6/75	0.050434	0.350394	2.37064	7.08133	CD74;HLA-B;IER3IP1;CTSC;HLA-E;SEC31A
cytoskeleton (GO:0005856)	26/520	0.0515647	0.350394	1.4441	4.28165	KANK2;MACF1;AHNAK;RHOBTB3;TRIOBP;SYNE2;ACTG1;CDC42;ARHGDIB;SPTAN1;SPTBN1;DST;SMARCA2;LRPPRC;HYPK;PJA2;TTC17;MARCKS;CTTN;KRT17;AKAP9;PKN2;PHIP;VIM;UTRN;VCL
chromosomal region (GO:0098687)	6/76	0.0531881	0.350394	2.33666	6.85556	STAG2;TINF2;SMC5;ATM;PDS5B;SMC1A
early endosome (GO:0005769)	13/222	0.0543614	0.350394	1.70028	4.95138	NRP1;RAB5B;PARM1;VCAM1;LRP1;HLA-B;SORL1;EGFR;HLA-E;WASHC2A;EEA1;ZFYVE16;RAB14
ISWI-type complex (GO:0031010)	2/11	0.0561178	0.350394	6.04294	17.4055	SMARCA1;BPTF
beta-catenin-TCF complex (GO:1990907)	2/11	0.0561178	0.350394	6.04294	17.4055	CTNNB1;TCF4
filopodium (GO:0030175)	5/60	0.0617031	0.374291	2.47669	6.89863	CDC42;TENM2;VCAM1;UTRN;SYNE2
ficolin-1-rich granule (GO:0101002)	11/184	0.0647087	0.374291	1.73638	4.75397	LGALS3;C16ORF62;DDX3X;CRISPLD2;COPB1;HUWE1;HBB;CDK13;VCL;HSPA1B;HSPA1A
pericentric heterochromatin (GO:0005721)	2/12	0.0657934	0.374291	5.43836	14.7991	CBX5;ATRX
filopodium membrane (GO:0031527)	2/12	0.0657934	0.374291	5.43836	14.7991	UTRN;SYNE2
MLL1/2 complex (GO:0044665)	3/27	0.069573	0.378951	3.40131	9.06577	KMT2A;MGA;TAF9
MLL1 complex (GO:0071339)	3/27	0.069573	0.378951	3.40131	9.06577	KMT2A;MGA;TAF9
ficolin-1-rich granule lumen (GO:1904813)	8/123	0.0722159	0.381361	1.89736	4.98644	DDX3X;CRISPLD2;HUWE1;HBB;CDK13;VCL;HSPA1B;HSPA1A
catenin complex (GO:0016342)	3/28	0.0759474	0.381361	3.26508	8.41646	CDH11;CTNNA1;CTNNB1
endoribonuclease complex (GO:1902555)	2/13	0.0759742	0.381361	4.94371	12.7417	AGO2;DICER1
Sin3 complex (GO:0016580)	2/13	0.0759742	0.381361	4.94371	12.7417	CSNK2A1;SIN3B
mitotic spindle (GO:0072686)	6/84	0.0784563	0.386246	2.09613	5.33509	CDC42;STAG2;CLTC;TPR;HNRNPU;SMC1A
mitochondrial respiratory chain complex III (GO:0005750)	2/14	0.0866121	0.418353	4.5315	11.0855	MT-CO1;MT-CYB
platelet alpha granule lumen (GO:0031093)	5/67	0.0896124	0.424829	2.19627	5.29797	ISLR;SERPINE1;SERPING1;NHLRC2;A2M
histone methyltransferase complex (GO:0035097)	4/49	0.0957689	0.445761	2.41949	5.67568	CBX5;KMT2A;KMT2C;BPTF
SWI/SNF complex (GO:0016514)	2/15	0.0976619	0.446455	4.18271	9.72999	ARID1B;SMARCA2
platelet alpha granule (GO:0031091)	6/90	0.101146	0.454269	1.9458	4.45819	ISLR;SERPINE2;SERPINE1;SERPING1;NHLRC2;A2M
chromatin (GO:0000785)	15/296	0.107934	0.473301	1.45785	3.24551	NCOA1;TOP2B;CREBBP;JMJD1C;PDS5B;SMARCA2;NIPBL;ZEB2;STAG2;MAF;SIN3B;TNRC18;TCF4;JUNB;BPTF
Sin3-type complex (GO:0070822)	2/16	0.109081	0.473301	3.88374	8.60506	CSNK2A1;SIN3B
condensed nuclear chromosome (GO:0000794)	3/34	0.119069	0.507087	2.63231	5.60171	SMC1A;LRPPRC;TTN
BAF-type complex (GO:0090544)	2/17	0.120829	0.507087	3.62464	7.66022	ARID1B;SMARCA2
ER to Golgi transport vesicle membrane (GO:0012507)	4/54	0.124997	0.516115	2.17697	4.52695	CD74;HLA-B;HLA-E;SEC31A
U2-type prespliceosome (GO:0071004)	2/18	0.132869	0.539912	3.39792	6.85834	SNRPN;SF3B1
phagocytic vesicle membrane (GO:0030670)	3/38	0.151774	0.570963	2.33099	4.39477	HLA-B;TAPBP;HLA-E
spliceosomal snRNP complex (GO:0097525)	4/59	0.157477	0.570963	1.97855	3.6573	SNRPN;RBPMS;PRPF8;SF3B1
nuclear heterochromatin (GO:0005720)	2/20	0.157682	0.570963	3.02006	5.57857	CBX5;ATRX
U2-type spliceosomal complex (GO:0005684)	4/60	0.164318	0.570963	1.94312	3.50918	SRRM2;SNRPN;PRPF8;SF3B1
peroxisomal membrane (GO:0005778)	3/40	0.169082	0.570963	2.20476	3.91868	MAVS;FAR1;HMGCR
condensed chromosome (GO:0000793)	3/40	0.169082	0.570963	2.20476	3.91868	SMC1A;LRPPRC;TTN
platelet dense granule (GO:0042827)	2/21	0.170392	0.570963	2.86096	5.06291	CLEC3B;ITPR1
U2 snRNP (GO:0005686)	2/21	0.170392	0.570963	2.86096	5.06291	SNRPN;SF3B1
cytoplasmic dynein complex (GO:0005868)	2/21	0.170392	0.570963	2.86096	5.06291	DYNC1H1;TPR
U1 snRNP (GO:0005685)	2/21	0.170392	0.570963	2.86096	5.06291	SNRPN;RBPMS
integral component of endoplasmic reticulum membrane (GO:0030176)	7/128	0.17138	0.570963	1.57513	2.77833	CD74;HSPA5;CANX;HLA-B;MARCH6;HLA-E;TAPBP
heterochromatin (GO:0000792)	3/41	0.177941	0.570963	2.14663	3.70574	TOP2B;CBX5;ATRX
aggresome (GO:0016235)	3/41	0.177941	0.570963	2.14663	3.70574	SYNE2;HSPA1B;HSPA1A
microtubule end (GO:1990752)	2/22	0.183263	0.570963	2.71777	4.61161	DST;CAMSAP2
polysome (GO:0005844)	4/63	0.185452	0.570963	1.84403	3.10712	AGO2;VIM;RPS21;RPL6
Golgi subcompartment (GO:0098791)	21/479	0.190168	0.570963	1.25135	2.07705	NOTCH2;CD74;COPB1;HLA-B;SORL1;GLG1;SREBF2;ARCN1;HLA-E;TAPBP;CDC42;GOLGA3;GOLGA4;TMBIM4;RAB14;CHSY1;GOLGB1;AKAP9;TRIP11;SNX9;C3ORF58
axolemma (GO:0030673)	1/6	0.19524	0.570963	5.43211	8.8735	SPTBN1
clathrin coat (GO:0030118)	1/6	0.19524	0.570963	5.43211	8.8735	CLTC
FACIT collagen trimer (GO:0005593)	1/6	0.19524	0.570963	5.43211	8.8735	COL14A1
platelet dense granule membrane (GO:0031088)	1/6	0.19524	0.570963	5.43211	8.8735	ITPR1
membrane attack complex (GO:0005579)	1/6	0.19524	0.570963	5.43211	8.8735	C7
pre-snoRNP complex (GO:0070761)	1/6	0.19524	0.570963	5.43211	8.8735	TAF9
meiotic cohesin complex (GO:0030893)	1/6	0.19524	0.570963	5.43211	8.8735	SMC1A
prespliceosome (GO:0071010)	2/23	0.196269	0.570963	2.58822	4.21432	SNRPN;SF3B1
U5 snRNP (GO:0005682)	2/23	0.196269	0.570963	2.58822	4.21432	SNRPN;PRPF8
nucleoplasm part (GO:0044451)	18/407	0.202153	0.581474	1.26198	2.01756	ATF7IP;CREBBP;CBX5;KMT2A;SCAF11;KMT2C;ATRX;TINF2;TAF9;ZBTB20;RPRD2;HIPK3;SETX;PLAGL1;MDM2;PKN2;OGT;SUGP2
endoplasmic reticulum exit site (GO:0070971)	2/24	0.209383	0.59304	2.47044	3.86277	MIA3;SEC31A
U4/U6 x U5 tri-snRNP complex (GO:0046540)	2/25	0.222581	0.59304	2.36291	3.55019	SNRPN;PRPF8
mitotic spindle pole (GO:0097431)	2/25	0.222581	0.59304	2.36291	3.55019	STAG2;SMC1A
extrinsic component of external side of plasma membrane (GO:0031232)	1/7	0.223858	0.59304	4.52653	6.77506	SERPINE2
shelterin complex (GO:0070187)	1/7	0.223858	0.59304	4.52653	6.77506	TINF2
peroxisome (GO:0005777)	5/92	0.229309	0.59304	1.56312	2.30198	PLA2G16;IDI1;LONP2;FAR1;VIM
microbody (GO:0042579)	5/92	0.229309	0.59304	1.56312	2.30198	PLA2G16;IDI1;LONP2;FAR1;VIM
recycling endosome membrane (GO:0055038)	3/47	0.233375	0.59304	1.85333	2.6968	RAB14;HLA-B;HLA-E
cytoplasmic vesicle (GO:0031410)	10/215	0.236392	0.59304	1.328	1.91532	CDC42;NRP1;RAB5B;SPRED1;DST;COPB1;ARHGDIB;RAB24;RHOBTB3;SNX9
actin-based cell projection (GO:0098858)	4/70	0.23774	0.59304	1.64785	2.36726	CDC42;TENM2;VCAM1;UTRN
secretory granule lumen (GO:0034774)	14/317	0.23978	0.59304	1.2586	1.79732	DYNC1H1;DDX3X;SERPINE1;HUWE1;ISLR;CLEC3B;CRISPLD2;SERPING1;NHLRC2;A2M;SPTAN1;CTSC;VCL;FTL
microtubule minus-end (GO:0036449)	1/8	0.251459	0.59304	3.87968	5.3558	CAMSAP2
autolysosome (GO:0044754)	1/8	0.251459	0.59304	3.87968	5.3558	FTL
spectrin-associated cytoskeleton (GO:0014731)	1/8	0.251459	0.59304	3.87968	5.3558	SPTBN1
apical dendrite (GO:0097440)	1/8	0.251459	0.59304	3.87968	5.3558	MAP1B
chromatin silencing complex (GO:0005677)	1/8	0.251459	0.59304	3.87968	5.3558	TNRC18
cyclin/CDK positive transcription elongation factor complex (GO:0008024)	1/8	0.251459	0.59304	3.87968	5.3558	CDK13
COPI-coated vesicle (GO:0030137)	1/8	0.251459	0.59304	3.87968	5.3558	ARCN1
lamellipodium membrane (GO:0031258)	1/8	0.251459	0.59304	3.87968	5.3558	SYNE2
cytosolic small ribosomal subunit (GO:0022627)	3/49	0.252505	0.59304	1.77257	2.43963	DDX3X;RPS27;RPS21
polysomal ribosome (GO:0042788)	2/28	0.262466	0.610831	2.08994	2.79557	RPS21;RPL6
RNA polymerase II transcription factor complex (GO:0090575)	7/147	0.268899	0.616365	1.36001	1.78627	TFDP2;TAF9;HNRNPU;CTNNB1;TCF4;FOS;JUNB
sarcoplasmic reticulum (GO:0016529)	2/29	0.275792	0.616365	2.01243	2.59223	ITPR1;SYNE2
U2-type catalytic step 2 spliceosome (GO:0071007)	2/29	0.275792	0.616365	2.01243	2.59223	SRRM2;PRPF8
peroxisomal part (GO:0044439)	4/75	0.27696	0.616365	1.53141	1.96614	MAVS;LONP2;FAR1;HMGCR
chromosome, telomeric region (GO:0000781)	6/124	0.27929	0.616365	1.38269	1.76363	CBX5;PRKDC;TINF2;ATRX;SMC5;ATM
cytosolic ribosome (GO:0022626)	6/124	0.27929	0.616365	1.38269	1.76363	RPS27;DDX3X;RPL36AL;RPL37;RPS21;RPL6
clathrin-coated vesicle (GO:0030136)	5/100	0.283176	0.619598	1.43089	1.80534	DAB2;RAB14;CLTC;SNX9;EGFR
spindle midzone (GO:0051233)	2/30	0.289104	0.621535	1.94046	2.40805	CDC42;HNRNPU
nuclear chromatin (GO:0000790)	11/253	0.290327	0.621535	1.23682	1.52963	NCOA1;CREBBP;NIPBL;ZEB2;CBX5;ATRX;CTNNB1;TCF4;JUNB;SMARCA2;BPTF
small ribosomal subunit (GO:0015935)	3/53	0.291344	0.621535	1.63042	2.01072	DDX3X;RPS27;RPS21
nuclear periphery (GO:0034399)	4/78	0.300975	0.627109	1.46909	1.76398	STAG2;TPR;HNRNPU;SMC1A
sarcoplasm (GO:0016528)	2/31	0.302386	0.627109	1.87345	2.24074	ITPR1;SYNE2
spliceosomal tri-snRNP complex (GO:0097526)	2/31	0.302386	0.627109	1.87345	2.24074	SNRPN;PRPF8
mitotic spindle midzone (GO:1990023)	1/10	0.303756	0.627109	3.01721	3.5951	HNRNPU
Golgi membrane (GO:0000139)	18/442	0.310585	0.636079	1.15566	1.35131	NOTCH2;CD74;COPB1;CLTC;RHOBTB3;HLA-B;SORL1;GLG1;SREBF2;ARCN1;HLA-E;TAPBP;CDC42;GOLGA3;CHSY1;GOLGB1;TRIP11;C3ORF58
MLL3/4 complex (GO:0044666)	1/11	0.32852	0.642544	2.71535	3.02262	KMT2C
STAGA complex (GO:0030914)	1/11	0.32852	0.642544	2.71535	3.02262	TAF9
condensed nuclear chromosome kinetochore (GO:0000778)	1/11	0.32852	0.642544	2.71535	3.02262	MIS18BP1
nuclear inclusion body (GO:0042405)	1/11	0.32852	0.642544	2.71535	3.02262	TPR
npBAF complex (GO:0071564)	1/11	0.32852	0.642544	2.71535	3.02262	SMARCA2
clathrin-coated endocytic vesicle membrane (GO:0030669)	2/33	0.328802	0.642544	1.7524	1.94919	CD74;CLTC
nuclear chromosome, telomeric region (GO:0000784)	5/107	0.332061	0.643998	1.33221	1.46867	CBX5;PRKDC;TINF2;ATRX;ATM
endocytic vesicle (GO:0030139)	5/108	0.339121	0.652313	1.31921	1.42659	RAB5B;RAB14;CLTC;RAB24;HBB
phagocytic vesicle (GO:0045335)	4/83	0.341445	0.652313	1.37575	1.47834	RAB14;HLA-B;TAPBP;HLA-E
nuclear matrix (GO:0016363)	3/59	0.350157	0.653735	1.45528	1.52714	STAG2;HNRNPU;SMC1A
condensed nuclear chromosome, centromeric region (GO:0000780)	1/12	0.352404	0.653735	2.46837	2.57446	MIS18BP1
U4 snRNP (GO:0005687)	1/12	0.352404	0.653735	2.46837	2.57446	SNRPN
SAGA complex (GO:0000124)	1/12	0.352404	0.653735	2.46837	2.57446	TAF9
tertiary granule (GO:0070820)	7/164	0.36579	0.653946	1.21167	1.21858	LGALS3;C16ORF62;RAB14;COPB1;HBB;ANO6;SPTAN1
ficolin-1-rich granule membrane (GO:0101003)	3/61	0.369697	0.653946	1.40495	1.39803	LGALS3;C16ORF62;COPB1
secondary lysosome (GO:0005767)	1/13	0.37544	0.653946	2.26256	2.21653	FTL
clathrin coat of endocytic vesicle (GO:0030128)	1/13	0.37544	0.653946	2.26256	2.21653	EGFR
AP-2 adaptor complex (GO:0030122)	1/13	0.37544	0.653946	2.26256	2.21653	EGFR
COPII vesicle coat (GO:0030127)	1/13	0.37544	0.653946	2.26256	2.21653	SEC31A
nuclear telomere cap complex (GO:0000783)	1/13	0.37544	0.653946	2.26256	2.21653	TINF2
Set1C/COMPASS complex (GO:0048188)	1/13	0.37544	0.653946	2.26256	2.21653	BPTF
centrosome (GO:0005813)	18/461	0.375508	0.653946	1.10498	1.0823	DYNC1H1;ROCK2;CEP350;HNRNPU;PPP4R3B;HOOK3;CAMSAP2;CDC42;AHI1;AKAP9;CTNNB1;PKN2;KIZ;HSPA1B;CTSC;PAFAH1B1;HSPA1A;NFE2L2
mitochondrial outer membrane (GO:0005741)	5/115	0.388721	0.661041	1.23481	1.16676	MAVS;VPS13C;BNIP3;ATP5G3;ATP5G2
endolysosome membrane (GO:0036020)	1/14	0.397657	0.661041	2.08841	1.92586	CLTC
platelet dense granule lumen (GO:0031089)	1/14	0.397657	0.661041	2.08841	1.92586	CLEC3B
integral component of peroxisomal membrane (GO:0005779)	1/14	0.397657	0.661041	2.08841	1.92586	FAR1
MHC class II protein complex (GO:0042613)	1/14	0.397657	0.661041	2.08841	1.92586	CD74
transcription factor TFTC complex (GO:0033276)	1/14	0.397657	0.661041	2.08841	1.92586	TAF9
microtubule plus-end (GO:0035371)	1/14	0.397657	0.661041	2.08841	1.92586	DST
very-low-density lipoprotein particle (GO:0034361)	1/15	0.419086	0.687345	1.93913	1.68643	PCYOX1
trans-Golgi network transport vesicle (GO:0030140)	1/15	0.419086	0.687345	1.93913	1.68643	RAB14
centriole (GO:0005814)	4/95	0.438331	0.687345	1.19359	0.98445	AHI1;CEP350;HSPA1B;HSPA1A
endoplasmic reticulum-Golgi intermediate compartment (GO:0005793)	4/95	0.438331	0.687345	1.19359	0.98445	HSPA5;GOLGB1;CTSC;TAPBP
CHD-type complex (GO:0090545)	1/16	0.439753	0.687345	1.80977	1.4868	CSNK2A1
nuclear cyclin-dependent protein kinase holoenzyme complex (GO:0019908)	1/16	0.439753	0.687345	1.80977	1.4868	CDK13
NuRD complex (GO:0016581)	1/16	0.439753	0.687345	1.80977	1.4868	CSNK2A1
pericentriolar material (GO:0000242)	1/16	0.439753	0.687345	1.80977	1.4868	HOOK3
microtubule organizing center (GO:0005815)	19/507	0.439997	0.687345	1.05781	0.868451	SPAG9;DYNC1H1;ROCK2;CEP350;HNRNPU;PPP4R3B;HOOK3;CAMSAP2;CDC42;AHI1;AKAP9;CTNNB1;PKN2;KIZ;HSPA1B;CTSC;PAFAH1B1;HSPA1A;NFE2L2
microbody lumen (GO:0031907)	2/42	0.443016	0.687345	1.35748	1.10519	LONP2;FAR1
peroxisomal matrix (GO:0005782)	2/42	0.443016	0.687345	1.35748	1.10519	LONP2;FAR1
cytosolic large ribosomal subunit (GO:0022625)	3/69	0.446367	0.688373	1.23414	0.995476	RPL36AL;RPL37;RPL6
clathrin adaptor complex (GO:0030131)	1/17	0.459685	0.704667	1.69657	1.31859	EGFR
microtubule organizing center part (GO:0044450)	5/126	0.465879	0.70735	1.12191	0.856946	AHI1;CEP350;HOOK3;HSPA1B;HSPA1A
cell cortex part (GO:0044448)	2/44	0.466961	0.70735	1.2927	0.984402	CTTN;SPTAN1
large ribosomal subunit (GO:0015934)	3/72	0.474188	0.70959	1.1803	0.880683	RPL36AL;RPL37;RPL6
endocytic vesicle lumen (GO:0071682)	1/18	0.47891	0.70959	1.59669	1.17555	HBB
nuclear euchromatin (GO:0005719)	1/18	0.47891	0.70959	1.59669	1.17555	CTNNB1
tertiary granule membrane (GO:0070821)	3/73	0.483319	0.70959	1.16338	0.845867	RAB14;COPB1;ANO6
cytoplasmic vesicle lumen (GO:0060205)	5/129	0.486459	0.70959	1.09459	0.788766	DDX3X;CRISPLD2;HUWE1;HBB;VCL
intermediate filament (GO:0005882)	2/46	0.490284	0.70959	1.23381	0.879425	PNN;VIM
small nuclear ribonucleoprotein complex (GO:0030532)	1/19	0.497451	0.70959	1.5079	1.05291	SNRPN
condensed chromosome kinetochore (GO:0000777)	1/19	0.497451	0.70959	1.5079	1.05291	MIS18BP1
striated muscle thin filament (GO:0005865)	1/19	0.497451	0.70959	1.5079	1.05291	TTN
cytosolic part (GO:0044445)	6/159	0.499429	0.70959	1.06444	0.739032	RPS27;DDX3X;RPL36AL;RPL37;RPS21;RPL6
cis-Golgi network (GO:0005801)	2/47	0.501702	0.70959	1.20633	0.832065	AKAP9;HOOK3
endoplasmic reticulum-Golgi intermediate compartment membrane (GO:0033116)	2/47	0.501702	0.70959	1.20633	0.832065	CTSC;TAPBP
ribosome (GO:0005840)	3/76	0.510243	0.715715	1.11539	0.750513	RPS27;RPS21;RPL6
vacuolar lumen (GO:0005775)	6/161	0.511625	0.715715	1.0506	0.704072	CD74;DYNC1H1;LUM;CTSC;DCN;FTL
endolysosome (GO:0036019)	1/20	0.515334	0.716986	1.42847	0.946988	CLTC
spindle microtubule (GO:0005876)	2/49	0.524037	0.720773	1.15488	0.746274	CLTC;HNRNPU
polymeric cytoskeletal fiber (GO:0099513)	8/221	0.529705	0.720773	1.01916	0.64761	PNN;MACF1;DYNC1H1;CTTN;MAP1B;VIM;LRPPRC;ACTG1
nuclear chromosome part (GO:0044454)	14/392	0.531483	0.720773	1.00489	0.635174	NCOA1;CREBBP;CBX5;PRKDC;ATRX;TINF2;SMARCA2;NIPBL;ZEB2;MIS18BP1;ATM;TCF4;JUNB;BPTF
integral component of mitochondrial outer membrane (GO:0031307)	1/21	0.532581	0.720773	1.35697	0.85492	BNIP3
euchromatin (GO:0000791)	1/21	0.532581	0.720773	1.35697	0.85492	CTNNB1
clathrin-coated endocytic vesicle (GO:0045334)	2/50	0.534949	0.720773	1.13076	0.707385	CD74;CLTC
telomerase holoenzyme complex (GO:0005697)	1/22	0.549215	0.72839	1.29229	0.774423	HNRNPU
histone acetyltransferase complex (GO:0000123)	1/22	0.549215	0.72839	1.29229	0.774423	OGT
intrinsic component of mitochondrial outer membrane (GO:0031306)	1/22	0.549215	0.72839	1.29229	0.774423	BNIP3
clathrin-coated vesicle membrane (GO:0030665)	3/81	0.553405	0.72839	1.04362	0.617474	CD74;CLTC;EGFR
mitochondrial large ribosomal subunit (GO:0005762)	2/52	0.556252	0.72839	1.08542	0.636634	MRPL53;MRPL38
mitochondrion (GO:0005739)	36/1026	0.557673	0.72839	0.985805	0.575692	MT-ND6;KANK2;CREBZF;ATP5A1;LRRK1;ATP5C1;ATP5J;ATP5H;ATP5O;ATP5G1;SYNE2;ATP5L;GK5;ATP5B;ATP5D;PDK4;IARS2;TNRC18;ARGLU1;CMC4;BNIP3;ATPIF1;USMG5;ATP5F1;MUT;LRPPRC;SREBF2;ATP5J2;MAVS;MT-RNR2;DNLZ;MT-CO2;MT-CO3;MT-CYB;HSPA1B;HSPA1A
cytoplasmic vesicle membrane (GO:0030659)	2/54	0.576852	0.747478	1.04356	0.574135	ITPR1;SNX9
spliceosomal complex (GO:0005681)	4/114	0.581005	0.747478	0.986447	0.535637	RBM25;SNRPN;HNRNPR;SF3B1
trans-Golgi network membrane (GO:0032588)	3/85	0.586257	0.747478	0.992507	0.529997	CD74;CLTC;RHOBTB3
actin filament (GO:0005884)	2/55	0.586887	0.747478	1.02382	0.545616	CTTN;ACTG1
tertiary granule lumen (GO:1904724)	2/55	0.586887	0.747478	1.02382	0.545616	HBB;SPTAN1
lytic vacuole membrane (GO:0098852)	8/233	0.589938	0.747487	0.964198	0.508844	CD74;DAB2;ZFYVE16;AHNAK;LRP1;RAB14;COL6A1;PHIP
lysosomal lumen (GO:0043202)	3/86	0.594224	0.747487	0.980498	0.510348	CD74;LUM;DCN
serine/threonine protein kinase complex (GO:1902554)	1/25	0.595654	0.747487	1.13058	0.585746	DAB2
recycling endosome (GO:0055037)	4/119	0.614968	0.76796	0.943312	0.458624	RAB14;HLA-B;SORL1;HLA-E
U12-type spliceosomal complex (GO:0005689)	1/27	0.623927	0.773049	1.0435	0.492241	SF3B1
azurophil granule lumen (GO:0035578)	3/90	0.625083	0.773049	0.935223	0.439435	DYNC1H1;CTSC;FTL
rough endoplasmic reticulum (GO:0005791)	1/28	0.637314	0.78383	1.0048	0.452654	RAB14
lysosome (GO:0005764)	14/422	0.642497	0.78383	0.929523	0.411215	CD74;AHNAK;LRP1;LUM;CLTC;DCN;TIAL1;DAB2;ZFYVE16;RAB14;COL6A1;PHIP;CTSC;PCYOX1
trans-Golgi network (GO:0005802)	6/185	0.647136	0.78383	0.908594	0.395418	CD74;GOLGA4;CLTC;RHOBTB3;SNX9;SORL1
multivesicular body (GO:0005771)	1/29	0.650226	0.78383	0.968863	0.417033	TPT1
vacuole (GO:0005773)	2/62	0.652171	0.78383	0.904043	0.386431	CD74;RAB24
specific granule lumen (GO:0035580)	2/62	0.652171	0.78383	0.904043	0.386431	SPTAN1;VCL
autophagosome (GO:0005776)	2/64	0.669248	0.79963	0.87479	0.351317	RAB24;FTL
endosomal part (GO:0044440)	1/31	0.674688	0.79963	0.904178	0.355798	EGFR
intercalated disc (GO:0014704)	1/31	0.674688	0.79963	0.904178	0.355798	ANK2
perinuclear region of cytoplasm (GO:0048471)	12/378	0.696086	0.819014	0.887591	0.321559	MT2A;RAB14;MT-RNR2;CTNNB1;PKN2;S100A4;LAMB1;LRPPRC;HSPA1B;SEC31A;PAFAH1B1;HSPA1A
main axon (GO:0044304)	1/33	0.697442	0.819014	0.847579	0.305413	SPTBN1
site of double-strand break (GO:0035861)	1/34	0.708215	0.823489	0.821852	0.283545	SMC5
Cajal body (GO:0015030)	1/34	0.708215	0.823489	0.821852	0.283545	SRRM2
lysosomal membrane (GO:0005765)	9/291	0.710903	0.823489	0.864112	0.294852	CD74;DAB2;ZFYVE16;AHNAK;LRP1;RAB14;CLTC;COL6A1;PHIP
transcription factor TFIID complex (GO:0005669)	1/35	0.718606	0.828663	0.797639	0.263573	TAF9
nuclear transcription factor complex (GO:0044798)	2/71	0.723707	0.830802	0.785757	0.254089	TFDP2;HNRNPU
late endosome (GO:0005770)	4/140	0.737769	0.840012	0.79678	0.242321	PARM1;RAB14;KIDINS220;TPT1
site of DNA damage (GO:0090734)	1/37	0.738292	0.840012	0.753247	0.228547	SMC5
axon (GO:0030424)	4/141	0.742797	0.841399	0.790923	0.235167	SETX;NRP1;NFIB;MAP1B
cytoplasmic microtubule (GO:0005881)	1/38	0.747613	0.843123	0.732851	0.213165	CLMP
microtubule (GO:0005874)	6/210	0.76113	0.853714	0.796204	0.217325	MACF1;DYNC1H1;CLMP;MAP1B;LRPPRC;CAMSAP2
integral component of Golgi membrane (GO:0030173)	1/40	0.765272	0.853714	0.695197	0.185982	IER3IP1
nucleolus (GO:0005730)	21/676	0.768174	0.853714	0.865835	0.228354	DDX17;DDX6;ZCCHC11;CBX5;DDX3X;PRKDC;SCAF11;SYNE1;WASHC2A;GOLGA3;ZEB2;RNF213;ZZZ3;IFI16;NOVA1;KAT6A;NCL;MDM2;ATM;N4BP1;SPTBN1
mitochondrial matrix (GO:0005759)	9/308	0.770344	0.853714	0.814253	0.212454	ATP5B;ATP5E;ATP5D;ATP5A1;PDK4;ATP5C1;IARS2;ATP5F1;MUT
microvillus (GO:0005902)	1/42	0.781697	0.8606	0.661216	0.16285	VCAM1
lytic vacuole (GO:0000323)	5/183	0.783281	0.8606	0.760377	0.185733	TIAL1;RAB14;CLTC;CTSC;PCYOX1
spindle (GO:0005819)	5/186	0.794955	0.868779	0.747656	0.171564	CDC42;TPR;CLTC;FAM96B;HNRNPU
nucleolar part (GO:0044452)	4/153	0.797512	0.868779	0.726769	0.164438	DAB2;CLEC3B;NFIB;NFIC
microtubule cytoskeleton (GO:0015630)	11/388	0.817617	0.886907	0.788299	0.158732	SPAG9;MACF1;DYNC1H1;DST;MAP1B;CLTC;FAM96B;PHIP;SPTAN1;LRPPRC;HYPK
DNA-directed RNA polymerase II, holoenzyme (GO:0016591)	2/90	0.834525	0.898253	0.615496	0.111339	TAF9;RPRD2
Golgi cisterna (GO:0031985)	1/50	0.836692	0.898253	0.553032	0.0986051	SORL1
cortical actin cytoskeleton (GO:0030864)	1/52	0.848125	0.898253	0.53129	0.0875177	SPTAN1
cortical cytoskeleton (GO:0030863)	1/52	0.848125	0.898253	0.53129	0.0875177	CTTN
nuclear DNA-directed RNA polymerase complex (GO:0055029)	1/52	0.848125	0.898253	0.53129	0.0875177	RPRD2
fibrillar center (GO:0001650)	3/131	0.84913	0.898253	0.634302	0.103736	DAB2;NFIB;NFIC
ruffle membrane (GO:0032587)	1/53	0.853538	0.899201	0.521046	0.0825152	MACF1
Golgi lumen (GO:0005796)	2/98	0.867799	0.90765	0.563969	0.0799683	LUM;DCN
integral component of mitochondrial membrane (GO:0032592)	1/56	0.868649	0.90765	0.492548	0.0693587	BNIP3
mitochondrial intermembrane space (GO:0005758)	1/57	0.873332	0.908833	0.483727	0.065516	CMC4
spindle pole (GO:0000922)	2/107	0.897818	0.930532	0.515387	0.0555527	STAG2;SMC1A
actin cytoskeleton (GO:0015629)	7/294	0.901724	0.930812	0.658329	0.0681018	MARCKS;CTTN;AHNAK;TRIOBP;ACTG1;TTN;TTC17
azurophil granule (GO:0042582)	3/154	0.914766	0.939039	0.537041	0.0478437	DYNC1H1;CTSC;FTL
mitochondrial envelope (GO:0005740)	1/69	0.918073	0.939039	0.398115	0.0340302	CMC4
bicellular tight junction (GO:0005923)	1/72	0.926532	0.939039	0.381234	0.0290907	CLMP
specific granule (GO:0042581)	3/160	0.926961	0.939039	0.516355	0.0391625	ANO6;SPTAN1;VCL
membrane raft (GO:0045121)	2/119	0.928034	0.939039	0.462238	0.0345229	AHNAK;EGFR
dendrite (GO:0030425)	4/215	0.949994	0.957474	0.511553	0.0262427	TENM2;MAP1B;BNIP3;PENK
specific granule membrane (GO:0035579)	1/91	0.963171	0.966948	0.300454	0.0112743	ANO6
integral component of plasma membrane (GO:0005887)	26/1463	0.999984	0.999984	0.471534	7.6457e-06	NOTCH2;SLC22A3;TENM2;LRP1;SLC40A1;SLC5A3;EGFR;SLC7A2;MRC2;C7;GPNMB;TSPAN3;SLC38A2;PDGFRB;PDGFRA;MIGA1;SORL1;TM9SF2;TGFBR3;DAB2;PTPRA;TMEM5;LTBR;PLA2R1;IL6ST;CD46

## Sheet: GO_Molecular_Function_2018
Term	Overlap	P.value	Adjusted.P.value	Odds.Ratio	Combined.Score	Genes
proton-transporting ATP synthase activity, rotational mechanism (GO:0046933)	9/11	4.45237e-12	2.19502e-09	123.635	3231.51	ATP5B;ATP5D;ATP5A1;ATP5H;ATP5G3;ATP5F1;ATP5G2;ATP5G1;ATP5L
platelet-derived growth factor binding (GO:0048407)	7/11	2.03043e-08	5.005e-06	47.9386	849.109	COL1A1;PDGFRB;PDGFRA;COL3A1;COL1A2;COL5A1;COL6A1
ATPase activity, coupled to transmembrane movement of ions, rotational mechanism (GO:0044769)	9/25	1.05636e-07	1.73595e-05	15.4431	248.067	ATP5B;ATP5A1;ATP5D;ATP5G3;ATP5H;ATP5G2;ATP5F1;ATP5G1;ATP5L
RNA binding (GO:0003723)	87/1387	1.47301e-07	1.81549e-05	1.92929	30.3493	ZCCHC11;RBM25;DDX3X;COL14A1;CLTC;HDLBP;ATP5C1;HNRNPU;HNRNPR;FAM208A;RPL6;SYNE1;TIAL1;LGALS3;PNN;RPL37;DDX17;SRRM2;SUPT16H;SNRPN;SCAF11;RC3H1;PRPF4B;FNDC3A;DICER1;SMC1A;DCN;XRN1;HNRNPUL1;HNRNPH1;NCL;PAPD5;ZNF638;CANX;S100A4;KCTD12;SRSF6;SRSF8;TRIM56;MACF1;DDX6;AHNAK;LRP1;PRKDC;ROCK2;YTHDC1;KMT2C;ATP5A1;PRPF8;TROVE2;ZFP36L2;ZFP36L1;IFI16;TPR;G3BP2;CTNNA1;SRSF10;SF3B1;SPTBN1;SPEN;DYNC1H1;ZRANB2;RBPM…
cation-transporting ATPase activity (GO:0019829)	9/29	4.5574e-07	4.49359e-05	12.3519	180.355	ATP5B;ATP5A1;ATP5D;ATP5G3;ATP5H;ATP5G2;ATP5F1;ATP5G1;ATP5L
ATPase activity (GO:0016887)	23/203	9.95093e-07	8.17635e-05	3.54899	49.0486	MACF1;DYNC1H1;DDX3X;HSPA5;ATP5A1;RHOBTB3;ATP5C1;ATP5J;ATP1A2;ATP5H;ATP5O;ATP5F1;MT-ATP8;ATP5L;ATP5J2;MT-ATP6;MSH6;ATP5B;RNF213;ATP5E;ATP5D;HSPA1B;HSPA1A
hydrogen ion transmembrane transporter activity (GO:0015078)	11/51	1.38013e-06	9.72006e-05	7.56211	102.038	ATP5S;ATP5B;ATP5A1;ATP5D;ATP5G3;ATP5H;ATP5G2;ATP5F1;MT-CYB;ATP5G1;ATP5L
nucleoside-triphosphatase activity (GO:0017111)	32/424	5.62141e-05	0.00346419	2.27189	22.2335	MACF1;DDX6;RAB5B;DDX3X;ATP5A1;RHOBTB3;ATP5C1;ATP5J;ATP1A2;ATP5H;ATP5O;ATP5L;CDC42;MT-ATP6;ATP5B;RNF213;ATP5E;RAB24;ATP5D;ARHGDIB;HSPA5;ATRX;SMARCA1;ATP5F1;MUT;MT-ATP8;ATP5J2;MSH6;RAB14;ARF5;HSPA1B;HSPA1A
integrin binding (GO:0005178)	12/94	0.000123014	0.00673846	4.02115	36.2032	ADAMTS5;COL3A1;VCAM1;CXCL12;DST;GPNMB;COL5A1;LTBP4;UTRN;CYR61;CTGF;FBN1
MHC protein binding (GO:0042287)	6/30	0.0005653	0.0278693	6.83156	51.0875	ATP5B;CD74;KRT17;ATP5A1;TAPBP;HLA-E
cadherin binding (GO:0045296)	23/313	0.000864886	0.0387626	2.19014	15.4469	MACF1;DDX6;DDX3X;AHNAK;HSPA5;HDLBP;RPL6;EGFR;GOLGA3;PPFIBP1;EIF2S3;CTTN;CDH11;CTNNA1;CTNNB1;SNX9;PKN2;CD46;ARGLU1;SPTAN1;SPTBN1;VCL;HSPA1A
MHC class I protein binding (GO:0042288)	4/14	0.00119208	0.0452074	10.9075	73.4299	ATP5B;ATP5A1;HLA-E;TAPBP
poly(A) binding (GO:0008143)	4/14	0.00119208	0.0452074	10.9075	73.4299	DDX3X;RBPMS;HNRNPU;RBMS3
activating transcription factor binding (GO:0033613)	8/68	0.00276341	0.0973113	3.64704	21.4858	CREBBP;ZNF516;TAF9;BHLHE41;EP300;CTNNB1;FOS;NFE2L2
poly-purine tract binding (GO:0070717)	4/20	0.00487029	0.16007	6.81506	36.2875	DDX3X;RBPMS;HNRNPU;RBMS3
mRNA 3'-UTR AU-rich region binding (GO:0035925)	3/11	0.00596101	0.170666	10.2124	52.3132	ZFP36L2;ZFP36L1;RBMS3
RNA polymerase II activating transcription factor binding (GO:0001102)	6/47	0.00613659	0.170666	3.99543	20.3507	CREBBP;BHLHE41;EP300;CTNNB1;FOS;NFE2L2
ATPase activity, coupled (GO:0042623)	9/94	0.00623121	0.170666	2.89653	14.7091	DDX17;MSH6;HSPA5;TNNT3;SMARCA1;SMARCA2;HSPA1B;BPTF;HSPA1A
bHLH transcription factor binding (GO:0043425)	4/22	0.00695132	0.180368	6.05721	30.0972	PSMD9;CREBBP;BHLHE41;TCF4
transcription corepressor binding (GO:0001222)	3/12	0.00774004	0.190792	9.07721	44.1275	PER1;PER3;CNOT2
protease binding (GO:0002020)	10/118	0.00942516	0.210045	2.53355	11.8174	COL1A1;COL3A1;COL1A2;SERPINE1;CLTC;PTEN;LONP2;A2M;MARCH6;TTN
acetyltransferase activity (GO:0016407)	4/24	0.0095473	0.210045	5.45092	25.3549	CREBBP;KAT6B;KAT6A;EP300
RNA stem-loop binding (GO:0035613)	3/13	0.00979925	0.210045	8.16907	37.7856	DDX3X;RBPMS;RC3H1
peptide-lysine-N-acetyltransferase activity (GO:0061733)	5/39	0.0118592	0.22008	4.01079	17.7865	CREBBP;KAT6B;KAT6A;TAF9;EP300
1-phosphatidylinositol binding (GO:0005545)	3/14	0.0121467	0.22008	7.42604	32.754	EEA1;ZFYVE16;SNX9
hormone receptor binding (GO:0051427)	5/40	0.013167	0.22008	3.89599	16.8698	NCOA1;EP300;CTNNB1;NCOA7;JAK1
DNA-dependent ATPase activity (GO:0008094)	7/72	0.0139108	0.22008	2.94073	12.5719	MSH6;TOP2B;DDX3X;ATRX;SMARCA1;SMARCA2;BPTF
nuclear hormone receptor binding (GO:0035257)	6/56	0.0142022	0.22008	3.27472	13.9318	NCOA1;JMJD1C;EP300;CTNNB1;NCOA7;TRIP12
histone-lysine N-methyltransferase activity (GO:0018024)	5/41	0.0145688	0.22008	3.78757	16.0172	NSD3;SETD2;KMT2A;KMT2C;ASH1L
histone acetyltransferase activity (GO:0004402)	5/41	0.0145688	0.22008	3.78757	16.0172	CREBBP;KAT6B;KAT6A;TAF9;EP300
chromo shadow domain binding (GO:0070087)	2/6	0.0172113	0.22008	13.6001	55.2463	NIPBL;ATRX
MHC class II protein binding (GO:0042289)	2/6	0.0172113	0.22008	13.6001	55.2463	CD74;KRT17
histone methyltransferase activity (H3-K36 specific) (GO:0046975)	2/6	0.0172113	0.22008	13.6001	55.2463	SETD2;ASH1L
C3HC4-type RING finger domain binding (GO:0055131)	2/6	0.0172113	0.22008	13.6001	55.2463	HSPA1B;HSPA1A
transforming growth factor beta-activated receptor activity (GO:0005024)	2/6	0.0172113	0.22008	13.6001	55.2463	TGFBR3;LTBP4
CD4 receptor binding (GO:0042609)	2/6	0.0172113	0.22008	13.6001	55.2463	CD74;PLSCR4
NADH dehydrogenase (ubiquinone) activity (GO:0008137)	5/43	0.0176646	0.22008	3.58786	14.4813	MT-ND4L;MT-ND4;MT-ND5;MT-ND3;MT-ND1
NADH dehydrogenase (quinone) activity (GO:0050136)	5/43	0.0176646	0.22008	3.58786	14.4813	MT-ND4L;MT-ND4;MT-ND5;MT-ND3;MT-ND1
ubiquitin-specific protease binding (GO:1990381)	3/16	0.0177284	0.22008	6.28292	25.3364	CLTC;PTEN;MARCH6
double-stranded RNA binding (GO:0003725)	6/59	0.0180364	0.22008	3.08888	12.403	DDX3X;CLTC;AGO2;HNRNPU;DICER1;VIM
phosphatidylinositol 3-kinase activity (GO:0035004)	7/76	0.0183028	0.22008	2.76968	11.0807	PDGFRB;PDGFRA;PTPN11;ATM;PIK3R1;PIK3C2A;EGFR
U1 snRNA binding (GO:0030619)	2/7	0.0235332	0.263679	10.8795	40.7912	RBPMS;PRPF8
vascular endothelial growth factor-activated receptor activity (GO:0005021)	2/7	0.0235332	0.263679	10.8795	40.7912	NRP1;PDGFRA
leucine binding (GO:0070728)	2/7	0.0235332	0.263679	10.8795	40.7912	SESN3;UBR2
transcriptional repressor activity, RNA polymerase II transcription factor binding (GO:0001191)	5/47	0.0250915	0.268916	3.24548	11.9603	SPEN;CREBBP;SIN3B;BHLHE41;HSPA1A
protein-lysine N-methyltransferase activity (GO:0016279)	5/47	0.0250915	0.268916	3.24548	11.9603	NSD3;SETD2;KMT2A;KMT2C;ASH1L
histone methyltransferase activity (GO:0042054)	5/48	0.0272176	0.285495	3.16984	11.4238	NSD3;SETD2;KMT2A;KMT2C;ASH1L
insulin receptor binding (GO:0005158)	3/19	0.0283571	0.290366	5.10408	18.1852	PTPN11;PHIP;PIK3R1
RNA polymerase II transcription cofactor activity (GO:0001104)	7/84	0.0298371	0.290366	2.48089	8.71289	NCOA1;CREBBP;SIN3B;CNOT2;CTNNB1;SMARCA2;HSPA1A
histone deacetylase binding (GO:0042826)	7/85	0.0315581	0.290366	2.44895	8.4634	TOP2B;NIPBL;MIER1;BHLHE41;PKN2;HSPA1B;HSPA1A
E-box binding (GO:0070888)	4/34	0.0315582	0.290366	3.63206	12.5521	PER1;BHLHE41;TCF4;SREBF2
helicase activity (GO:0004386)	4/34	0.0315582	0.290366	3.63206	12.5521	DDX17;SETX;DDX6;ATRX
transcription coactivator activity (GO:0003713)	17/291	0.0316272	0.290366	1.69995	5.87117	DDX17;NCOA1;SS18;CREBBP;RBPMS;PRRX1;TAF9;NR2F1;SMARCA2;ARID1B;PSMD9;KAT6A;TRIP11;CTNNB1;EP300;NCOA7;JUNB
transcriptional activator activity, RNA polymerase II transcription factor binding (GO:0001190)	5/50	0.0318048	0.290366	3.02864	10.4432	NCOA1;CREBBP;CTNNB1;FOS;SMARCA2
poly-pyrimidine tract binding (GO:0008187)	3/20	0.0325019	0.291335	4.80359	16.4593	HNRNPH1;HNRNPU;RBMS3
AU-rich element binding (GO:0017091)	3/21	0.036944	0.325239	4.53649	14.9629	ZFP36L2;ZFP36L1;RBMS3
siRNA binding (GO:0035197)	2/9	0.0384891	0.332897	7.7703	25.3108	AGO2;DICER1
telomerase RNA binding (GO:0070034)	3/22	0.0416796	0.354277	4.2975	13.6564	XRN1;PAPD5;HNRNPU
sequence-specific double-stranded DNA binding (GO:1990837)	8/112	0.0463734	0.362035	2.09924	6.44684	EGR1;PER1;PER3;KMT2A;HNRNPU;JMJD1C;TNRC18;NFE2L2
transcription regulatory region DNA binding (GO:0044212)	20/374	0.0464843	0.362035	1.54815	4.75073	EGR1;KMT2A;TIPARP;TAF9;BHLHE41;HNRNPU;JMJD1C;FOS;SMARCA2;SREBF2;PER1;PER3;IFI16;AGO2;ZNF516;EP300;TNRC18;TCF4;CDK13;NFE2L2
disordered domain specific binding (GO:0097718)	3/23	0.0467043	0.362035	4.08242	12.5082	CLTC;MDM2;HSPA1A
endoribonuclease activity (GO:0004521)	3/23	0.0467043	0.362035	4.08242	12.5082	RNASEK;AGO2;DICER1
microtubule minus-end binding (GO:0051011)	2/10	0.0469984	0.362035	6.79866	20.7879	MACF1;CAMSAP2
vinculin binding (GO:0017166)	2/10	0.0469984	0.362035	6.79866	20.7879	CTNNA1;UTRN
RNA polymerase II transcription coactivator activity (GO:0001105)	4/39	0.0487836	0.370005	3.11239	9.40053	NCOA1;CREBBP;CTNNB1;SMARCA2
mRNA binding (GO:0003729)	11/179	0.0552909	0.400958	1.78853	5.17805	RBM25;DDX3X;NCL;TPR;AGO2;G3BP2;HNRNPU;RC3H1;SF3B1;ZFP36L2;ZFP36L1
sodium:potassium-exchanging ATPase activity (GO:0005391)	2/11	0.0561178	0.400958	6.04294	17.4055	ATP1A2;ATP1B2
potassium-transporting ATPase activity (GO:0008556)	2/11	0.0561178	0.400958	6.04294	17.4055	ATP1A2;ATP1B2
NADH dehydrogenase activity (GO:0003954)	2/11	0.0561178	0.400958	6.04294	17.4055	MT-ND4;MT-ND1
transcription regulatory region sequence-specific DNA binding (GO:0000976)	16/292	0.0584109	0.41138	1.5859	4.50437	EGR1;ZNF395;CREBBP;KMT2A;JMJD1C;SETX;PER1;PER3;TFDP2;PLAGL1;ZNF516;CREBRF;TNRC18;IER2;ZNF431;NFE2L2
double-stranded DNA binding (GO:0003690)	7/99	0.0628164	0.426791	2.07477	5.74202	MSH6;EGR1;IFI16;PRKDC;ZNF638;HNRNPU;EGFR
1-phosphatidylinositol-3-kinase activity (GO:0016303)	4/43	0.0656238	0.426791	2.79259	7.60649	PTPN11;ATM;PIK3R1;PIK3C2A
RNA polymerase II basal transcription factor binding (GO:0001091)	2/12	0.0657934	0.426791	5.43836	14.7991	HNRNPU;TCF4
poly(A)-specific ribonuclease activity (GO:0004535)	2/12	0.0657934	0.426791	5.43836	14.7991	PAN3;CNOT2
C2H2 zinc finger domain binding (GO:0070742)	2/12	0.0657934	0.426791	5.43836	14.7991	SRRM2;TAF9
annealing activity (GO:0097617)	2/12	0.0657934	0.426791	5.43836	14.7991	DDX3X;SMARCA1
phosphatase binding (GO:0019902)	7/102	0.0713276	0.456682	2.00894	5.30455	SPRED1;CTNNB1;PIK3R1;JAK3;CTSC;EGFR;JAK1
mRNA 3'-UTR binding (GO:0003730)	5/63	0.0729699	0.461207	2.34822	6.14696	HNRNPU;RC3H1;ZFP36L2;RBMS3;ZFP36L1
kinase activity (GO:0016301)	15/280	0.0759114	0.462411	1.54717	3.9889	PDGFRA;CSNK2A1;PRKDC;PRPF4B;PIK3C2A;HIPK3;GK5;PRKD3;PPIP5K2;TAOK1;PDK4;ATM;PKN2;CDK13;PRKG1
platelet-derived growth factor receptor binding (GO:0005161)	2/13	0.0759742	0.462411	4.94371	12.7417	PDGFRB;PDGFRA
low-density lipoprotein receptor activity (GO:0005041)	2/13	0.0759742	0.462411	4.94371	12.7417	LRP1;SORL1
ubiquitin protein ligase activity (GO:0061630)	11/192	0.0818348	0.492007	1.65894	4.15242	CDC42;HECTD1;RNF24;MDM2;HUWE1;RC3H1;UBR2;MDM4;TRIP12;MARCH6;PJA2
ubiquitin protein ligase binding (GO:0031625)	15/284	0.0832522	0.494498	1.52384	3.78809	HSPA5;SMAD5;TRIOBP;EGFR;LRPPRC;ACTG1;PER1;MDM2;TXNIP;SNX9;LTBR;HSPA1B;VCL;JAK1;HSPA1A
transmembrane receptor protein serine/threonine kinase activity (GO:0004675)	2/14	0.0866121	0.50235	4.5315	11.0855	TGFBR3;LTBP4
lipoprotein transporter activity (GO:0042954)	2/14	0.0866121	0.50235	4.5315	11.0855	LRP1;MIA3
phospholipase A2 activity (GO:0004623)	3/30	0.0894284	0.506761	3.02291	7.29827	PLA2G16;RARRES3;PAFAH1B1
pre-mRNA binding (GO:0036002)	3/30	0.0894284	0.506761	3.02291	7.29827	HNRNPU;SRSF6;PRPF8
phosphatidylinositol-4,5-bisphosphate 3-kinase activity (GO:0046934)	5/68	0.0940557	0.526926	2.16129	5.10901	PDGFRB;PDGFRA;PTPN11;PIK3R1;EGFR
protein serine/threonine kinase activator activity (GO:0043539)	3/31	0.0965175	0.529092	2.9148	6.81489	DDX3X;CMC4;TAOK1
lipoprotein particle receptor activity (GO:0030228)	2/15	0.0976619	0.529092	4.18271	9.72999	LRP1;SORL1
peptide N-acetyltransferase activity (GO:0034212)	2/15	0.0976619	0.529092	4.18271	9.72999	CREBBP;EP300
phosphatidylinositol kinase activity (GO:0052742)	4/51	0.107038	0.565778	2.31629	5.17591	PTPN11;ATM;PIK3R1;PIK3C2A
phosphatidylinositol bisphosphate kinase activity (GO:0052813)	5/71	0.108042	0.565778	2.06273	4.59006	PDGFRB;PDGFRA;PTPN11;PIK3R1;EGFR
histone methyltransferase activity (H3-K4 specific) (GO:0042800)	2/16	0.109081	0.565778	3.88374	8.60506	KMT2A;KMT2C
poly(U) RNA binding (GO:0008266)	2/16	0.109081	0.565778	3.88374	8.60506	HNRNPH1;RBMS3
ubiquitin-like protein ligase binding (GO:0044389)	15/297	0.110172	0.565778	1.4526	3.20402	HSPA5;SMAD5;TRIOBP;EGFR;LRPPRC;ACTG1;PER1;MDM2;TXNIP;SNX9;LTBR;HSPA1B;VCL;JAK1;HSPA1A
collagen binding (GO:0005518)	4/52	0.112888	0.573748	2.26792	4.94715	MRC2;COL14A1;LUM;PCOLCE
low-density lipoprotein particle binding (GO:0030169)	2/17	0.120829	0.592786	3.62464	7.66022	COLEC12;SORL1
core promoter proximal region sequence-specific DNA binding (GO:0000987)	14/278	0.121622	0.592786	1.44749	3.04963	ZNF395;CREBBP;NR2F1;BHLHE41;FOS;SREBF2;PER1;NFIA;IFI16;NFIB;NFIC;ZNF516;TCF4;JUNB
ATP binding (GO:0005524)	13/255	0.12365	0.592786	1.46588	3.06413	HSPA5;ATP5A1;RHOBTB3;HNRNPU;ATP1A2;PDS5B;MSH6;PPIP5K2;TAOK1;ATP5D;PDK4;HSPA1B;HSPA1A
ubiquitin-like protein ligase activity (GO:0061659)	10/186	0.12756	0.592786	1.54917	3.18999	CDC42;HECTD1;RNF24;MDM2;HUWE1;RC3H1;UBR2;MDM4;TRIP12;PJA2
core promoter binding (GO:0001047)	6/97	0.131475	0.592786	1.79546	3.64289	KMT2A;IFI16;AGO2;HNRNPU;EP300;ZNF431
protein kinase A regulatory subunit binding (GO:0034237)	2/18	0.132869	0.592786	3.39792	6.85834	AKAP9;PJA2
NAD+ ADP-ribosyltransferase activity (GO:0003950)	2/18	0.132869	0.592786	3.39792	6.85834	TIPARP;PARP14
phosphatase inhibitor activity (GO:0019212)	2/18	0.132869	0.592786	3.39792	6.85834	PPP1R1B;PTN
lysine-acetylated histone binding (GO:0070577)	2/18	0.132869	0.592786	3.39792	6.85834	KMT2A;PHIP
acetylation-dependent protein binding (GO:0140033)	2/18	0.132869	0.592786	3.39792	6.85834	KMT2A;PHIP
snRNA binding (GO:0017069)	3/36	0.135077	0.592786	2.47252	4.94977	RBPMS;HNRNPU;PRPF8
calcium ion binding (GO:0005509)	14/284	0.137114	0.592786	1.41488	2.81129	HSPA5;LRP1;C1R;LTBP4;ITPR1;TTN;PPP3CA;CLEC3B;SCUBE1;PLSCR4;TNNT3;CDH11;TPT1;FBN1
serine-type endopeptidase inhibitor activity (GO:0004867)	4/56	0.137627	0.592786	2.09303	4.15091	SERPINE2;SERPINE1;SERPING1;A2M
transferase activity, transferring acyl groups other than amino-acyl groups (GO:0016747)	4/56	0.137627	0.592786	2.09303	4.15091	CREBBP;KAT6B;KAT6A;EP300
RNA polymerase II transcription factor binding (GO:0001085)	7/121	0.14007	0.592786	1.67246	3.28741	SPEN;CREBBP;BHLHE41;EP300;CTNNB1;FOS;NFE2L2
transforming growth factor beta binding (GO:0050431)	2/19	0.145164	0.592786	3.19788	6.17154	TGFBR3;LTBP4
dynein complex binding (GO:0070840)	2/19	0.145164	0.592786	3.19788	6.17154	TPR;PAFAH1B1
DNA helicase activity (GO:0003678)	3/40	0.169082	0.592786	2.20476	3.91868	SETX;DDX3X;ATRX
scavenger receptor activity (GO:0005044)	2/21	0.170392	0.592786	2.86096	5.06291	COLEC12;LRP1
transmembrane receptor protein tyrosine kinase activity (GO:0004714)	4/61	0.171264	0.592786	1.90893	3.3684	PDGFRB;NRP1;PDGFRA;EGFR
protein tyrosine phosphatase activity (GO:0004725)	4/62	0.17831	0.592786	1.87592	3.23452	PTPRA;PTEN;PTPN11;PTPN13
PDZ domain binding (GO:0030165)	4/62	0.17831	0.592786	1.87592	3.23452	TGFBR3;FZD3;KIDINS220;PTEN
Wnt-activated receptor activity (GO:0042813)	2/22	0.183263	0.592786	2.71777	4.61161	FZD3;SFRP1
mRNA 5'-UTR binding (GO:0048027)	2/22	0.183263	0.592786	2.71777	4.61161	DDX3X;NCL
N-acetyltransferase activity (GO:0008080)	2/22	0.183263	0.592786	2.71777	4.61161	CREBBP;EP300
core promoter proximal region DNA binding (GO:0001159)	2/22	0.183263	0.592786	2.71777	4.61161	CREBBP;ZNF516
histone acetyltransferase binding (GO:0035035)	2/22	0.183263	0.592786	2.71777	4.61161	EGR1;ZBTB7A
ATPase binding (GO:0051117)	4/63	0.185452	0.592786	1.84403	3.10712	ATPIF1;TAF9;ANK2;ATP1B2
androgen receptor binding (GO:0050681)	3/42	0.186924	0.592786	2.09148	3.50752	NCOA1;EP300;CTNNB1
arginine transmembrane transporter activity (GO:0015181)	1/6	0.19524	0.592786	5.43211	8.8735	SLC7A2
clathrin light chain binding (GO:0032051)	1/6	0.19524	0.592786	5.43211	8.8735	CLTC
L-lysine transmembrane transporter activity (GO:0015189)	1/6	0.19524	0.592786	5.43211	8.8735	SLC7A2
primary amine oxidase activity (GO:0008131)	1/6	0.19524	0.592786	5.43211	8.8735	VCAM1
hyalurononglucosaminidase activity (GO:0004415)	1/6	0.19524	0.592786	5.43211	8.8735	MGEA5
NEDD8 transferase activity (GO:0019788)	1/6	0.19524	0.592786	5.43211	8.8735	MDM2
apolipoprotein receptor binding (GO:0034190)	1/6	0.19524	0.592786	5.43211	8.8735	CDC42
JUN kinase binding (GO:0008432)	1/6	0.19524	0.592786	5.43211	8.8735	SPAG9
neurotrophin TRKA receptor binding (GO:0005168)	1/6	0.19524	0.592786	5.43211	8.8735	PIK3R1
ADP-ribosylation factor binding (GO:0030306)	1/6	0.19524	0.592786	5.43211	8.8735	SORL1
clathrin heavy chain binding (GO:0032050)	1/6	0.19524	0.592786	5.43211	8.8735	LRP1
iron ion transmembrane transporter activity (GO:0005381)	1/6	0.19524	0.592786	5.43211	8.8735	SLC40A1
phospholipid scramblase activity (GO:0017128)	1/6	0.19524	0.592786	5.43211	8.8735	PLSCR4
1-phosphatidylinositol-3-kinase regulator activity (GO:0046935)	1/6	0.19524	0.592786	5.43211	8.8735	PIK3R1
G-quadruplex RNA binding (GO:0002151)	1/6	0.19524	0.592786	5.43211	8.8735	XRN1
uridylyltransferase activity (GO:0070569)	1/6	0.19524	0.592786	5.43211	8.8735	ZCCHC11
interleukin-1 binding (GO:0019966)	1/6	0.19524	0.592786	5.43211	8.8735	A2M
RNA polymerase II intronic transcription regulatory region sequence-specific DNA binding (GO:0001162)	1/6	0.19524	0.592786	5.43211	8.8735	ZC3H6
glucosyltransferase activity (GO:0046527)	1/6	0.19524	0.592786	5.43211	8.8735	KDELC2
DNA insertion or deletion binding (GO:0032135)	1/6	0.19524	0.592786	5.43211	8.8735	MSH6
L-ornithine transmembrane transporter activity (GO:0000064)	1/6	0.19524	0.592786	5.43211	8.8735	SLC7A2
ubiquinone binding (GO:0048039)	1/6	0.19524	0.592786	5.43211	8.8735	MT-ND4
T cell receptor binding (GO:0042608)	1/6	0.19524	0.592786	5.43211	8.8735	HLA-E
dopamine transmembrane transporter activity (GO:0005329)	1/6	0.19524	0.592786	5.43211	8.8735	SLC22A3
aldehyde dehydrogenase [NAD(P)+] activity (GO:0004030)	1/6	0.19524	0.592786	5.43211	8.8735	ALDH1A3
adenyl ribonucleotide binding (GO:0032559)	13/279	0.195834	0.592786	1.33194	2.17172	HSPA5;ATP5A1;RHOBTB3;HNRNPU;ATP1A2;PDS5B;MSH6;PPIP5K2;TAOK1;ATP5D;PDK4;HSPA1B;HSPA1A
protein phosphatase inhibitor activity (GO:0004864)	2/23	0.196269	0.592786	2.58822	4.21432	PPP1R1B;PTN
ADP binding (GO:0043531)	2/23	0.196269	0.592786	2.58822	4.21432	MSH6;ATP5D
lipoprotein particle binding (GO:0071813)	2/23	0.196269	0.592786	2.58822	4.21432	COLEC12;SORL1
endoribonuclease activity, producing 5'-phosphomonoesters (GO:0016891)	2/24	0.209383	0.592786	2.47044	3.86277	AGO2;DICER1
single-stranded RNA binding (GO:0003727)	3/45	0.214524	0.592786	1.94179	2.98906	DDX3X;AGO2;HNRNPU
protein kinase inhibitor activity (GO:0004860)	4/67	0.214885	0.592786	1.72659	2.6549	SOCS3;SPRED1;PPP1R1B;DCN
RNA helicase activity (GO:0003724)	4/67	0.214885	0.592786	1.72659	2.6549	DDX17;DDX6;DDX3X;SKIV2L2
ATP-dependent RNA helicase activity (GO:0004004)	4/67	0.214885	0.592786	1.72659	2.6549	DDX17;DDX6;DDX3X;SKIV2L2
RNA-dependent ATPase activity (GO:0008186)	4/68	0.222436	0.592786	1.69952	2.55458	DDX17;DDX6;DDX3X;SKIV2L2
oxidoreductase activity, acting on the aldehyde or oxo group of donors, NAD or NADP as acceptor (GO:0016620)	2/25	0.222581	0.592786	2.36291	3.55019	ALDH1A3;FAR1
lipoprotein particle receptor binding (GO:0070325)	2/25	0.222581	0.592786	2.36291	3.55019	LRP1;CLTC
transcription cofactor binding (GO:0001221)	2/25	0.222581	0.592786	2.36291	3.55019	PER1;PER3
type II transforming growth factor beta receptor binding (GO:0005114)	1/7	0.223858	0.592786	4.52653	6.77506	TGFBR3
phosphatidylinositol 3-kinase regulatory subunit binding (GO:0036312)	1/7	0.223858	0.592786	4.52653	6.77506	PTPN13
DEAD/H-box RNA helicase binding (GO:0017151)	1/7	0.223858	0.592786	4.52653	6.77506	SMAD5
quaternary ammonium group transmembrane transporter activity (GO:0015651)	1/7	0.223858	0.592786	4.52653	6.77506	SLC22A3
N6-methyladenosine-containing RNA binding (GO:1990247)	1/7	0.223858	0.592786	4.52653	6.77506	YTHDC1
growth hormone receptor binding (GO:0005131)	1/7	0.223858	0.592786	4.52653	6.77506	JAK1
AT DNA binding (GO:0003680)	1/7	0.223858	0.592786	4.52653	6.77506	KMT2A
interleukin-17 receptor activity (GO:0030368)	1/7	0.223858	0.592786	4.52653	6.77506	IL6ST
annealing helicase activity (GO:0036310)	1/7	0.223858	0.592786	4.52653	6.77506	SMARCA1
insulin-like growth factor II binding (GO:0031995)	1/7	0.223858	0.592786	4.52653	6.77506	IGFBP4
G-quadruplex DNA binding (GO:0051880)	1/7	0.223858	0.592786	4.52653	6.77506	XRN1
phospholipase binding (GO:0043274)	1/7	0.223858	0.592786	4.52653	6.77506	PAFAH1B1
interleukin-6 receptor binding (GO:0005138)	1/7	0.223858	0.592786	4.52653	6.77506	IL6ST
1-phosphatidylinositol-4-phosphate 3-kinase activity (GO:0035005)	1/7	0.223858	0.592786	4.52653	6.77506	PIK3C2A
Arp2/3 complex binding (GO:0071933)	1/7	0.223858	0.592786	4.52653	6.77506	SNX9
retinal dehydrogenase activity (GO:0001758)	1/7	0.223858	0.592786	4.52653	6.77506	ALDH1A3
telethonin binding (GO:0031433)	1/7	0.223858	0.592786	4.52653	6.77506	TTN
poly(G) binding (GO:0034046)	1/7	0.223858	0.592786	4.52653	6.77506	HNRNPU
endodeoxyribonuclease activity, producing 5'-phosphomonoesters (GO:0016888)	1/7	0.223858	0.592786	4.52653	6.77506	DICER1
calcium-dependent protein serine/threonine phosphatase activity (GO:0004723)	1/7	0.223858	0.592786	4.52653	6.77506	PPP3CA
damaged DNA binding (GO:0003684)	3/46	0.22391	0.592786	1.89653	2.83818	MSH6;CREBBP;EP300
RNA polymerase II core promoter proximal region sequence-specific DNA binding (GO:0000978)	12/262	0.224106	0.592786	1.3074	1.95539	PER1;ZNF395;NFIA;IFI16;NFIB;NFIC;NR2F1;BHLHE41;TCF4;FOS;JUNB;SREBF2
protein phosphatase binding (GO:0019903)	5/92	0.229309	0.592786	1.56312	2.30198	CTNNB1;PIK3R1;JAK3;EGFR;JAK1
thyroid hormone receptor binding (GO:0046966)	2/26	0.235842	0.592786	2.26434	3.27105	JMJD1C;TRIP12
enhancer binding (GO:0035326)	2/26	0.235842	0.592786	2.26434	3.27105	ZNF395;TIPARP
calcium channel regulator activity (GO:0005246)	2/26	0.235842	0.592786	2.26434	3.27105	ITPR1;PRKG1
RNA polymerase II core binding (GO:0000993)	2/26	0.235842	0.592786	2.26434	3.27105	AGO2;HNRNPU
RNA polymerase II transcription corepressor activity (GO:0001106)	2/26	0.235842	0.592786	2.26434	3.27105	SIN3B;HSPA1A
basal RNA polymerase II transcription machinery binding (GO:0001099)	2/27	0.249144	0.592786	2.17365	3.02078	AGO2;HNRNPU
aryl hydrocarbon receptor binding (GO:0017162)	1/8	0.251459	0.592786	3.87968	5.3558	NCOA1
ether hydrolase activity (GO:0016803)	1/8	0.251459	0.592786	3.87968	5.3558	EPHX1
3-chloroallyl aldehyde dehydrogenase activity (GO:0004028)	1/8	0.251459	0.592786	3.87968	5.3558	ALDH1A3
oxidized DNA binding (GO:0032356)	1/8	0.251459	0.592786	3.87968	5.3558	MSH6
phospholipase inhibitor activity (GO:0004859)	1/8	0.251459	0.592786	3.87968	5.3558	ANXA5
mismatched DNA binding (GO:0030983)	1/8	0.251459	0.592786	3.87968	5.3558	MSH6
cyclic nucleotide-dependent protein kinase activity (GO:0004690)	1/8	0.251459	0.592786	3.87968	5.3558	PRKG1
neurotrophin TRK receptor binding (GO:0005167)	1/8	0.251459	0.592786	3.87968	5.3558	PIK3R1
intronic transcription regulatory region sequence-specific DNA binding (GO:0001161)	1/8	0.251459	0.592786	3.87968	5.3558	ZC3H6
mismatch repair complex binding (GO:0032404)	1/8	0.251459	0.592786	3.87968	5.3558	MSH6
oxidoreductase activity, acting on diphenols and related substances as donors, cytochrome as acceptor (GO:0016681)	1/8	0.251459	0.592786	3.87968	5.3558	MT-CYB
monoamine transmembrane transporter activity (GO:0008504)	1/8	0.251459	0.592786	3.87968	5.3558	SLC22A3
GDP-dissociation inhibitor activity (GO:0005092)	1/8	0.251459	0.592786	3.87968	5.3558	ARHGDIB
ubiquinol-cytochrome-c reductase activity (GO:0008121)	1/8	0.251459	0.592786	3.87968	5.3558	MT-CYB
phosphatidylinositol 3-kinase regulator activity (GO:0035014)	1/8	0.251459	0.592786	3.87968	5.3558	PIK3R1
ribonuclease activity (GO:0004540)	3/49	0.252505	0.592786	1.77257	2.43963	RNASEK;AGO2;DICER1
amyloid-beta binding (GO:0001540)	3/49	0.252505	0.592786	1.77257	2.43963	CD74;SORL1;ITM2B
endonuclease activity (GO:0004519)	4/73	0.26113	0.610128	1.57596	2.1161	RNASEK;AGO2;DICER1;LRPPRC
transcriptional repressor activity, RNA polymerase II core promoter proximal region sequence-specific binding (GO:0001078)	5/97	0.262657	0.610801	1.47778	1.97566	CREBBP;IFI16;NR2F1;BHLHE41;SREBF2
RNA 7-methylguanosine cap binding (GO:0000340)	1/9	0.27808	0.616262	3.39454	4.34449	AGO2
UDP-xylosyltransferase activity (GO:0035252)	1/9	0.27808	0.616262	3.39454	4.34449	TMEM5
RAGE receptor binding (GO:0050786)	1/9	0.27808	0.616262	3.39454	4.34449	S100A4
transcription factor activity, RNA polymerase II core promoter sequence-specific binding involved in preinitiation complex assembly (GO:0001075)	1/9	0.27808	0.616262	3.39454	4.34449	TAF9
natural killer cell lectin-like receptor binding (GO:0046703)	1/9	0.27808	0.616262	3.39454	4.34449	HLA-E
5S rRNA binding (GO:0008097)	1/9	0.27808	0.616262	3.39454	4.34449	MDM2
inositol tetrakisphosphate phosphatase activity (GO:0052743)	1/9	0.27808	0.616262	3.39454	4.34449	PTEN
cAMP-dependent protein kinase inhibitor activity (GO:0004862)	1/9	0.27808	0.616262	3.39454	4.34449	PPP1R1B
methylation-dependent protein binding (GO:0140034)	3/52	0.281582	0.616262	1.66378	2.10857	MSH6;CBX5;ATRX
GTPase binding (GO:0051020)	4/76	0.284933	0.616262	1.51006	1.89588	GOLGA4;ACAP2;BNIP3;SPTBN1
protein serine/threonine kinase inhibitor activity (GO:0030291)	2/30	0.289104	0.616262	1.94046	2.40805	SPRED1;PPP1R1B
glutathione transferase activity (GO:0004364)	2/30	0.289104	0.616262	1.94046	2.40805	GSTA1;GSTM5
phosphotransferase activity, alcohol group as acceptor (GO:0016773)	11/254	0.294637	0.616262	1.23166	1.50511	GK5;PDGFRA;PRKDC;TAOK1;PDK4;PKN2;PRPF4B;CDK13;PIK3C2A;HIPK3;PRKG1
actin binding (GO:0003779)	11/254	0.294637	0.616262	1.23166	1.50511	MACF1;MAP1B;TNNT3;HNRNPU;UTRN;TRIOBP;EGFR;VCL;SYNE2;SYNE1;TTN
DNA binding (GO:0003677)	35/893	0.29861	0.616262	1.1122	1.34422	CREBZF;ZNF395;DDX3X;PRKDC;HP1BP3;TAF9;HNRNPU;PDS5B;CXXC5;RPL6;EGFR;EPM2AIP1;IFI16;PLAGL1;EP300;JUNB;ZBTB7A;IER2;BPTF;EGR1;CREBBP;NR2F1;HUWE1;SETX;MSH6;ZEB2;RPS27;TFDP2;XRN1;NFIB;KAT6A;ZNF638;ZNF516;TCF4;NFE2L2
MAP kinase kinase kinase activity (GO:0004709)	4/78	0.300975	0.616262	1.46909	1.76398	PDGFRB;PDGFRA;TAOK1;EGFR
3'-5'-exoribonuclease activity (GO:0000175)	2/31	0.302386	0.616262	1.87345	2.24074	PAN3;CNOT2
protein serine/threonine phosphatase inhibitor activity (GO:0004865)	1/10	0.303756	0.616262	3.01721	3.5951	PPP1R1B
endocytic adaptor activity (GO:0098748)	1/10	0.303756	0.616262	3.01721	3.5951	DAB2
NADPH binding (GO:0070402)	1/10	0.303756	0.616262	3.01721	3.5951	HMGCR
phosphatidylcholine 1-acylhydrolase activity (GO:0008970)	1/10	0.303756	0.616262	3.01721	3.5951	PLA2G16
calcium channel inhibitor activity (GO:0019855)	1/10	0.303756	0.616262	3.01721	3.5951	ITPR1
eukaryotic initiation factor 4E binding (GO:0008190)	1/10	0.303756	0.616262	3.01721	3.5951	DDX3X
clathrin adaptor activity (GO:0035615)	1/10	0.303756	0.616262	3.01721	3.5951	DAB2
histone acetyltransferase activity (H4-K8 specific) (GO:0043996)	1/10	0.303756	0.616262	3.01721	3.5951	OGT
lipase inhibitor activity (GO:0055102)	1/10	0.303756	0.616262	3.01721	3.5951	ANXA5
histone acetyltransferase activity (H4-K5 specific) (GO:0043995)	1/10	0.303756	0.616262	3.01721	3.5951	OGT
MHC class II receptor activity (GO:0032395)	1/10	0.303756	0.616262	3.01721	3.5951	KRT17
I-SMAD binding (GO:0070411)	1/10	0.303756	0.616262	3.01721	3.5951	CTNNB1
oxidized purine DNA binding (GO:0032357)	1/10	0.303756	0.616262	3.01721	3.5951	MSH6
histone acetyltransferase activity (H4-K16 specific) (GO:0046972)	1/10	0.303756	0.616262	3.01721	3.5951	OGT
protein kinase activator activity (GO:0030295)	3/55	0.31093	0.625668	1.56755	1.83119	DDX3X;CMC4;TAOK1
methylated histone binding (GO:0035064)	3/55	0.31093	0.625668	1.56755	1.83119	MSH6;CBX5;ATRX
phosphatidylinositol-3,4,5-trisphosphate binding (GO:0005547)	2/32	0.315623	0.625866	1.81091	2.08835	ZFYVE16;OGT
estrogen receptor binding (GO:0030331)	2/32	0.315623	0.625866	1.81091	2.08835	NCOA1;CTNNB1
telomeric DNA binding (GO:0042162)	2/32	0.315623	0.625866	1.81091	2.08835	NCL;TINF2
semaphorin receptor activity (GO:0017154)	1/11	0.32852	0.625866	2.71535	3.02262	NRP1
inositol 1,4,5 trisphosphate binding (GO:0070679)	1/11	0.32852	0.625866	2.71535	3.02262	ITPR1
U6 snRNA binding (GO:0017070)	1/11	0.32852	0.625866	2.71535	3.02262	PRPF8
intramolecular oxidoreductase activity, transposing C=C bonds (GO:0016863)	1/11	0.32852	0.625866	2.71535	3.02262	IDI1
hexosaminidase activity (GO:0015929)	1/11	0.32852	0.625866	2.71535	3.02262	MGEA5
thioesterase binding (GO:0031996)	1/11	0.32852	0.625866	2.71535	3.02262	CDC42
immunoglobulin binding (GO:0019865)	1/11	0.32852	0.625866	2.71535	3.02262	LGALS3
dynactin binding (GO:0034452)	1/11	0.32852	0.625866	2.71535	3.02262	PAFAH1B1
intermediate filament binding (GO:0019215)	1/11	0.32852	0.625866	2.71535	3.02262	VIM
2 iron, 2 sulfur cluster binding (GO:0051537)	1/11	0.32852	0.625866	2.71535	3.02262	AOX1
cyclin-dependent protein serine/threonine kinase activity (GO:0004693)	2/33	0.328802	0.625866	1.7524	1.94919	PRPF4B;CDK13
cyclin-dependent protein kinase activity (GO:0097472)	2/34	0.34191	0.641089	1.69755	1.82182	PRPF4B;CDK13
RNA polymerase core enzyme binding (GO:0043175)	2/34	0.34191	0.641089	1.69755	1.82182	AGO2;HNRNPU
protein heterodimerization activity (GO:0046982)	11/265	0.343073	0.641089	1.17764	1.25986	MT-TP;TOP2B;TENM2;SCUBE1;MIGA1;BNIP3;BHLHE41;TCF4;FOS;SMC1A;EGFR
kinase inhibitor activity (GO:0019210)	3/59	0.350157	0.641089	1.45528	1.52714	SOCS3;PPP1R1B;DCN
microtubule plus-end binding (GO:0051010)	1/12	0.352404	0.641089	2.46837	2.57446	DST
fibroblast growth factor receptor binding (GO:0005104)	1/12	0.352404	0.641089	2.46837	2.57446	NPTN
potassium ion binding (GO:0030955)	1/12	0.352404	0.641089	2.46837	2.57446	ATP1A2
transcriptional repressor activity, RNA polymerase II activating transcription factor binding (GO:0098811)	1/12	0.352404	0.641089	2.46837	2.57446	FOS
sodium ion binding (GO:0031402)	1/12	0.352404	0.641089	2.46837	2.57446	ATP1A2
symporter activity (GO:0015293)	1/12	0.352404	0.641089	2.46837	2.57446	SLC5A3
basic amino acid transmembrane transporter activity (GO:0015174)	1/12	0.352404	0.641089	2.46837	2.57446	SLC7A2
voltage-gated chloride channel activity (GO:0005247)	1/12	0.352404	0.641089	2.46837	2.57446	ANO6
phosphoprotein phosphatase activity (GO:0004721)	6/136	0.354407	0.642363	1.25427	1.30107	PPP3CA;PTPRA;PTEN;PTPN11;CTDSPL2;PTPN13
ATP-dependent helicase activity (GO:0008026)	4/85	0.357698	0.645952	1.34165	1.3793	DDX17;DDX6;DDX3X;SKIV2L2
translation initiation factor activity (GO:0003743)	2/36	0.367869	0.659762	1.59753	1.59757	EIF2S3;AGO2
protein kinase activity (GO:0004672)	20/513	0.368021	0.659762	1.1035	1.10307	PDGFRB;PDGFRA;CSNK2A1;PRKDC;ROCK2;LRRK1;PRPF4B;EGFR;HIPK3;TTN;CDC42;PRKD3;TAOK1;PDK4;PKN2;ATM;CDK13;JAK3;PRKG1;JAK1
RNA polymerase II regulatory region sequence-specific DNA binding (GO:0000977)	18/460	0.372028	0.661042	1.10754	1.09512	EGR1;ZNF395;NR2F1;BHLHE41;FOS;ZC3H6;SREBF2;PER1;NFIA;TFDP2;IFI16;NFIB;PLAGL1;NFIC;CREBRF;TCF4;JUNB;IER2
insulin-like growth factor I binding (GO:0031994)	1/13	0.37544	0.661042	2.26256	2.21653	IGFBP4
histone demethylase activity (H3-K9 specific) (GO:0032454)	1/13	0.37544	0.661042	2.26256	2.21653	JMJD1C
protein kinase A catalytic subunit binding (GO:0034236)	1/13	0.37544	0.661042	2.26256	2.21653	PJA2
ubiquitin protein ligase activity involved in ERAD pathway (GO:1904264)	1/13	0.37544	0.661042	2.26256	2.21653	MARCH6
transmembrane receptor protein kinase activity (GO:0019199)	3/62	0.379428	0.665549	1.38107	1.33838	PDGFRB;PDGFRA;EGFR
frizzled binding (GO:0005109)	2/37	0.380699	0.665549	1.5518	1.49865	SFRP1;PTCH2
microtubule binding (GO:0008017)	8/195	0.390912	0.668638	1.16244	1.09185	MACF1;DST;MAP1B;HOOK3;LRPPRC;TPT1;PAFAH1B1;CAMSAP2
GTPase activity (GO:0003924)	9/222	0.391988	0.668638	1.14819	1.07531	CDC42;RAB5B;DDX3X;RAB14;ARHGDIB;RAB24;RHOBTB3;MUT;ARF5
ATPase regulator activity (GO:0060590)	2/38	0.393417	0.668638	1.50862	1.40737	ATPIF1;ATP1B2
divalent inorganic cation transmembrane transporter activity (GO:0072509)	2/38	0.393417	0.668638	1.50862	1.40737	SLC40A1;ITPR1
tropomyosin binding (GO:0005523)	1/14	0.397657	0.668638	2.08841	1.92586	TNNT3
insulin-like growth factor binding (GO:0005520)	1/14	0.397657	0.668638	2.08841	1.92586	IGFBP4
phosphatidylinositol monophosphate phosphatase activity (GO:0052744)	1/14	0.397657	0.668638	2.08841	1.92586	PTEN
CARD domain binding (GO:0050700)	1/14	0.397657	0.668638	2.08841	1.92586	MAVS
ribosomal small subunit binding (GO:0043024)	1/14	0.397657	0.668638	2.08841	1.92586	DDX3X
aldehyde dehydrogenase (NAD) activity (GO:0004029)	1/14	0.397657	0.668638	2.08841	1.92586	ALDH1A3
phosphatidylinositol-3-phosphatase activity (GO:0004438)	1/14	0.397657	0.668638	2.08841	1.92586	PTEN
protein kinase binding (GO:0019901)	19/495	0.39889	0.668638	1.08517	0.99735	SPAG9;PDGFRB;TOP2B;PDGFRA;CMC4;CLTC;RHOBTB3;ANK2;PTN;EGFR;PJA2;TTN;CDC42;MAVS;SPRED1;RB1CC1;TPR;UTRN;KIZ
amino acid binding (GO:0016597)	2/39	0.406015	0.668638	1.46777	1.323	SESN3;UBR2
ligand-dependent nuclear receptor transcription coactivator activity (GO:0030374)	3/65	0.408407	0.668638	1.31404	1.17671	NCOA1;SS18;NCOA7
mitogen-activated protein kinase kinase binding (GO:0031434)	3/65	0.408407	0.668638	1.31404	1.17671	PDGFRB;PDGFRA;EGFR
transcription factor activity, RNA polymerase II core promoter proximal region sequence-specific binding (GO:0000982)	11/280	0.41101	0.668638	1.1111	0.987922	CREBBP;NFIA;IFI16;NFIB;NFIC;EBF1;NR2F1;BHLHE41;TCF4;FOS;SREBF2
growth factor receptor binding (GO:0070851)	4/92	0.414351	0.668638	1.23447	1.08762	PDGFRB;PDGFRA;TXLNA;IL6ST
histone deacetylase activity (GO:0004407)	2/40	0.418485	0.668638	1.42907	1.24488	SIN3B;MIER1
intracellular ligand-gated ion channel activity (GO:0005217)	1/15	0.419086	0.668638	1.93913	1.68643	ITPR1
phosphatidylinositol phosphate kinase activity (GO:0016307)	1/15	0.419086	0.668638	1.93913	1.68643	PIK3C2A
oxidoreductase activity, acting on the CH-NH2 group of donors, oxygen as acceptor (GO:0016641)	1/15	0.419086	0.668638	1.93913	1.68643	VCAM1
RNA polymerase II carboxy-terminal domain kinase activity (GO:0008353)	1/15	0.419086	0.668638	1.93913	1.68643	CDK13
myosin V binding (GO:0031489)	1/15	0.419086	0.668638	1.93913	1.68643	RAB14
transmembrane receptor protein tyrosine phosphatase activity (GO:0005001)	1/15	0.419086	0.668638	1.93913	1.68643	PTPRA
transmembrane receptor protein phosphatase activity (GO:0019198)	1/15	0.419086	0.668638	1.93913	1.68643	PTPRA
insulin-like growth factor receptor binding (GO:0005159)	1/15	0.419086	0.668638	1.93913	1.68643	PIK3R1
5'-3' exonuclease activity (GO:0008409)	1/15	0.419086	0.668638	1.93913	1.68643	XRN1
protein tyrosine kinase activity (GO:0004713)	6/147	0.424428	0.674977	1.15576	0.990499	PDGFRB;PDGFRA;JAK3;EGFR;JAK1;TTN
oxidoreductase activity, acting on paired donors, with incorporation or reduction of molecular oxygen, NAD(P)H as one donor, and incorporation of one atom of oxygen (GO:0016709)	2/41	0.430821	0.679618	1.39235	1.17245	SQLE;MSMO1
protein serine/threonine kinase activity (GO:0004674)	14/368	0.436211	0.679618	1.07438	0.891335	CSNK2A1;PRKDC;ROCK2;LRRK1;PRPF4B;HIPK3;TTN;CDC42;PRKD3;TAOK1;ATM;PKN2;CDK13;PRKG1
purine ribonucleoside triphosphate binding (GO:0035639)	15/396	0.437988	0.679618	1.06955	0.882984	HSPA5;ATP5A1;RHOBTB3;HNRNPU;ATP1A2;PDS5B;MSH6;CDC42;RAB14;PPIP5K2;TAOK1;ATP5D;PDK4;HSPA1B;HSPA1A
proton-transporting ATPase activity, rotational mechanism (GO:0046961)	1/16	0.439753	0.679618	1.80977	1.4868	ATP5B
peptidase activator activity (GO:0016504)	1/16	0.439753	0.679618	1.80977	1.4868	PCOLCE
muscle alpha-actinin binding (GO:0051371)	1/16	0.439753	0.679618	1.80977	1.4868	TTN
alkali metal ion binding (GO:0031420)	1/16	0.439753	0.679618	1.80977	1.4868	ATP1A2
MHC class II protein complex binding (GO:0023026)	1/16	0.439753	0.679618	1.80977	1.4868	CD74
four-way junction DNA binding (GO:0000400)	1/16	0.439753	0.679618	1.80977	1.4868	MSH6
transferase activity, transferring pentosyl groups (GO:0016763)	2/42	0.443016	0.680395	1.35748	1.10519	TIPARP;PARP14
protein deacetylase activity (GO:0033558)	2/42	0.443016	0.680395	1.35748	1.10519	SIN3B;MIER1
phospholipase activity (GO:0004620)	3/69	0.446367	0.682605	1.23414	0.995476	PLA2G16;RARRES3;PAFAH1B1
non-membrane spanning protein tyrosine kinase activity (GO:0004715)	2/43	0.455064	0.682605	1.3243	1.04264	JAK3;JAK1
ATP-dependent microtubule motor activity, minus-end-directed (GO:0008569)	1/17	0.459685	0.682605	1.69657	1.31859	DYNC1H1
RNA cap binding (GO:0000339)	1/17	0.459685	0.682605	1.69657	1.31859	AGO2
ligand-dependent nuclear receptor binding (GO:0016922)	1/17	0.459685	0.682605	1.69657	1.31859	NCOA1
monovalent inorganic cation transmembrane transporter activity (GO:0015077)	1/17	0.459685	0.682605	1.69657	1.31859	ATP5S
CXCR chemokine receptor binding (GO:0045236)	1/17	0.459685	0.682605	1.69657	1.31859	CXCL12
oxidoreductase activity, acting on the CH-CH group of donors, NAD or NADP as acceptor (GO:0016628)	1/17	0.459685	0.682605	1.69657	1.31859	DHCR24
GTP-Rho binding (GO:0017049)	1/17	0.459685	0.682605	1.69657	1.31859	TRIOBP
H4 histone acetyltransferase activity (GO:0010485)	1/17	0.459685	0.682605	1.69657	1.31859	OGT
receptor antagonist activity (GO:0048019)	1/17	0.459685	0.682605	1.69657	1.31859	MT-RNR2
actin filament binding (GO:0051015)	5/127	0.472768	0.698528	1.11265	0.833544	MACF1;TRIOBP;EGFR;SYNE1;TTN
phosphatidylinositol binding (GO:0035091)	4/100	0.477617	0.698528	1.13113	0.835843	EEA1;ZFYVE16;ITPR1;SNX9
SUMO transferase activity (GO:0019789)	1/18	0.47891	0.698528	1.59669	1.17555	MDM2
ankyrin binding (GO:0030506)	1/18	0.47891	0.698528	1.59669	1.17555	SPTBN1
semaphorin receptor binding (GO:0030215)	1/18	0.47891	0.698528	1.59669	1.17555	SEMA3D
voltage-gated anion channel activity (GO:0008308)	1/18	0.47891	0.698528	1.59669	1.17555	ANO6
core promoter sequence-specific DNA binding (GO:0001046)	3/73	0.483319	0.699889	1.16338	0.845867	KMT2A;FOS;ZNF431
myosin binding (GO:0017022)	2/46	0.490284	0.699889	1.23381	0.879425	RAB14;TRIOBP
RNA polymerase binding (GO:0070063)	1/19	0.497451	0.699889	1.5079	1.05291	PKN2
MHC protein complex binding (GO:0023023)	1/19	0.497451	0.699889	1.5079	1.05291	CD74
intracellular chloride channel activity (GO:0061778)	1/19	0.497451	0.699889	1.5079	1.05291	ANO6
intracellular calcium activated chloride channel activity (GO:0005229)	1/19	0.497451	0.699889	1.5079	1.05291	ANO6
neuropilin binding (GO:0038191)	1/19	0.497451	0.699889	1.5079	1.05291	SEMA3D
R-SMAD binding (GO:0070412)	1/19	0.497451	0.699889	1.5079	1.05291	FOS
spectrin binding (GO:0030507)	1/19	0.497451	0.699889	1.5079	1.05291	ANK2
transcriptional repressor activity, RNA polymerase II transcription regulatory region sequence-specific binding (GO:0001227)	6/159	0.499429	0.699889	1.06444	0.739032	CREBBP;ZEB2;IFI16;NR2F1;BHLHE41;SREBF2
carboxylic ester hydrolase activity (GO:0052689)	4/103	0.500676	0.699889	1.09668	0.75868	PLA2G16;RARRES3;PGLS;PAFAH1B1
protein phosphatase regulator activity (GO:0019888)	2/47	0.501702	0.699889	1.20633	0.832065	PPP1R1B;PTN
metal ion binding (GO:0046872)	16/442	0.506633	0.699889	1.01938	0.693147	LRP1;HSPA5;C1R;ITPR1;LTBP4;TTN;MSH6;PPP3CA;CLEC3B;MT2A;SCUBE1;PLSCR4;TNNT3;CDH11;TPT1;FBN1
steroid hormone receptor binding (GO:0035258)	3/76	0.510243	0.699889	1.11539	0.750513	NCOA1;EP300;CTNNB1
acetylgalactosaminyltransferase activity (GO:0008376)	2/48	0.512954	0.699889	1.18005	0.787762	GALNT16;CHSY1
phospholipid transporter activity (GO:0005548)	2/48	0.512954	0.699889	1.18005	0.787762	MT-TP;PLSCR4
G-protein coupled receptor binding (GO:0001664)	5/133	0.513446	0.699889	1.06017	0.706717	SFRP1;CXCL12;PENK;HSPA1B;HSPA1A
intramolecular oxidoreductase activity, transposing S-S bonds (GO:0016864)	1/20	0.515334	0.699889	1.42847	0.946988	TMX4
protein disulfide isomerase activity (GO:0003756)	1/20	0.515334	0.699889	1.42847	0.946988	TMX4
organic cation transmembrane transporter activity (GO:0015101)	1/20	0.515334	0.699889	1.42847	0.946988	SLC22A3
transcription factor activity, RNA polymerase II core promoter sequence-specific (GO:0000983)	1/20	0.515334	0.699889	1.42847	0.946988	TAF9
K63-linked polyubiquitin modification-dependent protein binding (GO:0070530)	1/20	0.515334	0.699889	1.42847	0.946988	PRPF8
low-density lipoprotein particle receptor binding (GO:0050750)	1/20	0.515334	0.699889	1.42847	0.946988	CLTC
ligand-gated calcium channel activity (GO:0099604)	1/20	0.515334	0.699889	1.42847	0.946988	ITPR1
mitogen-activated protein kinase binding (GO:0051019)	1/20	0.515334	0.699889	1.42847	0.946988	TPR
kinase binding (GO:0019900)	15/418	0.522457	0.707614	1.00999	0.655698	PDGFRB;CMC4;CLTC;RHOBTB3;ANK2;PTN;TTN;CDC42;PER1;MAVS;SPRED1;RB1CC1;CTNNB1;UTRN;KIZ
protein kinase regulator activity (GO:0019887)	4/107	0.530708	0.711551	1.05387	0.667674	SOCS3;KIDINS220;PPP1R1B;DCN
voltage-gated ion channel activity (GO:0005244)	1/21	0.532581	0.711551	1.35697	0.85492	ANO6
lysine N-methyltransferase activity (GO:0016278)	1/21	0.532581	0.711551	1.35697	0.85492	SETD2
polypeptide N-acetylgalactosaminyltransferase activity (GO:0004653)	1/21	0.532581	0.711551	1.35697	0.85492	GALNT16
hydrogen-exporting ATPase activity (GO:0036442)	1/21	0.532581	0.711551	1.35697	0.85492	ATP5B
cytokine receptor binding (GO:0005126)	5/137	0.539832	0.719289	1.02782	0.633652	TGFBR3;SPRED1;CXCL12;IL6ST;JAK1
protein transporter activity (GO:0008565)	3/80	0.544954	0.720114	1.05723	0.641796	ZFYVE16;LRP1;MIA3
SH3/SH2 adaptor activity (GO:0005070)	2/51	0.545687	0.720114	1.10762	0.670898	PTPN11;TOB1
GDP binding (GO:0019003)	2/51	0.545687	0.720114	1.10762	0.670898	RAB5B;RAB14
solute:sodium symporter activity (GO:0015370)	1/22	0.549215	0.720114	1.29229	0.774423	SLC5A3
actinin binding (GO:0042805)	1/22	0.549215	0.720114	1.29229	0.774423	TTN
fibroblast growth factor binding (GO:0017134)	1/22	0.549215	0.720114	1.29229	0.774423	GLG1
endopeptidase inhibitor activity (GO:0004866)	4/111	0.559824	0.729508	1.01426	0.588408	SERPINE2;SERPINE1;SERPING1;A2M
ATPase activator activity (GO:0001671)	1/23	0.565258	0.729508	1.23348	0.703669	ATP1B2
voltage-gated ion channel activity involved in regulation of postsynaptic membrane potential (GO:1905030)	1/23	0.565258	0.729508	1.23348	0.703669	SCN7A
calcium-release channel activity (GO:0015278)	1/23	0.565258	0.729508	1.23348	0.703669	ITPR1
calcium activated cation channel activity (GO:0005227)	1/23	0.565258	0.729508	1.23348	0.703669	ANO6
voltage-gated sodium channel activity (GO:0005248)	1/23	0.565258	0.729508	1.23348	0.703669	SCN7A
iron ion binding (GO:0005506)	2/54	0.576852	0.737887	1.04356	0.574135	AOX1;FTL
miRNA binding (GO:0035198)	1/24	0.580731	0.737887	1.17979	0.641179	AGO2
DNA secondary structure binding (GO:0000217)	1/24	0.580731	0.737887	1.17979	0.641179	MSH6
death receptor activity (GO:0005035)	1/24	0.580731	0.737887	1.17979	0.641179	LTBR
ammonium transmembrane transporter activity (GO:0008519)	1/24	0.580731	0.737887	1.17979	0.641179	SLC22A3
tumor necrosis factor-activated receptor activity (GO:0005031)	1/24	0.580731	0.737887	1.17979	0.641179	LTBR
transcription corepressor activity (GO:0003714)	7/203	0.586109	0.742806	0.968598	0.517474	SIN3B;BHLHE41;HNRNPU;JUNB;TOB1;AES;HSPA1A
ion gated channel activity (GO:0022839)	1/25	0.595654	0.746687	1.13058	0.585746	ANO6
metal ion transmembrane transporter activity (GO:0046873)	1/25	0.595654	0.746687	1.13058	0.585746	ITPR1
N-acyltransferase activity (GO:0016410)	1/25	0.595654	0.746687	1.13058	0.585746	EP300
exoribonuclease activity, producing 5'-phosphomonoesters (GO:0016896)	1/25	0.595654	0.746687	1.13058	0.585746	XRN1
amino acid transmembrane transporter activity (GO:0015171)	2/56	0.596744	0.746687	1.00481	0.518748	SLC38A2;SLC7A2
neuropeptide hormone activity (GO:0005184)	1/26	0.610046	0.759477	1.0853	0.536376	PENK
alpha-tubulin binding (GO:0043014)	1/26	0.610046	0.759477	1.0853	0.536376	SETD2
beta-tubulin binding (GO:0048487)	1/27	0.623927	0.772554	1.0435	0.492241	LRPPRC
RNA polymerase II core promoter sequence-specific DNA binding (GO:0000979)	1/27	0.623927	0.772554	1.0435	0.492241	FOS
Rho guanyl-nucleotide exchange factor activity (GO:0005089)	2/59	0.625251	0.772554	0.951773	0.446954	TRIO;DOCK1
zinc ion binding (GO:0008270)	10/302	0.635249	0.779643	0.928077	0.421104	EEA1;EGR1;MT2A;ZNF91;RPS27;KMT2A;KAT6A;MYCBP2;MDM2;MDM4
ATP-dependent DNA helicase activity (GO:0004003)	1/28	0.637314	0.779643	1.0048	0.452654	DDX3X
inorganic anion exchanger activity (GO:0005452)	1/28	0.637314	0.779643	1.0048	0.452654	SLC22A3
kinesin binding (GO:0019894)	1/28	0.637314	0.779643	1.0048	0.452654	SPAG9
protein serine/threonine phosphatase activity (GO:0004722)	2/61	0.643373	0.785106	0.919414	0.405489	PPP3CA;PTEN
ubiquitin conjugating enzyme binding (GO:0031624)	1/29	0.650226	0.78569	0.968863	0.417033	MARCH6
alpha-actinin binding (GO:0051393)	1/29	0.650226	0.78569	0.968863	0.417033	TTN
WW domain binding (GO:0050699)	1/29	0.650226	0.78569	0.968863	0.417033	ENAH
phosphotyrosine residue binding (GO:0001784)	1/29	0.650226	0.78569	0.968863	0.417033	PIK3R1
small GTPase binding (GO:0031267)	2/63	0.660796	0.794892	0.889177	0.368395	ACAP2;SORL1
Hsp90 protein binding (GO:0051879)	1/30	0.662678	0.794892	0.935406	0.384887	CSNK2A1
NADP binding (GO:0050661)	1/30	0.662678	0.794892	0.935406	0.384887	HMGCR
carboxylic acid transmembrane transporter activity (GO:0046943)	2/64	0.669248	0.800823	0.87479	0.351317	SLC38A2;SLC7A2
cation transmembrane transporter activity (GO:0008324)	3/97	0.675106	0.805877	0.865263	0.339949	SLC22A3;SCN7A;SLC7A2
cysteine-type peptidase activity (GO:0008234)	2/65	0.677528	0.806815	0.860859	0.335136	SFRP1;CTSC
transcriptional activator activity, RNA polymerase II transcription regulatory region sequence-specific binding (GO:0001228)	9/284	0.683755	0.811271	0.886434	0.336983	NFIA;TFDP2;NFIB;PLAGL1;NFIC;EBF1;CREBRF;TCF4;IER2
secondary active transmembrane transporter activity (GO:0015291)	2/66	0.685639	0.811271	0.847364	0.319798	SLC22A3;SLC5A3
transition metal ion transmembrane transporter activity (GO:0046915)	1/32	0.686271	0.811271	0.874966	0.32941	SLC40A1
regulatory region DNA binding (GO:0000975)	7/224	0.687852	0.811271	0.8739	0.326997	KMT2A;ZNF516;TAF9;FOS;CDK13;SMARCA2;NFE2L2
translation factor activity, RNA binding (GO:0008135)	2/67	0.693582	0.814784	0.834284	0.305253	EIF2S3;AGO2
sodium-independent organic anion transmembrane transporter activity (GO:0015347)	1/33	0.697442	0.814784	0.847579	0.305413	SLC22A3
ion channel inhibitor activity (GO:0008200)	1/33	0.697442	0.814784	0.847579	0.305413	ITPR1
glucuronosyltransferase activity (GO:0015020)	1/33	0.697442	0.814784	0.847579	0.305413	CHSY1
protein phosphorylated amino acid binding (GO:0045309)	1/34	0.708215	0.824345	0.821852	0.283545	PIK3R1
growth factor activity (GO:0008083)	2/69	0.70897	0.824345	0.809296	0.278351	MDK;PTN
ubiquitin-like protein conjugating enzyme binding (GO:0044390)	1/35	0.718606	0.833277	0.797639	0.263573	MARCH6
phosphatase activity (GO:0016791)	3/104	0.720032	0.833277	0.805001	0.26441	PTEN;PTPN11;CTDSPL2
sodium ion transmembrane transporter activity (GO:0015081)	2/71	0.723707	0.834553	0.785757	0.254089	ATP1A2;ATP1B2
ubiquitin-protein transferase activity (GO:0004842)	13/417	0.724521	0.834553	0.87061	0.280549	RNF24;HUWE1;RC3H1;UBR2;MARCH6;PJA2;CDC42;RNF213;HECTD1;MDM2;MDM4;TRIP12;TRIM56
Rho GTPase binding (GO:0017048)	2/72	0.730836	0.839865	0.774491	0.242854	ARHGDIB;TRIOBP
cytokine receptor activity (GO:0004896)	2/73	0.737808	0.845906	0.763543	0.232172	CD74;IL6ST
transcriptional activator activity, RNA polymerase II core promoter proximal region sequence-specific binding (GO:0001077)	5/175	0.749649	0.857376	0.796492	0.229509	NFIA;NFIB;NFIC;EBF1;TCF4
hydrolase activity, acting on carbon-nitrogen (but not peptide) bonds, in linear amides (GO:0016811)	2/75	0.751291	0.857376	0.742547	0.21234	SIN3B;MIER1
receptor tyrosine kinase binding (GO:0030971)	1/39	0.756602	0.861443	0.713529	0.199016	TOB1
transition metal ion binding (GO:0046914)	12/399	0.762474	0.865319	0.838496	0.227389	EEA1;EGR1;MT2A;ZNF91;RPS27;KMT2A;KAT6A;MYCBP2;MDM2;AOX1;MDM4;FTL
sodium channel activity (GO:0005272)	1/40	0.765272	0.865319	0.695197	0.185982	SCN7A
protein kinase C binding (GO:0005080)	1/40	0.765272	0.865319	0.695197	0.185982	TOP2B
protein methyltransferase activity (GO:0008276)	1/41	0.773633	0.866821	0.677782	0.173958	SETD2
phosphotransferase activity, phosphate group as acceptor (GO:0016776)	1/41	0.773633	0.866821	0.677782	0.173958	PPIP5K2
aminoacyl-tRNA ligase activity (GO:0004812)	1/41	0.773633	0.866821	0.677782	0.173958	IARS2
pyrophosphatase activity (GO:0016462)	1/41	0.773633	0.866821	0.677782	0.173958	DDX3X
phosphatidylinositol phosphate binding (GO:1901981)	2/81	0.788205	0.872669	0.685937	0.163251	ZFYVE16;OGT
cysteine-type endopeptidase activity (GO:0004197)	2/81	0.788205	0.872669	0.685937	0.163251	SFRP1;CTSC
potassium channel regulator activity (GO:0015459)	1/43	0.789474	0.872669	0.645439	0.152575	AKAP9
Rac GTPase binding (GO:0048365)	1/43	0.789474	0.872669	0.645439	0.152575	ARHGDIB
rRNA binding (GO:0019843)	1/43	0.789474	0.872669	0.645439	0.152575	MDM2
polyubiquitin modification-dependent protein binding (GO:0031593)	1/43	0.789474	0.872669	0.645439	0.152575	PRPF8
transforming growth factor beta receptor binding (GO:0005160)	1/44	0.796974	0.878989	0.630396	0.143058	TGFBR3
hormone activity (GO:0005179)	2/83	0.799393	0.879689	0.66893	0.149775	GPNMB;PENK
tubulin binding (GO:0015631)	7/255	0.805766	0.884728	0.76342	0.164869	SETD2;MAP1B;TPR;HOOK3;LRPPRC;TPT1;PAFAH1B1
chemokine activity (GO:0008009)	1/46	0.811184	0.888697	0.602316	0.126041	CXCL12
calcium-dependent phospholipid binding (GO:0005544)	1/47	0.817911	0.891292	0.589192	0.118428	ANXA5
purine ribonucleoside binding (GO:0032550)	4/159	0.821135	0.891292	0.698417	0.137635	CDC42;RAB5B;RAB14;RHOBTB3
flavin adenine dinucleotide binding (GO:0050660)	1/48	0.8244	0.891292	0.576626	0.111346	AOX1
ATP-dependent microtubule motor activity (GO:1990939)	1/48	0.8244	0.891292	0.576626	0.111346	DYNC1H1
inorganic anion transmembrane transporter activity (GO:0015103)	1/48	0.8244	0.891292	0.576626	0.111346	SLC22A3
protein tyrosine kinase binding (GO:1990782)	1/48	0.8244	0.891292	0.576626	0.111346	TOB1
chemokine receptor binding (GO:0042379)	1/49	0.830657	0.894136	0.564583	0.104752	CXCL12
L-amino acid transmembrane transporter activity (GO:0015179)	1/49	0.830657	0.894136	0.564583	0.104752	SLC7A2
acetylglucosaminyltransferase activity (GO:0008375)	1/50	0.836692	0.898669	0.553032	0.0986051	OGT
RNA polymerase II regulatory region DNA binding (GO:0001012)	5/201	0.846065	0.906655	0.689896	0.115322	EGR1;TFDP2;PLAGL1;CREBRF;IER2
ion channel activity (GO:0005216)	2/93	0.847805	0.906655	0.595112	0.0982558	SCN7A;ANO6
repressing transcription factor binding (GO:0070491)	1/53	0.853538	0.91081	0.521046	0.0825152	CBX5
guanyl ribonucleotide binding (GO:0032561)	4/170	0.858525	0.914153	0.651761	0.099419	CDC42;RAB5B;RAB14;RHOBTB3
protein homodimerization activity (GO:0042803)	19/664	0.863464	0.917431	0.793646	0.11651	PDGFRA;TENM2;KMT2A;RBPMS;MIGA1;BNIP3;ATPIF1;BHLHE41;MUT;SYNE1;EEA1;ALDH1A3;TPR;CDH11;AOX1;SNX9;TCF4;IL6ST;PAFAH1B1
transferase activity, transferring hexosyl groups (GO:0016758)	2/100	0.875099	0.927793	0.552402	0.0737007	KDELC2;OGT
metallopeptidase activity (GO:0008237)	2/102	0.882026	0.931319	0.541298	0.0679513	ADAMTS5;ADAMTS1
nuclease activity (GO:0004518)	1/59	0.882203	0.931319	0.466999	0.0585306	LRPPRC
chloride channel activity (GO:0005254)	1/61	0.890453	0.933965	0.451385	0.0523719	ANO6
anion transmembrane transporter activity (GO:0008509)	1/62	0.894359	0.933965	0.443962	0.0495674	SLC22A3
cation channel activity (GO:0005261)	3/146	0.895628	0.933965	0.567323	0.0625358	SLC40A1;SCN7A;ANO6
sequence-specific DNA binding (GO:0043565)	10/394	0.89746	0.933965	0.702308	0.0759803	EGR1;ZEB2;KMT2A;NCL;ZNF516;TINF2;NR2F1;HNRNPU;CXXC5;BPTF
UDP-glycosyltransferase activity (GO:0008194)	1/63	0.898126	0.933965	0.436779	0.0469295	OGT
GTP binding (GO:0005525)	3/147	0.898216	0.933965	0.563353	0.0604732	CDC42;RAB14;RHOBTB3
peptidase activity, acting on L-amino acid peptides (GO:0070011)	4/185	0.898623	0.933965	0.597279	0.0638443	ADAMTS5;ADAMTS1;C1R;CTSC
enhancer sequence-specific DNA binding (GO:0001158)	1/64	0.901759	0.933965	0.429823	0.044447	ZNF395
transcription factor activity, RNA polymerase II distal enhancer sequence-specific binding (GO:0003705)	1/64	0.901759	0.933965	0.429823	0.044447	BHLHE41
metalloendopeptidase activity (GO:0004222)	1/65	0.905263	0.935628	0.423085	0.0421096	ADAMTS5
organic anion transmembrane transporter activity (GO:0008514)	1/70	0.920996	0.949897	0.392325	0.0322883	SLC22A3
heme binding (GO:0020037)	1/72	0.926532	0.953612	0.381234	0.0290907	CYP51A1
calcium ion transmembrane transporter activity (GO:0015085)	1/77	0.938737	0.964161	0.35606	0.0225103	ITPR1
immunoglobulin receptor binding (GO:0034987)	1/81	0.947025	0.970651	0.338187	0.0184074	TRBC2
single-stranded DNA binding (GO:0003697)	1/87	0.957406	0.97878	0.314494	0.0136893	HNRNPU
oxidoreductase activity, acting on the CH-OH group of donors, NAD or NADP as acceptor (GO:0016616)	1/88	0.958927	0.97878	0.310863	0.0130378	HMGCR
cytokine activity (GO:0005125)	2/155	0.975806	0.993952	0.352812	0.00864075	TXLNA;CXCL12
GTPase activator activity (GO:0005096)	4/249	0.978714	0.994857	0.439777	0.00946229	NRP1;ACAP2;ARHGAP20;A2M
GTPase regulator activity (GO:0030695)	4/275	0.98926	0.998756	0.397042	0.00428738	NRP1;ACAP2;ARHGAP20;A2M
magnesium ion binding (GO:0000287)	1/127	0.990064	0.998756	0.214207	0.00213891	MSH6
Rab GTPase binding (GO:0017137)	1/130	0.991093	0.998756	0.209193	0.00187165	RHOBTB3
serine-type endopeptidase activity (GO:0004252)	2/196	0.993353	0.998756	0.277653	0.00185162	C1S;C1R
endopeptidase activity (GO:0004175)	5/354	0.995741	0.998756	0.384344	0.0016404	ADAMTS5;SFRP1;C1S;C1R;CTSC
G-protein coupled receptor activity (GO:0004930)	3/267	0.996401	0.998756	0.305358	0.00110111	PDGFRB;SFRP1;FZD3
serine-type peptidase activity (GO:0008236)	2/220	0.996935	0.998756	0.246775	0.000757528	C1S;C1R
Ras GTPase binding (GO:0017016)	1/184	0.998756	0.998756	0.147048	0.000183066	RHOBTB3

## Sheet: Reactome_2016
Term	Overlap	P.value	Adjusted.P.value	Odds.Ratio	Combined.Score	Genes
Formation of ATP by chemiosmotic coupling Homo sapiens R-HSA-163210	15/16	2.45208e-21	2.09408e-18	415.69	19727.5	ATP5S;ATP5A1;ATP5C1;ATP5J;ATP5G3;ATP5H;ATP5F1;ATP5G2;ATP5O;ATP5G1;ATP5L;ATP5J2;ATP5B;ATP5E;ATP5D
Collagen biosynthesis and modifying enzymes Homo sapiens R-HSA-1650814	13/63	2.63707e-07	7.37242e-05	7.16639	108.56	COL15A1;CRTAP;COL14A1;PCOLCE;COL1A1;COL3A1;COL1A2;COL4A2;COL5A1;COL6A2;COL6A1;COL4A5;COL6A3
Assembly of collagen fibrils and other multimeric structures Homo sapiens R-HSA-2022090	12/54	3.23407e-07	7.37242e-05	7.86716	117.57	COL1A1;COL15A1;COL3A1;COL1A2;DST;COL4A2;COL5A1;COL6A2;COL6A1;COL4A5;COL6A3;PCOLCE
Extracellular matrix organization Homo sapiens R-HSA-1474244	29/283	3.45312e-07	7.37242e-05	3.18664	47.4134	COL15A1;LAMA2;COL14A1;LAMC3;SERPINE1;LTBP4;LTBP3;FBLN2;ADAMTS5;ADAMTS1;ITGB8;A2M;CRTAP;VCAM1;DST;LUM;PCOLCE;LAMB1;DCN;COL1A1;COL3A1;COL1A2;COL4A2;COL5A1;COL6A2;COL6A1;COL4A5;COL6A3;FBN1
Respiratory electron transport, ATP synthesis by chemiosmotic coupling, and heat production by uncoupling proteins. Homo sapiens R-HSA-163200	16/109	1.51002e-06	0.000236985	4.75185	63.6909	ATP5S;ATP5A1;ATP5C1;ATP5J;ATP5H;ATP5G3;ATP5O;ATP5G2;ATP5F1;ATP5G1;LRPPRC;ATP5J2;ATP5L;ATP5B;ATP5E;ATP5D
Collagen formation Homo sapiens R-HSA-1474290	14/85	1.665e-06	0.000236985	5.43682	72.3406	COL15A1;CRTAP;DST;COL14A1;PCOLCE;COL1A1;COL3A1;COL1A2;COL4A2;COL5A1;COL6A2;COL6A1;COL4A5;COL6A3
Cholesterol biosynthesis Homo sapiens R-HSA-191273	7/23	1.03802e-05	0.00126638	11.9772	137.446	IDI1;SQLE;CYP51A1;DHCR24;MSMO1;HMGCR;FDFT1
The citric acid (TCA) cycle and respiratory electron transport Homo sapiens R-HSA-1428517	17/153	3.25079e-05	0.00342167	3.44975	35.6498	ATP5S;ATP5A1;ATP5C1;ATP5J;ATP5H;ATP5G3;ATP5O;ATP5G2;ATP5F1;ATP5G1;LRPPRC;ATP5J2;ATP5L;ATP5B;ATP5E;ATP5D;PDK4
Scavenging by Class A Receptors Homo sapiens R-HSA-3000480	6/19	3.60598e-05	0.00342167	12.6193	129.1	COLEC12;COL1A1;COL3A1;COL1A2;COL4A2;FTL
Activation of gene expression by SREBF (SREBP) Homo sapiens R-HSA-2426168	8/42	9.91367e-05	0.00846627	6.44465	59.4133	NCOA1;IDI1;SQLE;CREBBP;CYP51A1;HMGCR;SREBF2;FDFT1
Regulation of cholesterol biosynthesis by SREBP (SREBF) Homo sapiens R-HSA-1655829	9/55	0.000126641	0.00983196	5.36315	48.1298	NCOA1;IDI1;SQLE;CREBBP;INSIG1;CYP51A1;HMGCR;SREBF2;FDFT1
Cohesin Loading onto Chromatin Homo sapiens R-HSA-2470946	4/9	0.000172987	0.0123109	21.8207	189.017	NIPBL;STAG2;PDS5B;SMC1A
Antigen Presentation: Folding, assembly and peptide loading of class I MHC Homo sapiens R-HSA-983170	6/25	0.000196153	0.0128858	8.63158	73.6845	HSPA5;CANX;HLA-B;SEC31A;TAPBP;HLA-E
LRR FLII-interacting protein 1 (LRRFIP1) activates type I IFN production Homo sapiens R-HSA-3134973	3/5	0.000424015	0.0243652	40.8623	317.326	CREBBP;CTNNB1;EP300
Interleukin-6 signaling Homo sapiens R-HSA-1059683	4/11	0.00042796	0.0243652	15.5846	120.881	SOCS3;PTPN11;IL6ST;JAK1
Pre-NOTCH Transcription and Translation Homo sapiens R-HSA-1912408	7/41	0.000545746	0.0291292	5.63106	42.3082	NOTCH2;CREBBP;TFDP2;AGO2;EP300;TNRC6A;TNRC6B
Mitotic Telophase/Cytokinesis Homo sapiens R-HSA-68884	4/13	0.000875995	0.0440059	12.1201	85.3271	NIPBL;STAG2;PDS5B;SMC1A
Ca2+ pathway Homo sapiens R-HSA-4086398	8/61	0.00136757	0.0600634	4.13022	27.2377	PPP3CA;FZD3;AGO2;ITPR1;CTNNB1;PRKG1;TNRC6A;TNRC6B
Signaling by PDGF Homo sapiens R-HSA-186797	25/364	0.00137471	0.0600634	2.03716	13.4239	ITPR1;PTEN;PIK3R1;EGFR;PSMD9;SPRED1;JAK3;SPTAN1;SPTBN1;JAK1;PDGFRB;PDGFRA;PTPN11;COL4A2;PTPRA;COL6A2;AKAP9;AGO2;COL6A1;MDM2;COL4A5;COL6A3;VCL;TNRC6A;TNRC6B
Post-transcriptional silencing by small RNAs Homo sapiens R-HSA-426496	3/7	0.00140664	0.0600634	20.429	134.148	AGO2;TNRC6A;TNRC6B
Interferon alpha/beta signaling Homo sapiens R-HSA-909733	8/68	0.00276341	0.112378	3.64704	21.4858	SOCS3;EGR1;IFITM1;IFITM2;HLA-B;PTPN11;JAK1;HLA-E
MAPK1 (ERK2) activation Homo sapiens R-HSA-112411	3/9	0.00320045	0.116422	13.6179	78.2277	PTPN11;IL6ST;JAK1
Myogenesis Homo sapiens R-HSA-525793	5/29	0.0032718	0.116422	5.6849	32.5314	CDC42;SPAG9;CTNNA1;CTNNB1;TCF4
CDO in myogenesis Homo sapiens R-HSA-375170	5/29	0.0032718	0.116422	5.6849	32.5314	CDC42;SPAG9;CTNNA1;CTNNB1;TCF4
BMAL1:CLOCK,NPAS2 activates circadian gene expression Homo sapiens R-HSA-1368108	6/42	0.00348111	0.118915	4.55154	25.7635	NCOA1;PER1;CREBBP;SERPINE1;BHLHE41;EP300
Pre-NOTCH Expression and Processing Homo sapiens R-HSA-1912422	7/57	0.00393311	0.126756	3.82594	21.1893	NOTCH2;CREBBP;TFDP2;AGO2;EP300;TNRC6A;TNRC6B
Regulation of TP53 Activity through Methylation Homo sapiens R-HSA-6804760	4/19	0.0040075	0.126756	7.26978	40.1262	MDM2;EP300;MDM4;ATM
Establishment of Sister Chromatid Cohesion Homo sapiens R-HSA-2468052	3/10	0.00445199	0.131103	11.6719	63.1965	STAG2;PDS5B;SMC1A
MAPK3 (ERK1) activation Homo sapiens R-HSA-110056	3/10	0.00445199	0.131103	11.6719	63.1965	PTPN11;IL6ST;JAK1
Binding and Uptake of Ligands by Scavenger Receptors Homo sapiens R-HSA-2173782	8/74	0.0046813	0.133261	3.31445	17.7793	COLEC12;COL1A1;COL3A1;COL1A2;COL4A2;LRP1;HBB;FTL
Axon guidance Homo sapiens R-HSA-422475	30/515	0.00581611	0.154264	1.70798	8.79118	NRP1;TRIO;ROCK2;CLTC;EGFR;ACTG1;CDC42;PSMD9;SPRED1;SCN7A;JAK3;SPTAN1;SPTBN1;JAK1;PDGFRB;PDGFRA;CSNK2A1;PTPN11;ANK2;LAMB1;ENAH;COL4A2;PTPRA;COL6A2;AKAP9;COL6A1;COL4A5;COL6A3;DOCK1;VCL
RHO GTPases activate IQGAPs Homo sapiens R-HSA-5626467	3/11	0.00596101	0.154264	10.2124	52.3132	CDC42;CTNNA1;CTNNB1
Interleukin-7 signaling Homo sapiens R-HSA-1266695	3/11	0.00596101	0.154264	10.2124	52.3132	PIK3R1;JAK3;JAK1
COPI-mediated anterograde transport Homo sapiens R-HSA-6807878	8/78	0.00643865	0.161724	3.12441	15.764	DYNC1H1;COPB1;GOLGB1;ANK2;SPTAN1;ARF5;SPTBN1;ARCN1
ER to Golgi Anterograde Transport Homo sapiens R-HSA-199977	11/131	0.00710912	0.173463	2.51023	12.4165	DYNC1H1;COPB1;GOLGB1;ANK2;MIA3;SPTAN1;SPTBN1;CTSC;ARF5;SEC31A;ARCN1
Signaling by EGFR Homo sapiens R-HSA-177929	22/355	0.00856505	0.190974	1.81763	8.65205	PDGFRB;PDGFRA;ITPR1;PTEN;PTPN11;PIK3R1;EGFR;CDC42;PSMD9;SPRED1;PTPRA;AKAP9;AGO2;MDM2;SPRY1;JAK3;SPTAN1;SPTBN1;VCL;TNRC6A;JAK1;TNRC6B
Innate Immune System Homo sapiens R-HSA-168249	42/807	0.00896025	0.190974	1.52019	7.16761	CFH;C1S;PRKDC;C1R;ITPR1;PTEN;PIK3R1;EGFR;ACTG1;EEA1;CDC42;PSMD9;LGALS3;PPP3CA;SPRED1;C7;IFI16;EP300;JAK3;SPTAN1;SPTBN1;JAK1;PDGFRB;PDGFRA;CREBBP;HLA-B;PTPN11;FOS;HLA-E;MAVS;PTPRA;AGO2;AKAP9;MDM2;TXNIP;CTNNB1;CD46;DOCK1;TNRC6A;VCL;TRIM56;TNRC6B
Developmental Biology Homo sapiens R-HSA-1266738	41/786	0.00939839	0.190974	1.5232	7.10909	NRP1;TRIO;CEBPD;ROCK2;KMT2C;CLTC;EGFR;ACTG1;CDC42;PSMD9;SPRED1;CTNNA1;EP300;SCN7A;JAK3;SPTAN1;SPTBN1;JAK1;SPAG9;NCOA1;PDGFRB;PDGFRA;CREBBP;CSNK2A1;EBF1;PTPN11;ANK2;LAMB1;SREBF2;ENAH;COL4A2;PTPRA;COL6A2;AKAP9;COL6A1;CTNNB1;COL4A5;COL6A3;TCF4;DOCK1;VCL
NCAM1 interactions Homo sapiens R-HSA-419037	5/37	0.00951392	0.190974	4.26191	19.8392	COL4A2;COL6A2;COL6A1;COL4A5;COL6A3
DAP12 interactions Homo sapiens R-HSA-2172127	22/359	0.00968523	0.190974	1.79568	8.32684	PDGFRB;PDGFRA;HLA-B;ITPR1;PTEN;PTPN11;PIK3R1;EGFR;HLA-E;PSMD9;SPRED1;PTPRA;AKAP9;AGO2;MDM2;JAK3;SPTAN1;SPTBN1;VCL;TNRC6A;JAK1;TNRC6B
Vesicle-mediated transport Homo sapiens R-HSA-5653656	28/492	0.0101475	0.190974	1.66324	7.63514	COLEC12;LRP1;COPB1;CLTC;RHOBTB3;HBB;MIA3;PIK3C2A;GOLGA4;SNX9;SPTAN1;SPTBN1;CTSC;SEC31A;DYNC1H1;ANK2;ARCN1;COL1A1;COL3A1;DAB2;COL1A2;RAB14;COL4A2;GOLGB1;TRIP11;ARF5;PAFAH1B1;FTL
Signaling by FGFR2 Homo sapiens R-HSA-5654738	22/361	0.0102882	0.190974	1.7849	8.16904	PDGFRB;PDGFRA;ITPR1;PTEN;PTPN11;PIK3R1;EGFR;TIAL1;PSMD9;SPRED1;HNRNPH1;PTPRA;AKAP9;AGO2;MDM2;JAK3;SPTAN1;SPTBN1;VCL;TNRC6A;JAK1;TNRC6B
PI-3K cascade:FGFR1 Homo sapiens R-HSA-5654689	10/122	0.0117625	0.190974	2.44256	10.8519	PDGFRB;PDGFRA;AGO2;MDM2;PTEN;PTPN11;PIK3R1;EGFR;TNRC6A;TNRC6B
PI-3K cascade:FGFR3 Homo sapiens R-HSA-5654710	10/122	0.0117625	0.190974	2.44256	10.8519	PDGFRB;PDGFRA;AGO2;MDM2;PTEN;PTPN11;PIK3R1;EGFR;TNRC6A;TNRC6B
PI3K events in ERBB4 signaling Homo sapiens R-HSA-1250342	10/122	0.0117625	0.190974	2.44256	10.8519	PDGFRB;PDGFRA;AGO2;MDM2;PTEN;PTPN11;PIK3R1;EGFR;TNRC6A;TNRC6B
PIP3 activates AKT signaling Homo sapiens R-HSA-1257604	10/122	0.0117625	0.190974	2.44256	10.8519	PDGFRB;PDGFRA;AGO2;MDM2;PTEN;PTPN11;PIK3R1;EGFR;TNRC6A;TNRC6B
PI-3K cascade:FGFR4 Homo sapiens R-HSA-5654720	10/122	0.0117625	0.190974	2.44256	10.8519	PDGFRB;PDGFRA;AGO2;MDM2;PTEN;PTPN11;PIK3R1;EGFR;TNRC6A;TNRC6B
PI-3K cascade:FGFR2 Homo sapiens R-HSA-5654695	10/122	0.0117625	0.190974	2.44256	10.8519	PDGFRB;PDGFRA;AGO2;MDM2;PTEN;PTPN11;PIK3R1;EGFR;TNRC6A;TNRC6B
DAP12 signaling Homo sapiens R-HSA-2424491	21/344	0.0117756	0.190974	1.78708	7.93771	PDGFRB;PDGFRA;ITPR1;PTEN;PTPN11;PIK3R1;EGFR;HLA-E;PSMD9;SPRED1;PTPRA;AKAP9;AGO2;MDM2;JAK3;SPTAN1;SPTBN1;VCL;TNRC6A;JAK1;TNRC6B
Signaling by FGFR Homo sapiens R-HSA-190236	22/366	0.0119287	0.190974	1.75849	7.78801	PDGFRB;PDGFRA;ITPR1;PTEN;PTPN11;PIK3R1;EGFR;TIAL1;PSMD9;SPRED1;HNRNPH1;PTPRA;AKAP9;AGO2;MDM2;JAK3;SPTAN1;SPTBN1;VCL;TNRC6A;JAK1;TNRC6B
Regulation of IFNG signaling Homo sapiens R-HSA-877312	3/14	0.0121467	0.190974	7.42604	32.754	SOCS3;PTPN11;JAK1
TRAF3-dependent IRF activation pathway Homo sapiens R-HSA-918233	3/14	0.0121467	0.190974	7.42604	32.754	CREBBP;MAVS;EP300
DCC mediated attractive signaling Homo sapiens R-HSA-418885	3/14	0.0121467	0.190974	7.42604	32.754	CDC42;TRIO;DOCK1
Platelet degranulation Homo sapiens R-HSA-114608	9/105	0.0125148	0.190974	2.56317	11.2288	ISLR;CLEC3B;HSPA5;SERPINE1;SERPING1;A2M;SEPP1;VCL;TTN
Attenuation phase Homo sapiens R-HSA-3371568	4/26	0.0127021	0.190974	4.95487	21.6329	CREBBP;EP300;HSPA1B;HSPA1A
MAPK family signaling cascades Homo sapiens R-HSA-5683057	18/284	0.0132788	0.190974	1.85753	8.0275	PDGFRB;PDGFRA;PTPN11;EGFR;CDC42;PSMD9;SPRED1;PTPRA;AKAP9;AGO2;IL6ST;JAK3;SPTAN1;SPTBN1;VCL;TNRC6A;JAK1;TNRC6B
GAB1 signalosome Homo sapiens R-HSA-180292	10/125	0.0137846	0.190974	2.37847	10.1898	PDGFRB;PDGFRA;AGO2;MDM2;PTEN;PTPN11;PIK3R1;EGFR;TNRC6A;TNRC6B
PI3K/AKT activation Homo sapiens R-HSA-198203	10/125	0.0137846	0.190974	2.37847	10.1898	PDGFRB;PDGFRA;AGO2;MDM2;PTEN;PTPN11;PIK3R1;EGFR;TNRC6A;TNRC6B
Signaling by VEGF Homo sapiens R-HSA-194138	20/328	0.0138982	0.190974	1.78369	7.62706	PDGFRB;NRP1;PDGFRA;ROCK2;ITPR1;PIK3R1;EGFR;CDC42;PSMD9;SPRED1;PTPRA;AKAP9;CTNNA1;CTNNB1;JAK3;SPTAN1;DOCK1;SPTBN1;VCL;JAK1
Downstream signaling of activated FGFR2 Homo sapiens R-HSA-5654696	20/329	0.0143236	0.190974	1.77783	7.54839	PDGFRB;PDGFRA;ITPR1;PTEN;PTPN11;PIK3R1;EGFR;PSMD9;SPRED1;PTPRA;AKAP9;AGO2;MDM2;JAK3;SPTAN1;SPTBN1;VCL;TNRC6A;JAK1;TNRC6B
Downstream signaling of activated FGFR4 Homo sapiens R-HSA-5654716	20/329	0.0143236	0.190974	1.77783	7.54839	PDGFRB;PDGFRA;ITPR1;PTEN;PTPN11;PIK3R1;EGFR;PSMD9;SPRED1;PTPRA;AKAP9;AGO2;MDM2;JAK3;SPTAN1;SPTBN1;VCL;TNRC6A;JAK1;TNRC6B
Downstream signaling of activated FGFR3 Homo sapiens R-HSA-5654708	20/329	0.0143236	0.190974	1.77783	7.54839	PDGFRB;PDGFRA;ITPR1;PTEN;PTPN11;PIK3R1;EGFR;PSMD9;SPRED1;PTPRA;AKAP9;AGO2;MDM2;JAK3;SPTAN1;SPTBN1;VCL;TNRC6A;JAK1;TNRC6B
Interleukin-6 family signaling Homo sapiens R-HSA-6783589	4/27	0.0145011	0.190974	4.73919	20.0635	SOCS3;PTPN11;IL6ST;JAK1
Elastic fibre formation Homo sapiens R-HSA-1566948	5/41	0.0145688	0.190974	3.78757	16.0172	LTBP4;ITGB8;LTBP3;FBLN2;FBN1
NCAM signaling for neurite out-growth Homo sapiens R-HSA-375165	17/266	0.0146763	0.190974	1.87308	7.90725	PDGFRB;PDGFRA;EGFR;PSMD9;SPRED1;COL4A2;PTPRA;COL6A2;AKAP9;COL6A1;COL4A5;COL6A3;JAK3;SPTAN1;SPTBN1;VCL;JAK1
Signaling by ERBB4 Homo sapiens R-HSA-1236394	20/330	0.0147591	0.190974	1.772	7.47056	PDGFRB;PDGFRA;PTEN;PTPN11;PIK3R1;EGFR;PSMD9;SPRED1;CXCL12;PTPRA;AKAP9;AGO2;MDM2;JAK3;SPTAN1;SPTBN1;VCL;TNRC6A;JAK1;TNRC6B
Signaling by FGFR4 Homo sapiens R-HSA-5654743	20/332	0.0156616	0.196691	1.76045	7.31741	PDGFRB;PDGFRA;ITPR1;PTEN;PTPN11;PIK3R1;EGFR;PSMD9;SPRED1;PTPRA;AKAP9;AGO2;MDM2;JAK3;SPTAN1;SPTBN1;VCL;TNRC6A;JAK1;TNRC6B
Downstream signaling of activated FGFR1 Homo sapiens R-HSA-5654687	20/332	0.0156616	0.196691	1.76045	7.31741	PDGFRB;PDGFRA;ITPR1;PTEN;PTPN11;PIK3R1;EGFR;PSMD9;SPRED1;PTPRA;AKAP9;AGO2;MDM2;JAK3;SPTAN1;SPTBN1;VCL;TNRC6A;JAK1;TNRC6B
Signaling by FGFR3 Homo sapiens R-HSA-5654741	20/333	0.0161287	0.199622	1.75474	7.24207	PDGFRB;PDGFRA;ITPR1;PTEN;PTPN11;PIK3R1;EGFR;PSMD9;SPRED1;PTPRA;AKAP9;AGO2;MDM2;JAK3;SPTAN1;SPTBN1;VCL;TNRC6A;JAK1;TNRC6B
Response to elevated platelet cytosolic Ca2+ Homo sapiens R-HSA-76005	9/110	0.0165698	0.202151	2.43564	9.98657	ISLR;CLEC3B;HSPA5;SERPINE1;SERPING1;A2M;SEPP1;VCL;TTN
Signaling by FGFR1 Homo sapiens R-HSA-5654736	20/336	0.017596	0.211648	1.7378	7.02087	PDGFRB;PDGFRA;ITPR1;PTEN;PTPN11;PIK3R1;EGFR;PSMD9;SPRED1;PTPRA;AKAP9;AGO2;MDM2;JAK3;SPTAN1;SPTBN1;VCL;TNRC6A;JAK1;TNRC6B
Interaction between L1 and Ankyrins Homo sapiens R-HSA-445095	4/29	0.0185623	0.220169	4.3596	17.3801	SCN7A;ANK2;SPTAN1;SPTBN1
Downstream signal transduction Homo sapiens R-HSA-186763	20/341	0.0202708	0.232813	1.71028	6.66767	PDGFRB;PDGFRA;ITPR1;PTEN;PTPN11;PIK3R1;EGFR;PSMD9;SPRED1;PTPRA;AKAP9;AGO2;MDM2;JAK3;SPTAN1;SPTBN1;VCL;TNRC6A;JAK1;TNRC6B
VEGFA-VEGFR2 Pathway Homo sapiens R-HSA-4420097	19/320	0.0207805	0.232813	1.73205	6.70951	PDGFRB;PDGFRA;ROCK2;ITPR1;PIK3R1;EGFR;CDC42;PSMD9;SPRED1;PTPRA;AKAP9;CTNNA1;CTNNB1;JAK3;SPTAN1;DOCK1;SPTBN1;VCL;JAK1
Molecules associated with elastic fibres Homo sapiens R-HSA-2129379	4/30	0.0208314	0.232813	4.19171	16.2273	LTBP4;ITGB8;LTBP3;FBLN2
L1CAM interactions Homo sapiens R-HSA-373760	8/96	0.0209913	0.232813	2.48299	9.59341	NRP1;CSNK2A1;SCN7A;ANK2;LAMB1;SPTAN1;EGFR;SPTBN1
Cellular response to heat stress Homo sapiens R-HSA-3371556	8/96	0.0209913	0.232813	2.48299	9.59341	C11ORF73;CREBBP;HSPA5;TPR;EP300;ATM;HSPA1B;HSPA1A
Immune System Homo sapiens R-HSA-168256	70/1547	0.0217582	0.238224	1.31696	5.04101	IFITM1;IFITM2;CLTC;PTEN;ACTG1;MRC2;EEA1;PSMD9;LGALS3;PPP3CA;MT2A;SPRED1;HERC1;EP300;JAK3;SPTAN1;PRKG1;CTSC;JAK1;PDGFRB;PDGFRA;HLA-B;FOS;PJA2;HLA-E;TAPBP;ENAH;TXLNA;AKAP9;CANX;TXNIP;IL6ST;CD46;DOCK1;VCL;TRIM56;CFH;C1S;PRKDC;C1R;ITPR1;UBR2;PIK3R1;EGFR;CDC42;SOCS3;RNF213;HECTD1;C7;IFI16;TPR;SPTBN1;SEC31A;EGR1;DYNC1H1;CD74;CREBBP;VCAM1;HSPA5;HUWE1;PTPN11;MAVS;PTPRA;AGO2;MDM2;CTNNB1;TRIP12;LTBR;TNRC6A…
Regulation of lipid metabolism by Peroxisome proliferator-activated receptor alpha (PPARalpha) Homo sapiens R-HSA-400206	9/116	0.0226143	0.244463	2.29835	8.70884	NCOA1;CREBBP;SIN3B;EP300;HMGCR;FADS1;SREBF2;CTGF;FDFT1
Adherens junctions interactions Homo sapiens R-HSA-418990	4/31	0.0232634	0.248115	4.03625	15.1798	CDH11;CTNNA1;CTNNB1;MLLT4
PTK6 promotes HIF1A stabilization Homo sapiens R-HSA-8857538	2/7	0.0235332	0.248115	10.8795	40.7912	GPNMB;EGFR
Signaling by SCF-KIT Homo sapiens R-HSA-1433557	19/325	0.0239317	0.248733	1.7033	6.35765	PDGFRB;PDGFRA;PTEN;PTPN11;PIK3R1;EGFR;PSMD9;SPRED1;PTPRA;AKAP9;AGO2;MDM2;JAK3;SPTAN1;SPTBN1;VCL;TNRC6A;JAK1;TNRC6B
Circadian Clock Homo sapiens R-HSA-400253	6/63	0.0241743	0.248733	2.87152	10.6891	NCOA1;PER1;CREBBP;SERPINE1;BHLHE41;EP300
Transcriptional Regulation by TP53 Homo sapiens R-HSA-3700989	20/348	0.024531	0.249399	1.67317	6.2038	CREBBP;SUPT16H;CSNK2A1;TAF9;PTEN;FOS;LRPPRC;SESN3;TFDP2;PLAGL1;KAT6A;CNOT2;AGO2;MDM2;EP300;ATM;MDM4;CDK13;TNRC6A;TNRC6B
Fc epsilon receptor (FCERI) signaling Homo sapiens R-HSA-2454202	22/395	0.0259838	0.26106	1.61929	5.91086	PDGFRB;PDGFRA;ITPR1;PTEN;PTPN11;FOS;PIK3R1;EGFR;PSMD9;PPP3CA;SPRED1;PTPRA;AGO2;AKAP9;MDM2;JAK3;SPTAN1;TNRC6A;SPTBN1;VCL;JAK1;TNRC6B
NGF signalling via TRKA from the plasma membrane Homo sapiens R-HSA-187037	21/374	0.0269807	0.267925	1.63261	5.89804	PDGFRB;PDGFRA;KIDINS220;ITPR1;PTEN;PTPN11;PIK3R1;EGFR;PSMD9;SPRED1;PTPRA;AKAP9;AGO2;MDM2;JAK3;SPTAN1;SPTBN1;VCL;TNRC6A;JAK1;TNRC6B
Cytosolic sensors of pathogen-associated DNA Homo sapiens R-HSA-1834949	6/66	0.0295998	0.290189	2.72752	9.60083	CREBBP;IFI16;PRKDC;EP300;CTNNB1;TRIM56
Signaling by NOTCH Homo sapiens R-HSA-157118	9/122	0.0300929	0.290189	2.17563	7.62225	NOTCH2;CREBBP;TFDP2;MDK;AGO2;EP300;DLK1;TNRC6A;TNRC6B
Transport to the Golgi and subsequent modification Homo sapiens R-HSA-948021	11/162	0.0302421	0.290189	1.99166	6.96784	DYNC1H1;COPB1;GOLGB1;ANK2;MIA3;SPTAN1;SPTBN1;CTSC;ARF5;SEC31A;ARCN1
HSF1-dependent transactivation Homo sapiens R-HSA-3371571	4/34	0.0315582	0.294409	3.63206	12.5521	CREBBP;EP300;HSPA1B;HSPA1A
Chromatin organization Homo sapiens R-HSA-4839726	14/226	0.0317162	0.294409	1.80746	6.23743	NCOA1;ATF7IP;CREBBP;SETD2;KMT2A;KMT2C;TAF9;SMARCA2;ARID1B;ZZZ3;KAT6B;KAT6A;EP300;OGT
Chromatin modifying enzymes Homo sapiens R-HSA-3247509	14/226	0.0317162	0.294409	1.80746	6.23743	NCOA1;ATF7IP;CREBBP;SETD2;KMT2A;KMT2C;TAF9;SMARCA2;ARID1B;ZZZ3;KAT6B;KAT6A;EP300;OGT
Beta-catenin independent WNT signaling Homo sapiens R-HSA-3858494	10/144	0.0330669	0.303647	2.0392	6.95208	PSMD9;PPP3CA;FZD3;AGO2;CLTC;ITPR1;CTNNB1;PRKG1;TNRC6A;TNRC6B
Signal transduction by L1 Homo sapiens R-HSA-445144	3/21	0.036944	0.328697	4.53649	14.9629	NRP1;CSNK2A1;EGFR
HATs acetylate histones Homo sapiens R-HSA-3214847	8/107	0.0369636	0.328697	2.20584	7.27447	NCOA1;CREBBP;ZZZ3;KAT6B;KAT6A;TAF9;EP300;OGT
Platelet activation, signaling and aggregation Homo sapiens R-HSA-76002	15/253	0.0374038	0.328697	1.72513	5.66876	HSPA5;SERPINE1;ITPR1;PTPN11;PIK3R1;SEPP1;TTN;CDC42;ISLR;CLEC3B;SERPING1;A2M;JAK3;VCL;JAK1
Hemostasis Homo sapiens R-HSA-109582	28/552	0.0384352	0.328697	1.4681	4.78421	SERPINE2;SERPINE1;ITPR1;JMJD1C;HBB;PIK3R1;LRRC16A;GLG1;TTN;CDC42;ISLR;CLEC3B;EP300;A2M;JAK3;PRKG1;JAK1;CD74;CREBBP;CBX5;HSPA5;PTPN11;ATP1B2;F3;SEPP1;SERPING1;DOCK1;VCL
Formation of annular gap junctions Homo sapiens R-HSA-196025	2/9	0.0384891	0.328697	7.7703	25.3108	DAB2;CLTC
Small interfering RNA (siRNA) biogenesis Homo sapiens R-HSA-426486	2/9	0.0384891	0.328697	7.7703	25.3108	AGO2;DICER1
Pentose phosphate pathway (hexose monophosphate shunt) Homo sapiens R-HSA-71336	2/9	0.0384891	0.328697	7.7703	25.3108	PGLS;TKT
GPVI-mediated activation cascade Homo sapiens R-HSA-114604	5/53	0.0395427	0.334351	2.83891	9.17074	CDC42;PTPN11;PIK3R1;JAK3;JAK1
Intrinsic Pathway of Fibrin Clot Formation Homo sapiens R-HSA-140837	3/22	0.0416796	0.345577	4.2975	13.6564	SERPINE2;SERPING1;A2M
Nephrin interactions Homo sapiens R-HSA-373753	3/22	0.0416796	0.345577	4.2975	13.6564	PIK3R1;SPTAN1;SPTBN1
Cell-Cell communication Homo sapiens R-HSA-1500931	9/131	0.0443007	0.363777	2.01419	6.27773	DST;CDH11;CTNNA1;CTNNB1;PTPN11;PIK3R1;SPTAN1;MLLT4;SPTBN1
ECM proteoglycans Homo sapiens R-HSA-3000178	5/55	0.0452839	0.364879	2.72507	8.43356	LAMA2;LUM;SERPINE1;LAMB1;DCN
Laminin interactions Homo sapiens R-HSA-3000157	3/23	0.0467043	0.364879	4.08242	12.5082	LAMA2;LAMC3;LAMB1
RNA Polymerase III Transcription Termination Homo sapiens R-HSA-73980	3/23	0.0467043	0.364879	4.08242	12.5082	NFIA;NFIB;NFIC
RAF-independent MAPK1/3 activation Homo sapiens R-HSA-112409	3/23	0.0467043	0.364879	4.08242	12.5082	PTPN11;IL6ST;JAK1
Gap junction degradation Homo sapiens R-HSA-190873	2/10	0.0469984	0.364879	6.79866	20.7879	DAB2;CLTC
Regulation of gene expression by Hypoxia-inducible Factor Homo sapiens R-HSA-1234158	2/10	0.0469984	0.364879	6.79866	20.7879	CREBBP;EP300
Interferon gamma signaling Homo sapiens R-HSA-877300	7/93	0.0477396	0.367294	2.22022	6.7539	SOCS3;MT2A;VCAM1;HLA-B;PTPN11;JAK1;HLA-E
PPARA activates gene expression Homo sapiens R-HSA-1989781	8/113	0.0484269	0.368683	2.07914	6.29503	NCOA1;CREBBP;EP300;HMGCR;FADS1;SREBF2;CTGF;FDFT1
Formation of Fibrin Clot (Clotting Cascade) Homo sapiens R-HSA-140877	4/39	0.0487836	0.368683	3.11239	9.40053	SERPINE2;SERPING1;A2M;F3
MAPK1/MAPK3 signaling Homo sapiens R-HSA-5684996	14/241	0.0498035	0.373089	1.6867	5.05954	PDGFRB;PDGFRA;PTPN11;EGFR;PSMD9;SPRED1;PTPRA;AKAP9;IL6ST;JAK3;SPTAN1;SPTBN1;VCL;JAK1
Adaptive Immune System Homo sapiens R-HSA-1280218	36/762	0.0511653	0.379121	1.36367	4.05378	IFITM1;CLTC;ITPR1;PTEN;UBR2;PIK3R1;EGFR;MRC2;CDC42;PSMD9;SOCS3;RNF213;HECTD1;HERC1;PRKG1;CTSC;SEC31A;PDGFRB;DYNC1H1;CD74;PDGFRA;VCAM1;HSPA5;HLA-B;HUWE1;PTPN11;PJA2;HLA-E;TAPBP;ENAH;AGO2;CANX;MDM2;TRIP12;TNRC6A;TNRC6B
Meiotic synapsis Homo sapiens R-HSA-1221632	5/57	0.0514966	0.379121	2.61999	7.77151	STAG2;TINF2;SMC1A;SYNE2;SYNE1
Signaling by Leptin Homo sapiens R-HSA-2586552	14/243	0.0526647	0.381701	1.67179	4.92144	PDGFRB;PDGFRA;PTPN11;EGFR;PSMD9;SOCS3;SPRED1;PTPRA;AKAP9;JAK3;SPTAN1;SPTBN1;VCL;JAK1
PKMTs methylate histone lysines Homo sapiens R-HSA-3214841	4/40	0.052741	0.381701	3.02577	8.90293	ATF7IP;SETD2;KMT2A;KMT2C
CLEC7A (Dectin-1) induces NFAT activation Homo sapiens R-HSA-5607763	2/11	0.0561178	0.399372	6.04294	17.4055	PPP3CA;ITPR1
Defects in cobalamin (B12) metabolism Homo sapiens R-HSA-3296469	2/11	0.0561178	0.399372	6.04294	17.4055	MTR;MUT
Regulation of IFNA signaling Homo sapiens R-HSA-912694	3/25	0.0575979	0.406517	3.7109	10.5919	SOCS3;PTPN11;JAK1
Netrin-1 signaling Homo sapiens R-HSA-373752	4/42	0.0611625	0.428137	2.86622	8.00887	CDC42;TRIO;PTPN11;DOCK1
Transcriptional regulation of white adipocyte differentiation Homo sapiens R-HSA-381340	6/79	0.0619891	0.428913	2.24028	6.22976	NCOA1;CREBBP;CEBPD;EBF1;EP300;SREBF2
Signaling by Wnt Homo sapiens R-HSA-195721	16/295	0.0628117	0.428913	1.5686	4.34129	CREBBP;FZD3;CSNK2A1;CLTC;ITPR1;AES;PSMD9;PPP3CA;SFRP1;AGO2;CTNNB1;EP300;TCF4;PRKG1;TNRC6A;TNRC6B
Regulation of Complement cascade Homo sapiens R-HSA-977606	3/26	0.0634539	0.428913	3.54937	9.78719	CFH;C7;CD46
Role of LAT2/NTAL/LAB on calcium mobilization Homo sapiens R-HSA-2730905	10/162	0.0640101	0.428913	1.79602	4.93676	PDGFRB;PDGFRA;AGO2;MDM2;PTEN;PTPN11;PIK3R1;EGFR;TNRC6A;TNRC6B
Regulation of HSF1-mediated heat shock response Homo sapiens R-HSA-3371453	6/80	0.0651028	0.428913	2.20989	6.03695	C11ORF73;HSPA5;TPR;ATM;HSPA1B;HSPA1A
Constitutive Signaling by Aberrant PI3K in Cancer Homo sapiens R-HSA-2219530	5/61	0.0653414	0.428913	2.43234	6.63574	PDGFRB;PDGFRA;PTPN11;PIK3R1;EGFR
Endosomal/Vacuolar pathway Homo sapiens R-HSA-1236977	2/12	0.0657934	0.428913	5.43836	14.7991	HLA-B;HLA-E
NOTCH2 intracellular domain regulates transcription Homo sapiens R-HSA-2197563	2/12	0.0657934	0.428913	5.43836	14.7991	NOTCH2;EP300
Caspase-mediated cleavage of cytoskeletal proteins Homo sapiens R-HSA-264870	2/12	0.0657934	0.428913	5.43836	14.7991	VIM;SPTAN1
EGFR downregulation Homo sapiens R-HSA-182971	3/27	0.069573	0.446732	3.40131	9.06577	CDC42;SPRY1;EGFR
RORA activates gene expression Homo sapiens R-HSA-1368082	3/27	0.069573	0.446732	3.40131	9.06577	NCOA1;CREBBP;EP300
Membrane Trafficking Homo sapiens R-HSA-199991	21/420	0.0742237	0.470159	1.44088	3.74727	DYNC1H1;COPB1;CLTC;RHOBTB3;ANK2;MIA3;PIK3C2A;ARCN1;DAB2;GOLGA4;RAB14;GOLGB1;TRIP11;SNX9;SPTAN1;ARF5;SPTBN1;CTSC;PAFAH1B1;FTL;SEC31A
Dissolution of Fibrin Clot Homo sapiens R-HSA-75205	2/13	0.0759742	0.470159	4.94371	12.7417	SERPINE2;SERPINE1
IRF3-mediated induction of type I IFN Homo sapiens R-HSA-3270619	2/13	0.0759742	0.470159	4.94371	12.7417	IFI16;PRKDC
NICD traffics to nucleus Homo sapiens R-HSA-157052	2/13	0.0759742	0.470159	4.94371	12.7417	NOTCH2;CREBBP
Notch-HLH transcription pathway Homo sapiens R-HSA-350054	2/13	0.0759742	0.470159	4.94371	12.7417	NOTCH2;CREBBP
TP53 Regulates Metabolic Genes Homo sapiens R-HSA-5628897	6/84	0.0784563	0.471016	2.09613	5.33509	SESN3;AGO2;PTEN;LRPPRC;TNRC6A;TNRC6B
Class I MHC mediated antigen processing & presentation Homo sapiens R-HSA-983169	16/305	0.0790883	0.471016	1.51353	3.84011	HSPA5;HLA-B;HUWE1;UBR2;PJA2;HLA-E;TAPBP;MRC2;PSMD9;SOCS3;RNF213;HECTD1;HERC1;CANX;TRIP12;SEC31A
FRS-mediated FGFR2 signaling Homo sapiens R-HSA-5654700	13/236	0.079422	0.471016	1.59237	4.03343	PDGFRB;PDGFRA;PTPN11;EGFR;PSMD9;SPRED1;PTPRA;AKAP9;JAK3;SPTAN1;SPTBN1;VCL;JAK1
FRS-mediated FGFR4 signaling Homo sapiens R-HSA-5654712	13/236	0.079422	0.471016	1.59237	4.03343	PDGFRB;PDGFRA;PTPN11;EGFR;PSMD9;SPRED1;PTPRA;AKAP9;JAK3;SPTAN1;SPTBN1;VCL;JAK1
FRS-mediated FGFR3 signaling Homo sapiens R-HSA-5654706	13/236	0.079422	0.471016	1.59237	4.03343	PDGFRB;PDGFRA;PTPN11;EGFR;PSMD9;SPRED1;PTPRA;AKAP9;JAK3;SPTAN1;SPTBN1;VCL;JAK1
FRS-mediated FGFR1 signaling Homo sapiens R-HSA-5654693	13/236	0.079422	0.471016	1.59237	4.03343	PDGFRB;PDGFRA;PTPN11;EGFR;PSMD9;SPRED1;PTPRA;AKAP9;JAK3;SPTAN1;SPTBN1;VCL;JAK1
Downstream signaling events of B Cell Receptor (BCR) Homo sapiens R-HSA-1168372	11/192	0.0818348	0.476473	1.65894	4.15242	PDGFRB;PSMD9;PDGFRA;AGO2;MDM2;PTEN;PTPN11;PIK3R1;EGFR;TNRC6A;TNRC6B
Meiosis Homo sapiens R-HSA-1500620	6/85	0.0820181	0.476473	2.06949	5.1754	STAG2;TINF2;ATM;SMC1A;SYNE2;SYNE1
YAP1- and WWTR1 (TAZ)-stimulated gene expression Homo sapiens R-HSA-2032785	3/29	0.0825687	0.476473	3.13934	7.82991	NCOA1;CREBBP;CTGF
Signalling by NGF Homo sapiens R-HSA-166520	22/450	0.0828811	0.476473	1.4071	3.50417	PDGFRB;PDGFRA;TRIO;KIDINS220;ITPR1;PTEN;PTPN11;PIK3R1;EGFR;PSMD9;SPRED1;PTPRA;AGO2;AKAP9;MDM2;JAK3;SPTAN1;TNRC6A;SPTBN1;VCL;JAK1;TNRC6B
Interleukin-3, 5 and GM-CSF signaling Homo sapiens R-HSA-512988	14/261	0.0835705	0.476473	1.5485	3.84347	PDGFRB;PDGFRA;PTPN11;PIK3R1;EGFR;PSMD9;SPRED1;PTPRA;AKAP9;JAK3;SPTAN1;SPTBN1;VCL;JAK1
Degradation of the extracellular matrix Homo sapiens R-HSA-1474228	7/106	0.0836896	0.476473	1.92737	4.78111	ADAMTS5;COL15A1;COL14A1;ADAMTS1;LAMB1;A2M;DCN
ARMS-mediated activation Homo sapiens R-HSA-170984	13/239	0.0856165	0.481323	1.57098	3.86128	PDGFRB;PDGFRA;KIDINS220;EGFR;PSMD9;SPRED1;PTPRA;AKAP9;JAK3;SPTAN1;SPTBN1;VCL;JAK1
PI3K/AKT Signaling in Cancer Homo sapiens R-HSA-2219528	6/86	0.0856687	0.481323	2.04351	5.02145	PDGFRB;PDGFRA;MDM2;PTPN11;PIK3R1;EGFR
Repression of WNT target genes Homo sapiens R-HSA-4641265	2/14	0.0866121	0.482235	4.5315	11.0855	CTNNB1;AES
Mitotic Prometaphase Homo sapiens R-HSA-68877	7/107	0.0869604	0.482235	1.908	4.65991	RPS27;STAG2;CSNK2A1;TAOK1;PDS5B;SMC1A;PAFAH1B1
Integrin cell surface interactions Homo sapiens R-HSA-216083	5/67	0.0896124	0.490571	2.19627	5.29797	VCAM1;COL4A2;LUM;ITGB8;FBN1
Signaling by PTK6 Homo sapiens R-HSA-8848021	5/67	0.0896124	0.490571	2.19627	5.29797	SOCS3;SPRED1;GPNMB;DOCK1;EGFR
TP53 Regulates Transcription of Cell Cycle Genes Homo sapiens R-HSA-6791312	4/48	0.0903555	0.491488	2.4746	5.94896	TFDP2;PLAGL1;CNOT2;EP300
Interferon Signaling Homo sapiens R-HSA-913531	11/196	0.0913621	0.493818	1.62273	3.88308	EGR1;SOCS3;IFITM1;MT2A;IFITM2;VCAM1;TPR;HLA-B;PTPN11;HLA-E;JAK1
Prolonged ERK activation events Homo sapiens R-HSA-169893	13/242	0.0921068	0.494712	1.55016	3.69682	PDGFRB;PDGFRA;KIDINS220;EGFR;PSMD9;SPRED1;PTPRA;AKAP9;JAK3;SPTAN1;SPTBN1;VCL;JAK1
Diseases of glycosylation Homo sapiens R-HSA-3781865	6/88	0.0932335	0.497634	1.99346	4.72978	NOTCH2;ADAMTS5;SPON1;ADAMTS1;LUM;DCN
Regulation of TP53 Activity through Phosphorylation Homo sapiens R-HSA-6804756	6/89	0.0971466	0.508557	1.96934	4.59159	SUPT16H;CSNK2A1;TAF9;MDM2;ATM;MDM4
mRNA decay by 5' to 3' exoribonuclease Homo sapiens R-HSA-430039	2/15	0.0976619	0.508557	4.18271	9.72999	DDX6;XRN1
Signaling by EGFRvIII in Cancer Homo sapiens R-HSA-5637812	2/15	0.0976619	0.508557	4.18271	9.72999	PIK3R1;EGFR
Constitutive Signaling by EGFRvIII Homo sapiens R-HSA-5637810	2/15	0.0976619	0.508557	4.18271	9.72999	PIK3R1;EGFR
Interleukin receptor SHC signaling Homo sapiens R-HSA-912526	13/245	0.0988937	0.51185	1.52987	3.53967	PDGFRB;PDGFRA;PIK3R1;EGFR;PSMD9;SPRED1;PTPRA;AKAP9;JAK3;SPTAN1;SPTBN1;VCL;JAK1
Negative regulation of the PI3K/AKT network Homo sapiens R-HSA-199418	6/90	0.101146	0.518183	1.9458	4.45819	PDGFRB;PDGFRA;PTEN;PTPN11;PIK3R1;EGFR
Deadenylation-dependent mRNA decay Homo sapiens R-HSA-429914	4/50	0.101331	0.518183	2.36677	5.41839	DDX6;PAN3;XRN1;CNOT2
Signaling by NOTCH2 Homo sapiens R-HSA-1980145	3/32	0.103827	0.518527	2.81414	6.37412	NOTCH2;MDK;EP300
Oncogene Induced Senescence Homo sapiens R-HSA-2559585	3/32	0.103827	0.518527	2.81414	6.37412	MDM2;TNRC6A;TNRC6B
SMAD2/SMAD3:SMAD4 heterotrimer regulates transcription Homo sapiens R-HSA-2173796	3/32	0.103827	0.518527	2.81414	6.37412	TFDP2;SERPINE1;JUNB
TRAF6 mediated IRF7 activation Homo sapiens R-HSA-933541	3/32	0.103827	0.518527	2.81414	6.37412	CREBBP;MAVS;EP300
VEGFR2 mediated cell proliferation Homo sapiens R-HSA-5218921	13/248	0.105977	0.526188	1.5101	3.38947	PDGFRB;PDGFRA;ITPR1;EGFR;PSMD9;SPRED1;PTPRA;AKAP9;JAK3;SPTAN1;SPTBN1;VCL;JAK1
STING mediated induction of host immune responses Homo sapiens R-HSA-1834941	2/16	0.109081	0.535375	3.88374	8.60506	IFI16;PRKDC
PI3K events in ERBB2 signaling Homo sapiens R-HSA-1963642	2/16	0.109081	0.535375	3.88374	8.60506	PIK3R1;EGFR
Interleukin-2 signaling Homo sapiens R-HSA-451927	13/252	0.115881	0.565497	1.48452	3.19942	PDGFRB;PDGFRA;PIK3R1;EGFR;PSMD9;SPRED1;PTPRA;AKAP9;JAK3;SPTAN1;SPTBN1;VCL;JAK1
Signalling to ERKs Homo sapiens R-HSA-187687	13/253	0.118438	0.571262	1.47825	3.15366	PDGFRB;PDGFRA;KIDINS220;EGFR;PSMD9;SPRED1;PTPRA;AKAP9;JAK3;SPTAN1;SPTBN1;VCL;JAK1
Striated Muscle Contraction Homo sapiens R-HSA-390522	3/34	0.119069	0.571262	2.63231	5.60171	TNNT3;VIM;TTN
Synthesis of PIPs at the plasma membrane Homo sapiens R-HSA-1660499	3/34	0.119069	0.571262	2.63231	5.60171	PTEN;PIK3R1;PIK3C2A
Butyrate Response Factor 1 (BRF1) binds and destabilizes mRNA Homo sapiens R-HSA-450385	2/17	0.120829	0.57647	3.62464	7.66022	XRN1;ZFP36L1
Golgi Associated Vesicle Biogenesis Homo sapiens R-HSA-432722	4/54	0.124997	0.589682	2.17697	4.52695	CLTC;SNX9;PIK3C2A;FTL
Stabilization of p53 Homo sapiens R-HSA-69541	4/54	0.124997	0.589682	2.17697	4.52695	PSMD9;MDM2;ATM;MDM4
SUMO E3 ligases SUMOylate target proteins Homo sapiens R-HSA-3108232	6/96	0.126899	0.589682	1.81551	3.74787	TOP2B;STAG2;TPR;MDM2;SMC5;SMC1A
Regulation of TP53 Degradation Homo sapiens R-HSA-6804757	3/35	0.126982	0.589682	2.54992	5.2623	MDM2;MDM4;ATM
Signaling by the B Cell Receptor (BCR) Homo sapiens R-HSA-983705	12/233	0.128217	0.589682	1.48121	3.04245	PDGFRB;PSMD9;PDGFRA;AGO2;ITPR1;MDM2;PTEN;PTPN11;PIK3R1;EGFR;TNRC6A;TNRC6B
Factors involved in megakaryocyte development and platelet production Homo sapiens R-HSA-983231	8/141	0.130133	0.589682	1.63903	3.34232	CDC42;CREBBP;CBX5;JMJD1C;EP300;HBB;LRRC16A;DOCK1
TP53 Regulates Transcription of Genes Involved in G2 Cell Cycle Arrest Homo sapiens R-HSA-6804114	2/18	0.132869	0.589682	3.39792	6.85834	TFDP2;EP300
Tie2 Signaling Homo sapiens R-HSA-210993	2/18	0.132869	0.589682	3.39792	6.85834	PTPN11;PIK3R1
cGMP effects Homo sapiens R-HSA-418457	2/18	0.132869	0.589682	3.39792	6.85834	ITPR1;PRKG1
Defects in vitamin and cofactor metabolism Homo sapiens R-HSA-3296482	2/18	0.132869	0.589682	3.39792	6.85834	MTR;MUT
GRB2 events in EGFR signaling Homo sapiens R-HSA-179812	12/235	0.133956	0.589682	1.46777	2.95058	PDGFRB;PSMD9;PDGFRA;SPRED1;PTPRA;AKAP9;JAK3;SPTAN1;SPTBN1;EGFR;VCL;JAK1
SHC1 events in EGFR signaling Homo sapiens R-HSA-180336	12/235	0.133956	0.589682	1.46777	2.95058	PDGFRB;PSMD9;PDGFRA;SPRED1;PTPRA;AKAP9;JAK3;SPTAN1;SPTBN1;EGFR;VCL;JAK1
SOS-mediated signalling Homo sapiens R-HSA-112412	12/235	0.133956	0.589682	1.46777	2.95058	PDGFRB;PSMD9;PDGFRA;SPRED1;PTPRA;AKAP9;JAK3;SPTAN1;SPTBN1;EGFR;VCL;JAK1
SHC1 events in ERBB4 signaling Homo sapiens R-HSA-1250347	12/235	0.133956	0.589682	1.46777	2.95058	PDGFRB;PSMD9;PDGFRA;SPRED1;PTPRA;AKAP9;JAK3;SPTAN1;SPTBN1;EGFR;VCL;JAK1
RAF/MAP kinase cascade Homo sapiens R-HSA-5673001	12/235	0.133956	0.589682	1.46777	2.95058	PDGFRB;PSMD9;PDGFRA;SPRED1;PTPRA;AKAP9;JAK3;SPTAN1;SPTBN1;EGFR;VCL;JAK1
Regulation of TP53 Expression and Degradation Homo sapiens R-HSA-6806003	3/36	0.135077	0.591568	2.47252	4.94977	MDM2;MDM4;ATM
IRS-mediated signalling Homo sapiens R-HSA-112399	14/284	0.137114	0.597423	1.41488	2.81129	PDGFRB;PDGFRA;PTPN11;PIK3R1;EGFR;PSMD9;SPRED1;PTPRA;AKAP9;JAK3;SPTAN1;SPTBN1;VCL;JAK1
Resolution of Sister Chromatid Cohesion Homo sapiens R-HSA-2500257	6/99	0.140858	0.60758	1.75667	3.44308	RPS27;STAG2;TAOK1;PDS5B;SMC1A;PAFAH1B1
Defective B3GALTL causes Peters-plus syndrome (PpS) Homo sapiens R-HSA-5083635	3/37	0.143344	0.60758	2.39968	4.66139	ADAMTS5;SPON1;ADAMTS1
Apoptotic cleavage of cellular proteins Homo sapiens R-HSA-111465	3/37	0.143344	0.60758	2.39968	4.66139	CTNNB1;VIM;SPTAN1
TP53 Regulates Transcription of Genes Involved in Cytochrome C Release Homo sapiens R-HSA-6803204	2/19	0.145164	0.60758	3.19788	6.17154	CREBBP;ATM
Constitutive Signaling by Ligand-Responsive EGFR Cancer Variants Homo sapiens R-HSA-1236382	2/19	0.145164	0.60758	3.19788	6.17154	PIK3R1;EGFR
Signaling by Ligand-Responsive EGFR Variants in Cancer Homo sapiens R-HSA-5637815	2/19	0.145164	0.60758	3.19788	6.17154	PIK3R1;EGFR
Signaling by EGFR in Cancer Homo sapiens R-HSA-1643713	2/19	0.145164	0.60758	3.19788	6.17154	PIK3R1;EGFR
Insulin receptor signalling cascade Homo sapiens R-HSA-74751	14/287	0.145252	0.60758	1.39911	2.69928	PDGFRB;PDGFRA;PTPN11;PIK3R1;EGFR;PSMD9;SPRED1;PTPRA;AKAP9;JAK3;SPTAN1;SPTBN1;VCL;JAK1
Signalling to p38 via RIT and RIN Homo sapiens R-HSA-187706	12/239	0.145848	0.60758	1.44161	2.77537	PDGFRB;PSMD9;PDGFRA;SPRED1;PTPRA;AKAP9;JAK3;SPTAN1;SPTBN1;EGFR;VCL;JAK1
IGF1R signaling cascade Homo sapiens R-HSA-2428924	14/288	0.148023	0.607747	1.39393	2.66295	PDGFRB;PDGFRA;PTPN11;PIK3R1;EGFR;PSMD9;SPRED1;PTPRA;AKAP9;JAK3;SPTAN1;SPTBN1;VCL;JAK1
Signaling by Type 1 Insulin-like Growth Factor 1 Receptor (IGF1R) Homo sapiens R-HSA-2404192	14/288	0.148023	0.607747	1.39393	2.66295	PDGFRB;PDGFRA;PTPN11;PIK3R1;EGFR;PSMD9;SPRED1;PTPRA;AKAP9;JAK3;SPTAN1;SPTBN1;VCL;JAK1
IRS-related events triggered by IGF1R Homo sapiens R-HSA-2428928	14/288	0.148023	0.607747	1.39393	2.66295	PDGFRB;PDGFRA;PTPN11;PIK3R1;EGFR;PSMD9;SPRED1;PTPRA;AKAP9;JAK3;SPTAN1;SPTBN1;VCL;JAK1
Frs2-mediated activation Homo sapiens R-HSA-170968	12/240	0.148905	0.608446	1.43521	2.73327	PDGFRB;PSMD9;PDGFRA;SPRED1;PTPRA;AKAP9;JAK3;SPTAN1;SPTBN1;EGFR;VCL;JAK1
SUMOylation Homo sapiens R-HSA-2990846	6/101	0.150541	0.610126	1.71951	3.25592	TOP2B;STAG2;TPR;MDM2;SMC5;SMC1A
Formation of the beta-catenin:TCF transactivating complex Homo sapiens R-HSA-201722	4/58	0.150745	0.610126	2.0153	3.81327	CREBBP;EP300;CTNNB1;TCF4
O-glycosylation of TSR domain-containing proteins Homo sapiens R-HSA-5173214	3/38	0.151774	0.611392	2.33099	4.39477	ADAMTS5;SPON1;ADAMTS1
Complement cascade Homo sapiens R-HSA-166658	5/80	0.155497	0.623446	1.81435	3.37675	CFH;C1S;C7;C1R;CD46
Chondroitin sulfate biosynthesis Homo sapiens R-HSA-2022870	2/20	0.157682	0.626329	3.02006	5.57857	CHSY1;DCN
IL-6-type cytokine receptor ligand interactions Homo sapiens R-HSA-6788467	2/20	0.157682	0.626329	3.02006	5.57857	IL6ST;JAK1
MHC class II antigen presentation Homo sapiens R-HSA-2132295	6/103	0.160514	0.633158	1.68388	3.08045	CD74;DYNC1H1;CLTC;CANX;CTSC;SEC31A
Abacavir transmembrane transport Homo sapiens R-HSA-2161517	1/5	0.165568	0.633158	6.79049	12.2118	SLC22A3
Na+-dependent glucose transporters Homo sapiens R-HSA-428808	1/5	0.165568	0.633158	6.79049	12.2118	SLC5A3
Extrinsic Pathway of Fibrin Clot Formation Homo sapiens R-HSA-140834	1/5	0.165568	0.633158	6.79049	12.2118	F3
Propionyl-CoA catabolism Homo sapiens R-HSA-71032	1/5	0.165568	0.633158	6.79049	12.2118	MUT
Antigen processing-Cross presentation Homo sapiens R-HSA-1236975	5/82	0.167053	0.633158	1.76704	3.16202	MRC2;PSMD9;HLA-B;TAPBP;HLA-E
Signalling to RAS Homo sapiens R-HSA-167044	12/246	0.167947	0.633158	1.39797	2.49412	PDGFRB;PSMD9;PDGFRA;SPRED1;PTPRA;AKAP9;JAK3;SPTAN1;SPTBN1;EGFR;VCL;JAK1
Transcriptional activation of mitochondrial biogenesis Homo sapiens R-HSA-2151201	3/40	0.169082	0.633158	2.20476	3.91868	NCOA1;ATP5B;CREBBP
Regulation of TP53 Activity Homo sapiens R-HSA-5633007	8/151	0.170224	0.633158	1.52362	2.69778	SUPT16H;CSNK2A1;KAT6A;TAF9;MDM2;EP300;MDM4;ATM
TP53 regulates transcription of additional cell cycle genes whose exact role in the p53 pathway remain uncertain Homo sapiens R-HSA-6804115	2/21	0.170392	0.633158	2.86096	5.06291	CNOT2;PLAGL1
NOTCH2 Activation and Transmission of Signal to the Nucleus Homo sapiens R-HSA-2979096	2/21	0.170392	0.633158	2.86096	5.06291	NOTCH2;MDK
CD209 (DC-SIGN) signaling Homo sapiens R-HSA-5621575	2/21	0.170392	0.633158	2.86096	5.06291	CREBBP;EP300
RHO GTPases activate PAKs Homo sapiens R-HSA-5627123	2/21	0.170392	0.633158	2.86096	5.06291	CDC42;CTTN
Cobalamin (Cbl, vitamin B12) transport and metabolism Homo sapiens R-HSA-196741	2/21	0.170392	0.633158	2.86096	5.06291	MTR;MUT
TP53 Regulates Transcription of DNA Repair Genes Homo sapiens R-HSA-6796648	4/61	0.171264	0.633158	1.90893	3.3684	SUPT16H;ATM;FOS;CDK13
Cell-cell junction organization Homo sapiens R-HSA-421270	4/61	0.171264	0.633158	1.90893	3.3684	CDH11;CTNNA1;CTNNB1;MLLT4
PI5P, PP2A and IER3 Regulate PI3K/AKT Signaling Homo sapiens R-HSA-6811558	5/83	0.172955	0.636653	1.7443	3.06076	PDGFRB;PDGFRA;PTPN11;PIK3R1;EGFR
RNA Polymerase III Abortive And Retractive Initiation Homo sapiens R-HSA-749476	3/41	0.177941	0.647987	2.14663	3.70574	NFIA;NFIB;NFIC
RNA Polymerase III Transcription Homo sapiens R-HSA-74158	3/41	0.177941	0.647987	2.14663	3.70574	NFIA;NFIB;NFIC
Diseases associated with O-glycosylation of proteins Homo sapiens R-HSA-3906995	4/62	0.17831	0.647987	1.87592	3.23452	NOTCH2;ADAMTS5;SPON1;ADAMTS1
p53-Dependent G1/S DNA damage checkpoint Homo sapiens R-HSA-69580	4/63	0.185452	0.667922	1.84403	3.10712	PSMD9;MDM2;ATM;MDM4
p53-Dependent G1 DNA Damage Response Homo sapiens R-HSA-69563	4/63	0.185452	0.667922	1.84403	3.10712	PSMD9;MDM2;ATM;MDM4
Non-integrin membrane-ECM interactions Homo sapiens R-HSA-3000171	3/42	0.186924	0.667922	2.09148	3.50752	LAMA2;LAMC3;LAMB1
EPHB-mediated forward signaling Homo sapiens R-HSA-3928662	3/42	0.186924	0.667922	2.09148	3.50752	CDC42;ROCK2;ACTG1
Cell junction organization Homo sapiens R-HSA-446728	5/86	0.191124	0.680084	1.67943	2.77918	DST;CDH11;CTNNA1;CTNNB1;MLLT4
Sensing of DNA Double Strand Breaks Homo sapiens R-HSA-5693548	1/6	0.19524	0.681355	5.43211	8.8735	ATM
Pre-NOTCH Processing in the Endoplasmic Reticulum Homo sapiens R-HSA-1912399	1/6	0.19524	0.681355	5.43211	8.8735	NOTCH2
Deadenylation of mRNA Homo sapiens R-HSA-429947	2/23	0.196269	0.681355	2.58822	4.21432	PAN3;CNOT2
Regulation of TP53 Activity through Acetylation Homo sapiens R-HSA-6804758	2/23	0.196269	0.681355	2.58822	4.21432	KAT6A;EP300
MicroRNA (miRNA) biogenesis Homo sapiens R-HSA-203927	2/23	0.196269	0.681355	2.58822	4.21432	AGO2;DICER1
Signaling by BMP Homo sapiens R-HSA-201451	2/23	0.196269	0.681355	2.58822	4.21432	ZFYVE16;SMAD5
ER-Phagosome pathway Homo sapiens R-HSA-1236974	4/65	0.200004	0.687334	1.78338	2.87021	PSMD9;HLA-B;TAPBP;HLA-E
G1/S DNA Damage Checkpoints Homo sapiens R-HSA-69615	4/65	0.200004	0.687334	1.78338	2.87021	PSMD9;MDM2;ATM;MDM4
mRNA Splicing - Major Pathway Homo sapiens R-HSA-72163	7/134	0.200405	0.687334	1.50025	2.41151	HNRNPUL1;HNRNPH1;HNRNPU;HNRNPR;SRSF6;PRPF8;SF3B1
Transcriptional activity of SMAD2/SMAD3:SMAD4 heterotrimer Homo sapiens R-HSA-2173793	3/44	0.205225	0.701047	1.98925	3.15028	TFDP2;SERPINE1;JUNB
DARPP-32 events Homo sapiens R-HSA-180024	2/24	0.209383	0.70677	2.47044	3.86277	PPP3CA;PPP1R1B
Sema4D induced cell migration and growth-cone collapse Homo sapiens R-HSA-416572	2/24	0.209383	0.70677	2.47044	3.86277	CDC42;ROCK2
Endogenous sterols Homo sapiens R-HSA-211976	2/24	0.209383	0.70677	2.47044	3.86277	NCOA1;CYP51A1
Influenza Life Cycle Homo sapiens R-HSA-168255	7/136	0.210482	0.707685	1.47683	2.30143	RPS27;TPR;CANX;RPL37;RPS21;RPL6;HSPA1A
Asparagine N-linked glycosylation Homo sapiens R-HSA-446203	12/259	0.213026	0.710685	1.32349	2.04656	DYNC1H1;GOLGB1;COPB1;CANX;ANK2;MIA3;SPTAN1;SPTBN1;CTSC;ARF5;SEC31A;ARCN1
Cytokine Signaling in Immune system Homo sapiens R-HSA-1280215	26/620	0.218891	0.710685	1.1946	1.81481	IFITM1;IFITM2;PIK3R1;EGFR;PSMD9;SOCS3;MT2A;SPRED1;TPR;JAK3;SPTAN1;SPTBN1;JAK1;PDGFRB;EGR1;PDGFRA;VCAM1;HLA-B;PTPN11;HLA-E;TXLNA;PTPRA;AKAP9;LTBR;IL6ST;VCL
Signaling by Insulin receptor Homo sapiens R-HSA-74752	14/311	0.219131	0.710685	1.28443	1.94987	PDGFRB;PDGFRA;PTPN11;PIK3R1;EGFR;PSMD9;SPRED1;PTPRA;AKAP9;JAK3;SPTAN1;SPTBN1;VCL;JAK1
Nitric oxide stimulates guanylate cyclase Homo sapiens R-HSA-392154	2/25	0.222581	0.710685	2.36291	3.55019	ITPR1;PRKG1
Oxidative Stress Induced Senescence Homo sapiens R-HSA-2559580	5/91	0.222792	0.710685	1.58138	2.37446	CBX6;MDM2;FOS;TNRC6A;TNRC6B
Inositol transporters Homo sapiens R-HSA-429593	1/7	0.223858	0.710685	4.52653	6.77506	SLC5A3
Defective CHST3 causes SEDCJD Homo sapiens R-HSA-3595172	1/7	0.223858	0.710685	4.52653	6.77506	DCN
Defective CHSY1 causes TPBS Homo sapiens R-HSA-3595177	1/7	0.223858	0.710685	4.52653	6.77506	DCN
Defective CHST14 causes EDS, musculocontractural type Homo sapiens R-HSA-3595174	1/7	0.223858	0.710685	4.52653	6.77506	DCN
Defective CHST6 causes MCDC1 Homo sapiens R-HSA-3656225	1/7	0.223858	0.710685	4.52653	6.77506	LUM
Defective ST3GAL3 causes MCT12 and EIEE15 Homo sapiens R-HSA-3656243	1/7	0.223858	0.710685	4.52653	6.77506	LUM
Defective B4GALT1 causes B4GALT1-CDG (CDG-2d) Homo sapiens R-HSA-3656244	1/7	0.223858	0.710685	4.52653	6.77506	LUM
GLI proteins bind promoters of Hh responsive genes to promote transcription Homo sapiens R-HSA-5635851	1/7	0.223858	0.710685	4.52653	6.77506	PTCH2
Binding of TCF/LEF:CTNNB1 to target gene promoters Homo sapiens R-HSA-4411364	1/7	0.223858	0.710685	4.52653	6.77506	CTNNB1
Phase 3 - rapid repolarisation Homo sapiens R-HSA-5576890	1/7	0.223858	0.710685	4.52653	6.77506	AKAP9
MAPK6/MAPK4 signaling Homo sapiens R-HSA-5687128	5/92	0.229309	0.719318	1.56312	2.30198	CDC42;PSMD9;AGO2;TNRC6A;TNRC6B
Loss of Nlp from mitotic centrosomes Homo sapiens R-HSA-380259	4/69	0.230057	0.719318	1.67329	2.45878	DYNC1H1;PCM1;AKAP9;PAFAH1B1
Loss of proteins required for interphase microtubule organization?from the centrosome Homo sapiens R-HSA-380284	4/69	0.230057	0.719318	1.67329	2.45878	DYNC1H1;PCM1;AKAP9;PAFAH1B1
FCERI mediated MAPK activation Homo sapiens R-HSA-2871796	13/289	0.230648	0.719318	1.28301	1.882	PDGFRB;PDGFRA;FOS;EGFR;PSMD9;SPRED1;PTPRA;AKAP9;JAK3;SPTAN1;SPTBN1;VCL;JAK1
Post-translational protein modification Homo sapiens R-HSA-597592	22/521	0.232195	0.719318	1.20235	1.75564	TOP2B;DYNC1H1;SPON1;GALNT16;COPB1;SMC5;ANK2;MIA3;SMC1A;ARCN1;ADAMTS5;STAG2;ADAMTS1;GOLGB1;TPR;CANX;MDM2;SPTAN1;ARF5;SPTBN1;CTSC;SEC31A
Signaling by Interleukins Homo sapiens R-HSA-449147	17/392	0.233487	0.719318	1.2355	1.79719	PDGFRB;PDGFRA;PTPN11;PIK3R1;EGFR;PSMD9;SOCS3;SPRED1;TXLNA;PTPRA;AKAP9;IL6ST;JAK3;SPTAN1;SPTBN1;VCL;JAK1
Diseases associated with glycosaminoglycan metabolism Homo sapiens R-HSA-3560782	2/26	0.235842	0.719318	2.26434	3.27105	LUM;DCN
FGFR2 alternative splicing Homo sapiens R-HSA-6803529	2/26	0.235842	0.719318	2.26434	3.27105	TIAL1;HNRNPH1
Regulation of Hypoxia-inducible Factor (HIF) by oxygen Homo sapiens R-HSA-1234174	2/26	0.235842	0.719318	2.26434	3.27105	CREBBP;EP300
Cellular response to hypoxia Homo sapiens R-HSA-2262749	2/26	0.235842	0.719318	2.26434	3.27105	CREBBP;EP300
PTK6 Regulates RHO GTPases, RAS GTPase and MAP kinases Homo sapiens R-HSA-8849471	2/26	0.235842	0.719318	2.26434	3.27105	SPRED1;DOCK1
trans-Golgi Network Vesicle Budding Homo sapiens R-HSA-199992	4/70	0.23774	0.719966	1.64785	2.36726	CLTC;SNX9;PIK3C2A;FTL
Clathrin derived vesicle budding Homo sapiens R-HSA-421837	4/70	0.23774	0.719966	1.64785	2.36726	CLTC;SNX9;PIK3C2A;FTL
G beta:gamma signalling through PI3Kgamma Homo sapiens R-HSA-392451	3/48	0.242909	0.733019	1.81205	2.56418	PIK3R1;JAK3;JAK1
Fatty acid, triacylglycerol, and ketone body metabolism Homo sapiens R-HSA-535734	10/217	0.244948	0.735723	1.31503	1.84986	NCOA1;CREBBP;SIN3B;EP300;HMGCR;MUT;SREBF2;FADS1;FDFT1;CTGF
VEGFR2 mediated vascular permeability Homo sapiens R-HSA-5218920	2/27	0.249144	0.735723	2.17365	3.02078	CTNNA1;CTNNB1
Sema4D in semaphorin signaling Homo sapiens R-HSA-400685	2/27	0.249144	0.735723	2.17365	3.02078	CDC42;ROCK2
Erythrocytes take up oxygen and release carbon dioxide Homo sapiens R-HSA-1247673	1/8	0.251459	0.735723	3.87968	5.3558	HBB
WNT mediated activation of DVL Homo sapiens R-HSA-201688	1/8	0.251459	0.735723	3.87968	5.3558	CSNK2A1
Recycling of eIF2:GDP Homo sapiens R-HSA-72731	1/8	0.251459	0.735723	3.87968	5.3558	EIF2S3
Terminal pathway of complement Homo sapiens R-HSA-166665	1/8	0.251459	0.735723	3.87968	5.3558	C7
Linoleic acid (LA) metabolism Homo sapiens R-HSA-2046105	1/8	0.251459	0.735723	3.87968	5.3558	FADS1
Mitochondrial biogenesis Homo sapiens R-HSA-1592230	3/49	0.252505	0.735723	1.77257	2.43963	NCOA1;ATP5B;CREBBP
mRNA Splicing Homo sapiens R-HSA-72172	7/144	0.25252	0.735723	1.39001	1.91302	HNRNPUL1;HNRNPH1;HNRNPU;HNRNPR;SRSF6;PRPF8;SF3B1
AURKA Activation by TPX2 Homo sapiens R-HSA-8854518	4/72	0.253282	0.735723	1.59922	2.19613	DYNC1H1;PCM1;AKAP9;PAFAH1B1
Formation of the ternary complex, and subsequently, the 43S complex Homo sapiens R-HSA-72695	3/50	0.262155	0.755249	1.73476	2.32254	EIF2S3;RPS27;RPS21
Gap junction trafficking Homo sapiens R-HSA-190828	2/28	0.262466	0.755249	2.08994	2.79557	DAB2;CLTC
Anchoring of the basal body to the plasma membrane Homo sapiens R-HSA-5620912	5/97	0.262657	0.755249	1.47778	1.97566	AHI1;DYNC1H1;PCM1;AKAP9;PAFAH1B1
Muscle contraction Homo sapiens R-HSA-397014	9/196	0.263565	0.755318	1.30961	1.74631	AKAP9;TNNT3;ITPR1;SCN7A;ATP1A2;ATP1B2;VIM;VCL;TTN
Influenza Infection Homo sapiens R-HSA-168254	7/147	0.268899	0.756307	1.36001	1.78627	RPS27;TPR;CANX;RPL37;RPS21;RPL6;HSPA1A
G-protein beta:gamma signalling Homo sapiens R-HSA-397795	3/51	0.27185	0.756307	1.69853	2.21235	PIK3R1;JAK3;JAK1
Ion homeostasis Homo sapiens R-HSA-5578775	3/51	0.27185	0.756307	1.69853	2.21235	ITPR1;ATP1A2;ATP1B2
Apoptotic execution phase Homo sapiens R-HSA-75153	3/51	0.27185	0.756307	1.69853	2.21235	CTNNB1;VIM;SPTAN1
COPI-independent Golgi-to-ER retrograde traffic Homo sapiens R-HSA-6811436	2/29	0.275792	0.756307	2.01243	2.59223	DYNC1H1;PAFAH1B1
HSF1 activation Homo sapiens R-HSA-3371511	2/29	0.275792	0.756307	2.01243	2.59223	HSPA1B;HSPA1A
SUMOylation of DNA damage response and repair proteins Homo sapiens R-HSA-3108214	4/75	0.27696	0.756307	1.53141	1.96614	STAG2;TPR;SMC5;SMC1A
G alpha (12/13) signalling events Homo sapiens R-HSA-416482	4/75	0.27696	0.756307	1.53141	1.96614	CDC42;TRIO;ROCK2;PIK3R1
Organic cation transport Homo sapiens R-HSA-549127	1/9	0.27808	0.756307	3.39454	4.34449	SLC22A3
Type I hemidesmosome assembly Homo sapiens R-HSA-446107	1/9	0.27808	0.756307	3.39454	4.34449	DST
Crosslinking of collagen fibrils Homo sapiens R-HSA-2243919	1/9	0.27808	0.756307	3.39454	4.34449	PCOLCE
A third proteolytic cleavage releases NICD Homo sapiens R-HSA-157212	1/9	0.27808	0.756307	3.39454	4.34449	NOTCH2
EGFR Transactivation by Gastrin Homo sapiens R-HSA-2179392	1/9	0.27808	0.756307	3.39454	4.34449	EGFR
CHL1 interactions Homo sapiens R-HSA-447041	1/9	0.27808	0.756307	3.39454	4.34449	NRP1
Inactivation of Cdc42 and Rac Homo sapiens R-HSA-428543	1/9	0.27808	0.756307	3.39454	4.34449	CDC42
Pregnenolone biosynthesis Homo sapiens R-HSA-196108	1/9	0.27808	0.756307	3.39454	4.34449	STAR
mRNA Splicing - Minor Pathway Homo sapiens R-HSA-72165	3/52	0.281582	0.760984	1.66378	2.10857	SRSF6;PRPF8;SF3B1
Nonhomologous End-Joining (NHEJ) Homo sapiens R-HSA-5693571	3/52	0.281582	0.760984	1.66378	2.10857	RIF1;PRKDC;ATM
Cell Cycle Homo sapiens R-HSA-1640170	23/566	0.283911	0.764859	1.15411	1.45314	DYNC1H1;CSNK2A1;TINF2;PDS5B;SMC1A;SYNE2;SYNE1;PSMD9;NIPBL;PCM1;RPS27;STAG2;TFDP2;MIS18BP1;TAOK1;TPR;AKAP9;MDM2;EP300;STRA13;MDM4;ATM;PAFAH1B1
Gap junction trafficking and regulation Homo sapiens R-HSA-157858	2/30	0.289104	0.774161	1.94046	2.40805	DAB2;CLTC
Gene Silencing by RNA Homo sapiens R-HSA-211000	5/101	0.290084	0.774161	1.41591	1.75232	TPR;AGO2;DICER1;TNRC6A;TNRC6B
Cell surface interactions at the vascular wall Homo sapiens R-HSA-202733	5/101	0.290084	0.774161	1.41591	1.75232	CD74;PTPN11;ATP1B2;PIK3R1;GLG1
RHO GTPase Effectors Homo sapiens R-HSA-195258	11/255	0.298965	0.779002	1.22655	1.48097	CDC42;AR;RPS27;CTTN;ROCK2;TAOK1;CTNNA1;CTNNB1;PKN2;PAFAH1B1;ACTG1
Mitochondrial protein import Homo sapiens R-HSA-1268020	3/54	0.301129	0.779002	1.59837	1.91839	ATP5B;ATP5A1;ATP5G1
Amino acid transport across the plasma membrane Homo sapiens R-HSA-352230	2/31	0.302386	0.779002	1.87345	2.24074	SLC38A2;SLC7A2
Export of Viral Ribonucleoproteins from Nucleus Homo sapiens R-HSA-168274	2/31	0.302386	0.779002	1.87345	2.24074	TPR;HSPA1A
Abacavir transport and metabolism Homo sapiens R-HSA-2161522	1/10	0.303756	0.779002	3.01721	3.5951	SLC22A3
ATF6-alpha activates chaperone genes Homo sapiens R-HSA-381183	1/10	0.303756	0.779002	3.01721	3.5951	HSPA5
Signaling by FGFR3 fusions in cancer Homo sapiens R-HSA-8853334	1/10	0.303756	0.779002	3.01721	3.5951	PIK3R1
Activation of the AP-1 family of transcription factors Homo sapiens R-HSA-450341	1/10	0.303756	0.779002	3.01721	3.5951	FOS
Netrin mediated repulsion signals Homo sapiens R-HSA-418886	1/10	0.303756	0.779002	3.01721	3.5951	PTPN11
GP1b-IX-V activation signalling Homo sapiens R-HSA-430116	1/10	0.303756	0.779002	3.01721	3.5951	PIK3R1
Acetylcholine regulates insulin secretion Homo sapiens R-HSA-399997	1/10	0.303756	0.779002	3.01721	3.5951	MARCKS
Synthesis of pyrophosphates in the cytosol Homo sapiens R-HSA-1855167	1/10	0.303756	0.779002	3.01721	3.5951	PPIP5K2
Synthesis of PIPs at the late endosome membrane Homo sapiens R-HSA-1660517	1/10	0.303756	0.779002	3.01721	3.5951	PIK3C2A
Intra-Golgi and retrograde Golgi-to-ER traffic Homo sapiens R-HSA-6811442	8/179	0.305246	0.780479	1.27228	1.50973	DYNC1H1;GOLGA4;COPB1;RHOBTB3;TRIP11;ARF5;PAFAH1B1;ARCN1
Centrosome maturation Homo sapiens R-HSA-380287	4/79	0.309035	0.785465	1.44943	1.70207	DYNC1H1;PCM1;AKAP9;PAFAH1B1
Recruitment of mitotic centrosome proteins and complexes Homo sapiens R-HSA-380270	4/79	0.309035	0.785465	1.44943	1.70207	DYNC1H1;PCM1;AKAP9;PAFAH1B1
IRE1alpha activates chaperones Homo sapiens R-HSA-381070	3/55	0.31093	0.787936	1.56755	1.83119	C19ORF10;HSPA5;SEC31A
Signaling by Robo receptor Homo sapiens R-HSA-376176	2/32	0.315623	0.797461	1.81091	2.08835	CDC42;ENAH
L13a-mediated translational silencing of Ceruloplasmin expression Homo sapiens R-HSA-156827	5/106	0.325015	0.799692	1.34547	1.51215	EIF2S3;RPS27;RPL37;RPS21;RPL6
3' -UTR-mediated translational regulation Homo sapiens R-HSA-157279	5/106	0.325015	0.799692	1.34547	1.51215	EIF2S3;RPS27;RPL37;RPS21;RPL6
Cellular responses to stress Homo sapiens R-HSA-2262752	15/367	0.326904	0.799692	1.15945	1.29636	C11ORF73;CREBBP;CBX6;HSPA5;TINF2;FOS;RB1CC1;TPR;MDM2;EP300;ATM;HSPA1B;TNRC6A;HSPA1A;TNRC6B
Signaling by Rho GTPases Homo sapiens R-HSA-194315	15/367	0.326904	0.799692	1.15945	1.29636	TRIO;ROCK2;ACTG1;CDC42;AR;ARHGAP20;RPS27;CTTN;TAOK1;ARHGDIB;CTNNA1;CTNNB1;PKN2;A2M;PAFAH1B1
Dermatan sulfate biosynthesis Homo sapiens R-HSA-2022923	1/11	0.32852	0.799692	2.71535	3.02262	DCN
Signaling by FGFR4 in disease Homo sapiens R-HSA-5655291	1/11	0.32852	0.799692	2.71535	3.02262	PIK3R1
Condensation of Prometaphase Chromosomes Homo sapiens R-HSA-2514853	1/11	0.32852	0.799692	2.71535	3.02262	CSNK2A1
RHO GTPases activate KTN1 Homo sapiens R-HSA-5625970	1/11	0.32852	0.799692	2.71535	3.02262	CDC42
Apoptotic cleavage of cell adhesion proteins Homo sapiens R-HSA-351906	1/11	0.32852	0.799692	2.71535	3.02262	CTNNB1
Response to metal ions Homo sapiens R-HSA-5660526	1/11	0.32852	0.799692	2.71535	3.02262	MT2A
Metallothioneins bind metals Homo sapiens R-HSA-5661231	1/11	0.32852	0.799692	2.71535	3.02262	MT2A
Cargo concentration in the ER Homo sapiens R-HSA-5694530	2/33	0.328802	0.799692	1.7524	1.94919	MIA3;CTSC
CD28 co-stimulation Homo sapiens R-HSA-389356	2/33	0.328802	0.799692	1.7524	1.94919	CDC42;PIK3R1
Ribosomal scanning and start codon recognition Homo sapiens R-HSA-72702	3/57	0.330552	0.799692	1.50934	1.67082	EIF2S3;RPS27;RPS21
Translation initiation complex formation Homo sapiens R-HSA-72649	3/57	0.330552	0.799692	1.50934	1.67082	EIF2S3;RPS27;RPS21
GTP hydrolysis and joining of the 60S ribosomal subunit Homo sapiens R-HSA-72706	5/107	0.332061	0.801075	1.33221	1.46867	EIF2S3;RPS27;RPL37;RPS21;RPL6
Activation of the mRNA upon binding of the cap-binding complex and eIFs, and subsequent binding to 43S Homo sapiens R-HSA-72662	3/58	0.340359	0.81744	1.48182	1.59703	EIF2S3;RPS27;RPS21
EGFR interacts with phospholipase C-gamma Homo sapiens R-HSA-212718	2/34	0.34191	0.81744	1.69755	1.82182	ITPR1;EGFR
Cellular Senescence Homo sapiens R-HSA-2559583	7/161	0.348358	0.81744	1.23547	1.30284	CBX6;TINF2;MDM2;ATM;FOS;TNRC6A;TNRC6B
Viral mRNA Translation Homo sapiens R-HSA-192823	4/84	0.34957	0.81744	1.35849	1.42784	RPS27;RPL37;RPS21;RPL6
Peptide chain elongation Homo sapiens R-HSA-156902	4/84	0.34957	0.81744	1.35849	1.42784	RPS27;RPL37;RPS21;RPL6
Erythrocytes take up carbon dioxide and release oxygen Homo sapiens R-HSA-1237044	1/12	0.352404	0.81744	2.46837	2.57446	HBB
O2/CO2 exchange in erythrocytes Homo sapiens R-HSA-1480926	1/12	0.352404	0.81744	2.46837	2.57446	HBB
Keratan sulfate degradation Homo sapiens R-HSA-2022857	1/12	0.352404	0.81744	2.46837	2.57446	LUM
ATF6-alpha activates chaperones Homo sapiens R-HSA-381033	1/12	0.352404	0.81744	2.46837	2.57446	HSPA5
TP53 Regulates Transcription of Caspase Activators and Caspases Homo sapiens R-HSA-6803207	1/12	0.352404	0.81744	2.46837	2.57446	ATM
CD28 dependent Vav1 pathway Homo sapiens R-HSA-389359	1/12	0.352404	0.81744	2.46837	2.57446	CDC42
NF-kB activation through FADD/RIP-1 pathway mediated by caspase-8 and -10 Homo sapiens R-HSA-933543	1/12	0.352404	0.81744	2.46837	2.57446	MAVS
PECAM1 interactions Homo sapiens R-HSA-210990	1/12	0.352404	0.81744	2.46837	2.57446	PTPN11
The NLRP3 inflammasome Homo sapiens R-HSA-844456	1/12	0.352404	0.81744	2.46837	2.57446	TXNIP
Golgi-to-ER retrograde transport Homo sapiens R-HSA-8856688	5/110	0.353273	0.81744	1.29394	1.34637	DYNC1H1;COPB1;ARF5;PAFAH1B1;ARCN1
Separation of Sister Chromatids Homo sapiens R-HSA-2467813	7/162	0.35416	0.81744	1.22744	1.27409	PSMD9;RPS27;STAG2;TAOK1;PDS5B;SMC1A;PAFAH1B1
Gene Expression Homo sapiens R-HSA-74160	61/1631	0.356767	0.821238	1.05915	1.09163	SERPINE1;PTEN;HNRNPU;ZNF43;HNRNPR;C14ORF166;RPL6;CTGF;PSMD9;SESN3;SIN3B;EP300;RPL37;JUNB;PTRF;NCOA1;SUPT16H;CSNK2A1;DICER1;FOS;AR;TFDP2;XRN1;HNRNPUL1;HNRNPH1;KAT6A;SRSF6;SKIV2L2;ZNF431;NOTCH2;DDX6;TAF9;PRPF8;ZFP36L1;PLAGL1;TPR;WBSCR22;IARS2;ZNF302;SF3B1;ZKSCAN1;CREBBP;NR2F1;RPRD2;LRPPRC;RPS27;EIF2S3;PAN3;NFIA;NFIB;NFIC;CNOT2;AGO2;MDM2;MDM4;ATM;CDK13;RPS21;TNRC6A;HSPA1A;TNRC6B
PI Metabolism Homo sapiens R-HSA-1483255	3/60	0.359938	0.826308	1.42968	1.46088	PTEN;PIK3R1;PIK3C2A
Regulation of mRNA stability by proteins that bind AU-rich elements Homo sapiens R-HSA-450531	4/86	0.365823	0.82849	1.32521	1.33264	PSMD9;XRN1;ZFP36L1;HSPA1A
Generic Transcription Pathway Homo sapiens R-HSA-212436	31/812	0.366661	0.82849	1.08034	1.08392	NOTCH2;SERPINE1;TAF9;PTEN;ZNF43;CTGF;SESN3;PLAGL1;EP300;ZNF302;JUNB;ZKSCAN1;NCOA1;CREBBP;SUPT16H;CSNK2A1;NR2F1;FOS;LRPPRC;AR;TFDP2;KAT6A;CNOT2;AGO2;MDM2;MDM4;ATM;CDK13;TNRC6A;ZNF431;TNRC6B
RHO GTPases Activate WASPs and WAVEs Homo sapiens R-HSA-5663213	2/36	0.367869	0.82849	1.59753	1.59757	CDC42;ACTG1
Selenocysteine synthesis Homo sapiens R-HSA-2408557	4/87	0.373943	0.82849	1.30918	1.28778	RPS27;RPL37;RPS21;RPL6
Eukaryotic Translation Termination Homo sapiens R-HSA-72764	4/87	0.373943	0.82849	1.30918	1.28778	RPS27;RPL37;RPS21;RPL6
Regulation of PLK1 Activity at G2/M Transition Homo sapiens R-HSA-2565942	4/87	0.373943	0.82849	1.30918	1.28778	DYNC1H1;PCM1;AKAP9;PAFAH1B1
Cytosolic iron-sulfur cluster assembly Homo sapiens R-HSA-2564830	1/13	0.37544	0.82849	2.26256	2.21653	FAM96B
WNT5A-dependent internalization of FZD2, FZD5 and ROR2 Homo sapiens R-HSA-5140745	1/13	0.37544	0.82849	2.26256	2.21653	CLTC
AKT phosphorylates targets in the cytosol Homo sapiens R-HSA-198323	1/13	0.37544	0.82849	2.26256	2.21653	MDM2
FGFRL1 modulation of FGFR1 signaling Homo sapiens R-HSA-5658623	1/13	0.37544	0.82849	2.26256	2.21653	SPRED1
ERBB2 Activates PTK6 Signaling Homo sapiens R-HSA-8847993	1/13	0.37544	0.82849	2.26256	2.21653	EGFR
Advanced glycosylation endproduct receptor signaling Homo sapiens R-HSA-879415	1/13	0.37544	0.82849	2.26256	2.21653	LGALS3
Signal regulatory protein (SIRP) family interactions Homo sapiens R-HSA-391160	1/13	0.37544	0.82849	2.26256	2.21653	PTPN11
alpha-linolenic (omega3) and linoleic (omega6) acid metabolism Homo sapiens R-HSA-2046104	1/13	0.37544	0.82849	2.26256	2.21653	FADS1
alpha-linolenic acid (ALA) metabolism Homo sapiens R-HSA-2046106	1/13	0.37544	0.82849	2.26256	2.21653	FADS1
Processing of Capped Intron-Containing Pre-mRNA Homo sapiens R-HSA-72203	8/193	0.380082	0.833541	1.17513	1.13679	HNRNPUL1;HNRNPH1;TPR;HNRNPU;HNRNPR;SRSF6;SF3B1;PRPF8
Cap-dependent Translation Initiation Homo sapiens R-HSA-72737	5/114	0.381633	0.833541	1.2462	1.20046	EIF2S3;RPS27;RPL37;RPS21;RPL6
Eukaryotic Translation Initiation Homo sapiens R-HSA-72613	5/114	0.381633	0.833541	1.2462	1.20046	EIF2S3;RPS27;RPL37;RPS21;RPL6
RHO GTPases Activate Formins Homo sapiens R-HSA-5663220	5/114	0.381633	0.833541	1.2462	1.20046	CDC42;RPS27;TAOK1;ACTG1;PAFAH1B1
Eukaryotic Translation Elongation Homo sapiens R-HSA-156842	4/89	0.390155	0.842678	1.27824	1.2031	RPS27;RPL37;RPS21;RPL6
Nonsense Mediated Decay (NMD) independent of the Exon Junction Complex (EJC) Homo sapiens R-HSA-975956	4/89	0.390155	0.842678	1.27824	1.2031	RPS27;RPL37;RPS21;RPL6
Glutathione conjugation Homo sapiens R-HSA-156590	2/38	0.393417	0.842678	1.50862	1.40737	GSTA1;GSTM5
Organic cation/anion/zwitterion transport Homo sapiens R-HSA-549132	1/14	0.397657	0.842678	2.08841	1.92586	SLC22A3
CS/DS degradation Homo sapiens R-HSA-2024101	1/14	0.397657	0.842678	2.08841	1.92586	DCN
SUMOylation of transcription factors Homo sapiens R-HSA-3232118	1/14	0.397657	0.842678	2.08841	1.92586	MDM2
Mismatch repair (MMR) directed by MSH2:MSH6 (MutSalpha) Homo sapiens R-HSA-5358565	1/14	0.397657	0.842678	2.08841	1.92586	MSH6
Receptor-ligand binding initiates the second proteolytic cleavage of Notch receptor Homo sapiens R-HSA-156988	1/14	0.397657	0.842678	2.08841	1.92586	NOTCH2
SEMA3A-Plexin repulsion signaling by inhibiting Integrin adhesion Homo sapiens R-HSA-399955	1/14	0.397657	0.842678	2.08841	1.92586	NRP1
Synthesis of PIPs at the early endosome membrane Homo sapiens R-HSA-1660516	1/14	0.397657	0.842678	2.08841	1.92586	PIK3C2A
Methylation Homo sapiens R-HSA-156581	1/14	0.397657	0.842678	2.08841	1.92586	MTR
Regulation of pyruvate dehydrogenase (PDH) complex Homo sapiens R-HSA-204174	1/14	0.397657	0.842678	2.08841	1.92586	PDK4
Collagen degradation Homo sapiens R-HSA-1442490	2/39	0.406015	0.846097	1.46777	1.323	COL15A1;COL14A1
Nuclear signaling by ERBB4 Homo sapiens R-HSA-1251985	2/39	0.406015	0.846097	1.46777	1.323	CXCL12;PTPN11
Mitotic Anaphase Homo sapiens R-HSA-68882	7/173	0.418302	0.846097	1.14544	0.998313	PSMD9;RPS27;STAG2;TAOK1;PDS5B;SMC1A;PAFAH1B1
WNT5A-dependent internalization of FZD4 Homo sapiens R-HSA-5099900	1/15	0.419086	0.846097	1.93913	1.68643	CLTC
Calnexin/calreticulin cycle Homo sapiens R-HSA-901042	1/15	0.419086	0.846097	1.93913	1.68643	CANX
Regulation of innate immune responses to cytosolic DNA Homo sapiens R-HSA-3134975	1/15	0.419086	0.846097	1.93913	1.68643	TRIM56
Mismatch Repair Homo sapiens R-HSA-5358508	1/15	0.419086	0.846097	1.93913	1.68643	MSH6
Prolactin receptor signaling Homo sapiens R-HSA-1170546	1/15	0.419086	0.846097	1.93913	1.68643	PTPN11
S33 mutants of beta-catenin aren't phosphorylated Homo sapiens R-HSA-5358747	1/15	0.419086	0.846097	1.93913	1.68643	CTNNB1
S45 mutants of beta-catenin aren't phosphorylated Homo sapiens R-HSA-5358751	1/15	0.419086	0.846097	1.93913	1.68643	CTNNB1
phosphorylation site mutants of CTNNB1 are not targeted to the proteasome by the destruction complex Homo sapiens R-HSA-4839743	1/15	0.419086	0.846097	1.93913	1.68643	CTNNB1
T41 mutants of beta-catenin aren't phosphorylated Homo sapiens R-HSA-5358752	1/15	0.419086	0.846097	1.93913	1.68643	CTNNB1
S37 mutants of beta-catenin aren't phosphorylated Homo sapiens R-HSA-5358749	1/15	0.419086	0.846097	1.93913	1.68643	CTNNB1
Misspliced GSK3beta mutants stabilize beta-catenin Homo sapiens R-HSA-5339716	1/15	0.419086	0.846097	1.93913	1.68643	CTNNB1
ERBB2 Regulates Cell Motility Homo sapiens R-HSA-6785631	1/15	0.419086	0.846097	1.93913	1.68643	EGFR
Negative regulation of TCF-dependent signaling by WNT ligand antagonists Homo sapiens R-HSA-3772470	1/15	0.419086	0.846097	1.93913	1.68643	SFRP1
CREB phosphorylation through the activation of CaMKII Homo sapiens R-HSA-442729	1/15	0.419086	0.846097	1.93913	1.68643	AKAP9
Elevation of cytosolic Ca2+ levels Homo sapiens R-HSA-139853	1/15	0.419086	0.846097	1.93913	1.68643	ITPR1
Recycling of bile acids and salts Homo sapiens R-HSA-159418	1/15	0.419086	0.846097	1.93913	1.68643	NCOA1
Synthesis of bile acids and bile salts via 27-hydroxycholesterol Homo sapiens R-HSA-193807	1/15	0.419086	0.846097	1.93913	1.68643	NCOA1
Fcgamma receptor (FCGR) dependent phagocytosis Homo sapiens R-HSA-2029480	5/120	0.424039	0.852248	1.18081	1.01305	CDC42;ITPR1;PIK3R1;DOCK1;ACTG1
Mitotic Metaphase and Anaphase Homo sapiens R-HSA-2555396	7/174	0.424128	0.852248	1.13852	0.976535	PSMD9;RPS27;STAG2;TAOK1;PDS5B;SMC1A;PAFAH1B1
Semaphorin interactions Homo sapiens R-HSA-373755	3/67	0.427498	0.857003	1.27284	1.08167	CDC42;NRP1;ROCK2
Disease Homo sapiens R-HSA-1643685	27/725	0.429729	0.859458	1.05137	0.887987	NOTCH2;SPON1;TAF9;MTR;PIK3R1;RPL6;EGFR;PSMD9;ADAMTS5;ADAMTS1;TPR;EP300;RPL37;PDGFRB;PDGFRA;CREBBP;SUPT16H;LUM;PTPN11;MUT;DCN;RPS27;CANX;MDM2;CTNNB1;RPS21;HSPA1A
Rho GTPase cycle Homo sapiens R-HSA-194840	5/122	0.43807	0.86135	1.1605	0.957854	CDC42;ARHGAP20;TRIO;ARHGDIB;A2M
EPH-Ephrin signaling Homo sapiens R-HSA-2682334	4/95	0.438331	0.86135	1.19359	0.98445	CDC42;ROCK2;CLTC;ACTG1
Spry regulation of FGF signaling Homo sapiens R-HSA-1295596	1/16	0.439753	0.86135	1.80977	1.4868	PTPN11
GRB2 events in ERBB2 signaling Homo sapiens R-HSA-1963640	1/16	0.439753	0.86135	1.80977	1.4868	EGFR
Polo-like kinase mediated events Homo sapiens R-HSA-156711	1/16	0.439753	0.86135	1.80977	1.4868	EP300
Rap1 signalling Homo sapiens R-HSA-392517	1/16	0.439753	0.86135	1.80977	1.4868	PRKG1
CRMPs in Sema3A signaling Homo sapiens R-HSA-399956	1/16	0.439753	0.86135	1.80977	1.4868	NRP1
Sema3A PAK dependent Axon repulsion Homo sapiens R-HSA-399954	1/16	0.439753	0.86135	1.80977	1.4868	NRP1
Acyl chain remodelling of PI Homo sapiens R-HSA-1482922	1/16	0.439753	0.86135	1.80977	1.4868	PLA2G16
Signaling by Retinoic Acid Homo sapiens R-HSA-5362517	2/42	0.443016	0.865756	1.35748	1.10519	ALDH1A3;PDK4
C-type lectin receptors (CLRs) Homo sapiens R-HSA-5621481	5/123	0.445056	0.866603	1.15061	0.931482	PSMD9;PPP3CA;CREBBP;ITPR1;EP300
Formation of a pool of free 40S subunits Homo sapiens R-HSA-72689	4/96	0.446263	0.866603	1.18055	0.952526	RPS27;RPL37;RPS21;RPL6
TP53 Regulates Transcription of Cell Death Genes Homo sapiens R-HSA-5633008	2/43	0.455064	0.866603	1.3243	1.04264	CREBBP;ATM
Classical antibody-mediated complement activation Homo sapiens R-HSA-173623	2/43	0.455064	0.866603	1.3243	1.04264	C1S;C1R
Iron uptake and transport Homo sapiens R-HSA-917937	2/43	0.455064	0.866603	1.3243	1.04264	SLC40A1;FTL
TNF receptor superfamily (TNFSF) members mediating non-canonical NF-kB pathway Homo sapiens R-HSA-5676594	1/17	0.459685	0.866603	1.69657	1.31859	LTBR
N-glycan trimming in the ER and Calnexin/Calreticulin cycle Homo sapiens R-HSA-532668	1/17	0.459685	0.866603	1.69657	1.31859	CANX
Tristetraprolin (TTP, ZFP36) binds and destabilizes mRNA Homo sapiens R-HSA-450513	1/17	0.459685	0.866603	1.69657	1.31859	XRN1
Platelet sensitization by LDL Homo sapiens R-HSA-432142	1/17	0.459685	0.866603	1.69657	1.31859	PTPN11
Beta-catenin phosphorylation cascade Homo sapiens R-HSA-196299	1/17	0.459685	0.866603	1.69657	1.31859	CTNNB1
RHO GTPases Activate ROCKs Homo sapiens R-HSA-5627117	1/17	0.459685	0.866603	1.69657	1.31859	ROCK2
Ras activation uopn Ca2+ infux through NMDA receptor Homo sapiens R-HSA-442982	1/17	0.459685	0.866603	1.69657	1.31859	AKAP9
Unblocking of NMDA receptor, glutamate binding and activation Homo sapiens R-HSA-438066	1/17	0.459685	0.866603	1.69657	1.31859	AKAP9
Inflammasomes Homo sapiens R-HSA-622312	1/17	0.459685	0.866603	1.69657	1.31859	TXNIP
Acyl chain remodelling of PS Homo sapiens R-HSA-1482801	1/17	0.459685	0.866603	1.69657	1.31859	PLA2G16
Mitochondrial Fatty Acid Beta-Oxidation Homo sapiens R-HSA-77289	1/17	0.459685	0.866603	1.69657	1.31859	MUT
SUMOylation of DNA replication proteins Homo sapiens R-HSA-4615885	2/44	0.466961	0.873354	1.2927	0.984402	TOP2B;TPR
Inositol phosphate metabolism Homo sapiens R-HSA-1483249	2/44	0.466961	0.873354	1.2927	0.984402	PPIP5K2;PTEN
Costimulation by the CD28 family Homo sapiens R-HSA-388841	3/72	0.474188	0.873354	1.1803	0.880683	CDC42;PTPN11;PIK3R1
Transcriptional regulation by small RNAs Homo sapiens R-HSA-5578749	3/72	0.474188	0.873354	1.1803	0.880683	TPR;AGO2;TNRC6A
Signaling by NOTCH1 Homo sapiens R-HSA-1980143	3/72	0.474188	0.873354	1.1803	0.880683	CREBBP;EP300;DLK1
RMTs methylate histone arginines Homo sapiens R-HSA-3214858	2/45	0.478702	0.873354	1.26257	0.930106	ARID1B;SMARCA2
Signaling by ERBB2 Homo sapiens R-HSA-1227986	2/45	0.478702	0.873354	1.26257	0.930106	PIK3R1;EGFR
Diseases of metabolism Homo sapiens R-HSA-5668914	2/45	0.478702	0.873354	1.26257	0.930106	MTR;MUT
Miscellaneous transport and binding events Homo sapiens R-HSA-5223345	1/18	0.47891	0.873354	1.59669	1.17555	ADD3
Pre-NOTCH Processing in Golgi Homo sapiens R-HSA-1912420	1/18	0.47891	0.873354	1.59669	1.17555	NOTCH2
Signaling by cytosolic FGFR1 fusion mutants Homo sapiens R-HSA-1839117	1/18	0.47891	0.873354	1.59669	1.17555	PIK3R1
SHC1 events in ERBB2 signaling Homo sapiens R-HSA-1250196	1/18	0.47891	0.873354	1.59669	1.17555	EGFR
Activation of IRF3/IRF7 mediated by TBK1/IKK epsilon Homo sapiens R-HSA-936964	1/18	0.47891	0.873354	1.59669	1.17555	PTPN11
Regulation of signaling by CBL Homo sapiens R-HSA-912631	1/18	0.47891	0.873354	1.59669	1.17555	PIK3R1
Synthesis of PIPs at the Golgi membrane Homo sapiens R-HSA-1660514	1/18	0.47891	0.873354	1.59669	1.17555	PIK3C2A
Influenza Viral RNA Transcription and Replication Homo sapiens R-HSA-168273	5/128	0.479629	0.873354	1.10355	0.810825	RPS27;TPR;RPL37;RPS21;RPL6
Signaling by TGF-beta Receptor Complex Homo sapiens R-HSA-170834	3/73	0.483319	0.876495	1.16338	0.845867	TFDP2;SERPINE1;JUNB
M Phase Homo sapiens R-HSA-68886	10/268	0.483407	0.876495	1.05226	0.764886	PSMD9;NIPBL;RPS27;STAG2;CSNK2A1;TAOK1;TPR;PDS5B;SMC1A;PAFAH1B1
Scavenging of heme from plasma Homo sapiens R-HSA-2168880	2/46	0.490284	0.887082	1.23381	0.879425	LRP1;HBB
Defective B3GALT6 causes EDSP2 and SEMDJL1 Homo sapiens R-HSA-4420332	1/19	0.497451	0.890615	1.5079	1.05291	DCN
Defective B4GALT7 causes EDS, progeroid type Homo sapiens R-HSA-3560783	1/19	0.497451	0.890615	1.5079	1.05291	DCN
Defective B3GAT3 causes JDSSDHD Homo sapiens R-HSA-3560801	1/19	0.497451	0.890615	1.5079	1.05291	DCN
Translesion Synthesis by POLH Homo sapiens R-HSA-110320	1/19	0.497451	0.890615	1.5079	1.05291	UFD1L
HDL-mediated lipid transport Homo sapiens R-HSA-194223	1/19	0.497451	0.890615	1.5079	1.05291	A2M
NOTCH1 Intracellular Domain Regulates Transcription Homo sapiens R-HSA-2122947	2/47	0.501702	0.894475	1.20633	0.832065	CREBBP;EP300
Antigen activates B Cell Receptor (BCR) leading to generation of second messengers Homo sapiens R-HSA-983695	2/47	0.501702	0.894475	1.20633	0.832065	ITPR1;PIK3R1
Hexose transport Homo sapiens R-HSA-189200	2/48	0.512954	0.912631	1.18005	0.787762	TPR;SLC5A3
Synthesis, secretion, and inactivation of Glucagon-like Peptide-1 (GLP-1) Homo sapiens R-HSA-381771	1/20	0.515334	0.91306	1.42847	0.946988	CTNNB1
Signaling by Hippo Homo sapiens R-HSA-2028269	1/20	0.515334	0.91306	1.42847	0.946988	SAV1
Nonsense-Mediated Decay (NMD) Homo sapiens R-HSA-927802	4/106	0.523282	0.917065	1.06426	0.689252	RPS27;RPL37;RPS21;RPL6
Nonsense Mediated Decay (NMD) enhanced by the Exon Junction Complex (EJC) Homo sapiens R-HSA-975957	4/106	0.523282	0.917065	1.06426	0.689252	RPS27;RPL37;RPS21;RPL6
Amino acid and oligopeptide SLC transporters Homo sapiens R-HSA-425374	2/49	0.524037	0.917065	1.15488	0.746274	SLC38A2;SLC7A2
Retrograde transport at the Trans-Golgi-Network Homo sapiens R-HSA-6811440	2/49	0.524037	0.917065	1.15488	0.746274	GOLGA4;RHOBTB3
Cross-presentation of soluble exogenous antigens (endosomes) Homo sapiens R-HSA-1236978	2/49	0.524037	0.917065	1.15488	0.746274	MRC2;PSMD9
Creation of C4 and C2 activators Homo sapiens R-HSA-166786	2/49	0.524037	0.917065	1.15488	0.746274	C1S;C1R
Cardiac conduction Homo sapiens R-HSA-5576891	5/135	0.526719	0.919874	1.04375	0.669132	AKAP9;ITPR1;SCN7A;ATP1A2;ATP1B2
SRP-dependent cotranslational protein targeting to membrane Homo sapiens R-HSA-1799339	4/107	0.530708	0.924439	1.05387	0.667674	RPS27;RPL37;RPS21;RPL6
Regulation of Insulin-like Growth Factor (IGF) transport and uptake by Insulin-like Growth Factor Binding Proteins (IGFBPs) Homo sapiens R-HSA-381426	1/21	0.532581	0.924439	1.35697	0.85492	IGFBP4
Mitochondrial tRNA aminoacylation Homo sapiens R-HSA-379726	1/21	0.532581	0.924439	1.35697	0.85492	IARS2
Chondroitin sulfate/dermatan sulfate metabolism Homo sapiens R-HSA-1793185	2/50	0.534949	0.926666	1.13076	0.707385	CHSY1;DCN
RIG-I/MDA5 mediated induction of IFN-alpha/beta pathways Homo sapiens R-HSA-168928	3/79	0.53641	0.927316	1.0712	0.667202	CREBBP;MAVS;EP300
Autodegradation of the E3 ubiquitin ligase COP1 Homo sapiens R-HSA-349425	2/51	0.545687	0.931449	1.10762	0.670898	PSMD9;ATM
Nuclear Receptor transcription pathway Homo sapiens R-HSA-383280	2/51	0.545687	0.931449	1.10762	0.670898	AR;NR2F1
RA biosynthesis pathway Homo sapiens R-HSA-5365859	1/22	0.549215	0.931449	1.29229	0.774423	ALDH1A3
Common Pathway of Fibrin Clot Formation Homo sapiens R-HSA-140875	1/22	0.549215	0.931449	1.29229	0.774423	SERPINE2
CD28 dependent PI3K/Akt signaling Homo sapiens R-HSA-389357	1/22	0.549215	0.931449	1.29229	0.774423	PIK3R1
CTLA4 inhibitory signaling Homo sapiens R-HSA-389513	1/22	0.549215	0.931449	1.29229	0.774423	PTPN11
Signaling by FGFR3 point mutants in cancer Homo sapiens R-HSA-8853338	1/22	0.549215	0.931449	1.29229	0.774423	PIK3R1
Signaling by FGFR3 in disease Homo sapiens R-HSA-5655332	1/22	0.549215	0.931449	1.29229	0.774423	PIK3R1
O-linked glycosylation Homo sapiens R-HSA-5173105	4/110	0.552636	0.931449	1.02389	0.607222	ADAMTS5;SPON1;GALNT16;ADAMTS1
COPI-dependent Golgi-to-ER retrograde traffic Homo sapiens R-HSA-6811434	3/81	0.553405	0.931449	1.04362	0.617474	COPB1;ARF5;ARCN1
Opioid Signalling Homo sapiens R-HSA-111885	3/81	0.553405	0.931449	1.04362	0.617474	PPP3CA;PPP1R1B;ITPR1
Deposition of new CENPA-containing nucleosomes at the centromere Homo sapiens R-HSA-606279	2/52	0.556252	0.931449	1.08542	0.636634	MIS18BP1;STRA13
Nucleosome assembly Homo sapiens R-HSA-774815	2/52	0.556252	0.931449	1.08542	0.636634	MIS18BP1;STRA13
p53-Independent DNA Damage Response Homo sapiens R-HSA-69610	2/52	0.556252	0.931449	1.08542	0.636634	PSMD9;ATM
p53-Independent G1/S DNA damage checkpoint Homo sapiens R-HSA-69613	2/52	0.556252	0.931449	1.08542	0.636634	PSMD9;ATM
Ubiquitin Mediated Degradation of Phosphorylated Cdc25A Homo sapiens R-HSA-69601	2/52	0.556252	0.931449	1.08542	0.636634	PSMD9;ATM
Selenoamino acid metabolism Homo sapiens R-HSA-2408522	4/111	0.559824	0.934493	1.01426	0.588408	RPS27;RPL37;RPS21;RPL6
Degradation of beta-catenin by the destruction complex Homo sapiens R-HSA-195253	3/82	0.561763	0.934493	1.03036	0.594182	PSMD9;CTNNB1;AES
TCF dependent signaling in response to WNT Homo sapiens R-HSA-201681	7/199	0.564973	0.934493	0.988984	0.564687	PSMD9;SFRP1;CREBBP;CSNK2A1;CTNNB1;EP300;TCF4
SHC-mediated cascade:FGFR4 Homo sapiens R-HSA-5654719	1/23	0.565258	0.934493	1.23348	0.703669	PTPN11
Incretin synthesis, secretion, and inactivation Homo sapiens R-HSA-400508	1/23	0.565258	0.934493	1.23348	0.703669	CTNNB1
Acyl chain remodelling of PE Homo sapiens R-HSA-1482839	1/23	0.565258	0.934493	1.23348	0.703669	PLA2G16
XBP1(S) activates chaperone genes Homo sapiens R-HSA-381038	2/53	0.56664	0.934493	1.06408	0.604429	C19ORF10;SEC31A
Metabolism of lipids and lipoproteins Homo sapiens R-HSA-556833	23/659	0.566824	0.934493	0.980462	0.556615	NCOA1;IDI1;CREBBP;INSIG1;CYP51A1;PTEN;DHCR24;MSMO1;PIK3R1;HMGCR;PIK3C2A;MUT;SREBF2;CTGF;SQLE;PLA2G16;SIN3B;STAR;EP300;FAR1;A2M;FADS1;FDFT1
Gastrin-CREB signalling pathway via PKC and MAPK Homo sapiens R-HSA-881907	15/432	0.574419	0.942097	0.975358	0.540735	PDGFRB;PDGFRA;TRIO;ITPR1;PIK3R1;EGFR;PSMD9;SPRED1;PTPRA;AKAP9;JAK3;SPTAN1;SPTBN1;VCL;JAK1
Diseases of signal transduction Homo sapiens R-HSA-5663202	10/288	0.57534	0.942097	0.975533	0.539269	PDGFRB;PSMD9;PDGFRA;CREBBP;MDM2;CTNNB1;EP300;PTPN11;PIK3R1;EGFR
AUF1 (hnRNP D0) binds and destabilizes mRNA Homo sapiens R-HSA-450408	2/54	0.576852	0.942097	1.04356	0.574135	PSMD9;HSPA1A
Antigen processing: Ubiquitination & Proteasome degradation Homo sapiens R-HSA-983168	9/260	0.579818	0.942097	0.972418	0.530007	PSMD9;SOCS3;RNF213;HECTD1;HERC1;HUWE1;TRIP12;UBR2;PJA2
Glutamate Neurotransmitter Release Cycle Homo sapiens R-HSA-210500	1/24	0.580731	0.942097	1.17979	0.641179	SLC38A2
Growth hormone receptor signaling Homo sapiens R-HSA-982772	1/24	0.580731	0.942097	1.17979	0.641179	SOCS3
TRAF6 mediated NF-kB activation Homo sapiens R-HSA-933542	1/24	0.580731	0.942097	1.17979	0.641179	MAVS
Synthesis of bile acids and bile salts via 7alpha-hydroxycholesterol Homo sapiens R-HSA-193368	1/24	0.580731	0.942097	1.17979	0.641179	NCOA1
G2/M Transition Homo sapiens R-HSA-69275	6/173	0.582159	0.942097	0.974494	0.527212	PSMD9;DYNC1H1;PCM1;AKAP9;EP300;PAFAH1B1
Ion transport by P-type ATPases Homo sapiens R-HSA-936837	2/55	0.586887	0.942097	1.02382	0.545616	ATP1A2;ATP1B2
Mitotic G2-G2/M phases Homo sapiens R-HSA-453274	6/175	0.593408	0.942097	0.96286	0.502491	PSMD9;DYNC1H1;PCM1;AKAP9;EP300;PAFAH1B1
Unfolded Protein Response (UPR) Homo sapiens R-HSA-381119	3/86	0.594224	0.942097	0.980498	0.510348	C19ORF10;HSPA5;SEC31A
Chromosome Maintenance Homo sapiens R-HSA-73886	3/86	0.594224	0.942097	0.980498	0.510348	MIS18BP1;TINF2;STRA13
RNA Polymerase I, RNA Polymerase III, and Mitochondrial Transcription Homo sapiens R-HSA-504046	4/116	0.594796	0.942097	0.968731	0.503292	NFIA;NFIB;NFIC;PTRF
Metal ion SLC transporters Homo sapiens R-HSA-425410	1/25	0.595654	0.942097	1.13058	0.585746	SLC40A1
Constitutive Signaling by AKT1 E17K in Cancer Homo sapiens R-HSA-5674400	1/25	0.595654	0.942097	1.13058	0.585746	MDM2
G0 and Early G1 Homo sapiens R-HSA-1538133	1/25	0.595654	0.942097	1.13058	0.585746	TFDP2
Basigin interactions Homo sapiens R-HSA-210991	1/25	0.595654	0.942097	1.13058	0.585746	ATP1B2
Synthesis of IP3 and IP4 in the cytosol Homo sapiens R-HSA-1855204	1/25	0.595654	0.942097	1.13058	0.585746	PTEN
Acyl chain remodelling of PC Homo sapiens R-HSA-1482788	1/25	0.595654	0.942097	1.13058	0.585746	PLA2G16
Sulfur amino acid metabolism Homo sapiens R-HSA-1614635	1/25	0.595654	0.942097	1.13058	0.585746	MTR
Platelet homeostasis Homo sapiens R-HSA-418346	3/87	0.602091	0.942097	0.968775	0.491505	ITPR1;PTPN11;PRKG1
Metabolism of proteins Homo sapiens R-HSA-392499	37/1074	0.603702	0.942097	0.966214	0.487623	TOP2B;SPON1;GALNT16;COPB1;ATP5A1;SMC5;MIA3;ATP5G1;RPL6;ADAMTS5;ATP5B;C19ORF10;ADAMTS1;TPR;LONP2;RPL37;SPTAN1;SPTBN1;CTSC;SEC31A;DYNC1H1;CSNK2A1;HSPA5;IGFBP4;ANK2;SMC1A;ARCN1;RPS27;STAG2;EIF2S3;GOLGB1;CANX;MDM2;CTNNB1;RPS21;ARF5;ITM2B
tRNA processing in the nucleus Homo sapiens R-HSA-6784531	2/57	0.606424	0.942097	0.986485	0.493416	TPR;C14ORF166
Constitutive Signaling by NOTCH1 HD+PEST Domain Mutants Homo sapiens R-HSA-2894862	2/57	0.606424	0.942097	0.986485	0.493416	CREBBP;EP300
Signaling by NOTCH1 in Cancer Homo sapiens R-HSA-2644603	2/57	0.606424	0.942097	0.986485	0.493416	CREBBP;EP300
Signaling by NOTCH1 PEST Domain Mutants in Cancer Homo sapiens R-HSA-2644602	2/57	0.606424	0.942097	0.986485	0.493416	CREBBP;EP300
Constitutive Signaling by NOTCH1 PEST Domain Mutants Homo sapiens R-HSA-2644606	2/57	0.606424	0.942097	0.986485	0.493416	CREBBP;EP300
Signaling by NOTCH1 HD+PEST Domain Mutants in Cancer Homo sapiens R-HSA-2894858	2/57	0.606424	0.942097	0.986485	0.493416	CREBBP;EP300
TCR signaling Homo sapiens R-HSA-202403	4/118	0.608314	0.942097	0.951637	0.473025	ENAH;PSMD9;PTEN;PIK3R1
A tetrasaccharide linker sequence is required for GAG synthesis Homo sapiens R-HSA-1971475	1/26	0.610046	0.942097	1.0853	0.536376	DCN
PD-1 signaling Homo sapiens R-HSA-389948	1/26	0.610046	0.942097	1.0853	0.536376	PTPN11
Resolution of D-loop Structures through Synthesis-Dependent Strand Annealing (SDSA) Homo sapiens R-HSA-5693554	1/26	0.610046	0.942097	1.0853	0.536376	ATM
SHC-mediated cascade:FGFR2 Homo sapiens R-HSA-5654699	1/26	0.610046	0.942097	1.0853	0.536376	PTPN11
Phase 2 - plateau phase Homo sapiens R-HSA-5576893	1/26	0.610046	0.942097	1.0853	0.536376	AKAP9
Organelle biogenesis and maintenance Homo sapiens R-HSA-1852241	11/326	0.612966	0.943068	0.946549	0.463285	NCOA1;ATP5B;MRPL53;DYNC1H1;AHI1;CREBBP;PCM1;AKAP9;MRPL38;TRIP11;PAFAH1B1
B-WICH complex positively regulates rRNA expression Homo sapiens R-HSA-5250924	2/58	0.615926	0.943068	0.968819	0.469517	EP300;SF3B1
Initial triggering of complement Homo sapiens R-HSA-166663	2/58	0.615926	0.943068	0.968819	0.469517	C1S;C1R
Activation of anterior HOX genes in hindbrain development during early embryogenesis Homo sapiens R-HSA-5617472	3/89	0.617521	0.943068	0.946147	0.456083	CREBBP;KMT2C;EP300
Activation of HOX genes during differentiation Homo sapiens R-HSA-5619507	3/89	0.617521	0.943068	0.946147	0.456083	CREBBP;KMT2C;EP300
rRNA processing Homo sapiens R-HSA-72312	6/180	0.620812	0.943068	0.934947	0.445715	RPS27;WBSCR22;RPL37;RPS21;RPL6;SKIV2L2
Keratan sulfate biosynthesis Homo sapiens R-HSA-2022854	1/27	0.623927	0.943068	1.0435	0.492241	LUM
CREB phosphorylation through the activation of Ras Homo sapiens R-HSA-442742	1/27	0.623927	0.943068	1.0435	0.492241	AKAP9
Platelet calcium homeostasis Homo sapiens R-HSA-418360	1/27	0.623927	0.943068	1.0435	0.492241	ITPR1
Effects of PIP2 hydrolysis Homo sapiens R-HSA-114508	1/27	0.623927	0.943068	1.0435	0.492241	ITPR1
Synthesis of bile acids and bile salts Homo sapiens R-HSA-192105	1/27	0.623927	0.943068	1.0435	0.492241	NCOA1
Pyruvate metabolism Homo sapiens R-HSA-70268	1/27	0.623927	0.943068	1.0435	0.492241	PDK4
DNA Damage/Telomere Stress Induced Senescence Homo sapiens R-HSA-2559586	2/59	0.625251	0.943401	0.951773	0.446954	TINF2;ATM
Translation Homo sapiens R-HSA-72766	5/151	0.626384	0.943443	0.928587	0.434385	EIF2S3;RPS27;RPL37;RPS21;RPL6
PCP/CE pathway Homo sapiens R-HSA-4086400	3/91	0.632541	0.950487	0.924547	0.423452	PSMD9;FZD3;CLTC
RHO GTPases activate PKNs Homo sapiens R-HSA-5625740	2/60	0.6344	0.950487	0.935314	0.425639	AR;PKN2
Role of phospholipids in phagocytosis Homo sapiens R-HSA-2029485	2/60	0.6344	0.950487	0.935314	0.425639	ITPR1;PIK3R1
PERK regulates gene expression Homo sapiens R-HSA-381042	1/28	0.637314	0.953181	1.0048	0.452654	HSPA5
Phase 1 - Functionalization of compounds Homo sapiens R-HSA-211945	3/92	0.639896	0.955369	0.914112	0.408105	NCOA1;EPHX1;CYP51A1
S Phase Homo sapiens R-HSA-69242	4/124	0.647168	0.961552	0.903772	0.393276	PSMD9;STAG2;PDS5B;SMC1A
Negative regulation of FGFR3 signaling Homo sapiens R-HSA-5654732	1/29	0.650226	0.961552	0.968863	0.417033	PTPN11
FCERI mediated Ca+2 mobilization Homo sapiens R-HSA-2871809	2/62	0.652171	0.961552	0.904043	0.386431	PPP3CA;ITPR1
Cytochrome P450 - arranged by substrate type Homo sapiens R-HSA-211897	2/62	0.652171	0.961552	0.904043	0.386431	NCOA1;CYP51A1
Assembly of the primary cilium Homo sapiens R-HSA-5617833	6/187	0.657351	0.961552	0.89846	0.376938	AHI1;DYNC1H1;PCM1;AKAP9;TRIP11;PAFAH1B1
Asymmetric localization of PCP proteins Homo sapiens R-HSA-4608870	2/63	0.660796	0.961552	0.889177	0.368395	PSMD9;FZD3
Metabolism Homo sapiens R-HSA-1430728	65/1908	0.662542	0.961552	0.95247	0.392105	PTEN;ATP5C1;HBB;MSMO1;MTR;ATP5G3;PIK3C2A;ATP5G2;ATP5G1;RPL6;CTGF;PSMD9;MT2A;SIN3B;PPIP5K2;PDK4;EP300;AOX1;RPL37;PGLS;FADS1;NCOA1;ATP5F1;MUT;SREBF2;DCN;ATP5J2;PLA2G16;FAM96B;FAR1;TKT;ATP5S;SLC22A3;IDI1;LRP1;INSIG1;ATP5A1;ITPR1;ATP5J;ATP5H;PIK3R1;HMGCR;ATP5O;SLC5A3;ATP5L;ATP5B;CHSY1;ATP5E;TPR;ATP5D;A2M;FDFT1;CREBBP;LUM;CYP51A1;EPHX1;DHCR24;LRPPRC;SQLE;MARCKS;RPS27;STAR;GSTA1;RPS21;GSTM5
NEP/NS2 Interacts with the Cellular Export Machinery Homo sapiens R-HSA-168333	1/30	0.662678	0.961552	0.935406	0.384887	TPR
Regulation of Glucokinase by Glucokinase Regulatory Protein Homo sapiens R-HSA-170822	1/30	0.662678	0.961552	0.935406	0.384887	TPR
Transport of Ribonucleoproteins into the Host Nucleus Homo sapiens R-HSA-168271	1/30	0.662678	0.961552	0.935406	0.384887	TPR
Activated NOTCH1 Transmits Signal to the Nucleus Homo sapiens R-HSA-2122948	1/30	0.662678	0.961552	0.935406	0.384887	DLK1
MAPK targets/ Nuclear events mediated by MAP kinases Homo sapiens R-HSA-450282	1/30	0.662678	0.961552	0.935406	0.384887	FOS
Metabolism of steroid hormones Homo sapiens R-HSA-196071	1/30	0.662678	0.961552	0.935406	0.384887	STAR
RNA Polymerase II Pre-transcription Events Homo sapiens R-HSA-674695	2/64	0.669248	0.961552	0.87479	0.351317	SUPT16H;TAF9
Trafficking of AMPA receptors Homo sapiens R-HSA-399719	1/31	0.674688	0.961552	0.904178	0.355798	MDM2
Glutamate Binding, Activation of AMPA Receptors and Synaptic Plasticity Homo sapiens R-HSA-399721	1/31	0.674688	0.961552	0.904178	0.355798	MDM2
Packaging Of Telomere Ends Homo sapiens R-HSA-171306	1/31	0.674688	0.961552	0.904178	0.355798	TINF2
Pausing and recovery of Tat-mediated HIV elongation Homo sapiens R-HSA-167238	1/31	0.674688	0.961552	0.904178	0.355798	SUPT16H
Tat-mediated HIV elongation arrest and recovery Homo sapiens R-HSA-167243	1/31	0.674688	0.961552	0.904178	0.355798	SUPT16H
Disassembly of the destruction complex and recruitment of AXIN to the membrane Homo sapiens R-HSA-4641262	1/31	0.674688	0.961552	0.904178	0.355798	CTNNB1
Negative regulation of FGFR4 signaling Homo sapiens R-HSA-5654733	1/31	0.674688	0.961552	0.904178	0.355798	PTPN11
FGFR1 mutant receptor activation Homo sapiens R-HSA-1839124	1/31	0.674688	0.961552	0.904178	0.355798	PIK3R1
Regulation of actin dynamics for phagocytic cup formation Homo sapiens R-HSA-2029482	3/97	0.675106	0.961552	0.865263	0.339949	CDC42;DOCK1;ACTG1
Cell Cycle, Mitotic Homo sapiens R-HSA-69278	15/462	0.677185	0.961552	0.908451	0.354125	DYNC1H1;CSNK2A1;PDS5B;SMC1A;PSMD9;NIPBL;PCM1;RPS27;STAG2;TFDP2;TAOK1;TPR;AKAP9;EP300;PAFAH1B1
Metabolism of water-soluble vitamins and cofactors Homo sapiens R-HSA-196849	3/98	0.681835	0.961552	0.856111	0.327862	AOX1;MTR;MUT
Keratan sulfate/keratin metabolism Homo sapiens R-HSA-1638074	1/32	0.686271	0.961552	0.874966	0.32941	LUM
Nuclear import of Rev protein Homo sapiens R-HSA-180746	1/32	0.686271	0.961552	0.874966	0.32941	TPR
Vpr-mediated nuclear import of PICs Homo sapiens R-HSA-180910	1/32	0.686271	0.961552	0.874966	0.32941	TPR
RNA Polymerase I Transcription Termination Homo sapiens R-HSA-73863	1/32	0.686271	0.961552	0.874966	0.32941	PTRF
HIV elongation arrest and recovery Homo sapiens R-HSA-167287	1/32	0.686271	0.961552	0.874966	0.32941	SUPT16H
Pausing and recovery of HIV elongation Homo sapiens R-HSA-167290	1/32	0.686271	0.961552	0.874966	0.32941	SUPT16H
Elongation arrest and recovery Homo sapiens R-HSA-112387	1/32	0.686271	0.961552	0.874966	0.32941	SUPT16H
Resolution of D-loop Structures through Holliday Junction Intermediates Homo sapiens R-HSA-5693568	1/32	0.686271	0.961552	0.874966	0.32941	ATM
Negative regulation of FGFR1 signaling Homo sapiens R-HSA-5654726	1/32	0.686271	0.961552	0.874966	0.32941	PTPN11
DAG and IP3 signaling Homo sapiens R-HSA-1489509	1/32	0.686271	0.961552	0.874966	0.32941	ITPR1
CLEC7A (Dectin-1) signaling Homo sapiens R-HSA-5607764	3/99	0.68846	0.961552	0.847149	0.316239	PSMD9;PPP3CA;ITPR1
Downstream TCR signaling Homo sapiens R-HSA-202424	3/99	0.68846	0.961552	0.847149	0.316239	PSMD9;PTEN;PIK3R1
Transcription of the HIV genome Homo sapiens R-HSA-167172	2/67	0.693582	0.961552	0.834284	0.305253	SUPT16H;TAF9
Regulation of RAS by GAPs Homo sapiens R-HSA-5658442	2/67	0.693582	0.961552	0.834284	0.305253	PSMD9;SPRED1
Phase II conjugation Homo sapiens R-HSA-156580	3/100	0.694981	0.961552	0.838371	0.305059	GSTA1;MTR;GSTM5
Transport of the SLBP independent Mature mRNA Homo sapiens R-HSA-159227	1/33	0.697442	0.961552	0.847579	0.305413	TPR
Rev-mediated nuclear export of HIV RNA Homo sapiens R-HSA-165054	1/33	0.697442	0.961552	0.847579	0.305413	TPR
Resolution of D-Loop Structures Homo sapiens R-HSA-5693537	1/33	0.697442	0.961552	0.847579	0.305413	ATM
Smooth Muscle Contraction Homo sapiens R-HSA-445355	1/33	0.697442	0.961552	0.847579	0.305413	VCL
COPII (Coat Protein 2) Mediated Vesicle Transport Homo sapiens R-HSA-204005	2/68	0.701358	0.961552	0.821601	0.291452	CTSC;SEC31A
Transport of Mature mRNA derived from an Intron-Containing Transcript Homo sapiens R-HSA-159236	2/68	0.701358	0.961552	0.821601	0.291452	TPR;SRSF6
Transport of glucose and other sugars, bile salts and organic acids, metal ions and amine compounds Homo sapiens R-HSA-425366	3/101	0.701398	0.961552	0.829773	0.294303	SLC22A3;SLC40A1;SLC5A3
Major pathway of rRNA processing in the nucleolus Homo sapiens R-HSA-6791226	5/166	0.707361	0.961552	0.841413	0.291309	RPS27;RPL37;RPS21;RPL6;SKIV2L2
Transport of the SLBP Dependant Mature mRNA Homo sapiens R-HSA-159230	1/34	0.708215	0.961552	0.821852	0.283545	TPR
Nuclear Pore Complex (NPC) Disassembly Homo sapiens R-HSA-3301854	1/34	0.708215	0.961552	0.821852	0.283545	TPR
Activated PKN1 stimulates transcription of AR (androgen receptor) regulated genes KLK2 and KLK3 Homo sapiens R-HSA-5625886	1/34	0.708215	0.961552	0.821852	0.283545	AR
Signaling by WNT in cancer Homo sapiens R-HSA-4791275	1/34	0.708215	0.961552	0.821852	0.283545	CTNNB1
Negative regulation of FGFR2 signaling Homo sapiens R-HSA-5654727	1/34	0.708215	0.961552	0.821852	0.283545	PTPN11
Negative regulators of RIG-I/MDA5 signaling Homo sapiens R-HSA-936440	1/34	0.708215	0.961552	0.821852	0.283545	MAVS
EPHA-mediated growth cone collapse Homo sapiens R-HSA-3928663	1/34	0.708215	0.961552	0.821852	0.283545	ROCK2
PLC-gamma1 signalling Homo sapiens R-HSA-167021	1/34	0.708215	0.961552	0.821852	0.283545	ITPR1
Lipoprotein metabolism Homo sapiens R-HSA-174824	1/34	0.708215	0.961552	0.821852	0.283545	A2M
Biological oxidations Homo sapiens R-HSA-211859	6/199	0.714683	0.963406	0.842068	0.282865	NCOA1;GSTA1;EPHX1;CYP51A1;MTR;GSTM5
Lysosome Vesicle Biogenesis Homo sapiens R-HSA-432720	1/35	0.718606	0.963406	0.797639	0.263573	CLTC
Generation of second messenger molecules Homo sapiens R-HSA-202433	1/35	0.718606	0.963406	0.797639	0.263573	ENAH
Interactions of Rev with host cellular proteins Homo sapiens R-HSA-177243	1/35	0.718606	0.963406	0.797639	0.263573	TPR
Interactions of Vpr with host cellular proteins Homo sapiens R-HSA-176033	1/35	0.718606	0.963406	0.797639	0.263573	TPR
Fanconi Anemia Pathway Homo sapiens R-HSA-6783310	1/35	0.718606	0.963406	0.797639	0.263573	STRA13
Post NMDA receptor activation events Homo sapiens R-HSA-438064	1/35	0.718606	0.963406	0.797639	0.263573	AKAP9
Bile acid and bile salt metabolism Homo sapiens R-HSA-194068	1/35	0.718606	0.963406	0.797639	0.263573	NCOA1
ISG15 antiviral mechanism Homo sapiens R-HSA-1169408	2/72	0.730836	0.976735	0.774491	0.242854	TPR;JAK1
Antiviral mechanism by IFN-stimulated genes Homo sapiens R-HSA-1169410	2/72	0.730836	0.976735	0.774491	0.242854	TPR;JAK1
Positive epigenetic regulation of rRNA expression Homo sapiens R-HSA-5250913	2/73	0.737808	0.979039	0.763543	0.232172	EP300;SF3B1
Transport of Mature mRNA Derived from an Intronless Transcript Homo sapiens R-HSA-159231	1/37	0.738292	0.979039	0.753247	0.228547	TPR
HDR through Single Strand Annealing (SSA) Homo sapiens R-HSA-5685938	1/37	0.738292	0.979039	0.753247	0.228547	ATM
Translesion synthesis by Y family DNA polymerases bypasses lesions on DNA template Homo sapiens R-HSA-110313	1/37	0.738292	0.979039	0.753247	0.228547	UFD1L
Steroid hormones Homo sapiens R-HSA-209943	1/37	0.738292	0.979039	0.753247	0.228547	STAR
Transport of Mature Transcript to Cytoplasm Homo sapiens R-HSA-72202	2/74	0.744626	0.982248	0.752899	0.22201	TPR;SRSF6
Transport of Mature mRNAs Derived from Intronless Transcripts Homo sapiens R-HSA-159234	1/38	0.747613	0.982248	0.732851	0.213165	TPR
G1 Phase Homo sapiens R-HSA-69236	1/38	0.747613	0.982248	0.732851	0.213165	TFDP2
Cyclin D associated events in G1 Homo sapiens R-HSA-69231	1/38	0.747613	0.982248	0.732851	0.213165	TFDP2
Signaling by FGFR1 in disease Homo sapiens R-HSA-5655302	1/38	0.747613	0.982248	0.732851	0.213165	PIK3R1
MAP2K and MAPK activation Homo sapiens R-HSA-5674135	1/38	0.747613	0.982248	0.732851	0.213165	VCL
Integration of energy metabolism Homo sapiens R-HSA-163685	3/110	0.754567	0.98647	0.759623	0.213918	MARCKS;ITPR1;TKT
NS1 Mediated Effects on Host Pathways Homo sapiens R-HSA-168276	1/39	0.756602	0.98647	0.713529	0.199016	TPR
Presynaptic phase of homologous DNA pairing and strand exchange Homo sapiens R-HSA-5693616	1/39	0.756602	0.98647	0.713529	0.199016	ATM
Association of TriC/CCT with target proteins during biosynthesis Homo sapiens R-HSA-390471	1/39	0.756602	0.98647	0.713529	0.199016	LONP2
Activation of NMDA receptor upon glutamate binding and postsynaptic events Homo sapiens R-HSA-442755	1/39	0.756602	0.98647	0.713529	0.199016	AKAP9
RNA polymerase II transcribes snRNA genes Homo sapiens R-HSA-6807505	2/77	0.764173	0.987484	0.72267	0.194371	TAF9;RPRD2
[truncated: 198 more rows]

## Sheet: KEGG_2016
Term	Overlap	P.value	Adjusted.P.value	Odds.Ratio	Combined.Score	Genes
[truncated: 224 more rows]

## Sheet: WikiPathways_2016
Term	Overlap	P.value	Adjusted.P.value	Odds.Ratio	Combined.Score	Genes
[truncated: 287 more rows]

[truncated: 2 more sheets: BioCarta_2016, BioPlanet_2019]
