# Supplementary material for: Aging, inflammation and DNA damage in the somatic testicular niche with idiopathic germ cell aplasia
Source: Nat Commun. 2021 Sep 1;12:5205. doi: 10.1038/s41467-021-25544-0 (PMC8410861; doi:10.1038/s41467-021-25544-0)
Supplement: Supplementary file 17 — Supplementary Dataset 14 [file 41467_2021_25544_MOESM17_ESM.xlsx]

## Sheet: GO_Biological_Process_2018
Term	Overlap	P.value	Adjusted.P.value	Odds.Ratio	Combined.Score	Genes
mitochondrial ATP synthesis coupled proton transport (GO:0042776)	16/21	1.23647e-20	2.99845e-17	101.608	4657.65	ATP5S;ATP5A1;ATP5C1;ATP5J;ATP5G3;ATP5H;ATP5F1;ATP5G2;ATP5O;ATP5G1;ATP5L;ATP5J2;MT-ATP6;ATP5B;ATP5E;ATP5D
ATP synthesis coupled proton transport (GO:0015986)	16/27	6.65328e-18	4.03355e-15	46.1711	1826.13	ATP5S;ATP5A1;ATP5C1;ATP5J;ATP5G3;ATP5H;ATP5G2;ATP5O;ATP5F1;ATP5G1;ATP5L;ATP5J2;MT-ATP6;ATP5B;ATP5E;ATP5D
cristae formation (GO:0042407)	16/27	6.65328e-18	4.03355e-15	46.1711	1826.13	ATP5S;ATP5A1;ATP5C1;ATP5J;ATP5G3;ATP5H;ATP5G2;ATP5O;ATP5F1;ATP5G1;ATP5L;ATP5J2;MT-ATP6;ATP5B;ATP5E;ATP5D
purine ribonucleoside triphosphate biosynthetic process (GO:0009206)	16/27	6.65328e-18	4.03355e-15	46.1711	1826.13	ATP5S;ATP5A1;ATP5C1;ATP5J;ATP5G3;ATP5H;ATP5G2;ATP5O;ATP5F1;ATP5G1;ATP5L;ATP5J2;MT-ATP6;ATP5B;ATP5E;ATP5D
ATP biosynthetic process (GO:0006754)	16/32	2.65197e-16	1.28621e-13	31.7344	1138.19	ATP5S;ATP5A1;ATP5C1;ATP5J;ATP5G3;ATP5H;ATP5G2;ATP5O;ATP5F1;ATP5G1;ATP5L;ATP5J2;MT-ATP6;ATP5B;ATP5E;ATP5D
inner mitochondrial membrane organization (GO:0007007)	16/36	2.86996e-15	1.15994e-12	25.3823	849.913	ATP5S;ATP5A1;ATP5C1;ATP5J;ATP5G3;ATP5H;ATP5G2;ATP5O;ATP5F1;ATP5G1;ATP5L;ATP5J2;MT-ATP6;ATP5B;ATP5E;ATP5D
purine ribonucleoside monophosphate biosynthetic process (GO:0009168)	16/39	1.3572e-14	4.70174e-12	22.0681	704.653	ATP5S;ATP5A1;ATP5C1;ATP5J;ATP5G3;ATP5H;ATP5G2;ATP5O;ATP5F1;ATP5G1;ATP5L;ATP5J2;MT-ATP6;ATP5B;ATP5E;ATP5D
ATP metabolic process (GO:0046034)	17/56	6.74312e-13	2.04401e-10	13.8392	387.845	ATP5S;ATP5A1;ATP5C1;ATP5J;ATP5G3;ATP5H;ATP5G2;ATP5F1;ATP5O;ATP5G1;ATP5J2;ATP5L;MT-ATP6;ATP5B;ATP5E;ATP5D;HSPA1B
purine ribonucleotide biosynthetic process (GO:0009152)	18/75	1.18335e-11	3.18847e-09	10.0331	252.433	ATP5S;GUCY1A2;ATP5A1;ATP5C1;ATP5J;ATP5G3;ATP5H;ATP5G2;ATP5F1;ATP5O;ATP5G1;PAPSS2;ATP5J2;ATP5L;MT-ATP6;ATP5B;ATP5E;ATP5D
energy coupled proton transport, down electrochemical gradient (GO:0015985)	7/13	4.14582e-08	1.00536e-05	36.504	620.517	ATP5D;ATP5G3;ATP5H;ATP5F1;ATP5G2;ATP5G1;ATP5L
extracellular matrix organization (GO:0030198)	24/229	2.4815e-07	5.47058e-05	3.72787	56.698	APP;COL18A1;VCAM1;LAMA2;COL14A1;LUM;LAMA4;COL12A1;FN1;DPT;LAMB1;LAMC1;DCN;COL1A1;ADAMTS5;COL3A1;COL1A2;FLRT2;COL6A2;COL6A1;CYP1B1;ITGB8;COL6A3;FBN1
mitochondrial transport (GO:0006839)	17/135	1.11793e-06	0.000225914	4.55529	62.4258	ATP5S;ATP5A1;ATP5C1;ATP5J;ATP5H;ATP5G3;ATP5O;ATP5G2;ATP5F1;ATP5G1;ATP5J2;ATP5L;MT-ATP6;ATP5B;ATP5E;ATP5D;DNLZ
collagen fibril organization (GO:0030199)	8/29	2.11257e-06	0.000394075	11.9297	155.893	COL1A1;COL3A1;COL1A2;COL14A1;LUM;COL12A1;DPT;CYP1B1
protein complex subunit organization (GO:0071822)	9/45	8.80359e-06	0.00152491	7.83549	91.2079	COL1A1;COL3A1;COL1A2;COL14A1;LUM;COL12A1;TPR;DPT;CYP1B1
nuclear-transcribed mRNA catabolic process, deadenylation-independent decay (GO:0031086)	4/8	6.01876e-05	0.00973032	31.1415	302.634	ZFP36;PNRC1;ZFP36L1;PNRC2
regulation of B cell differentiation (GO:0045577)	5/15	6.83936e-05	0.00975615	15.591	149.521	XBP1;SFRP1;INHBA;ZFP36L2;ZFP36L1
cellular response to corticosteroid stimulus (GO:0071384)	5/15	6.83936e-05	0.00975615	15.591	149.521	ZFP36;ANXA1;HNRNPU;ZFP36L2;ZFP36L1
regulation of epithelial cell proliferation (GO:0050678)	10/72	7.84146e-05	0.0105642	5.05656	47.8022	TGFBR3;NR4A1;ZFP36;SFRP1;TINF2;LAMB1;LAMC1;SRSF6;EGFR;ZFP36L1
positive regulation of nuclear-transcribed mRNA catabolic process, deadenylation-dependent decay (GO:1900153)	5/16	9.69262e-05	0.0123708	14.1729	130.98	BTG2;ZFP36;AGO2;ZFP36L2;ZFP36L1
cellular response to glucocorticoid stimulus (GO:0071385)	5/17	0.000133787	0.0155009	12.9911	115.871	ZFP36;ANXA1;HNRNPU;ZFP36L2;ZFP36L1
positive regulation of cell differentiation (GO:0045597)	17/194	0.000134234	0.0155009	3.02755	26.9934	SPAG9;IFITM1;XBP1;JUN;JUND;HGF;RARRES2;CYR61;ZFP36L1;COL1A1;CDC42;SFRP1;ZFP36;DAB2;BOC;IL6ST;JUNB
regulation of cell migration (GO:0030334)	23/316	0.000167848	0.0185014	2.48396	21.5917	SPAG9;IFITM1;XBP1;ANXA1;SERPINE2;HSPA5;SEMA3D;HGF;PTEN;LAMB1;EGFR;CYR61;COL1A1;SFRP1;TMEFF2;DAB2;CXCL12;GPNMB;DLC1;CNTN1;CYP1B1;CTSH;VCL
regulation of cell death (GO:0010941)	11/96	0.000204787	0.0215917	4.0589	34.4744	JUN;JUND;LRP1;DLC1;HBB;DHCR24;SRSF6;JUNB;CYR61;HSPA1B;WISP2
positive regulation of cell migration (GO:0030335)	18/221	0.000216505	0.0217387	2.79587	23.5913	SPAG9;NRP1;XBP1;HSPA5;SEMA3D;HGF;FN1;LAMB1;EGFR;CYR61;COL1A1;NIPBL;DAB2;CXCL12;GPNMB;AGO2;CNTN1;CTSH
regulation of protein phosphorylation (GO:0001932)	20/261	0.00022411	0.0217387	2.62013	22.018	APP;PRNP;NTRK2;PRKDC;HGF;IGFBP3;RARRES2;FN1;PTEN;INHBA;EGFR;CYR61;C3;MAVS;DAB2;GPNMB;DNAJC10;NPTN;CDK2AP1;PLPP3
regulation of response to cytokine stimulus (GO:0060759)	5/20	0.000310085	0.0285755	10.3913	83.9479	MAVS;TAF9;LIFR;KLF4;AES
mitochondrial ATP synthesis coupled electron transport (GO:0042775)	10/85	0.00031816	0.0285755	4.17727	33.6394	MT-ND6;MT-ND4L;MT-ND4;MT-ND5;MT-CO1;MT-CO2;MT-CO3;MT-CYB;MT-ND3;MT-ND1
endodermal cell differentiation (GO:0035987)	6/32	0.000415235	0.0359623	7.20149	56.0756	SETD2;COL12A1;COL6A1;FN1;LAMB1;INHBA
cellular response to growth factor stimulus (GO:0071363)	13/139	0.000431315	0.0360669	3.23965	25.103	NRP1;NTRK2;ANXA1;HGF;IQGAP1;KLF4;ZFP36L2;EGFR;ZFP36L1;NR4A1;ZFP36;SFRP1;CLEC3B
regulation of keratinocyte apoptotic process (GO:1902172)	3/6	0.000568691	0.0459692	31.0931	232.333	ZFP36;GSN;ZFP36L1
respiratory electron transport chain (GO:0022904)	10/94	0.000715353	0.0546664	3.72797	27.0007	MT-ND6;MT-ND4L;MT-ND4;MT-ND5;MT-CO1;MT-CO2;MT-CO3;MT-CYB;MT-ND3;MT-ND1
regulation of nuclear-transcribed mRNA catabolic process, deadenylation-dependent decay (GO:1900151)	4/14	0.000740689	0.0546664	12.4527	89.7584	ZFP36;AGO2;ZFP36L2;ZFP36L1
negative regulation of protein modification process (GO:0031400)	8/63	0.000748428	0.0546664	4.54698	32.7271	PRNP;CRTAP;PRKDC;IGFBP3;DNAJC10;PTEN;ATP2B4;PLPP3
response to glucocorticoid (GO:0051384)	5/24	0.000766457	0.0546664	8.20197	58.8387	ZFP36;ANXA1;HNRNPU;ZFP36L2;ZFP36L1
endoderm formation (GO:0001706)	6/36	0.000802711	0.0556164	6.24	44.4757	SETD2;COL12A1;COL6A1;FN1;LAMB1;INHBA
cellular response to epidermal growth factor stimulus (GO:0071364)	5/25	0.000933632	0.0628905	7.79147	54.3566	ZFP36;IQGAP1;EGFR;ZFP36L2;ZFP36L1
cellular response to cytokine stimulus (GO:0071345)	27/456	0.00124164	0.0813778	1.99056	13.3194	CEBPD;HNRNPU;PIK3R1;ZFP36L2;HSP90B1;ZFP36L1;SOCS3;ZFP36;FLRT2;TPR;JUNB;EGR1;XBP1;ANXA1;VCAM1;HGF;FN1;LIFR;FOS;PTPN13;DCN;TNFRSF1A;SFRP1;COL1A2;CNTN1;VIM;IL6ST
miRNA metabolic process (GO:0010586)	4/16	0.00128124	0.0817634	10.3762	69.1048	DDX17;ZCCHC11;AGO2;DICER1
response to cytokine (GO:0034097)	12/138	0.00134328	0.0835246	2.98557	19.7425	IFITM1;JUN;SETD2;COL3A1;JUND;TAF9;LIFR;IL6ST;PTPN13;JUNB;AES;TRIM56
positive regulation of non-canonical Wnt signaling pathway (GO:2000052)	3/8	0.0015192	0.0917893	18.6539	121.056	DAB2;SFRP1;RSPO3
positive regulation of cell motility (GO:2000147)	14/179	0.0015519	0.0917893	2.66316	17.2261	SPAG9;XBP1;HSPA5;SEMA3D;HGF;LAMB1;CYR61;EGFR;COL1A1;DAB2;CXCL12;GPNMB;CNTN1;CTSH
platelet degranulation (GO:0002576)	11/124	0.0017917	0.103449	3.04872	19.2819	CFD;APP;CLEC3B;HGF;RARRES2;ANXA5;FN1;SERPING1;QSOX1;NHLRC2;VCL
positive regulation of protein modification process (GO:0031401)	13/163	0.00189321	0.106708	2.71791	17.0399	APP;NTRK2;HGF;RARRES2;CYR61;EGFR;C3;MAVS;DAB2;GPNMB;DLC1;NPTN;CDK2AP1
positive regulation of cell death (GO:0010942)	7/57	0.00193614	0.106708	4.37053	27.303	EGR1;PRNP;LRP1;DLC1;HBB;FOS;MAP3K5
ATF6-mediated unfolded protein response (GO:0036500)	3/9	0.00222597	0.114851	15.5441	94.9368	XBP1;HSPA5;HSP90B1
negative regulation of tyrosine phosphorylation of STAT protein (GO:0042532)	3/9	0.00222597	0.114851	15.5441	94.9368	SOCS3;PARP14;PIBF1
regulation of endoplasmic reticulum unfolded protein response (GO:1900101)	3/9	0.00222597	0.114851	15.5441	94.9368	XBP1;HSPA5;PIK3R1
negative regulation of phosphorylation (GO:0042326)	8/75	0.00235121	0.116552	3.73028	22.5787	PRNP;PRKDC;IGFBP3;DNAJC10;PTEN;HNRNPU;INHBA;PLPP3
regulation of steroid biosynthetic process (GO:0050810)	6/44	0.00235506	0.116552	4.92428	29.7977	IDI1;SREBF1;EGR1;SQLE;CYP51A1;SREBF2
regulated exocytosis (GO:0045055)	12/148	0.00243023	0.117866	2.76461	16.6423	RIMS2;CFD;APP;CLEC3B;HGF;RARRES2;ANXA5;FN1;SERPING1;QSOX1;NHLRC2;VCL
regulation of mitotic spindle assembly (GO:1901673)	4/19	0.00253262	0.119296	8.29968	49.6196	STAG2;TPR;HNRNPU;HSPA1B
protein destabilization (GO:0031648)	5/31	0.00255811	0.119296	5.99158	35.7606	PRNP;CREBBP;GSN;EP300;CTSH
regulation of stress fiber assembly (GO:0051492)	7/60	0.00260966	0.119404	4.1225	24.5229	CDC42;NRP1;TMEFF2;SFRP1;DLC1;ARHGAP28;S100A10
mitochondrial electron transport, NADH to ubiquinone (GO:0006120)	6/46	0.00296472	0.133138	4.67758	27.2281	MT-ND6;MT-ND4L;MT-ND4;MT-ND5;MT-ND3;MT-ND1
3'-UTR-mediated mRNA destabilization (GO:0061158)	3/10	0.00310637	0.136963	13.3229	76.9302	ZFP36;ZFP36L2;ZFP36L1
hepaticobiliary system development (GO:0061008)	4/21	0.0037216	0.160611	7.32249	40.9591	TGFBR3;XBP1;NIPBL;ARID5B
positive regulation of muscle cell differentiation (GO:0051149)	5/34	0.00387883	0.160611	5.37093	29.8206	CDC42;SPAG9;OLFM2;IGFBP3;BOC
regulation of alcohol biosynthetic process (GO:1902930)	5/34	0.00387883	0.160611	5.37093	29.8206	IDI1;SREBF1;SQLE;CYP51A1;SREBF2
cellular response to transforming growth factor beta stimulus (GO:0071560)	9/100	0.00413097	0.160611	3.09094	16.9669	TGFBR3;SFRP1;JUN;CLEC3B;COL3A1;COL1A2;FOS;ZFP36L2;ZFP36L1
positive regulation of nuclear-transcribed mRNA poly(A) tail shortening (GO:0060213)	3/11	0.00417257	0.160611	11.6569	63.8708	BTG2;ZFP36;AGO2
regulation of non-canonical Wnt signaling pathway (GO:2000050)	3/11	0.00417257	0.160611	11.6569	63.8708	SFRP1;RNF213;RSPO3
regulation of nuclear-transcribed mRNA poly(A) tail shortening (GO:0060211)	3/11	0.00417257	0.160611	11.6569	63.8708	BTG2;ZFP36;AGO2
oxidative phosphorylation (GO:0006119)	3/11	0.00417257	0.160611	11.6569	63.8708	ATP5D;ATP5C1;MT-CO2
cholesterol biosynthetic process (GO:0006695)	5/35	0.00441082	0.167129	5.19163	28.1578	IDI1;SQLE;CYP51A1;MSMO1;DHCR24
negative regulation of cell migration (GO:0030336)	10/121	0.00473755	0.174069	2.81722	15.0784	IFITM1;SFRP1;TMEFF2;COL3A1;LRP1;IGFBP3;DLC1;PTEN;CYP1B1;VCL
regulation of cell differentiation (GO:0045595)	10/121	0.00473755	0.174069	2.81722	15.0784	DDX17;LGALS3;CREBBP;JUN;JUND;LTBP4;KLF4;JUNB;FADS1;FGFR1
mRNA catabolic process (GO:0006402)	5/36	0.00499278	0.176504	5.02389	26.6255	ZFP36;THRAP3;NBDY;ZFP36L2;HSPA1B
secondary alcohol biosynthetic process (GO:1902653)	5/36	0.00499278	0.176504	5.02389	26.6255	IDI1;SQLE;CYP51A1;MSMO1;DHCR24
negative regulation of programmed cell death (GO:0043069)	23/408	0.00502217	0.176504	1.88127	9.95926	NTRK2;XBP1;ANXA1;DDX3X;HSPA5;PRKDC;HGF;ANXA5;TAF9;DHCR24;PIK3R1;PHB2;EGFR;HIPK3;HYPK;HSP90B1;DAB2;SFRP1;MT-RNR2;CTSH;IL6ST;HSPA1B;FGFR1
positive regulation of mRNA catabolic process (GO:0061014)	4/23	0.00524061	0.18155	6.55102	34.4015	ZFP36;AGO2;ZFP36L2;ZFP36L1
positive regulation of cell-substrate adhesion (GO:0010811)	6/52	0.00550467	0.188012	4.0662	21.153	CDC42;NRP1;SFRP1;FN1;TRIOBP;S100A10
positive regulation of neurogenesis (GO:0050769)	7/69	0.00573171	0.193047	3.52243	18.1819	SPEN;NIPBL;FZD3;SERPINF1;NPTN;TCF4;FGFR1
positive regulation of phosphorylation (GO:0042327)	14/208	0.00602632	0.198348	2.26164	11.5606	APP;NRP1;NTRK2;HGF;RARRES2;EGFR;CYR61;C3;MAVS;DAB2;GPNMB;NPTN;CDK2AP1;FGFR1
response to endoplasmic reticulum stress (GO:0034976)	9/106	0.00605267	0.198348	2.89885	14.8051	TMX4;JUN;HSPA5;CREB3L1;DNAJC10;PIK3R1;MARCH6;MAP3K5;HSP90B1
negative regulation of G1/S transition of mitotic cell cycle (GO:2000134)	4/24	0.00613544	0.198379	6.22315	31.6987	GPNMB;PRKDC;PTEN;KLF4
homotypic cell-cell adhesion (GO:0034109)	5/38	0.00631621	0.201537	4.71893	23.8997	GNAS;HBB;PLPP3;VCL;ACTG1
positive regulation of epithelial cell proliferation (GO:0050679)	9/107	0.00643059	0.202522	2.86912	14.4795	NR4A1;NRP1;SFRP1;XBP1;CNTN1;LAMB1;LAMC1;SRSF6;EGFR
cellular response to nutrient levels (GO:0031669)	6/54	0.0066271	0.2052	3.89637	19.5465	SREBF1;SFRP1;XBP1;USP33;FADS1;SREBF2
positive regulation of transcription from RNA polymerase II promoter (GO:0045944)	40/848	0.00668487	0.2052	1.56845	7.85463	APP;DDX3X;KMT2A;PRKDC;INSIG1;TAF9;HNRNPU;PIK3R1;EGFR;CYR61;NIPBL;PLAGL1;EP300;JUNB;DDX17;SS18;EGR1;SREBF1;JUN;CREBBP;XBP1;JUND;HGF;EBF1;FOS;INHBA;KLF4;SREBF2;DCN;TNFRSF1A;NR4A1;ZEB2;MAVS;NFIA;NFIB;THRAP3;NFIC;AGO2;CREBRF;TCF4
pre-miRNA processing (GO:0031054)	3/13	0.00690288	0.205729	9.32456	46.3973	ZCCHC11;AGO2;DICER1
regulation of protein processing (GO:0070613)	10/128	0.00700428	0.205729	2.64913	13.143	C3;PRNP;C6;SERPINE2;CFH;C7;C1S;C1R;SERPING1;CD46
positive regulation of fat cell differentiation (GO:0045600)	5/39	0.00706242	0.205729	4.5799	22.6841	ZFP36;XBP1;SFRP1;RARRES2;ZFP36L1
regulation of spindle assembly (GO:0090169)	4/25	0.00712627	0.205729	5.9265	29.3004	STAG2;TPR;HNRNPU;HSPA1B
RNA splicing, via transesterification reactions (GO:0000375)	4/25	0.00712627	0.205729	5.9265	29.3004	SCAF11;PRPF8;SF3B1;SRSF10
sterol biosynthetic process (GO:0016126)	5/40	0.00786805	0.221861	4.44882	21.5543	IDI1;SQLE;CYP51A1;MSMO1;DHCR24
regulation of cholesterol biosynthetic process (GO:0045540)	5/40	0.00786805	0.221861	4.44882	21.5543	IDI1;SREBF1;SQLE;CYP51A1;SREBF2
protein stabilization (GO:0050821)	11/152	0.00841891	0.232782	2.43975	11.6554	CRTAP;USP33;TAF9;PTEN;DNLZ;EP300;PIK3R1;PLPP3;PHB2;HYPK;HSPA1B
negative regulation of smooth muscle cell migration (GO:0014912)	3/14	0.00858349	0.232782	8.47643	40.3301	LRP1;IGFBP3;PRKG1
regulation of cholesterol metabolic process (GO:0090181)	5/41	0.00873534	0.232782	4.32501	20.5022	IDI1;SREBF1;SQLE;CYP51A1;SREBF2
cellular response to peptide (GO:1901653)	5/41	0.00873534	0.232782	4.32501	20.5022	APP;PRNP;XBP1;LRP1;ZFP36L1
spliceosomal complex assembly (GO:0000245)	5/41	0.00873534	0.232782	4.32501	20.5022	SCAF11;SRSF6;SNRNP200;SF3B1;SRSF10
cellular response to fibroblast growth factor stimulus (GO:0044344)	8/94	0.00927948	0.242807	2.90329	13.5872	NR4A1;ZFP36;SFRP1;FLRT2;RAB14;ZFP36L2;ZFP36L1;FGFR1
negative regulation of peptidyl-tyrosine phosphorylation (GO:0050732)	4/27	0.00941191	0.242807	5.4106	25.2447	SOCS3;SFRP1;PARP14;PIBF1
positive regulation of substrate adhesion-dependent cell spreading (GO:1900026)	4/27	0.00941191	0.242807	5.4106	25.2447	CDC42;NRP1;TRIOBP;S100A10
negative regulation of apoptotic process (GO:0043066)	25/485	0.0105844	0.265121	1.71037	7.77942	DDX3X;PRKDC;TAF9;PIK3R1;PHB2;EGFR;HSP90B1;CTSH;NTRK2;FZD3;XBP1;ANXA1;HSPA5;HGF;ANXA5;DHCR24;KLF4;HIPK3;HYPK;DAB2;SFRP1;MT-RNR2;IL6ST;HSPA1B;FGFR1
substantia nigra development (GO:0021762)	5/43	0.0106636	0.265121	4.09696	18.6039	CDC42;HSPA5;ATP5J;NDRG2;ATP5F1
hydrogen ion transmembrane transport (GO:1902600)	4/28	0.0107142	0.265121	5.18489	23.5196	ATP5S;ATP5B;ATP5O;ATP5J2
antigen processing and presentation of peptide antigen via MHC class I (GO:0002474)	4/28	0.0107142	0.265121	5.18489	23.5196	CANX;SEC31A;TAPBP;HLA-E
regulation of focal adhesion assembly (GO:0051893)	5/44	0.0117288	0.277307	3.9917	17.7459	NRP1;SFRP1;DLC1;PTEN;S100A10
positive regulation of transport (GO:0051050)	5/44	0.0117288	0.277307	3.9917	17.7459	C3;DAB2;ANXA1;LRP1;KMT2A
regulation of phosphatidylinositol 3-kinase signaling (GO:0014066)	7/80	0.0125994	0.277307	2.98995	13.0784	NTRK2;HGF;PTEN;PTPN13;DCN;EGFR;FGFR1
positive regulation of type I interferon production (GO:0032481)	6/62	0.012803	0.277307	3.33836	14.5488	SETD2;CREBBP;MAVS;DDX3X;PRKDC;EP300
regulation of T cell proliferation (GO:0042129)	6/62	0.012803	0.277307	3.33836	14.5488	LGALS3;ANXA1;VCAM1;GPNMB;IL6ST;CD46
positive regulation of cellular process (GO:0048522)	26/519	0.0129967	0.277307	1.65959	7.20769	COLEC12;PTGFR;SLC35F6;DDX3X;KMT2A;LRP1;TAF9;PTEN;HBB;EGFR;CDC42;CTSH;JUNB;NTRK2;JUN;XBP1;JUND;HGF;FN1;LIFR;DICER1;DAB2;SFRP1;DLC1;IL6ST;FGFR1
neuron projection maintenance (GO:1990535)	2/6	0.0134937	0.277307	15.5208	66.8255	APP;PRNP
response to granulocyte macrophage colony-stimulating factor (GO:0097012)	2/6	0.0134937	0.277307	15.5208	66.8255	ZFP36;ZFP36L2
negative regulation of lymphocyte differentiation (GO:0045620)	2/6	0.0134937	0.277307	15.5208	66.8255	SFRP1;INHBA
positive regulation of extrinsic apoptotic signaling pathway via death domain receptors (GO:1902043)	2/6	0.0134937	0.277307	15.5208	66.8255	SFRP1;PTEN
collagen biosynthetic process (GO:0032964)	2/6	0.0134937	0.277307	15.5208	66.8255	COL1A1;P3H3
regulation of protein targeting (GO:1903533)	2/6	0.0134937	0.277307	15.5208	66.8255	SREBF1;ATPIF1
deadenylation-independent decapping of nuclear-transcribed mRNA (GO:0031087)	2/6	0.0134937	0.277307	15.5208	66.8255	PNRC1;PNRC2
alpha-beta T cell activation (GO:0046631)	2/6	0.0134937	0.277307	15.5208	66.8255	ANXA1;HLA-E
definitive hemopoiesis (GO:0060216)	2/6	0.0134937	0.277307	15.5208	66.8255	TGFBR3;ZFP36L2
response to heparin (GO:0071503)	2/6	0.0134937	0.277307	15.5208	66.8255	EGR1;SFRP1
negative regulation of erythrocyte differentiation (GO:0045647)	2/6	0.0134937	0.277307	15.5208	66.8255	ZFP36;ZFP36L1
negative regulation of cell cycle phase transition (GO:1901988)	2/6	0.0134937	0.277307	15.5208	66.8255	ZFP36L2;ZFP36L1
cellular response to granulocyte macrophage colony-stimulating factor stimulus (GO:0097011)	2/6	0.0134937	0.277307	15.5208	66.8255	ZFP36;ZFP36L2
astrocyte activation (GO:0048143)	2/6	0.0134937	0.277307	15.5208	66.8255	APP;LRP1
neuron projection morphogenesis (GO:0048812)	11/163	0.0137456	0.279753	2.2619	9.69683	CDC42;APP;ECM2;CTTN;LUM;NRK;MAP1B;PTEN;TMEM106B;DICER1;IQGAP1
regulation of acute inflammatory response (GO:0002673)	9/121	0.0138434	0.279753	2.50865	10.7369	C3;C6;CFH;C7;C1S;C1R;SERPING1;IL6ST;CD46
RNA secondary structure unwinding (GO:0010501)	5/46	0.0140713	0.282008	3.79659	16.1872	DDX17;DDX6;DDX3X;DDX47;AGO2
positive regulation of JAK-STAT cascade (GO:0046427)	6/64	0.0148237	0.285611	3.22291	13.5734	SOCS3;CYP1B1;IL6ST;PARP14;PIBF1;TNFRSF1A
positive regulation of focal adhesion assembly (GO:0051894)	3/17	0.0149578	0.285611	6.65902	27.9847	NRP1;SFRP1;S100A10
regulation of insulin-like growth factor receptor signaling pathway (GO:0043567)	3/17	0.0149578	0.285611	6.65902	27.9847	IGFBP4;CILP;IGFBP3
negative regulation of stress fiber assembly (GO:0051497)	3/17	0.0149578	0.285611	6.65902	27.9847	TMEFF2;DLC1;ARHGAP28
response to purine-containing compound (GO:0014074)	3/17	0.0149578	0.285611	6.65902	27.9847	JUN;JUND;JUNB
positive chemotaxis (GO:0050918)	3/17	0.0149578	0.285611	6.65902	27.9847	NRP1;LGALS3;GPNMB
proton transport (GO:0015992)	4/31	0.0152982	0.288601	4.60807	19.2618	ATP5S;ATP5B;ATP5O;ATP5J2
negative regulation of JAK-STAT cascade (GO:0046426)	5/47	0.0153524	0.288601	3.706	15.4781	SOCS3;FLRT2;PARP14;PIBF1;DCN
cellular response to reactive oxygen species (GO:0034614)	6/65	0.0159127	0.29674	3.16812	13.1181	JUN;CYP1B1;MTR;FOS;EGFR;MAP3K5
negative regulation of macromolecule metabolic process (GO:0010605)	9/124	0.0160301	0.29674	2.44283	10.0969	APP;SFRP1;TIPARP;ITGB8;PARP14;CD46;KLF4;AES;RBMS3
skeletal system development (GO:0001501)	10/146	0.0166803	0.301653	2.29636	9.40022	COL1A1;COL1A2;IGFBP4;HHIP;COL12A1;GNAS;ITGB8;PAPSS2;FGFR1;FBN1
negative regulation of epithelial cell proliferation (GO:0050680)	6/66	0.0170558	0.301653	3.11516	12.6827	TGFBR3;SFRP1;NFIB;ATPIF1;TINF2;ATP5A1
substrate adhesion-dependent cell spreading (GO:0034446)	4/32	0.0170615	0.301653	4.44327	18.0882	NRP1;FN1;LAMB1;LAMC1
regulation of erythrocyte differentiation (GO:0045646)	4/32	0.0170615	0.301653	4.44327	18.0882	ZFP36;INHBA;HSPA1B;ZFP36L1
regulation of keratinocyte proliferation (GO:0010837)	3/18	0.0175394	0.301653	6.21477	25.1282	ZFP36;SRSF6;ZFP36L1
calcium-mediated signaling using intracellular calcium source (GO:0035584)	3/18	0.0175394	0.301653	6.21477	25.1282	PTGFR;PRNP;VCAM1
regulation of cholesterol efflux (GO:0010874)	3/18	0.0175394	0.301653	6.21477	25.1282	LRP1;PLTP;SREBF2
regulation of smooth muscle cell migration (GO:0014910)	3/18	0.0175394	0.301653	6.21477	25.1282	NRP1;LRP1;IGFBP3
response to organophosphorus (GO:0046683)	3/18	0.0175394	0.301653	6.21477	25.1282	JUN;JUND;JUNB
mRNA destabilization (GO:0061157)	3/18	0.0175394	0.301653	6.21477	25.1282	ZFP36;ZFP36L2;ZFP36L1
negative regulation of response to stimulus (GO:0048585)	9/127	0.0184599	0.303163	2.38035	9.50273	NTRK2;COL3A1;HHIP;IGFBP3;VPS13C;KLF4;EGFR;FGFR1;AES
cellular response to laminar fluid shear stress (GO:0071499)	2/7	0.0185023	0.303163	12.416	49.5382	KLF4;SREBF2
sequestering of extracellular ligand from receptor (GO:0035581)	2/7	0.0185023	0.303163	12.416	49.5382	CD46;FBN1
retrograde axonal transport (GO:0008090)	2/7	0.0185023	0.303163	12.416	49.5382	DST;PAFAH1B1
miRNA loading onto RISC involved in gene silencing by miRNA (GO:0035280)	2/7	0.0185023	0.303163	12.416	49.5382	AGO2;DICER1
response to type I interferon (GO:0034340)	2/7	0.0185023	0.303163	12.416	49.5382	SETD2;TRIM56
regulation of Wnt signaling pathway, planar cell polarity pathway (GO:2000095)	2/7	0.0185023	0.303163	12.416	49.5382	DAB2;RSPO3
platelet aggregation (GO:0070527)	4/33	0.0189467	0.30836	4.28983	17.014	GNAS;HBB;VCL;ACTG1
cellular response to starvation (GO:0009267)	8/107	0.0191708	0.309927	2.52035	9.96639	SREBF1;SFRP1;XBP1;HSPA5;USP33;FADS1;SREBF2;MAP3K5
regulation of cellular protein metabolic process (GO:0032268)	5/50	0.0196558	0.315664	3.4584	13.5894	APP;DDX6;EDNRB;INHBA;KLF4
regulation of protein activation cascade (GO:2000257)	8/108	0.0201583	0.318429	2.49502	9.74089	C3;C6;CFH;C7;C1S;C1R;SERPING1;CD46
negative regulation of lymphocyte activation (GO:0051250)	3/19	0.0203532	0.318429	5.82604	22.6896	LGALS3;GPNMB;PIBF1
positive regulation of mononuclear cell migration (GO:0071677)	3/19	0.0203532	0.318429	5.82604	22.6896	LGALS3;CXCL12;ANO6
positive regulation of adherens junction organization (GO:1903393)	3/19	0.0203532	0.318429	5.82604	22.6896	NRP1;SFRP1;S100A10
ncRNA metabolic process (GO:0034660)	4/34	0.0209557	0.325754	4.14662	16.0281	DDX17;ZCCHC11;AGO2;DICER1
regulation of complement activation (GO:0030449)	8/109	0.0211815	0.326887	2.47018	9.52164	C3;C6;CFH;C7;C1S;C1R;SERPING1;CD46
nuclear-transcribed mRNA catabolic process (GO:0000956)	11/174	0.0212982	0.326887	2.10805	8.11414	ZFP36;ZCCHC11;THRAP3;CNOT2;RPL37;NBDY;RPS21;RPL6;PNRC1;ZFP36L1;PNRC2
cell-matrix adhesion (GO:0007160)	7/90	0.0227572	0.334836	2.62836	9.94273	SGCE;COL3A1;ECM2;VCAM1;CTTN;DLC1;VCL
positive regulation of ossification (GO:0045778)	5/52	0.0229239	0.334836	3.31089	12.5005	IFITM1;HGF;ANO6;IL6ST;CYR61
regulation of mitotic spindle organization (GO:0060236)	4/35	0.0230905	0.334836	4.01265	15.121	STAG2;TPR;HNRNPU;HSPA1B
positive regulation of osteoblast differentiation (GO:0045669)	4/35	0.0230905	0.334836	4.01265	15.121	IFITM1;HGF;IL6ST;CYR61
negative regulation of actin filament bundle assembly (GO:0032232)	3/20	0.0234	0.334836	5.48305	20.589	TMEFF2;DLC1;ARHGAP28
positive regulation of gene silencing by miRNA (GO:2000637)	3/20	0.0234	0.334836	5.48305	20.589	ZFP36;AGO2;EGFR
eye morphogenesis (GO:0048592)	3/20	0.0234	0.334836	5.48305	20.589	ALDH1A3;NIPBL;FBN1
regulation of angiogenesis (GO:0045765)	11/177	0.023805	0.334836	2.06962	7.73596	SFRP1;XBP1;GPNMB;SERPINF1;AGO2;CNTN1;CYP1B1;CTSH;ITGB8;KLF4;DCN
cellular response to organic substance (GO:0071310)	9/133	0.0241041	0.334836	2.26447	8.43599	SFRP1;JUN;CLEC3B;JUND;TIPARP;CYP1B1;PTPN13;KLF4;JUNB
regulation of establishment of protein localization to mitochondrion (GO:1903747)	2/8	0.0241634	0.334836	10.3462	38.5179	SREBF1;ATPIF1
integrin activation (GO:0033622)	2/8	0.0241634	0.334836	10.3462	38.5179	CXCL12;FN1
negative regulation of platelet aggregation (GO:0090331)	2/8	0.0241634	0.334836	10.3462	38.5179	SERPINE2;PRKG1
amyloid fibril formation (GO:1990000)	2/8	0.0241634	0.334836	10.3462	38.5179	APP;GSN
coronary vasculature morphogenesis (GO:0060977)	2/8	0.0241634	0.334836	10.3462	38.5179	TGFBR3;NRP1
phospholipid scrambling (GO:0017121)	2/8	0.0241634	0.334836	10.3462	38.5179	PLSCR4;ANO6
regulation of cytoplasmic mRNA processing body assembly (GO:0010603)	2/8	0.0241634	0.334836	10.3462	38.5179	CNOT2;NBDY
peptidyl-lysine acetylation (GO:0018394)	2/8	0.0241634	0.334836	10.3462	38.5179	CREBBP;EP300
positive regulation of protein import into nucleus (GO:0042307)	5/53	0.0246819	0.337805	3.24175	11.9999	DAB2;MAVS;TPR;PIK3R1;EGFR
positive regulation of tyrosine phosphorylation of STAT protein (GO:0042531)	5/53	0.0246819	0.337805	3.24175	11.9999	SOCS3;IL6ST;PARP14;PIBF1;TNFRSF1A
regulation of neuron death (GO:1901214)	6/72	0.0251121	0.337805	2.83109	10.4309	EGR1;PRNP;GPNMB;DHCR24;FOS;MAP3K5
regulation of fat cell differentiation (GO:0045598)	6/72	0.0251121	0.337805	2.83109	10.4309	ZFP36;SFRP1;XBP1;RARRES2;ZFP36L2;ZFP36L1
ribonucleoprotein complex assembly (GO:0022618)	10/156	0.0251463	0.337805	2.13796	7.87422	DDX6;EIF2S3;DDX3X;SCAF11;DICER1;SRSF6;SNRNP200;SF3B1;SRSF10;RPL6
regulation of smoothened signaling pathway (GO:0008589)	4/36	0.0253528	0.337805	3.88706	14.2844	CREBBP;SFRP1;HHIP;PTCH2
regulation of muscle cell differentiation (GO:0051147)	4/36	0.0253528	0.337805	3.88706	14.2844	CDC42;SPAG9;BOC;ZFP36L1
regulation of humoral immune response (GO:0002920)	8/113	0.0256427	0.3398	2.37559	8.70297	C3;C6;CFH;C7;C1S;C1R;SERPING1;CD46
negative regulation of cellular component organization (GO:0051129)	5/54	0.0265242	0.34484	3.17542	11.5258	CDC42;LGALS3;TMEFF2;DDX3X;HSPA1B
mitochondrial electron transport, cytochrome c to oxygen (GO:0006123)	3/21	0.0266797	0.34484	5.17817	18.7649	MT-CO1;MT-CO2;MT-CO3
negative regulation of cytokine biosynthetic process (GO:0042036)	3/21	0.0266797	0.34484	5.17817	18.7649	ZFP36;INHBA;KLF4
ERK1 and ERK2 cascade (GO:0070371)	3/21	0.0266797	0.34484	5.17817	18.7649	CTSH;ZFP36L2;ZFP36L1
regulation of immune effector process (GO:0002697)	8/114	0.0268529	0.34484	2.35306	8.5119	C3;C6;CFH;C7;C1S;C1R;SERPING1;CD46
epithelial to mesenchymal transition (GO:0001837)	4/37	0.0277438	0.34484	3.76907	13.5112	DDX17;TGFBR3;HGF;S100A4
positive regulation of stress fiber assembly (GO:0051496)	4/37	0.0277438	0.34484	3.76907	13.5112	CDC42;NRP1;SFRP1;S100A10
positive regulation of cellular biosynthetic process (GO:0031328)	10/159	0.0281993	0.34484	2.09459	7.47447	EGR1;EPM2AIP1;SREBF1;ZEB2;DDX3X;HGF;HBB;VIM;KLF4;EGFR
positive regulation of gene expression (GO:0010628)	34/771	0.0285903	0.34484	1.45233	5.16258	APP;DDX3X;KMT2A;PIK3R1;EGFR;RIMS2;ITGB8;CTSH;EP300;SF3B1;MAP3K5;DDX17;ATF7IP;SS18;NTRK2;EGR1;JUN;CREBBP;GSN;FN1;FOS;INHBA;KLF4;SMARCA1;COL1A1;DAB2;SFRP1;KAT6B;THRAP3;TCF4;VIM;CD46;HSPA1B;RBMS3
positive regulation of signal transduction (GO:0009967)	12/206	0.0292066	0.34484	1.93223	6.82728	C3;RIMS2;SFRP1;CREBBP;XBP1;CNTN1;PTEN;NPTN;CTSH;RSPO3;EP300;PIK3R1
positive regulation of peptidyl-tyrosine phosphorylation (GO:0050731)	8/116	0.0293913	0.34484	2.30924	8.14482	SOCS3;PRNP;NRP1;HGF;IL6ST;PARP14;PIBF1;TNFRSF1A
regulation of calcium ion import (GO:0090279)	3/22	0.0301916	0.34484	4.90538	17.1698	PRNP;LGALS3;CXCL12
positive regulation of proteolysis involved in cellular protein catabolic process (GO:1903052)	3/22	0.0301916	0.34484	4.90538	17.1698	ATPIF1;PTEN;CTSC
hematopoietic progenitor cell differentiation (GO:0002244)	3/22	0.0301916	0.34484	4.90538	17.1698	SFRP1;PRRC2C;INHBA
negative regulation of cell cycle G1/S phase transition (GO:1902807)	3/22	0.0301916	0.34484	4.90538	17.1698	GPNMB;PTEN;KLF4
sulfur amino acid metabolic process (GO:0000096)	3/22	0.0301916	0.34484	4.90538	17.1698	MTR;MUT;PCYOX1
viral genome replication (GO:0019079)	3/22	0.0301916	0.34484	4.90538	17.1698	CDC42;EEA1;NFIA
T cell differentiation (GO:0030217)	4/38	0.0302646	0.34484	3.65803	12.795	ANXA1;LEPR;ZFP36L2;ZFP36L1
positive regulation of neuron death (GO:1901216)	4/38	0.0302646	0.34484	3.65803	12.795	EGR1;PRNP;FOS;MAP3K5
regulation of immunoglobulin secretion (GO:0051023)	2/9	0.0304313	0.34484	8.86767	30.9684	XBP1;HLA-E
small RNA loading onto RISC (GO:0070922)	2/9	0.0304313	0.34484	8.86767	30.9684	AGO2;DICER1
adipose tissue development (GO:0060612)	2/9	0.0304313	0.34484	8.86767	30.9684	XBP1;ARID5B
Cdc42 protein signal transduction (GO:0032488)	2/9	0.0304313	0.34484	8.86767	30.9684	CDC42;RHOBTB3
positive regulation of immunoglobulin secretion (GO:0051024)	2/9	0.0304313	0.34484	8.86767	30.9684	XBP1;HLA-E
maintenance of protein localization in endoplasmic reticulum (GO:0035437)	2/9	0.0304313	0.34484	8.86767	30.9684	HSPA5;INSIG1
central nervous system neuron development (GO:0021954)	2/9	0.0304313	0.34484	8.86767	30.9684	NTRK2;PTEN
positive regulation of astrocyte differentiation (GO:0048711)	2/9	0.0304313	0.34484	8.86767	30.9684	APP;SERPINE2
sympathetic ganglion development (GO:0061549)	2/9	0.0304313	0.34484	8.86767	30.9684	NRP1;FZD3
production of siRNA involved in RNA interference (GO:0030422)	2/9	0.0304313	0.34484	8.86767	30.9684	AGO2;DICER1
endothelial cell chemotaxis (GO:0035767)	2/9	0.0304313	0.34484	8.86767	30.9684	NRP1;NR4A1
neuron projection organization (GO:0106027)	2/9	0.0304313	0.34484	8.86767	30.9684	APP;PRNP
hemopoiesis (GO:0030097)	6/76	0.0316971	0.357513	2.66876	9.21129	TGFBR3;SFRP1;KMT2A;PRRC2C;INHBA;ZFP36L2
mRNA metabolic process (GO:0016071)	7/97	0.0325597	0.360006	2.42305	8.29816	ZFP36;SCAF11;HNRNPR;PRPF8;ZFP36L2;HIPK3;HSPA1B
negative regulation of cell motility (GO:2000146)	7/97	0.0325597	0.360006	2.42305	8.29816	IFITM1;SFRP1;TMEFF2;DLC1;PTEN;CYP1B1;VCL
regulation of alternative mRNA splicing, via spliceosome (GO:0000381)	4/39	0.0329163	0.360006	3.55333	12.1303	DDX17;THRAP3;HNRNPU;SRSF6
negative regulation of gene expression (GO:0010629)	28/618	0.0329872	0.360006	1.49071	5.08575	CREBZF;APP;BTG2;DDX3X;PHB2;ZFP36L2;NIPBL;ZFP36;ITGB8;ATF7IP;SPEN;JUN;CBX5;TIPARP;ARID5B;KLF4;PARP14;AES;DAB2;SFRP1;ZNF91;KAT6B;NCL;CNOT2;CD46;HSPA1B;LHX9;RBMS3
negative regulation of transcription from RNA polymerase II promoter (GO:0000122)	26/565	0.0331256	0.360006	1.51425	5.15975	HNRNPU;NIPBL;ZFP36;EDNRB;TPR;EP300;JUNB;JAZF1;SPEN;CREBBP;JUN;CBX6;JUND;CBX5;NR2F1;ARID5B;DICER1;KLF4;SREBF2;AES;ZEB2;NFIA;NFIB;NFIC;CNOT2;FOSB
membrane assembly (GO:0071709)	3/23	0.0339343	0.360006	4.65987	15.7659	PTEN;SPTBN1;S100A10
cellular response to amyloid-beta (GO:1904646)	3/23	0.0339343	0.360006	4.65987	15.7659	APP;PRNP;LRP1
regulation of androgen receptor signaling pathway (GO:0060765)	3/23	0.0339343	0.360006	4.65987	15.7659	SFRP1;DAB2;EP300
positive regulation of cell junction assembly (GO:1901890)	3/23	0.0339343	0.360006	4.65987	15.7659	NRP1;SFRP1;S100A10
positive regulation of cell growth (GO:0030307)	7/98	0.0341581	0.360006	2.3963	8.09171	RIMS2;CDC42;GOLGA4;SFRP1;DDX3X;TAF9;EGFR
integrin-mediated signaling pathway (GO:0007229)	5/58	0.0347577	0.360006	2.93516	9.86025	CDC42;NRP1;COL3A1;DST;ADAMTS1
positive regulation of cell morphogenesis involved in differentiation (GO:0010770)	5/58	0.0347577	0.360006	2.93516	9.86025	CDC42;NRP1;NTRK2;TRIOBP;S100A10
response to cAMP (GO:0051591)	4/40	0.0356995	0.360006	3.45445	11.5124	JUN;JUND;JUNB;ZFP36L1
response to peptide hormone (GO:0043434)	4/40	0.0356995	0.360006	3.45445	11.5124	TGFBR3;EPM2AIP1;XBP1;ZFP36L1
neuron migration (GO:0001764)	4/40	0.0356995	0.360006	3.45445	11.5124	NRP1;NTRK2;FGFR1;PAFAH1B1
positive regulation of protein phosphorylation (GO:0001934)	20/412	0.035846	0.360006	1.59813	5.31943	NTRK2;APP;NRP1;PRNP;CMC4;HGF;RARRES2;ATP2B4;IQGAP1;INHBA;EGFR;CYR61;TNFRSF1A;C3;DAB2;MAVS;GPNMB;NPTN;CDK2AP1;FGFR1
negative regulation of response to cytokine stimulus (GO:0060761)	2/10	0.0372625	0.360006	7.75881	25.5247	KLF4;AES
ganglion development (GO:0061548)	2/10	0.0372625	0.360006	7.75881	25.5247	NRP1;FZD3
positive regulation of calcium ion import (GO:0090280)	2/10	0.0372625	0.360006	7.75881	25.5247	LGALS3;CXCL12
macrophage chemotaxis (GO:0048246)	2/10	0.0372625	0.360006	7.75881	25.5247	LGALS3;EDNRB
energy coupled proton transmembrane transport, against electrochemical gradient (GO:0015988)	2/10	0.0372625	0.360006	7.75881	25.5247	MT-ND4;MT-CO1
response to laminar fluid shear stress (GO:0034616)	2/10	0.0372625	0.360006	7.75881	25.5247	KLF4;SREBF2
positive regulation of glucose import in response to insulin stimulus (GO:2001275)	2/10	0.0372625	0.360006	7.75881	25.5247	RARRES2;PIK3R1
positive regulation of glial cell differentiation (GO:0045687)	2/10	0.0372625	0.360006	7.75881	25.5247	SERPINE2;DICER1
cellular copper ion homeostasis (GO:0006878)	2/10	0.0372625	0.360006	7.75881	25.5247	APP;PRNP
macrophage migration (GO:1905517)	2/10	0.0372625	0.360006	7.75881	25.5247	LGALS3;EDNRB
central nervous system projection neuron axonogenesis (GO:0021952)	2/10	0.0372625	0.360006	7.75881	25.5247	NFIB;PAFAH1B1
positive regulation of reproductive process (GO:2000243)	2/10	0.0372625	0.360006	7.75881	25.5247	AGO2;INHBA
actin filament capping (GO:0051693)	2/10	0.0372625	0.360006	7.75881	25.5247	GSN;TRIOBP
negative regulation of protein maturation (GO:1903318)	2/10	0.0372625	0.360006	7.75881	25.5247	PRNP;SERPINE2
negative regulation of stem cell differentiation (GO:2000737)	2/10	0.0372625	0.360006	7.75881	25.5247	HNRNPU;ZFP36L2
regulation of phospholipase activity (GO:0010517)	2/10	0.0372625	0.360006	7.75881	25.5247	LRP1;FGFR1
regulation of mRNA 3'-end processing (GO:0031440)	2/10	0.0372625	0.360006	7.75881	25.5247	AHCYL1;ZFP36L1
positive regulation of lipid localization (GO:1905954)	2/10	0.0372625	0.360006	7.75881	25.5247	C3;LRP1
negative regulation of homotypic cell-cell adhesion (GO:0034111)	2/10	0.0372625	0.360006	7.75881	25.5247	SERPINE2;PRKG1
regulation of plasminogen activation (GO:0010755)	2/10	0.0372625	0.360006	7.75881	25.5247	CLEC3B;SERPINE2
dendritic spine organization (GO:0097061)	3/24	0.0379056	0.361894	4.43774	14.5232	CDC42;PRNP;PTEN
camera-type eye development (GO:0043010)	3/24	0.0379056	0.361894	4.43774	14.5232	ALDH1A3;CYP1B1;FBN1
positive regulation of vascular endothelial growth factor production (GO:0010575)	3/24	0.0379056	0.361894	4.43774	14.5232	C3;CYP1B1;IL6ST
odontogenesis (GO:0042476)	4/41	0.0386145	0.364359	3.36091	10.9368	COL1A1;COL1A2;LAMB1;INHBA
mesenchymal cell differentiation (GO:0048762)	4/41	0.0386145	0.364359	3.36091	10.9368	DDX17;TGFBR3;HGF;S100A4
regulation of substrate adhesion-dependent cell spreading (GO:1900024)	4/41	0.0386145	0.364359	3.36091	10.9368	CDC42;NRP1;TRIOBP;S100A10
cellular response to hormone stimulus (GO:0032870)	6/80	0.039315	0.367527	2.52398	8.16796	JUN;XBP1;JUND;CTSH;JUNB;ZFP36L1
regulation of mRNA splicing, via spliceosome (GO:0048024)	5/60	0.039405	0.367527	2.82814	9.14581	DDX17;THRAP3;HNRNPU;SRSF6;SRSF10
response to reactive oxygen species (GO:0000302)	5/60	0.039405	0.367527	2.82814	9.14581	JUN;DLC1;HBB;FOS;EGFR
regulation of cell proliferation (GO:0042127)	32/740	0.0413008	0.380208	1.4203	4.52633	APP;PTGFR;SLC35F6;COL18A1;BTG2;IFITM1;PRKDC;PTEN;EGFR;ZFP36L1;GPNMB;ADAMTS1;CYP1B1;CTSH;JUNB;NTRK2;JUN;XBP1;JUND;IGFBP3;HGF;FN1;LIFR;P3H3;INHBA;KLF4;TNFRSF1A;SFRP1;DLC1;IL6ST;HSPA1B;FGFR1
regulation of tyrosine phosphorylation of STAT protein (GO:0042509)	5/61	0.0418635	0.380208	2.77749	8.81392	SOCS3;IL6ST;PARP14;PIBF1;TNFRSF1A
response to amyloid-beta (GO:1904645)	3/25	0.0421027	0.380208	4.23581	13.4175	APP;PRNP;LRP1
modulation of excitatory postsynaptic potential (GO:0098815)	3/25	0.0421027	0.380208	4.23581	13.4175	RIMS2;APP;PTEN
cellular response to vascular endothelial growth factor stimulus (GO:0035924)	3/25	0.0421027	0.380208	4.23581	13.4175	NRP1;NR4A1;ANXA1
positive regulation of angiogenesis (GO:0045766)	7/103	0.0429295	0.380208	2.2709	7.14924	XBP1;AGO2;CNTN1;CYP1B1;CTSH;ITGB8;KLF4
regulation of actin filament-based process (GO:0032970)	5/62	0.0444127	0.380208	2.72862	8.49755	CDC42;LRP1;DLC1;RHOBTB3;ARHGAP28
interleukin-27-mediated signaling pathway (GO:0070106)	2/11	0.0446158	0.380208	6.89637	21.4454	CANX;IL6ST
cellular response to prostaglandin stimulus (GO:0071379)	2/11	0.0446158	0.380208	6.89637	21.4454	PTGFR;SFRP1
embryonic eye morphogenesis (GO:0048048)	2/11	0.0446158	0.380208	6.89637	21.4454	ALDH1A3;FBN1
T cell differentiation in thymus (GO:0033077)	2/11	0.0446158	0.380208	6.89637	21.4454	ZFP36L2;ZFP36L1
regulation of long-term neuronal synaptic plasticity (GO:0048169)	2/11	0.0446158	0.380208	6.89637	21.4454	APP;NPTN
intrinsic apoptotic signaling pathway in response to oxidative stress (GO:0008631)	2/11	0.0446158	0.380208	6.89637	21.4454	CYP1B1;MAP3K5
brain morphogenesis (GO:0048854)	2/11	0.0446158	0.380208	6.89637	21.4454	PTEN;PAFAH1B1
positive regulation of transcription from RNA polymerase II promoter in response to endoplasmic reticulum stress (GO:1990440)	2/11	0.0446158	0.380208	6.89637	21.4454	HSPA5;CREB3L1
regulation of hemopoiesis (GO:1903706)	2/11	0.0446158	0.380208	6.89637	21.4454	LGALS3;CREBBP
methionine metabolic process (GO:0006555)	2/11	0.0446158	0.380208	6.89637	21.4454	AHCYL1;MTR
retinal metabolic process (GO:0042574)	2/11	0.0446158	0.380208	6.89637	21.4454	ALDH1A3;CYP1B1
negative regulation of translation, ncRNA-mediated (GO:0040033)	2/11	0.0446158	0.380208	6.89637	21.4454	ZFP36;AGO2
miRNA mediated inhibition of translation (GO:0035278)	2/11	0.0446158	0.380208	6.89637	21.4454	ZFP36;AGO2
interleukin-35-mediated signaling pathway (GO:0070757)	2/11	0.0446158	0.380208	6.89637	21.4454	CANX;IL6ST
hepatocyte growth factor receptor signaling pathway (GO:0048012)	2/11	0.0446158	0.380208	6.89637	21.4454	NRP1;HGF
positive regulation of cytokine production (GO:0001819)	12/220	0.0446909	0.380208	1.80086	5.59706	C3;CREBBP;MAVS;ANXA1;PRKDC;CYP1B1;EP300;CD46;IL6ST;PIBF1;HSPA1B;HLA-E
RNA catabolic process (GO:0006401)	4/43	0.044841	0.380208	3.18823	9.89827	ZFP36;ZFP36L2;HSPA1B;SKIV2L2
response to hydrogen peroxide (GO:0042542)	4/43	0.044841	0.380208	3.18823	9.89827	DLC1;HBB;CYP1B1;MAP3K5
positive regulation of protein localization to plasma membrane (GO:1903078)	4/43	0.044841	0.380208	3.18823	9.89827	LRP1;PIK3R1;EGFR;SPTBN1
regulation of pri-miRNA transcription from RNA polymerase II promoter (GO:1902893)	3/26	0.0465226	0.390371	4.05143	12.4291	JUN;NFIB;FOS
positive regulation of wound healing (GO:0090303)	3/26	0.0465226	0.390371	4.05143	12.4291	XBP1;ANXA1;PLPP3
internal peptidyl-lysine acetylation (GO:0018393)	3/26	0.0465226	0.390371	4.05143	12.4291	CREBBP;KAT6B;EP300
signal transduction involved in mitotic G1 DNA damage checkpoint (GO:0072431)	5/63	0.0470528	0.393459	2.68144	8.19577	BTG2;PRKDC;PLAGL1;CNOT2;EP300
sprouting angiogenesis (GO:0002040)	4/44	0.0481522	0.399894	3.10836	9.42886	NRP1;NR4A1;RNF213;RSPO3
positive regulation of actin filament bundle assembly (GO:0032233)	4/44	0.0481522	0.399894	3.10836	9.42886	CDC42;NRP1;SFRP1;S100A10
axonogenesis (GO:0007409)	12/223	0.0486321	0.402501	1.77498	5.36661	APP;NRP1;ECM2;CXCL12;LUM;MAP1B;USP33;PTEN;UNC5C;GFRA1;PIK3R1;SPTBN1
NADH dehydrogenase complex assembly (GO:0010257)	5/64	0.0497841	0.406278	2.63585	7.90772	MT-ND6;MT-ND4;MT-ND5;MT-ND3;MT-ND1
mitochondrial respiratory chain complex I biogenesis (GO:0097031)	5/64	0.0497841	0.406278	2.63585	7.90772	MT-ND6;MT-ND4;MT-ND5;MT-ND3;MT-ND1
mitochondrial respiratory chain complex I assembly (GO:0032981)	5/64	0.0497841	0.406278	2.63585	7.90772	MT-ND6;MT-ND4;MT-ND5;MT-ND3;MT-ND1
regulation of peptidyl-tyrosine phosphorylation (GO:0050730)	6/85	0.0503481	0.406278	2.36362	7.06437	APP;NRP1;PRNP;SFRP1;HGF;EGFR
negative regulation of myeloid leukocyte differentiation (GO:0002762)	3/27	0.0511615	0.406278	3.88242	11.5415	LRRC17;INHBA;FBN1
extrinsic apoptotic signaling pathway via death domain receptors (GO:0008625)	3/27	0.0511615	0.406278	3.88242	11.5415	DDX3X;DDX47;TNFRSF1A
regulation of vascular endothelial growth factor production (GO:0010574)	3/27	0.0511615	0.406278	3.88242	11.5415	C3;CYP1B1;IL6ST
positive regulation of transcription, DNA-templated (GO:0045893)	45/1120	0.0515462	0.406278	1.31842	3.90949	APP;DDX3X;KMT2A;PRKDC;TAF9;HNRNPU;PIK3R1;EGFR;CYR61;PLAGL1;EP300;JUNB;MAP3K5;DDX17;ATF7IP;SS18;EGR1;SREBF1;JUN;CREBBP;XBP1;JUND;HGF;EBF1;FOS;INHBA;KLF4;SMARCA1;SREBF2;DCN;TNFRSF1A;COL1A1;NR4A1;ZEB2;DAB2;SFRP1;MAVS;NFIA;NFIB;KAT6B;THRAP3;NFIC;AGO2;CREBRF;TCF4
positive regulation of blood vessel endothelial cell migration (GO:0043536)	4/45	0.0515949	0.406278	3.03239	8.98901	ATP5B;ANXA1;ATP5A1;FGFR1
iron ion transport (GO:0006826)	2/12	0.052452	0.406278	6.20641	18.2956	SCARA5;SLC40A1
viral RNA genome replication (GO:0039694)	2/12	0.052452	0.406278	6.20641	18.2956	CDC42;EEA1
regulation of bone remodeling (GO:0046850)	2/12	0.052452	0.406278	6.20641	18.2956	SFRP1;LEPR
alternative mRNA splicing, via spliceosome (GO:0000380)	2/12	0.052452	0.406278	6.20641	18.2956	DDX17;SRSF6
response to prostaglandin E (GO:0034695)	2/12	0.052452	0.406278	6.20641	18.2956	TGFBR3;SFRP1
spliceosomal tri-snRNP complex assembly (GO:0000244)	2/12	0.052452	0.406278	6.20641	18.2956	PRPF8;SRSF10
cellular response to fluid shear stress (GO:0071498)	2/12	0.052452	0.406278	6.20641	18.2956	KLF4;SREBF2
regulation of mononuclear cell migration (GO:0071675)	2/12	0.052452	0.406278	6.20641	18.2956	LGALS3;RARRES2
collagen metabolic process (GO:0032963)	2/12	0.052452	0.406278	6.20641	18.2956	COL1A1;P3H3
positive regulation of endoplasmic reticulum unfolded protein response (GO:1900103)	2/12	0.052452	0.406278	6.20641	18.2956	XBP1;PIK3R1
negative regulation of androgen receptor signaling pathway (GO:0060766)	2/12	0.052452	0.406278	6.20641	18.2956	SFRP1;DAB2
regulation of myeloid cell differentiation (GO:0045637)	5/65	0.0526067	0.406278	2.59179	7.63259	LGALS3;CREBBP;KMT2A;KMT2C;EP300
positive regulation of macromolecule metabolic process (GO:0010604)	14/276	0.052918	0.407384	1.66871	4.90437	APP;EGR1;NTRK2;GSN;DDX3X;FN1;INHBA;KLF4;RIMS2;CTSH;ITGB8;CD46;HSPA1B;RBMS3
negative regulation of transcription, DNA-templated (GO:0045892)	34/813	0.0534405	0.410105	1.37093	4.01572	CREBZF;HNRNPU;PHB2;NIPBL;ZFP36;EDNRB;TPR;EP300;JUNB;JAZF1;SPEN;ATF7IP;JUN;CREBBP;CBX6;JUND;CBX5;NR2F1;ARID5B;DICER1;KLF4;SREBF2;AES;ZEB2;DAB2;SFRP1;ZNF91;NFIA;NFIB;KAT6B;NFIC;CNOT2;FOSB;LHX9
regulation of G1/S transition of mitotic cell cycle (GO:2000045)	4/46	0.0551686	0.419249	2.96004	8.57629	DDX3X;GPNMB;PTEN;KLF4
positive regulation of protein localization to cell periphery (GO:1904377)	4/46	0.0551686	0.419249	2.96004	8.57629	LRP1;PIK3R1;EGFR;SPTBN1
negative regulation of intracellular steroid hormone receptor signaling pathway (GO:0033144)	3/28	0.0560151	0.419249	3.72693	10.7415	DAB2;SFRP1;CNOT2
acute inflammatory response (GO:0002526)	3/28	0.0560151	0.419249	3.72693	10.7415	DLC1;CNTN1;ANO6
regulation of mRNA processing (GO:0050684)	3/28	0.0560151	0.419249	3.72693	10.7415	AHCYL1;SRSF10;ZFP36L1
aerobic respiration (GO:0009060)	3/28	0.0560151	0.419249	3.72693	10.7415	MT-ND4;MT-CO1;MT-CO3
positive regulation of phosphate metabolic process (GO:0045937)	3/28	0.0560151	0.419249	3.72693	10.7415	NRP1;APP;EGFR
production of miRNAs involved in gene silencing by miRNA (GO:0035196)	3/28	0.0560151	0.419249	3.72693	10.7415	ZCCHC11;AGO2;DICER1
negative regulation of translation (GO:0017148)	6/88	0.0577923	0.43122	2.27679	6.4909	BTG2;DDX3X;NCL;CNOT2;TPR;AGO2
regulation of protein localization to plasma membrane (GO:1903076)	5/67	0.0585261	0.43436	2.50792	7.11819	DAB2;LRP1;PIK3R1;EGFR;SPTBN1
regulation of transcription from RNA polymerase II promoter (GO:0006357)	57/1478	0.0592168	0.43436	1.26563	3.57736	APP;DDX3X;HNRNPU;CYR61;EPM2AIP1;NIPBL;ZFP36;EDNRB;NFKBIZ;EP300;JUNB;DDX17;SS18;SREBF1;HGF;EBF1;ARID5B;DICER1;FOS;SREBF2;DCN;AES;TNFRSF1A;TGFBR3;ZEB2;THRAP3;ZNF395;KMT2A;PRKDC;TAF9;PIK3R1;EGFR;PLAGL1;TPR;JAZF1;SPEN;EGR1;JUN;CREBBP;XBP1;CBX6;JUND;CBX5;NR2F1;ATP2B4;INHBA;KLF4;NR4A1;MAVS;NFIA;NFIB;NFIC;CNOT2;AGO2;CREBRF;FOSB;TCF4
negative regulation of cellular protein metabolic process (GO:0032269)	6/89	0.0604125	0.43436	2.24924	6.31263	BTG2;DDX3X;EDNRB;SERPINE2;NCL;CNOT2
cellular response to exogenous dsRNA (GO:0071360)	2/13	0.0607336	0.43436	5.6419	15.8044	COLEC12;MAVS
renal absorption (GO:0070293)	2/13	0.0607336	0.43436	5.6419	15.8044	GSN;HBB
negative regulation of mRNA splicing, via spliceosome (GO:0048025)	2/13	0.0607336	0.43436	5.6419	15.8044	SRSF6;SRSF10
regulation of glucose import in response to insulin stimulus (GO:2001273)	2/13	0.0607336	0.43436	5.6419	15.8044	RARRES2;PIK3R1
regulation of triglyceride biosynthetic process (GO:0010866)	2/13	0.0607336	0.43436	5.6419	15.8044	C3;SREBF1
positive regulation of cholesterol efflux (GO:0010875)	2/13	0.0607336	0.43436	5.6419	15.8044	LRP1;PLTP
copper ion homeostasis (GO:0055070)	2/13	0.0607336	0.43436	5.6419	15.8044	APP;PRNP
regulation of execution phase of apoptosis (GO:1900117)	2/13	0.0607336	0.43436	5.6419	15.8044	FZD3;DLC1
RNA interference (GO:0016246)	2/13	0.0607336	0.43436	5.6419	15.8044	AGO2;DICER1
cellular response to cadmium ion (GO:0071276)	3/29	0.0610791	0.43436	3.58341	10.0177	JUN;FOS;EGFR
regulation of keratinocyte differentiation (GO:0045616)	3/29	0.0610791	0.43436	3.58341	10.0177	ZFP36;SRSF6;ZFP36L1
nuclear-transcribed mRNA poly(A) tail shortening (GO:0000289)	3/29	0.0610791	0.43436	3.58341	10.0177	ZCCHC11;ZFP36;CNOT2
regulation of myoblast differentiation (GO:0045661)	3/29	0.0610791	0.43436	3.58341	10.0177	IGFBP3;BOC;ZFP36L1
cholesterol metabolic process (GO:0008203)	5/68	0.0616227	0.435671	2.46799	6.8776	IDI1;SQLE;CYP51A1;MSMO1;DHCR24
positive regulation of T cell activation (GO:0050870)	5/68	0.0616227	0.435671	2.46799	6.8776	XBP1;ANXA1;VCAM1;IL6ST;CD46
cellular response to organic cyclic compound (GO:0071407)	8/135	0.0619887	0.436984	1.96183	5.45546	EGR1;SFRP1;TIPARP;INSIG1;CYP1B1;EGFR;ZFP36L1;HSP90B1
negative regulation of signal transduction (GO:0009968)	14/283	0.0624528	0.43898	1.62469	4.50583	NTRK2;LRP1;HHIP;IGFBP3;PTCH2;PTEN;EGFR;DCN;DLK1;SOCS3;SFRP1;CILP;SPRY1;FGFR1
negative regulation of mitotic cell cycle (GO:0045930)	4/48	0.0627055	0.439482	2.8252	7.82384	BTG2;FZD3;ZFP36L2;ZFP36L1
regulation of signal transduction (GO:0009966)	12/233	0.0634672	0.443539	1.69378	4.67015	APP;NTRK2;CREBBP;IGFBP4;HHIP;IGFBP3;USP33;RSPO3;LIFR;CD46;EGFR;FGFR1
positive regulation of developmental process (GO:0051094)	7/113	0.0645261	0.449643	2.0556	5.63375	XBP1;JUN;JUND;AGO2;SRSF6;JUNB;DCN
regulation of endocytosis (GO:0030100)	5/69	0.0648104	0.45033	2.4293	6.64726	LGALS3;RAB5B;DAB2;LRP1;RAB14
negative regulation of cell proliferation (GO:0008285)	17/363	0.0653737	0.452946	1.53514	4.18731	APP;COL18A1;IFITM1;BTG2;IGFBP3;TINF2;PTEN;P3H3;INHBA;KLF4;TGFBR3;SFRP1;GPNMB;ADAMTS1;DLC1;CYP1B1;HSPA1B
connective tissue development (GO:0061448)	3/30	0.0663486	0.453791	3.45051	9.36065	XBP1;ITGB8;ARID5B
regulation of developmental growth (GO:0048638)	3/30	0.0663486	0.453791	3.45051	9.36065	APP;NIPBL;CTTN
protein heterooligomerization (GO:0051291)	4/49	0.0666666	0.453791	2.76227	7.48037	COL6A2;COL6A1;HBB;S100A10
mRNA splicing, via spliceosome (GO:0000398)	13/261	0.0678246	0.453791	1.63552	4.4009	SRRM2;DDX17;SPEN;SNRPN;SCAF11;HNRNPU;HNRNPR;PRPF8;PNN;SRSF6;SNRNP200;SF3B1;SRSF10
positive regulation of endothelial cell migration (GO:0010595)	5/70	0.0680888	0.453791	2.3918	6.42663	NRP1;ATP5B;ATP5A1;PLPP3;FGFR1
regulation of Notch signaling pathway (GO:0008593)	5/70	0.0680888	0.453791	2.3918	6.42663	CREBBP;EP300;CD46;EGFR;DLK1
calcium-mediated signaling (GO:0019722)	5/70	0.0680888	0.453791	2.3918	6.42663	PTGFR;PRNP;EDNRB;VCAM1;EGFR
positive regulation of myoblast differentiation (GO:0045663)	2/14	0.0694253	0.453791	5.17147	13.7949	IGFBP3;BOC
regulation of platelet aggregation (GO:0090330)	2/14	0.0694253	0.453791	5.17147	13.7949	SERPINE2;PRKG1
positive regulation of response to cytokine stimulus (GO:0060760)	2/14	0.0694253	0.453791	5.17147	13.7949	MAVS;TAF9
regulation of calcineurin-NFAT signaling cascade (GO:0070884)	2/14	0.0694253	0.453791	5.17147	13.7949	PRNP;ATP2B4
negative regulation of focal adhesion assembly (GO:0051895)	2/14	0.0694253	0.453791	5.17147	13.7949	DLC1;PTEN
regulation of lymphocyte differentiation (GO:0045619)	2/14	0.0694253	0.453791	5.17147	13.7949	ZFP36L2;ZFP36L1
cell migration involved in sprouting angiogenesis (GO:0002042)	2/14	0.0694253	0.453791	5.17147	13.7949	NRP1;NR4A1
regulation of cyclin-dependent protein serine/threonine kinase activity involved in G1/S transition of mitotic cell cycle (GO:0031657)	2/14	0.0694253	0.453791	5.17147	13.7949	PTEN;EGFR
cellular response to osmotic stress (GO:0071470)	2/14	0.0694253	0.453791	5.17147	13.7949	DDX3X;ZFP36L1
negative regulation of endoplasmic reticulum stress-induced intrinsic apoptotic signaling pathway (GO:1902236)	2/14	0.0694253	0.453791	5.17147	13.7949	XBP1;CREB3L1
epiboly involved in wound healing (GO:0090505)	2/14	0.0694253	0.453791	5.17147	13.7949	TMEFF2;CYR61
interleukin-6-mediated signaling pathway (GO:0070102)	2/14	0.0694253	0.453791	5.17147	13.7949	SOCS3;IL6ST
regulation of protein modification by small protein conjugation or removal (GO:1903320)	2/14	0.0694253	0.453791	5.17147	13.7949	EGR1;HSPA1B
negative regulation of T cell receptor signaling pathway (GO:0050860)	2/14	0.0694253	0.453791	5.17147	13.7949	PRNP;LGALS3
heart morphogenesis (GO:0003007)	4/50	0.0707545	0.459523	2.70208	7.15657	TGFBR3;NIPBL;FLRT2;DLC1
positive regulation of growth (GO:0045927)	5/71	0.0714575	0.459523	2.35544	6.21518	CDC42;SFRP1;DDX3X;TAF9;EGFR
response to insulin (GO:0032868)	5/71	0.0714575	0.459523	2.35544	6.21518	EPM2AIP1;XBP1;PRKDC;PIK3R1;ZFP36L1
cellular transition metal ion homeostasis (GO:0046916)	6/93	0.0715881	0.459523	2.14538	5.657	APP;PRNP;SCARA5;MT-RNR2;SLC40A1;FTL
organelle transport along microtubule (GO:0072384)	3/31	0.0718182	0.459523	3.3271	8.76232	CDC42;LRPPRC;PAFAH1B1
response to cadmium ion (GO:0046686)	3/31	0.0718182	0.459523	3.3271	8.76232	JUN;FOS;EGFR
liver development (GO:0001889)	3/31	0.0718182	0.459523	3.3271	8.76232	TGFBR3;XBP1;ARID5B
gene silencing by miRNA (GO:0035195)	3/31	0.0718182	0.459523	3.3271	8.76232	ZFP36;AGO2;DICER1
inorganic cation transmembrane transport (GO:0098662)	8/140	0.0732806	0.467646	1.88703	4.93167	ATP5S;ATP5B;SCARA5;SLC40A1;ATP2B4;ANO6;ATP5O;ATP5J2
dendrite morphogenesis (GO:0048813)	3/32	0.0774827	0.475866	3.21221	8.21587	CDC42;PTEN;TMEM106B
protein trimerization (GO:0070206)	3/32	0.0774827	0.475866	3.21221	8.21587	SCARA5;COL6A2;COL6A1
positive regulation of transcription factor import into nucleus (GO:0042993)	3/32	0.0774827	0.475866	3.21221	8.21587	APP;MAVS;PIK3R1
regulation of nitric oxide biosynthetic process (GO:0045428)	3/32	0.0774827	0.475866	3.21221	8.21587	ATP2B4;HBB;KLF4
positive regulation of macromolecule biosynthetic process (GO:0010557)	8/142	0.0781242	0.475866	1.85867	4.73859	EPM2AIP1;XBP1;DDX3X;CREB3L1;HGF;VIM;KLF4;EGFR
RNA metabolic process (GO:0016070)	10/191	0.0781874	0.475866	1.72141	4.38726	DDX17;DDX6;DDX3X;DDX47;AGO2;HNRNPU;HNRNPR;DICER1;SKIV2L2;LRPPRC
maintenance of protein location in nucleus (GO:0051457)	2/15	0.0784934	0.475866	4.77342	12.1471	HNRNPU;SYNE1
negative regulation of adherens junction organization (GO:1903392)	2/15	0.0784934	0.475866	4.77342	12.1471	DLC1;PTEN
autonomic nervous system development (GO:0048483)	2/15	0.0784934	0.475866	4.77342	12.1471	NRP1;EDNRB
transport along microtubule (GO:0010970)	2/15	0.0784934	0.475866	4.77342	12.1471	CDC42;APP
negative regulation of interleukin-2 production (GO:0032703)	2/15	0.0784934	0.475866	4.77342	12.1471	PRNP;ZFP36
N-terminal protein amino acid acetylation (GO:0006474)	2/15	0.0784934	0.475866	4.77342	12.1471	CREBBP;EP300
negative regulation of viral entry into host cell (GO:0046597)	2/15	0.0784934	0.475866	4.77342	12.1471	IFITM1;GSN
positive regulation of cellular response to insulin stimulus (GO:1900078)	2/15	0.0784934	0.475866	4.77342	12.1471	RARRES2;PIK3R1
negative regulation of platelet activation (GO:0010544)	2/15	0.0784934	0.475866	4.77342	12.1471	SERPINE2;PRKG1
positive regulation of collagen metabolic process (GO:0010714)	2/15	0.0784934	0.475866	4.77342	12.1471	CREB3L1;VIM
negative regulation of mRNA processing (GO:0050686)	2/15	0.0784934	0.475866	4.77342	12.1471	SRSF6;SRSF10
positive regulation of collagen biosynthetic process (GO:0032967)	2/15	0.0784934	0.475866	4.77342	12.1471	CREB3L1;VIM
negative regulation of protein processing (GO:0010955)	2/15	0.0784934	0.475866	4.77342	12.1471	PRNP;SERPINE2
regulation of RNA export from nucleus (GO:0046831)	2/15	0.0784934	0.475866	4.77342	12.1471	SETD2;TPR
positive regulation of proteolysis (GO:0045862)	4/52	0.0793048	0.479586	2.58923	6.56229	ASPH;ATPIF1;CTSH;CTSC
positive regulation of cytokine-mediated signaling pathway (GO:0001961)	3/33	0.0833363	0.498989	3.10498	7.71546	MAVS;PARP14;HSPA1B
positive regulation of cell-matrix adhesion (GO:0001954)	3/33	0.0833363	0.498989	3.10498	7.71546	NRP1;SFRP1;S100A10
embryonic organ morphogenesis (GO:0048562)	3/33	0.0833363	0.498989	3.10498	7.71546	ALDH1A3;NIPBL;FBN1
mRNA stabilization (GO:0048255)	3/33	0.0833363	0.498989	3.10498	7.71546	ZFP36;THRAP3;HNRNPU
positive regulation of phosphatidylinositol 3-kinase signaling (GO:0014068)	4/53	0.0837638	0.500313	2.53626	6.28929	NTRK2;HGF;DCN;FGFR1
negative regulation of cellular amide metabolic process (GO:0034249)	5/75	0.0858253	0.505146	2.22038	5.45202	PRNP;BTG2;DDX3X;NCL;CNOT2
regulation of actin cytoskeleton organization (GO:0032956)	5/75	0.0858253	0.505146	2.22038	5.45202	CDC42;LRP1;DLC1;RHOBTB3;ARHGAP28
positive regulation of epithelial cell apoptotic process (GO:1904037)	2/16	0.0879058	0.505146	4.43223	10.7769	GSN;ANO6
cellular response to dsRNA (GO:0071359)	2/16	0.0879058	0.505146	4.43223	10.7769	COLEC12;MAVS
DNA alkylation (GO:0006305)	2/16	0.0879058	0.505146	4.43223	10.7769	ATF7IP;FOS
sympathetic nervous system development (GO:0048485)	2/16	0.0879058	0.505146	4.43223	10.7769	NRP1;FZD3
DNA methylation or demethylation (GO:0044728)	2/16	0.0879058	0.505146	4.43223	10.7769	ATF7IP;FOS
negative regulation of translational initiation (GO:0045947)	2/16	0.0879058	0.505146	4.43223	10.7769	TPR;AGO2
dendritic spine morphogenesis (GO:0060997)	2/16	0.0879058	0.505146	4.43223	10.7769	CDC42;PTEN
regulation of osteoblast proliferation (GO:0033688)	2/16	0.0879058	0.505146	4.43223	10.7769	SFRP1;CYR61
cardiac epithelial to mesenchymal transition (GO:0060317)	2/16	0.0879058	0.505146	4.43223	10.7769	TGFBR3;SPRY1
regulation of stem cell proliferation (GO:0072091)	2/16	0.0879058	0.505146	4.43223	10.7769	HNRNPU;ZFP36L1
linoleic acid metabolic process (GO:0043651)	2/16	0.0879058	0.505146	4.43223	10.7769	GSTA1;FADS1
positive regulation of positive chemotaxis (GO:0050927)	2/16	0.0879058	0.505146	4.43223	10.7769	CXCL12;CNTN1
positive regulation of response to endoplasmic reticulum stress (GO:1905898)	2/16	0.0879058	0.505146	4.43223	10.7769	XBP1;PIK3R1
regulation of interferon-alpha production (GO:0032647)	2/16	0.0879058	0.505146	4.43223	10.7769	SETD2;MAVS
cell morphogenesis involved in differentiation (GO:0000904)	4/54	0.088343	0.506458	2.4854	6.0309	NRP1;FN1;LAMB1;LAMC1
positive regulation of chemokine production (GO:0032722)	3/34	0.0893732	0.511156	3.00466	7.25606	EGR1;MAVS;DDX3X
transforming growth factor beta receptor signaling pathway (GO:0007179)	5/76	0.0896372	0.511459	2.189	5.27982	TGFBR3;JUN;COL3A1;COL1A2;FOS
fat cell differentiation (GO:0045444)	4/55	0.0930403	0.519246	2.43654	5.78611	NR4A1;STEAP4;EP300;KLF4
erythrocyte differentiation (GO:0030218)	3/35	0.0955872	0.519246	2.91061	6.8333	TGFBR3;ATPIF1;INHBA
negative regulation of protein complex assembly (GO:0031333)	3/35	0.0955872	0.519246	2.91061	6.8333	CDC42;DDX3X;EP300
endothelial cell migration (GO:0043542)	3/35	0.0955872	0.519246	2.91061	6.8333	NRP1;NR4A1;CYP1B1
protein kinase B signaling (GO:0043491)	3/35	0.0955872	0.519246	2.91061	6.8333	NR4A1;PTEN;ZFP36L1
negative regulation of cell communication (GO:0010648)	5/78	0.097519	0.519246	2.1288	4.95523	NTRK2;HHIP;IGFBP3;EGFR;FGFR1
extracellular matrix disassembly (GO:0022617)	5/78	0.097519	0.519246	2.1288	4.95523	ADAMTS5;FN1;LAMC1;DCN;FBN1
positive regulation of protein processing (GO:0010954)	2/17	0.0976322	0.519246	4.13654	9.62385	CLEC3B;GSN
positive regulation of cholesterol transport (GO:0032376)	2/17	0.0976322	0.519246	4.13654	9.62385	LRP1;PLTP
regulation of tissue remodeling (GO:0034103)	2/17	0.0976322	0.519246	4.13654	9.62385	GPNMB;LEPR
negative regulation of antigen receptor-mediated signaling pathway (GO:0050858)	2/17	0.0976322	0.519246	4.13654	9.62385	PRNP;LGALS3
response to interferon-alpha (GO:0035455)	2/17	0.0976322	0.519246	4.13654	9.62385	IFITM1;TPR
positive regulation of lymphocyte migration (GO:2000403)	2/17	0.0976322	0.519246	4.13654	9.62385	APP;CXCL12
positive regulation of nitrogen compound metabolic process (GO:0051173)	2/17	0.0976322	0.519246	4.13654	9.62385	APP;KLF4
positive regulation of interleukin-6 secretion (GO:2000778)	2/17	0.0976322	0.519246	4.13654	9.62385	XBP1;MAVS
RNA stabilization (GO:0043489)	2/17	0.0976322	0.519246	4.13654	9.62385	THRAP3;HNRNPU
positive regulation of monocyte chemotaxis (GO:0090026)	2/17	0.0976322	0.519246	4.13654	9.62385	CXCL12;ANO6
negative regulation of B cell activation (GO:0050869)	2/17	0.0976322	0.519246	4.13654	9.62385	SFRP1;INHBA
DNA packaging (GO:0006323)	2/17	0.0976322	0.519246	4.13654	9.62385	NIPBL;GATAD1
negative regulation of interleukin-8 production (GO:0032717)	2/17	0.0976322	0.519246	4.13654	9.62385	ANXA1;KLF4
positive regulation of stem cell proliferation (GO:2000648)	2/17	0.0976322	0.519246	4.13654	9.62385	FZD3;HNRNPU
negative regulation of intracellular transport (GO:0032387)	2/17	0.0976322	0.519246	4.13654	9.62385	SLC35F6;INSIG1
positive regulation of cellular protein catabolic process (GO:1903364)	2/17	0.0976322	0.519246	4.13654	9.62385	ATPIF1;CTSC
peptidyl-lysine trimethylation (GO:0018023)	2/17	0.0976322	0.519246	4.13654	9.62385	SETD2;KMT2A
regulation of collagen biosynthetic process (GO:0032965)	2/17	0.0976322	0.519246	4.13654	9.62385	CREB3L1;VIM
regulation of protein localization to membrane (GO:1905475)	2/17	0.0976322	0.519246	4.13654	9.62385	GSN;SPTBN1
long-term memory (GO:0007616)	2/17	0.0976322	0.519246	4.13654	9.62385	PRNP;PJA2
positive regulation by host of viral transcription (GO:0043923)	2/17	0.0976322	0.519246	4.13654	9.62385	JUN;EP300
regulation of T cell migration (GO:2000404)	2/17	0.0976322	0.519246	4.13654	9.62385	APP;CXCL12
positive regulation of transcription of Notch receptor target (GO:0007221)	2/17	0.0976322	0.519246	4.13654	9.62385	CREBBP;EP300
negative regulation of multicellular organismal process (GO:0051241)	7/125	0.0977827	0.519246	1.8454	4.29058	SFRP1;GPNMB;CHSY1;NFIB;PTEN;SRSF6;EGFR
cellular iron ion homeostasis (GO:0006879)	4/56	0.0978537	0.519246	2.38956	5.55402	SCARA5;MT-RNR2;SLC40A1;FTL
negative regulation of mitotic cell cycle phase transition (GO:1901991)	5/79	0.101587	0.534087	2.09993	4.80219	GPNMB;PTEN;KLF4;ZFP36L2;ZFP36L1
regulation of endothelial cell proliferation (GO:0001936)	5/79	0.101587	0.534087	2.09993	4.80219	NRP1;NR4A1;ATPIF1;ATP5A1;CNTN1
organophosphate biosynthetic process (GO:0090407)	3/36	0.101972	0.534087	2.82227	6.44339	GK5;PPIP5K2;FADS1
plasma membrane organization (GO:0007009)	3/36	0.101972	0.534087	2.82227	6.44339	PLSCR4;ANO6;SPTBN1
zymogen activation (GO:0031638)	3/36	0.101972	0.534087	2.82227	6.44339	ASPH;C1R;CTSH
epithelial cell migration (GO:0010631)	3/36	0.101972	0.534087	2.82227	6.44339	NRP1;ZEB2;CYP1B1
cellular respiration (GO:0045333)	4/57	0.102781	0.537163	2.34435	5.33377	MT-ND4;MT-CO1;MT-CO3;MT-ND1
negative regulation of protein phosphorylation (GO:0001933)	9/178	0.107449	0.545502	1.65762	3.69772	PRNP;SFRP1;FLRT2;PRKDC;IGFBP3;DNAJC10;PTEN;PLPP3;DCN
membrane lipid metabolic process (GO:0006643)	2/18	0.107644	0.545502	3.8778	8.64334	KDELC2;CYP1B1
regulation of amyloid-beta formation (GO:1902003)	2/18	0.107644	0.545502	3.8778	8.64334	APP;PRNP
protein localization to centrosome (GO:0071539)	2/18	0.107644	0.545502	3.8778	8.64334	GOLGB1;PIBF1
negative regulation of osteoclast differentiation (GO:0045671)	2/18	0.107644	0.545502	3.8778	8.64334	LRRC17;FBN1
maintenance of protein localization in organelle (GO:0072595)	2/18	0.107644	0.545502	3.8778	8.64334	HSPA5;HNRNPU
negative regulation of RNA splicing (GO:0033119)	2/18	0.107644	0.545502	3.8778	8.64334	SRSF6;SRSF10
positive regulation of actin cytoskeleton reorganization (GO:2000251)	2/18	0.107644	0.545502	3.8778	8.64334	CDC42;NRP1
blood vessel endothelial cell migration (GO:0043534)	2/18	0.107644	0.545502	3.8778	8.64334	NRP1;NR4A1
DNA methylation (GO:0006306)	2/18	0.107644	0.545502	3.8778	8.64334	ATF7IP;FOS
cell-substrate adherens junction assembly (GO:0007045)	2/18	0.107644	0.545502	3.8778	8.64334	CTTN;DLC1
focal adhesion assembly (GO:0048041)	2/18	0.107644	0.545502	3.8778	8.64334	CTTN;DLC1
negative regulation of calcium-mediated signaling (GO:0050849)	2/18	0.107644	0.545502	3.8778	8.64334	PRNP;ATP2B4
ubiquitin-dependent ERAD pathway (GO:0030433)	4/58	0.10782	0.545502	2.30082	5.12461	HSPA5;DNAJC10;MARCH6;HSP90B1
regulation of epidermal growth factor receptor signaling pathway (GO:0042058)	4/58	0.10782	0.545502	2.30082	5.12461	CDC42;APP;SPRY1;EGFR
positive regulation of vasculature development (GO:1904018)	6/104	0.107976	0.545502	1.90349	4.23688	XBP1;AGO2;CNTN1;CYP1B1;CTSH;ITGB8
regulation of osteoclast differentiation (GO:0045670)	3/37	0.108522	0.547121	2.73912	6.08305	LRRC17;FAM213A;FBN1
negative regulation of cell death (GO:0060548)	5/81	0.109972	0.553284	2.04445	4.51318	GPNMB;SRSF6;CYR61;HSPA1B;WISP2
regulation of apoptotic process (GO:0042981)	32/815	0.111591	0.560268	1.2791	2.80495	DDX3X;PRKDC;NRK;TAF9;PIK3R1;PHB2;EGFR;HSP90B1;CYP1B1;CTSH;MAP3K5;NTRK2;JUN;CREBBP;XBP1;ANXA1;HSPA5;IGFBP3;HGF;ANXA5;DHCR24;ANO6;INHBA;HIPK3;HYPK;TNFRSF1A;DAB2;SFRP1;MT-RNR2;IL6ST;HSPA1B;FGFR1
regulation of protein metabolic process (GO:0051246)	4/59	0.112968	0.564838	2.25887	4.92582	APP;LRP1;LTBP4;KLF4
sterol metabolic process (GO:0016125)	4/59	0.112968	0.564838	2.25887	4.92582	SQLE;CYP51A1;CYP1B1;MSMO1
negative regulation of binding (GO:0051100)	5/82	0.114287	0.568826	2.0178	4.37668	JUN;DAB2;USP33;ARHGAP28;AES
RNA splicing (GO:0008380)	6/106	0.115454	0.568826	1.86523	4.02681	SNRPN;SCAF11;DDX47;PRPF8;SF3B1;SRSF10
negative regulation of cellular process (GO:0048523)	22/534	0.11648	0.568826	1.34185	2.88502	APP;COL18A1;BTG2;IFITM1;DDX3X;IGFBP3;VPS13C;PTEN;P3H3;INHBA;KLF4;CYR61;WISP2;TGFBR3;NR4A1;SFRP1;GPNMB;ADAMTS1;DLC1;CYP1B1;SRSF6;HSPA1B
negative regulation of smoothened signaling pathway (GO:0045879)	2/19	0.117913	0.568826	3.64951	7.80194	HHIP;PTCH2
negative regulation of cell junction assembly (GO:1901889)	2/19	0.117913	0.568826	3.64951	7.80194	DLC1;PTEN
production of small RNA involved in gene silencing by RNA (GO:0070918)	2/19	0.117913	0.568826	3.64951	7.80194	AGO2;DICER1
positive regulation of lipid storage (GO:0010884)	2/19	0.117913	0.568826	3.64951	7.80194	C3;SREBF2
regulation of transcription factor import into nucleus (GO:0042990)	2/19	0.117913	0.568826	3.64951	7.80194	MAVS;PIK3R1
positive regulation of interferon-alpha production (GO:0032727)	2/19	0.117913	0.568826	3.64951	7.80194	SETD2;MAVS
positive regulation of excitatory postsynaptic potential (GO:2000463)	2/19	0.117913	0.568826	3.64951	7.80194	RIMS2;PTEN
regulation of neuron migration (GO:2001222)	2/19	0.117913	0.568826	3.64951	7.80194	COL3A1;NIPBL
macromolecule biosynthetic process (GO:0009059)	2/19	0.117913	0.568826	3.64951	7.80194	COL1A1;P3H3
positive regulation of immunoglobulin production (GO:0002639)	2/19	0.117913	0.568826	3.64951	7.80194	XBP1;HLA-E
positive regulation of blood coagulation (GO:0030194)	2/19	0.117913	0.568826	3.64951	7.80194	CNTN1;ANO6
positive regulation of pri-miRNA transcription from RNA polymerase II promoter (GO:1902895)	2/19	0.117913	0.568826	3.64951	7.80194	JUN;FOS
telomere capping (GO:0016233)	2/19	0.117913	0.568826	3.64951	7.80194	PRKDC;TINF2
positive regulation of axon extension (GO:0045773)	2/19	0.117913	0.568826	3.64951	7.80194	NRP1;GOLGA4
neutrophil degranulation (GO:0043312)	20/479	0.118112	0.568826	1.36004	2.9052	CFD;RAB5B;GSN;DDX3X;HUWE1;HBB;ANO6;IQGAP1;C3;LGALS3;RAB14;CRISPLD2;DLC1;RAB24;CTSH;QSOX1;HSPA1B;CTSC;VCL;FTL
cell chemotaxis (GO:0060326)	4/60	0.118222	0.568826	2.21842	4.73675	NRP1;NR4A1;CXCL12;HGF
negative regulation of signaling (GO:0023057)	5/83	0.118682	0.569908	1.99182	4.24519	NTRK2;HHIP;IGFBP3;EGFR;FGFR1
positive regulation of cell proliferation (GO:0008284)	18/424	0.119138	0.570968	1.38313	2.94258	NTRK2;PTGFR;SLC35F6;XBP1;HGF;FN1;PTEN;HNRNPU;LIFR;LAMB1;LAMC1;EGFR;CYR61;TGFBR3;SFRP1;CTSH;IL6ST;FGFR1
RNA splicing, via transesterification reactions with bulged adenosine as nucleophile (GO:0000377)	11/236	0.123494	0.586239	1.52223	3.18385	SRRM2;SPEN;PNN;SNRPN;HNRNPU;HNRNPR;SRSF6;SNRNP200;SF3B1;SRSF10;PRPF8
axon guidance (GO:0007411)	8/158	0.123532	0.586239	1.65903	3.46945	NRP1;CXCL12;NFIB;USP33;UNC5C;GFRA1;PIK3R1;SPTBN1
actin cytoskeleton reorganization (GO:0031532)	4/61	0.123581	0.586239	2.17939	4.5568	NRP1;ANXA1;GSN;CTTN
positive regulation of T cell proliferation (GO:0042102)	4/61	0.123581	0.586239	2.17939	4.5568	ANXA1;VCAM1;IL6ST;CD46
positive regulation of cellular amide metabolic process (GO:0034250)	4/61	0.123581	0.586239	2.17939	4.5568	APP;DDX3X;VIM;TNFRSF1A
endocytosis (GO:0006897)	12/263	0.124475	0.586239	1.489	3.10256	EEA1;COLEC12;CDC42;APP;ANXA1;CTTN;SCARA5;LRP1;DLC1;RHOBTB3;HBB;HSP90B1
neutrophil activation involved in immune response (GO:0002283)	20/483	0.125157	0.586239	1.348	2.8014	CFD;RAB5B;GSN;DDX3X;HUWE1;HBB;ANO6;IQGAP1;C3;LGALS3;RAB14;CRISPLD2;DLC1;RAB24;CTSH;QSOX1;HSPA1B;CTSC;VCL;FTL
cellular protein metabolic process (GO:0044267)	20/484	0.126957	0.586239	1.34503	2.77601	APP;GSN;PRKDC;IGFBP4;IGFBP3;FN1;RRBP1;LAMB1;LAMC1;RPL6;CYR61;HSP90B1;C3;AGO2;PENK;CTSH;QSOX1;RPL37;RPS21;FBN1
regulation of type I interferon production (GO:0032479)	5/85	0.127706	0.586239	1.94183	3.99634	CREBBP;MAVS;PRKDC;EP300;TRIM56
positive regulation of interleukin-2 production (GO:0032743)	2/20	0.128415	0.586239	3.44658	7.07407	ANXA1;SPTBN1
Golgi to endosome transport (GO:0006895)	2/20	0.128415	0.586239	3.44658	7.07407	RAB14;VPS13C
cell projection assembly (GO:0030031)	2/20	0.128415	0.586239	3.44658	7.07407	CDC42;RHOBTB3
regulation of endoplasmic reticulum stress-induced intrinsic apoptotic signaling pathway (GO:1902235)	2/20	0.128415	0.586239	3.44658	7.07407	XBP1;CREB3L1
regulation of epidermal cell differentiation (GO:0045604)	2/20	0.128415	0.586239	3.44658	7.07407	ZFP36;ZFP36L1
wound healing, spreading of cells (GO:0044319)	2/20	0.128415	0.586239	3.44658	7.07407	TMEFF2;CYR61
embryonic digestive tract development (GO:0048566)	2/20	0.128415	0.586239	3.44658	7.07407	NIPBL;RARRES2
negative regulation of cyclase activity (GO:0031280)	2/20	0.128415	0.586239	3.44658	7.07407	EDNRB;GNAI2
negative regulation of telomere maintenance via telomerase (GO:0032211)	2/20	0.128415	0.586239	3.44658	7.07407	TINF2;HNRNPU
positive regulation of T cell migration (GO:2000406)	2/20	0.128415	0.586239	3.44658	7.07407	APP;CXCL12
regulation of fibroblast growth factor receptor signaling pathway (GO:0040036)	2/20	0.128415	0.586239	3.44658	7.07407	NPTN;SPRY1
negative regulation of adenylate cyclase activity (GO:0007194)	2/20	0.128415	0.586239	3.44658	7.07407	EDNRB;GNAI2
negative regulation of interferon-gamma production (GO:0032689)	2/20	0.128415	0.586239	3.44658	7.07407	PRNP;INHBA
chondroitin sulfate biosynthetic process (GO:0030206)	2/20	0.128415	0.586239	3.44658	7.07407	CHSY1;DCN
cellular response to estradiol stimulus (GO:0071392)	2/20	0.128415	0.586239	3.44658	7.07407	SFRP1;EGFR
negative regulation of intrinsic apoptotic signaling pathway (GO:2001243)	4/62	0.12904	0.586239	2.1417	4.38541	XBP1;DDX3X;CXCL12;CREB3L1
DNA damage response, signal transduction by p53 class mediator resulting in cell cycle arrest (GO:0006977)	4/62	0.12904	0.586239	2.1417	4.38541	BTG2;PLAGL1;CNOT2;EP300
negative regulation of epidermal growth factor receptor signaling pathway (GO:0042059)	3/40	0.129093	0.586239	2.51664	5.15211	CDC42;SPRY1;EGFR
positive regulation of mitotic nuclear division (GO:0045840)	3/40	0.129093	0.586239	2.51664	5.15211	NIPBL;HNRNPU;PHB2
neutrophil mediated immunity (GO:0002446)	20/487	0.132448	0.600348	1.33617	2.70116	CFD;RAB5B;GSN;DDX3X;HUWE1;HBB;ANO6;IQGAP1;C3;LGALS3;RAB14;CRISPLD2;DLC1;RAB24;CTSH;QSOX1;HSPA1B;CTSC;VCL;FTL
iron ion homeostasis (GO:0055072)	4/63	0.134599	0.607295	2.10529	4.22207	SCARA5;MT-RNR2;SLC40A1;FTL
nuclear-transcribed mRNA catabolic process, deadenylation-dependent decay (GO:0000288)	4/63	0.134599	0.607295	2.10529	4.22207	DDX6;ZCCHC11;ZFP36;CNOT2
negative regulation of STAT cascade (GO:1904893)	3/41	0.136237	0.607295	2.45028	4.8843	SOCS3;FLRT2;DCN
regulation of cell cycle (GO:0051726)	10/215	0.138621	0.607295	1.51798	2.99953	NR4A1;SFRP1;JUN;JUND;NRK;HNRNPU;EP300;IQGAP1;INHBA;JUNB
cobalamin metabolic process (GO:0009235)	2/21	0.139124	0.607295	3.26501	6.43988	MTR;MUT
positive regulation of transcription from RNA polymerase II promoter involved in cellular response to chemical stimulus (GO:1901522)	2/21	0.139124	0.607295	3.26501	6.43988	XBP1;EP300
tetrapyrrole metabolic process (GO:0033013)	2/21	0.139124	0.607295	3.26501	6.43988	MTR;MUT
regulation of interleukin-2 production (GO:0032663)	2/21	0.139124	0.607295	3.26501	6.43988	PRNP;ANXA1
negative regulation of cAMP biosynthetic process (GO:0030818)	2/21	0.139124	0.607295	3.26501	6.43988	EDNRB;GNAI2
cytokine-mediated signaling pathway (GO:0019221)	25/633	0.139319	0.607295	1.28391	2.53057	IFITM1;CEBPD;PIK3R1;HSP90B1;CDC42;SOCS3;FLRT2;LEPR;JUNB;EGR1;ANXA1;VCAM1;HGF;FN1;LIFR;FOS;DCN;TNFRSF1A;HLA-E;COL1A2;CXCL12;CANX;CNTN1;VIM;IL6ST
protein complex assembly (GO:0006461)	9/189	0.139827	0.607295	1.55543	3.06007	CREBBP;CXCL12;AHNAK;FN1;EP300;ANO6;CTSC;SEC31A;TNFRSF1A
regulation of JAK-STAT cascade (GO:0046425)	4/65	0.146	0.607295	2.03606	3.91767	SOCS3;FLRT2;CYP1B1;DCN
negative regulation of apoptotic signaling pathway (GO:2001234)	4/65	0.146	0.607295	2.03606	3.91767	SLC35F6;LGALS3;DDX3X;HGF
regulation of interferon-gamma-mediated signaling pathway (GO:0060334)	2/22	0.150017	0.607295	3.1016	5.88376	SOCS3;PARP14
glutathione derivative biosynthetic process (GO:1901687)	2/22	0.150017	0.607295	3.1016	5.88376	GSTA1;GSTM5
negative regulation of response to endoplasmic reticulum stress (GO:1903573)	2/22	0.150017	0.607295	3.1016	5.88376	XBP1;CREB3L1
negative regulation of myeloid cell differentiation (GO:0045638)	2/22	0.150017	0.607295	3.1016	5.88376	ZFP36;ZFP36L1
positive regulation of interleukin-10 production (GO:0032733)	2/22	0.150017	0.607295	3.1016	5.88376	CD46;PIBF1
positive regulation of erythrocyte differentiation (GO:0045648)	2/22	0.150017	0.607295	3.1016	5.88376	INHBA;HSPA1B
cellular response to unfolded protein (GO:0034620)	2/22	0.150017	0.607295	3.1016	5.88376	HSPA5;HSPA1B
positive regulation of RNA splicing (GO:0033120)	2/22	0.150017	0.607295	3.1016	5.88376	THRAP3;PIK3R1
negative regulation of lyase activity (GO:0051350)	2/22	0.150017	0.607295	3.1016	5.88376	EDNRB;GNAI2
regulation of monocyte chemotaxis (GO:0090025)	2/22	0.150017	0.607295	3.1016	5.88376	CXCL12;ANO6
glutathione derivative metabolic process (GO:1901685)	2/22	0.150017	0.607295	3.1016	5.88376	GSTA1;GSTM5
negative regulation of ERBB signaling pathway (GO:1901185)	3/43	0.150912	0.607295	2.32753	4.40149	CDC42;SPRY1;EGFR
negative regulation of protein metabolic process (GO:0051248)	3/43	0.150912	0.607295	2.32753	4.40149	PRNP;EDNRB;EGFR
digestive tract development (GO:0048565)	3/43	0.150912	0.607295	2.32753	4.40149	NIPBL;EDNRB;RARRES2
RNA processing (GO:0006396)	9/193	0.152717	0.607295	1.5213	2.85877	DDX17;ZCCHC11;SNRPN;SCAF11;DDX47;HNRNPU;HNRNPR;DICER1;PRPF8
regulation of ERK1 and ERK2 cascade (GO:0070372)	11/247	0.153675	0.607295	1.45045	2.71656	APP;NRP1;NTRK2;GPNMB;FN1;PTEN;SPRY1;PHB2;EGFR;CYR61;FGFR1
neuron projection development (GO:0031175)	8/167	0.154053	0.607295	1.56439	2.92613	CDC42;APP;BTG2;CTTN;NRK;PTEN;LAMB1;DICER1
positive regulation of cellular protein metabolic process (GO:0032270)	5/91	0.156548	0.607295	1.80579	3.34864	DDX3X;ASPH;INHBA;VIM;KLF4
positive regulation of synaptic transmission (GO:0050806)	4/67	0.157762	0.607295	1.97121	3.64017	RIMS2;APP;PTEN;NPTN
positive regulation of endothelial cell proliferation (GO:0001938)	4/67	0.157762	0.607295	1.97121	3.64017	NRP1;NR4A1;CNTN1;FGFR1
negative regulation of protein binding (GO:0032091)	4/67	0.157762	0.607295	1.97121	3.64017	DAB2;HSPA5;USP33;AES
extrinsic apoptotic signaling pathway (GO:0097191)	4/67	0.157762	0.607295	1.97121	3.64017	DDX3X;DDX47;INHBA;TNFRSF1A
unsaturated fatty acid metabolic process (GO:0033559)	3/44	0.158431	0.607295	2.27064	4.18352	GSTA1;CYP1B1;FADS1
regulation of T cell activation (GO:0050863)	3/44	0.158431	0.607295	2.27064	4.18352	LGALS3;GSN;GPNMB
regulation of axon extension involved in axon guidance (GO:0048841)	2/23	0.161072	0.607295	2.95375	5.39326	NRP1;SEMA3D
negative regulation of viral transcription (GO:0032897)	2/23	0.161072	0.607295	2.95375	5.39326	JUN;ZFP36
positive regulation of cell cycle G1/S phase transition (GO:1902808)	2/23	0.161072	0.607295	2.95375	5.39326	DDX3X;PHB2
regulation of proteolysis involved in cellular protein catabolic process (GO:1903050)	2/23	0.161072	0.607295	2.95375	5.39326	ATPIF1;CTSC
metanephros development (GO:0001656)	2/23	0.161072	0.607295	2.95375	5.39326	NIPBL;CTSH
phospholipid dephosphorylation (GO:0046839)	2/23	0.161072	0.607295	2.95375	5.39326	PTEN;PLPP3
cellular nitrogen compound biosynthetic process (GO:0044271)	2/23	0.161072	0.607295	2.95375	5.39326	MT-RNR1;CYP1B1
cellular response to interleukin-6 (GO:0071354)	2/23	0.161072	0.607295	2.95375	5.39326	SOCS3;IL6ST
positive regulation of nucleic acid-templated transcription (GO:1903508)	20/502	0.161946	0.607295	1.29357	2.35493	DDX17;ATF7IP;SS18;EGR1;CREBBP;JUN;KMT2A;FOS;INHBA;KLF4;SMARCA1;EGFR;COL1A1;DAB2;SFRP1;KAT6B;THRAP3;EP300;TCF4;MAP3K5
regulation of epithelial to mesenchymal transition (GO:0010717)	4/68	0.163771	0.607295	1.94031	3.51058	COL1A1;SFRP1;DAB2;PTEN
negative regulation of cysteine-type endopeptidase activity involved in apoptotic process (GO:0043154)	4/68	0.163771	0.607295	1.94031	3.51058	DDX3X;HGF;DHCR24;KLF4
MAPK cascade (GO:0000165)	12/278	0.164219	0.607295	1.40393	2.53628	ZFP36;NRK;HGF;TPR;CTSH;GFRA1;SPTBN1;EGFR;ZFP36L2;MAP3K5;ZFP36L1;FGFR1
regulation of cysteine-type endopeptidase activity involved in apoptotic process (GO:0043281)	5/93	0.166712	0.607295	1.76457	3.1612	DDX3X;HGF;DHCR24;KLF4;MAP3K5
regulation of osteoblast differentiation (GO:0045667)	4/69	0.169861	0.607295	1.91036	3.38664	IFITM1;HGF;IL6ST;CYR61
regulation of phosphorylation (GO:0042325)	6/119	0.169936	0.607295	1.64953	2.92351	APP;NRP1;TPR;FN1;INHBA;EGFR
skin development (GO:0043588)	5/94	0.171889	0.607295	1.74465	3.07216	COL1A1;COL3A1;ANXA1;COL1A2;DHCR24
axon development (GO:0061564)	5/94	0.171889	0.607295	1.74465	3.07216	APP;ECM2;LUM;MAP1B;MTR
positive regulation of immune effector process (GO:0002699)	2/24	0.172269	0.607295	2.81935	4.95837	XBP1;CD46
Golgi to plasma membrane protein transport (GO:0043001)	2/24	0.172269	0.607295	2.81935	4.95837	GOLGA4;SPTBN1
intrinsic apoptotic signaling pathway in response to endoplasmic reticulum stress (GO:0070059)	2/24	0.172269	0.607295	2.81935	4.95837	DNAJC10;MAP3K5
chaperone mediated protein folding requiring cofactor (GO:0051085)	2/24	0.172269	0.607295	2.81935	4.95837	HSPA5;HSPA1B
mRNA splice site selection (GO:0006376)	2/24	0.172269	0.607295	2.81935	4.95837	SRSF6;SRSF10
protein alpha-1,2-demannosylation (GO:0036508)	2/24	0.172269	0.607295	2.81935	4.95837	MAN1A1;MARCH6
negative regulation of T cell proliferation (GO:0042130)	2/24	0.172269	0.607295	2.81935	4.95837	PRNP;GPNMB
negative regulation of intrinsic apoptotic signaling pathway in response to DNA damage (GO:1902230)	2/24	0.172269	0.607295	2.81935	4.95837	CXCL12;TAF9
regulation of cell cycle G1/S phase transition (GO:1902806)	2/24	0.172269	0.607295	2.81935	4.95837	ATP2B4;PHB2
positive regulation of protein kinase activity (GO:0045860)	8/172	0.172426	0.607295	1.5163	2.66533	EGR1;PRNP;DDX3X;CMC4;NRK;MT-RNR1;IQGAP1;CYR61
positive regulation of adaptive immune response (GO:0002821)	1/6	0.173723	0.607295	6.19808	10.8484	IL6ST
embryonic camera-type eye development (GO:0031076)	1/6	0.173723	0.607295	6.19808	10.8484	ALDH1A3
regulation of endothelial cell development (GO:1901550)	1/6	0.173723	0.607295	6.19808	10.8484	TNFRSF1A
mesodermal cell fate commitment (GO:0001710)	1/6	0.173723	0.607295	6.19808	10.8484	KLF4
regulation of protein depolymerization (GO:1901879)	1/6	0.173723	0.607295	6.19808	10.8484	MAP1B
regulation of lymphocyte apoptotic process (GO:0070228)	1/6	0.173723	0.607295	6.19808	10.8484	LGALS3
negative regulation of keratinocyte differentiation (GO:0045617)	1/6	0.173723	0.607295	6.19808	10.8484	SRSF6
purine ribonucleoside bisphosphate biosynthetic process (GO:0034036)	1/6	0.173723	0.607295	6.19808	10.8484	PAPSS2
positive regulation of hormone metabolic process (GO:0032352)	1/6	0.173723	0.607295	6.19808	10.8484	EGR1
regulation of extent of cell growth (GO:0061387)	1/6	0.173723	0.607295	6.19808	10.8484	CTTN
positive regulation of myelination (GO:0031643)	1/6	0.173723	0.607295	6.19808	10.8484	DICER1
prepulse inhibition (GO:0060134)	1/6	0.173723	0.607295	6.19808	10.8484	PTEN
establishment of mitochondrion localization, microtubule-mediated (GO:0034643)	1/6	0.173723	0.607295	6.19808	10.8484	LRPPRC
regulation of phagocytosis, engulfment (GO:0060099)	1/6	0.173723	0.607295	6.19808	10.8484	ANO6
positive regulation of amyloid-beta clearance (GO:1900223)	1/6	0.173723	0.607295	6.19808	10.8484	LRP1
cellular triglyceride homeostasis (GO:0035356)	1/6	0.173723	0.607295	6.19808	10.8484	XBP1
response to gonadotropin (GO:0034698)	1/6	0.173723	0.607295	6.19808	10.8484	TGFBR3
positive regulation of receptor binding (GO:1900122)	1/6	0.173723	0.607295	6.19808	10.8484	NRP1
ceramide transport (GO:0035627)	1/6	0.173723	0.607295	6.19808	10.8484	PLTP
vesicle fusion with endoplasmic reticulum-Golgi intermediate compartment (ERGIC) membrane (GO:1990668)	1/6	0.173723	0.607295	6.19808	10.8484	TAPBP
retinal ganglion cell axon guidance (GO:0031290)	1/6	0.173723	0.607295	6.19808	10.8484	NRP1
ear development (GO:0043583)	1/6	0.173723	0.607295	6.19808	10.8484	NIPBL
positive regulation of vesicle fusion (GO:0031340)	1/6	0.173723	0.607295	6.19808	10.8484	ANXA1
iron ion import across plasma membrane (GO:0098711)	1/6	0.173723	0.607295	6.19808	10.8484	STEAP4
regulation of wound healing, spreading of epidermal cells (GO:1903689)	1/6	0.173723	0.607295	6.19808	10.8484	PTEN
3'-phosphoadenosine 5'-phosphosulfate biosynthetic process (GO:0050428)	1/6	0.173723	0.607295	6.19808	10.8484	PAPSS2
hematopoietic stem cell differentiation (GO:0060218)	1/6	0.173723	0.607295	6.19808	10.8484	SFRP1
regulation of ribonucleoprotein complex localization (GO:2000197)	1/6	0.173723	0.607295	6.19808	10.8484	SETD2
positive regulation of osteoblast proliferation (GO:0033690)	1/6	0.173723	0.607295	6.19808	10.8484	CYR61
negative regulation of dendritic spine development (GO:0061000)	1/6	0.173723	0.607295	6.19808	10.8484	PTEN
nucleus localization (GO:0051647)	1/6	0.173723	0.607295	6.19808	10.8484	PAFAH1B1
membrane raft assembly (GO:0001765)	1/6	0.173723	0.607295	6.19808	10.8484	S100A10
positive regulation of memory T cell differentiation (GO:0043382)	1/6	0.173723	0.607295	6.19808	10.8484	CD46
negative regulation of interferon-gamma-mediated signaling pathway (GO:0060336)	1/6	0.173723	0.607295	6.19808	10.8484	PARP14
negative regulation of response to interferon-gamma (GO:0060331)	1/6	0.173723	0.607295	6.19808	10.8484	PARP14
negative regulation of complement activation (GO:0045916)	1/6	0.173723	0.607295	6.19808	10.8484	SERPING1
negative regulation of cell size (GO:0045792)	1/6	0.173723	0.607295	6.19808	10.8484	PTEN
antigen processing and presentation of endogenous peptide antigen (GO:0002483)	1/6	0.173723	0.607295	6.19808	10.8484	HLA-E
chemical homeostasis within a tissue (GO:0048875)	1/6	0.173723	0.607295	6.19808	10.8484	CTSH
negative regulation of cellular extravasation (GO:0002692)	1/6	0.173723	0.607295	6.19808	10.8484	CXCL12
regulation of interferon-alpha secretion (GO:1902739)	1/6	0.173723	0.607295	6.19808	10.8484	MAVS
response to UV-A (GO:0070141)	1/6	0.173723	0.607295	6.19808	10.8484	EGFR
growth hormone secretion (GO:0030252)	1/6	0.173723	0.607295	6.19808	10.8484	LTBP4
macrophage derived foam cell differentiation (GO:0010742)	1/6	0.173723	0.607295	6.19808	10.8484	EP300
regulation of response to wounding (GO:1903034)	1/6	0.173723	0.607295	6.19808	10.8484	SRSF6
positive regulation of axon guidance (GO:1902669)	1/6	0.173723	0.607295	6.19808	10.8484	NRP1
positive regulation of protein import into nucleus, translocation (GO:0033160)	1/6	0.173723	0.607295	6.19808	10.8484	MAVS
dosage compensation by inactivation of X chromosome (GO:0009048)	1/6	0.173723	0.607295	6.19808	10.8484	HNRNPU
folic acid-containing compound biosynthetic process (GO:0009396)	1/6	0.173723	0.607295	6.19808	10.8484	ATPIF1
positive regulation of microglial cell activation (GO:1903980)	1/6	0.173723	0.607295	6.19808	10.8484	APP
positive regulation of cholesterol storage (GO:0010886)	1/6	0.173723	0.607295	6.19808	10.8484	SREBF2
ventricular compact myocardium morphogenesis (GO:0003223)	1/6	0.173723	0.607295	6.19808	10.8484	TGFBR3
SREBP signaling pathway (GO:0032933)	1/6	0.173723	0.607295	6.19808	10.8484	INSIG1
positive regulation of clathrin-dependent endocytosis (GO:2000370)	1/6	0.173723	0.607295	6.19808	10.8484	DAB2
positive regulation of interferon-alpha secretion (GO:1902741)	1/6	0.173723	0.607295	6.19808	10.8484	MAVS
heart trabecula formation (GO:0060347)	1/6	0.173723	0.607295	6.19808	10.8484	TGFBR3
regulation of cardiac muscle hypertrophy in response to stress (GO:1903242)	1/6	0.173723	0.607295	6.19808	10.8484	ATP2B4
regulation of anion channel activity (GO:0010359)	1/6	0.173723	0.607295	6.19808	10.8484	PRNP
enteric nervous system development (GO:0048484)	1/6	0.173723	0.607295	6.19808	10.8484	EDNRB
maintenance of protein location in extracellular region (GO:0071694)	1/6	0.173723	0.607295	6.19808	10.8484	FBN1
surfactant homeostasis (GO:0043129)	1/6	0.173723	0.607295	6.19808	10.8484	CTSH
regulation of lysosomal protein catabolic process (GO:1905165)	1/6	0.173723	0.607295	6.19808	10.8484	LRP1
positive regulation of trophoblast cell migration (GO:1901165)	1/6	0.173723	0.607295	6.19808	10.8484	AGO2
negative regulation of glial cell proliferation (GO:0060253)	1/6	0.173723	0.607295	6.19808	10.8484	DICER1
regulation of mRNA export from nucleus (GO:0010793)	1/6	0.173723	0.607295	6.19808	10.8484	SETD2
amine metabolic process (GO:0009308)	1/6	0.173723	0.607295	6.19808	10.8484	VCAM1
positive regulation of fibroblast apoptotic process (GO:2000271)	1/6	0.173723	0.607295	6.19808	10.8484	SFRP1
regulation of osteoclast development (GO:2001204)	1/6	0.173723	0.607295	6.19808	10.8484	FBN1
foam cell differentiation (GO:0090077)	1/6	0.173723	0.607295	6.19808	10.8484	EP300
regulation of microtubule nucleation (GO:0010968)	1/6	0.173723	0.607295	6.19808	10.8484	HSPA1B
dendritic spine maintenance (GO:0097062)	1/6	0.173723	0.607295	6.19808	10.8484	PRNP
neuron remodeling (GO:0016322)	1/6	0.173723	0.607295	6.19808	10.8484	APP
negative regulation of autophagy (GO:0010507)	3/46	0.173799	0.607295	2.16481	3.7881	HGF;LEPR;QSOX1
vascular endothelial growth factor receptor signaling pathway (GO:0048010)	4/70	0.176029	0.607295	1.88132	3.26805	CDC42;NRP1;PIK3R1;ACTG1
positive regulation of protein localization to membrane (GO:1905477)	5/95	0.177128	0.607295	1.72517	2.98608	PRNP;LRP1;PIK3R1;EGFR;SPTBN1
regulation of cytoskeleton organization (GO:0051493)	5/95	0.177128	0.607295	1.72517	2.98608	CDC42;LRP1;DLC1;RHOBTB3;ARHGAP28
mRNA processing (GO:0006397)	12/283	0.178741	0.607295	1.37767	2.3721	SRRM2;SPEN;PNN;SNRPN;SCAF11;HNRNPU;HNRNPR;SRSF6;SNRNP200;SF3B1;SRSF10;PRPF8
negative regulation of Wnt signaling pathway (GO:0030178)	8/174	0.180041	0.607295	1.49787	2.56822	SFRP1;DAB2;RNF213;LRP1;IGFBP4;BICC1;AES;RBMS3
peptide cross-linking (GO:0018149)	3/47	0.181635	0.607295	2.1155	3.60853	COL3A1;ANXA1;FN1
cellular response to heat (GO:0034605)	3/47	0.181635	0.607295	2.1155	3.60853	HSPA5;TPR;HSPA1B
positive regulation of lymphocyte proliferation (GO:0050671)	4/71	0.182272	0.607295	1.85315	3.15453	ANXA1;VCAM1;IL6ST;CD46
histone acetylation (GO:0016573)	4/71	0.182272	0.607295	1.85315	3.15453	CREBBP;KAT6B;TAF9;EP300
positive regulation of protein metabolic process (GO:0051247)	5/96	0.182426	0.607295	1.70613	2.90282	APP;LRP1;TIPARP;INHBA;KLF4
negative regulation of wound healing (GO:0061045)	2/25	0.183588	0.607295	2.69663	4.57094	SERPINE2;PTEN
organophosphate ester transport (GO:0015748)	2/25	0.183588	0.607295	2.69663	4.57094	MT-TP;PLTP
response to copper ion (GO:0046688)	2/25	0.183588	0.607295	2.69663	4.57094	PRNP;ATP5D
lamellipodium organization (GO:0097581)	2/25	0.183588	0.607295	2.69663	4.57094	CTTN;VCL
chondroitin sulfate proteoglycan biosynthetic process (GO:0050650)	2/25	0.183588	0.607295	2.69663	4.57094	CHSY1;DCN
regulation of interleukin-10 production (GO:0032653)	2/25	0.183588	0.607295	2.69663	4.57094	CD46;PIBF1
positive regulation of filopodium assembly (GO:0051491)	2/25	0.183588	0.607295	2.69663	4.57094	CDC42;NRP1
positive regulation of glucose transport (GO:0010828)	2/25	0.183588	0.607295	2.69663	4.57094	C3;PIK3R1
peptide hormone secretion (GO:0030072)	2/25	0.183588	0.607295	2.69663	4.57094	RIMS2;LTBP4
negative regulation of epithelial to mesenchymal transition (GO:0010719)	2/25	0.183588	0.607295	2.69663	4.57094	SFRP1;PTEN
regulation of vascular smooth muscle cell proliferation (GO:1904705)	2/25	0.183588	0.607295	2.69663	4.57094	JUN;PRKG1
positive regulation of nitric oxide biosynthetic process (GO:0045429)	2/25	0.183588	0.607295	2.69663	4.57094	HBB;KLF4
positive regulation of nitric oxide metabolic process (GO:1904407)	2/25	0.183588	0.607295	2.69663	4.57094	HBB;KLF4
sulfur compound biosynthetic process (GO:0044272)	6/122	0.18382	0.607295	1.60662	2.72129	CHSY1;LUM;GSTA1;DCN;PAPSS2;GSTM5
heart development (GO:0007507)	7/149	0.186887	0.607295	1.53159	2.56886	TGFBR3;NIPBL;COL3A1;FLRT2;DLC1;PTEN;FBN1
cell morphogenesis involved in neuron differentiation (GO:0048667)	5/97	0.187782	0.607295	1.6875	2.82229	APP;ECM2;LUM;MAP1B;TMEM106B
cellular response to organonitrogen compound (GO:0071417)	5/97	0.187782	0.607295	1.6875	2.82229	EGR1;SFRP1;XBP1;ZFP36L1;HSP90B1
mitochondrial respiratory chain complex assembly (GO:0033108)	5/97	0.187782	0.607295	1.6875	2.82229	MT-ND6;MT-ND4;MT-ND5;MT-ND3;MT-ND1
lipid biosynthetic process (GO:0008610)	4/72	0.188587	0.607295	1.8258	3.04579	SREBF1;XBP1;CYP51A1;FADS1
negative regulation of cysteine-type endopeptidase activity (GO:2000117)	4/72	0.188587	0.607295	1.8258	3.04579	DDX3X;HGF;DHCR24;KLF4
Rho protein signal transduction (GO:0007266)	4/72	0.188587	0.607295	1.8258	3.04579	CDC42;COL1A2;RHOBTB3;ARHGAP5
regulation of mitochondrion organization (GO:0010821)	3/48	0.189563	0.607295	2.06838	3.43978	SREBF1;ATPIF1;SREBF2
canonical Wnt signaling pathway (GO:0060070)	4/73	0.194971	0.607295	1.79925	2.94159	SFRP1;FZD3;PTEN;PLPP3
positive regulation of glucose import (GO:0046326)	2/26	0.19501	0.607295	2.58413	4.22429	RARRES2;PIK3R1
response to growth factor (GO:0070848)	2/26	0.19501	0.607295	2.58413	4.22429	SFRP1;KLF4
positive regulation of interferon-beta production (GO:0032728)	2/26	0.19501	0.607295	2.58413	4.22429	MAVS;DDX3X
regulation of supramolecular fiber organization (GO:1902903)	2/26	0.19501	0.607295	2.58413	4.22429	CXCL12;MAP1B
negative regulation of catalytic activity (GO:0043086)	2/26	0.19501	0.607295	2.58413	4.22429	DLC1;ATPIF1
regulation of viral entry into host cell (GO:0046596)	2/26	0.19501	0.607295	2.58413	4.22429	IFITM1;GSN
regulation of T cell receptor signaling pathway (GO:0050856)	2/26	0.19501	0.607295	2.58413	4.22429	LGALS3;PRNP
negative regulation of telomere maintenance via telomere lengthening (GO:1904357)	2/26	0.19501	0.607295	2.58413	4.22429	TINF2;HNRNPU
organic hydroxy compound biosynthetic process (GO:1901617)	3/49	0.197578	0.607295	2.02331	3.28104	SQLE;CYP51A1;MSMO1
regulation of megakaryocyte differentiation (GO:0045652)	3/49	0.197578	0.607295	2.02331	3.28104	KMT2A;KMT2C;EP300
angiotensin-activated signaling pathway (GO:0038166)	1/7	0.199594	0.607295	5.1648	8.32293	AHCYL1
adherens junction assembly (GO:0034333)	1/7	0.199594	0.607295	5.1648	8.32293	VCL
substrate-dependent cell migration, cell extension (GO:0006930)	1/7	0.199594	0.607295	5.1648	8.32293	NRP1
axon regeneration (GO:0031103)	1/7	0.199594	0.607295	5.1648	8.32293	MTR
negative regulation of mitochondrial outer membrane permeabilization involved in apoptotic signaling pathway (GO:1901029)	1/7	0.199594	0.607295	5.1648	8.32293	SLC35F6
regulation of hormone biosynthetic process (GO:0046885)	1/7	0.199594	0.607295	5.1648	8.32293	EGR1
bleb assembly (GO:0032060)	1/7	0.199594	0.607295	5.1648	8.32293	ANO6
regulation of interleukin-13 production (GO:0032656)	1/7	0.199594	0.607295	5.1648	8.32293	HLA-E
positive regulation of lipid transport (GO:0032370)	1/7	0.199594	0.607295	5.1648	8.32293	LRP1
positive regulation of sphingolipid biosynthetic process (GO:0090154)	1/7	0.199594	0.607295	5.1648	8.32293	TNFRSF1A
cellular response to interferon-alpha (GO:0035457)	1/7	0.199594	0.607295	5.1648	8.32293	TPR
positive regulation of transmembrane transport (GO:0034764)	1/7	0.199594	0.607295	5.1648	8.32293	ANO6
postsynaptic density assembly (GO:0097107)	1/7	0.199594	0.607295	5.1648	8.32293	PTEN
regulation of dendritic spine maintenance (GO:1902950)	1/7	0.199594	0.607295	5.1648	8.32293	PRNP
negative regulation of interleukin-8 secretion (GO:2000483)	1/7	0.199594	0.607295	5.1648	8.32293	ANXA1
regulation of extracellular matrix organization (GO:1903053)	1/7	0.199594	0.607295	5.1648	8.32293	LRP1
negative regulation of transcription elongation from RNA polymerase II promoter (GO:0034244)	1/7	0.199594	0.607295	5.1648	8.32293	HNRNPU
regulation of DNA endoreduplication (GO:0032875)	1/7	0.199594	0.607295	5.1648	8.32293	STAG2
oxygen transport (GO:0015671)	1/7	0.199594	0.607295	5.1648	8.32293	HBB
ornithine transport (GO:0015822)	1/7	0.199594	0.607295	5.1648	8.32293	SLC7A2
sulfur amino acid biosynthetic process (GO:0000097)	1/7	0.199594	0.607295	5.1648	8.32293	MTR
regulation of endothelial cell chemotaxis to fibroblast growth factor (GO:2000544)	1/7	0.199594	0.607295	5.1648	8.32293	FGFR1
pri-miRNA transcription from RNA polymerase II promoter (GO:0061614)	1/7	0.199594	0.607295	5.1648	8.32293	KLF4
negative regulation of type 2 immune response (GO:0002829)	1/7	0.199594	0.607295	5.1648	8.32293	ANXA1
death-inducing signaling complex assembly (GO:0071550)	1/7	0.199594	0.607295	5.1648	8.32293	TNFRSF1A
positive regulation of apoptotic cell clearance (GO:2000427)	1/7	0.199594	0.607295	5.1648	8.32293	C3
pteridine-containing compound biosynthetic process (GO:0042559)	1/7	0.199594	0.607295	5.1648	8.32293	ATPIF1
negative regulation of osteoblast proliferation (GO:0033689)	1/7	0.199594	0.607295	5.1648	8.32293	SFRP1
positive regulation of autophagy of mitochondrion (GO:1903599)	1/7	0.199594	0.607295	5.1648	8.32293	ATPIF1
cellular response to leptin stimulus (GO:0044320)	1/7	0.199594	0.607295	5.1648	8.32293	LEPR
cellular response to sterol depletion (GO:0071501)	1/7	0.199594	0.607295	5.1648	8.32293	INSIG1
regulation of sterol transport (GO:0032371)	1/7	0.199594	0.607295	5.1648	8.32293	LRP1
regulation of T-helper 1 cell differentiation (GO:0045625)	1/7	0.199594	0.607295	5.1648	8.32293	ANXA1
negative regulation of dendrite morphogenesis (GO:0050774)	1/7	0.199594	0.607295	5.1648	8.32293	PTEN
central nervous system neuron axonogenesis (GO:0021955)	1/7	0.199594	0.607295	5.1648	8.32293	PTEN
regulation of chemokine biosynthetic process (GO:0045073)	1/7	0.199594	0.607295	5.1648	8.32293	EGR1
positive regulation of cyclin-dependent protein serine/threonine kinase activity involved in G1/S transition of mitotic cell cycle (GO:0031659)	1/7	0.199594	0.607295	5.1648	8.32293	EGFR
negative regulation of platelet-derived growth factor receptor-beta signaling pathway (GO:2000587)	1/7	0.199594	0.607295	5.1648	8.32293	LRP1
formation of translation preinitiation complex (GO:0001731)	1/7	0.199594	0.607295	5.1648	8.32293	EIF2S3
box C/D snoRNP assembly (GO:0000492)	1/7	0.199594	0.607295	5.1648	8.32293	TAF9
positive regulation of B cell differentiation (GO:0045579)	1/7	0.199594	0.607295	5.1648	8.32293	XBP1
phosphorylated carbohydrate dephosphorylation (GO:0046838)	1/7	0.199594	0.607295	5.1648	8.32293	PTEN
L-cysteine metabolic process (GO:0046439)	1/7	0.199594	0.607295	5.1648	8.32293	AHCYL1
negative regulation of cell adhesion mediated by integrin (GO:0033629)	1/7	0.199594	0.607295	5.1648	8.32293	CYP1B1
regulation of memory T cell differentiation (GO:0043380)	1/7	0.199594	0.607295	5.1648	8.32293	CD46
regulation of smooth muscle cell differentiation (GO:0051150)	1/7	0.199594	0.607295	5.1648	8.32293	OLFM2
vascular endothelial growth factor signaling pathway (GO:0038084)	1/7	0.199594	0.607295	5.1648	8.32293	NRP1
positive regulation of macrophage migration (GO:1905523)	1/7	0.199594	0.607295	5.1648	8.32293	RARRES2
regulation of histone H3-K9 acetylation (GO:2000615)	1/7	0.199594	0.607295	5.1648	8.32293	KMT2A
inositol phosphate dephosphorylation (GO:0046855)	1/7	0.199594	0.607295	5.1648	8.32293	PTEN
protein localization to cytoplasmic stress granule (GO:1903608)	1/7	0.199594	0.607295	5.1648	8.32293	DDX3X
negative regulation of nitric oxide metabolic process (GO:1904406)	1/7	0.199594	0.607295	5.1648	8.32293	ATP2B4
granulocyte migration (GO:0097530)	1/7	0.199594	0.607295	5.1648	8.32293	ANXA1
negative regulation of cardiocyte differentiation (GO:1905208)	1/7	0.199594	0.607295	5.1648	8.32293	EGFR
positive regulation of tumor necrosis factor-mediated signaling pathway (GO:1903265)	1/7	0.199594	0.607295	5.1648	8.32293	HSPA1B
positive regulation of neuroblast proliferation (GO:0002052)	1/7	0.199594	0.607295	5.1648	8.32293	FZD3
endonucleolytic cleavage in ITS1 to separate SSU-rRNA from 5.8S rRNA and LSU-rRNA from tricistronic rRNA transcript (SSU-rRNA, 5.8S rRNA, LSU-rRNA) (GO:0000447)	1/7	0.199594	0.607295	5.1648	8.32293	RPS21
negative regulation of epidermal cell differentiation (GO:0045605)	1/7	0.199594	0.607295	5.1648	8.32293	SRSF6
negative regulation of dendritic cell apoptotic process (GO:2000669)	1/7	0.199594	0.607295	5.1648	8.32293	CXCL12
positive regulation of ceramide biosynthetic process (GO:2000304)	1/7	0.199594	0.607295	5.1648	8.32293	TNFRSF1A
vascular smooth muscle contraction (GO:0014829)	1/7	0.199594	0.607295	5.1648	8.32293	EDNRB
positive regulation of mitotic cell cycle spindle assembly checkpoint (GO:0090267)	1/7	0.199594	0.607295	5.1648	8.32293	TPR
adenylate cyclase-activating dopamine receptor signaling pathway (GO:0007191)	1/7	0.199594	0.607295	5.1648	8.32293	GNAS
forebrain neuron differentiation (GO:0021879)	1/7	0.199594	0.607295	5.1648	8.32293	INHBA
tetrahydrofolate interconversion (GO:0035999)	1/7	0.199594	0.607295	5.1648	8.32293	ATPIF1
negative regulation of nitric oxide biosynthetic process (GO:0045019)	1/7	0.199594	0.607295	5.1648	8.32293	ATP2B4
copper ion import (GO:0015677)	1/7	0.199594	0.607295	5.1648	8.32293	STEAP4
positive regulation of isomerase activity (GO:0010912)	1/7	0.199594	0.607295	5.1648	8.32293	HNRNPU
alditol metabolic process (GO:0019400)	1/7	0.199594	0.607295	5.1648	8.32293	GK5
positive regulation of membrane depolarization (GO:1904181)	1/7	0.199594	0.607295	5.1648	8.32293	DCN
lens fiber cell differentiation (GO:0070306)	1/7	0.199594	0.607295	5.1648	8.32293	MAF
tooth mineralization (GO:0034505)	1/7	0.199594	0.607295	5.1648	8.32293	COL1A1
negative regulation of glycoprotein biosynthetic process (GO:0010561)	1/7	0.199594	0.607295	5.1648	8.32293	ITM2A
positive regulation of macrophage chemotaxis (GO:0010759)	1/7	0.199594	0.607295	5.1648	8.32293	RARRES2
regulation of microglial cell activation (GO:1903978)	1/7	0.199594	0.607295	5.1648	8.32293	APP
positive regulation of type I interferon-mediated signaling pathway (GO:0060340)	1/7	0.199594	0.607295	5.1648	8.32293	MAVS
regulation of glycogen (starch) synthase activity (GO:2000465)	1/7	0.199594	0.607295	5.1648	8.32293	EPM2AIP1
sensory organ morphogenesis (GO:0090596)	1/7	0.199594	0.607295	5.1648	8.32293	NIPBL
amino acid import across plasma membrane (GO:0089718)	1/7	0.199594	0.607295	5.1648	8.32293	SLC7A2
negative regulation of cyclin-dependent protein serine/threonine kinase activity involved in G1/S transition of mitotic cell cycle (GO:0031658)	1/7	0.199594	0.607295	5.1648	8.32293	PTEN
positive regulation of neurological system process (GO:0031646)	1/7	0.199594	0.607295	5.1648	8.32293	DICER1
regulation of Cdc42 protein signal transduction (GO:0032489)	1/7	0.199594	0.607295	5.1648	8.32293	NRP1
nitrogen compound transport (GO:0071705)	4/74	0.201421	0.607345	1.77345	2.8417	SLC48A1;HBB;SLC38A2;SLC7A2
cellular response to metal ion (GO:0071248)	5/100	0.20418	0.607345	1.63395	2.59595	PRNP;JUN;IQGAP1;FOS;EGFR
regulation of blood vessel endothelial cell migration (GO:0043535)	3/50	0.205673	0.607345	1.98016	3.13155	ATP5B;ATP5A1;FGFR1
mRNA polyadenylation (GO:0006378)	2/27	0.206518	0.607345	2.48064	3.91288	APP;AHCYL1
negative regulation of smooth muscle cell proliferation (GO:0048662)	2/27	0.206518	0.607345	2.48064	3.91288	IGFBP3;PRKG1
modulation by host of viral transcription (GO:0043921)	2/27	0.206518	0.607345	2.48064	3.91288	JUN;EP300
regulation of extrinsic apoptotic signaling pathway in absence of ligand (GO:2001239)	2/27	0.206518	0.607345	2.48064	3.91288	INHBA;HSPA1B
negative regulation of cell-matrix adhesion (GO:0001953)	2/27	0.206518	0.607345	2.48064	3.91288	DLC1;PTEN
regulation of autophagy of mitochondrion (GO:1903146)	2/27	0.206518	0.607345	2.48064	3.91288	SREBF1;SREBF2
cellular response to topologically incorrect protein (GO:0035967)	2/27	0.206518	0.607345	2.48064	3.91288	HSPA5;HSPA1B
retinoid metabolic process (GO:0001523)	4/75	0.207933	0.607345	1.74838	2.7459	ALDH1A3;LRP1;RARRES2;CYP1B1
gland development (GO:0048732)	4/75	0.207933	0.607345	1.74838	2.7459	TGFBR3;XBP1;MDK;ARID5B
regulation of mRNA stability (GO:0043488)	6/128	0.212843	0.607345	1.52713	2.36277	ZFP36;THRAP3;HNRNPU;VIM;ZFP36L2;ZFP36L1
regulation of vasculature development (GO:1901342)	2/28	0.218096	0.607345	2.38511	3.6321	SFRP1;GPNMB
RNA polyadenylation (GO:0043631)	2/28	0.218096	0.607345	2.38511	3.6321	APP;AHCYL1
neuron projection extension (GO:1990138)	2/28	0.218096	0.607345	2.38511	3.6321	NRP1;IQGAP1
cellular response to hydrogen peroxide (GO:0070301)	2/28	0.218096	0.607345	2.38511	3.6321	CYP1B1;MAP3K5
negative regulation of homeostatic process (GO:0032845)	2/28	0.218096	0.607345	2.38511	3.6321	ZFP36;ZFP36L1
positive regulation of sprouting angiogenesis (GO:1903672)	2/28	0.218096	0.607345	2.38511	3.6321	ANXA1;KLF4
positive regulation of extrinsic apoptotic signaling pathway (GO:2001238)	2/28	0.218096	0.607345	2.38511	3.6321	SFRP1;INHBA
regulation of NIK/NF-kappaB signaling (GO:1901222)	2/28	0.218096	0.607345	2.38511	3.6321	APP;EGFR
neural crest cell migration (GO:0001755)	2/28	0.218096	0.607345	2.38511	3.6321	NRP1;SEMA3D
regulation of adenylate cyclase activity (GO:0045761)	2/28	0.218096	0.607345	2.38511	3.6321	EDNRB;GNAI2
regulation of actin polymerization or depolymerization (GO:0008064)	2/28	0.218096	0.607345	2.38511	3.6321	CXCL12;ARHGAP28
ERAD pathway (GO:0036503)	4/77	0.221134	0.607345	1.7003	2.56574	HSPA5;DNAJC10;MARCH6;HSP90B1
plasma membrane bounded cell projection morphogenesis (GO:0120039)	3/52	0.222079	0.607345	1.89914	2.85767	CTTN;NRK;DICER1
positive regulation of nervous system development (GO:0051962)	3/52	0.222079	0.607345	1.89914	2.85767	SPEN;SERPINF1;DICER1
generation of neurons (GO:0048699)	6/130	0.222855	0.607345	1.50234	2.25537	NRP1;NTRK2;FZD3;SMARCA1;FGFR1;PAFAH1B1
regulation of DNA methylation (GO:0044030)	1/8	0.224655	0.607345	4.42674	6.60997	KMT2A
regulation of vascular associated smooth muscle cell migration (GO:1904752)	1/8	0.224655	0.607345	4.42674	6.60997	PRKG1
exocyst localization (GO:0051601)	1/8	0.224655	0.607345	4.42674	6.60997	TNFAIP2
biomineral tissue development (GO:0031214)	1/8	0.224655	0.607345	4.42674	6.60997	COL1A1
neuron projection extension involved in neuron projection guidance (GO:1902284)	1/8	0.224655	0.607345	4.42674	6.60997	NRP1
barbed-end actin filament capping (GO:0051016)	1/8	0.224655	0.607345	4.42674	6.60997	TRIOBP
cellular response to nitric oxide (GO:0071732)	1/8	0.224655	0.607345	4.42674	6.60997	MTR
lipoprotein transport (GO:0042953)	1/8	0.224655	0.607345	4.42674	6.60997	LRP1
regulation of fibroblast apoptotic process (GO:2000269)	1/8	0.224655	0.607345	4.42674	6.60997	SFRP1
cellular response to prostaglandin E stimulus (GO:0071380)	1/8	0.224655	0.607345	4.42674	6.60997	SFRP1
regulation of amyloid precursor protein catabolic process (GO:1902991)	1/8	0.224655	0.607345	4.42674	6.60997	PRNP
sulfur amino acid catabolic process (GO:0000098)	1/8	0.224655	0.607345	4.42674	6.60997	PCYOX1
response to epinephrine (GO:0071871)	1/8	0.224655	0.607345	4.42674	6.60997	ATP2B4
myelin maintenance (GO:0043217)	1/8	0.224655	0.607345	4.42674	6.60997	PTEN
cellular response to angiotensin (GO:1904385)	1/8	0.224655	0.607345	4.42674	6.60997	AHCYL1
aorta development (GO:0035904)	1/8	0.224655	0.607345	4.42674	6.60997	LRP1
glomerular visceral epithelial cell development (GO:0072015)	1/8	0.224655	0.607345	4.42674	6.60997	IQGAP1
cytoskeletal anchoring at nuclear membrane (GO:0090286)	1/8	0.224655	0.607345	4.42674	6.60997	SYNE1
positive regulation of transforming growth factor beta production (GO:0071636)	1/8	0.224655	0.607345	4.42674	6.60997	CD46
cellular response to reactive nitrogen species (GO:1902170)	1/8	0.224655	0.607345	4.42674	6.60997	MTR
negative regulation of activated T cell proliferation (GO:0046007)	1/8	0.224655	0.607345	4.42674	6.60997	PRNP
negative regulation of monooxygenase activity (GO:0032769)	1/8	0.224655	0.607345	4.42674	6.60997	ATP2B4
regulation of protein deacetylation (GO:0090311)	1/8	0.224655	0.607345	4.42674	6.60997	EP300
negative regulation of T-helper cell differentiation (GO:0045623)	1/8	0.224655	0.607345	4.42674	6.60997	ANXA1
regulation of PERK-mediated unfolded protein response (GO:1903897)	1/8	0.224655	0.607345	4.42674	6.60997	HSPA5
negative regulation of execution phase of apoptosis (GO:1900118)	1/8	0.224655	0.607345	4.42674	6.60997	FZD3
establishment of Golgi localization (GO:0051683)	1/8	0.224655	0.607345	4.42674	6.60997	CDC42
protein localization to microtubule (GO:0035372)	1/8	0.224655	0.607345	4.42674	6.60997	HNRNPU
phagolysosome assembly (GO:0001845)	1/8	0.224655	0.607345	4.42674	6.60997	RAB14
positive regulation of early endosome to late endosome transport (GO:2000643)	1/8	0.224655	0.607345	4.42674	6.60997	DAB2
axon extension involved in axon guidance (GO:0048846)	1/8	0.224655	0.607345	4.42674	6.60997	NRP1
excitatory synapse assembly (GO:1904861)	1/8	0.224655	0.607345	4.42674	6.60997	PTEN
plasma membrane to endosome transport (GO:0048227)	1/8	0.224655	0.607345	4.42674	6.60997	RAB5B
positive regulation of spindle checkpoint (GO:0090232)	1/8	0.224655	0.607345	4.42674	6.60997	TPR
insulin metabolic process (GO:1901142)	1/8	0.224655	0.607345	4.42674	6.60997	CPZ
central nervous system myelination (GO:0022010)	1/8	0.224655	0.607345	4.42674	6.60997	PTEN
positive regulation of catenin import into nucleus (GO:0035413)	1/8	0.224655	0.607345	4.42674	6.60997	EGFR
peptidyl-lysine hydroxylation (GO:0017185)	1/8	0.224655	0.607345	4.42674	6.60997	P3H3
regulation of positive chemotaxis (GO:0050926)	1/8	0.224655	0.607345	4.42674	6.60997	CNTN1
isoprenoid biosynthetic process (GO:0008299)	1/8	0.224655	0.607345	4.42674	6.60997	IDI1
kinetochore assembly (GO:0051382)	1/8	0.224655	0.607345	4.42674	6.60997	CENPW
cellular response to epinephrine stimulus (GO:0071872)	1/8	0.224655	0.607345	4.42674	6.60997	ATP2B4
protein localization to endosome (GO:0036010)	1/8	0.224655	0.607345	4.42674	6.60997	NRP1
positive regulation of regulatory T cell differentiation (GO:0045591)	1/8	0.224655	0.607345	4.42674	6.60997	CD46
inositol phosphate catabolic process (GO:0071545)	1/8	0.224655	0.607345	4.42674	6.60997	PTEN
regulation of protein ADP-ribosylation (GO:0010835)	1/8	0.224655	0.607345	4.42674	6.60997	TINF2
positive regulation of monocyte differentiation (GO:0045657)	1/8	0.224655	0.607345	4.42674	6.60997	ZFP36L1
establishment of protein localization to chromatin (GO:0071169)	1/8	0.224655	0.607345	4.42674	6.60997	NIPBL
regulation of nitrogen compound metabolic process (GO:0051171)	1/8	0.224655	0.607345	4.42674	6.60997	LRP1
regulation of lipid transport (GO:0032368)	1/8	0.224655	0.607345	4.42674	6.60997	LRP1
basement membrane organization (GO:0071711)	1/8	0.224655	0.607345	4.42674	6.60997	FLRT2
leptin-mediated signaling pathway (GO:0033210)	1/8	0.224655	0.607345	4.42674	6.60997	LEPR
negative regulation of exocytosis (GO:0045920)	1/8	0.224655	0.607345	4.42674	6.60997	ANXA1
membrane lipid catabolic process (GO:0046466)	1/8	0.224655	0.607345	4.42674	6.60997	CYP1B1
regulation of MHC class II biosynthetic process (GO:0045346)	1/8	0.224655	0.607345	4.42674	6.60997	XBP1
glomerular epithelial cell development (GO:0072310)	1/8	0.224655	0.607345	4.42674	6.60997	IQGAP1
short-chain fatty acid catabolic process (GO:0019626)	1/8	0.224655	0.607345	4.42674	6.60997	MUT
negative regulation of bone remodeling (GO:0046851)	1/8	0.224655	0.607345	4.42674	6.60997	SFRP1
calcium ion import into cytosol (GO:1902656)	1/8	0.224655	0.607345	4.42674	6.60997	ATP2B4
positive regulation of production of miRNAs involved in gene silencing by miRNA (GO:1903800)	1/8	0.224655	0.607345	4.42674	6.60997	EGFR
regulation of T-helper 2 cell differentiation (GO:0045628)	1/8	0.224655	0.607345	4.42674	6.60997	ANXA1
regulation of amyloid fibril formation (GO:1905906)	1/8	0.224655	0.607345	4.42674	6.60997	APP
regulation of cilium movement (GO:0003352)	1/8	0.224655	0.607345	4.42674	6.60997	C21ORF59
calcium ion import across plasma membrane (GO:0098703)	1/8	0.224655	0.607345	4.42674	6.60997	ATP2B4
peptidyl-lysine monomethylation (GO:0018026)	1/8	0.224655	0.607345	4.42674	6.60997	SETD2
glycerol-3-phosphate metabolic process (GO:0006072)	1/8	0.224655	0.607345	4.42674	6.60997	GK5
lipoprotein localization (GO:0044872)	1/8	0.224655	0.607345	4.42674	6.60997	LRP1
response to leptin (GO:0044321)	1/8	0.224655	0.607345	4.42674	6.60997	LEPR
regulation of keratinocyte migration (GO:0051547)	1/8	0.224655	0.607345	4.42674	6.60997	PTEN
response to vitamin D (GO:0033280)	1/8	0.224655	0.607345	4.42674	6.60997	SFRP1
polyol biosynthetic process (GO:0046173)	1/8	0.224655	0.607345	4.42674	6.60997	PPIP5K2
regulation of apoptotic cell clearance (GO:2000425)	1/8	0.224655	0.607345	4.42674	6.60997	C3
regulation of translation (GO:0006417)	9/213	0.225075	0.607804	1.37072	2.04418	APP;DDX6;BTG2;DDX3X;NCL;CNOT2;AGO2;TPR;VIM
mRNA transport (GO:0051028)	5/104	0.226743	0.611626	1.56761	2.32623	ZFP36;TPR;SRSF6;SRSF10;ZFP36L1
transcription, DNA-templated (GO:0006351)	14/356	0.227638	0.613156	1.27302	1.88407	CREBZF;EGR1;XBP1;KMT2A;CEBPD;TAF9;SMARCA1;KLF4;TROVE2;HIPK3;MAF;NFIC;TRIP11;TCF4
regulation of cellular response to heat (GO:1900034)	4/78	0.227816	0.613156	1.67724	2.481	CREBBP;TPR;EP300;HSPA1B
vacuolar transport (GO:0007034)	2/29	0.229726	0.614208	2.29665	3.37807	VPS13C;TMEM106B
cortical cytoskeleton organization (GO:0030865)	2/29	0.229726	0.614208	2.29665	3.37807	CDC42;RHOBTB3
positive regulation of myeloid cell differentiation (GO:0045639)	2/29	0.229726	0.614208	2.29665	3.37807	INHBA;HSPA1B
negative regulation of Notch signaling pathway (GO:0045746)	2/29	0.229726	0.614208	2.29665	3.37807	EGFR;DLK1
positive regulation of transcription from RNA polymerase II promoter in response to stress (GO:0036003)	2/29	0.229726	0.614208	2.29665	3.37807	HSPA5;CREB3L1
semaphorin-plexin signaling pathway (GO:0071526)	2/29	0.229726	0.614208	2.29665	3.37807	NRP1;SEMA3D
embryonic organ development (GO:0048568)	3/53	0.230378	0.615272	1.86106	2.7321	ALDH1A3;KMT2A;RARRES2
positive regulation of immune response (GO:0050778)	3/54	0.238733	0.615354	1.82447	2.61339	XBP1;IL6ST;CD46
positive regulation of response to stimulus (GO:0048584)	3/54	0.238733	0.615354	1.82447	2.61339	MAVS;TAF9;EGFR
RNA transport (GO:0050658)	4/80	0.241327	0.615354	1.63293	2.32138	ZFP36;TPR;SRSF6;ZFP36L1
regulation of hydrolase activity (GO:0051336)	4/80	0.241327	0.615354	1.63293	2.32138	NTRK2;ATPIF1;PRKG1;PAFAH1B1
regulation of actin cytoskeleton reorganization (GO:2000249)	2/30	0.241396	0.615354	2.21451	3.14752	CDC42;NRP1
regulation of cell migration involved in sprouting angiogenesis (GO:0090049)	2/30	0.241396	0.615354	2.21451	3.14752	ANXA1;KLF4
negative regulation of endothelial cell proliferation (GO:0001937)	2/30	0.241396	0.615354	2.21451	3.14752	ATP5A1;ATPIF1
beta-catenin-TCF complex assembly (GO:1904837)	2/30	0.241396	0.615354	2.21451	3.14752	CREBBP;EP300
negative regulation of transferase activity (GO:0051348)	2/30	0.241396	0.615354	2.21451	3.14752	ZFP36;HNRNPU
negative regulation of DNA biosynthetic process (GO:2000279)	2/30	0.241396	0.615354	2.21451	3.14752	TINF2;HNRNPU
activation of JUN kinase activity (GO:0007257)	2/30	0.241396	0.615354	2.21451	3.14752	SPAG9;MAP3K5
'de novo' posttranslational protein folding (GO:0051084)	2/30	0.241396	0.615354	2.21451	3.14752	HSPA5;HSPA1B
positive regulation of phospholipase C activity (GO:0010863)	2/30	0.241396	0.615354	2.21451	3.14752	EGFR;FGFR1
phosphatidylinositol 3-kinase signaling (GO:0014065)	2/30	0.241396	0.615354	2.21451	3.14752	PIK3R1;ZFP36L1
artery morphogenesis (GO:0048844)	2/30	0.241396	0.615354	2.21451	3.14752	NRP1;LRP1
response to estradiol (GO:0032355)	2/30	0.241396	0.615354	2.21451	3.14752	SFRP1;EGFR
chondroitin sulfate metabolic process (GO:0030204)	2/30	0.241396	0.615354	2.21451	3.14752	CHSY1;DCN
positive regulation of reactive oxygen species biosynthetic process (GO:1903428)	2/30	0.241396	0.615354	2.21451	3.14752	HBB;KLF4
positive regulation of cysteine-type endopeptidase activity (GO:2001056)	3/55	0.247139	0.615354	1.78929	2.50109	DDX3X;ASPH;MAP3K5
long-chain fatty acid metabolic process (GO:0001676)	3/55	0.247139	0.615354	1.78929	2.50109	GSTA1;CYP1B1;FADS1
regulation of axonogenesis (GO:0050770)	3/55	0.247139	0.615354	1.78929	2.50109	NTRK2;CTTN;PTEN
regulation of RNA splicing (GO:0043484)	3/55	0.247139	0.615354	1.78929	2.50109	AHNAK;PIK3R1;SRSF10
positive regulation of DNA biosynthetic process (GO:2000573)	3/55	0.247139	0.615354	1.78929	2.50109	PARM1;HGF;KLF4
Notch signaling pathway (GO:0007219)	3/55	0.247139	0.615354	1.78929	2.50109	CREBBP;MDK;EP300
phagocytosis (GO:0006909)	6/135	0.248525	0.615354	1.44374	2.00999	C3;CDC42;ANXA1;GSN;LRP1;TRBC2
negative regulation of interleukin-17 production (GO:0032700)	1/9	0.248933	0.615354	3.8732	5.38596	PRNP
inositol metabolic process (GO:0006020)	1/9	0.248933	0.615354	3.8732	5.38596	PPIP5K2
positive regulation of transcription of nuclear large rRNA transcript from RNA polymerase I promoter (GO:1901838)	1/9	0.248933	0.615354	3.8732	5.38596	NCL
positive regulation of production of molecular mediator of immune response (GO:0002702)	1/9	0.248933	0.615354	3.8732	5.38596	XBP1
actin filament reorganization (GO:0090527)	1/9	0.248933	0.615354	3.8732	5.38596	GSN
regulation of organ growth (GO:0046620)	1/9	0.248933	0.615354	3.8732	5.38596	PTEN
epithelial cell apoptotic process (GO:1904019)	1/9	0.248933	0.615354	3.8732	5.38596	GSN
neuron maturation (GO:0042551)	1/9	0.248933	0.615354	3.8732	5.38596	APP
positive regulation of triglyceride biosynthetic process (GO:0010867)	1/9	0.248933	0.615354	3.8732	5.38596	SREBF1
regulation of amyloid precursor protein biosynthetic process (GO:0042984)	1/9	0.248933	0.615354	3.8732	5.38596	ITM2A
cellular response to interleukin-4 (GO:0071353)	1/9	0.248933	0.615354	3.8732	5.38596	XBP1
negative regulation of pri-miRNA transcription from RNA polymerase II promoter (GO:1902894)	1/9	0.248933	0.615354	3.8732	5.38596	NFIB
short-chain fatty acid metabolic process (GO:0046459)	1/9	0.248933	0.615354	3.8732	5.38596	MUT
regulation of microtubule-based movement (GO:0060632)	1/9	0.248933	0.615354	3.8732	5.38596	C21ORF59
embryonic digestive tract morphogenesis (GO:0048557)	1/9	0.248933	0.615354	3.8732	5.38596	NIPBL
homocysteine metabolic process (GO:0050667)	1/9	0.248933	0.615354	3.8732	5.38596	MUT
embryonic forelimb morphogenesis (GO:0035115)	1/9	0.248933	0.615354	3.8732	5.38596	NIPBL
regulation of cysteine-type endopeptidase activity involved in apoptotic signaling pathway (GO:2001267)	1/9	0.248933	0.615354	3.8732	5.38596	GSN
ionotropic glutamate receptor signaling pathway (GO:0035235)	1/9	0.248933	0.615354	3.8732	5.38596	APP
positive regulation of long-term synaptic potentiation (GO:1900273)	1/9	0.248933	0.615354	3.8732	5.38596	APP
nuclear migration (GO:0007097)	1/9	0.248933	0.615354	3.8732	5.38596	PAFAH1B1
negative regulation of natural killer cell mediated cytotoxicity (GO:0045953)	1/9	0.248933	0.615354	3.8732	5.38596	HLA-E
regulation of platelet-derived growth factor receptor-beta signaling pathway (GO:2000586)	1/9	0.248933	0.615354	3.8732	5.38596	LRP1
positive regulation of ion transmembrane transport (GO:0034767)	1/9	0.248933	0.615354	3.8732	5.38596	ANO6
small nucleolar ribonucleoprotein complex assembly (GO:0000491)	1/9	0.248933	0.615354	3.8732	5.38596	TAF9
ATP synthesis coupled electron transport (GO:0042773)	1/9	0.248933	0.615354	3.8732	5.38596	MT-CO2
negative regulation of protein exit from endoplasmic reticulum (GO:0070862)	1/9	0.248933	0.615354	3.8732	5.38596	INSIG1
myelin assembly (GO:0032288)	1/9	0.248933	0.615354	3.8732	5.38596	DICER1
negative regulation of phosphatidylinositol 3-kinase signaling (GO:0014067)	1/9	0.248933	0.615354	3.8732	5.38596	PTEN
regulation of skeletal muscle cell differentiation (GO:2001014)	1/9	0.248933	0.615354	3.8732	5.38596	DDX17
Golgi vesicle budding (GO:0048194)	1/9	0.248933	0.615354	3.8732	5.38596	SEC31A
regulation of natural killer cell activation (GO:0032814)	1/9	0.248933	0.615354	3.8732	5.38596	PIBF1
omega-hydroxylase P450 pathway (GO:0097267)	1/9	0.248933	0.615354	3.8732	5.38596	CYP1B1
positive regulation of cell activation (GO:0050867)	1/9	0.248933	0.615354	3.8732	5.38596	APP
negative regulation of heterotypic cell-cell adhesion (GO:0034115)	1/9	0.248933	0.615354	3.8732	5.38596	KLF4
regulation of cell-cell adhesion involved in gastrulation (GO:0070587)	1/9	0.248933	0.615354	3.8732	5.38596	KLF4
toll-like receptor 3 signaling pathway (GO:0034138)	1/9	0.248933	0.615354	3.8732	5.38596	COLEC12
postsynaptic density organization (GO:0097106)	1/9	0.248933	0.615354	3.8732	5.38596	PTEN
response to interleukin-4 (GO:0070670)	1/9	0.248933	0.615354	3.8732	5.38596	XBP1
regulation of hair cycle (GO:0042634)	1/9	0.248933	0.615354	3.8732	5.38596	NIPBL
T cell mediated immunity (GO:0002456)	1/9	0.248933	0.615354	3.8732	5.38596	CD46
negative regulation of amyloid-beta formation (GO:1902430)	1/9	0.248933	0.615354	3.8732	5.38596	PRNP
positive regulation of vascular endothelial cell proliferation (GO:1905564)	1/9	0.248933	0.615354	3.8732	5.38596	FGFR1
antigen processing and presentation of exogenous peptide antigen via MHC class I, TAP-independent (GO:0002480)	1/9	0.248933	0.615354	3.8732	5.38596	HLA-E
fatty acid homeostasis (GO:0055089)	1/9	0.248933	0.615354	3.8732	5.38596	XBP1
establishment of epithelial cell apical/basal polarity (GO:0045198)	1/9	0.248933	0.615354	3.8732	5.38596	CDC42
negative regulation of DNA-templated transcription, elongation (GO:0032785)	1/9	0.248933	0.615354	3.8732	5.38596	HNRNPU
histone H3-K4 trimethylation (GO:0080182)	1/9	0.248933	0.615354	3.8732	5.38596	KMT2A
regulation of protein tyrosine kinase activity (GO:0061097)	2/31	0.253091	0.62364	2.13804	2.93768	APP;PRNP
skeletal system morphogenesis (GO:0048705)	2/31	0.253091	0.62364	2.13804	2.93768	HHIP;FGFR1
regulation of protein export from nucleus (GO:0046825)	2/31	0.253091	0.62364	2.13804	2.93768	SETD2;TPR
negative regulation of cellular macromolecule biosynthetic process (GO:2000113)	19/512	0.254936	0.62364	1.19879	1.63844	CREBZF;ATF7IP;SPEN;JUN;BTG2;CBX5;DDX3X;ARID5B;KLF4;PHB2;AES;NIPBL;DAB2;SFRP1;ZNF91;KAT6B;NCL;CNOT2;LHX9
DNA damage response, signal transduction by p53 class mediator (GO:0030330)	4/82	0.255016	0.62364	1.5909	2.17385	BTG2;PLAGL1;CNOT2;EP300
positive regulation of cell cycle arrest (GO:0071158)	4/82	0.255016	0.62364	1.5909	2.17385	BTG2;PLAGL1;CNOT2;EP300
chordate embryonic development (GO:0043009)	3/56	0.255589	0.62364	1.75544	2.39475	COL1A1;RARRES2;FGFR1
phosphatidylinositol-mediated signaling (GO:0048015)	3/56	0.255589	0.62364	1.75544	2.39475	PIK3R1;ZFP36L1;FGFR1
negative regulation of cellular catabolic process (GO:0031330)	3/56	0.255589	0.62364	1.75544	2.39475	HGF;DLC1;LEPR
positive regulation of cysteine-type endopeptidase activity involved in apoptotic process (GO:0043280)	5/109	0.255901	0.62364	1.49186	2.03335	DDX3X;GSN;DLC1;CNTN1;MAP3K5
Wnt signaling pathway (GO:0016055)	5/109	0.255901	0.62364	1.49186	2.03335	SFRP1;FZD3;DDX3X;PTEN;PLPP3
positive regulation of transferase activity (GO:0051347)	6/137	0.259022	0.62364	1.42155	1.92028	EPM2AIP1;NTRK2;PARM1;KLF4;EGFR;FGFR1
cellular response to peptide hormone stimulus (GO:0071375)	5/110	0.26184	0.62364	1.47757	1.97997	NR4A1;XBP1;PRKDC;PIK3R1;ZFP36L1
positive regulation of peptidyl-serine phosphorylation (GO:0033138)	4/83	0.261919	0.62364	1.57068	2.10427	APP;CMC4;ATP2B4;EGFR
IRE1-mediated unfolded protein response (GO:0036498)	3/57	0.264078	0.62364	1.72285	2.29399	XBP1;HSPA5;SEC31A
regulation of Rho protein signal transduction (GO:0035023)	3/57	0.264078	0.62364	1.72285	2.29399	NRP1;COL3A1;DLC1
epidermal growth factor receptor signaling pathway (GO:0007173)	3/57	0.264078	0.62364	1.72285	2.29399	IQGAP1;PIK3R1;EGFR
positive regulation of tumor necrosis factor superfamily cytokine production (GO:1903557)	2/32	0.264799	0.62364	2.06667	2.74616	MAVS;HLA-E
positive regulation of T cell differentiation (GO:0045582)	2/32	0.264799	0.62364	2.06667	2.74616	XBP1;CD46
regulation of protein binding (GO:0043393)	5/111	0.267812	0.62364	1.46356	1.92819	APP;DAB2;LRP1;USP33;AES
regulation of mitotic nuclear division (GO:0007088)	4/84	0.268857	0.62364	1.55096	2.03731	STAG2;TPR;HNRNPU;HSPA1B
induction of positive chemotaxis (GO:0050930)	1/10	0.272452	0.62364	3.44267	4.47648	CXCL12
regulation of phospholipase C activity (GO:1900274)	1/10	0.272452	0.62364	3.44267	4.47648	FGFR1
protein deglycosylation (GO:0006517)	1/10	0.272452	0.62364	3.44267	4.47648	MGEA5
adrenal gland development (GO:0030325)	1/10	0.272452	0.62364	3.44267	4.47648	MDK
regulation of chromatin organization (GO:1902275)	1/10	0.272452	0.62364	3.44267	4.47648	HNRNPU
membrane raft organization (GO:0031579)	1/10	0.272452	0.62364	3.44267	4.47648	S100A10
negative regulation of cholesterol transport (GO:0032375)	1/10	0.272452	0.62364	3.44267	4.47648	SREBF2
cellular response to thyroid hormone stimulus (GO:0097067)	1/10	0.272452	0.62364	3.44267	4.47648	CTSH
dorsal/ventral axis specification (GO:0009950)	1/10	0.272452	0.62364	3.44267	4.47648	SFRP1
cellular response to growth hormone stimulus (GO:0071378)	1/10	0.272452	0.62364	3.44267	4.47648	PIK3R1
regulation of myeloid leukocyte differentiation (GO:0002761)	1/10	0.272452	0.62364	3.44267	4.47648	FAM213A
neuron projection regeneration (GO:0031102)	1/10	0.272452	0.62364	3.44267	4.47648	MTR
positive regulation of cytoplasmic transport (GO:1903651)	1/10	0.272452	0.62364	3.44267	4.47648	DAB2
gas transport (GO:0015669)	1/10	0.272452	0.62364	3.44267	4.47648	HBB
regulation of actin filament length (GO:0030832)	1/10	0.272452	0.62364	3.44267	4.47648	CXCL12
regulation of attachment of spindle microtubules to kinetochore (GO:0051988)	1/10	0.272452	0.62364	3.44267	4.47648	CDC42
presynaptic membrane assembly (GO:0097105)	1/10	0.272452	0.62364	3.44267	4.47648	PTEN
positive regulation of amyloid-beta formation (GO:1902004)	1/10	0.272452	0.62364	3.44267	4.47648	APP
regulation of platelet-derived growth factor receptor signaling pathway (GO:0010640)	1/10	0.272452	0.62364	3.44267	4.47648	CNTN1
negative regulation of inclusion body assembly (GO:0090084)	1/10	0.272452	0.62364	3.44267	4.47648	HSPA1B
regulation of protein exit from endoplasmic reticulum (GO:0070861)	1/10	0.272452	0.62364	3.44267	4.47648	INSIG1
regulation of amyloid-beta clearance (GO:1900221)	1/10	0.272452	0.62364	3.44267	4.47648	LRP1
RNA phosphodiester bond hydrolysis, endonucleolytic (GO:0090502)	1/10	0.272452	0.62364	3.44267	4.47648	DICER1
regulation of DNA-templated transcription, initiation (GO:2000142)	1/10	0.272452	0.62364	3.44267	4.47648	JUN
regulation of transforming growth factor beta production (GO:0071634)	1/10	0.272452	0.62364	3.44267	4.47648	CD46
astrocyte development (GO:0014002)	1/10	0.272452	0.62364	3.44267	4.47648	APP
peptidyl-lysine dimethylation (GO:0018027)	1/10	0.272452	0.62364	3.44267	4.47648	SETD2
positive regulation of lipase activity (GO:0060193)	1/10	0.272452	0.62364	3.44267	4.47648	FGFR1
mitotic G1 DNA damage checkpoint (GO:0031571)	1/10	0.272452	0.62364	3.44267	4.47648	PRKDC
chylomicron assembly (GO:0034378)	1/10	0.272452	0.62364	3.44267	4.47648	MT-TP
glycoprotein catabolic process (GO:0006516)	1/10	0.272452	0.62364	3.44267	4.47648	MGEA5
cellular response to ATP (GO:0071318)	1/10	0.272452	0.62364	3.44267	4.47648	HSP90B1
insulin-like growth factor receptor signaling pathway (GO:0048009)	1/10	0.272452	0.62364	3.44267	4.47648	PIK3R1
positive regulation of circadian rhythm (GO:0042753)	1/10	0.272452	0.62364	3.44267	4.47648	THRAP3
cytochrome complex assembly (GO:0017004)	1/10	0.272452	0.62364	3.44267	4.47648	MT-CO3
positive regulation of smooth muscle cell migration (GO:0014911)	1/10	0.272452	0.62364	3.44267	4.47648	NRP1
regulation of podosome assembly (GO:0071801)	1/10	0.272452	0.62364	3.44267	4.47648	GSN
polarized epithelial cell differentiation (GO:0030859)	1/10	0.272452	0.62364	3.44267	4.47648	CDC42
negative regulation of transcription from RNA polymerase II promoter in response to stress (GO:0097201)	1/10	0.272452	0.62364	3.44267	4.47648	JUN
negative regulation of intracellular estrogen receptor signaling pathway (GO:0033147)	1/10	0.272452	0.62364	3.44267	4.47648	CNOT2
negative regulation of embryonic development (GO:0045992)	1/10	0.272452	0.62364	3.44267	4.47648	FZD3
regulation of mitochondrial depolarization (GO:0051900)	1/10	0.272452	0.62364	3.44267	4.47648	DCN
regulation of astrocyte differentiation (GO:0048710)	1/10	0.272452	0.62364	3.44267	4.47648	SERPINE2
positive regulation of interleukin-13 production (GO:0032736)	1/10	0.272452	0.62364	3.44267	4.47648	HLA-E
regulation of immunoglobulin production (GO:0002637)	1/10	0.272452	0.62364	3.44267	4.47648	XBP1
very-low-density lipoprotein particle assembly (GO:0034379)	1/10	0.272452	0.62364	3.44267	4.47648	MT-TP
positive regulation of execution phase of apoptosis (GO:1900119)	1/10	0.272452	0.62364	3.44267	4.47648	DLC1
regulation of neuroblast proliferation (GO:1902692)	1/10	0.272452	0.62364	3.44267	4.47648	FZD3
complement activation, lectin pathway (GO:0001867)	1/10	0.272452	0.62364	3.44267	4.47648	C1S
negative regulation of endoplasmic reticulum unfolded protein response (GO:1900102)	1/10	0.272452	0.62364	3.44267	4.47648	HSPA5
positive regulation of mRNA splicing, via spliceosome (GO:0048026)	1/10	0.272452	0.62364	3.44267	4.47648	THRAP3
sequestering of actin monomers (GO:0042989)	1/10	0.272452	0.62364	3.44267	4.47648	GSN
regulation of dendritic cell apoptotic process (GO:2000668)	1/10	0.272452	0.62364	3.44267	4.47648	CXCL12
regulation of phospholipid metabolic process (GO:1903725)	1/10	0.272452	0.62364	3.44267	4.47648	PIK3R1
forelimb morphogenesis (GO:0035136)	1/10	0.272452	0.62364	3.44267	4.47648	NIPBL
regulation of T cell apoptotic process (GO:0070232)	1/10	0.272452	0.62364	3.44267	4.47648	LGALS3
smooth muscle cell differentiation (GO:0051145)	1/10	0.272452	0.62364	3.44267	4.47648	EDNRB
phospholipid transport (GO:0015914)	3/58	0.272601	0.62364	1.69143	2.19843	MT-TP;ATP10D;PLTP
nuclear-transcribed mRNA catabolic process, nonsense-mediated decay (GO:0000184)	5/112	0.273813	0.625822	1.4498	1.87794	RPL37;RPS21;RPL6;PNRC1;PNRC2
protein acetylation (GO:0006473)	2/33	0.276506	0.627247	1.9999	2.57091	CREBBP;EP300
negative regulation of mitochondrion organization (GO:0010823)	2/33	0.276506	0.627247	1.9999	2.57091	SLC35F6;HGF
stem cell differentiation (GO:0048863)	2/33	0.276506	0.627247	1.9999	2.57091	SETD2;SFRP1
positive regulation of calcium ion transport (GO:0051928)	2/33	0.276506	0.627247	1.9999	2.57091	LGALS3;CXCL12
response to exogenous dsRNA (GO:0043330)	2/33	0.276506	0.627247	1.9999	2.57091	COLEC12;MAVS
cellular response to glucose starvation (GO:0042149)	2/33	0.276506	0.627247	1.9999	2.57091	XBP1;HSPA5
positive regulation of Notch signaling pathway (GO:0045747)	2/33	0.276506	0.627247	1.9999	2.57091	CREBBP;EP300
cellular glucose homeostasis (GO:0001678)	2/33	0.276506	0.627247	1.9999	2.57091	XBP1;PIK3R1
positive regulation of kinase activity (GO:0033674)	5/113	0.279843	0.630234	1.4363	1.82917	NTRK2;IQGAP1;CYR61;EGFR;FGFR1
cell junction assembly (GO:0034329)	3/59	0.281153	0.630234	1.66114	2.10775	CDC42;VCL;ACTG1
regulation of peptidyl-serine phosphorylation (GO:0033135)	4/86	0.282827	0.630234	1.51298	1.91077	APP;CMC4;ATP2B4;EGFR
embryonic limb morphogenesis (GO:0030326)	2/34	0.288202	0.630234	1.9373	2.41018	NIPBL;CREBBP
regulation of interleukin-8 production (GO:0032677)	2/34	0.288202	0.630234	1.9373	2.41018	MAVS;HSPA1B
regulation of wound healing (GO:0061041)	2/34	0.288202	0.630234	1.9373	2.41018	ANXA1;SRSF6
regulation of JUN kinase activity (GO:0043506)	2/34	0.288202	0.630234	1.9373	2.41018	HIPK3;MAP3K5
bone development (GO:0060348)	2/34	0.288202	0.630234	1.9373	2.41018	LRRC17;GNAS
negative regulation of T cell activation (GO:0050868)	2/34	0.288202	0.630234	1.9373	2.41018	LGALS3;GPNMB
regulation of axon extension (GO:0030516)	2/34	0.288202	0.630234	1.9373	2.41018	GOLGA4;CTTN
positive regulation of cell development (GO:0010720)	2/34	0.288202	0.630234	1.9373	2.41018	SPEN;SERPINF1
regulation of interferon-beta production (GO:0032648)	2/34	0.288202	0.630234	1.9373	2.41018	MAVS;DDX3X
positive regulation of protein binding (GO:0032092)	3/60	0.289728	0.630234	1.63192	2.02164	APP;LRP1;USP33
muscle organ development (GO:0007517)	3/60	0.289728	0.630234	1.63192	2.02164	SGCE;LAMA2;COL6A3
regulation of cell growth (GO:0001558)	8/201	0.294816	0.630234	1.28652	1.57136	CDC42;SFRP1;DDX3X;TAF9;LTBP4;INHBA;EGFR;HSPA1B
positive regulation of posttranscriptional gene silencing (GO:0060148)	1/11	0.295236	0.630234	3.09824	3.7798	ZFP36
positive regulation of endothelial cell apoptotic process (GO:2000353)	1/11	0.295236	0.630234	3.09824	3.7798	ANO6
negative regulation of morphogenesis of an epithelium (GO:1905331)	1/11	0.295236	0.630234	3.09824	3.7798	PTEN
regulation of stem cell population maintenance (GO:2000036)	1/11	0.295236	0.630234	3.09824	3.7798	CNOT2
nitric oxide biosynthetic process (GO:0006809)	1/11	0.295236	0.630234	3.09824	3.7798	CYP1B1
positive regulation of cell cycle phase transition (GO:1901989)	1/11	0.295236	0.630234	3.09824	3.7798	PHB2
negative regulation of blood vessel diameter (GO:0097756)	1/11	0.295236	0.630234	3.09824	3.7798	EDNRB
regulation of histone deacetylation (GO:0031063)	1/11	0.295236	0.630234	3.09824	3.7798	NIPBL
regulation of feeding behavior (GO:0060259)	1/11	0.295236	0.630234	3.09824	3.7798	LEPR
regulation of lipid kinase activity (GO:0043550)	1/11	0.295236	0.630234	3.09824	3.7798	PIK3R1
regulation of trophoblast cell migration (GO:1901163)	1/11	0.295236	0.630234	3.09824	3.7798	AGO2
regulation of inclusion body assembly (GO:0090083)	1/11	0.295236	0.630234	3.09824	3.7798	HSPA1B
negative regulation of leukocyte cell-cell adhesion (GO:1903038)	1/11	0.295236	0.630234	3.09824	3.7798	GPNMB
negative regulation of JUN kinase activity (GO:0043508)	1/11	0.295236	0.630234	3.09824	3.7798	HIPK3
regulation of vascular endothelial growth factor signaling pathway (GO:1900746)	1/11	0.295236	0.630234	3.09824	3.7798	DCN
negative regulation of fatty acid biosynthetic process (GO:0045717)	1/11	0.295236	0.630234	3.09824	3.7798	PIBF1
cellular response to sterol (GO:0036315)	1/11	0.295236	0.630234	3.09824	3.7798	INSIG1
cell-substrate junction assembly (GO:0007044)	1/11	0.295236	0.630234	3.09824	3.7798	LAMC1
positive regulation of tumor necrosis factor secretion (GO:1904469)	1/11	0.295236	0.630234	3.09824	3.7798	MAVS
positive regulation of protein deacetylation (GO:0090312)	1/11	0.295236	0.630234	3.09824	3.7798	NIPBL
endonucleolytic cleavage of tricistronic rRNA transcript (SSU-rRNA, 5.8S rRNA, LSU-rRNA) (GO:0000479)	1/11	0.295236	0.630234	3.09824	3.7798	RPS21
positive regulation of histone deacetylation (GO:0031065)	1/11	0.295236	0.630234	3.09824	3.7798	NIPBL
internal protein amino acid acetylation (GO:0006475)	1/11	0.295236	0.630234	3.09824	3.7798	EP300
calcium ion regulated exocytosis (GO:0017156)	1/11	0.295236	0.630234	3.09824	3.7798	RIMS2
phosphatidylinositol dephosphorylation (GO:0046856)	1/11	0.295236	0.630234	3.09824	3.7798	PTEN
lymphocyte mediated immunity (GO:0002449)	1/11	0.295236	0.630234	3.09824	3.7798	CD46
negative regulation of amyloid precursor protein catabolic process (GO:1902992)	1/11	0.295236	0.630234	3.09824	3.7798	PRNP
response to axon injury (GO:0048678)	1/11	0.295236	0.630234	3.09824	3.7798	MTR
negative regulation of myotube differentiation (GO:0010832)	1/11	0.295236	0.630234	3.09824	3.7798	XBP1
stress granule assembly (GO:0034063)	1/11	0.295236	0.630234	3.09824	3.7798	DDX3X
regulation of ceramide biosynthetic process (GO:2000303)	1/11	0.295236	0.630234	3.09824	3.7798	TNFRSF1A
transcytosis (GO:0045056)	1/11	0.295236	0.630234	3.09824	3.7798	LRP1
response to sterol (GO:0036314)	1/11	0.295236	0.630234	3.09824	3.7798	INSIG1
cytoplasmic mRNA processing body assembly (GO:0033962)	1/11	0.295236	0.630234	3.09824	3.7798	DDX6
negative regulation of nucleocytoplasmic transport (GO:0046823)	1/11	0.295236	0.630234	3.09824	3.7798	TPR
macrophage differentiation (GO:0030225)	1/11	0.295236	0.630234	3.09824	3.7798	CDC42
regulation of RNA polymerase II transcriptional preinitiation complex assembly (GO:0045898)	1/11	0.295236	0.630234	3.09824	3.7798	ATF7IP
icosanoid biosynthetic process (GO:0046456)	1/11	0.295236	0.630234	3.09824	3.7798	FADS1
cell part morphogenesis (GO:0032990)	1/11	0.295236	0.630234	3.09824	3.7798	C21ORF59
negative regulation of intrinsic apoptotic signaling pathway in response to DNA damage by p53 class mediator (GO:1902166)	1/11	0.295236	0.630234	3.09824	3.7798	TAF9
response to nitric oxide (GO:0071731)	1/11	0.295236	0.630234	3.09824	3.7798	MTR
negative regulation of cardiac muscle hypertrophy (GO:0010614)	1/11	0.295236	0.630234	3.09824	3.7798	ATP2B4
regulation of synaptic vesicle cycle (GO:0098693)	1/11	0.295236	0.630234	3.09824	3.7798	RIMS2
glycerol metabolic process (GO:0006071)	1/11	0.295236	0.630234	3.09824	3.7798	GK5
epithelial cell-cell adhesion (GO:0090136)	1/11	0.295236	0.630234	3.09824	3.7798	VCL
response to thyroid hormone (GO:0097066)	1/11	0.295236	0.630234	3.09824	3.7798	CTSH
embryonic hemopoiesis (GO:0035162)	1/11	0.295236	0.630234	3.09824	3.7798	KMT2A
hemidesmosome assembly (GO:0031581)	1/11	0.295236	0.630234	3.09824	3.7798	LAMC1
aspartate family amino acid biosynthetic process (GO:0009067)	1/11	0.295236	0.630234	3.09824	3.7798	MTR
carbohydrate derivative catabolic process (GO:1901136)	1/11	0.295236	0.630234	3.09824	3.7798	MGEA5
presynaptic membrane organization (GO:0097090)	1/11	0.295236	0.630234	3.09824	3.7798	PTEN
positive regulation of T-helper cell differentiation (GO:0045624)	1/11	0.295236	0.630234	3.09824	3.7798	ANXA1
transmembrane receptor protein serine/threonine kinase signaling pathway (GO:0007178)	6/144	0.296603	0.632346	1.34895	1.63946	TGFBR3;JUN;COL3A1;COL1A2;INHBA;FOS
regulation of protein targeting to mitochondrion (GO:1903214)	4/88	0.296903	0.632346	1.4768	1.79335	SREBF1;ATPIF1;HUWE1;SREBF2
positive regulation of leukocyte chemotaxis (GO:0002690)	3/61	0.298322	0.632346	1.6037	1.9398	CXCL12;RARRES2;ANO6
negative regulation of viral life cycle (GO:1903901)	3/61	0.298322	0.632346	1.6037	1.9398	IFITM1;MAVS;GSN
regulation of tumor necrosis factor production (GO:0032680)	3/61	0.298322	0.632346	1.6037	1.9398	ZFP36;MAVS;HLA-E
positive regulation of multicellular organismal process (GO:0051240)	8/202	0.299396	0.632346	1.27982	1.54345	COL1A1;XBP1;DAB2;LRP1;AGO2;CTSH;INHBA;SRSF6
positive regulation of RNA metabolic process (GO:0051254)	2/35	0.299875	0.632346	1.8785	2.26244	PIK3R1;EGFR
positive regulation of NIK/NF-kappaB signaling (GO:1901224)	2/35	0.299875	0.632346	1.8785	2.26244	APP;EGFR
negative regulation of epithelial cell migration (GO:0010633)	2/35	0.299875	0.632346	1.8785	2.26244	PTEN;DCN
regulation of sodium ion transport (GO:0002028)	2/35	0.299875	0.632346	1.8785	2.26244	AHCYL1;ATP2B4
regulation of ion transmembrane transport (GO:0034765)	2/35	0.299875	0.632346	1.8785	2.26244	AHCYL1;ANO6
positive regulation of ATPase activity (GO:0032781)	2/35	0.299875	0.632346	1.8785	2.26244	DNAJC10;HNRNPU
positive regulation of telomerase activity (GO:0051973)	2/35	0.299875	0.632346	1.8785	2.26244	PARM1;KLF4
sulfur compound catabolic process (GO:0044273)	2/35	0.299875	0.632346	1.8785	2.26244	LUM;DCN
stress-activated MAPK cascade (GO:0051403)	3/62	0.30693	0.632787	1.57643	1.86198	ZFP36;MAP3K5;ZFP36L1
negative regulation of peptidase activity (GO:0010466)	3/62	0.30693	0.632787	1.57643	1.86198	SERPINE2;SERPINF1;SERPING1
regulation of translational initiation (GO:0006446)	3/62	0.30693	0.632787	1.57643	1.86198	DDX3X;TPR;AGO2
cytosolic transport (GO:0016482)	5/118	0.310343	0.632787	1.37239	1.60581	EEA1;SPAG9;RAB14;VPS13C;RHOBTB3
positive regulation of protein serine/threonine kinase activity (GO:0071902)	5/118	0.310343	0.632787	1.37239	1.60581	DDX3X;CMC4;ATP2B4;EGFR;FGFR1
protein acylation (GO:0043543)	2/36	0.311517	0.632787	1.82315	2.12635	CREBBP;EP300
muscle cell differentiation (GO:0042692)	2/36	0.311517	0.632787	1.82315	2.12635	DDX17;SYNE1
regulation of nitric-oxide synthase activity (GO:0050999)	2/36	0.311517	0.632787	1.82315	2.12635	ATP2B4;EGFR
regulation of filopodium assembly (GO:0051489)	2/36	0.311517	0.632787	1.82315	2.12635	CDC42;NRP1
Wnt signaling pathway, calcium modulating pathway (GO:0007223)	2/36	0.311517	0.632787	1.82315	2.12635	FZD3;AGO2
axonal transport (GO:0098930)	2/36	0.311517	0.632787	1.82315	2.12635	DST;PAFAH1B1
regulation of viral genome replication (GO:0045069)	3/63	0.315546	0.632787	1.55008	1.78794	IFITM1;MAVS;DDX3X
regulation of proteolysis (GO:0030162)	3/63	0.315546	0.632787	1.55008	1.78794	SERPINE2;ASPH;LTBP4
rRNA 3'-end processing (GO:0031125)	1/12	0.317307	0.632787	2.81644	3.23295	RPS21
regulation of transcription of nuclear large rRNA transcript from RNA polymerase I promoter (GO:1901836)	1/12	0.317307	0.632787	2.81644	3.23295	NCL
negative regulation of protein oligomerization (GO:0032460)	1/12	0.317307	0.632787	2.81644	3.23295	EP300
negative regulation of ATPase activity (GO:0032780)	1/12	0.317307	0.632787	2.81644	3.23295	ATPIF1
ribose phosphate metabolic process (GO:0019693)	1/12	0.317307	0.632787	2.81644	3.23295	PGLS
establishment of apical/basal cell polarity (GO:0035089)	1/12	0.317307	0.632787	2.81644	3.23295	CDC42
regulation of IRE1-mediated unfolded protein response (GO:1903894)	1/12	0.317307	0.632787	2.81644	3.23295	HSPA5
retinol metabolic process (GO:0042572)	1/12	0.317307	0.632787	2.81644	3.23295	CYP1B1
negative regulation of metabolic process (GO:0009892)	1/12	0.317307	0.632787	2.81644	3.23295	DLC1
pentose-phosphate shunt (GO:0006098)	1/12	0.317307	0.632787	2.81644	3.23295	PGLS
vesicle budding from membrane (GO:0006900)	1/12	0.317307	0.632787	2.81644	3.23295	S100A10
negative regulation of oxidoreductase activity (GO:0051354)	1/12	0.317307	0.632787	2.81644	3.23295	DLC1
regulation of intrinsic apoptotic signaling pathway in response to DNA damage by p53 class mediator (GO:1902165)	1/12	0.317307	0.632787	2.81644	3.23295	TAF9
cellular modified amino acid catabolic process (GO:0042219)	1/12	0.317307	0.632787	2.81644	3.23295	PCYOX1
protein insertion into membrane (GO:0051205)	1/12	0.317307	0.632787	2.81644	3.23295	EGFR
Golgi localization (GO:0051645)	1/12	0.317307	0.632787	2.81644	3.23295	CDC42
regulation of cholesterol storage (GO:0010885)	1/12	0.317307	0.632787	2.81644	3.23295	SREBF2
cellular response to arsenic-containing substance (GO:0071243)	1/12	0.317307	0.632787	2.81644	3.23295	DDX3X
regulation of actomyosin structure organization (GO:0110020)	1/12	0.317307	0.632787	2.81644	3.23295	CDC42
positive regulation of T-helper 1 type immune response (GO:0002827)	1/12	0.317307	0.632787	2.81644	3.23295	ANXA1
mitochondrion transport along microtubule (GO:0047497)	1/12	0.317307	0.632787	2.81644	3.23295	LRPPRC
regulation of interleukin-2 biosynthetic process (GO:0045076)	1/12	0.317307	0.632787	2.81644	3.23295	ZFP36
positive regulation of amyloid precursor protein catabolic process (GO:1902993)	1/12	0.317307	0.632787	2.81644	3.23295	APP
phasic smooth muscle contraction (GO:0014821)	1/12	0.317307	0.632787	2.81644	3.23295	EDNRB
regulation of interleukin-8 biosynthetic process (GO:0045414)	1/12	0.317307	0.632787	2.81644	3.23295	KLF4
nitric oxide metabolic process (GO:0046209)	1/12	0.317307	0.632787	2.81644	3.23295	CYP1B1
regulation of protein localization to cell periphery (GO:1904375)	1/12	0.317307	0.632787	2.81644	3.23295	SPTBN1
regulation of establishment of endothelial barrier (GO:1903140)	1/12	0.317307	0.632787	2.81644	3.23295	TNFRSF1A
negative regulation by host of viral transcription (GO:0043922)	1/12	0.317307	0.632787	2.81644	3.23295	JUN
positive regulation of pseudopodium assembly (GO:0031274)	1/12	0.317307	0.632787	2.81644	3.23295	CDC42
cargo loading into COPII-coated vesicle (GO:0090110)	1/12	0.317307	0.632787	2.81644	3.23295	SEC31A
cytoplasmic translational initiation (GO:0002183)	1/12	0.317307	0.632787	2.81644	3.23295	EIF2S3
vasoconstriction (GO:0042310)	1/12	0.317307	0.632787	2.81644	3.23295	EDNRB
regulation of skeletal muscle tissue development (GO:0048641)	1/12	0.317307	0.632787	2.81644	3.23295	DDX17
activation of cysteine-type endopeptidase activity (GO:0097202)	1/12	0.317307	0.632787	2.81644	3.23295	ASPH
kinetochore organization (GO:0051383)	1/12	0.317307	0.632787	2.81644	3.23295	CENPW
regulation of pseudopodium assembly (GO:0031272)	1/12	0.317307	0.632787	2.81644	3.23295	CDC42
positive regulation of peptidase activity (GO:0010952)	1/12	0.317307	0.632787	2.81644	3.23295	CTSH
negative regulation of vascular smooth muscle cell proliferation (GO:1904706)	1/12	0.317307	0.632787	2.81644	3.23295	PRKG1
regulation of protein import into nucleus, translocation (GO:0033158)	1/12	0.317307	0.632787	2.81644	3.23295	MAVS
aromatic compound biosynthetic process (GO:0019438)	1/12	0.317307	0.632787	2.81644	3.23295	MT-RNR1
protein hydroxylation (GO:0018126)	1/12	0.317307	0.632787	2.81644	3.23295	P3H3
PERK-mediated unfolded protein response (GO:0036499)	1/12	0.317307	0.632787	2.81644	3.23295	HSPA5
regulation of vascular endothelial cell proliferation (GO:1905562)	1/12	0.317307	0.632787	2.81644	3.23295	FGFR1
regulation of hormone secretion (GO:0046883)	1/12	0.317307	0.632787	2.81644	3.23295	ANXA1
negative regulation of fibroblast growth factor receptor signaling pathway (GO:0040037)	1/12	0.317307	0.632787	2.81644	3.23295	SPRY1
dermatan sulfate biosynthetic process (GO:0030208)	1/12	0.317307	0.632787	2.81644	3.23295	DCN
negative regulation of interleukin-12 production (GO:0032695)	1/12	0.317307	0.632787	2.81644	3.23295	PIBF1
keratan sulfate catabolic process (GO:0042340)	1/12	0.317307	0.632787	2.81644	3.23295	LUM
negative regulation of leukocyte apoptotic process (GO:2000107)	1/12	0.317307	0.632787	2.81644	3.23295	CXCL12
positive regulation of neuron migration (GO:2001224)	1/12	0.317307	0.632787	2.81644	3.23295	NIPBL
regulation of catabolic process (GO:0009894)	1/12	0.317307	0.632787	2.81644	3.23295	RARRES2
positive regulation of SMAD protein import into nucleus (GO:0060391)	1/12	0.317307	0.632787	2.81644	3.23295	DAB2
negative regulation of canonical Wnt signaling pathway (GO:0090090)	6/148	0.318541	0.634726	1.31068	1.49942	SFRP1;DAB2;IGFBP4;BICC1;AES;RBMS3
spliceosomal snRNP assembly (GO:0000387)	2/37	0.323116	0.640684	1.77097	2.00074	PRPF8;SRSF10
phospholipid biosynthetic process (GO:0008654)	2/37	0.323116	0.640684	1.77097	2.00074	IDI1;FADS1
positive regulation of axonogenesis (GO:0050772)	2/37	0.323116	0.640684	1.77097	2.00074	NTRK2;GOLGA4
negative regulation of Ras protein signal transduction (GO:0046580)	2/37	0.323116	0.640684	1.77097	2.00074	DLC1;SPRY1
positive regulation of multi-organism process (GO:0043902)	2/37	0.323116	0.640684	1.77097	2.00074	AGO2;INHBA
organic cyclic compound biosynthetic process (GO:1901362)	2/37	0.323116	0.640684	1.77097	2.00074	MT-RNR1;CYP51A1
post-translational protein modification (GO:0043687)	13/357	0.328141	0.648238	1.17318	1.30728	APP;IGFBP4;IGFBP3;FN1;LAMB1;LAMC1;CYR61;HSP90B1;C3;SOCS3;PENK;QSOX1;FBN1
cellular response to type I interferon (GO:0071357)	3/65	0.332788	0.648238	1.49992	1.65029	EGR1;IFITM1;HLA-E
negative regulation of blood vessel morphogenesis (GO:2000181)	3/65	0.332788	0.648238	1.49992	1.65029	SERPINF1;KLF4;DCN
type I interferon signaling pathway (GO:0060337)	3/65	0.332788	0.648238	1.49992	1.65029	EGR1;IFITM1;HLA-E
regulation of cellular amide metabolic process (GO:0034248)	2/38	0.334666	0.648238	1.72169	1.8846	APP;DDX6
positive regulation of innate immune response (GO:0045089)	2/38	0.334666	0.648238	1.72169	1.8846	MAVS;HLA-E
regulation of ossification (GO:0030278)	2/38	0.334666	0.648238	1.72169	1.8846	SFRP1;CHSY1
dermatan sulfate metabolic process (GO:0030205)	1/13	0.338688	0.648238	2.5816	2.79504	DCN
positive regulation of histone H3-K4 methylation (GO:0051571)	1/13	0.338688	0.648238	2.5816	2.79504	KMT2A
regulation of granulocyte chemotaxis (GO:0071622)	1/13	0.338688	0.648238	2.5816	2.79504	RARRES2
negative regulation of hemostasis (GO:1900047)	1/13	0.338688	0.648238	2.5816	2.79504	SERPINE2
regulation of plasma membrane bounded cell projection organization (GO:0120035)	1/13	0.338688	0.648238	2.5816	2.79504	PTEN
positive regulation of sodium ion transport (GO:0010765)	1/13	0.338688	0.648238	2.5816	2.79504	AHCYL1
positive regulation of cardiac muscle cell proliferation (GO:0060045)	1/13	0.338688	0.648238	2.5816	2.79504	TGFBR3
glucosamine-containing compound metabolic process (GO:1901071)	1/13	0.338688	0.648238	2.5816	2.79504	MGEA5
regulation of NMDA receptor activity (GO:2000310)	1/13	0.338688	0.648238	2.5816	2.79504	APP
chromatin assembly or disassembly (GO:0006333)	1/13	0.338688	0.648238	2.5816	2.79504	GATAD1
positive regulation of glycogen biosynthetic process (GO:0045725)	1/13	0.338688	0.648238	2.5816	2.79504	EPM2AIP1
positive regulation of T cell mediated cytotoxicity (GO:0001916)	1/13	0.338688	0.648238	2.5816	2.79504	HLA-E
myelination in peripheral nervous system (GO:0022011)	1/13	0.338688	0.648238	2.5816	2.79504	DICER1
regulation of production of miRNAs involved in gene silencing by miRNA (GO:1903798)	1/13	0.338688	0.648238	2.5816	2.79504	EGFR
positive regulation of actin nucleation (GO:0051127)	1/13	0.338688	0.648238	2.5816	2.79504	GSN
regulation of axon guidance (GO:1902667)	1/13	0.338688	0.648238	2.5816	2.79504	NRP1
positive regulation of endothelial cell chemotaxis (GO:2001028)	1/13	0.338688	0.648238	2.5816	2.79504	FGFR1
regulation of macrophage differentiation (GO:0045649)	1/13	0.338688	0.648238	2.5816	2.79504	INHBA
pathway-restricted SMAD protein phosphorylation (GO:0060389)	1/13	0.338688	0.648238	2.5816	2.79504	TGFBR3
alpha-linolenic acid metabolic process (GO:0036109)	1/13	0.338688	0.648238	2.5816	2.79504	FADS1
tetrahydrofolate metabolic process (GO:0046653)	1/13	0.338688	0.648238	2.5816	2.79504	ATPIF1
positive regulation of muscle contraction (GO:0045933)	1/13	0.338688	0.648238	2.5816	2.79504	CTTN
negative regulation of reactive oxygen species biosynthetic process (GO:1903427)	1/13	0.338688	0.648238	2.5816	2.79504	ATP2B4
protein localization to endoplasmic reticulum (GO:0070972)	1/13	0.338688	0.648238	2.5816	2.79504	HSPA5
cellular response to low-density lipoprotein particle stimulus (GO:0071404)	1/13	0.338688	0.648238	2.5816	2.79504	SREBF2
positive regulation of lamellipodium assembly (GO:0010592)	1/13	0.338688	0.648238	2.5816	2.79504	CDC42
regulation of oxidoreductase activity (GO:0051341)	1/13	0.338688	0.648238	2.5816	2.79504	DLC1
regulation of cAMP-dependent protein kinase activity (GO:2000479)	1/13	0.338688	0.648238	2.5816	2.79504	ATP2B4
semaphorin-plexin signaling pathway involved in neuron projection guidance (GO:1902285)	1/13	0.338688	0.648238	2.5816	2.79504	NRP1
chondroitin sulfate catabolic process (GO:0030207)	1/13	0.338688	0.648238	2.5816	2.79504	DCN
positive regulation of alpha-beta T cell proliferation (GO:0046641)	1/13	0.338688	0.648238	2.5816	2.79504	HLA-E
regulation of transcription initiation from RNA polymerase II promoter (GO:0060260)	1/13	0.338688	0.648238	2.5816	2.79504	ATF7IP
glomerular visceral epithelial cell differentiation (GO:0072112)	1/13	0.338688	0.648238	2.5816	2.79504	IQGAP1
regulation of leukocyte migration (GO:0002685)	1/13	0.338688	0.648238	2.5816	2.79504	ANXA1
negative regulation of chemokine production (GO:0032682)	1/13	0.338688	0.648238	2.5816	2.79504	KLF4
positive regulation of smoothened signaling pathway (GO:0045880)	1/13	0.338688	0.648238	2.5816	2.79504	SFRP1
regulation of synaptic vesicle transport (GO:1902803)	1/13	0.338688	0.648238	2.5816	2.79504	RIMS2
regulation of extrinsic apoptotic signaling pathway via death domain receptors (GO:1902041)	2/39	0.346156	0.659263	1.67507	1.77702	LGALS3;SFRP1
positive regulation of phagocytosis (GO:0050766)	2/39	0.346156	0.659263	1.67507	1.77702	C3;ANO6
ERBB2 signaling pathway (GO:0038128)	2/39	0.346156	0.659263	1.67507	1.77702	PIK3R1;EGFR
inositol lipid-mediated signaling (GO:0048017)	2/39	0.346156	0.659263	1.67507	1.77702	PIK3R1;FGFR1
Golgi to plasma membrane transport (GO:0006893)	2/39	0.346156	0.659263	1.67507	1.77702	GOLGA4;SPTBN1
regulation of gene silencing by miRNA (GO:0060964)	3/67	0.350013	0.659263	1.4529	1.52523	ZFP36;TPR;AGO2
regulation of cardiac conduction (GO:1903779)	3/67	0.350013	0.659263	1.4529	1.52523	AHCYL1;ASPH;ATP2B4
regulation of canonical Wnt signaling pathway (GO:0060828)	8/213	0.350689	0.659263	1.21045	1.26838	COL1A1;SFRP1;DAB2;DDX3X;IGFBP4;BICC1;AES;RBMS3
transcription from RNA polymerase II promoter (GO:0006366)	17/485	0.350984	0.659263	1.12768	1.1807	EGR1;CREBBP;SETD2;XBP1;KMT2A;CEBPD;TAF9;NR2F1;RPRD2;KLF4;NR4A1;MAF;THRAP3;NFIC;TRIP11;TCF4;SRSF6
epithelial cell differentiation (GO:0030855)	4/96	0.353826	0.659263	1.34783	1.40032	LGALS3;DAB2;MAF;GSTA1
cellular response to oxygen-containing compound (GO:1901701)	10/274	0.355626	0.659263	1.1751	1.21491	EGR1;SFRP1;XBP1;JUN;ZFP36;INSIG1;FOS;EGFR;ZFP36L1;HSP90B1
response to lipopolysaccharide (GO:0032496)	6/155	0.357443	0.659263	1.24865	1.28458	ZFP36;XBP1;JUN;JUND;JUNB;TNFRSF1A
negative regulation of transport (GO:0051051)	2/40	0.357581	0.659263	1.6309	1.67721	LGALS3;PTEN
positive regulation of epithelial to mesenchymal transition (GO:0010718)	2/40	0.357581	0.659263	1.6309	1.67721	COL1A1;DAB2
regulation of protein dephosphorylation (GO:0035304)	2/40	0.357581	0.659263	1.6309	1.67721	DLC1;HSP90B1
cognition (GO:0050890)	2/40	0.357581	0.659263	1.6309	1.67721	NIPBL;GNAS
positive regulation of mitotic cell cycle phase transition (GO:1901992)	2/40	0.357581	0.659263	1.6309	1.67721	DDX3X;PHB2
negative regulation of cytokine secretion (GO:0050710)	2/40	0.357581	0.659263	1.6309	1.67721	ANXA1;FN1
androgen receptor signaling pathway (GO:0030521)	2/40	0.357581	0.659263	1.6309	1.67721	DDX17;THRAP3
negative regulation of ERK1 and ERK2 cascade (GO:0070373)	2/40	0.357581	0.659263	1.6309	1.67721	PTEN;SPRY1
regulation of ATPase activity (GO:0043462)	2/40	0.357581	0.659263	1.6309	1.67721	ATPIF1;DNAJC10
monocarboxylic acid biosynthetic process (GO:0072330)	3/68	0.358609	0.659263	1.43047	1.46698	ALDH1A3;XBP1;DCN
regulation of endopeptidase activity (GO:0052548)	3/68	0.358609	0.659263	1.43047	1.46698	SERPINE2;SERPINF1;SERPING1
negative regulation of hydrogen peroxide-induced cell death (GO:1903206)	1/14	0.3594	0.659263	2.38289	2.43846	HGF
branching involved in blood vessel morphogenesis (GO:0001569)	1/14	0.3594	0.659263	2.38289	2.43846	NRP1
positive regulation of neural precursor cell proliferation (GO:2000179)	1/14	0.3594	0.659263	2.38289	2.43846	FZD3
establishment of mitotic spindle orientation (GO:0000132)	1/14	0.3594	0.659263	2.38289	2.43846	PAFAH1B1
gliogenesis (GO:0042063)	1/14	0.3594	0.659263	2.38289	2.43846	NFIB
pore complex assembly (GO:0046931)	1/14	0.3594	0.659263	2.38289	2.43846	ANO6
regulation of extracellular matrix disassembly (GO:0010715)	1/14	0.3594	0.659263	2.38289	2.43846	LRP1
mitochondrial electron transport, ubiquinol to cytochrome c (GO:0006122)	1/14	0.3594	0.659263	2.38289	2.43846	MT-CYB
negative regulation of Rho protein signal transduction (GO:0035024)	1/14	0.3594	0.659263	2.38289	2.43846	DLC1
regulation of monocyte differentiation (GO:0045655)	1/14	0.3594	0.659263	2.38289	2.43846	ZFP36L1
negative regulation of intrinsic apoptotic signaling pathway by p53 class mediator (GO:1902254)	1/14	0.3594	0.659263	2.38289	2.43846	TAF9
N-acetylglucosamine metabolic process (GO:0006044)	1/14	0.3594	0.659263	2.38289	2.43846	MGEA5
copper ion transport (GO:0006825)	1/14	0.3594	0.659263	2.38289	2.43846	STEAP4
positive regulation of mitochondrial fission (GO:0090141)	1/14	0.3594	0.659263	2.38289	2.43846	DCN
hydrogen peroxide catabolic process (GO:0042744)	1/14	0.3594	0.659263	2.38289	2.43846	HBB
positive regulation of glycogen metabolic process (GO:0070875)	1/14	0.3594	0.659263	2.38289	2.43846	EPM2AIP1
neuromuscular process controlling balance (GO:0050885)	1/14	0.3594	0.659263	2.38289	2.43846	PAFAH1B1
metallo-sulfur cluster assembly (GO:0031163)	1/14	0.3594	0.659263	2.38289	2.43846	FAM96B
negative regulation of cell migration involved in sprouting angiogenesis (GO:0090051)	1/14	0.3594	0.659263	2.38289	2.43846	KLF4
adaptive immune response based on somatic recombination of immune receptors built from immunoglobulin superfamily domains (GO:0002460)	1/14	0.3594	0.659263	2.38289	2.43846	CD46
positive regulation of vascular smooth muscle cell proliferation (GO:1904707)	1/14	0.3594	0.659263	2.38289	2.43846	JUN
positive regulation of muscle hypertrophy (GO:0014742)	1/14	0.3594	0.659263	2.38289	2.43846	IL6ST
histone H4-K16 acetylation (GO:0043984)	1/14	0.3594	0.659263	2.38289	2.43846	KMT2A
regulation of interferon-gamma biosynthetic process (GO:0045072)	1/14	0.3594	0.659263	2.38289	2.43846	INHBA
positive regulation of transporter activity (GO:0032411)	1/14	0.3594	0.659263	2.38289	2.43846	KMT2A
regulation of response to interferon-gamma (GO:0060330)	1/14	0.3594	0.659263	2.38289	2.43846	SOCS3
regulation of adaptive immune response (GO:0002819)	1/14	0.3594	0.659263	2.38289	2.43846	IL6ST
estrogen metabolic process (GO:0008210)	1/14	0.3594	0.659263	2.38289	2.43846	CYP1B1
establishment of protein localization to chromosome (GO:0070199)	1/14	0.3594	0.659263	2.38289	2.43846	NIPBL
positive regulation of smooth muscle contraction (GO:0045987)	1/14	0.3594	0.659263	2.38289	2.43846	CTTN
regulation of mitotic cell cycle spindle assembly checkpoint (GO:0090266)	1/14	0.3594	0.659263	2.38289	2.43846	TPR
response to ATP (GO:0033198)	1/14	0.3594	0.659263	2.38289	2.43846	HSP90B1
positive regulation of sequence-specific DNA binding transcription factor activity (GO:0051091)	8/215	0.360148	0.660135	1.19863	1.22409	APP;MAVS;PTEN;EP300;ARID5B;PLPP3;PHB2;HSPA1B
response to tumor necrosis factor (GO:0034612)	4/97	0.360968	0.661138	1.33326	1.35855	ZFP36;SFRP1;ZFP36L2;ZFP36L1
positive regulation of protein kinase B signaling (GO:0051897)	5/127	0.366167	0.665367	1.27056	1.27649	HGF;CNTN1;PIK3R1;EGFR;FGFR1
positive regulation of apoptotic process (GO:0043065)	11/307	0.366976	0.665367	1.15281	1.15565	PRNP;SFRP1;JUN;DDX3X;DLC1;IGFBP3;CYP1B1;CTSH;ANO6;AES;MAP3K5
negative regulation of angiogenesis (GO:0016525)	3/69	0.367188	0.665367	1.40873	1.41137	SERPINF1;KLF4;DCN
response to organic cyclic compound (GO:0014070)	3/69	0.367188	0.665367	1.40873	1.41137	SFRP1;TIPARP;CYP1B1
phosphatidylinositol biosynthetic process (GO:0006661)	4/98	0.368107	0.665367	1.31901	1.3182	RAB14;PTEN;PIK3R1;PTPN13
histone modification (GO:0016570)	4/98	0.368107	0.665367	1.31901	1.3182	CREBBP;KAT6B;HUWE1;EP300
positive regulation of neuron differentiation (GO:0045666)	4/98	0.368107	0.665367	1.31901	1.3182	NTRK2;NPTN;TCF4;FGFR1
response to molecule of bacterial origin (GO:0002237)	4/98	0.368107	0.665367	1.31901	1.3182	JUN;JUND;JUNB;TNFRSF1A
positive regulation of viral transcription (GO:0050434)	2/41	0.368932	0.665367	1.589	1.58447	JUN;EP300
monocyte chemotaxis (GO:0002548)	2/41	0.368932	0.665367	1.589	1.58447	LGALS3;ANXA1
negative regulation of proteolysis (GO:0045861)	2/41	0.368932	0.665367	1.589	1.58447	PRNP;SERPINE2
receptor-mediated endocytosis (GO:0006898)	7/188	0.374709	0.665367	1.19914	1.17709	COLEC12;CTTN;LRP1;DLC1;CANX;HBB;HSP90B1
steroid metabolic process (GO:0008202)	4/99	0.375241	0.665367	1.30506	1.2792	CYP51A1;CYP1B1;MSMO1;DHCR24
phospholipid metabolic process (GO:0006644)	3/70	0.375748	0.665367	1.38763	1.35826	RARRES3;PLPP3;FADS1
Rab protein signal transduction (GO:0032482)	3/70	0.375748	0.665367	1.38763	1.35826	RAB5B;RAB14;RAB24
regulation of macromolecule metabolic process (GO:0060255)	5/129	0.378632	0.665367	1.24994	1.21393	APP;DDX3X;LRP1;ZFP36L1;TAPBP
myeloid cell development (GO:0061515)	1/15	0.379465	0.665367	2.21257	2.14397	APP
apoptotic DNA fragmentation (GO:0006309)	1/15	0.379465	0.665367	2.21257	2.14397	DICER1
retinoic acid metabolic process (GO:0042573)	1/15	0.379465	0.665367	2.21257	2.14397	ALDH1A3
nuclear pore organization (GO:0006999)	1/15	0.379465	0.665367	2.21257	2.14397	TPR
digestive tract morphogenesis (GO:0048546)	1/15	0.379465	0.665367	2.21257	2.14397	NIPBL
positive regulation of response to wounding (GO:1903036)	1/15	0.379465	0.665367	2.21257	2.14397	ANXA1
negative regulation of platelet-derived growth factor receptor signaling pathway (GO:0010642)	1/15	0.379465	0.665367	2.21257	2.14397	LRP1
mitotic sister chromatid cohesion (GO:0007064)	1/15	0.379465	0.665367	2.21257	2.14397	NIPBL
response to X-ray (GO:0010165)	1/15	0.379465	0.665367	2.21257	2.14397	NIPBL
protein localization to chromosome, telomeric region (GO:0070198)	1/15	0.379465	0.665367	2.21257	2.14397	TINF2
substrate-dependent cell migration (GO:0006929)	1/15	0.379465	0.665367	2.21257	2.14397	NRP1
L-alpha-amino acid transmembrane transport (GO:1902475)	1/15	0.379465	0.665367	2.21257	2.14397	SLC7A2
positive regulation of protein import (GO:1904591)	1/15	0.379465	0.665367	2.21257	2.14397	TPR
positive regulation of potassium ion transmembrane transport (GO:1901381)	1/15	0.379465	0.665367	2.21257	2.14397	ANO6
negative regulation of insulin secretion (GO:0046676)	1/15	0.379465	0.665367	2.21257	2.14397	SFRP1
regulation of interleukin-4 production (GO:0032673)	1/15	0.379465	0.665367	2.21257	2.14397	HLA-E
regulation of establishment of cell polarity (GO:2000114)	1/15	0.379465	0.665367	2.21257	2.14397	GSN
unsaturated fatty acid biosynthetic process (GO:0006636)	1/15	0.379465	0.665367	2.21257	2.14397	FADS1
regulation of tumor necrosis factor secretion (GO:1904467)	1/15	0.379465	0.665367	2.21257	2.14397	MAVS
negative regulation of coagulation (GO:0050819)	1/15	0.379465	0.665367	2.21257	2.14397	SERPINE2
presynapse assembly (GO:0099054)	1/15	0.379465	0.665367	2.21257	2.14397	PTEN
dermatan sulfate proteoglycan biosynthetic process (GO:0050651)	1/15	0.379465	0.665367	2.21257	2.14397	DCN
regulation of clathrin-dependent endocytosis (GO:2000369)	1/15	0.379465	0.665367	2.21257	2.14397	DAB2
mitotic chromosome condensation (GO:0007076)	1/15	0.379465	0.665367	2.21257	2.14397	NIPBL
negative regulation of release of cytochrome c from mitochondria (GO:0090201)	1/15	0.379465	0.665367	2.21257	2.14397	HGF
negative regulation of cellular component movement (GO:0051271)	1/15	0.379465	0.665367	2.21257	2.14397	TGFBR3
positive regulation of acute inflammatory response (GO:0002675)	1/15	0.379465	0.665367	2.21257	2.14397	IL6ST
regulation of mitotic sister chromatid separation (GO:0010965)	1/15	0.379465	0.665367	2.21257	2.14397	TPR
regulation of exit from mitosis (GO:0007096)	1/15	0.379465	0.665367	2.21257	2.14397	PHB2
regulation of macrophage chemotaxis (GO:0010758)	1/15	0.379465	0.665367	2.21257	2.14397	RARRES2
negative regulation of axon extension involved in axon guidance (GO:0048843)	1/15	0.379465	0.665367	2.21257	2.14397	SEMA3D
amide transport (GO:0042886)	1/15	0.379465	0.665367	2.21257	2.14397	PLTP
cofactor transport (GO:0051181)	1/15	0.379465	0.665367	2.21257	2.14397	SLC48A1
positive regulation of interleukin-4 production (GO:0032753)	1/15	0.379465	0.665367	2.21257	2.14397	HLA-E
negative regulation of DNA-dependent DNA replication (GO:2000104)	1/15	0.379465	0.665367	2.21257	2.14397	STAG2
positive regulation of NF-kappaB import into nucleus (GO:0042346)	1/15	0.379465	0.665367	2.21257	2.14397	APP
protein O-linked fucosylation (GO:0036066)	1/15	0.379465	0.665367	2.21257	2.14397	ADAMTS5
regulation of lymphocyte proliferation (GO:0050670)	1/15	0.379465	0.665367	2.21257	2.14397	LGALS3
regulation of T cell mediated cytotoxicity (GO:0001914)	1/15	0.379465	0.665367	2.21257	2.14397	HLA-E
embryonic cranial skeleton morphogenesis (GO:0048701)	1/15	0.379465	0.665367	2.21257	2.14397	NIPBL
positive regulation of cysteine-type endopeptidase activity involved in apoptotic signaling pathway (GO:2001269)	1/15	0.379465	0.665367	2.21257	2.14397	GSN
positive regulation of protein export from nucleus (GO:0046827)	1/15	0.379465	0.665367	2.21257	2.14397	TPR
endoderm development (GO:0007492)	1/15	0.379465	0.665367	2.21257	2.14397	LAMC1
regulation of telomerase activity (GO:0051972)	2/42	0.380203	0.666179	1.5492	1.49815	PARM1;KLF4
transcription initiation from RNA polymerase II promoter (GO:0006367)	6/160	0.385432	0.674854	1.20779	1.1515	NR4A1;CREBBP;THRAP3;TAF9;NR2F1;TCF4
protein processing (GO:0016485)	4/101	0.389487	0.675988	1.27802	1.20507	C1R;CNTN1;CTSH;CPZ
regulation of kinase activity (GO:0043549)	4/101	0.389487	0.675988	1.27802	1.20507	NTRK2;HNRNPU;EGFR;FGFR1
intrinsic apoptotic signaling pathway (GO:0097193)	4/101	0.389487	0.675988	1.27802	1.20507	DDX3X;DNAJC10;CYP1B1;MAP3K5
eye development (GO:0001654)	2/43	0.391387	0.675988	1.51134	1.41772	NIPBL;FBN1
response to unfolded protein (GO:0006986)	2/43	0.391387	0.675988	1.51134	1.41772	HSPA5;HSPA1B
negative regulation of DNA metabolic process (GO:0051053)	2/43	0.391387	0.675988	1.51134	1.41772	ZNF91;KMT2A
positive regulation of interleukin-6 production (GO:0032755)	2/43	0.391387	0.675988	1.51134	1.41772	XBP1;MAVS
regulation of ATP metabolic process (GO:1903578)	2/43	0.391387	0.675988	1.51134	1.41772	TPR;ATPIF1
histone H3 acetylation (GO:0043966)	2/43	0.391387	0.675988	1.51134	1.41772	KAT6B;TAF9
response to metal ion (GO:0010038)	3/72	0.392792	0.675988	1.34727	1.25899	AHCYL1;ATP5D;SEC31A
negative regulation of cell cycle (GO:0045786)	3/72	0.392792	0.675988	1.34727	1.25899	NR4A1;BTG2;INHBA
Ras protein signal transduction (GO:0007265)	8/223	0.398184	0.675988	1.15355	1.06223	CDC42;JUN;RAB5B;COL1A2;RAB14;RAB24;RHOBTB3;ARHGAP5
protein localization to microtubule organizing center (GO:1905508)	1/16	0.398902	0.675988	2.06496	1.89778	PIBF1
regulation of actin nucleation (GO:0051125)	1/16	0.398902	0.675988	2.06496	1.89778	GSN
positive regulation of secretion (GO:0051047)	1/16	0.398902	0.675988	2.06496	1.89778	XBP1
positive regulation of cardiac muscle tissue growth (GO:0055023)	1/16	0.398902	0.675988	2.06496	1.89778	TGFBR3
negative regulation of immune effector process (GO:0002698)	1/16	0.398902	0.675988	2.06496	1.89778	LGALS3
embryonic digit morphogenesis (GO:0042733)	1/16	0.398902	0.675988	2.06496	1.89778	CREBBP
glucose 6-phosphate metabolic process (GO:0051156)	1/16	0.398902	0.675988	2.06496	1.89778	PGLS
leukocyte tethering or rolling (GO:0050901)	1/16	0.398902	0.675988	2.06496	1.89778	VCAM1
regulation of cell cycle phase transition (GO:1901987)	1/16	0.398902	0.675988	2.06496	1.89778	ATP2B4
neuromuscular process (GO:0050905)	1/16	0.398902	0.675988	2.06496	1.89778	PAFAH1B1
negative regulation of striated muscle cell differentiation (GO:0051154)	1/16	0.398902	0.675988	2.06496	1.89778	XBP1
regulation of histone H3-K4 methylation (GO:0051569)	1/16	0.398902	0.675988	2.06496	1.89778	KMT2A
positive regulation of mRNA processing (GO:0050685)	1/16	0.398902	0.675988	2.06496	1.89778	THRAP3
leukocyte adhesion to vascular endothelial cell (GO:0061756)	1/16	0.398902	0.675988	2.06496	1.89778	VCAM1
positive regulation of lymphocyte differentiation (GO:0045621)	1/16	0.398902	0.675988	2.06496	1.89778	XBP1
regulation of energy homeostasis (GO:2000505)	1/16	0.398902	0.675988	2.06496	1.89778	LEPR
heme biosynthetic process (GO:0006783)	1/16	0.398902	0.675988	2.06496	1.89778	ATPIF1
positive regulation of cardiac muscle hypertrophy (GO:0010613)	1/16	0.398902	0.675988	2.06496	1.89778	IL6ST
neuron apoptotic process (GO:0051402)	1/16	0.398902	0.675988	2.06496	1.89778	APP
peptidyl-lysine methylation (GO:0018022)	1/16	0.398902	0.675988	2.06496	1.89778	SETD2
positive regulation of triglyceride metabolic process (GO:0090208)	1/16	0.398902	0.675988	2.06496	1.89778	SREBF1
regulation of SMAD protein import into nucleus (GO:0060390)	1/16	0.398902	0.675988	2.06496	1.89778	DAB2
negative regulation of peptide hormone secretion (GO:0090278)	1/16	0.398902	0.675988	2.06496	1.89778	SFRP1
regulation of protein homodimerization activity (GO:0043496)	1/16	0.398902	0.675988	2.06496	1.89778	HSPA5
positive regulation of cell migration involved in sprouting angiogenesis (GO:0090050)	1/16	0.398902	0.675988	2.06496	1.89778	ANXA1
positive regulation of G1/S transition of mitotic cell cycle (GO:1900087)	1/16	0.398902	0.675988	2.06496	1.89778	DDX3X
artery development (GO:0060840)	1/16	0.398902	0.675988	2.06496	1.89778	NRP1
aorta morphogenesis (GO:0035909)	1/16	0.398902	0.675988	2.06496	1.89778	LRP1
protein localization to chromatin (GO:0071168)	1/16	0.398902	0.675988	2.06496	1.89778	NIPBL
endoplasmic reticulum to cytosol transport (GO:1903513)	1/16	0.398902	0.675988	2.06496	1.89778	HSP90B1
myoblast differentiation (GO:0045445)	1/16	0.398902	0.675988	2.06496	1.89778	DDX17
regulation of glucose transport (GO:0010827)	1/16	0.398902	0.675988	2.06496	1.89778	C3
regulation of intrinsic apoptotic signaling pathway in response to DNA damage (GO:1902229)	1/16	0.398902	0.675988	2.06496	1.89778	CXCL12
positive regulation of DNA-templated transcription, initiation (GO:2000144)	1/16	0.398902	0.675988	2.06496	1.89778	JUN
regulation of protein complex assembly (GO:0043254)	3/73	0.40127	0.677318	1.32795	1.21258	CDC42;DDX3X;GSN
positive regulation of cytokine secretion (GO:0050715)	3/73	0.40127	0.677318	1.32795	1.21258	XBP1;MAVS;SPTBN1
nucleic acid phosphodiester bond hydrolysis (GO:0090305)	3/73	0.40127	0.677318	1.32795	1.21258	DICER1;PNRC1;PNRC2
regulation of protein kinase B signaling (GO:0051896)	6/163	0.402235	0.677318	1.18453	1.07877	HGF;CNTN1;PTEN;PIK3R1;EGFR;FGFR1
positive regulation of interleukin-8 production (GO:0032757)	2/44	0.402481	0.677318	1.47527	1.34266	MAVS;HSPA1B
regulation of smooth muscle cell proliferation (GO:0048660)	2/44	0.402481	0.677318	1.47527	1.34266	PRKDC;IGFBP3
carboxylic acid biosynthetic process (GO:0046394)	2/44	0.402481	0.677318	1.47527	1.34266	ATPIF1;FADS1
posttranscriptional regulation of gene expression (GO:0010608)	2/44	0.402481	0.677318	1.47527	1.34266	APP;DDX6
negative regulation of immune response (GO:0050777)	2/44	0.402481	0.677318	1.47527	1.34266	LGALS3;COL3A1
myeloid cell differentiation (GO:0030099)	2/44	0.402481	0.677318	1.47527	1.34266	ATPIF1;INHBA
plasma membrane invagination (GO:0099024)	4/103	0.403688	0.678878	1.25207	1.13577	C3;CDC42;GSN;TRBC2
regulation of gene expression, epigenetic (GO:0040029)	3/74	0.409714	0.685385	1.30918	1.16818	CREBZF;EP300;SF3B1
mRNA 3'-end processing (GO:0031124)	3/74	0.409714	0.685385	1.30918	1.16818	APP;AHCYL1;SRSF6
regulation of cellular response to stress (GO:0080135)	4/104	0.410765	0.685385	1.23949	1.10281	CREBBP;TPR;EP300;HSPA1B
phagocytosis, engulfment (GO:0006911)	4/104	0.410765	0.685385	1.23949	1.10281	C3;CDC42;GSN;TRBC2
protein polymerization (GO:0051258)	2/45	0.413477	0.685385	1.44089	1.27253	GSN;MAP7D3
nucleus organization (GO:0006997)	2/45	0.413477	0.685385	1.44089	1.27253	TPR;SYNE1
negative regulation of ossification (GO:0030279)	2/45	0.413477	0.685385	1.44089	1.27253	SFRP1;CHSY1
regulation of protein sumoylation (GO:0033233)	1/17	0.417732	0.685385	1.9358	1.68979	EGR1
regulation of multicellular organism growth (GO:0040014)	1/17	0.417732	0.685385	1.9358	1.68979	APP
high-density lipoprotein particle remodeling (GO:0034375)	1/17	0.417732	0.685385	1.9358	1.68979	PLTP
negative regulation of axon guidance (GO:1902668)	1/17	0.417732	0.685385	1.9358	1.68979	SEMA3D
positive regulation of G-protein coupled receptor protein signaling pathway (GO:0045745)	1/17	0.417732	0.685385	1.9358	1.68979	C3
regulation of telomere maintenance via telomere lengthening (GO:1904356)	1/17	0.417732	0.685385	1.9358	1.68979	TINF2
regulation of lipid catabolic process (GO:0050994)	1/17	0.417732	0.685385	1.9358	1.68979	RARRES2
mRNA cis splicing, via spliceosome (GO:0045292)	1/17	0.417732	0.685385	1.9358	1.68979	SNRNP200
regulation of mitochondrial outer membrane permeabilization involved in apoptotic signaling pathway (GO:1901028)	1/17	0.417732	0.685385	1.9358	1.68979	SLC35F6
positive regulation of dendrite extension (GO:1903861)	1/17	0.417732	0.685385	1.9358	1.68979	RIMS2
negative regulation of cell development (GO:0010721)	1/17	0.417732	0.685385	1.9358	1.68979	FBN1
regulation of myelination (GO:0031641)	1/17	0.417732	0.685385	1.9358	1.68979	DICER1
N-glycan processing (GO:0006491)	1/17	0.417732	0.685385	1.9358	1.68979	MAN1A1
spindle assembly checkpoint (GO:0071173)	1/17	0.417732	0.685385	1.9358	1.68979	TPR
maturation of 5.8S rRNA (GO:0000460)	1/17	0.417732	0.685385	1.9358	1.68979	SKIV2L2
3'-UTR-mediated mRNA stabilization (GO:0070935)	1/17	0.417732	0.685385	1.9358	1.68979	ZFP36
embryo development ending in birth or egg hatching (GO:0009792)	1/17	0.417732	0.685385	1.9358	1.68979	FGFR1
positive regulation of macrophage activation (GO:0043032)	1/17	0.417732	0.685385	1.9358	1.68979	APP
regulation of synaptic vesicle exocytosis (GO:2000300)	1/17	0.417732	0.685385	1.9358	1.68979	RIMS2
heterocycle biosynthetic process (GO:0018130)	1/17	0.417732	0.685385	1.9358	1.68979	MT-RNR1
defense response to fungus (GO:0050832)	1/17	0.417732	0.685385	1.9358	1.68979	RARRES2
regulation of lamellipodium organization (GO:1902743)	1/17	0.417732	0.685385	1.9358	1.68979	CDC42
purine-containing compound metabolic process (GO:0072521)	1/17	0.417732	0.685385	1.9358	1.68979	MT-RNR1
regulation of early endosome to late endosome transport (GO:2000641)	1/17	0.417732	0.685385	1.9358	1.68979	DAB2
cellular response to inorganic substance (GO:0071241)	1/17	0.417732	0.685385	1.9358	1.68979	MTR
platelet-derived growth factor receptor signaling pathway (GO:0048008)	1/17	0.417732	0.685385	1.9358	1.68979	NRP1
mitotic spindle assembly checkpoint (GO:0007094)	1/17	0.417732	0.685385	1.9358	1.68979	TPR
mitotic spindle checkpoint (GO:0071174)	1/17	0.417732	0.685385	1.9358	1.68979	TPR
positive regulation of natural killer cell mediated immunity (GO:0002717)	1/17	0.417732	0.685385	1.9358	1.68979	HLA-E
cAMP-mediated signaling (GO:0019933)	3/75	0.418122	0.685417	1.29093	1.12567	RIMS2;PTGFR;GNAS
negative regulation of nucleic acid-templated transcription (GO:1903507)	15/444	0.418316	0.685417	1.08414	0.944851	CREBZF;ATF7IP;SPEN;JUN;CBX5;ARID5B;KLF4;PHB2;AES;NIPBL;DAB2;SFRP1;ZNF91;KAT6B;LHX9
cartilage development (GO:0051216)	2/46	0.424371	0.692997	1.40807	1.20692	NFIB;ITGB8
positive regulation of ion transport (GO:0043270)	2/46	0.424371	0.692997	1.40807	1.20692	AHCYL1;ANO6
regulation of fibroblast proliferation (GO:0048145)	2/46	0.424371	0.692997	1.40807	1.20692	SFRP1;FN1
regulation of cellular component movement (GO:0051270)	2/46	0.424371	0.692997	1.40807	1.20692	TGFBR3;EGFR
icosanoid metabolic process (GO:0006690)	2/46	0.424371	0.692997	1.40807	1.20692	CYP1B1;FADS1
response to interleukin-1 (GO:0070555)	3/76	0.42649	0.695988	1.27318	1.08496	SFRP1;TAF9;AES
water-soluble vitamin metabolic process (GO:0006767)	3/77	0.434815	0.698304	1.25591	1.04597	AOX1;MTR;MUT
positive regulation of cytoskeleton organization (GO:0051495)	3/77	0.434815	0.698304	1.25591	1.04597	CDC42;NRP1;CTTN
polyol metabolic process (GO:0019751)	2/47	0.43516	0.698304	1.37671	1.14548	PPIP5K2;PTEN
positive regulation of tumor necrosis factor production (GO:0032760)	2/47	0.43516	0.698304	1.37671	1.14548	MAVS;HLA-E
positive regulation of gene expression, epigenetic (GO:0045815)	2/47	0.43516	0.698304	1.37671	1.14548	EP300;SF3B1
fatty acid biosynthetic process (GO:0006633)	2/47	0.43516	0.698304	1.37671	1.14548	XBP1;FADS1
histone H4 acetylation (GO:0043967)	2/47	0.43516	0.698304	1.37671	1.14548	KMT2A;EP300
inositol phosphate metabolic process (GO:0043647)	2/47	0.43516	0.698304	1.37671	1.14548	PPIP5K2;PTEN
positive regulation of pathway-restricted SMAD protein phosphorylation (GO:0010862)	2/47	0.43516	0.698304	1.37671	1.14548	DAB2;INHBA
porphyrin-containing compound biosynthetic process (GO:0006779)	1/18	0.435972	0.698304	1.82184	1.51245	ATPIF1
organelle fusion (GO:0048284)	1/18	0.435972	0.698304	1.82184	1.51245	EEA1
iron-sulfur cluster assembly (GO:0016226)	1/18	0.435972	0.698304	1.82184	1.51245	FAM96B
actin filament polymerization (GO:0030041)	1/18	0.435972	0.698304	1.82184	1.51245	GSN
posttranscriptional gene silencing by RNA (GO:0035194)	1/18	0.435972	0.698304	1.82184	1.51245	AGO2
regulation of cellular response to transforming growth factor beta stimulus (GO:1903844)	1/18	0.435972	0.698304	1.82184	1.51245	LTBP4
negative regulation of fibroblast proliferation (GO:0048147)	1/18	0.435972	0.698304	1.82184	1.51245	SFRP1
establishment of mitotic spindle localization (GO:0040001)	1/18	0.435972	0.698304	1.82184	1.51245	PAFAH1B1
anion homeostasis (GO:0055081)	1/18	0.435972	0.698304	1.82184	1.51245	XBP1
regulation of cardiac muscle cell proliferation (GO:0060043)	1/18	0.435972	0.698304	1.82184	1.51245	TGFBR3
insulin secretion (GO:0030073)	1/18	0.435972	0.698304	1.82184	1.51245	RIMS2
retrograde protein transport, ER to cytosol (GO:0030970)	1/18	0.435972	0.698304	1.82184	1.51245	HSP90B1
heart trabecula morphogenesis (GO:0061384)	1/18	0.435972	0.698304	1.82184	1.51245	TGFBR3
regulation of cellular response to growth factor stimulus (GO:0090287)	1/18	0.435972	0.698304	1.82184	1.51245	FBN1
regulation of microtubule polymerization or depolymerization (GO:0031110)	1/18	0.435972	0.698304	1.82184	1.51245	MAP1B
regulation of peptidase activity (GO:0052547)	1/18	0.435972	0.698304	1.82184	1.51245	CTSH
establishment of epithelial cell polarity (GO:0090162)	1/18	0.435972	0.698304	1.82184	1.51245	CDC42
glyceraldehyde-3-phosphate metabolic process (GO:0019682)	1/18	0.435972	0.698304	1.82184	1.51245	PGLS
regulation of dendrite extension (GO:1903859)	1/18	0.435972	0.698304	1.82184	1.51245	RIMS2
neuron differentiation (GO:0030182)	5/139	0.440627	0.701136	1.15606	0.947454	NTRK2;XBP1;FZD3;INHBA;SMARCA1
positive regulation of ERK1 and ERK2 cascade (GO:0070374)	7/201	0.441322	0.701136	1.11803	0.914529	APP;NRP1;NTRK2;GPNMB;PHB2;EGFR;FGFR1
protein transport (GO:0015031)	11/326	0.443014	0.701136	1.0822	0.881077	GOLGA4;RAB5B;CTTN;LRP1;RAB14;RAB24;COPZ2;SPTBN1;SEC31A;TMED4;HSP90B1
fibroblast growth factor receptor signaling pathway (GO:0008543)	3/78	0.443095	0.701136	1.2391	1.00859	FLRT2;RAB14;FGFR1
visual perception (GO:0007601)	3/78	0.443095	0.701136	1.2391	1.00859	COL1A1;COL18A1;CYP1B1
glycoprotein metabolic process (GO:0009100)	2/48	0.445838	0.701136	1.34671	1.08787	MGEA5;MAN1A1
positive regulation of chemotaxis (GO:0050921)	2/48	0.445838	0.701136	1.34671	1.08787	RARRES2;CNTN1
cellular macromolecule catabolic process (GO:0044265)	2/48	0.445838	0.701136	1.34671	1.08787	MGEA5;SKIV2L2
amino acid transport (GO:0006865)	2/48	0.445838	0.701136	1.34671	1.08787	SLC38A2;SLC7A2
circulatory system development (GO:0072359)	4/109	0.445852	0.701136	1.18016	0.953293	NIPBL;COL3A1;PTEN;FBN1
regulation of Wnt signaling pathway (GO:0030111)	4/109	0.445852	0.701136	1.18016	0.953293	APP;SFRP1;LRP1;RSPO3
response to lipid (GO:0033993)	5/140	0.446762	0.701136	1.14743	0.924521	JUN;JUND;CTSH;JUNB;TNFRSF1A
regulation of small GTPase mediated signal transduction (GO:0051056)	5/140	0.446762	0.701136	1.14743	0.924521	CDC42;ARHGAP20;DLC1;ARHGAP28;ARHGAP5
peptidyl-tyrosine phosphorylation (GO:0018108)	3/79	0.451327	0.701136	1.22273	0.972762	PIBF1;EGFR;FGFR1
steroid biosynthetic process (GO:0006694)	3/79	0.451327	0.701136	1.22273	0.972762	SQLE;CYP51A1;MSMO1
response to calcium ion (GO:0051592)	3/79	0.451327	0.701136	1.22273	0.972762	AHCYL1;IQGAP1;SEC31A
regulation of autophagy (GO:0010506)	7/203	0.451503	0.701136	1.10651	0.879865	SREBF1;HGF;USP33;LEPR;EP300;SREBF2;DCN
regulation of MAPK cascade (GO:0043408)	7/203	0.451503	0.701136	1.10651	0.879865	NTRK2;FN1;INHBA;EGFR;CYR61;FGFR1;TNFRSF1A
viral gene expression (GO:0019080)	4/110	0.452796	0.701136	1.16896	0.926185	TPR;RPL37;RPS21;RPL6
negative regulation of cytokine production (GO:0001818)	4/110	0.452796	0.701136	1.16896	0.926185	PRNP;MAVS;GPNMB;PIBF1
cellular response to insulin stimulus (GO:0032869)	4/110	0.452796	0.701136	1.16896	0.926185	XBP1;PRKDC;PIK3R1;ZFP36L1
positive regulation of transforming growth factor beta receptor signaling pathway (GO:0030511)	1/19	0.453642	0.701136	1.72053	1.35999	DAB2
positive regulation of chromosome organization (GO:2001252)	1/19	0.453642	0.701136	1.72053	1.35999	HNRNPU
protein import into mitochondrial matrix (GO:0030150)	1/19	0.453642	0.701136	1.72053	1.35999	DNLZ
regulation of protein kinase A signaling (GO:0010738)	1/19	0.453642	0.701136	1.72053	1.35999	PJA2
primary alcohol metabolic process (GO:0034308)	1/19	0.453642	0.701136	1.72053	1.35999	CYP1B1
protein ADP-ribosylation (GO:0006471)	1/19	0.453642	0.701136	1.72053	1.35999	PARP14
regulation of sprouting angiogenesis (GO:1903670)	1/19	0.453642	0.701136	1.72053	1.35999	KLF4
negative regulation of phosphate metabolic process (GO:0045936)	1/19	0.453642	0.701136	1.72053	1.35999	INHBA
negative regulation of protein localization to plasma membrane (GO:1903077)	1/19	0.453642	0.701136	1.72053	1.35999	DAB2
endoplasmic reticulum mannose trimming (GO:1904380)	1/19	0.453642	0.701136	1.72053	1.35999	MARCH6
NADP metabolic process (GO:0006739)	1/19	0.453642	0.701136	1.72053	1.35999	PGLS
regulation of long-term synaptic potentiation (GO:1900271)	1/19	0.453642	0.701136	1.72053	1.35999	APP
positive regulation of STAT cascade (GO:1904894)	1/19	0.453642	0.701136	1.72053	1.35999	CYP1B1
protein exit from endoplasmic reticulum (GO:0032527)	1/19	0.453642	0.701136	1.72053	1.35999	HSP90B1
maturation of 5.8S rRNA from tricistronic rRNA transcript (SSU-rRNA, 5.8S rRNA, LSU-rRNA) (GO:0000466)	1/19	0.453642	0.701136	1.72053	1.35999	RPS21
vesicle transport along microtubule (GO:0047496)	1/19	0.453642	0.701136	1.72053	1.35999	PAFAH1B1
negative regulation of transposition (GO:0010529)	1/19	0.453642	0.701136	1.72053	1.35999	ZNF91
regulation of myotube differentiation (GO:0010830)	1/19	0.453642	0.701136	1.72053	1.35999	XBP1
regulation of heterotypic cell-cell adhesion (GO:0034114)	1/19	0.453642	0.701136	1.72053	1.35999	KLF4
muscle tissue morphogenesis (GO:0060415)	1/19	0.453642	0.701136	1.72053	1.35999	TGFBR3
morphogenesis of an epithelium (GO:0002009)	1/19	0.453642	0.701136	1.72053	1.35999	VCL
cyclic nucleotide biosynthetic process (GO:0009190)	1/19	0.453642	0.701136	1.72053	1.35999	GUCY1A2
regulation of mitochondrial fission (GO:0090140)	1/19	0.453642	0.701136	1.72053	1.35999	DCN
intracellular estrogen receptor signaling pathway (GO:0030520)	1/19	0.453642	0.701136	1.72053	1.35999	DDX17
gamma-aminobutyric acid signaling pathway (GO:0007214)	1/19	0.453642	0.701136	1.72053	1.35999	GNAI2
negative regulation of protein localization to cell periphery (GO:1904376)	1/19	0.453642	0.701136	1.72053	1.35999	DAB2
calcium ion transport into cytosol (GO:0060402)	1/19	0.453642	0.701136	1.72053	1.35999	ATP2B4
positive regulation of phospholipase activity (GO:0010518)	1/19	0.453642	0.701136	1.72053	1.35999	FGFR1
protein heterotetramerization (GO:0051290)	1/19	0.453642	0.701136	1.72053	1.35999	S100A10
positive regulation of cellular response to transforming growth factor beta stimulus (GO:1903846)	1/19	0.453642	0.701136	1.72053	1.35999	DAB2
regulation of catenin import into nucleus (GO:0035412)	1/19	0.453642	0.701136	1.72053	1.35999	EGFR
response to interferon-beta (GO:0035456)	1/19	0.453642	0.701136	1.72053	1.35999	IFITM1
activin receptor signaling pathway (GO:0032924)	1/19	0.453642	0.701136	1.72053	1.35999	INHBA
positive regulation of neuron apoptotic process (GO:0043525)	1/19	0.453642	0.701136	1.72053	1.35999	PRNP
glutathione metabolic process (GO:0006749)	2/49	0.456402	0.704952	1.31799	1.03381	GSTA1;GSTM5
ERBB signaling pathway (GO:0038127)	3/80	0.459509	0.708397	1.20679	0.938397	IQGAP1;PIK3R1;EGFR
nucleic acid metabolic process (GO:0090304)	3/80	0.459509	0.708397	1.20679	0.938397	IGFBP4;HNRNPU;HNRNPR
regulation of protein serine/threonine kinase activity (GO:0071900)	3/80	0.459509	0.708397	1.20679	0.938397	DDX3X;CMC4;PTEN
phosphatidylinositol metabolic process (GO:0046488)	4/112	0.466596	0.715283	1.1472	0.874497	RAB14;PTEN;PIK3R1;PTPN13
positive regulation of JUN kinase activity (GO:0043507)	2/50	0.466849	0.715283	1.29046	0.983011	SPAG9;MAP3K5
blood circulation (GO:0008015)	2/50	0.466849	0.715283	1.29046	0.983011	CXCL12;SERPING1
negative regulation of viral genome replication (GO:0045071)	2/50	0.466849	0.715283	1.29046	0.983011	IFITM1;MAVS
sensory perception of light stimulus (GO:0050953)	3/81	0.467638	0.715283	1.19126	0.905428	COL1A1;COL18A1;CYP1B1
positive regulation of binding (GO:0051099)	3/81	0.467638	0.715283	1.19126	0.905428	APP;LRP1;USP33
negative regulation of innate immune response (GO:0045824)	1/20	0.470759	0.715283	1.62989	1.22798	SERPING1
hydrogen peroxide metabolic process (GO:0042743)	1/20	0.470759	0.715283	1.62989	1.22798	HBB
negative regulation of intracellular protein transport (GO:0090317)	1/20	0.470759	0.715283	1.62989	1.22798	INSIG1
negative regulation of macromolecule biosynthetic process (GO:0010558)	1/20	0.470759	0.715283	1.62989	1.22798	TMEFF2
regulation of regulatory T cell differentiation (GO:0045589)	1/20	0.470759	0.715283	1.62989	1.22798	CD46
regulation of cholesterol transport (GO:0032374)	1/20	0.470759	0.715283	1.62989	1.22798	LRP1
regulation of calcium ion transmembrane transport (GO:1903169)	1/20	0.470759	0.715283	1.62989	1.22798	PRNP
axon extension (GO:0048675)	1/20	0.470759	0.715283	1.62989	1.22798	NRP1
intrinsic apoptotic signaling pathway in response to DNA damage by p53 class mediator (GO:0042771)	1/20	0.470759	0.715283	1.62989	1.22798	EP300
regulation of anoikis (GO:2000209)	1/20	0.470759	0.715283	1.62989	1.22798	AES
glial cell development (GO:0021782)	1/20	0.470759	0.715283	1.62989	1.22798	APP
growth hormone receptor signaling pathway (GO:0060396)	1/20	0.470759	0.715283	1.62989	1.22798	PIK3R1
regulation of glycogen biosynthetic process (GO:0005979)	1/20	0.470759	0.715283	1.62989	1.22798	EPM2AIP1
steroid hormone mediated signaling pathway (GO:0043401)	1/20	0.470759	0.715283	1.62989	1.22798	THRAP3
dorsal/ventral pattern formation (GO:0009953)	1/20	0.470759	0.715283	1.62989	1.22798	SFRP1
vesicle cytoskeletal trafficking (GO:0099518)	1/20	0.470759	0.715283	1.62989	1.22798	PAFAH1B1
regulation of transport (GO:0051049)	1/20	0.470759	0.715283	1.62989	1.22798	NRP1
neuron development (GO:0048666)	5/144	0.471119	0.715381	1.11418	0.838582	APP;NTRK2;XBP1;BTG2;LAMB1
viral transcription (GO:0019083)	4/113	0.473449	0.71847	1.13661	0.849856	TPR;RPL37;RPS21;RPL6
modulation of chemical synaptic transmission (GO:0050804)	3/82	0.475712	0.720069	1.17612	0.873787	RIMS2;APP;PTEN
positive regulation of transmembrane receptor protein serine/threonine kinase signaling pathway (GO:0090100)	3/82	0.475712	0.720069	1.17612	0.873787	DAB2;INHBA;CYR61
peptidyl-tyrosine modification (GO:0018212)	2/51	0.477176	0.720069	1.26406	0.935243	EGFR;FGFR1
regulation of exocytosis (GO:0017157)	2/51	0.477176	0.720069	1.26406	0.935243	RIMS2;ANXA1
carboxylic acid transport (GO:0046942)	2/51	0.477176	0.720069	1.26406	0.935243	SLC38A2;SLC7A2
positive regulation of actin filament polymerization (GO:0030838)	2/51	0.477176	0.720069	1.26406	0.935243	GSN;CTTN
regulation of telomere maintenance via telomerase (GO:0032210)	2/51	0.477176	0.720069	1.26406	0.935243	TINF2;HNRNPU
telomere maintenance (GO:0000723)	2/51	0.477176	0.720069	1.26406	0.935243	PRKDC;TINF2
positive regulation of developmental growth (GO:0048639)	2/51	0.477176	0.720069	1.26406	0.935243	RIMS2;GOLGA4
establishment of protein localization to membrane (GO:0090150)	3/83	0.48373	0.721108	1.16136	0.843411	GOLGA4;EGFR;SPTBN1
negative regulation of endopeptidase activity (GO:0010951)	3/83	0.48373	0.721108	1.16136	0.843411	SERPINE2;SERPINF1;SERPING1
negative regulation of cell growth (GO:0030308)	4/115	0.487055	0.721108	1.11602	0.802839	SFRP1;DDX3X;INHBA;HSPA1B
cellular response to oxidative stress (GO:0034599)	4/115	0.487055	0.721108	1.11602	0.802839	JUN;FOS;EGFR;HSPA1B
positive regulation of transcription from RNA polymerase I promoter (GO:0045943)	1/21	0.487341	0.721108	1.54832	1.11292	NCL
epoxygenase P450 pathway (GO:0019373)	1/21	0.487341	0.721108	1.54832	1.11292	CYP1B1
mRNA transcription (GO:0009299)	1/21	0.487341	0.721108	1.54832	1.11292	HIPK3
establishment of protein localization to vacuole (GO:0072666)	1/21	0.487341	0.721108	1.54832	1.11292	VPS13C
regulation of interleukin-17 production (GO:0032660)	1/21	0.487341	0.721108	1.54832	1.11292	PRNP
cellular response to hexose stimulus (GO:0071331)	1/21	0.487341	0.721108	1.54832	1.11292	XBP1
energy reserve metabolic process (GO:0006112)	1/21	0.487341	0.721108	1.54832	1.11292	LEPR
cellular protein complex localization (GO:0034629)	1/21	0.487341	0.721108	1.54832	1.11292	TNFAIP2
establishment of spindle orientation (GO:0051294)	1/21	0.487341	0.721108	1.54832	1.11292	PAFAH1B1
histone ubiquitination (GO:0016574)	1/21	0.487341	0.721108	1.54832	1.11292	HUWE1
ventricular cardiac muscle tissue development (GO:0003229)	1/21	0.487341	0.721108	1.54832	1.11292	TGFBR3
negative regulation of macroautophagy (GO:0016242)	1/21	0.487341	0.721108	1.54832	1.11292	QSOX1
positive regulation of T cell mediated immunity (GO:0002711)	1/21	0.487341	0.721108	1.54832	1.11292	HLA-E
regulation of cardiac muscle hypertrophy (GO:0010611)	1/21	0.487341	0.721108	1.54832	1.11292	IL6ST
phospholipid translocation (GO:0045332)	1/21	0.487341	0.721108	1.54832	1.11292	ATP10D
positive regulation of translational initiation (GO:0045948)	1/21	0.487341	0.721108	1.54832	1.11292	DDX3X
positive regulation of lamellipodium organization (GO:1902745)	1/21	0.487341	0.721108	1.54832	1.11292	CDC42
non-motile cilium assembly (GO:1905515)	1/21	0.487341	0.721108	1.54832	1.11292	PIBF1
positive regulation of BMP signaling pathway (GO:0030513)	1/21	0.487341	0.721108	1.54832	1.11292	CYR61
ventricular septum morphogenesis (GO:0060412)	1/21	0.487341	0.721108	1.54832	1.11292	TGFBR3
negative regulation of viral process (GO:0048525)	1/21	0.487341	0.721108	1.54832	1.11292	ZFP36
positive regulation of defense response to virus by host (GO:0002230)	1/21	0.487341	0.721108	1.54832	1.11292	MAVS
limb morphogenesis (GO:0035108)	1/21	0.487341	0.721108	1.54832	1.11292	NIPBL
long-term synaptic potentiation (GO:0060291)	1/21	0.487341	0.721108	1.54832	1.11292	NPTN
cellular response to copper ion (GO:0071280)	1/21	0.487341	0.721108	1.54832	1.11292	PRNP
mitochondrial calcium ion transmembrane transport (GO:0006851)	1/21	0.487341	0.721108	1.54832	1.11292	PHB2
embryonic skeletal system development (GO:0048706)	1/21	0.487341	0.721108	1.54832	1.11292	COL1A1
positive regulation of mitotic cell cycle (GO:0045931)	2/52	0.48738	0.721108	1.23872	0.890282	APP;TPR
regulation of neuron differentiation (GO:0045664)	3/84	0.491688	0.727038	1.14696	0.814239	PTEN;TCF4;FGFR1
ER to Golgi vesicle-mediated transport (GO:0006888)	6/180	0.496069	0.73307	1.06785	0.748607	GOLGB1;COPZ2;SPTBN1;CTSC;SEC31A;TMED4
regulation of calcium ion transport into cytosol (GO:0010522)	1/22	0.503404	0.734952	1.47451	1.01205	PRNP
positive regulation of protein autophosphorylation (GO:0031954)	1/22	0.503404	0.734952	1.47451	1.01205	GPNMB
cellular response to nerve growth factor stimulus (GO:1990090)	1/22	0.503404	0.734952	1.47451	1.01205	NTRK2
protein homotrimerization (GO:0070207)	1/22	0.503404	0.734952	1.47451	1.01205	SCARA5
positive regulation of protein targeting to membrane (GO:0090314)	1/22	0.503404	0.734952	1.47451	1.01205	PRNP
early endosome to late endosome transport (GO:0045022)	1/22	0.503404	0.734952	1.47451	1.01205	EEA1
lipid translocation (GO:0034204)	1/22	0.503404	0.734952	1.47451	1.01205	ATP10D
activation of phospholipase C activity (GO:0007202)	1/22	0.503404	0.734952	1.47451	1.01205	EGFR
outflow tract septum morphogenesis (GO:0003148)	1/22	0.503404	0.734952	1.47451	1.01205	NRP1
regulation of DNA biosynthetic process (GO:2000278)	1/22	0.503404	0.734952	1.47451	1.01205	HGF
DNA catabolic process, endonucleolytic (GO:0000737)	1/22	0.503404	0.734952	1.47451	1.01205	DICER1
negative regulation of actin filament polymerization (GO:0030837)	1/22	0.503404	0.734952	1.47451	1.01205	GSN
histone lysine methylation (GO:0034968)	1/22	0.503404	0.734952	1.47451	1.01205	KMT2A
negative regulation of sprouting angiogenesis (GO:1903671)	1/22	0.503404	0.734952	1.47451	1.01205	KLF4
protein localization to cell surface (GO:0034394)	1/22	0.503404	0.734952	1.47451	1.01205	VCL
purine-containing compound biosynthetic process (GO:0072522)	1/22	0.503404	0.734952	1.47451	1.01205	MT-RNR1
regulation of microtubule depolymerization (GO:0031114)	1/22	0.503404	0.734952	1.47451	1.01205	MAP1B
regulation of ERBB signaling pathway (GO:1901184)	1/22	0.503404	0.734952	1.47451	1.01205	EGFR
ncRNA catabolic process (GO:0034661)	1/22	0.503404	0.734952	1.47451	1.01205	ZCCHC11
digestive system development (GO:0055123)	1/22	0.503404	0.734952	1.47451	1.01205	NIPBL
negative regulation of cell differentiation (GO:0045596)	5/150	0.506981	0.738591	1.06774	0.7253	SFRP1;PTEN;HNRNPU;ZFP36L2;EGFR
plasma membrane bounded cell projection organization (GO:0120036)	4/118	0.507188	0.738591	1.08648	0.737581	APP;BTG2;CTTN;LAMB1
sensory perception (GO:0007600)	2/54	0.507409	0.738591	1.19095	0.807987	PENK;GNAS
cytoplasmic translation (GO:0002181)	2/54	0.507409	0.738591	1.19095	0.807987	RPS21;RPL6
calcium ion transmembrane transport (GO:0070588)	3/86	0.50742	0.738591	1.11921	0.759288	ATP2B4;ANO6;PHB2
brain development (GO:0007420)	4/119	0.513821	0.743349	1.07697	0.717137	NIPBL;PTEN;SMARCA1;PAFAH1B1
organic substance transport (GO:0071702)	3/87	0.51519	0.743349	1.10582	0.733404	SLC48A1;ABCA10;PLTP
regulation of MAP kinase activity (GO:0043405)	3/87	0.51519	0.743349	1.10582	0.733404	SPRY1;EGFR;FGFR1
regulation of cellular catabolic process (GO:0031329)	2/55	0.51723	0.743349	1.16842	0.770301	USP33;EP300
regulation of gene silencing by RNA (GO:0060966)	2/55	0.51723	0.743349	1.16842	0.770301	TPR;AGO2
regulation of posttranscriptional gene silencing (GO:0060147)	2/55	0.51723	0.743349	1.16842	0.770301	TPR;AGO2
regulation of protein oligomerization (GO:0032459)	1/23	0.518965	0.743349	1.40742	0.923153	EP300
cellular response to catecholamine stimulus (GO:0071870)	1/23	0.518965	0.743349	1.40742	0.923153	ATP2B4
chromosome condensation (GO:0030261)	1/23	0.518965	0.743349	1.40742	0.923153	NIPBL
microtubule polymerization or depolymerization (GO:0031109)	1/23	0.518965	0.743349	1.40742	0.923153	MAP7D3
regulation of transcription elongation from RNA polymerase II promoter (GO:0034243)	1/23	0.518965	0.743349	1.40742	0.923153	HNRNPU
lamellipodium assembly (GO:0030032)	1/23	0.518965	0.743349	1.40742	0.923153	VCL
protein K48-linked deubiquitination (GO:0071108)	1/23	0.518965	0.743349	1.40742	0.923153	USP33
vesicle-mediated transport between endosomal compartments (GO:0098927)	1/23	0.518965	0.743349	1.40742	0.923153	EEA1
regulation of smooth muscle contraction (GO:0006940)	1/23	0.518965	0.743349	1.40742	0.923153	CTTN
negative regulation of signal transduction in absence of ligand (GO:1901099)	1/23	0.518965	0.743349	1.40742	0.923153	HSPA1B
apoptotic nuclear changes (GO:0030262)	1/23	0.518965	0.743349	1.40742	0.923153	DICER1
regulation of interleukin-8 secretion (GO:2000482)	1/23	0.518965	0.743349	1.40742	0.923153	ANXA1
folic acid-containing compound metabolic process (GO:0006760)	1/23	0.518965	0.743349	1.40742	0.923153	ATPIF1
negative regulation of extrinsic apoptotic signaling pathway in absence of ligand (GO:2001240)	1/23	0.518965	0.743349	1.40742	0.923153	HSPA1B
regulation of dendritic spine morphogenesis (GO:0061001)	1/23	0.518965	0.743349	1.40742	0.923153	PTEN
protein localization to Golgi apparatus (GO:0034067)	1/23	0.518965	0.743349	1.40742	0.923153	VPS13C
histone H3-K4 methylation (GO:0051568)	1/23	0.518965	0.743349	1.40742	0.923153	KMT2A
negative regulation of axonogenesis (GO:0050771)	1/23	0.518965	0.743349	1.40742	0.923153	PTEN
regulation of monooxygenase activity (GO:0032768)	1/23	0.518965	0.743349	1.40742	0.923153	EGFR
regulation of cell size (GO:0008361)	1/23	0.518965	0.743349	1.40742	0.923153	PTEN
negative regulation of axon extension (GO:0030517)	1/23	0.518965	0.743349	1.40742	0.923153	SEMA3D
macromolecular complex assembly (GO:0065003)	4/120	0.520412	0.744542	1.06763	0.69731	CREBBP;KMT2A;LAMC1;TAPBP
negative regulation of growth (GO:0045926)	4/120	0.520412	0.744542	1.06763	0.69731	SFRP1;DDX3X;INHBA;HSPA1B
regulation of stem cell differentiation (GO:2000736)	3/88	0.522894	0.747212	1.09276	0.708518	KMT2A;HNRNPU;ZFP36L2
regulation of proteasomal ubiquitin-dependent protein catabolic process (GO:0032434)	3/88	0.522894	0.747212	1.09276	0.708518	DAB2;TAF9;HSPA1B
regulation of secretion by cell (GO:1903530)	2/56	0.526921	0.74988	1.14672	0.734711	RIMS2;ANXA1
ribosome assembly (GO:0042255)	2/56	0.526921	0.74988	1.14672	0.734711	DDX3X;RPL6
regulation of tumor necrosis factor-mediated signaling pathway (GO:0010803)	2/56	0.526921	0.74988	1.14672	0.734711	HSPA1B;TNFRSF1A
granulocyte chemotaxis (GO:0071621)	2/56	0.526921	0.74988	1.14672	0.734711	LGALS3;ANXA1
glycosaminoglycan catabolic process (GO:0006027)	2/56	0.526921	0.74988	1.14672	0.734711	LUM;DCN
Golgi organization (GO:0007030)	4/121	0.526961	0.74988	1.05845	0.678078	CDC42;GOLGB1;SYNE1;TMED4
DNA-templated transcription, initiation (GO:0006352)	6/186	0.528068	0.74988	1.03194	0.658922	NR4A1;CREBBP;THRAP3;TAF9;NR2F1;TCF4
regulation of immune response (GO:0050776)	8/251	0.529493	0.74988	1.01914	0.648004	C3;COL1A1;COLEC12;IFITM1;COL3A1;COL1A2;VCAM1;HLA-E
SRP-dependent cotranslational protein targeting to membrane (GO:0006614)	3/89	0.530531	0.74988	1.08	0.684584	RPL37;RPS21;RPL6
positive regulation of histone methylation (GO:0031062)	1/24	0.534038	0.74988	1.34616	0.844427	KMT2A
positive regulation of microtubule polymerization (GO:0031116)	1/24	0.534038	0.74988	1.34616	0.844427	HSPA1B
cellular lipid catabolic process (GO:0044242)	1/24	0.534038	0.74988	1.34616	0.844427	CYP1B1
negative regulation of protein localization to membrane (GO:1905476)	1/24	0.534038	0.74988	1.34616	0.844427	DAB2
regulation of chromosome organization (GO:0033044)	1/24	0.534038	0.74988	1.34616	0.844427	HNRNPU
ear morphogenesis (GO:0042471)	1/24	0.534038	0.74988	1.34616	0.844427	NIPBL
cellular modified amino acid biosynthetic process (GO:0042398)	1/24	0.534038	0.74988	1.34616	0.844427	ATPIF1
negative regulation of developmental growth (GO:0048640)	1/24	0.534038	0.74988	1.34616	0.844427	PTEN
regulation of actin filament bundle assembly (GO:0032231)	1/24	0.534038	0.74988	1.34616	0.844427	CDC42
negative regulation of cyclin-dependent protein serine/threonine kinase activity (GO:0045736)	1/24	0.534038	0.74988	1.34616	0.844427	PTEN
macromolecule modification (GO:0043412)	1/24	0.534038	0.74988	1.34616	0.844427	LRPPRC
regulation of epidermal growth factor-activated receptor activity (GO:0007176)	1/24	0.534038	0.74988	1.34616	0.844427	APP
eosinophil chemotaxis (GO:0048245)	1/24	0.534038	0.74988	1.34616	0.844427	LGALS3
regulation of chemotaxis (GO:0050920)	1/24	0.534038	0.74988	1.34616	0.844427	RARRES2
eosinophil migration (GO:0072677)	1/24	0.534038	0.74988	1.34616	0.844427	LGALS3
positive regulation of dephosphorylation (GO:0035306)	1/24	0.534038	0.74988	1.34616	0.844427	DLC1
regulation of neuronal synaptic plasticity (GO:0048168)	1/24	0.534038	0.74988	1.34616	0.844427	APP
fatty acid derivative biosynthetic process (GO:1901570)	1/24	0.534038	0.74988	1.34616	0.844427	FADS1
transition metal ion homeostasis (GO:0055076)	1/24	0.534038	0.74988	1.34616	0.844427	FTL
negative regulation of proteasomal ubiquitin-dependent protein catabolic process (GO:0032435)	1/24	0.534038	0.74988	1.34616	0.844427	TAF9
cGMP biosynthetic process (GO:0006182)	1/24	0.534038	0.74988	1.34616	0.844427	GUCY1A2
regulation of neurogenesis (GO:0050767)	2/57	0.536479	0.752436	1.12582	0.701077	SPEN;SERPINF1
protein homotetramerization (GO:0051289)	2/57	0.536479	0.752436	1.12582	0.701077	ALDH1A3;ATPIF1
regulation of cell cycle process (GO:0010564)	3/90	0.538099	0.752966	1.06753	0.66156	CDC42;SETD2;SFRP1
regulation of cytokine-mediated signaling pathway (GO:0001959)	3/90	0.538099	0.752966	1.06753	0.66156	SOCS3;LIFR;TNFRSF1A
protein tetramerization (GO:0051262)	3/90	0.538099	0.752966	1.06753	0.66156	ALDH1A3;ATPIF1;S100A10
regulation of JNK cascade (GO:0046328)	3/90	0.538099	0.752966	1.06753	0.66156	APP;EGFR;MAP3K5
lipid transport (GO:0006869)	3/91	0.545596	0.755483	1.05534	0.639405	MT-TP;ABCA10;PLTP
regulation of protein catabolic process (GO:0042176)	3/91	0.545596	0.755483	1.05534	0.639405	LRP1;TIPARP;EGFR
negative regulation of kinase activity (GO:0033673)	3/91	0.545596	0.755483	1.05534	0.639405	FLRT2;HNRNPU;DCN
cholesterol homeostasis (GO:0042632)	2/58	0.545903	0.755483	1.10565	0.669268	XBP1;INSIG1
sterol homeostasis (GO:0055092)	2/58	0.545903	0.755483	1.10565	0.669268	XBP1;INSIG1
post-Golgi vesicle-mediated transport (GO:0006892)	2/58	0.545903	0.755483	1.10565	0.669268	RAB14;VPS13C
regulation of voltage-gated calcium channel activity (GO:1901385)	1/25	0.548641	0.755483	1.29	0.774402	AHNAK
regulation of telomere maintenance (GO:0032204)	1/25	0.548641	0.755483	1.29	0.774402	TINF2
protein import into nucleus, translocation (GO:0000060)	1/25	0.548641	0.755483	1.29	0.774402	PHB2
glial cell differentiation (GO:0010001)	1/25	0.548641	0.755483	1.29	0.774402	NFIB
respiratory chain complex IV assembly (GO:0008535)	1/25	0.548641	0.755483	1.29	0.774402	MT-CO3
negative regulation of gene expression, epigenetic (GO:0045814)	1/25	0.548641	0.755483	1.29	0.774402	CREBZF
regulation of protein ubiquitination involved in ubiquitin-dependent protein catabolic process (GO:2000058)	1/25	0.548641	0.755483	1.29	0.774402	PTEN
cyclic nucleotide metabolic process (GO:0009187)	1/25	0.548641	0.755483	1.29	0.774402	GUCY1A2
inorganic cation import across plasma membrane (GO:0098659)	1/25	0.548641	0.755483	1.29	0.774402	ATP2B4
peptide catabolic process (GO:0043171)	1/25	0.548641	0.755483	1.29	0.774402	CTSH
in utero embryonic development (GO:0001701)	1/25	0.548641	0.755483	1.29	0.774402	RARRES2
positive regulation of leukocyte mediated cytotoxicity (GO:0001912)	1/25	0.548641	0.755483	1.29	0.774402	HLA-E
response to alcohol (GO:0097305)	1/25	0.548641	0.755483	1.29	0.774402	TGFBR3
regulation of lamellipodium assembly (GO:0010591)	1/25	0.548641	0.755483	1.29	0.774402	CDC42
regulation of apoptotic signaling pathway (GO:2001233)	1/25	0.548641	0.755483	1.29	0.774402	CTSH
negative regulation of insulin receptor signaling pathway (GO:0046627)	1/25	0.548641	0.755483	1.29	0.774402	SOCS3
positive regulation of Rho protein signal transduction (GO:0035025)	1/25	0.548641	0.755483	1.29	0.774402	COL3A1
3'-phosphoadenosine 5'-phosphosulfate metabolic process (GO:0050427)	1/25	0.548641	0.755483	1.29	0.774402	PAPSS2
peptidyl-tyrosine dephosphorylation (GO:0035335)	1/25	0.548641	0.755483	1.29	0.774402	PTPN13
regulation of cellular protein localization (GO:1903827)	1/25	0.548641	0.755483	1.29	0.774402	SETD2
positive regulation of peptidyl-threonine phosphorylation (GO:0010800)	1/25	0.548641	0.755483	1.29	0.774402	APP
regulation of protein import into nucleus (GO:0042306)	1/25	0.548641	0.755483	1.29	0.774402	TPR
protein homooligomerization (GO:0051260)	6/190	0.548932	0.755483	1.00929	0.605354	COLEC12;PRNP;ALDH1A3;RNF213;SCARA5;ATPIF1
regulation of pathway-restricted SMAD protein phosphorylation (GO:0060393)	2/59	0.555192	0.763665	1.0862	0.639165	DAB2;INHBA
cytoskeleton organization (GO:0007010)	4/126	0.559029	0.767148	1.01481	0.590168	CDC42;DST;RHOBTB3;SYNE1
cotranslational protein targeting to membrane (GO:0006613)	3/93	0.560376	0.767148	1.03178	0.597553	RPL37;RPS21;RPL6
proteolysis involved in cellular protein catabolic process (GO:0051603)	3/93	0.560376	0.767148	1.03178	0.597553	CTSH;MARCH6;CTSC
apoptotic cell clearance (GO:0043277)	1/26	0.562786	0.767148	1.23834	0.711865	LRP1
cytoskeleton-dependent intracellular transport (GO:0030705)	1/26	0.562786	0.767148	1.23834	0.711865	TUBA1A
lipid modification (GO:0030258)	1/26	0.562786	0.767148	1.23834	0.711865	PLPP3
nucleotide biosynthetic process (GO:0009165)	1/26	0.562786	0.767148	1.23834	0.711865	GUCY1A2
regulation of NF-kappaB import into nucleus (GO:0042345)	1/26	0.562786	0.767148	1.23834	0.711865	APP
response to ketone (GO:1901654)	1/26	0.562786	0.767148	1.23834	0.711865	TGFBR3
negative chemotaxis (GO:0050919)	1/26	0.562786	0.767148	1.23834	0.711865	SEMA3D
negative regulation of cellular response to insulin stimulus (GO:1900077)	1/26	0.562786	0.767148	1.23834	0.711865	SOCS3
regulation of histone acetylation (GO:0035065)	1/26	0.562786	0.767148	1.23834	0.711865	KMT2A
phosphatidylethanolamine acyl-chain remodeling (GO:0036152)	1/26	0.562786	0.767148	1.23834	0.711865	RARRES3
endocrine system development (GO:0035270)	1/26	0.562786	0.767148	1.23834	0.711865	MDK
cation transmembrane transport (GO:0098655)	1/26	0.562786	0.767148	1.23834	0.711865	SLC7A2
RNA biosynthetic process (GO:0032774)	1/26	0.562786	0.767148	1.23834	0.711865	TCF4
non-canonical Wnt signaling pathway (GO:0035567)	4/127	0.565301	0.770143	1.00651	0.57411	CDC42;SFRP1;FZD3;AGO2
ncRNA processing (GO:0034470)	7/227	0.569324	0.775188	0.984565	0.554611	ZCCHC11;DDX47;AGO2;RPL37;DICER1;RPS21;RPL6
RNA 3'-end processing (GO:0031123)	2/61	0.573364	0.775366	1.04927	0.583641	ZCCHC11;SRSF6
negative regulation of MAP kinase activity (GO:0043407)	2/61	0.573364	0.775366	1.04927	0.583641	SPRY1;HIPK3
cellular protein localization (GO:0034613)	10/327	0.574746	0.775366	0.975921	0.540492	NIPBL;RAB5B;CTTN;RAB14;RAB24;COPZ2;EGFR;VCL;SEC31A;TMED4
regulation of B cell activation (GO:0050864)	3/95	0.574862	0.775366	1.00925	0.558744	TRBC2;ZFP36L2;ZFP36L1
regulation of heart contraction (GO:0008016)	3/95	0.574862	0.775366	1.00925	0.558744	AHCYL1;ASPH;ATP2B4
regulation of calcium ion transmembrane transporter activity (GO:1901019)	1/27	0.576488	0.775366	1.19065	0.655808	AHNAK
regulation of intracellular steroid hormone receptor signaling pathway (GO:0033143)	1/27	0.576488	0.775366	1.19065	0.655808	EP300
phosphatidylinositol phosphorylation (GO:0046854)	1/27	0.576488	0.775366	1.19065	0.655808	PIK3R1
negative regulation of synaptic transmission (GO:0050805)	1/27	0.576488	0.775366	1.19065	0.655808	PTEN
leukocyte cell-cell adhesion (GO:0007159)	1/27	0.576488	0.775366	1.19065	0.655808	VCAM1
endocytic recycling (GO:0032456)	1/27	0.576488	0.775366	1.19065	0.655808	RAB14
negative regulation of small GTPase mediated signal transduction (GO:0051058)	1/27	0.576488	0.775366	1.19065	0.655808	SPRY1
regulation of double-strand break repair via homologous recombination (GO:0010569)	1/27	0.576488	0.775366	1.19065	0.655808	SETD2
transcription from RNA polymerase III promoter (GO:0006383)	1/27	0.576488	0.775366	1.19065	0.655808	TROVE2
microtubule polymerization (GO:0046785)	1/27	0.576488	0.775366	1.19065	0.655808	MAP7D3
regulation of neurotransmitter secretion (GO:0046928)	1/27	0.576488	0.775366	1.19065	0.655808	RIMS2
regulation of protein targeting to membrane (GO:0090313)	1/27	0.576488	0.775366	1.19065	0.655808	PRNP
protein targeting to vacuole (GO:0006623)	1/27	0.576488	0.775366	1.19065	0.655808	VPS13C
cargo loading into vesicle (GO:0035459)	1/27	0.576488	0.775366	1.19065	0.655808	SEC31A
negative regulation of organelle assembly (GO:1902116)	1/27	0.576488	0.775366	1.19065	0.655808	NBDY
protein localization to chromosome (GO:0034502)	1/27	0.576488	0.775366	1.19065	0.655808	TINF2
cellular response to glucose stimulus (GO:0071333)	1/27	0.576488	0.775366	1.19065	0.655808	XBP1
positive regulation of I-kappaB kinase/NF-kappaB signaling (GO:0043123)	5/163	0.580979	0.780583	0.979229	0.531761	APP;MAVS;S100A4;TMED4;TNFRSF1A
positive regulation of catabolic process (GO:0009896)	2/62	0.582245	0.780583	1.03173	0.558025	LRP1;TIPARP
diterpenoid metabolic process (GO:0016101)	2/62	0.582245	0.780583	1.03173	0.558025	LRP1;RARRES2
cellular protein catabolic process (GO:0044257)	2/62	0.582245	0.780583	1.03173	0.558025	CTSH;CTSC
protein localization to plasma membrane (GO:0072659)	4/130	0.583818	0.780583	0.982392	0.52869	GOLGA4;SPTBN1;S100A10;TNFRSF1A
positive regulation of neuron projection development (GO:0010976)	3/97	0.589046	0.780583	0.987671	0.522725	RIMS2;NTRK2;NPTN
protein targeting to ER (GO:0045047)	3/97	0.589046	0.780583	0.987671	0.522725	RPL37;RPS21;RPL6
negative regulation of endocytosis (GO:0045806)	1/28	0.589762	0.780583	1.14649	0.605387	LGALS3
cellular response to ketone (GO:1901655)	1/28	0.589762	0.780583	1.14649	0.605387	SFRP1
cellular response to alcohol (GO:0097306)	1/28	0.589762	0.780583	1.14649	0.605387	SFRP1
RNA phosphodiester bond hydrolysis (GO:0090501)	1/28	0.589762	0.780583	1.14649	0.605387	DICER1
negative regulation of proteasomal protein catabolic process (GO:1901799)	1/28	0.589762	0.780583	1.14649	0.605387	TAF9
negative regulation of response to DNA damage stimulus (GO:2001021)	1/28	0.589762	0.780583	1.14649	0.605387	CXCL12
chondrocyte differentiation (GO:0002062)	1/28	0.589762	0.780583	1.14649	0.605387	NFIB
positive regulation of protein tyrosine kinase activity (GO:0061098)	1/28	0.589762	0.780583	1.14649	0.605387	PRNP
regulation of transmembrane receptor protein serine/threonine kinase signaling pathway (GO:0090092)	1/28	0.589762	0.780583	1.14649	0.605387	LTBP4
lytic vacuole organization (GO:0080171)	1/28	0.589762	0.780583	1.14649	0.605387	TMEM106B
positive regulation of cell communication (GO:0010647)	1/28	0.589762	0.780583	1.14649	0.605387	RIMS2
negative regulation of JNK cascade (GO:0046329)	1/28	0.589762	0.780583	1.14649	0.605387	HIPK3
regulation of lipid biosynthetic process (GO:0046890)	1/28	0.589762	0.780583	1.14649	0.605387	C3
triglyceride homeostasis (GO:0070328)	1/28	0.589762	0.780583	1.14649	0.605387	XBP1
cGMP metabolic process (GO:0046068)	1/28	0.589762	0.780583	1.14649	0.605387	GUCY1A2
dopamine receptor signaling pathway (GO:0007212)	1/28	0.589762	0.780583	1.14649	0.605387	GNAS
positive regulation of lipid biosynthetic process (GO:0046889)	1/28	0.589762	0.780583	1.14649	0.605387	SREBF1
ventricular septum development (GO:0003281)	1/28	0.589762	0.780583	1.14649	0.605387	TGFBR3
protein K63-linked deubiquitination (GO:0070536)	1/28	0.589762	0.780583	1.14649	0.605387	USP33
primary neural tube formation (GO:0014020)	1/28	0.589762	0.780583	1.14649	0.605387	DLC1
positive regulation of fibroblast proliferation (GO:0048146)	1/28	0.589762	0.780583	1.14649	0.605387	FN1
kidney development (GO:0001822)	2/63	0.59099	0.780583	1.01476	0.533723	NIPBL;CTSH
vesicle coating (GO:0006901)	2/63	0.59099	0.780583	1.01476	0.533723	CTSC;SEC31A
COPII vesicle coating (GO:0048208)	2/63	0.59099	0.780583	1.01476	0.533723	CTSC;SEC31A
vesicle targeting, rough ER to cis-Golgi (GO:0048207)	2/63	0.59099	0.780583	1.01476	0.533723	CTSC;SEC31A
positive regulation of cell projection organization (GO:0031346)	2/63	0.59099	0.780583	1.01476	0.533723	NTRK2;NPTN
regulation of mitotic cell cycle (GO:0007346)	5/165	0.59183	0.781268	0.966888	0.507167	APP;BTG2;NRK;HNRNPU;IQGAP1
cellular response to hypoxia (GO:0071456)	4/132	0.595906	0.785947	0.966941	0.500559	SFRP1;CREBBP;EP300;ZFP36L1
response to UV (GO:0009411)	3/98	0.596023	0.785947	0.977224	0.505689	CREBBP;EP300;EGFR
positive regulation of endocytosis (GO:0045807)	2/64	0.599597	0.787763	0.998346	0.510652	DAB2;LRP1
cellular response to decreased oxygen levels (GO:0036294)	2/64	0.599597	0.787763	0.998346	0.510652	SFRP1;ZFP36L1
synaptic vesicle endocytosis (GO:0048488)	1/29	0.602621	0.787763	1.10549	0.559893	CANX
keratan sulfate biosynthetic process (GO:0018146)	1/29	0.602621	0.787763	1.10549	0.559893	LUM
tube closure (GO:0060606)	1/29	0.602621	0.787763	1.10549	0.559893	DLC1
positive regulation of histone modification (GO:0031058)	1/29	0.602621	0.787763	1.10549	0.559893	NIPBL
regulation of embryonic development (GO:0045995)	1/29	0.602621	0.787763	1.10549	0.559893	NIPBL
lysosome localization (GO:0032418)	1/29	0.602621	0.787763	1.10549	0.559893	TMEM106B
negative regulation of lymphocyte proliferation (GO:0050672)	1/29	0.602621	0.787763	1.10549	0.559893	GPNMB
regulation of chromosome segregation (GO:0051983)	1/29	0.602621	0.787763	1.10549	0.559893	CDC42
coenzyme biosynthetic process (GO:0009108)	1/29	0.602621	0.787763	1.10549	0.559893	ATPIF1
synaptic vesicle recycling (GO:0036465)	1/29	0.602621	0.787763	1.10549	0.559893	CANX
regulation of activated T cell proliferation (GO:0046006)	1/29	0.602621	0.787763	1.10549	0.559893	PRNP
amino acid transmembrane transport (GO:0003333)	1/29	0.602621	0.787763	1.10549	0.559893	SLC38A2
regulation of cellular biosynthetic process (GO:0031326)	1/29	0.602621	0.787763	1.10549	0.559893	C3
carbohydrate derivative biosynthetic process (GO:1901137)	1/29	0.602621	0.787763	1.10549	0.559893	GK5
glycosaminoglycan biosynthetic process (GO:0006024)	3/99	0.602923	0.787763	0.966994	0.489266	CHSY1;LUM;DCN
chromatin assembly (GO:0031497)	2/65	0.608067	0.793629	0.982448	0.488739	KAT6B;GATAD1
defense response to Gram-positive bacterium (GO:0050830)	2/65	0.608067	0.793629	0.982448	0.488739	RARRES2;HLA-E
regulation of lipid metabolic process (GO:0019216)	3/100	0.609744	0.793806	0.956976	0.473431	CREBBP;RARRES2;FADS1
mRNA-containing ribonucleoprotein complex export from nucleus (GO:0071427)	3/100	0.609744	0.793806	0.956976	0.473431	TPR;SRSF6;SRSF10
ribosomal large subunit assembly (GO:0000027)	1/30	0.615077	0.793806	1.06731	0.518722	RPL6
regulation of defense response to virus by host (GO:0050691)	1/30	0.615077	0.793806	1.06731	0.518722	MAVS
hippo signaling (GO:0035329)	1/30	0.615077	0.793806	1.06731	0.518722	SAV1
replication fork processing (GO:0031297)	1/30	0.615077	0.793806	1.06731	0.518722	BOD1L1
positive regulation of cyclin-dependent protein serine/threonine kinase activity (GO:0045737)	1/30	0.615077	0.793806	1.06731	0.518722	EGFR
cellular response to cAMP (GO:0071320)	1/30	0.615077	0.793806	1.06731	0.518722	ZFP36L1
negative regulation of secretion by cell (GO:1903531)	1/30	0.615077	0.793806	1.06731	0.518722	ANXA1
cyclic purine nucleotide metabolic process (GO:0052652)	1/30	0.615077	0.793806	1.06731	0.518722	GUCY1A2
regulation of cell adhesion mediated by integrin (GO:0033628)	1/30	0.615077	0.793806	1.06731	0.518722	CYP1B1
regulation of cation transmembrane transport (GO:1904062)	1/30	0.615077	0.793806	1.06731	0.518722	ATP2B4
regulation of intracellular estrogen receptor signaling pathway (GO:0033146)	1/30	0.615077	0.793806	1.06731	0.518722	CNOT2
aminoglycan metabolic process (GO:0006022)	1/30	0.615077	0.793806	1.06731	0.518722	DCN
ATP-dependent chromatin remodeling (GO:0043044)	1/30	0.615077	0.793806	1.06731	0.518722	SMARCA1
regulation of blood coagulation (GO:0030193)	1/30	0.615077	0.793806	1.06731	0.518722	SERPINE2
regulation of protein polymerization (GO:0032271)	1/30	0.615077	0.793806	1.06731	0.518722	ARHGAP28
CENP-A containing nucleosome assembly (GO:0034080)	1/30	0.615077	0.793806	1.06731	0.518722	CENPW
CENP-A containing chromatin organization (GO:0061641)	1/30	0.615077	0.793806	1.06731	0.518722	CENPW
regulation of sodium ion transmembrane transport (GO:1902305)	1/30	0.615077	0.793806	1.06731	0.518722	ATP2B4
negative regulation of cell morphogenesis involved in differentiation (GO:0010771)	1/30	0.615077	0.793806	1.06731	0.518722	PTEN
cellular response to light stimulus (GO:0071482)	2/66	0.6164	0.793926	0.967047	0.467915	CREBBP;EP300
intracellular steroid hormone receptor signaling pathway (GO:0030518)	2/66	0.6164	0.793926	0.967047	0.467915	DDX17;THRAP3
JNK cascade (GO:0007254)	2/66	0.6164	0.793926	0.967047	0.467915	SPAG9;MAP3K5
Golgi vesicle transport (GO:0048193)	8/271	0.616479	0.793926	0.940652	0.455022	GOLGA3;GOLGB1;COPZ2;SPTBN1;CTSC;SEC31A;TMED4;TAPBP
cellular response to UV (GO:0034644)	2/67	0.624596	0.801698	0.95212	0.448115	CREBBP;EP300
negative regulation of cell-cell adhesion (GO:0022408)	1/31	0.627143	0.801698	1.03168	0.481362	KLF4
positive regulation of ubiquitin-protein transferase activity (GO:0051443)	1/31	0.627143	0.801698	1.03168	0.481362	PTEN
negative regulation of blood vessel endothelial cell migration (GO:0043537)	1/31	0.627143	0.801698	1.03168	0.481362	KLF4
alpha-amino acid metabolic process (GO:1901605)	1/31	0.627143	0.801698	1.03168	0.481362	MUT
regulation of glucose import (GO:0046324)	1/31	0.627143	0.801698	1.03168	0.481362	PIK3R1
positive regulation of protein dephosphorylation (GO:0035307)	1/31	0.627143	0.801698	1.03168	0.481362	DLC1
secondary alcohol metabolic process (GO:1902652)	1/31	0.627143	0.801698	1.03168	0.481362	SQLE
positive regulation of viral genome replication (GO:0045070)	1/31	0.627143	0.801698	1.03168	0.481362	DDX3X
regulation of protein autophosphorylation (GO:0031952)	1/31	0.627143	0.801698	1.03168	0.481362	GPNMB
cofactor biosynthetic process (GO:0051188)	1/31	0.627143	0.801698	1.03168	0.481362	FAM96B
positive regulation of interleukin-1 beta production (GO:0032731)	1/31	0.627143	0.801698	1.03168	0.481362	EGR1
lysosome organization (GO:0007040)	1/31	0.627143	0.801698	1.03168	0.481362	TMEM106B
positive regulation of bone mineralization (GO:0030501)	1/31	0.627143	0.801698	1.03168	0.481362	ANO6
positive regulation of hydrolase activity (GO:0051345)	5/172	0.628551	0.803075	0.926022	0.429987	SFRP1;DNAJC10;CTSH;MUT;S100A10
regulation of vesicle-mediated transport (GO:0060627)	4/138	0.630885	0.805633	0.923357	0.425327	RIMS2;NRP1;RAB5B;RAB14
regulation of gene expression (GO:0010468)	31/1037	0.63154	0.806045	0.951281	0.437203	APP;ZNF395;SETD2;DDX3X;AHNAK;RPL6;ZFP36L1;RIMS2;ITGB8;CTSH;EP300;SRSF10;FADS1;ZKSCAN1;NTRK2;EGR1;CREBBP;GSN;TIPARP;FN1;INHBA;KLF4;PARP14;AES;TAPBP;SFRP1;NFIA;KAT6B;CD46;HSPA1B;RBMS3
COPII-coated vesicle budding (GO:0090114)	2/68	0.632657	0.806621	0.937646	0.42928	CTSC;SEC31A
regulation of actin filament polymerization (GO:0030833)	2/68	0.632657	0.806621	0.937646	0.42928	CTTN;ARHGAP28
peptide metabolic process (GO:0006518)	3/104	0.636238	0.808542	0.918885	0.415504	GSTA1;CPZ;GSTM5
gene expression (GO:0010467)	12/411	0.638001	0.808542	0.929441	0.417705	DDX17;CREBZF;AGO2;TPR;HNRNPU;RRBP1;RPL37;SRSF6;SMARCA1;SRSF10;RPS21;RPL6
peptide biosynthetic process (GO:0043043)	5/174	0.638668	0.808542	0.914968	0.410244	AGO2;RRBP1;RPL37;RPS21;RPL6
cellular response to amino acid stimulus (GO:0071230)	1/32	0.638831	0.808542	0.998348	0.447375	XBP1
regulation of glutamate receptor signaling pathway (GO:1900449)	1/32	0.638831	0.808542	0.998348	0.447375	APP
central nervous system neuron differentiation (GO:0021953)	1/32	0.638831	0.808542	0.998348	0.447375	NTRK2
chromatin remodeling at centromere (GO:0031055)	1/32	0.638831	0.808542	0.998348	0.447375	CENPW
negative regulation of BMP signaling pathway (GO:0030514)	1/32	0.638831	0.808542	0.998348	0.447375	FBN1
cyclic-nucleotide-mediated signaling (GO:0019935)	1/32	0.638831	0.808542	0.998348	0.447375	RIMS2
purine ribonucleoside triphosphate metabolic process (GO:0009205)	1/32	0.638831	0.808542	0.998348	0.447375	HSPA1B
negative regulation of fat cell differentiation (GO:0045599)	1/32	0.638831	0.808542	0.998348	0.447375	ZFP36L2
mismatch repair (GO:0006298)	1/32	0.638831	0.808542	0.998348	0.447375	SETD2
positive regulation of myeloid leukocyte differentiation (GO:0002763)	1/32	0.638831	0.808542	0.998348	0.447375	ZFP36L1
vasculogenesis (GO:0001570)	1/32	0.638831	0.808542	0.998348	0.447375	TGFBR3
regulation of endothelial cell migration (GO:0010594)	2/69	0.640581	0.809355	0.923603	0.411354	NRP1;DCN
positive regulation of plasma membrane bounded cell projection assembly (GO:0120034)	2/69	0.640581	0.809355	0.923603	0.411354	CDC42;NRP1
negative regulation of sequence-specific DNA binding transcription factor activity (GO:0043433)	4/140	0.642104	0.809355	0.909684	0.402995	PRNP;CYP1B1;KLF4;PHB2
positive regulation of Wnt signaling pathway (GO:0030177)	4/140	0.642104	0.809355	0.909684	0.402995	COL1A1;SFRP1;DDX3X;RSPO3
regulation of cellular component organization (GO:0051128)	4/140	0.642104	0.809355	0.909684	0.402995	RAB5B;GSN;RAB14;LTBP4
mRNA export from nucleus (GO:0006406)	3/105	0.642662	0.809355	0.909829	0.402269	TPR;SRSF6;SRSF10
modification-dependent protein catabolic process (GO:0019941)	4/141	0.647629	0.809355	0.902997	0.392296	XBP1;RNF213;USP33;PCYOX1
stress-activated protein kinase signaling cascade (GO:0031098)	2/70	0.64837	0.809355	0.909974	0.394285	NRK;MAP3K5
positive regulation of proteasomal ubiquitin-dependent protein catabolic process (GO:0032436)	2/70	0.64837	0.809355	0.909974	0.394285	DAB2;HSPA1B
snRNA transcription (GO:0009301)	2/70	0.64837	0.809355	0.909974	0.394285	TAF9;RPRD2
interferon-gamma-mediated signaling pathway (GO:0060333)	2/70	0.64837	0.809355	0.909974	0.394285	VCAM1;HLA-E
snRNA transcription from RNA polymerase II promoter (GO:0042795)	2/70	0.64837	0.809355	0.909974	0.394285	TAF9;RPRD2
negative regulation of developmental process (GO:0051093)	2/70	0.64837	0.809355	0.909974	0.394285	SFRP1;NFIB
activation of MAPKK activity (GO:0000186)	1/33	0.650154	0.809355	0.9671	0.416381	MAP3K5
positive regulation of cell-cell adhesion (GO:0022409)	1/33	0.650154	0.809355	0.9671	0.416381	PLPP3
negative regulation of neurogenesis (GO:0050768)	1/33	0.650154	0.809355	0.9671	0.416381	COL3A1
regulation of T cell differentiation (GO:0045580)	1/33	0.650154	0.809355	0.9671	0.416381	XBP1
neural tube closure (GO:0001843)	1/33	0.650154	0.809355	0.9671	0.416381	DLC1
tRNA-containing ribonucleoprotein complex export from nucleus (GO:0071431)	1/33	0.650154	0.809355	0.9671	0.416381	TPR
tRNA export from nucleus (GO:0006409)	1/33	0.650154	0.809355	0.9671	0.416381	TPR
intra-Golgi vesicle-mediated transport (GO:0006891)	1/33	0.650154	0.809355	0.9671	0.416381	GOLGA3
establishment or maintenance of epithelial cell apical/basal polarity (GO:0045197)	1/33	0.650154	0.809355	0.9671	0.416381	CDC42
exonucleolytic nuclear-transcribed mRNA catabolic process involved in deadenylation-dependent decay (GO:0043928)	1/33	0.650154	0.809355	0.9671	0.416381	DDX6
regulation of DNA recombination (GO:0000018)	1/33	0.650154	0.809355	0.9671	0.416381	SETD2
positive regulation of biomineral tissue development (GO:0070169)	1/33	0.650154	0.809355	0.9671	0.416381	ANO6
regulation of phosphatidylinositol 3-kinase activity (GO:0043551)	1/33	0.650154	0.809355	0.9671	0.416381	PIK3R1
positive regulation of nucleocytoplasmic transport (GO:0046824)	1/33	0.650154	0.809355	0.9671	0.416381	TPR
positive regulation of locomotion (GO:0040017)	1/33	0.650154	0.809355	0.9671	0.416381	RARRES2
regulation of intracellular protein transport (GO:0033157)	1/33	0.650154	0.809355	0.9671	0.416381	TPR
regulation of neurotransmitter receptor activity (GO:0099601)	1/33	0.650154	0.809355	0.9671	0.416381	APP
positive regulation of organelle organization (GO:0010638)	1/33	0.650154	0.809355	0.9671	0.416381	ANXA1
regulation of interleukin-12 production (GO:0032655)	1/33	0.650154	0.809355	0.9671	0.416381	PIBF1
mitochondrial translation (GO:0032543)	3/107	0.655268	0.814885	0.89224	0.377159	MRPL53;MRPL38;IARS2
negative regulation of response to external stimulus (GO:0032102)	3/107	0.655268	0.814885	0.89224	0.377159	PTEN;KLF4;TNFRSF1A
regulation of cation channel activity (GO:2001257)	2/71	0.656025	0.815408	0.896739	0.378026	APP;AHNAK
cellular response to lipid (GO:0071396)	5/178	0.658385	0.815464	0.893627	0.373506	ZFP36;SFRP1;XBP1;INSIG1;EGFR
regulation of double-strand break repair (GO:2000779)	1/34	0.661122	0.815464	0.937745	0.388055	SETD2
positive regulation of leukocyte migration (GO:0002687)	1/34	0.661122	0.815464	0.937745	0.388055	LGALS3
negative regulation of DNA binding (GO:0043392)	1/34	0.661122	0.815464	0.937745	0.388055	JUN
negative regulation of cellular metabolic process (GO:0031324)	1/34	0.661122	0.815464	0.937745	0.388055	EDNRB
keratan sulfate metabolic process (GO:0042339)	1/34	0.661122	0.815464	0.937745	0.388055	LUM
response to amino acid (GO:0043200)	1/34	0.661122	0.815464	0.937745	0.388055	XBP1
response to peptide (GO:1901652)	1/34	0.661122	0.815464	0.937745	0.388055	PRNP
positive regulation of DNA binding (GO:0043388)	1/34	0.661122	0.815464	0.937745	0.388055	NIPBL
positive regulation of cytokinesis (GO:0032467)	1/34	0.661122	0.815464	0.937745	0.388055	CDC42
ventricular cardiac muscle tissue morphogenesis (GO:0055010)	1/34	0.661122	0.815464	0.937745	0.388055	TGFBR3
regulation of insulin receptor signaling pathway (GO:0046626)	1/34	0.661122	0.815464	0.937745	0.388055	SOCS3
negative regulation of endothelial cell migration (GO:0010596)	1/34	0.661122	0.815464	0.937745	0.388055	DCN
endoplasmic reticulum organization (GO:0007029)	1/34	0.661122	0.815464	0.937745	0.388055	SEC31A
cellular macromolecular complex assembly (GO:0034622)	1/34	0.661122	0.815464	0.937745	0.388055	TCF4
regulation of cytokine production (GO:0001817)	3/108	0.661451	0.815464	0.883696	0.365249	ANXA1;GPNMB;TRIM56
positive regulation of inflammatory response (GO:0050729)	2/73	0.670934	0.819822	0.871389	0.347758	IL6ST;TNFRSF1A
lymphocyte differentiation (GO:0030098)	2/73	0.670934	0.819822	0.871389	0.347758	VCAM1;LEPR
positive regulation of proteasomal protein catabolic process (GO:1901800)	2/73	0.670934	0.819822	0.871389	0.347758	DAB2;HSPA1B
lipid phosphorylation (GO:0046834)	1/35	0.671747	0.819822	0.910118	0.362112	PIK3R1
regulation of cyclin-dependent protein kinase activity (GO:1904029)	1/35	0.671747	0.819822	0.910118	0.362112	PTEN
antibacterial humoral response (GO:0019731)	1/35	0.671747	0.819822	0.910118	0.362112	HLA-E
nuclear-transcribed mRNA catabolic process, exonucleolytic (GO:0000291)	1/35	0.671747	0.819822	0.910118	0.362112	DDX6
negative regulation of protein kinase B signaling (GO:0051898)	1/35	0.671747	0.819822	0.910118	0.362112	PTEN
regulation of endothelial cell apoptotic process (GO:2000351)	1/35	0.671747	0.819822	0.910118	0.362112	ANO6
positive regulation of DNA replication (GO:0045740)	1/35	0.671747	0.819822	0.910118	0.362112	EGFR
apical junction assembly (GO:0043297)	1/35	0.671747	0.819822	0.910118	0.362112	VCL
maturation of SSU-rRNA from tricistronic rRNA transcript (SSU-rRNA, 5.8S rRNA, LSU-rRNA) (GO:0000462)	1/35	0.671747	0.819822	0.910118	0.362112	RPS21
tRNA transport (GO:0051031)	1/35	0.671747	0.819822	0.910118	0.362112	TPR
regulation of mitochondrial membrane potential (GO:0051881)	1/35	0.671747	0.819822	0.910118	0.362112	ATPIF1
membrane protein proteolysis (GO:0033619)	1/35	0.671747	0.819822	0.910118	0.362112	CTSH
regulation of phosphoprotein phosphatase activity (GO:0043666)	1/35	0.671747	0.819822	0.910118	0.362112	HSP90B1
carboxylic acid transmembrane transport (GO:1905039)	1/35	0.671747	0.819822	0.910118	0.362112	SLC38A2
flagellated sperm motility (GO:0030317)	1/35	0.671747	0.819822	0.910118	0.362112	ATP2B4
neural crest cell development (GO:0014032)	1/35	0.671747	0.819822	0.910118	0.362112	SEMA3D
DNA-dependent DNA replication maintenance of fidelity (GO:0045005)	1/35	0.671747	0.819822	0.910118	0.362112	BOD1L1
organonitrogen compound biosynthetic process (GO:1901566)	5/181	0.67271	0.820585	0.878257	0.348177	MT-RNR1;GSTA1;INHBA;PLPP3;GSTM5
protein oligomerization (GO:0051259)	6/217	0.677128	0.824499	0.878902	0.34268	COLEC12;PRNP;RNF213;AHNAK;ATPIF1;HBB
positive regulation of epithelial cell migration (GO:0010634)	2/74	0.67819	0.824499	0.859241	0.333667	NRP1;CTSH
glucose homeostasis (GO:0042593)	2/74	0.67819	0.824499	0.859241	0.333667	LEPR;PIK3R1
regulation of G-protein coupled receptor protein signaling pathway (GO:0008277)	2/74	0.67819	0.824499	0.859241	0.333667	C3;USP33
regulation of protein kinase activity (GO:0045859)	4/147	0.679579	0.824499	0.864839	0.334072	FLRT2;IQGAP1;CYR61;DCN
phosphate-containing compound metabolic process (GO:0006796)	5/183	0.682038	0.824499	0.868299	0.332272	GK5;PPIP5K2;RARRES3;PTEN;PLPP3
actin polymerization or depolymerization (GO:0008154)	1/36	0.682039	0.824499	0.884069	0.338305	GSN
histone exchange (GO:0043486)	1/36	0.682039	0.824499	0.884069	0.338305	CENPW
positive regulation of signaling (GO:0023056)	1/36	0.682039	0.824499	0.884069	0.338305	RIMS2
sodium ion transmembrane transport (GO:0035725)	1/36	0.682039	0.824499	0.884069	0.338305	ANO6
calcium ion transmembrane import into cytosol (GO:0097553)	1/36	0.682039	0.824499	0.884069	0.338305	ATP2B4
[truncated: 426 more rows]

## Sheet: GO_Cellular_Component_2018
Term	Overlap	P.value	Adjusted.P.value	Odds.Ratio	Combined.Score	Genes
mitochondrial proton-transporting ATP synthase complex (GO:0005753)	18/22	4.2538e-24	9.74121e-22	143.363	7715	ATPIF1;ATP5A1;USMG5;ATP5C1;ATP5J;ATP5G3;ATP5H;ATP5F1;ATP5G2;ATP5O;ATP5G1;ATP5L;ATP5J2;MT-ATP6;ATP5B;C14ORF2;ATP5E;ATP5D
endoplasmic reticulum lumen (GO:0005788)	30/270	1.99746e-09	2.28709e-07	4.013	80.386	APP;MT-TP;COL18A1;COL14A1;COL12A1;LAMC1;CYR61;HSP90B1;C3;ADAMTS5;KDELC2;PENK;QSOX1;CTSC;CRTAP;COL27A1;HSPA5;IGFBP4;IGFBP3;FN1;LAMB1;COL1A1;COL3A1;COL1A2;COL6A2;CANX;DNAJC10;COL6A1;COL6A3;FBN1
mitochondrial proton-transporting ATP synthase complex, coupling factor F(o) (GO:0000276)	6/7	6.25863e-09	4.77742e-07	187.481	3541.38	ATP5H;ATP5G3;ATP5F1;ATP5G2;ATP5G1;ATP5L
cytoplasmic ribonucleoprotein granule (GO:0036464)	18/170	6.74592e-06	0.000386204	3.7439	44.577	DDX6;DDX3X;HNRNPU;IQGAP1;NBDY;RPL6;PNRC1;ZFP36L1;SYNE1;PNRC2;CDC42;ZFP36;TUBA1A;NCL;CNOT2;AGO2;NFKBIZ;CTSH
mitochondrial inner membrane (GO:0005743)	26/341	2.9602e-05	0.00135577	2.62187	27.34	MT-ND6;ATP5S;MT-ND4;MT-ND5;MT-CO1;ATP5A1;MRPL38;ATP5C1;ATP5J;ATP5H;ATP5O;MT-ND3;PHB2;ATP5G1;MT-ND1;ATP5L;MT-ATP6;LGALS3;ATP5E;ATP5D;ATP5F1;ATP5J2;MRPL53;MT-CO2;MT-CO3;MT-CYB
focal adhesion (GO:0005925)	25/356	0.000155702	0.00594262	2.39317	20.9822	NRP1;AHNAK;LRP1;USP33;IQGAP1;RPL6;TRIOBP;EGFR;ACTG1;HSP90B1;MRC2;CDC42;FLRT2;ANXA1;GSN;HSPA5;DST;ANXA5;DAB2;CTTN;DLC1;VIM;CD46;HSPA1B;VCL
ribonucleoprotein granule (GO:0035770)	10/80	0.000192494	0.00629731	4.47681	38.3011	CDC42;DDX6;DDX3X;TUBA1A;NCL;NFKBIZ;HNRNPU;CTSH;IQGAP1;RPL6
P-body (GO:0000932)	9/68	0.000258311	0.00739414	4.77529	39.4504	DDX6;ZFP36;CNOT2;AGO2;NBDY;PNRC1;SYNE1;ZFP36L1;PNRC2
RISC-loading complex (GO:0070578)	3/9	0.00222597	0.0463408	15.5441	94.9368	ZFP36;AGO2;DICER1
RISC complex (GO:0016442)	3/9	0.00222597	0.0463408	15.5441	94.9368	DDX6;AGO2;DICER1
RNAi effector complex (GO:0031332)	3/9	0.00222597	0.0463408	15.5441	94.9368	DDX6;AGO2;DICER1
cytoplasmic vesicle lumen (GO:0060205)	11/129	0.00245155	0.0467837	2.91878	17.5449	CFD;C3;DDX3X;GSN;CRISPLD2;DLC1;HUWE1;HBB;CTSH;VCL;HSP90B1
platelet alpha granule lumen (GO:0031093)	7/67	0.0048732	0.0858434	3.64023	19.3806	CFD;APP;HGF;FN1;SERPING1;QSOX1;NHLRC2
secretory granule lumen (GO:0034774)	19/317	0.00545035	0.0891522	2.00372	10.4435	CFD;APP;GSN;DDX3X;HGF;RARRES2;FN1;HUWE1;C3;CLEC3B;CRISPLD2;DLC1;SERPING1;CTSH;QSOX1;NHLRC2;CTSC;VCL;FTL
endoribonuclease complex (GO:1902555)	3/13	0.00690288	0.103012	9.32456	46.3973	ZFP36;AGO2;DICER1
platelet alpha granule (GO:0031091)	8/90	0.00719735	0.103012	3.04554	15.0268	CFD;APP;SERPINE2;HGF;FN1;SERPING1;QSOX1;NHLRC2
FACIT collagen trimer (GO:0005593)	2/6	0.0134937	0.17167	15.5208	66.8255	COL14A1;COL12A1
membrane attack complex (GO:0005579)	2/6	0.0134937	0.17167	15.5208	66.8255	C6;C7
mitochondrial respiratory chain complex IV (GO:0005751)	3/17	0.0149578	0.174898	6.65902	27.9847	MT-CO1;MT-CO2;MT-CO3
ficolin-1-rich granule lumen (GO:1904813)	9/123	0.0152749	0.174898	2.46439	10.3049	CFD;DDX3X;GSN;CRISPLD2;HUWE1;HBB;CTSH;VCL;HSPA1B
endocytic vesicle lumen (GO:0071682)	3/18	0.0175394	0.184219	6.21477	25.1282	DLC1;HBB;HSP90B1
extrinsic component of external side of plasma membrane (GO:0031232)	2/7	0.0185023	0.184219	12.416	49.5382	ANXA1;SERPINE2
micro-ribonucleoprotein complex (GO:0035068)	2/7	0.0185023	0.184219	12.416	49.5382	AGO2;DICER1
mitochondrial respiratory chain complex I (GO:0005747)	5/51	0.0212489	0.20275	3.38304	13.0296	MT-ND4L;MT-ND4;MT-ND5;MT-ND3;MT-ND1
endoplasmic reticulum-Golgi intermediate compartment (GO:0005793)	7/95	0.0295145	0.270353	2.47837	8.731	HSPA5;GOLGB1;FN1;MAN1A1;CTSC;TMED4;TAPBP
U5 snRNP (GO:0005682)	3/23	0.0339343	0.298883	4.65987	15.7659	SNRPN;SNRNP200;PRPF8
U4/U6 x U5 tri-snRNP complex (GO:0046540)	3/25	0.0421027	0.357094	4.23581	13.4175	SNRPN;SNRNP200;PRPF8
integral component of lumenal side of endoplasmic reticulum membrane (GO:0071556)	3/29	0.0610791	0.498375	3.58341	10.0177	CANX;TAPBP;HLA-E
ficolin-1-rich granule (GO:0101002)	10/184	0.0643362	0.498375	1.79131	4.9147	CFD;LGALS3;DDX3X;GSN;CRISPLD2;HUWE1;HBB;CTSH;VCL;HSPA1B
mitochondrial respiratory chain complex III (GO:0005750)	2/14	0.0694253	0.498375	5.17147	13.7949	MT-CO1;MT-CYB
platelet dense granule lumen (GO:0031089)	2/14	0.0694253	0.498375	5.17147	13.7949	CLEC3B;RARRES2
endosomal part (GO:0044440)	3/31	0.0718182	0.498375	3.3271	8.76232	APP;ANXA1;EGFR
spliceosomal tri-snRNP complex (GO:0097526)	3/31	0.0718182	0.498375	3.3271	8.76232	SNRPN;SNRNP200;PRPF8
early endosome membrane (GO:0031901)	5/73	0.078464	0.51888	2.28592	5.81794	RAB5B;ANXA1;RAB14;EGFR;HLA-E
nuclear chromosome (GO:0000228)	4/52	0.0793048	0.51888	2.58923	6.56229	NIPBL;JUN;HNRNPU;LRPPRC
early endosome (GO:0005769)	11/222	0.0903622	0.56069	1.62442	3.90499	EEA1;NRP1;NTRK2;RAB5B;ANXA1;PARM1;VCAM1;LRP1;RAB14;EGFR;HLA-E
actin filament (GO:0005884)	4/55	0.0930403	0.56069	2.43654	5.78611	ANXA1;CTTN;IQGAP1;ACTG1
tertiary granule lumen (GO:1904724)	4/55	0.0930403	0.56069	2.43654	5.78611	DLC1;HBB;CTSH;QSOX1
U2-type prespliceosome (GO:0071004)	2/18	0.107644	0.617268	3.8778	8.64334	SNRPN;SF3B1
Golgi-associated vesicle (GO:0005798)	4/58	0.10782	0.617268	2.30082	5.12461	RAB14;CTSC;TMED4;SEC31A
spliceosomal snRNP complex (GO:0097525)	4/59	0.112968	0.630965	2.25887	4.92582	SNRPN;SNRNP200;PRPF8;SF3B1
U2-type spliceosomal complex (GO:0005684)	4/60	0.118222	0.644592	2.21842	4.73675	SRRM2;SNRPN;PRPF8;SF3B1
endocytic vesicle (GO:0030139)	6/108	0.123185	0.650774	1.82846	3.82893	RAB5B;RAB14;DLC1;RAB24;HBB;HSP90B1
nuclear heterochromatin (GO:0005720)	2/20	0.128415	0.650774	3.44658	7.07407	CBX5;HIST1H1E
polysome (GO:0005844)	4/63	0.134599	0.650774	2.10529	4.22207	AGO2;VIM;RPS21;RPL6
cytoplasmic stress granule (GO:0010494)	3/41	0.136237	0.650774	2.45028	4.8843	DDX6;ZFP36;DDX3X
platelet dense granule (GO:0042827)	2/21	0.139124	0.650774	3.26501	6.43988	CLEC3B;RARRES2
U2 snRNP (GO:0005686)	2/21	0.139124	0.650774	3.26501	6.43988	SNRPN;SF3B1
nuclear speck (GO:0016607)	13/296	0.139249	0.650774	1.43062	2.82047	SRRM2;DDX17;HNRNPU;PPP4R3B;PNN;THRAP3;NFKBIZ;TRIP11;SRSF6;SF3B1;SRSF10;HSPA1B;SRSF8
intrinsic component of external side of plasma membrane (GO:0031233)	2/22	0.150017	0.657592	3.1016	5.88376	PRNP;CNTN1
cell cortex part (GO:0044448)	3/44	0.158431	0.657592	2.27064	4.18352	GSN;CTTN;ASPH
prespliceosome (GO:0071010)	2/23	0.161072	0.657592	2.95375	5.39326	SNRPN;SF3B1
membrane raft (GO:0045121)	6/119	0.169936	0.657592	1.64953	2.92351	APP;PRNP;AHNAK;EGFR;S100A10;TNFRSF1A
axolemma (GO:0030673)	1/6	0.173723	0.657592	6.19808	10.8484	SPTBN1
protein kinase complex (GO:1902911)	1/6	0.173723	0.657592	6.19808	10.8484	MAP3K5
pre-snoRNP complex (GO:0070761)	1/6	0.173723	0.657592	6.19808	10.8484	TAF9
sex chromosome (GO:0000803)	1/6	0.173723	0.657592	6.19808	10.8484	HNRNPU
RNA polymerase II transcription factor complex (GO:0090575)	7/147	0.17844	0.657592	1.55363	2.6777	JUN;JUND;TAF9;HNRNPU;TCF4;FOS;JUNB
coated vesicle (GO:0030135)	4/71	0.182272	0.657592	1.85315	3.15453	DAB2;CTSC;TMED4;SEC31A
chromosome (GO:0005694)	5/97	0.187782	0.657592	1.6875	2.82229	JUN;SETD2;NIPBL;STAG2;HNRNPU
histone methyltransferase complex (GO:0035097)	3/49	0.197578	0.657592	2.02331	3.28104	CBX5;KMT2A;KMT2C
chromosome, centromeric region (GO:0000775)	3/49	0.197578	0.657592	2.02331	3.28104	CENPW;CBX5;STAG2
H3 histone acetyltransferase complex (GO:0070775)	1/7	0.199594	0.657592	5.1648	8.32293	KAT6B
NURF complex (GO:0016589)	1/7	0.199594	0.657592	5.1648	8.32293	SMARCA1
multivesicular body lumen (GO:0097486)	1/7	0.199594	0.657592	5.1648	8.32293	CTSH
extrinsic component of endosome membrane (GO:0031313)	1/7	0.199594	0.657592	5.1648	8.32293	ANXA1
MOZ/MORF histone acetyltransferase complex (GO:0070776)	1/7	0.199594	0.657592	5.1648	8.32293	KAT6B
shelterin complex (GO:0070187)	1/7	0.199594	0.657592	5.1648	8.32293	TINF2
MLL1/2 complex (GO:0044665)	2/27	0.206518	0.657592	2.48064	3.91288	KMT2A;TAF9
MLL1 complex (GO:0071339)	2/27	0.206518	0.657592	2.48064	3.91288	KMT2A;TAF9
COPII-coated ER to Golgi transport vesicle (GO:0030134)	4/75	0.207933	0.657592	1.74838	2.7459	CTSC;TMED4;HLA-E;SEC31A
integral component of endoplasmic reticulum membrane (GO:0030176)	6/128	0.212843	0.657592	1.52713	2.36277	HSPA5;CANX;RRBP1;MARCH6;HLA-E;TAPBP
Golgi stack (GO:0005795)	2/28	0.218096	0.657592	2.38511	3.6321	RAB14;GOLGB1
polysomal ribosome (GO:0042788)	2/28	0.218096	0.657592	2.38511	3.6321	RPS21;RPL6
cortical cytoskeleton (GO:0030863)	3/52	0.222079	0.657592	1.89914	2.85767	GSN;CTTN;DLC1
autolysosome (GO:0044754)	1/8	0.224655	0.657592	4.42674	6.60997	FTL
spectrin-associated cytoskeleton (GO:0014731)	1/8	0.224655	0.657592	4.42674	6.60997	SPTBN1
apical dendrite (GO:0097440)	1/8	0.224655	0.657592	4.42674	6.60997	MAP1B
nuclear periphery (GO:0034399)	4/78	0.227816	0.657592	1.67724	2.481	STAG2;TPR;HNRNPU;PHB2
U2-type catalytic step 2 spliceosome (GO:0071007)	2/29	0.229726	0.657592	2.29665	3.37807	SRRM2;PRPF8
spindle midzone (GO:0051233)	2/30	0.241396	0.682466	2.21451	3.14752	CDC42;HNRNPU
late endosome lumen (GO:0031906)	1/9	0.248933	0.692757	3.8732	5.38596	CTSH
vesicle coat (GO:0030120)	2/31	0.253091	0.692757	2.13804	2.93768	COPZ2;SEC31A
tertiary granule (GO:0070820)	7/164	0.254883	0.692757	1.38418	1.89211	LGALS3;RAB14;DLC1;HBB;CTSH;QSOX1;ANO6
polymeric cytoskeletal fiber (GO:0099513)	9/221	0.257137	0.692757	1.31845	1.79064	PNN;TUBA1A;ANXA1;CTTN;MAP1B;IQGAP1;VIM;LRPPRC;ACTG1
mitotic spindle (GO:0072686)	4/84	0.268857	0.70426	1.55096	2.03731	CDC42;STAG2;TPR;HNRNPU
nuclear chromatin (GO:0000790)	10/253	0.270344	0.70426	1.27806	1.67178	CREBBP;JUN;NIPBL;ZEB2;JUND;CBX5;HIST1H1E;TCF4;KLF4;JUNB
mitotic spindle midzone (GO:1990023)	1/10	0.272452	0.70426	3.44267	4.47648	HNRNPU
axon (GO:0030424)	6/141	0.280353	0.70426	1.37914	1.75386	APP;NRP1;NTRK2;NFIB;MAP1B;IQGAP1
nuclear matrix (GO:0016363)	3/59	0.281153	0.70426	1.66114	2.10775	STAG2;HNRNPU;PHB2
mitochondrial outer membrane (GO:0005741)	5/115	0.291978	0.70426	1.41004	1.73587	MAVS;VPS13C;ATP5G3;ATP5G2;PHB2
MLL3/4 complex (GO:0044666)	1/11	0.295236	0.70426	3.09824	3.7798	KMT2C
ISWI-type complex (GO:0031010)	1/11	0.295236	0.70426	3.09824	3.7798	SMARCA1
STAGA complex (GO:0030914)	1/11	0.295236	0.70426	3.09824	3.7798	TAF9
beta-catenin-TCF complex (GO:1990907)	1/11	0.295236	0.70426	3.09824	3.7798	TCF4
nuclear inclusion body (GO:0042405)	1/11	0.295236	0.70426	3.09824	3.7798	TPR
specific granule lumen (GO:0035580)	3/62	0.30693	0.718144	1.57643	1.86198	DLC1;QSOX1;VCL
Golgi membrane (GO:0000139)	16/442	0.311213	0.718144	1.16666	1.36182	APP;SREBF1;RHOBTB3;COPZ2;GLG1;SREBF2;TNFRSF1A;HLA-E;TAPBP;CDC42;GOLGA3;CHSY1;GOLGB1;TRIP11;MAN1A1;ACBD3
U4 snRNP (GO:0005687)	1/12	0.317307	0.718144	2.81644	3.23295	SNRPN
pericentric heterochromatin (GO:0005721)	1/12	0.317307	0.718144	2.81644	3.23295	CBX5
SAGA complex (GO:0000124)	1/12	0.317307	0.718144	2.81644	3.23295	TAF9
autophagosome (GO:0005776)	3/64	0.324167	0.718144	1.52459	1.71744	USP33;RAB24;FTL
phagocytic vesicle membrane (GO:0030670)	2/38	0.334666	0.718144	1.72169	1.8846	TAPBP;HLA-E
secondary lysosome (GO:0005767)	1/13	0.338688	0.718144	2.5816	2.79504	FTL
clathrin coat of endocytic vesicle (GO:0030128)	1/13	0.338688	0.718144	2.5816	2.79504	EGFR
AP-2 adaptor complex (GO:0030122)	1/13	0.338688	0.718144	2.5816	2.79504	EGFR
COPII vesicle coat (GO:0030127)	1/13	0.338688	0.718144	2.5816	2.79504	SEC31A
nuclear telomere cap complex (GO:0000783)	1/13	0.338688	0.718144	2.5816	2.79504	TINF2
nucleolar part (GO:0044452)	6/153	0.346281	0.727507	1.26577	1.34235	DAB2;CLEC3B;NFIB;NFIC;RAI14;JAZF1
transcription factor TFTC complex (GO:0033276)	1/14	0.3594	0.732952	2.38289	2.43846	TAF9
microtubule plus-end (GO:0035371)	1/14	0.3594	0.732952	2.38289	2.43846	DST
dystrophin-associated glycoprotein complex (GO:0016010)	1/14	0.3594	0.732952	2.38289	2.43846	SGCE
cytoskeleton (GO:0005856)	18/520	0.364553	0.732952	1.11297	1.12308	GSN;AHNAK;DST;RHOBTB3;IQGAP1;LSP1;TRIOBP;LRPPRC;HYPK;PJA2;ACTG1;CDC42;TUBA1A;CTTN;MAP7D3;VIM;SPTBN1;VCL
heterochromatin (GO:0000792)	2/41	0.368932	0.732952	1.589	1.58447	CBX5;HIST1H1E
very-low-density lipoprotein particle (GO:0034361)	1/15	0.379465	0.732952	2.21257	2.14397	PCYOX1
lamellar body (GO:0042599)	1/15	0.379465	0.732952	2.21257	2.14397	CTSH
trans-Golgi network transport vesicle (GO:0030140)	1/15	0.379465	0.732952	2.21257	2.14397	RAB14
COPI vesicle coat (GO:0030126)	1/15	0.379465	0.732952	2.21257	2.14397	COPZ2
nuclear body (GO:0016604)	21/618	0.380879	0.732952	1.09173	1.05382	DDX17;SRRM2;ATF7IP;CREBBP;CBX5;SCAF11;TINF2;HNRNPU;ZBTB20;PPP4R3B;HIPK3;PNN;THRAP3;PLAGL1;NFKBIZ;TRIP11;SRSF6;SF3B1;SRSF10;HSPA1B;SRSF8
intermediate filament cytoskeleton (GO:0045111)	3/71	0.384284	0.733341	1.36715	1.30751	PNN;VIM;PJA2
fibrillar center (GO:0001650)	5/131	0.391091	0.740164	1.22997	1.15471	DAB2;NFIB;NFIC;RAI14;JAZF1
COPI-coated vesicle membrane (GO:0030663)	1/16	0.398902	0.745057	2.06496	1.89778	COPZ2
endoplasmic reticulum tubular network (GO:0071782)	1/17	0.417732	0.745057	1.9358	1.68979	ASPH
clathrin adaptor complex (GO:0030131)	1/17	0.417732	0.745057	1.9358	1.68979	EGFR
intermediate filament (GO:0005882)	2/46	0.424371	0.745057	1.40807	1.20692	PNN;VIM
chromosomal region (GO:0098687)	3/76	0.42649	0.745057	1.27318	1.08496	CENPW;STAG2;TINF2
ribosome (GO:0005840)	3/76	0.42649	0.745057	1.27318	1.08496	RRBP1;RPS21;RPL6
Golgi subcompartment (GO:0098791)	16/479	0.431086	0.745057	1.07133	0.901468	SREBF1;COPZ2;GLG1;SREBF2;TNFRSF1A;HLA-E;TAPBP;CDC42;GOLGA3;GOLGA4;RAB14;CHSY1;GOLGB1;TRIP11;MAN1A1;ACBD3
recycling endosome membrane (GO:0055038)	2/47	0.43516	0.745057	1.37671	1.14548	RAB14;HLA-E
endoplasmic reticulum-Golgi intermediate compartment membrane (GO:0033116)	2/47	0.43516	0.745057	1.37671	1.14548	CTSC;TAPBP
MHC protein complex (GO:0042611)	1/18	0.435972	0.745057	1.82184	1.51245	HLA-E
AMPA glutamate receptor complex (GO:0032281)	1/18	0.435972	0.745057	1.82184	1.51245	OLFM2
anchored component of external side of plasma membrane (GO:0031362)	1/18	0.435972	0.745057	1.82184	1.51245	PRNP
nuclear euchromatin (GO:0005719)	1/18	0.435972	0.745057	1.82184	1.51245	JUN
lytic vacuole membrane (GO:0098852)	8/233	0.445753	0.754709	1.1017	0.890165	SLC48A1;SLC35F6;DAB2;AHNAK;LRP1;RAB14;COL6A1;TMEM106B
chromatin (GO:0000785)	10/296	0.448211	0.754709	1.08346	0.869468	CREBBP;JUN;NIPBL;ZEB2;JUND;STAG2;MAF;TCF4;KLF4;JUNB
small nuclear ribonucleoprotein complex (GO:0030532)	1/19	0.453642	0.757363	1.72053	1.35999	SNRPN
cytosolic small ribosomal subunit (GO:0022627)	2/49	0.456402	0.757363	1.31799	1.03381	DDX3X;RPS21
dendrite membrane (GO:0032590)	1/20	0.470759	0.764451	1.62989	1.22798	SGCE
spliceosomal complex (GO:0005681)	4/114	0.480269	0.764451	1.12622	0.825979	SNRPN;HNRNPR;SNRNP200;SF3B1
phagocytic vesicle (GO:0045335)	3/83	0.48373	0.764451	1.16136	0.843411	RAB14;TAPBP;HLA-E
cytoplasmic dynein complex (GO:0005868)	1/21	0.487341	0.764451	1.54832	1.11292	TPR
U1 snRNP (GO:0005685)	1/21	0.487341	0.764451	1.54832	1.11292	SNRPN
euchromatin (GO:0000791)	1/21	0.487341	0.764451	1.54832	1.11292	JUN
cortical actin cytoskeleton (GO:0030864)	2/52	0.48738	0.764451	1.23872	0.890282	GSN;DLC1
mitochondrial large ribosomal subunit (GO:0005762)	2/52	0.48738	0.764451	1.23872	0.890282	MRPL53;MRPL38
small ribosomal subunit (GO:0015935)	2/53	0.497458	0.768531	1.21437	0.847924	DDX3X;RPS21
ruffle membrane (GO:0032587)	2/53	0.497458	0.768531	1.21437	0.847924	DLC1;PSD3
telomerase holoenzyme complex (GO:0005697)	1/22	0.503404	0.768531	1.47451	1.01205	HNRNPU
microtubule end (GO:1990752)	1/22	0.503404	0.768531	1.47451	1.01205	DST
ER to Golgi transport vesicle membrane (GO:0012507)	2/54	0.507409	0.769514	1.19095	0.807987	HLA-E;SEC31A
perinuclear region of cytoplasm (GO:0048471)	12/378	0.521423	0.780365	1.01501	0.660966	APP;RAB14;MT-RNR2;USP33;CDK2AP1;S100A4;LAMB1;LRPPRC;HSPA1B;SEC31A;PAFAH1B1;HSP90B1
caveola (GO:0005901)	2/56	0.526921	0.780365	1.14672	0.734711	DLC1;ATP2B4
endoplasmic reticulum exit site (GO:0070971)	1/24	0.534038	0.780365	1.34616	0.844427	SEC31A
endosome lumen (GO:0031904)	1/24	0.534038	0.780365	1.34616	0.844427	APP
mitochondrion (GO:0005739)	32/1026	0.534784	0.780365	0.996145	0.62348	MT-ND6;CREBZF;SLC35F6;ATP5A1;ATP5C1;ATP5J;ATP5H;ATP5O;PHB2;ATP5G1;ATP5L;GK5;ATP5B;ATP5D;CYP1B1;IARS2;CMC4;ATPIF1;USMG5;ATP5F1;MUT;LRPPRC;SREBF2;TNFRSF1A;ATP5J2;MAVS;MT-RNR2;DNLZ;MT-CO2;MT-CO3;MT-CYB;HSPA1B
azurophil granule lumen (GO:0035578)	3/90	0.538099	0.780365	1.06753	0.66156	C3;CTSC;FTL
cytosolic ribosome (GO:0022626)	4/124	0.546341	0.780365	1.03183	0.623756	DDX3X;RPL37;RPS21;RPL6
serine/threonine protein kinase complex (GO:1902554)	1/25	0.548641	0.780365	1.29	0.774402	DAB2
mitotic spindle pole (GO:0097431)	1/25	0.548641	0.780365	1.29	0.774402	STAG2
centriolar satellite (GO:0034451)	1/25	0.548641	0.780365	1.29	0.774402	PIBF1
lysosome (GO:0005764)	13/422	0.563094	0.792855	0.98336	0.564752	SLC48A1;SLC35F6;AHNAK;LRP1;LUM;DCN;DAB2;RAB14;COL6A1;TMEM106B;CTSH;CTSC;PCYOX1
filopodium (GO:0030175)	2/60	0.564346	0.792855	1.06742	0.610656	CDC42;VCAM1
vacuolar lumen (GO:0005775)	5/161	0.569976	0.795276	0.991887	0.5576	C3;LUM;CTSC;DCN;FTL
actin cytoskeleton (GO:0015629)	9/294	0.57427	0.795276	0.977002	0.541901	ANXA1;GSN;CTTN;AHNAK;DLC1;IQGAP1;LSP1;TRIOBP;ACTG1
U12-type spliceosomal complex (GO:0005689)	1/27	0.576488	0.795276	1.19065	0.655808	SF3B1
vacuole (GO:0005773)	2/62	0.582245	0.798408	1.03173	0.558025	USP33;RAB24
rough endoplasmic reticulum (GO:0005791)	1/28	0.589762	0.803902	1.14649	0.605387	RAB14
Golgi lumen (GO:0005796)	3/98	0.596023	0.807629	0.977224	0.505689	APP;LUM;DCN
multivesicular body (GO:0005771)	1/29	0.602621	0.811765	1.10549	0.559893	CTSH
clathrin-coated vesicle (GO:0030136)	3/100	0.609744	0.816558	0.956976	0.473431	DAB2;RAB14;EGFR
nucleoplasm part (GO:0044451)	12/407	0.624642	0.830148	0.939051	0.441895	ATF7IP;CREBBP;CBX5;KMT2A;SCAF11;PLAGL1;KMT2C;TINF2;TAF9;ZBTB20;RPRD2;HIPK3
sarcoplasm (GO:0016528)	1/31	0.627143	0.830148	1.03168	0.481362	GSN
cytosolic large ribosomal subunit (GO:0022625)	2/69	0.640581	0.840601	0.923603	0.411354	RPL37;RPL6
actin-based cell projection (GO:0098858)	2/70	0.64837	0.840601	0.909974	0.394285	CDC42;VCAM1
main axon (GO:0044304)	1/33	0.650154	0.840601	0.9671	0.416381	SPTBN1
nuclear chromosome, telomeric region (GO:0000784)	3/107	0.655268	0.840601	0.89224	0.377159	CBX5;PRKDC;TINF2
condensed nuclear chromosome (GO:0000794)	1/34	0.661122	0.840601	0.937745	0.388055	LRPPRC
Cajal body (GO:0015030)	1/34	0.661122	0.840601	0.937745	0.388055	SRRM2
large ribosomal subunit (GO:0015934)	2/72	0.663546	0.840601	0.883883	0.362531	RPL37;RPL6
cytoplasmic vesicle (GO:0031410)	6/215	0.668483	0.840601	0.887405	0.357398	CDC42;NRP1;RAB5B;DST;RAB24;RHOBTB3
tertiary granule membrane (GO:0070821)	2/73	0.670934	0.840601	0.871389	0.347758	RAB14;ANO6
transcription factor TFIID complex (GO:0005669)	1/35	0.671747	0.840601	0.910118	0.362112	TAF9
lytic vacuole (GO:0000323)	5/183	0.682038	0.84884	0.868299	0.332272	RAB14;CTSH;TMEM106B;CTSC;PCYOX1
nuclear chromosome part (GO:0044454)	11/392	0.686245	0.84946	0.891633	0.335718	CREBBP;JUN;NIPBL;ZEB2;JUND;CBX5;PRKDC;TINF2;TCF4;KLF4;JUNB
lysosomal membrane (GO:0005765)	8/291	0.694229	0.854723	0.87326	0.3187	SLC48A1;SLC35F6;DAB2;AHNAK;LRP1;RAB14;COL6A1;TMEM106B
ionotropic glutamate receptor complex (GO:0008328)	1/39	0.711023	0.863349	0.814147	0.277666	OLFM2
integral component of Golgi membrane (GO:0030173)	1/40	0.720085	0.863349	0.793231	0.260485	QSOX1
anchored component of plasma membrane (GO:0046658)	1/40	0.720085	0.863349	0.793231	0.260485	PRNP
peroxisomal membrane (GO:0005778)	1/40	0.720085	0.863349	0.793231	0.260485	MAVS
condensed chromosome (GO:0000793)	1/40	0.720085	0.863349	0.793231	0.260485	LRPPRC
recycling endosome (GO:0055037)	3/119	0.724158	0.863709	0.799441	0.258016	TUBA1A;RAB14;HLA-E
aggresome (GO:0016235)	1/41	0.728864	0.864818	0.77336	0.244589	HSPA1B
cytosolic part (GO:0044445)	4/159	0.737245	0.864854	0.797386	0.243071	DDX3X;RPL37;RPS21;RPL6
microvillus (GO:0005902)	1/42	0.737368	0.864854	0.754459	0.229859	VCAM1
specific granule (GO:0042581)	4/160	0.741677	0.864854	0.792233	0.236752	DLC1;QSOX1;ANO6;VCL
chromosome, telomeric region (GO:0000781)	3/124	0.749505	0.864854	0.766207	0.22093	CBX5;PRKDC;TINF2
trans-Golgi network membrane (GO:0032588)	2/85	0.749628	0.864854	0.744941	0.214676	APP;RHOBTB3
mitochondrial matrix (GO:0005759)	8/308	0.751859	0.864854	0.823042	0.234736	ATP5B;ATP5E;ATP5D;ATP5A1;ATP5C1;IARS2;ATP5F1;MUT
lysosomal lumen (GO:0043202)	2/86	0.755394	0.864854	0.736035	0.206469	LUM;DCN
microtubule organizing center part (GO:0044450)	3/126	0.759108	0.864854	0.75367	0.20772	CEP350;PIBF1;HSPA1B
cis-Golgi network (GO:0005801)	1/47	0.776056	0.872588	0.672278	0.170443	COPZ2
microtubule cytoskeleton (GO:0015630)	10/388	0.776786	0.872588	0.815811	0.206066	SPAG9;TUBA1A;DST;MAP7D3;MAP1B;FAM96B;IQGAP1;PIBF1;LRPPRC;HYPK
DNA-directed RNA polymerase II, holoenzyme (GO:0016591)	2/90	0.777327	0.872588	0.702433	0.176938	TAF9;RPRD2
peroxisome (GO:0005777)	2/92	0.787635	0.873837	0.686752	0.163942	IDI1;VIM
microbody (GO:0042579)	2/92	0.787635	0.873837	0.686752	0.163942	IDI1;VIM
spindle microtubule (GO:0005876)	1/49	0.789888	0.873837	0.6442	0.151944	HNRNPU
centriole (GO:0005814)	2/95	0.802309	0.883311	0.664495	0.146363	CEP350;HSPA1B
nuclear DNA-directed RNA polymerase complex (GO:0055029)	1/52	0.809052	0.886474	0.606212	0.128451	RPRD2
mitochondrial intermembrane space (GO:0005758)	1/57	0.837194	0.909258	0.551943	0.0980802	CMC4
spindle (GO:0005819)	4/186	0.837788	0.909258	0.678139	0.120024	CDC42;TPR;FAM96B;HNRNPU
nucleolus (GO:0005730)	17/676	0.853613	0.916572	0.79275	0.125474	DDX17;DDX6;ZCCHC11;CBX5;DDX3X;PRKDC;SCAF11;DDX47;SYNE1;GOLGA3;ZEB2;RNF213;NCL;RBM34;PHLDA1;SPTBN1;FGFR1
ficolin-1-rich granule membrane (GO:0101003)	1/61	0.856694	0.916572	0.51504	0.0796636	LGALS3
centrosome (GO:0005813)	11/461	0.858125	0.916572	0.752173	0.115086	CDC42;CEP350;USP33;HNRNPU;PPP4R3B;KIZ;PIBF1;HSPA1B;CTSC;PAFAH1B1;GNAI2
PML body (GO:0016605)	1/62	0.861193	0.916572	0.50657	0.0757001	CBX5
azurophil granule (GO:0042582)	3/154	0.864539	0.916572	0.613024	0.0892309	C3;CTSC;FTL
microtubule organizing center (GO:0005815)	12/507	0.873537	0.917956	0.745395	0.100781	CDC42;SPAG9;CEP350;USP33;HNRNPU;PPP4R3B;KIZ;PIBF1;HSPA1B;CTSC;PAFAH1B1;GNAI2
cation channel complex (GO:0034703)	1/65	0.873862	0.917956	0.48275	0.0650906	OLFM2
mitochondrial envelope (GO:0005740)	1/69	0.888976	0.929568	0.454259	0.0534595	CMC4
nuclear transcription factor complex (GO:0044798)	1/71	0.895841	0.930527	0.441234	0.0485326	HNRNPU
microtubule (GO:0005874)	4/210	0.89802	0.930527	0.598383	0.064364	TUBA1A;MAP1B;IQGAP1;LRPPRC
dendrite (GO:0030425)	4/215	0.907755	0.932764	0.584051	0.0565248	SGCE;PRNP;MAP1B;PENK
peroxisomal part (GO:0044439)	1/75	0.908325	0.932764	0.417297	0.0401246	MAVS
clathrin-coated vesicle membrane (GO:0030665)	1/81	0.924306	0.944938	0.38588	0.0303735	EGFR
trans-Golgi network (GO:0005802)	3/185	0.931926	0.948494	0.507788	0.0357999	APP;GOLGA4;RHOBTB3
late endosome (GO:0005770)	2/140	0.936256	0.948684	0.446767	0.029427	PARM1;RAB14
specific granule membrane (GO:0035579)	1/91	0.945001	0.953327	0.342827	0.0193936	ANO6
spindle pole (GO:0000922)	1/107	0.967017	0.971259	0.290838	0.00975439	STAG2
integral component of plasma membrane (GO:0005887)	29/1463	0.997854	0.997854	0.607711	0.00130576	APP;PTGFR;STEAP4;LRP1;HHIP;SLC40A1;SLC7A2;EGFR;MRC2;SGCE;C6;EDNRB;C7;FLRT2;GPNMB;TSPAN3;SLC38A2;NTRK2;SCARA5;ATP2B4;LIFR;TNFRSF1A;TM9SF2;TGFBR3;DAB2;IL6ST;PLPP3;CD46;FGFR1

## Sheet: GO_Molecular_Function_2018
Term	Overlap	P.value	Adjusted.P.value	Odds.Ratio	Combined.Score	Genes
proton-transporting ATP synthase activity, rotational mechanism (GO:0046933)	9/11	1.41688e-12	6.34764e-10	141.287	3854.67	ATP5B;ATP5D;ATP5A1;ATP5H;ATP5G3;ATP5F1;ATP5G2;ATP5G1;ATP5L
cation-transporting ATPase activity (GO:0019829)	10/29	9.83151e-09	2.20226e-06	16.5371	304.905	ATP5B;ATP5A1;ATP5D;ATP2B4;ATP5G3;ATP5H;ATP5G2;ATP5F1;ATP5G1;ATP5L
ATPase activity, coupled to transmembrane movement of ions, rotational mechanism (GO:0044769)	9/25	3.55152e-08	5.3036e-06	17.6481	302.723	ATP5B;ATP5A1;ATP5D;ATP5G3;ATP5H;ATP5G2;ATP5F1;ATP5G1;ATP5L
hydrogen ion transmembrane transporter activity (GO:0015078)	11/51	3.94709e-07	4.42074e-05	8.64528	127.476	ATP5S;ATP5B;ATP5A1;ATP5D;ATP5G3;ATP5H;ATP5G2;ATP5F1;MT-CYB;ATP5G1;ATP5L
integrin binding (GO:0005178)	12/94	3.65311e-05	0.00327319	4.59808	46.9801	ADAMTS5;COL3A1;ECM2;VCAM1;CXCL12;DST;GPNMB;LTBP4;FN1;CYR61;WISP2;FBN1
ATPase activity (GO:0016887)	17/203	0.000231428	0.0147386	2.87971	24.1067	DDX3X;HSPA5;ATP5A1;RHOBTB3;ATP5C1;ATP5J;ATP5H;ATP5O;ATP5F1;ATP5L;ATP5J2;MT-ATP6;ATP5B;RNF213;ATP5E;ATP5D;HSPA1B
platelet-derived growth factor binding (GO:0048407)	4/11	0.000263189	0.0147386	17.7924	146.656	COL1A1;COL3A1;COL1A2;COL6A1
mRNA 3'-UTR AU-rich region binding (GO:0035925)	4/11	0.000263189	0.0147386	17.7924	146.656	ZFP36;ZFP36L2;ZFP36L1;RBMS3
RNA binding (GO:0003723)	65/1387	0.000720202	0.0331829	1.58214	11.4483	ZCCHC11;DDX3X;COL14A1;DDX47;HDLBP;ATP5C1;HNRNPU;HNRNPR;FAM208A;RPL6;SYNE1;LGALS3;PNN;ZFP36;HIST1H1E;RPL37;RBM34;DDX17;SRRM2;SNRPN;SCAF11;DICER1;FNDC3A;DCN;THRAP3;NCL;CANX;S100A4;KCTD12;SRSF6;SNRNP200;SRSF8;TRIM56;DDX6;AHNAK;LRP1;PRKDC;KMT2C;ATP5A1;RRBP1;PRPF8;TROVE2;ZFP36L2;HSP90B1;ZFP36L1;TPR;SRSF10;SF3B1;SPTBN1;SPEN;JUN;ZRANB2;FAM46A;HUWE1;PRRC2C;LRPPRC;BICC1;EIF2S3;GOLGB1;AGO2;KIAA0907;VIM;RPS…
MHC class I protein binding (GO:0042288)	4/14	0.000740689	0.0331829	12.4527	89.7584	ATP5B;ATP5A1;HLA-E;TAPBP
nucleoside-triphosphatase activity (GO:0017111)	26/424	0.00092116	0.0375164	2.06606	14.4415	DDX6;RAB5B;DDX3X;ATP5A1;RHOBTB3;ATP5C1;ATP5J;ATP5H;ATP5O;ATP5L;GNAI2;CDC42;MT-ATP6;ATP5B;RNF213;ATP5E;RAB24;ATP5D;HSPA5;SMARCA1;ATP5F1;MUT;ATP5J2;RAB14;GNAS;HSPA1B
AU-rich element binding (GO:0017091)	4/21	0.0037216	0.13894	7.32249	40.9591	ZFP36;ZFP36L2;ZFP36L1;RBMS3
transcriptional repressor activity, RNA polymerase II activating transcription factor binding (GO:0098811)	3/12	0.00543508	0.17615	10.3612	54.0322	JUN;FOS;KLF4
collagen binding (GO:0005518)	6/52	0.00550467	0.17615	4.0662	21.153	MRC2;ECM2;COL14A1;LUM;FN1;PCOLCE
poly(A) binding (GO:0008143)	3/14	0.00858349	0.25636	8.47643	40.3301	DDX3X;HNRNPU;RBMS3
NADH dehydrogenase (ubiquinone) activity (GO:0008137)	5/43	0.0106636	0.281018	4.09696	18.6039	MT-ND4L;MT-ND4;MT-ND5;MT-ND3;MT-ND1
NADH dehydrogenase (quinone) activity (GO:0050136)	5/43	0.0106636	0.281018	4.09696	18.6039	MT-ND4L;MT-ND4;MT-ND5;MT-ND3;MT-ND1
transforming growth factor beta-activated receptor activity (GO:0005024)	2/6	0.0134937	0.321954	15.5208	66.8255	TGFBR3;LTBP4
MHC protein binding (GO:0042287)	4/30	0.0136543	0.321954	4.78556	20.5477	ATP5B;ATP5A1;TAPBP;HLA-E
RNA helicase activity (GO:0003724)	6/67	0.0182541	0.360393	3.06393	12.2661	DDX17;DDX6;DDX3X;DDX47;SNRNP200;SKIV2L2
ATP-dependent RNA helicase activity (GO:0004004)	6/67	0.0182541	0.360393	3.06393	12.2661	DDX17;DDX6;DDX3X;DDX47;SNRNP200;SKIV2L2
insulin-like growth factor II binding (GO:0031995)	2/7	0.0185023	0.360393	12.416	49.5382	IGFBP4;IGFBP3
cAMP response element binding (GO:0035497)	2/7	0.0185023	0.360393	12.416	49.5382	JUN;CREB3L1
RNA-dependent ATPase activity (GO:0008186)	6/68	0.0195087	0.364163	3.01436	11.8672	DDX17;DDX6;DDX3X;DDX47;SNRNP200;SKIV2L2
poly-purine tract binding (GO:0070717)	3/20	0.0234	0.416354	5.48305	20.589	DDX3X;HNRNPU;RBMS3
phospholipase inhibitor activity (GO:0004859)	2/8	0.0241634	0.416354	10.3462	38.5179	ANXA1;ANXA5
core promoter proximal region sequence-specific DNA binding (GO:0000987)	15/278	0.0293559	0.4869	1.78393	6.29417	ZNF395;CREBBP;JUN;JUND;NR2F1;FOS;KLF4;SREBF2;NR4A1;NFIA;NFIB;NFIC;FOSB;TCF4;JUNB
siRNA binding (GO:0035197)	2/9	0.0304313	0.4869	8.86767	30.9684	AGO2;DICER1
protease binding (GO:0002020)	8/118	0.0320903	0.490405	2.26702	7.79674	COL1A1;PRNP;COL3A1;COL1A2;FN1;CNTN1;PTEN;MARCH6
peptide-lysine-N-acetyltransferase activity (GO:0061733)	4/39	0.0329163	0.490405	3.55333	12.1303	CREBBP;KAT6B;TAF9;EP300
endoribonuclease activity (GO:0004521)	3/23	0.0339343	0.490405	4.65987	15.7659	RNASEK;AGO2;DICER1
double-stranded RNA binding (GO:0003725)	5/59	0.0370365	0.508803	2.88066	9.49422	DDX3X;AGO2;HNRNPU;DICER1;VIM
acetyltransferase activity (GO:0016407)	3/24	0.0379056	0.508803	4.43774	14.5232	CREBBP;KAT6B;EP300
histone acetyltransferase activity (GO:0004402)	4/41	0.0386145	0.508803	3.36091	10.9368	CREBBP;KAT6B;TAF9;EP300
NADH dehydrogenase activity (GO:0003954)	2/11	0.0446158	0.559488	6.89637	21.4454	MT-ND4;MT-ND1
enhancer binding (GO:0035326)	3/26	0.0465226	0.559488	4.05143	12.4291	ZNF395;XBP1;TIPARP
mRNA 3'-UTR binding (GO:0003730)	5/63	0.0470528	0.559488	2.68144	8.19577	ZFP36;HNRNPU;ZFP36L2;RBMS3;ZFP36L1
ATP-dependent helicase activity (GO:0008026)	6/85	0.0503481	0.559488	2.36362	7.06437	DDX17;DDX6;DDX3X;DDX47;SNRNP200;SKIV2L2
single-stranded RNA binding (GO:0003727)	4/45	0.0515949	0.559488	3.03239	8.98901	ZFP36;DDX3X;AGO2;HNRNPU
RNA polymerase II basal transcription factor binding (GO:0001091)	2/12	0.052452	0.559488	6.20641	18.2956	HNRNPU;TCF4
C2H2 zinc finger domain binding (GO:0070742)	2/12	0.052452	0.559488	6.20641	18.2956	SRRM2;TAF9
annealing activity (GO:0097617)	2/12	0.052452	0.559488	6.20641	18.2956	DDX3X;SMARCA1
transcription factor activity, RNA polymerase II core promoter proximal region sequence-specific binding (GO:0000982)	14/280	0.0582348	0.584992	1.64327	4.67228	CREBBP;JUN;EBF1;NR2F1;FOS;KLF4;SREBF2;NR4A1;NFIA;NFIB;CREB3L1;NFIC;FOSB;TCF4
RNA polymerase II activating transcription factor binding (GO:0001102)	4/47	0.0588725	0.584992	2.89105	8.18855	CREBBP;JUN;EP300;FOS
insulin-like growth factor I binding (GO:0031994)	2/13	0.0607336	0.584992	5.6419	15.8044	IGFBP4;IGFBP3
activating transcription factor binding (GO:0033613)	5/68	0.0616227	0.584992	2.46799	6.8776	JUN;CREBBP;TAF9;EP300;FOS
phospholipid transporter activity (GO:0005548)	4/48	0.0627055	0.584992	2.8252	7.82384	MT-TP;ATP10D;PLSCR4;PLTP
pre-mRNA binding (GO:0036002)	3/30	0.0663486	0.584992	3.45051	9.36065	HNRNPU;SRSF6;PRPF8
cadherin binding (GO:0045296)	15/313	0.068558	0.584992	1.57152	4.2118	DDX6;ANXA1;DDX3X;AHNAK;HSPA5;HDLBP;IQGAP1;RPL6;EGFR;GOLGA3;EIF2S3;CTTN;CD46;SPTBN1;VCL
protein phosphatase binding (GO:0019903)	6/92	0.06869	0.584992	2.17044	5.81277	ATP2B4;IQGAP1;PIK3R1;EGFR;MAP3K5;HSP90B1
transmembrane receptor protein serine/threonine kinase activity (GO:0004675)	2/14	0.0694253	0.584992	5.17147	13.7949	TGFBR3;LTBP4
insulin-like growth factor binding (GO:0005520)	2/14	0.0694253	0.584992	5.17147	13.7949	IGFBP4;IGFBP3
RNA polymerase II core promoter proximal region sequence-specific DNA binding (GO:0000978)	13/262	0.0694361	0.584992	1.62886	4.34475	ZNF395;JUN;JUND;NR2F1;FOS;SREBF2;NR4A1;NFIA;NFIB;NFIC;FOSB;TCF4;JUNB
transcriptional activator activity, RNA polymerase II transcription factor binding (GO:0001190)	4/50	0.0707545	0.584992	2.70208	7.15657	JUN;CREBBP;FOS;KLF4
protein serine/threonine kinase activator activity (GO:0043539)	3/31	0.0718182	0.584992	3.3271	8.76232	DDX3X;CMC4;IQGAP1
cytokine receptor activity (GO:0004896)	5/73	0.078464	0.606294	2.28592	5.81794	LEPR;CNTN1;LIFR;GFRA1;IL6ST
insulin-like growth factor receptor binding (GO:0005159)	2/15	0.0784934	0.606294	4.77342	12.1471	GNAS;PIK3R1
peptide N-acetyltransferase activity (GO:0034212)	2/15	0.0784934	0.606294	4.77342	12.1471	CREBBP;EP300
transcription regulatory region DNA binding (GO:0044212)	17/374	0.0808159	0.608285	1.48698	3.74062	EGR1;SREBF1;XBP1;JUN;JUND;KMT2A;TIPARP;TAF9;HNRNPU;ARID5B;FOS;KLF4;SREBF2;CREB3L1;AGO2;EP300;TCF4
core promoter binding (GO:0001047)	6/97	0.0838712	0.608285	2.05066	5.08249	XBP1;KMT2A;THRAP3;AGO2;HNRNPU;EP300
histone methyltransferase activity (H3-K4 specific) (GO:0042800)	2/16	0.0879058	0.608285	4.43223	10.7769	KMT2A;KMT2C
ubiquitin-specific protease binding (GO:1990381)	2/16	0.0879058	0.608285	4.43223	10.7769	PTEN;MARCH6
RNA polymerase II regulatory region sequence-specific DNA binding (GO:0000977)	20/460	0.0880328	0.608285	1.42019	3.45113	EGR1;SREBF1;ZNF395;JUN;XBP1;JUND;NR2F1;ARID5B;FOS;SREBF2;NR4A1;NFIA;NFIB;CREB3L1;PLAGL1;NFIC;CREBRF;FOSB;TCF4;JUNB
G-protein beta/gamma-subunit complex binding (GO:0031683)	2/17	0.0976322	0.608285	4.13654	9.62385	GNAS;GNAI2
serine-type endopeptidase inhibitor activity (GO:0004867)	4/56	0.0978537	0.608285	2.38956	5.55402	APP;SERPINE2;SERPINF1;SERPING1
phosphatase binding (GO:0019902)	6/102	0.100756	0.608285	1.94335	4.46008	PIK3R1;IQGAP1;CTSC;EGFR;MAP3K5;HSP90B1
protein kinase A regulatory subunit binding (GO:0034237)	2/18	0.107644	0.608285	3.8778	8.64334	ACBD3;PJA2
NAD+ ADP-ribosyltransferase activity (GO:0003950)	2/18	0.107644	0.608285	3.8778	8.64334	TIPARP;PARP14
mRNA binding (GO:0003729)	9/179	0.1102	0.608285	1.64778	3.63412	ZFP36;DDX3X;NCL;TPR;AGO2;HNRNPU;SF3B1;ZFP36L2;ZFP36L1
RNA polymerase binding (GO:0070063)	2/19	0.117913	0.608285	3.64951	7.80194	ZFP36;ARHGAP5
transforming growth factor beta binding (GO:0050431)	2/19	0.117913	0.608285	3.64951	7.80194	TGFBR3;LTBP4
dynein complex binding (GO:0070840)	2/19	0.117913	0.608285	3.64951	7.80194	TPR;PAFAH1B1
R-SMAD binding (GO:0070412)	2/19	0.117913	0.608285	3.64951	7.80194	JUN;FOS
transmembrane receptor protein tyrosine kinase activity (GO:0004714)	4/61	0.123581	0.608285	2.17939	4.5568	NRP1;NTRK2;EGFR;FGFR1
G-protein coupled receptor binding (GO:0001664)	7/133	0.124321	0.608285	1.72752	3.60168	SFRP1;CXCL12;USP33;PENK;GNAS;HSPA1B;GNAI2
transcription coactivator activity (GO:0003713)	13/291	0.127159	0.608285	1.45673	3.00425	DDX17;SS18;CREBBP;JUN;JUND;PRRX1;TAF9;NR2F1;ARID5B;THRAP3;TRIP11;EP300;JUNB
intramolecular oxidoreductase activity, transposing S-S bonds (GO:0016864)	2/20	0.128415	0.608285	3.44658	7.07407	TMX4;QSOX1
protein disulfide isomerase activity (GO:0003756)	2/20	0.128415	0.608285	3.44658	7.07407	TMX4;QSOX1
poly-pyrimidine tract binding (GO:0008187)	2/20	0.128415	0.608285	3.44658	7.07407	HNRNPU;RBMS3
PDZ domain binding (GO:0030165)	4/62	0.12904	0.608285	2.1417	4.38541	TGFBR3;FZD3;PTEN;ATP2B4
transcription regulatory region sequence-specific DNA binding (GO:0000976)	13/292	0.129528	0.608285	1.45144	2.96654	EGR1;SREBF1;ZNF395;CREBBP;XBP1;KMT2A;ARID5B;KLF4;NR4A1;THRAP3;CREB3L1;PLAGL1;CREBRF
histone-lysine N-methyltransferase activity (GO:0018024)	3/41	0.136237	0.608285	2.45028	4.8843	SETD2;KMT2A;KMT2C
scavenger receptor activity (GO:0005044)	2/21	0.139124	0.608285	3.26501	6.43988	COLEC12;LRP1
cysteine-type peptidase activity (GO:0008234)	4/65	0.146	0.608285	2.03606	3.91767	SFRP1;USP33;CTSH;CTSC
Wnt-activated receptor activity (GO:0042813)	2/22	0.150017	0.608285	3.1016	5.88376	FZD3;SFRP1
mRNA 5'-UTR binding (GO:0048027)	2/22	0.150017	0.608285	3.1016	5.88376	DDX3X;NCL
bHLH transcription factor binding (GO:0043425)	2/22	0.150017	0.608285	3.1016	5.88376	CREBBP;TCF4
fibroblast growth factor binding (GO:0017134)	2/22	0.150017	0.608285	3.1016	5.88376	GLG1;FGFR1
N-acetyltransferase activity (GO:0008080)	2/22	0.150017	0.608285	3.1016	5.88376	CREBBP;EP300
core promoter proximal region DNA binding (GO:0001159)	2/22	0.150017	0.608285	3.1016	5.88376	CREBBP;KLF4
calcium activated cation channel activity (GO:0005227)	2/23	0.161072	0.608285	2.95375	5.39326	ANO6;TMEM38B
phosphatidylinositol-4,5-bisphosphate 3-kinase activity (GO:0046934)	4/68	0.163771	0.608285	1.94031	3.51058	HGF;PIK3R1;EGFR;FGFR1
ATPase activity, coupled (GO:0042623)	5/94	0.171889	0.608285	1.74465	3.07216	DDX17;HSPA5;SNRNP200;SMARCA1;HSPA1B
endoribonuclease activity, producing 5'-phosphomonoesters (GO:0016891)	2/24	0.172269	0.608285	2.81935	4.95837	AGO2;DICER1
chromo shadow domain binding (GO:0070087)	1/6	0.173723	0.608285	6.19808	10.8484	NIPBL
alcohol dehydrogenase activity, zinc-dependent (GO:0004024)	1/6	0.173723	0.608285	6.19808	10.8484	ADH1B
protein phosphatase 2B binding (GO:0030346)	1/6	0.173723	0.608285	6.19808	10.8484	ATP2B4
arginine transmembrane transporter activity (GO:0015181)	1/6	0.173723	0.608285	6.19808	10.8484	SLC7A2
histone methyltransferase activity (H3-K36 specific) (GO:0046975)	1/6	0.173723	0.608285	6.19808	10.8484	SETD2
L-lysine transmembrane transporter activity (GO:0015189)	1/6	0.173723	0.608285	6.19808	10.8484	SLC7A2
primary amine oxidase activity (GO:0008131)	1/6	0.173723	0.608285	6.19808	10.8484	VCAM1
hyalurononglucosaminidase activity (GO:0004415)	1/6	0.173723	0.608285	6.19808	10.8484	MGEA5
apolipoprotein receptor binding (GO:0034190)	1/6	0.173723	0.608285	6.19808	10.8484	CDC42
phosphatidic acid transporter activity (GO:1990050)	1/6	0.173723	0.608285	6.19808	10.8484	PLTP
JUN kinase binding (GO:0008432)	1/6	0.173723	0.608285	6.19808	10.8484	SPAG9
neurotrophin TRKA receptor binding (GO:0005168)	1/6	0.173723	0.608285	6.19808	10.8484	PIK3R1
C3HC4-type RING finger domain binding (GO:0055131)	1/6	0.173723	0.608285	6.19808	10.8484	HSPA1B
clathrin heavy chain binding (GO:0032050)	1/6	0.173723	0.608285	6.19808	10.8484	LRP1
iron ion transmembrane transporter activity (GO:0005381)	1/6	0.173723	0.608285	6.19808	10.8484	SLC40A1
phospholipid scramblase activity (GO:0017128)	1/6	0.173723	0.608285	6.19808	10.8484	PLSCR4
1-phosphatidylinositol-3-kinase regulator activity (GO:0046935)	1/6	0.173723	0.608285	6.19808	10.8484	PIK3R1
phosphatidylethanolamine binding (GO:0008429)	1/6	0.173723	0.608285	6.19808	10.8484	PLTP
cuprous ion binding (GO:1903136)	1/6	0.173723	0.608285	6.19808	10.8484	PRNP
CD4 receptor binding (GO:0042609)	1/6	0.173723	0.608285	6.19808	10.8484	PLSCR4
sphingolipid transporter activity (GO:0046624)	1/6	0.173723	0.608285	6.19808	10.8484	PLTP
uridylyltransferase activity (GO:0070569)	1/6	0.173723	0.608285	6.19808	10.8484	ZCCHC11
G-protein coupled glutamate receptor binding (GO:0035256)	1/6	0.173723	0.608285	6.19808	10.8484	PRNP
glucosyltransferase activity (GO:0046527)	1/6	0.173723	0.608285	6.19808	10.8484	KDELC2
L-ornithine transmembrane transporter activity (GO:0000064)	1/6	0.173723	0.608285	6.19808	10.8484	SLC7A2
ubiquinone binding (GO:0048039)	1/6	0.173723	0.608285	6.19808	10.8484	MT-ND4
T cell receptor binding (GO:0042608)	1/6	0.173723	0.608285	6.19808	10.8484	HLA-E
aldehyde dehydrogenase [NAD(P)+] activity (GO:0004030)	1/6	0.173723	0.608285	6.19808	10.8484	ALDH1A3
myosin binding (GO:0017022)	3/46	0.173799	0.608285	2.16481	3.7881	GSN;RAB14;TRIOBP
RNA polymerase II transcription factor binding (GO:0001085)	6/121	0.179143	0.608285	1.62067	2.78687	SPEN;CREBBP;JUN;EP300;FOS;KLF4
protein-lysine N-methyltransferase activity (GO:0016279)	3/47	0.181635	0.608285	2.1155	3.60853	SETD2;KMT2A;KMT2C
calcium ion binding (GO:0005509)	12/284	0.181717	0.608285	1.37253	2.34059	CLEC3B;ANXA1;GSN;HSPA5;ASPH;LRP1;C1R;PLSCR4;LTBP4;IQGAP1;HSP90B1;FBN1
phosphatidylinositol bisphosphate kinase activity (GO:0052813)	4/71	0.182272	0.608285	1.85315	3.15453	HGF;PIK3R1;EGFR;FGFR1
lipoprotein particle receptor binding (GO:0070325)	2/25	0.183588	0.608285	2.69663	4.57094	LRP1;HSP90B1
transcriptional activator activity, RNA polymerase II core promoter proximal region sequence-specific binding (GO:0001077)	8/175	0.183902	0.608285	1.48883	2.52111	NR4A1;NFIA;NFIB;CREB3L1;NFIC;EBF1;TCF4;KLF4
histone methyltransferase activity (GO:0042054)	3/48	0.189563	0.608285	2.06838	3.43978	SETD2;KMT2A;KMT2C
endonuclease activity (GO:0004519)	4/73	0.194971	0.608285	1.79925	2.94159	RNASEK;AGO2;DICER1;LRPPRC
SH2 domain binding (GO:0042169)	2/26	0.19501	0.608285	2.58413	4.22429	DLC1;ARHGAP5
RNA polymerase II core binding (GO:0000993)	2/26	0.19501	0.608285	2.58413	4.22429	AGO2;HNRNPU
ribonuclease activity (GO:0004540)	3/49	0.197578	0.608285	2.02331	3.28104	RNASEK;AGO2;DICER1
type II transforming growth factor beta receptor binding (GO:0005114)	1/7	0.199594	0.608285	5.1648	8.32293	TGFBR3
phosphatidylinositol 3-kinase regulatory subunit binding (GO:0036312)	1/7	0.199594	0.608285	5.1648	8.32293	PTPN13
AT DNA binding (GO:0003680)	1/7	0.199594	0.608285	5.1648	8.32293	KMT2A
interleukin-17 receptor activity (GO:0030368)	1/7	0.199594	0.608285	5.1648	8.32293	IL6ST
annealing helicase activity (GO:0036310)	1/7	0.199594	0.608285	5.1648	8.32293	SMARCA1
phospholipase binding (GO:0043274)	1/7	0.199594	0.608285	5.1648	8.32293	PAFAH1B1
interleukin-6 receptor binding (GO:0005138)	1/7	0.199594	0.608285	5.1648	8.32293	IL6ST
mannosidase activity (GO:0015923)	1/7	0.199594	0.608285	5.1648	8.32293	MAN1A1
U1 snRNA binding (GO:0030619)	1/7	0.199594	0.608285	5.1648	8.32293	PRPF8
retinal dehydrogenase activity (GO:0001758)	1/7	0.199594	0.608285	5.1648	8.32293	ALDH1A3
poly(G) binding (GO:0034046)	1/7	0.199594	0.608285	5.1648	8.32293	HNRNPU
endodeoxyribonuclease activity, producing 5'-phosphomonoesters (GO:0016888)	1/7	0.199594	0.608285	5.1648	8.32293	DICER1
vascular endothelial growth factor-activated receptor activity (GO:0005021)	1/7	0.199594	0.608285	5.1648	8.32293	NRP1
basal RNA polymerase II transcription machinery binding (GO:0001099)	2/27	0.206518	0.621268	2.48064	3.91288	AGO2;HNRNPU
phosphatidylinositol 3-kinase activity (GO:0035004)	4/76	0.214505	0.621268	1.72401	2.65397	HGF;PIK3R1;EGFR;FGFR1
ether hydrolase activity (GO:0016803)	1/8	0.224655	0.621268	4.42674	6.60997	EPHX1
3-chloroallyl aldehyde dehydrogenase activity (GO:0004028)	1/8	0.224655	0.621268	4.42674	6.60997	ALDH1A3
mannosyl-oligosaccharide 1,2-alpha-mannosidase activity (GO:0004571)	1/8	0.224655	0.621268	4.42674	6.60997	MAN1A1
C-C chemokine binding (GO:0019957)	1/8	0.224655	0.621268	4.42674	6.60997	ZFP36
cyclic nucleotide-dependent protein kinase activity (GO:0004690)	1/8	0.224655	0.621268	4.42674	6.60997	PRKG1
neurotrophin TRK receptor binding (GO:0005167)	1/8	0.224655	0.621268	4.42674	6.60997	PIK3R1
protein phosphatase activator activity (GO:0072542)	1/8	0.224655	0.621268	4.42674	6.60997	IGFBP3
activin receptor binding (GO:0070697)	1/8	0.224655	0.621268	4.42674	6.60997	INHBA
phosphatidylcholine transporter activity (GO:0008525)	1/8	0.224655	0.621268	4.42674	6.60997	PLTP
oxidoreductase activity, acting on diphenols and related substances as donors, cytochrome as acceptor (GO:0016681)	1/8	0.224655	0.621268	4.42674	6.60997	MT-CYB
ubiquinol-cytochrome-c reductase activity (GO:0008121)	1/8	0.224655	0.621268	4.42674	6.60997	MT-CYB
phosphatidylinositol 3-kinase regulator activity (GO:0035014)	1/8	0.224655	0.621268	4.42674	6.60997	PIK3R1
alcohol dehydrogenase (NAD) activity (GO:0004022)	1/8	0.224655	0.621268	4.42674	6.60997	ADH1B
MAP kinase kinase kinase activity (GO:0004709)	4/78	0.227816	0.626144	1.67724	2.481	NTRK2;EGFR;MAP3K5;FGFR1
phospholipase A2 activity (GO:0004623)	2/30	0.241396	0.633648	2.21451	3.14752	RARRES3;PAFAH1B1
glutathione transferase activity (GO:0004364)	2/30	0.241396	0.633648	2.21451	3.14752	GSTA1;GSTM5
protein kinase activator activity (GO:0030295)	3/55	0.247139	0.633648	1.78929	2.50109	DDX3X;CMC4;IQGAP1
cysteine-type endopeptidase activity (GO:0004197)	4/81	0.248151	0.633648	1.61164	2.24617	SFRP1;USP33;CTSH;CTSC
RNA 7-methylguanosine cap binding (GO:0000340)	1/9	0.248933	0.633648	3.8732	5.38596	AGO2
serine-type exopeptidase activity (GO:0070008)	1/9	0.248933	0.633648	3.8732	5.38596	CPZ
RAGE receptor binding (GO:0050786)	1/9	0.248933	0.633648	3.8732	5.38596	S100A4
transcription factor activity, RNA polymerase II core promoter sequence-specific binding involved in preinitiation complex assembly (GO:0001075)	1/9	0.248933	0.633648	3.8732	5.38596	TAF9
natural killer cell lectin-like receptor binding (GO:0046703)	1/9	0.248933	0.633648	3.8732	5.38596	HLA-E
serine-type carboxypeptidase activity (GO:0004185)	1/9	0.248933	0.633648	3.8732	5.38596	CPZ
neurotrophin binding (GO:0043121)	1/9	0.248933	0.633648	3.8732	5.38596	NTRK2
glucocorticoid receptor binding (GO:0035259)	1/9	0.248933	0.633648	3.8732	5.38596	NR4A1
inositol tetrakisphosphate phosphatase activity (GO:0052743)	1/9	0.248933	0.633648	3.8732	5.38596	PTEN
transferase activity, transferring acyl groups other than amino-acyl groups (GO:0016747)	3/56	0.255589	0.638964	1.75544	2.39475	CREBBP;KAT6B;EP300
cytokine receptor binding (GO:0005126)	6/137	0.259022	0.638964	1.42155	1.92028	TGFBR3;CXCL12;LIFR;INHBA;IL6ST;PIBF1
GTPase activity (GO:0003924)	9/222	0.261246	0.638964	1.31219	1.76134	CDC42;RAB5B;DDX3X;RAB14;RAB24;RHOBTB3;GNAS;MUT;GNAI2
telomeric DNA binding (GO:0042162)	2/32	0.264799	0.638964	2.06667	2.74616	NCL;TINF2
RNA polymerase II transcription cofactor activity (GO:0001104)	4/84	0.268857	0.638964	1.55096	2.03731	CREBBP;THRAP3;CNOT2;ARHGAP5
prostaglandin receptor activity (GO:0004955)	1/10	0.272452	0.638964	3.44267	4.47648	PTGFR
endocytic adaptor activity (GO:0098748)	1/10	0.272452	0.638964	3.44267	4.47648	DAB2
phosphatidylglycerol binding (GO:1901611)	1/10	0.272452	0.638964	3.44267	4.47648	PLTP
mannosyl-oligosaccharide mannosidase activity (GO:0015924)	1/10	0.272452	0.638964	3.44267	4.47648	MAN1A1
oxidoreductase activity, acting on a sulfur group of donors, disulfide as acceptor (GO:0016671)	1/10	0.272452	0.638964	3.44267	4.47648	DNAJC10
eukaryotic initiation factor 4E binding (GO:0008190)	1/10	0.272452	0.638964	3.44267	4.47648	DDX3X
clathrin adaptor activity (GO:0035615)	1/10	0.272452	0.638964	3.44267	4.47648	DAB2
lipase inhibitor activity (GO:0055102)	1/10	0.272452	0.638964	3.44267	4.47648	ANXA5
oxidoreductase activity, oxidizing metal ions, NAD or NADP as acceptor (GO:0016723)	1/10	0.272452	0.638964	3.44267	4.47648	STEAP4
kinase inhibitor activity (GO:0019210)	3/59	0.281153	0.638964	1.66114	2.10775	SOCS3;FLRT2;DCN
RNA polymerase core enzyme binding (GO:0043175)	2/34	0.288202	0.638964	1.9373	2.41018	AGO2;HNRNPU
E-box binding (GO:0070888)	2/34	0.288202	0.638964	1.9373	2.41018	TCF4;SREBF2
helicase activity (GO:0004386)	2/34	0.288202	0.638964	1.9373	2.41018	DDX17;DDX6
RNA polymerase II regulatory region DNA binding (GO:0001012)	8/201	0.294816	0.638964	1.28652	1.57136	EGR1;SREBF1;NR4A1;XBP1;CREB3L1;PLAGL1;CREBRF;ARID5B
semaphorin receptor activity (GO:0017154)	1/11	0.295236	0.638964	3.09824	3.7798	NRP1
U6 snRNA binding (GO:0017070)	1/11	0.295236	0.638964	3.09824	3.7798	PRPF8
intramolecular oxidoreductase activity, transposing C=C bonds (GO:0016863)	1/11	0.295236	0.638964	3.09824	3.7798	IDI1
hexosaminidase activity (GO:0015929)	1/11	0.295236	0.638964	3.09824	3.7798	MGEA5
thioesterase binding (GO:0031996)	1/11	0.295236	0.638964	3.09824	3.7798	CDC42
immunoglobulin binding (GO:0019865)	1/11	0.295236	0.638964	3.09824	3.7798	LGALS3
dynactin binding (GO:0034452)	1/11	0.295236	0.638964	3.09824	3.7798	PAFAH1B1
intermediate filament binding (GO:0019215)	1/11	0.295236	0.638964	3.09824	3.7798	VIM
MAP kinase kinase kinase kinase activity (GO:0008349)	1/11	0.295236	0.638964	3.09824	3.7798	NRK
2 iron, 2 sulfur cluster binding (GO:0051537)	1/11	0.295236	0.638964	3.09824	3.7798	AOX1
nitric-oxide synthase binding (GO:0050998)	1/11	0.295236	0.638964	3.09824	3.7798	ATP2B4
lipid phosphatase activity (GO:0042577)	1/11	0.295236	0.638964	3.09824	3.7798	PLPP3
transmembrane receptor protein kinase activity (GO:0019199)	3/62	0.30693	0.65208	1.57643	1.86198	NTRK2;EGFR;FGFR1
snRNA binding (GO:0017069)	2/36	0.311517	0.65208	1.82315	2.12635	HNRNPU;PRPF8
translation initiation factor activity (GO:0003743)	2/36	0.311517	0.65208	1.82315	2.12635	EIF2S3;AGO2
ATPase binding (GO:0051117)	3/63	0.315546	0.65208	1.55008	1.78794	ATPIF1;TAF9;DNAJC10
microtubule plus-end binding (GO:0051010)	1/12	0.317307	0.65208	2.81644	3.23295	DST
fibroblast growth factor receptor binding (GO:0005104)	1/12	0.317307	0.65208	2.81644	3.23295	NPTN
Ral GTPase binding (GO:0017160)	1/12	0.317307	0.65208	2.81644	3.23295	USP33
transcription corepressor binding (GO:0001222)	1/12	0.317307	0.65208	2.81644	3.23295	CNOT2
poly(A)-specific ribonuclease activity (GO:0004535)	1/12	0.317307	0.65208	2.81644	3.23295	CNOT2
basic amino acid transmembrane transporter activity (GO:0015174)	1/12	0.317307	0.65208	2.81644	3.23295	SLC7A2
voltage-gated chloride channel activity (GO:0005247)	1/12	0.317307	0.65208	2.81644	3.23295	ANO6
frizzled binding (GO:0005109)	2/37	0.323116	0.660123	1.77097	2.00074	SFRP1;PTCH2
enhancer sequence-specific DNA binding (GO:0001158)	3/64	0.324167	0.660123	1.52459	1.71744	ZNF395;JUN;XBP1
mitogen-activated protein kinase kinase binding (GO:0031434)	3/65	0.332788	0.662586	1.49992	1.65029	NTRK2;EGFR;FGFR1
ATPase regulator activity (GO:0060590)	2/38	0.334666	0.662586	1.72169	1.8846	ATPIF1;DNAJC10
ionotropic glutamate receptor binding (GO:0035255)	1/13	0.338688	0.662586	2.5816	2.79504	GNAS
protein kinase A catalytic subunit binding (GO:0034236)	1/13	0.338688	0.662586	2.5816	2.79504	PJA2
phosphatidate phosphatase activity (GO:0008195)	1/13	0.338688	0.662586	2.5816	2.79504	PLPP3
GTPase inhibitor activity (GO:0005095)	1/13	0.338688	0.662586	2.5816	2.79504	IQGAP1
low-density lipoprotein receptor activity (GO:0005041)	1/13	0.338688	0.662586	2.5816	2.79504	LRP1
ubiquitin protein ligase activity involved in ERAD pathway (GO:1904264)	1/13	0.338688	0.662586	2.5816	2.79504	MARCH6
RNA stem-loop binding (GO:0035613)	1/13	0.338688	0.662586	2.5816	2.79504	DDX3X
protein kinase inhibitor activity (GO:0004860)	3/67	0.350013	0.673688	1.4529	1.52523	SOCS3;FLRT2;DCN
lipoprotein transporter activity (GO:0042954)	1/14	0.3594	0.673688	2.38289	2.43846	LRP1
phosphatidylinositol monophosphate phosphatase activity (GO:0052744)	1/14	0.3594	0.673688	2.38289	2.43846	PTEN
CARD domain binding (GO:0050700)	1/14	0.3594	0.673688	2.38289	2.43846	MAVS
ribosomal small subunit binding (GO:0043024)	1/14	0.3594	0.673688	2.38289	2.43846	DDX3X
aldehyde dehydrogenase (NAD) activity (GO:0004029)	1/14	0.3594	0.673688	2.38289	2.43846	ALDH1A3
calcium-transporting ATPase activity (GO:0005388)	1/14	0.3594	0.673688	2.38289	2.43846	ATP2B4
vitamin D receptor binding (GO:0042809)	1/14	0.3594	0.673688	2.38289	2.43846	THRAP3
1-phosphatidylinositol binding (GO:0005545)	1/14	0.3594	0.673688	2.38289	2.43846	EEA1
phosphatidylinositol-3-phosphatase activity (GO:0004438)	1/14	0.3594	0.673688	2.38289	2.43846	PTEN
growth factor activity (GO:0008083)	3/69	0.367188	0.684059	1.40873	1.41137	MDK;HGF;INHBA
oxidoreductase activity, acting on paired donors, with incorporation or reduction of molecular oxygen, NAD(P)H as one donor, and incorporation of one atom of oxygen (GO:0016709)	2/41	0.368932	0.684059	1.589	1.58447	SQLE;MSMO1
double-stranded DNA binding (GO:0003690)	4/99	0.375241	0.684059	1.30506	1.2792	EGR1;PRKDC;HNRNPU;EGFR
lipoprotein particle receptor activity (GO:0030228)	1/15	0.379465	0.684059	2.21257	2.14397	LRP1
oxidoreductase activity, acting on the CH-NH2 group of donors, oxygen as acceptor (GO:0016641)	1/15	0.379465	0.684059	2.21257	2.14397	VCAM1
protein disulfide oxidoreductase activity (GO:0015035)	1/15	0.379465	0.684059	2.21257	2.14397	DNAJC10
adrenergic receptor binding (GO:0031690)	1/15	0.379465	0.684059	2.21257	2.14397	GNAS
myosin V binding (GO:0031489)	1/15	0.379465	0.684059	2.21257	2.14397	RAB14
purine ribonucleoside binding (GO:0032550)	6/159	0.37983	0.684059	1.21575	1.17689	CDC42;RAB5B;TUBA1A;RAB14;RHOBTB3;GNAI2
transferase activity, transferring pentosyl groups (GO:0016763)	2/42	0.380203	0.684059	1.5492	1.49815	TIPARP;PARP14
1-phosphatidylinositol-3-kinase activity (GO:0016303)	2/43	0.391387	0.688029	1.51134	1.41772	PIK3R1;FGFR1
heme binding (GO:0020037)	3/72	0.392792	0.688029	1.34727	1.25899	SLC48A1;CYP51A1;CYP1B1
transcriptional activator activity, RNA polymerase II transcription regulatory region sequence-specific binding (GO:0001228)	10/284	0.397611	0.688029	1.13162	1.04367	NR4A1;NFIA;NFIB;CREB3L1;PLAGL1;NFIC;EBF1;CREBRF;TCF4;KLF4
proton-transporting ATPase activity, rotational mechanism (GO:0046961)	1/16	0.398902	0.688029	2.06496	1.89778	ATP5B
phosphatidic acid binding (GO:0070300)	1/16	0.398902	0.688029	2.06496	1.89778	PLTP
peptidase activator activity (GO:0016504)	1/16	0.398902	0.688029	2.06496	1.89778	PCOLCE
nucleotidyltransferase activity (GO:0016779)	1/16	0.398902	0.688029	2.06496	1.89778	PAPSS2
DNA polymerase binding (GO:0070182)	1/16	0.398902	0.688029	2.06496	1.89778	CDK2AP1
cysteine-type endopeptidase activator activity involved in apoptotic process (GO:0008656)	1/16	0.398902	0.688029	2.06496	1.89778	CTSH
poly(U) RNA binding (GO:0008266)	1/16	0.398902	0.688029	2.06496	1.89778	RBMS3
core promoter sequence-specific DNA binding (GO:0001046)	3/73	0.40127	0.688029	1.32795	1.21258	KMT2A;THRAP3;FOS
transforming growth factor beta receptor binding (GO:0005160)	2/44	0.402481	0.688029	1.47527	1.34266	TGFBR3;INHBA
regulatory region DNA binding (GO:0000975)	8/224	0.402949	0.688029	1.14815	1.0436	JUN;JUND;KMT2A;CREB3L1;TAF9;ARID5B;FOS;KLF4
ATP binding (GO:0005524)	9/255	0.404768	0.688029	1.13421	1.02582	HSPA5;PPIP5K2;ATP5D;ATP5A1;ATP10D;RHOBTB3;HNRNPU;HSPA1B;MAP3K5
metal ion binding (GO:0046872)	15/442	0.411505	0.688029	1.08934	0.96726	ANXA1;GSN;LRP1;HSPA5;C1R;IGFBP3;ATP10D;LTBP4;IQGAP1;HSP90B1;CLEC3B;ASPH;PLSCR4;MAP3K5;FBN1
RNA cap binding (GO:0000339)	1/17	0.417732	0.688029	1.9358	1.68979	AGO2
monovalent inorganic cation transmembrane transporter activity (GO:0015077)	1/17	0.417732	0.688029	1.9358	1.68979	ATP5S
CXCR chemokine receptor binding (GO:0045236)	1/17	0.417732	0.688029	1.9358	1.68979	CXCL12
chemokine binding (GO:0019956)	1/17	0.417732	0.688029	1.9358	1.68979	ZFP36
oxidoreductase activity, acting on the CH-CH group of donors, NAD or NADP as acceptor (GO:0016628)	1/17	0.417732	0.688029	1.9358	1.68979	DHCR24
GTP-Rho binding (GO:0017049)	1/17	0.417732	0.688029	1.9358	1.68979	TRIOBP
receptor antagonist activity (GO:0048019)	1/17	0.417732	0.688029	1.9358	1.68979	MT-RNR2
low-density lipoprotein particle binding (GO:0030169)	1/17	0.417732	0.688029	1.9358	1.68979	COLEC12
damaged DNA binding (GO:0003684)	2/46	0.424371	0.690161	1.40807	1.20692	CREBBP;EP300
steroid hormone receptor binding (GO:0035258)	3/76	0.42649	0.690161	1.27318	1.08496	NR4A1;EP300;PHB2
transcriptional repressor activity, RNA polymerase II transcription factor binding (GO:0001191)	2/47	0.43516	0.690161	1.37671	1.14548	SPEN;CREBBP
calcium-dependent phospholipid binding (GO:0005544)	2/47	0.43516	0.690161	1.37671	1.14548	ANXA1;ANXA5
ankyrin binding (GO:0030506)	1/18	0.435972	0.690161	1.82184	1.51245	SPTBN1
calcium-activated potassium channel activity (GO:0015269)	1/18	0.435972	0.690161	1.82184	1.51245	TMEM38B
semaphorin receptor binding (GO:0030215)	1/18	0.435972	0.690161	1.82184	1.51245	SEMA3D
peptidase activator activity involved in apoptotic process (GO:0016505)	1/18	0.435972	0.690161	1.82184	1.51245	CTSH
lysine-acetylated histone binding (GO:0070577)	1/18	0.435972	0.690161	1.82184	1.51245	KMT2A
voltage-gated anion channel activity (GO:0008308)	1/18	0.435972	0.690161	1.82184	1.51245	ANO6
acetylation-dependent protein binding (GO:0140033)	1/18	0.435972	0.690161	1.82184	1.51245	KMT2A
guanyl ribonucleotide binding (GO:0032561)	6/170	0.441274	0.696094	1.13356	0.927351	CDC42;RAB5B;TUBA1A;RAB14;RHOBTB3;GNAI2
intracellular chloride channel activity (GO:0061778)	1/19	0.453642	0.703224	1.72053	1.35999	ANO6
intracellular calcium activated chloride channel activity (GO:0005229)	1/19	0.453642	0.703224	1.72053	1.35999	ANO6
cadherin binding involved in cell-cell adhesion (GO:0098641)	1/19	0.453642	0.703224	1.72053	1.35999	ANXA1
neuropilin binding (GO:0038191)	1/19	0.453642	0.703224	1.72053	1.35999	SEMA3D
insulin receptor binding (GO:0005158)	1/19	0.453642	0.703224	1.72053	1.35999	PIK3R1
amyloid-beta binding (GO:0001540)	2/49	0.456402	0.705062	1.31799	1.03381	PRNP;ITM2A
endopeptidase inhibitor activity (GO:0004866)	4/111	0.459711	0.707719	1.15798	0.89993	APP;SERPINE2;SERPINF1;SERPING1
purine ribonucleoside triphosphate binding (GO:0035639)	13/396	0.470217	0.707719	1.05155	0.793461	HSPA5;ATP5A1;ATP10D;RHOBTB3;HNRNPU;GNAI2;CDC42;TUBA1A;RAB14;PPIP5K2;ATP5D;HSPA1B;MAP3K5
glutamate receptor binding (GO:0035254)	1/20	0.470759	0.707719	1.62989	1.22798	GNAS
transcription factor activity, RNA polymerase II core promoter sequence-specific (GO:0000983)	1/20	0.470759	0.707719	1.62989	1.22798	TAF9
K63-linked polyubiquitin modification-dependent protein binding (GO:0070530)	1/20	0.470759	0.707719	1.62989	1.22798	PRPF8
low-density lipoprotein particle receptor binding (GO:0050750)	1/20	0.470759	0.707719	1.62989	1.22798	HSP90B1
mitogen-activated protein kinase binding (GO:0051019)	1/20	0.470759	0.707719	1.62989	1.22798	TPR
phospholipid-translocating ATPase activity (GO:0004012)	1/20	0.470759	0.707719	1.62989	1.22798	ATP10D
phosphatidylinositol kinase activity (GO:0052742)	2/51	0.477176	0.712582	1.26406	0.935243	PIK3R1;FGFR1
GDP binding (GO:0019003)	2/51	0.477176	0.712582	1.26406	0.935243	RAB5B;RAB14
hormone activity (GO:0005179)	3/83	0.48373	0.713493	1.16136	0.843411	GPNMB;PENK;INHBA
voltage-gated ion channel activity (GO:0005244)	1/21	0.487341	0.713493	1.54832	1.11292	ANO6
lysine N-methyltransferase activity (GO:0016278)	1/21	0.487341	0.713493	1.54832	1.11292	SETD2
protein binding involved in cell-cell adhesion (GO:0098632)	1/21	0.487341	0.713493	1.54832	1.11292	ANXA1
oxidoreductase activity, acting on paired donors, with incorporation or reduction of molecular oxygen, reduced flavin or flavoprotein as one donor, and incorporation of one atom of oxygen (GO:0016712)	1/21	0.487341	0.713493	1.54832	1.11292	CYP1B1
hydrogen-exporting ATPase activity (GO:0036442)	1/21	0.487341	0.713493	1.54832	1.11292	ATP5B
GTP binding (GO:0005525)	5/147	0.489162	0.713827	1.09047	0.779754	CDC42;TUBA1A;RAB14;RHOBTB3;GNAI2
ATPase activity, coupled to transmembrane movement of ions, phosphorylative mechanism (GO:0015662)	1/22	0.503404	0.7275	1.47451	1.01205	ATP2B4
telomerase RNA binding (GO:0070034)	1/22	0.503404	0.7275	1.47451	1.01205	HNRNPU
histone acetyltransferase binding (GO:0035035)	1/22	0.503404	0.7275	1.47451	1.01205	EGR1
iron ion binding (GO:0005506)	2/54	0.507409	0.73093	1.19095	0.807987	AOX1;FTL
adenyl ribonucleotide binding (GO:0032559)	9/279	0.510896	0.733594	1.03209	0.693141	HSPA5;PPIP5K2;ATP5D;ATP5A1;ATP10D;RHOBTB3;HNRNPU;HSPA1B;MAP3K5
ADP binding (GO:0043531)	1/23	0.518965	0.735748	1.40742	0.923153	ATP5D
disordered domain specific binding (GO:0097718)	1/23	0.518965	0.735748	1.40742	0.923153	FN1
lipoprotein particle binding (GO:0071813)	1/23	0.518965	0.735748	1.40742	0.923153	COLEC12
ATPase activator activity (GO:0001671)	1/23	0.518965	0.735748	1.40742	0.923153	DNAJC10
peptidase activity, acting on L-amino acid peptides (GO:0070011)	6/185	0.522791	0.736152	1.03775	0.673061	CFD;ADAMTS5;ADAMTS1;C1R;CTSH;CTSC
amino acid transmembrane transporter activity (GO:0015171)	2/56	0.526921	0.736152	1.14672	0.734711	SLC38A2;SLC7A2
ATPase activity, coupled to movement of substances (GO:0043492)	2/56	0.526921	0.736152	1.14672	0.734711	ABCA10;ATP10D
nuclear hormone receptor binding (GO:0035257)	2/56	0.526921	0.736152	1.14672	0.734711	THRAP3;EP300
disulfide oxidoreductase activity (GO:0015036)	1/24	0.534038	0.736152	1.34616	0.844427	DNAJC10
miRNA binding (GO:0035198)	1/24	0.534038	0.736152	1.34616	0.844427	AGO2
death receptor activity (GO:0005035)	1/24	0.534038	0.736152	1.34616	0.844427	TNFRSF1A
tumor necrosis factor-activated receptor activity (GO:0005031)	1/24	0.534038	0.736152	1.34616	0.844427	TNFRSF1A
ATPase coupled ion transmembrane transporter activity (GO:0042625)	1/24	0.534038	0.736152	1.34616	0.844427	ATP2B4
actin binding (GO:0003779)	8/254	0.543029	0.746249	1.00655	0.614593	GSN;MAP1B;HNRNPU;LSP1;TRIOBP;EGFR;VCL;SYNE1
oxidoreductase activity, acting on the aldehyde or oxo group of donors, NAD or NADP as acceptor (GO:0016620)	1/25	0.548641	0.747085	1.29	0.774402	ALDH1A3
ion gated channel activity (GO:0022839)	1/25	0.548641	0.747085	1.29	0.774402	ANO6
N-acyltransferase activity (GO:0016410)	1/25	0.548641	0.747085	1.29	0.774402	EP300
transcriptional repressor activity, RNA polymerase II transcription regulatory region sequence-specific binding (GO:0001227)	5/159	0.558825	0.754874	1.00487	0.584754	CREBBP;ZEB2;NR2F1;ARID5B;SREBF2
thyroid hormone receptor binding (GO:0046966)	1/26	0.562786	0.754874	1.23834	0.711865	THRAP3
neuropeptide hormone activity (GO:0005184)	1/26	0.562786	0.754874	1.23834	0.711865	PENK
calcium channel regulator activity (GO:0005246)	1/26	0.562786	0.754874	1.23834	0.711865	PRKG1
alpha-tubulin binding (GO:0043014)	1/26	0.562786	0.754874	1.23834	0.711865	SETD2
microtubule binding (GO:0008017)	6/195	0.574412	0.764103	0.982335	0.544614	PRNP;MAP7D3;DST;MAP1B;LRPPRC;PAFAH1B1
beta-tubulin binding (GO:0048487)	1/27	0.576488	0.764103	1.19065	0.655808	LRPPRC
Hsp70 protein binding (GO:0030544)	1/27	0.576488	0.764103	1.19065	0.655808	DNAJC10
RNA polymerase II core promoter sequence-specific DNA binding (GO:0000979)	1/27	0.576488	0.764103	1.19065	0.655808	FOS
serine-type endopeptidase activity (GO:0004252)	6/196	0.579423	0.765727	0.977114	0.533234	CFD;C3;C1S;C1R;CNTN1;CTSH
protein tyrosine phosphatase activity (GO:0004725)	2/62	0.582245	0.767194	1.03173	0.558025	PTEN;PTPN13
transcriptional repressor activity, RNA polymerase II core promoter proximal region sequence-specific binding (GO:0001078)	3/97	0.589046	0.768062	0.987671	0.522725	CREBBP;NR2F1;SREBF2
ATP-dependent DNA helicase activity (GO:0004003)	1/28	0.589762	0.768062	1.14649	0.605387	DDX3X
metallocarboxypeptidase activity (GO:0004181)	1/28	0.589762	0.768062	1.14649	0.605387	CPZ
kinesin binding (GO:0019894)	1/28	0.589762	0.768062	1.14649	0.605387	SPAG9
carboxylic acid transmembrane transporter activity (GO:0046943)	2/64	0.599597	0.778023	0.998346	0.510652	SLC38A2;SLC7A2
ubiquitin conjugating enzyme binding (GO:0031624)	1/29	0.602621	0.778023	1.10549	0.559893	MARCH6
phosphotyrosine residue binding (GO:0001784)	1/29	0.602621	0.778023	1.10549	0.559893	PIK3R1
ligand-dependent nuclear receptor transcription coactivator activity (GO:0030374)	2/65	0.608067	0.782799	0.982448	0.488739	SS18;THRAP3
translation factor activity, RNA binding (GO:0008135)	2/67	0.624596	0.801774	0.95212	0.448115	EIF2S3;AGO2
3'-5'-exoribonuclease activity (GO:0000175)	1/31	0.627143	0.802743	1.03168	0.481362	CNOT2
carboxylic ester hydrolase activity (GO:0052689)	3/103	0.629734	0.803763	0.928122	0.429217	RARRES3;PGLS;PAFAH1B1
transition metal ion transmembrane transporter activity (GO:0046915)	1/32	0.638831	0.806125	0.998348	0.447375	SLC40A1
phosphatidylinositol-3,4,5-trisphosphate binding (GO:0005547)	1/32	0.638831	0.806125	0.998348	0.447375	IQGAP1
estrogen receptor binding (GO:0030331)	1/32	0.638831	0.806125	0.998348	0.447375	PHB2
hydrolase activity, hydrolyzing O-glycosyl compounds (GO:0004553)	1/32	0.638831	0.806125	0.998348	0.447375	MAN1A1
phospholipase activity (GO:0004620)	2/69	0.640581	0.806125	0.923603	0.411354	RARRES3;PAFAH1B1
glucuronosyltransferase activity (GO:0015020)	1/33	0.650154	0.815879	0.9671	0.416381	CHSY1
protein kinase regulator activity (GO:0019887)	3/107	0.655268	0.820001	0.89224	0.377159	SOCS3;FLRT2;DCN
aminopeptidase activity (GO:0004177)	1/34	0.661122	0.82273	0.937745	0.388055	CTSH
protein phosphorylated amino acid binding (GO:0045309)	1/34	0.661122	0.82273	0.937745	0.388055	PIK3R1
DNA-dependent ATPase activity (GO:0008094)	2/72	0.663546	0.823459	0.883883	0.362531	DDX3X;SMARCA1
GTPase activator activity (GO:0005096)	7/249	0.665886	0.82408	0.894031	0.363545	NRP1;JUN;ARHGAP20;DLC1;ARHGAP28;IQGAP1;ARHGAP5
ubiquitin protein ligase binding (GO:0031625)	8/284	0.668193	0.824657	0.895737	0.361142	JUN;HSPA5;TRIOBP;EGFR;LRPPRC;HSPA1B;VCL;ACTG1
ubiquitin-like protein conjugating enzyme binding (GO:0044390)	1/35	0.671747	0.826766	0.910118	0.362112	MARCH6
endopeptidase activity (GO:0004175)	10/354	0.673656	0.826843	0.898048	0.354762	CFD;C3;ADAMTS5;SFRP1;C1S;C1R;USP33;CNTN1;CTSH;CTSC
DNA binding (GO:0003677)	26/893	0.677251	0.828985	0.924994	0.360483	CREBZF;APP;ZNF395;DDX3X;PRKDC;TAF9;HNRNPU;RPL6;EGFR;EPM2AIP1;PLAGL1;EP300;JUNB;EGR1;SREBF1;JUN;CREBBP;XBP1;NR2F1;HUWE1;ARID5B;NR4A1;ZEB2;NFIB;FOSB;TCF4
protein tyrosine kinase activity (GO:0004713)	4/147	0.679579	0.829568	0.864839	0.334072	NTRK2;HGF;EGFR;FGFR1
sequence-specific double-stranded DNA binding (GO:1990837)	3/112	0.685375	0.834369	0.85109	0.321533	EGR1;KMT2A;HNRNPU
tubulin binding (GO:0015631)	7/255	0.689785	0.835243	0.872127	0.323887	PRNP;SETD2;MAP7D3;MAP1B;TPR;LRPPRC;PAFAH1B1
serine-type peptidase activity (GO:0008236)	6/220	0.689821	0.835243	0.866446	0.321731	CFD;C3;C1S;C1R;CNTN1;CTSH
GTPase binding (GO:0051020)	2/76	0.69231	0.835998	0.835932	0.30739	GOLGA4;SPTBN1
potassium ion transmembrane transporter activity (GO:0015079)	1/38	0.701667	0.842753	0.836195	0.29626	TMEM38B
divalent inorganic cation transmembrane transporter activity (GO:0072509)	1/38	0.701667	0.842753	0.836195	0.29626	SLC40A1
transition metal ion binding (GO:0046914)	11/399	0.708044	0.847176	0.875224	0.302171	EEA1;EGR1;PRNP;ZNF91;KMT2A;ADH1B;HHIP;USP33;AOX1;KLF4;FTL
RNA polymerase II transcription coactivator activity (GO:0001105)	1/39	0.711023	0.847176	0.814147	0.277666	CREBBP
carboxypeptidase activity (GO:0004180)	1/39	0.711023	0.847176	0.814147	0.277666	CPZ
ubiquitin-like protein ligase binding (GO:0044389)	8/297	0.715486	0.848133	0.854862	0.286202	JUN;HSPA5;TRIOBP;EGFR;LRPPRC;HSPA1B;VCL;ACTG1
hormone receptor binding (GO:0051427)	1/40	0.720085	0.848133	0.793231	0.260485	EP300
DNA helicase activity (GO:0003678)	1/40	0.720085	0.848133	0.793231	0.260485	DDX3X
protein heterodimerization activity (GO:0046982)	7/265	0.727105	0.848133	0.837886	0.267021	MT-TP;NR4A1;XBP1;JUN;TCF4;FOS;EGFR
copper ion binding (GO:0005507)	1/41	0.728864	0.848133	0.77336	0.244589	PRNP
protein methyltransferase activity (GO:0008276)	1/41	0.728864	0.848133	0.77336	0.244589	SETD2
phosphotransferase activity, phosphate group as acceptor (GO:0016776)	1/41	0.728864	0.848133	0.77336	0.244589	PPIP5K2
aminoacyl-tRNA ligase activity (GO:0004812)	1/41	0.728864	0.848133	0.77336	0.244589	IARS2
pyrophosphatase activity (GO:0016462)	1/41	0.728864	0.848133	0.77336	0.244589	DDX3X
zinc ion binding (GO:0008270)	8/302	0.732439	0.850085	0.840103	0.261587	EEA1;EGR1;ZNF91;KMT2A;ADH1B;HHIP;USP33;KLF4
androgen receptor binding (GO:0050681)	1/42	0.737368	0.851394	0.754459	0.229859	EP300
hydrolase activity, acting on acid anhydrides, catalyzing transmembrane movement of substances (GO:0016820)	1/42	0.737368	0.851394	0.754459	0.229859	ABCA10
polyubiquitin modification-dependent protein binding (GO:0031593)	1/43	0.745606	0.858693	0.736457	0.216193	PRPF8
histone deacetylase binding (GO:0042826)	2/85	0.749628	0.861111	0.744941	0.214676	NIPBL;HSPA1B
GTPase regulator activity (GO:0030695)	7/275	0.761228	0.865658	0.806199	0.219949	NRP1;JUN;ARHGAP20;DLC1;ARHGAP28;IQGAP1;ARHGAP5
exopeptidase activity (GO:0008238)	1/45	0.761315	0.865658	0.702909	0.191689	CTSH
ATPase activity, coupled to transmembrane movement of substances (GO:0042626)	1/45	0.761315	0.865658	0.702909	0.191689	ABCA10
P-P-bond-hydrolysis-driven transmembrane transporter activity (GO:0015405)	1/45	0.761315	0.865658	0.702909	0.191689	ABCA10
actin filament binding (GO:0051015)	3/127	0.763796	0.865855	0.747553	0.201431	TRIOBP;EGFR;SYNE1
transcription corepressor activity (GO:0003714)	5/203	0.765354	0.865855	0.779778	0.208526	HNRNPU;JUNB;LHX9;AES;JAZF1
chemokine activity (GO:0008009)	1/46	0.768803	0.867566	0.687253	0.180693	CXCL12
kinase activity (GO:0016301)	7/280	0.777091	0.874267	0.791227	0.199546	GK5;PRKDC;PPIP5K2;PAPSS2;HIPK3;PRKG1;MAP3K5
protein kinase binding (GO:0019901)	13/495	0.778644	0.874267	0.831216	0.207971	SPAG9;NTRK2;CMC4;RHOBTB3;IQGAP1;EGFR;PJA2;CDC42;ZFP36;MAVS;TPR;KIZ;FGFR1
flavin adenine dinucleotide binding (GO:0050660)	1/48	0.783082	0.874865	0.65794	0.160878	AOX1
acetylgalactosaminyltransferase activity (GO:0008376)	1/48	0.783082	0.874865	0.65794	0.160878	CHSY1
growth factor receptor binding (GO:0070851)	2/92	0.787635	0.875915	0.686752	0.163942	IL6ST;PIBF1
chemokine receptor binding (GO:0042379)	1/49	0.789888	0.875915	0.6442	0.151944	CXCL12
L-amino acid transmembrane transporter activity (GO:0015179)	1/49	0.789888	0.875915	0.6442	0.151944	SLC7A2
phosphoprotein phosphatase activity (GO:0004721)	3/136	0.802727	0.887955	0.696641	0.15308	PTEN;PLPP3;PTPN13
RNA polymerase II distal enhancer sequence-specific DNA binding (GO:0000980)	1/52	0.809052	0.888973	0.606212	0.128451	JUN
methylation-dependent protein binding (GO:0140034)	1/52	0.809052	0.888973	0.606212	0.128451	CBX5
phosphotransferase activity, alcohol group as acceptor (GO:0016773)	6/254	0.810268	0.888973	0.746332	0.157021	GK5;PRKDC;PAPSS2;HIPK3;PRKG1;MAP3K5
cation transmembrane transporter activity (GO:0008324)	2/97	0.811585	0.888973	0.650439	0.13579	ATP2B4;SLC7A2
repressing transcription factor binding (GO:0070491)	1/53	0.815045	0.890585	0.594523	0.121587	CBX5
metalloexopeptidase activity (GO:0008235)	1/54	0.820849	0.894745	0.583275	0.115148	CPZ
methylated histone binding (GO:0035064)	1/55	0.826472	0.898688	0.572444	0.109102	CBX5
phosphoric ester hydrolase activity (GO:0042578)	1/56	0.831918	0.901514	0.562007	0.103421	PLPP3
metallopeptidase activity (GO:0008237)	2/102	0.833095	0.901514	0.617756	0.112807	ADAMTS5;ADAMTS1
cation channel activity (GO:0005261)	3/146	0.83952	0.905758	0.647588	0.113279	SLC40A1;ANO6;TMEM38B
phosphatase activity (GO:0016791)	2/104	0.841061	0.905758	0.605581	0.10482	PTEN;PLPP3
nuclease activity (GO:0004518)	1/59	0.847254	0.91024	0.532855	0.0883232	LRPPRC
ubiquitin protein ligase activity (GO:0061630)	4/192	0.855144	0.913807	0.656291	0.1027	CDC42;HUWE1;MARCH6;PJA2
protein serine/threonine phosphatase activity (GO:0004722)	1/61	0.856694	0.913807	0.51504	0.0796636	PTEN
chloride channel activity (GO:0005254)	1/61	0.856694	0.913807	0.51504	0.0796636	ANO6
transcription factor activity, RNA polymerase II distal enhancer sequence-specific binding (GO:0003705)	1/64	0.869773	0.923361	0.490438	0.0684276	JUN
G-protein coupled peptide receptor activity (GO:0008528)	1/64	0.869773	0.923361	0.490438	0.0684276	EDNRB
metalloendopeptidase activity (GO:0004222)	1/65	0.873862	0.925509	0.48275	0.0650906	ADAMTS5
protein homodimerization activity (GO:0042803)	16/664	0.887953	0.938215	0.757984	0.0900758	NTRK2;JUN;KMT2A;ATPIF1;MUT;SYNE1;EEA1;ALDH1A3;TPR;AOX1;TCF4;IL6ST;S100A10;PAFAH1B1;MAP3K5;FGFR1
Rho GTPase binding (GO:0017048)	1/72	0.899112	0.94777	0.434997	0.0462608	TRIOBP
ubiquitin-like protein-specific protease activity (GO:0019783)	1/74	0.905351	0.952106	0.423036	0.0420634	USP33
magnesium ion binding (GO:0000287)	2/127	0.910759	0.953785	0.493564	0.0461368	ATP10D;MAP3K5
thiol-dependent ubiquitin-specific protease activity (GO:0004843)	1/76	0.911205	0.953785	0.411712	0.0382841	USP33
calcium ion transmembrane transporter activity (GO:0015085)	1/77	0.913995	0.954475	0.406274	0.0365364	ATP2B4
Rab GTPase binding (GO:0017137)	2/130	0.917378	0.955779	0.481921	0.041559	RIMS2;RHOBTB3
protein transporter activity (GO:0008565)	1/80	0.92185	0.956326	0.390785	0.0317993	LRP1
phosphatidylinositol phosphate binding (GO:1901981)	1/81	0.924306	0.956326	0.38588	0.0303735	IQGAP1
immunoglobulin receptor binding (GO:0034987)	1/81	0.924306	0.956326	0.38588	0.0303735	TRBC2
sequence-specific DNA binding (GO:0043565)	8/394	0.929167	0.958154	0.636786	0.0467828	EGR1;NR4A1;ZEB2;KMT2A;NCL;TINF2;NR2F1;HNRNPU
Ras GTPase binding (GO:0017016)	3/184	0.93035	0.958154	0.51062	0.0368639	RIMS2;USP33;RHOBTB3
ubiquitin-like protein ligase activity (GO:0061659)	3/186	0.933469	0.959161	0.504986	0.0347669	CDC42;HUWE1;PJA2
single-stranded DNA binding (GO:0003697)	1/87	0.937505	0.961103	0.358847	0.0231577	HNRNPU
thiol-dependent ubiquitinyl hydrolase activity (GO:0036459)	1/92	0.94673	0.967848	0.339042	0.0185596	USP33
ion channel activity (GO:0005216)	1/93	0.948405	0.967848	0.335339	0.0177642	ANO6
cytokine activity (GO:0005125)	2/155	0.957087	0.969567	0.402652	0.0176606	CXCL12;INHBA
phosphatidylinositol binding (GO:0035091)	1/100	0.958746	0.969567	0.311515	0.0131238	EEA1
transferase activity, transferring hexosyl groups (GO:0016758)	1/100	0.958746	0.969567	0.311515	0.0131238	KDELC2
potassium channel activity (GO:0005267)	1/100	0.958746	0.969567	0.311515	0.0131238	TMEM38B
protein kinase activity (GO:0004672)	10/513	0.962004	0.970671	0.609041	0.0235922	CDC42;NTRK2;PRKDC;NRK;HGF;EGFR;HIPK3;PRKG1;MAP3K5;FGFR1
protein serine/threonine kinase activity (GO:0004674)	6/368	0.975248	0.981822	0.508252	0.0127388	CDC42;PRKDC;NRK;HIPK3;PRKG1;MAP3K5
kinase binding (GO:0019900)	7/418	0.97796	0.982346	0.521762	0.0116282	CDC42;ZFP36;MAVS;CMC4;RHOBTB3;IQGAP1;KIZ
G-protein coupled receptor activity (GO:0004930)	3/267	0.990733	0.99099	0.34857	0.00324533	PTGFR;SFRP1;FZD3
ubiquitin-protein transferase activity (GO:0004842)	6/417	0.99099	0.99099	0.446503	0.00404133	CDC42;RNF213;HUWE1;MARCH6;PJA2;TRIM56

## Sheet: Reactome_2016
Term	Overlap	P.value	Adjusted.P.value	Odds.Ratio	Combined.Score	Genes
Formation of ATP by chemiosmotic coupling Homo sapiens R-HSA-163210	15/16	3.57287e-22	2.64392e-19	475.606	23487.1	ATP5S;ATP5A1;ATP5C1;ATP5J;ATP5G3;ATP5H;ATP5F1;ATP5G2;ATP5O;ATP5G1;ATP5L;ATP5J2;ATP5B;ATP5E;ATP5D
Respiratory electron transport, ATP synthesis by chemiosmotic coupling, and heat production by uncoupling proteins. Homo sapiens R-HSA-163200	16/109	2.81373e-07	7.47823e-05	5.43797	82.0241	ATP5S;ATP5A1;ATP5C1;ATP5J;ATP5H;ATP5G3;ATP5O;ATP5G2;ATP5F1;ATP5G1;LRPPRC;ATP5J2;ATP5L;ATP5B;ATP5E;ATP5D
Extracellular matrix organization Homo sapiens R-HSA-1474244	27/283	3.03171e-07	7.47823e-05	3.3662	50.5231	COL18A1;LAMA2;COL14A1;LAMA4;COL12A1;LTBP4;LTBP3;LAMC1;ADAMTS5;ADAMTS1;ITGB8;CRTAP;COL27A1;VCAM1;DST;LUM;FN1;PCOLCE;LAMB1;DCN;COL1A1;COL3A1;COL1A2;COL6A2;COL6A1;COL6A3;FBN1
Collagen biosynthesis and modifying enzymes Homo sapiens R-HSA-1650814	12/63	4.93427e-07	9.1284e-05	7.40487	107.533	COL1A1;COL18A1;CRTAP;COL3A1;COL27A1;COL1A2;COL14A1;COL6A2;COL12A1;COL6A1;COL6A3;PCOLCE
Scavenging by Class A Receptors Homo sapiens R-HSA-3000480	7/19	1.03306e-06	0.000152893	18.2464	251.489	COLEC12;COL1A1;COL3A1;COL1A2;SCARA5;HSP90B1;FTL
Collagen formation Homo sapiens R-HSA-1474290	13/85	2.28115e-06	0.000281342	5.68529	73.8566	COL18A1;CRTAP;COL27A1;DST;COL14A1;COL12A1;PCOLCE;COL1A1;COL3A1;COL1A2;COL6A2;COL6A1;COL6A3
Assembly of collagen fibrils and other multimeric structures Homo sapiens R-HSA-2022090	10/54	5.80076e-06	0.000613223	7.13179	85.9917	COL1A1;COL18A1;COL3A1;COL27A1;COL1A2;DST;COL6A2;COL6A1;COL6A3;PCOLCE
The citric acid (TCA) cycle and respiratory electron transport Homo sapiens R-HSA-1428517	16/153	2.53126e-05	0.00234141	3.68304	38.9821	ATP5S;ATP5A1;ATP5C1;ATP5J;ATP5H;ATP5G3;ATP5O;ATP5G2;ATP5F1;ATP5G1;LRPPRC;ATP5J2;ATP5L;ATP5B;ATP5E;ATP5D
Platelet degranulation Homo sapiens R-HSA-114608	11/105	0.00044929	0.0363134	3.66857	28.2768	CFD;APP;CLEC3B;HSPA5;HGF;RARRES2;FN1;SERPING1;QSOX1;SEPP1;VCL
Binding and Uptake of Ligands by Scavenger Receptors Homo sapiens R-HSA-2173782	9/74	0.000490722	0.0363134	4.33315	33.017	COLEC12;COL1A1;COL3A1;COL1A2;SCARA5;LRP1;HBB;FTL;HSP90B1
Laminin interactions Homo sapiens R-HSA-3000157	5/23	0.000622675	0.0380382	8.65808	63.9095	COL18A1;LAMA2;LAMA4;LAMB1;LAMC1
Cholesterol biosynthesis Homo sapiens R-HSA-191273	5/23	0.000622675	0.0380382	8.65808	63.9095	IDI1;SQLE;CYP51A1;DHCR24;MSMO1
Response to elevated platelet cytosolic Ca2+ Homo sapiens R-HSA-76005	11/110	0.000668238	0.0380382	3.48238	25.4592	CFD;APP;CLEC3B;HSPA5;HGF;RARRES2;FN1;SERPING1;QSOX1;SEPP1;VCL
Antigen Presentation: Folding, assembly and peptide loading of class I MHC Homo sapiens R-HSA-983170	5/25	0.000933632	0.0479553	7.79147	54.3566	HSPA5;CANX;SEC31A;TAPBP;HLA-E
GLI proteins bind promoters of Hh responsive genes to promote transcription Homo sapiens R-HSA-5635851	3/7	0.000972067	0.0479553	23.3186	161.74	HHIP;BOC;PTCH2
Regulation of Complement cascade Homo sapiens R-HSA-977606	5/26	0.00112646	0.0520989	7.42006	50.3724	C3;C6;CFH;C7;CD46
Regulation of cholesterol biosynthesis by SREBP (SREBF) Homo sapiens R-HSA-1655829	7/55	0.00156806	0.0682567	4.55311	29.4036	SREBF1;IDI1;SQLE;CREBBP;INSIG1;CYP51A1;SREBF2
Activation of gene expression by SREBF (SREBP) Homo sapiens R-HSA-2426168	6/42	0.00184485	0.075844	5.19839	32.7257	IDI1;SREBF1;SQLE;CREBBP;CYP51A1;SREBF2
ATF6-alpha activates chaperone genes Homo sapiens R-HSA-381183	3/10	0.00310637	0.120985	13.3229	76.9302	XBP1;HSPA5;HSP90B1
Complement cascade Homo sapiens R-HSA-166658	8/80	0.00352722	0.130507	3.47033	19.5978	CFD;C3;C6;CFH;C1S;C7;C1R;CD46
ATF6-alpha activates chaperones Homo sapiens R-HSA-381033	3/12	0.00543508	0.189276	10.3612	54.0322	XBP1;HSPA5;HSP90B1
NCAM1 interactions Homo sapiens R-HSA-419037	5/37	0.00562711	0.189276	4.86665	25.21	PRNP;COL6A2;COL6A1;COL6A3;GFRA1
ECM proteoglycans Homo sapiens R-HSA-3000178	6/55	0.00724657	0.233151	3.81666	18.8055	LAMA2;LUM;LAMA4;LAMB1;LAMC1;DCN
TRAF3-dependent IRF activation pathway Homo sapiens R-HSA-918233	3/14	0.00858349	0.264658	8.47643	40.3301	CREBBP;MAVS;EP300
LRR FLII-interacting protein 1 (LRRFIP1) activates type I IFN production Homo sapiens R-HSA-3134973	2/5	0.00918534	0.271886	20.6955	97.065	CREBBP;EP300
Transcriptional regulation of white adipocyte differentiation Homo sapiens R-HSA-381340	7/79	0.0118055	0.320506	3.03164	13.458	SREBF1;CREBBP;CEBPD;EBF1;EP300;KLF4;SREBF2
Myogenesis Homo sapiens R-HSA-525793	4/29	0.0121273	0.320506	4.97723	21.9611	CDC42;SPAG9;BOC;TCF4
CDO in myogenesis Homo sapiens R-HSA-375170	4/29	0.0121273	0.320506	4.97723	21.9611	CDC42;SPAG9;BOC;TCF4
Degradation of the extracellular matrix Homo sapiens R-HSA-1474228	8/106	0.0182182	0.441669	2.5462	10.1984	COL18A1;ADAMTS5;COL14A1;ADAMTS1;COL12A1;LAMB1;LAMC1;DCN
Integrin cell surface interactions Homo sapiens R-HSA-216083	6/67	0.0182541	0.441669	3.06393	12.2661	COL18A1;VCAM1;LUM;FN1;ITGB8;FBN1
PTK6 promotes HIF1A stabilization Homo sapiens R-HSA-8857538	2/7	0.0185023	0.441669	12.416	49.5382	GPNMB;EGFR
Terminal pathway of complement Homo sapiens R-HSA-166665	2/8	0.0241634	0.525909	10.3462	38.5179	C6;C7
Ligand-receptor interactions Homo sapiens R-HSA-5632681	2/8	0.0241634	0.525909	10.3462	38.5179	HHIP;BOC
Formyl peptide receptors bind formyl peptides and many other ligands Homo sapiens R-HSA-444473	2/8	0.0241634	0.525909	10.3462	38.5179	APP;ANXA1
TP53 regulates transcription of additional cell cycle genes whose exact role in the p53 pathway remain uncertain Homo sapiens R-HSA-6804115	3/21	0.0266797	0.546403	5.17817	18.7649	BTG2;CNOT2;PLAGL1
Signal transduction by L1 Homo sapiens R-HSA-445144	3/21	0.0266797	0.546403	5.17817	18.7649	NRP1;EGFR;FGFR1
Platelet activation, signaling and aggregation Homo sapiens R-HSA-76002	14/253	0.0287322	0.546403	1.8315	6.50135	CFD;APP;HSPA5;HGF;RARRES2;FN1;PIK3R1;SEPP1;GNAI2;CDC42;CLEC3B;SERPING1;QSOX1;VCL
Nephrin interactions Homo sapiens R-HSA-373753	3/22	0.0301916	0.546403	4.90538	17.1698	IQGAP1;PIK3R1;SPTBN1
Cohesin Loading onto Chromatin Homo sapiens R-HSA-2470946	2/9	0.0304313	0.546403	8.86767	30.9684	NIPBL;STAG2
Pentose phosphate pathway (hexose monophosphate shunt) Homo sapiens R-HSA-71336	2/9	0.0304313	0.546403	8.86767	30.9684	PGLS;TKT
Small interfering RNA (siRNA) biogenesis Homo sapiens R-HSA-426486	2/9	0.0304313	0.546403	8.86767	30.9684	AGO2;DICER1
L1CAM interactions Homo sapiens R-HSA-373760	7/96	0.0310121	0.546403	2.4504	8.51117	NRP1;CNTN1;LAMB1;LAMC1;EGFR;SPTBN1;FGFR1
RNA Polymerase III Transcription Termination Homo sapiens R-HSA-73980	3/23	0.0339343	0.583985	4.65987	15.7659	NFIA;NFIB;NFIC
PKMTs methylate histone lysines Homo sapiens R-HSA-3214841	4/40	0.0356995	0.595307	3.45445	11.5124	ATF7IP;SETD2;KMT2A;KMT2C
Regulation of gene expression by Hypoxia-inducible Factor Homo sapiens R-HSA-1234158	2/10	0.0372625	0.595307	7.75881	25.5247	CREBBP;EP300
Activation of the AP-1 family of transcription factors Homo sapiens R-HSA-450341	2/10	0.0372625	0.595307	7.75881	25.5247	JUN;FOS
Elastic fibre formation Homo sapiens R-HSA-1566948	4/41	0.0386145	0.595307	3.36091	10.9368	LTBP4;ITGB8;LTBP3;FBN1
Pre-NOTCH Transcription and Translation Homo sapiens R-HSA-1912408	4/41	0.0386145	0.595307	3.36091	10.9368	CREBBP;JUN;AGO2;EP300
Non-integrin membrane-ECM interactions Homo sapiens R-HSA-3000171	4/42	0.0416617	0.611402	3.2723	10.3999	LAMA2;LAMA4;LAMB1;LAMC1
Hemostasis Homo sapiens R-HSA-109582	25/552	0.0423328	0.611402	1.48764	4.7042	CFD;APP;SERPINE2;HBB;PIK3R1;GLG1;GNAI2;CDC42;CLEC3B;EP300;QSOX1;PRKG1;S100A10;GUCY1A2;CREBBP;CBX5;HSPA5;HGF;RARRES2;FN1;ATP2B4;SEPP1;GNAS;SERPING1;VCL
RHO GTPases activate IQGAPs Homo sapiens R-HSA-5626467	2/11	0.0446158	0.611402	6.89637	21.4454	CDC42;IQGAP1
Interleukin-7 signaling Homo sapiens R-HSA-1266695	2/11	0.0446158	0.611402	6.89637	21.4454	HGF;PIK3R1
Defects in cobalamin (B12) metabolism Homo sapiens R-HSA-3296469	2/11	0.0446158	0.611402	6.89637	21.4454	MTR;MUT
Interleukin-6 signaling Homo sapiens R-HSA-1059683	2/11	0.0446158	0.611402	6.89637	21.4454	SOCS3;IL6ST
Attenuation phase Homo sapiens R-HSA-3371568	3/26	0.0465226	0.625941	4.05143	12.4291	CREBBP;EP300;HSPA1B
Innate Immune System Homo sapiens R-HSA-168249	34/807	0.049154	0.641686	1.38202	4.16374	CFD;APP;AHCYL1;CFH;C1S;PRKDC;C1R;PTEN;IQGAP1;PIK3R1;EGFR;HSP90B1;ACTG1;C3;EEA1;CDC42;LGALS3;C6;C7;EP300;SPTBN1;JUN;CREBBP;FN1;GFRA1;FOS;HLA-E;NR4A1;MAVS;AGO2;CD46;VCL;TRIM56;FGFR1
EGFR downregulation Homo sapiens R-HSA-182971	3/27	0.0511615	0.641686	3.88242	11.5415	CDC42;SPRY1;EGFR
RORA activates gene expression Homo sapiens R-HSA-1368082	3/27	0.0511615	0.641686	3.88242	11.5415	SREBF1;CREBBP;EP300
Interleukin-6 family signaling Homo sapiens R-HSA-6783589	3/27	0.0511615	0.641686	3.88242	11.5415	SOCS3;LIFR;IL6ST
Caspase-mediated cleavage of cytoskeletal proteins Homo sapiens R-HSA-264870	2/12	0.052452	0.646908	6.20641	18.2956	GSN;VIM
Cytosolic sensors of pathogen-associated DNA Homo sapiens R-HSA-1834949	5/66	0.0555207	0.67353	2.54917	7.36964	APP;CREBBP;PRKDC;EP300;TRIM56
Vesicle-mediated transport Homo sapiens R-HSA-5653656	22/492	0.060564	0.691429	1.46501	4.10798	COLEC12;APP;LRP1;SCARA5;RHOBTB3;COPZ2;HBB;HSP90B1;COL1A1;COL3A1;DAB2;GOLGA4;COL1A2;RAB14;GOLGB1;TRIP11;MAN1A1;SPTBN1;CTSC;PAFAH1B1;FTL;SEC31A
Dissolution of Fibrin Clot Homo sapiens R-HSA-75205	2/13	0.0607336	0.691429	5.6419	15.8044	SERPINE2;S100A10
Mitotic Telophase/Cytokinesis Homo sapiens R-HSA-68884	2/13	0.0607336	0.691429	5.6419	15.8044	NIPBL;STAG2
Advanced glycosylation endproduct receptor signaling Homo sapiens R-HSA-879415	2/13	0.0607336	0.691429	5.6419	15.8044	APP;LGALS3
TP53 Regulates Transcription of Cell Cycle Genes Homo sapiens R-HSA-6791312	4/48	0.0627055	0.703062	2.8252	7.82384	BTG2;PLAGL1;CNOT2;EP300
Molecules associated with elastic fibres Homo sapiens R-HSA-2129379	3/30	0.0663486	0.732805	3.45051	9.36065	LTBP4;ITGB8;LTBP3
Signaling by NOTCH2 Homo sapiens R-HSA-1980145	3/32	0.0774827	0.815077	3.21221	8.21587	MDK;CNTN1;EP300
TRAF6 mediated IRF7 activation Homo sapiens R-HSA-933541	3/32	0.0774827	0.815077	3.21221	8.21587	CREBBP;MAVS;EP300
Signaling by EGFRvIII in Cancer Homo sapiens R-HSA-5637812	2/15	0.0784934	0.815077	4.77342	12.1471	PIK3R1;EGFR
Constitutive Signaling by EGFRvIII Homo sapiens R-HSA-5637810	2/15	0.0784934	0.815077	4.77342	12.1471	PIK3R1;EGFR
mRNA Splicing - Minor Pathway Homo sapiens R-HSA-72165	4/52	0.0793048	0.815077	2.58923	6.56229	SRSF6;SNRNP200;PRPF8;SF3B1
Cellular response to heat stress Homo sapiens R-HSA-3371556	6/96	0.0806973	0.818028	2.07355	5.21923	C11ORF73;CREBBP;HSPA5;TPR;EP300;HSPA1B
PI3K events in ERBB2 signaling Homo sapiens R-HSA-1963642	2/16	0.0879058	0.870213	4.43223	10.7769	PIK3R1;EGFR
Signaling by NOTCH Homo sapiens R-HSA-157118	7/122	0.0887193	0.870213	1.89384	4.58741	CREBBP;JUN;MDK;AGO2;CNTN1;EP300;DLK1
HSF1-dependent transactivation Homo sapiens R-HSA-3371571	3/34	0.0893732	0.870213	3.00466	7.25606	CREBBP;EP300;HSPA1B
IRE1alpha activates chaperones Homo sapiens R-HSA-381070	4/55	0.0930403	0.879971	2.43654	5.78611	XBP1;C19ORF10;HSPA5;SEC31A
Pre-NOTCH Expression and Processing Homo sapiens R-HSA-1912422	4/57	0.102781	0.879971	2.34435	5.33377	JUN;CREBBP;AGO2;EP300
Defects in vitamin and cofactor metabolism Homo sapiens R-HSA-3296482	2/18	0.107644	0.879971	3.8778	8.64334	MTR;MUT
Initial triggering of complement Homo sapiens R-HSA-166663	4/58	0.10782	0.879971	2.30082	5.12461	CFD;C3;C1S;C1R
Defective B3GALTL causes Peters-plus syndrome (PpS) Homo sapiens R-HSA-5083635	3/37	0.108522	0.879971	2.73912	6.08305	ADAMTS5;ADAMTS1;ADAMTSL3
MAP2K and MAPK activation Homo sapiens R-HSA-5674135	3/38	0.115229	0.879971	2.66072	5.74936	FN1;IQGAP1;VCL
O-glycosylation of TSR domain-containing proteins Homo sapiens R-HSA-5173214	3/38	0.115229	0.879971	2.66072	5.74936	ADAMTS5;ADAMTS1;ADAMTSL3
Constitutive Signaling by Ligand-Responsive EGFR Cancer Variants Homo sapiens R-HSA-1236382	2/19	0.117913	0.879971	3.64951	7.80194	PIK3R1;EGFR
Signaling by Ligand-Responsive EGFR Variants in Cancer Homo sapiens R-HSA-5637815	2/19	0.117913	0.879971	3.64951	7.80194	PIK3R1;EGFR
Signaling by EGFR in Cancer Homo sapiens R-HSA-1643713	2/19	0.117913	0.879971	3.64951	7.80194	PIK3R1;EGFR
Collagen degradation Homo sapiens R-HSA-1442490	3/39	0.122089	0.879971	2.58668	5.4398	COL18A1;COL14A1;COL12A1
Chondroitin sulfate biosynthesis Homo sapiens R-HSA-2022870	2/20	0.128415	0.879971	3.44658	7.07407	CHSY1;DCN
IL-6-type cytokine receptor ligand interactions Homo sapiens R-HSA-6788467	2/20	0.128415	0.879971	3.44658	7.07407	LIFR;IL6ST
Unfolded Protein Response (UPR) Homo sapiens R-HSA-381119	5/86	0.132332	0.879971	1.91776	3.87855	XBP1;C19ORF10;HSPA5;HSP90B1;SEC31A
RNA Polymerase III Abortive And Retractive Initiation Homo sapiens R-HSA-749476	3/41	0.136237	0.879971	2.45028	4.8843	NFIA;NFIB;NFIC
RNA Polymerase III Transcription Homo sapiens R-HSA-74158	3/41	0.136237	0.879971	2.45028	4.8843	NFIA;NFIB;NFIC
CD209 (DC-SIGN) signaling Homo sapiens R-HSA-5621575	2/21	0.139124	0.879971	3.26501	6.43988	CREBBP;EP300
RHO GTPases activate PAKs Homo sapiens R-HSA-5627123	2/21	0.139124	0.879971	3.26501	6.43988	CDC42;CTTN
Regulation of Insulin-like Growth Factor (IGF) transport and uptake by Insulin-like Growth Factor Binding Proteins (IGFBPs) Homo sapiens R-HSA-381426	2/21	0.139124	0.879971	3.26501	6.43988	IGFBP4;IGFBP3
Cobalamin (Cbl, vitamin B12) transport and metabolism Homo sapiens R-HSA-196741	2/21	0.139124	0.879971	3.26501	6.43988	MTR;MUT
NOTCH2 Activation and Transmission of Signal to the Nucleus Homo sapiens R-HSA-2979096	2/21	0.139124	0.879971	3.26501	6.43988	MDK;CNTN1
Diseases of glycosylation Homo sapiens R-HSA-3781865	5/88	0.141806	0.879971	1.87135	3.6553	ADAMTS5;ADAMTS1;LUM;ADAMTSL3;DCN
N-glycan trimming and elongation in the cis-Golgi Homo sapiens R-HSA-964739	1/5	0.147018	0.879971	7.748	14.8544	MAN1A1
NGF-independant TRKA activation Homo sapiens R-HSA-187024	1/5	0.147018	0.879971	7.748	14.8544	NTRK2
Propionyl-CoA catabolism Homo sapiens R-HSA-71032	1/5	0.147018	0.879971	7.748	14.8544	MUT
Intrinsic Pathway of Fibrin Clot Formation Homo sapiens R-HSA-140837	2/22	0.150017	0.879971	3.1016	5.88376	SERPINE2;SERPING1
Developmental Biology Homo sapiens R-HSA-1266738	30/786	0.152988	0.879971	1.23961	2.32725	NRP1;CEBPD;KMT2C;IQGAP1;LAMC1;EGFR;ACTG1;CDC42;BOC;EP300;SPTBN1;SPAG9;SREBF1;PRNP;JUN;CREBBP;FN1;EBF1;UNC5C;GFRA1;LAMB1;KLF4;SREBF2;COL6A2;COL6A1;CNTN1;COL6A3;TCF4;VCL;FGFR1
MicroRNA (miRNA) biogenesis Homo sapiens R-HSA-203927	2/23	0.161072	0.879971	2.95375	5.39326	AGO2;DICER1
Interferon alpha/beta signaling Homo sapiens R-HSA-909733	4/68	0.163771	0.879971	1.94031	3.51058	SOCS3;EGR1;IFITM1;HLA-E
Signaling by PDGF Homo sapiens R-HSA-186797	15/364	0.170756	0.879971	1.33829	2.36545	AHCYL1;FN1;PTEN;GFRA1;PIK3R1;IQGAP1;EGFR;NR4A1;COL6A2;AGO2;COL6A1;COL6A3;SPTBN1;VCL;FGFR1
Endogenous sterols Homo sapiens R-HSA-211976	2/24	0.172269	0.879971	2.81935	4.95837	CYP51A1;CYP1B1
TRAF6 mediated NF-kB activation Homo sapiens R-HSA-933542	2/24	0.172269	0.879971	2.81935	4.95837	APP;MAVS
Fibronectin matrix formation Homo sapiens R-HSA-1566977	1/6	0.173723	0.879971	6.19808	10.8484	FN1
Activation of C3 and C5 Homo sapiens R-HSA-174577	1/6	0.173723	0.879971	6.19808	10.8484	C3
Activation of TRKA receptors Homo sapiens R-HSA-187015	1/6	0.173723	0.879971	6.19808	10.8484	NTRK2
Transport and synthesis of PAPS Homo sapiens R-HSA-174362	1/6	0.173723	0.879971	6.19808	10.8484	PAPSS2
FGFR1b ligand binding and activation Homo sapiens R-HSA-190370	1/6	0.173723	0.879971	6.19808	10.8484	FGFR1
TNFR1-mediated ceramide production Homo sapiens R-HSA-5626978	1/6	0.173723	0.879971	6.19808	10.8484	TNFRSF1A
Nitric oxide stimulates guanylate cyclase Homo sapiens R-HSA-392154	2/25	0.183588	0.879971	2.69663	4.57094	GUCY1A2;PRKG1
PI-3K cascade:FGFR1 Homo sapiens R-HSA-5654689	6/122	0.18382	0.879971	1.60662	2.72129	NR4A1;AGO2;PTEN;PIK3R1;EGFR;FGFR1
PI-3K cascade:FGFR3 Homo sapiens R-HSA-5654710	6/122	0.18382	0.879971	1.60662	2.72129	NR4A1;AGO2;PTEN;PIK3R1;EGFR;FGFR1
PI3K events in ERBB4 signaling Homo sapiens R-HSA-1250342	6/122	0.18382	0.879971	1.60662	2.72129	NR4A1;AGO2;PTEN;PIK3R1;EGFR;FGFR1
PIP3 activates AKT signaling Homo sapiens R-HSA-1257604	6/122	0.18382	0.879971	1.60662	2.72129	NR4A1;AGO2;PTEN;PIK3R1;EGFR;FGFR1
PI-3K cascade:FGFR4 Homo sapiens R-HSA-5654720	6/122	0.18382	0.879971	1.60662	2.72129	NR4A1;AGO2;PTEN;PIK3R1;EGFR;FGFR1
PI-3K cascade:FGFR2 Homo sapiens R-HSA-5654695	6/122	0.18382	0.879971	1.60662	2.72129	NR4A1;AGO2;PTEN;PIK3R1;EGFR;FGFR1
Signaling by NOTCH1 Homo sapiens R-HSA-1980143	4/72	0.188587	0.879971	1.8258	3.04579	CREBBP;CNTN1;EP300;DLK1
Diseases associated with glycosaminoglycan metabolism Homo sapiens R-HSA-3560782	2/26	0.19501	0.879971	2.58413	4.22429	LUM;DCN
Regulation of Hypoxia-inducible Factor (HIF) by oxygen Homo sapiens R-HSA-1234174	2/26	0.19501	0.879971	2.58413	4.22429	CREBBP;EP300
Cellular response to hypoxia Homo sapiens R-HSA-2262749	2/26	0.19501	0.879971	2.58413	4.22429	CREBBP;EP300
GAB1 signalosome Homo sapiens R-HSA-180292	6/125	0.198133	0.879971	1.56587	2.53486	NR4A1;AGO2;PTEN;PIK3R1;EGFR;FGFR1
PI3K/AKT activation Homo sapiens R-HSA-198203	6/125	0.198133	0.879971	1.56587	2.53486	NR4A1;AGO2;PTEN;PIK3R1;EGFR;FGFR1
Defective CHST3 causes SEDCJD Homo sapiens R-HSA-3595172	1/7	0.199594	0.879971	5.1648	8.32293	DCN
Defective CHSY1 causes TPBS Homo sapiens R-HSA-3595177	1/7	0.199594	0.879971	5.1648	8.32293	DCN
Defective CHST14 causes EDS, musculocontractural type Homo sapiens R-HSA-3595174	1/7	0.199594	0.879971	5.1648	8.32293	DCN
Defective CHST6 causes MCDC1 Homo sapiens R-HSA-3656225	1/7	0.199594	0.879971	5.1648	8.32293	LUM
Defective ST3GAL3 causes MCT12 and EIEE15 Homo sapiens R-HSA-3656243	1/7	0.199594	0.879971	5.1648	8.32293	LUM
Defective B4GALT1 causes B4GALT1-CDG (CDG-2d) Homo sapiens R-HSA-3656244	1/7	0.199594	0.879971	5.1648	8.32293	LUM
Neurofascin interactions Homo sapiens R-HSA-447043	1/7	0.199594	0.879971	5.1648	8.32293	CNTN1
Post-transcriptional silencing by small RNAs Homo sapiens R-HSA-426496	1/7	0.199594	0.879971	5.1648	8.32293	AGO2
NCAM signaling for neurite out-growth Homo sapiens R-HSA-375165	11/266	0.213609	0.879971	1.34104	2.07004	PRNP;COL6A2;COL6A1;FN1;COL6A3;GFRA1;IQGAP1;SPTBN1;EGFR;VCL;FGFR1
Ion homeostasis Homo sapiens R-HSA-5578775	3/51	0.213842	0.879971	1.9388	2.99064	AHCYL1;ASPH;ATP2B4
Apoptotic execution phase Homo sapiens R-HSA-75153	3/51	0.213842	0.879971	1.9388	2.99064	GSN;HIST1H1E;VIM
Nuclear Receptor transcription pathway Homo sapiens R-HSA-383280	3/51	0.213842	0.879971	1.9388	2.99064	AR;NR4A1;NR2F1
Immune System Homo sapiens R-HSA-168256	54/1547	0.21761	0.879971	1.13065	1.7243	APP;IFITM1;AHCYL1;PTEN;ACTG1;MRC2;EEA1;LGALS3;CTSH;EP300;PRKG1;CTSC;HGF;GFRA1;LIFR;FOS;PJA2;TNFRSF1A;HLA-E;TAPBP;CANX;IL6ST;CD46;VCL;TRIM56;CFD;CFH;C1S;PRKDC;C1R;IQGAP1;PIK3R1;EGFR;HSP90B1;C3;CDC42;SOCS3;C6;RNF213;C7;TPR;SPTBN1;SEC31A;EGR1;JUN;CREBBP;VCAM1;HSPA5;FN1;HUWE1;NR4A1;MAVS;AGO2;FGFR1
Signaling by EGFR Homo sapiens R-HSA-177929	14/355	0.224629	0.879971	1.27682	1.90668	AHCYL1;FN1;PTEN;GFRA1;PIK3R1;IQGAP1;EGFR;CDC42;NR4A1;AGO2;SPRY1;SPTBN1;VCL;FGFR1
Erythrocytes take up oxygen and release carbon dioxide Homo sapiens R-HSA-1247673	1/8	0.224655	0.879971	4.42674	6.60997	HBB
Linoleic acid (LA) metabolism Homo sapiens R-HSA-2046105	1/8	0.224655	0.879971	4.42674	6.60997	FADS1
Synthesis of epoxy (EET) and dihydroxyeicosatrienoic acids (DHET) Homo sapiens R-HSA-2142670	1/8	0.224655	0.879971	4.42674	6.60997	CYP1B1
Recycling of eIF2:GDP Homo sapiens R-HSA-72731	1/8	0.224655	0.879971	4.42674	6.60997	EIF2S3
XBP1(S) activates chaperone genes Homo sapiens R-HSA-381038	3/53	0.230378	0.879971	1.86106	2.7321	XBP1;C19ORF10;SEC31A
RIG-I/MDA5 mediated induction of IFN-alpha/beta pathways Homo sapiens R-HSA-168928	4/79	0.234548	0.879971	1.65479	2.3996	APP;CREBBP;MAVS;EP300
Mitochondrial protein import Homo sapiens R-HSA-1268020	3/54	0.238733	0.879971	1.82447	2.61339	ATP5B;ATP5A1;ATP5G1
Regulation of insulin secretion Homo sapiens R-HSA-422356	4/80	0.241327	0.879971	1.63293	2.32138	AHCYL1;GNAS;IQGAP1;GNAI2
Regulation of HSF1-mediated heat shock response Homo sapiens R-HSA-3371453	4/80	0.241327	0.879971	1.63293	2.32138	C11ORF73;HSPA5;TPR;HSPA1B
Activated NOTCH1 Transmits Signal to the Nucleus Homo sapiens R-HSA-2122948	2/30	0.241396	0.879971	2.21451	3.14752	CNTN1;DLK1
MAPK targets/ Nuclear events mediated by MAP kinases Homo sapiens R-HSA-450282	2/30	0.241396	0.879971	2.21451	3.14752	JUN;FOS
Downstream signaling of activated FGFR1 Homo sapiens R-HSA-5654687	13/332	0.242893	0.879971	1.26678	1.79266	AHCYL1;FN1;PTEN;GFRA1;PIK3R1;IQGAP1;EGFR;NR4A1;FLRT2;AGO2;SPTBN1;VCL;FGFR1
mRNA Splicing - Major Pathway Homo sapiens R-HSA-72163	6/134	0.243323	0.879971	1.45509	2.05658	HNRNPU;HNRNPR;SRSF6;SNRNP200;PRPF8;SF3B1
CHL1 interactions Homo sapiens R-HSA-447041	1/9	0.248933	0.879971	3.8732	5.38596	NRP1
Inactivation of Cdc42 and Rac Homo sapiens R-HSA-428543	1/9	0.248933	0.879971	3.8732	5.38596	CDC42
Retinoid cycle disease events Homo sapiens R-HSA-2453864	1/9	0.248933	0.879971	3.8732	5.38596	RBP1
Diseases associated with visual transduction Homo sapiens R-HSA-2474795	1/9	0.248933	0.879971	3.8732	5.38596	RBP1
Type I hemidesmosome assembly Homo sapiens R-HSA-446107	1/9	0.248933	0.879971	3.8732	5.38596	DST
Crosslinking of collagen fibrils Homo sapiens R-HSA-2243919	1/9	0.248933	0.879971	3.8732	5.38596	PCOLCE
Formation of annular gap junctions Homo sapiens R-HSA-196025	1/9	0.248933	0.879971	3.8732	5.38596	DAB2
Prostanoid ligand receptors Homo sapiens R-HSA-391908	1/9	0.248933	0.879971	3.8732	5.38596	PTGFR
AKT phosphorylates targets in the nucleus Homo sapiens R-HSA-198693	1/9	0.248933	0.879971	3.8732	5.38596	NR4A1
Pregnenolone biosynthesis Homo sapiens R-HSA-196108	1/9	0.248933	0.879971	3.8732	5.38596	STAR
Synthesis of (16-20)-hydroxyeicosatetraenoic acids (HETE) Homo sapiens R-HSA-2142816	1/9	0.248933	0.879971	3.8732	5.38596	CYP1B1
MAPK1 (ERK2) activation Homo sapiens R-HSA-112411	1/9	0.248933	0.879971	3.8732	5.38596	IL6ST
EGFR Transactivation by Gastrin Homo sapiens R-HSA-2179392	1/9	0.248933	0.879971	3.8732	5.38596	EGFR
Amino acid transport across the plasma membrane Homo sapiens R-HSA-352230	2/31	0.253091	0.879971	2.13804	2.93768	SLC38A2;SLC7A2
FGFR1 mutant receptor activation Homo sapiens R-HSA-1839124	2/31	0.253091	0.879971	2.13804	2.93768	PIK3R1;FGFR1
Signaling by FGFR1 Homo sapiens R-HSA-5654736	13/336	0.255956	0.879971	1.25083	1.70457	AHCYL1;FN1;PTEN;GFRA1;PIK3R1;IQGAP1;EGFR;NR4A1;FLRT2;AGO2;SPTBN1;VCL;FGFR1
Integration of energy metabolism Homo sapiens R-HSA-163685	5/110	0.26184	0.879971	1.47757	1.97997	AHCYL1;GNAS;IQGAP1;TKT;GNAI2
Meiotic synapsis Homo sapiens R-HSA-1221632	3/57	0.264078	0.879971	1.72285	2.29399	STAG2;TINF2;SYNE1
Netrin mediated repulsion signals Homo sapiens R-HSA-418886	1/10	0.272452	0.879971	3.44267	4.47648	UNC5C
GP1b-IX-V activation signalling Homo sapiens R-HSA-430116	1/10	0.272452	0.879971	3.44267	4.47648	PIK3R1
Establishment of Sister Chromatid Cohesion Homo sapiens R-HSA-2468052	1/10	0.272452	0.879971	3.44267	4.47648	STAG2
Gap junction degradation Homo sapiens R-HSA-190873	1/10	0.272452	0.879971	3.44267	4.47648	DAB2
Synthesis of pyrophosphates in the cytosol Homo sapiens R-HSA-1855167	1/10	0.272452	0.879971	3.44267	4.47648	PPIP5K2
Glycoprotein hormones Homo sapiens R-HSA-209822	1/10	0.272452	0.879971	3.44267	4.47648	INHBA
MAPK3 (ERK1) activation Homo sapiens R-HSA-110056	1/10	0.272452	0.879971	3.44267	4.47648	IL6ST
Signaling by FGFR3 fusions in cancer Homo sapiens R-HSA-8853334	1/10	0.272452	0.879971	3.44267	4.47648	PIK3R1
Formation of the beta-catenin:TCF transactivating complex Homo sapiens R-HSA-201722	3/58	0.272601	0.879971	1.69143	2.19843	CREBBP;EP300;TCF4
Smooth Muscle Contraction Homo sapiens R-HSA-445355	2/33	0.276506	0.879971	1.9999	2.57091	ANXA1;VCL
CD28 co-stimulation Homo sapiens R-HSA-389356	2/33	0.276506	0.879971	1.9999	2.57091	CDC42;PIK3R1
Chromatin organization Homo sapiens R-HSA-4839726	9/226	0.277884	0.879971	1.28773	1.64901	ATF7IP;CREBBP;SETD2;KMT2A;KAT6B;KMT2C;TAF9;EP300;ARID5B
Chromatin modifying enzymes Homo sapiens R-HSA-3247509	9/226	0.277884	0.879971	1.28773	1.64901	ATF7IP;CREBBP;SETD2;KMT2A;KAT6B;KMT2C;TAF9;EP300;ARID5B
MAPK family signaling cascades Homo sapiens R-HSA-5683057	11/284	0.27789	0.879971	1.25144	1.60251	CDC42;JUN;AGO2;FN1;GFRA1;IQGAP1;IL6ST;SPTBN1;EGFR;VCL;FGFR1
PPARA activates gene expression Homo sapiens R-HSA-1989781	5/113	0.279843	0.879971	1.4363	1.82917	SREBF1;CREBBP;EP300;FADS1;SREBF2
DAP12 signaling Homo sapiens R-HSA-2424491	13/344	0.282805	0.879971	1.22009	1.54097	AHCYL1;FN1;PTEN;GFRA1;PIK3R1;IQGAP1;EGFR;HLA-E;NR4A1;AGO2;SPTBN1;VCL;FGFR1
PI3K/AKT Signaling in Cancer Homo sapiens R-HSA-2219528	4/86	0.282827	0.879971	1.51298	1.91077	NR4A1;PIK3R1;EGFR;FGFR1
Biological oxidations Homo sapiens R-HSA-211859	8/199	0.285707	0.879971	1.30012	1.62878	ADH1B;GSTA1;EPHX1;CYP51A1;CYP1B1;MTR;PAPSS2;GSTM5
EGFR interacts with phospholipase C-gamma Homo sapiens R-HSA-212718	2/34	0.288202	0.879971	1.9373	2.41018	AHCYL1;EGFR
Synthesis of PIPs at the plasma membrane Homo sapiens R-HSA-1660499	2/34	0.288202	0.879971	1.9373	2.41018	PTEN;PIK3R1
Platelet homeostasis Homo sapiens R-HSA-418346	4/87	0.289854	0.879971	1.49467	1.85097	GUCY1A2;ATP2B4;GNAS;PRKG1
RHO GTPases activate KTN1 Homo sapiens R-HSA-5625970	1/11	0.295236	0.879971	3.09824	3.7798	CDC42
Dermatan sulfate biosynthesis Homo sapiens R-HSA-2022923	1/11	0.295236	0.879971	3.09824	3.7798	DCN
CLEC7A (Dectin-1) induces NFAT activation Homo sapiens R-HSA-5607763	1/11	0.295236	0.879971	3.09824	3.7798	AHCYL1
FGFR1c ligand binding and activation Homo sapiens R-HSA-190373	1/11	0.295236	0.879971	3.09824	3.7798	FGFR1
Signaling by activated point mutants of FGFR1 Homo sapiens R-HSA-1839122	1/11	0.295236	0.879971	3.09824	3.7798	FGFR1
Signaling by FGFR4 in disease Homo sapiens R-HSA-5655291	1/11	0.295236	0.879971	3.09824	3.7798	PIK3R1
mRNA Splicing Homo sapiens R-HSA-72172	6/144	0.296603	0.879971	1.34895	1.63946	HNRNPU;HNRNPR;SRSF6;SNRNP200;PRPF8;SF3B1
Toll Like Receptor 9 (TLR9) Cascade Homo sapiens R-HSA-168138	4/88	0.296903	0.879971	1.4768	1.79335	EEA1;APP;JUN;FOS
Regulation of lipid metabolism by Peroxisome proliferator-activated receptor alpha (PPARalpha) Homo sapiens R-HSA-400206	5/116	0.29808	0.879971	1.39727	1.69124	SREBF1;CREBBP;EP300;FADS1;SREBF2
Ca2+ pathway Homo sapiens R-HSA-4086398	3/61	0.298322	0.879971	1.6037	1.9398	FZD3;AGO2;PRKG1
Constitutive Signaling by Aberrant PI3K in Cancer Homo sapiens R-HSA-2219530	3/61	0.298322	0.879971	1.6037	1.9398	PIK3R1;EGFR;FGFR1
Activation of anterior HOX genes in hindbrain development during early embryogenesis Homo sapiens R-HSA-5617472	4/89	0.303974	0.879971	1.45935	1.73782	JUN;CREBBP;KMT2C;EP300
Activation of HOX genes during differentiation Homo sapiens R-HSA-5619507	4/89	0.303974	0.879971	1.45935	1.73782	JUN;CREBBP;KMT2C;EP300
Diseases associated with O-glycosylation of proteins Homo sapiens R-HSA-3906995	3/62	0.30693	0.879971	1.57643	1.86198	ADAMTS5;ADAMTS1;ADAMTSL3
Negative regulation of the PI3K/AKT network Homo sapiens R-HSA-199418	4/90	0.311063	0.879971	1.44231	1.68427	PTEN;PIK3R1;EGFR;FGFR1
RHO GTPases Activate WASPs and WAVEs Homo sapiens R-HSA-5663213	2/36	0.311517	0.879971	1.82315	2.12635	CDC42;ACTG1
Circadian Clock Homo sapiens R-HSA-400253	3/63	0.315546	0.879971	1.55008	1.78794	SREBF1;CREBBP;EP300
Erythrocytes take up carbon dioxide and release oxygen Homo sapiens R-HSA-1237044	1/12	0.317307	0.879971	2.81644	3.23295	HBB
O2/CO2 exchange in erythrocytes Homo sapiens R-HSA-1480926	1/12	0.317307	0.879971	2.81644	3.23295	HBB
Ethanol oxidation Homo sapiens R-HSA-71384	1/12	0.317307	0.879971	2.81644	3.23295	ADH1B
Keratan sulfate degradation Homo sapiens R-HSA-2022857	1/12	0.317307	0.879971	2.81644	3.23295	LUM
Reduction of cytosolic Ca++ levels Homo sapiens R-HSA-418359	1/12	0.317307	0.879971	2.81644	3.23295	ATP2B4
Endosomal/Vacuolar pathway Homo sapiens R-HSA-1236977	1/12	0.317307	0.879971	2.81644	3.23295	HLA-E
TP53 Regulates Transcription of Death Receptors and Ligands Homo sapiens R-HSA-6803211	1/12	0.317307	0.879971	2.81644	3.23295	IGFBP3
The NLRP3 inflammasome Homo sapiens R-HSA-844456	1/12	0.317307	0.879971	2.81644	3.23295	APP
CD28 dependent Vav1 pathway Homo sapiens R-HSA-389359	1/12	0.317307	0.879971	2.81644	3.23295	CDC42
Peptide hormone biosynthesis Homo sapiens R-HSA-209952	1/12	0.317307	0.879971	2.81644	3.23295	INHBA
NOTCH2 intracellular domain regulates transcription Homo sapiens R-HSA-2197563	1/12	0.317307	0.879971	2.81644	3.23295	EP300
NF-kB activation through FADD/RIP-1 pathway mediated by caspase-8 and -10 Homo sapiens R-HSA-933543	1/12	0.317307	0.879971	2.81644	3.23295	MAVS
Oxidative Stress Induced Senescence Homo sapiens R-HSA-2559580	4/91	0.318167	0.879971	1.42566	1.63263	JUN;CBX6;FOS;MAP3K5
Apoptotic cleavage of cellular proteins Homo sapiens R-HSA-111465	2/37	0.323116	0.879971	1.77097	2.00074	GSN;VIM
Phase 1 - Functionalization of compounds Homo sapiens R-HSA-211945	4/92	0.325284	0.879971	1.40938	1.58282	ADH1B;EPHX1;CYP51A1;CYP1B1
Glutathione conjugation Homo sapiens R-HSA-156590	2/38	0.334666	0.879971	1.72169	1.8846	GSTA1;GSTM5
Signaling by FGFR1 in disease Homo sapiens R-HSA-5655302	2/38	0.334666	0.879971	1.72169	1.8846	PIK3R1;FGFR1
Rho GTPase cycle Homo sapiens R-HSA-194840	5/122	0.33506	0.879971	1.3252	1.44903	CDC42;ARHGAP20;DLC1;ARHGAP28;ARHGAP5
DAP12 interactions Homo sapiens R-HSA-2172127	13/359	0.335266	0.879971	1.16627	1.27454	AHCYL1;FN1;PTEN;GFRA1;PIK3R1;IQGAP1;EGFR;HLA-E;NR4A1;AGO2;SPTBN1;VCL;FGFR1
Downstream signaling of activated FGFR2 Homo sapiens R-HSA-5654696	12/329	0.335487	0.879971	1.17492	1.28321	NR4A1;AHCYL1;AGO2;FN1;PTEN;GFRA1;PIK3R1;IQGAP1;SPTBN1;EGFR;VCL;FGFR1
Downstream signaling of activated FGFR4 Homo sapiens R-HSA-5654716	12/329	0.335487	0.879971	1.17492	1.28321	NR4A1;AHCYL1;AGO2;FN1;PTEN;GFRA1;PIK3R1;IQGAP1;SPTBN1;EGFR;VCL;FGFR1
Downstream signaling of activated FGFR3 Homo sapiens R-HSA-5654708	12/329	0.335487	0.879971	1.17492	1.28321	NR4A1;AHCYL1;AGO2;FN1;PTEN;GFRA1;PIK3R1;IQGAP1;SPTBN1;EGFR;VCL;FGFR1
Cytosolic iron-sulfur cluster assembly Homo sapiens R-HSA-2564830	1/13	0.338688	0.879971	2.5816	2.79504	FAM96B
Signaling by Activin Homo sapiens R-HSA-1502540	1/13	0.338688	0.879971	2.5816	2.79504	INHBA
IRF3-mediated induction of type I IFN Homo sapiens R-HSA-3270619	1/13	0.338688	0.879971	2.5816	2.79504	PRKDC
alpha-linolenic (omega3) and linoleic (omega6) acid metabolism Homo sapiens R-HSA-2046104	1/13	0.338688	0.879971	2.5816	2.79504	FADS1
alpha-linolenic acid (ALA) metabolism Homo sapiens R-HSA-2046106	1/13	0.338688	0.879971	2.5816	2.79504	FADS1
Activation of DNA fragmentation factor Homo sapiens R-HSA-211227	1/13	0.338688	0.879971	2.5816	2.79504	HIST1H1E
Apoptosis induced DNA fragmentation Homo sapiens R-HSA-140342	1/13	0.338688	0.879971	2.5816	2.79504	HIST1H1E
NICD traffics to nucleus Homo sapiens R-HSA-157052	1/13	0.338688	0.879971	2.5816	2.79504	CREBBP
Notch-HLH transcription pathway Homo sapiens R-HSA-350054	1/13	0.338688	0.879971	2.5816	2.79504	CREBBP
ERBB2 Activates PTK6 Signaling Homo sapiens R-HSA-8847993	1/13	0.338688	0.879971	2.5816	2.79504	EGFR
DEx/H-box helicases activate type I IFN and inflammatory cytokines production Homo sapiens R-HSA-3134963	1/13	0.338688	0.879971	2.5816	2.79504	APP
Trafficking and processing of endosomal TLR Homo sapiens R-HSA-1679131	1/13	0.338688	0.879971	2.5816	2.79504	HSP90B1
TNFR1-induced proapoptotic signaling Homo sapiens R-HSA-5357786	1/13	0.338688	0.879971	2.5816	2.79504	TNFRSF1A
Signaling by ERBB4 Homo sapiens R-HSA-1236394	12/330	0.339224	0.879971	1.17116	1.26614	NR4A1;CXCL12;AGO2;FN1;PTEN;GFRA1;PIK3R1;IQGAP1;SPTBN1;EGFR;VCL;FGFR1
Formation of Fibrin Clot (Clotting Cascade) Homo sapiens R-HSA-140877	2/39	0.346156	0.879971	1.67507	1.77702	SERPINE2;SERPING1
Signaling by FGFR4 Homo sapiens R-HSA-5654743	12/332	0.346722	0.879971	1.16372	1.23265	NR4A1;AHCYL1;AGO2;FN1;PTEN;GFRA1;PIK3R1;IQGAP1;SPTBN1;EGFR;VCL;FGFR1
Axon guidance Homo sapiens R-HSA-422475	18/515	0.349372	0.879971	1.12446	1.18251	NRP1;PRNP;FN1;UNC5C;GFRA1;LAMB1;IQGAP1;LAMC1;EGFR;ACTG1;CDC42;COL6A2;COL6A1;CNTN1;COL6A3;SPTBN1;VCL;FGFR1
Signaling by PTK6 Homo sapiens R-HSA-8848021	3/67	0.350013	0.879971	1.4529	1.52523	SOCS3;GPNMB;EGFR
Signaling by FGFR3 Homo sapiens R-HSA-5654741	12/333	0.350482	0.879971	1.16004	1.21623	NR4A1;AHCYL1;AGO2;FN1;PTEN;GFRA1;PIK3R1;IQGAP1;SPTBN1;EGFR;VCL;FGFR1
Signaling by Leptin Homo sapiens R-HSA-2586552	9/243	0.35137	0.879971	1.19312	1.2479	SOCS3;FN1;LEPR;GFRA1;IQGAP1;SPTBN1;EGFR;VCL;FGFR1
Fc epsilon receptor (FCERI) signaling Homo sapiens R-HSA-2454202	14/395	0.355497	0.879971	1.14037	1.17941	JUN;AHCYL1;FN1;PTEN;GFRA1;IQGAP1;FOS;PIK3R1;EGFR;NR4A1;AGO2;SPTBN1;VCL;FGFR1
Transcriptional activation of mitochondrial biogenesis Homo sapiens R-HSA-2151201	2/40	0.357581	0.879971	1.6309	1.67721	ATP5B;CREBBP
DCC mediated attractive signaling Homo sapiens R-HSA-418885	1/14	0.3594	0.879971	2.38289	2.43846	CDC42
SEMA3A-Plexin repulsion signaling by inhibiting Integrin adhesion Homo sapiens R-HSA-399955	1/14	0.3594	0.879971	2.38289	2.43846	NRP1
Repression of WNT target genes Homo sapiens R-HSA-4641265	1/14	0.3594	0.879971	2.38289	2.43846	AES
CS/DS degradation Homo sapiens R-HSA-2024101	1/14	0.3594	0.879971	2.38289	2.43846	DCN
Inhibition of adenylate cyclase pathway Homo sapiens R-HSA-997269	1/14	0.3594	0.879971	2.38289	2.43846	GNAI2
Adenylate cyclase inhibitory pathway Homo sapiens R-HSA-170670	1/14	0.3594	0.879971	2.38289	2.43846	GNAI2
Methylation Homo sapiens R-HSA-156581	1/14	0.3594	0.879971	2.38289	2.43846	MTR
Regulation of IFNG signaling Homo sapiens R-HSA-877312	1/14	0.3594	0.879971	2.38289	2.43846	SOCS3
Signaling by FGFR Homo sapiens R-HSA-190236	13/366	0.360445	0.879971	1.14272	1.16605	AHCYL1;FN1;PTEN;GFRA1;PIK3R1;IQGAP1;EGFR;NR4A1;FLRT2;AGO2;SPTBN1;VCL;FGFR1
Loss of Nlp from mitotic centrosomes Homo sapiens R-HSA-380259	3/69	0.367188	0.879971	1.40873	1.41137	PCM1;TUBA1A;PAFAH1B1
Loss of proteins required for interphase microtubule organization?from the centrosome Homo sapiens R-HSA-380284	3/69	0.367188	0.879971	1.40873	1.41137	PCM1;TUBA1A;PAFAH1B1
Negative regulation of TCF-dependent signaling by WNT ligand antagonists Homo sapiens R-HSA-3772470	1/15	0.379465	0.879971	2.21257	2.14397	SFRP1
GRB2:SOS provides linkage to MAPK signaling for Integrins Homo sapiens R-HSA-354194	1/15	0.379465	0.879971	2.21257	2.14397	FN1
p130Cas linkage to MAPK signaling for integrins Homo sapiens R-HSA-372708	1/15	0.379465	0.879971	2.21257	2.14397	FN1
Eicosanoid ligand-binding receptors Homo sapiens R-HSA-391903	1/15	0.379465	0.879971	2.21257	2.14397	PTGFR
Calnexin/calreticulin cycle Homo sapiens R-HSA-901042	1/15	0.379465	0.879971	2.21257	2.14397	CANX
mRNA decay by 5' to 3' exoribonuclease Homo sapiens R-HSA-430039	1/15	0.379465	0.879971	2.21257	2.14397	DDX6
Regulation of innate immune responses to cytosolic DNA Homo sapiens R-HSA-3134975	1/15	0.379465	0.879971	2.21257	2.14397	TRIM56
FGFR1 ligand binding and activation Homo sapiens R-HSA-190242	1/15	0.379465	0.879971	2.21257	2.14397	FGFR1
ERBB2 Regulates Cell Motility Homo sapiens R-HSA-6785631	1/15	0.379465	0.879971	2.21257	2.14397	EGFR
Netrin-1 signaling Homo sapiens R-HSA-373752	2/42	0.380203	0.879971	1.5492	1.49815	CDC42;UNC5C
EPHB-mediated forward signaling Homo sapiens R-HSA-3928662	2/42	0.380203	0.879971	1.5492	1.49815	CDC42;ACTG1
Retinoid metabolism and transport Homo sapiens R-HSA-975634	2/42	0.380203	0.879971	1.5492	1.49815	LRP1;RBP1
Glucagon-like Peptide-1 (GLP1) regulates insulin secretion Homo sapiens R-HSA-381676	2/42	0.380203	0.879971	1.5492	1.49815	GNAS;IQGAP1
BMAL1:CLOCK,NPAS2 activates circadian gene expression Homo sapiens R-HSA-1368108	2/42	0.380203	0.879971	1.5492	1.49815	CREBBP;EP300
Downstream signal transduction Homo sapiens R-HSA-186763	12/341	0.380787	0.879971	1.13135	1.09234	NR4A1;AHCYL1;AGO2;FN1;PTEN;GFRA1;PIK3R1;IQGAP1;SPTBN1;EGFR;VCL;FGFR1
Phase II conjugation Homo sapiens R-HSA-156580	4/100	0.382369	0.879971	1.2914	1.24151	GSTA1;MTR;PAPSS2;GSTM5
NGF signalling via TRKA from the plasma membrane Homo sapiens R-HSA-187037	13/374	0.389566	0.879971	1.11693	1.05296	NTRK2;AHCYL1;FN1;PTEN;GFRA1;PIK3R1;IQGAP1;EGFR;NR4A1;AGO2;SPTBN1;VCL;FGFR1
Cellular Senescence Homo sapiens R-HSA-2559583	6/161	0.391034	0.879971	1.19994	1.12669	JUN;CBX6;TINF2;HIST1H1E;FOS;MAP3K5
Cell-Cell communication Homo sapiens R-HSA-1500931	5/131	0.391091	0.879971	1.22997	1.15471	DST;PIK3R1;IQGAP1;MLLT4;SPTBN1
ER to Golgi Anterograde Transport Homo sapiens R-HSA-199977	5/131	0.391091	0.879971	1.22997	1.15471	GOLGB1;COPZ2;SPTBN1;CTSC;SEC31A
Classical antibody-mediated complement activation Homo sapiens R-HSA-173623	2/43	0.391387	0.879971	1.51134	1.41772	C1S;C1R
TP53 Regulates Transcription of Cell Death Genes Homo sapiens R-HSA-5633008	2/43	0.391387	0.879971	1.51134	1.41772	CREBBP;IGFBP3
Iron uptake and transport Homo sapiens R-HSA-917937	2/43	0.391387	0.879971	1.51134	1.41772	SLC40A1;FTL
TRAF6 Mediated Induction of proinflammatory cytokines Homo sapiens R-HSA-168180	3/72	0.392792	0.879971	1.34727	1.25899	APP;JUN;FOS
AURKA Activation by TPX2 Homo sapiens R-HSA-8854518	3/72	0.392792	0.879971	1.34727	1.25899	PCM1;TUBA1A;PAFAH1B1
Transport to the Golgi and subsequent modification Homo sapiens R-HSA-948021	6/162	0.396636	0.879971	1.19218	1.10246	GOLGB1;COPZ2;MAN1A1;SPTBN1;CTSC;SEC31A
Role of LAT2/NTAL/LAB on calcium mobilization Homo sapiens R-HSA-2730905	6/162	0.396636	0.879971	1.19218	1.10246	NR4A1;AGO2;PTEN;PIK3R1;EGFR;FGFR1
Rap1 signalling Homo sapiens R-HSA-392517	1/16	0.398902	0.879971	2.06496	1.89778	PRKG1
CRMPs in Sema3A signaling Homo sapiens R-HSA-399956	1/16	0.398902	0.879971	2.06496	1.89778	NRP1
Sema3A PAK dependent Axon repulsion Homo sapiens R-HSA-399954	1/16	0.398902	0.879971	2.06496	1.89778	NRP1
STING mediated induction of host immune responses Homo sapiens R-HSA-1834941	1/16	0.398902	0.879971	2.06496	1.89778	PRKDC
GRB2 events in ERBB2 signaling Homo sapiens R-HSA-1963640	1/16	0.398902	0.879971	2.06496	1.89778	EGFR
Polo-like kinase mediated events Homo sapiens R-HSA-156711	1/16	0.398902	0.879971	2.06496	1.89778	EP300
Processing of Capped Intron-Containing Pre-mRNA Homo sapiens R-HSA-72203	7/193	0.400363	0.879971	1.16661	1.06789	TPR;HNRNPU;HNRNPR;SRSF6;SNRNP200;SF3B1;PRPF8
PLC beta mediated events Homo sapiens R-HSA-112043	2/44	0.402481	0.879971	1.47527	1.34266	AHCYL1;GNAI2
Intra-Golgi traffic Homo sapiens R-HSA-6811438	2/44	0.402481	0.879971	1.47527	1.34266	TRIP11;MAN1A1
Inositol phosphate metabolism Homo sapiens R-HSA-1483249	2/44	0.402481	0.879971	1.47527	1.34266	PPIP5K2;PTEN
MHC class II antigen presentation Homo sapiens R-HSA-2132295	4/103	0.403688	0.879971	1.25207	1.13577	CANX;CTSH;CTSC;SEC31A
Transcriptional Regulation by TP53 Homo sapiens R-HSA-3700989	12/348	0.407522	0.879971	1.10738	0.994048	CREBBP;JUN;BTG2;PLAGL1;IGFBP3;CNOT2;AGO2;TAF9;PTEN;EP300;FOS;LRPPRC
ABC-family proteins mediated transport Homo sapiens R-HSA-382556	2/45	0.413477	0.879971	1.44089	1.27253	ABCA10;EIF2S3
G-protein mediated events Homo sapiens R-HSA-112040	2/45	0.413477	0.879971	1.44089	1.27253	AHCYL1;GNAI2
Diseases of metabolism Homo sapiens R-HSA-5668914	2/45	0.413477	0.879971	1.44089	1.27253	MTR;MUT
Signaling by ERBB2 Homo sapiens R-HSA-1227986	2/45	0.413477	0.879971	1.44089	1.27253	PIK3R1;EGFR
ABC transporters in lipid homeostasis Homo sapiens R-HSA-1369062	1/17	0.417732	0.879971	1.9358	1.68979	ABCA10
Synthesis, secretion, and deacylation of Ghrelin Homo sapiens R-HSA-422085	1/17	0.417732	0.879971	1.9358	1.68979	KLF4
PKA activation in glucagon signalling Homo sapiens R-HSA-164378	1/17	0.417732	0.879971	1.9358	1.68979	GNAS
N-glycan trimming in the ER and Calnexin/Calreticulin cycle Homo sapiens R-HSA-532668	1/17	0.417732	0.879971	1.9358	1.68979	CANX
Tristetraprolin (TTP, ZFP36) binds and destabilizes mRNA Homo sapiens R-HSA-450513	1/17	0.417732	0.879971	1.9358	1.68979	ZFP36
Butyrate Response Factor 1 (BRF1) binds and destabilizes mRNA Homo sapiens R-HSA-450385	1/17	0.417732	0.879971	1.9358	1.68979	ZFP36L1
Inflammasomes Homo sapiens R-HSA-622312	1/17	0.417732	0.879971	1.9358	1.68979	APP
Mitochondrial Fatty Acid Beta-Oxidation Homo sapiens R-HSA-77289	1/17	0.417732	0.879971	1.9358	1.68979	MUT
Formation of Senescence-Associated Heterochromatin Foci (SAHF) Homo sapiens R-HSA-2559584	1/17	0.417732	0.879971	1.9358	1.68979	HIST1H1E
Influenza Life Cycle Homo sapiens R-HSA-168255	5/136	0.422132	0.879971	1.18271	1.02002	TPR;CANX;RPL37;RPS21;RPL6
Scavenging of heme from plasma Homo sapiens R-HSA-2168880	2/46	0.424371	0.879971	1.40807	1.20692	LRP1;HBB
G alpha (z) signalling events Homo sapiens R-HSA-418597	2/46	0.424371	0.879971	1.40807	1.20692	GNAS;GNAI2
L13a-mediated translational silencing of Ceruloplasmin expression Homo sapiens R-HSA-156827	4/106	0.424866	0.879971	1.21506	1.04006	EIF2S3;RPL37;RPS21;RPL6
3' -UTR-mediated translational regulation Homo sapiens R-HSA-157279	4/106	0.424866	0.879971	1.21506	1.04006	EIF2S3;RPL37;RPS21;RPL6
GTP hydrolysis and joining of the 60S ribosomal subunit Homo sapiens R-HSA-72706	4/107	0.431885	0.879971	1.2032	1.0102	EIF2S3;RPL37;RPS21;RPL6
HATs acetylate histones Homo sapiens R-HSA-3214847	4/107	0.431885	0.879971	1.2032	1.0102	CREBBP;KAT6B;TAF9;EP300
Antigen activates B Cell Receptor (BCR) leading to generation of second messengers Homo sapiens R-HSA-983695	2/47	0.43516	0.879971	1.37671	1.14548	AHCYL1;PIK3R1
Phospholipase C-mediated cascade: FGFR1 Homo sapiens R-HSA-5654219	2/47	0.43516	0.879971	1.37671	1.14548	AHCYL1;FGFR1
NOTCH1 Intracellular Domain Regulates Transcription Homo sapiens R-HSA-2122947	2/47	0.43516	0.879971	1.37671	1.14548	CREBBP;EP300
Miscellaneous transport and binding events Homo sapiens R-HSA-5223345	1/18	0.435972	0.879971	1.82184	1.51245	ADD3
Regulation of signaling by CBL Homo sapiens R-HSA-912631	1/18	0.435972	0.879971	1.82184	1.51245	PIK3R1
Activation of SMO Homo sapiens R-HSA-5635838	1/18	0.435972	0.879971	1.82184	1.51245	BOC
cGMP effects Homo sapiens R-HSA-418457	1/18	0.435972	0.879971	1.82184	1.51245	PRKG1
TP53 Regulates Transcription of Genes Involved in G2 Cell Cycle Arrest Homo sapiens R-HSA-6804114	1/18	0.435972	0.879971	1.82184	1.51245	EP300
Cytosolic sulfonation of small molecules Homo sapiens R-HSA-156584	1/18	0.435972	0.879971	1.82184	1.51245	PAPSS2
Signaling by cytosolic FGFR1 fusion mutants Homo sapiens R-HSA-1839117	1/18	0.435972	0.879971	1.82184	1.51245	PIK3R1
SHC1 events in ERBB2 signaling Homo sapiens R-HSA-1250196	1/18	0.435972	0.879971	1.82184	1.51245	EGFR
Tie2 Signaling Homo sapiens R-HSA-210993	1/18	0.435972	0.879971	1.82184	1.51245	PIK3R1
Signaling by SCF-KIT Homo sapiens R-HSA-1433557	11/325	0.439009	0.879971	1.0857	0.893788	NR4A1;AGO2;FN1;PTEN;GFRA1;PIK3R1;IQGAP1;SPTBN1;EGFR;VCL;FGFR1
COPI-mediated anterograde transport Homo sapiens R-HSA-6807878	3/78	0.443095	0.879971	1.2391	1.00859	GOLGB1;COPZ2;SPTBN1
Membrane Trafficking Homo sapiens R-HSA-199991	14/420	0.443381	0.879971	1.06874	0.869234	APP;RHOBTB3;COPZ2;DAB2;GOLGA4;RAB14;GOLGB1;TRIP11;MAN1A1;SPTBN1;CTSC;PAFAH1B1;FTL;SEC31A
Toll-Like Receptors Cascades Homo sapiens R-HSA-168898	5/140	0.446762	0.879971	1.14743	0.924521	EEA1;APP;JUN;FOS;HSP90B1
Signaling by VEGF Homo sapiens R-HSA-194138	11/328	0.451016	0.879971	1.07526	0.856178	CDC42;NRP1;AHCYL1;FN1;GFRA1;PIK3R1;IQGAP1;SPTBN1;EGFR;VCL;FGFR1
Centrosome maturation Homo sapiens R-HSA-380287	3/79	0.451327	0.879971	1.22273	0.972762	PCM1;TUBA1A;PAFAH1B1
Recruitment of mitotic centrosome proteins and complexes Homo sapiens R-HSA-380270	3/79	0.451327	0.879971	1.22273	0.972762	PCM1;TUBA1A;PAFAH1B1
Factors involved in megakaryocyte development and platelet production Homo sapiens R-HSA-983231	5/141	0.45288	0.879971	1.13894	0.902185	CDC42;CREBBP;CBX5;EP300;HBB
Defective B3GALT6 causes EDSP2 and SEMDJL1 Homo sapiens R-HSA-4420332	1/19	0.453642	0.879971	1.72053	1.35999	DCN
Defective B4GALT7 causes EDS, progeroid type Homo sapiens R-HSA-3560783	1/19	0.453642	0.879971	1.72053	1.35999	DCN
Defective B3GAT3 causes JDSSDHD Homo sapiens R-HSA-3560801	1/19	0.453642	0.879971	1.72053	1.35999	DCN
Prostacyclin signalling through prostacyclin receptor Homo sapiens R-HSA-392851	1/19	0.453642	0.879971	1.72053	1.35999	GNAS
HDL-mediated lipid transport Homo sapiens R-HSA-194223	1/19	0.453642	0.879971	1.72053	1.35999	PLTP
TP53 Regulates Transcription of Genes Involved in Cytochrome C Release Homo sapiens R-HSA-6803204	1/19	0.453642	0.879971	1.72053	1.35999	CREBBP
Regulation of TP53 Activity through Methylation Homo sapiens R-HSA-6804760	1/19	0.453642	0.879971	1.72053	1.35999	EP300
Translesion Synthesis by POLH Homo sapiens R-HSA-110320	1/19	0.453642	0.879971	1.72053	1.35999	UFD1L
Amino acid and oligopeptide SLC transporters Homo sapiens R-HSA-425374	2/49	0.456402	0.879971	1.31799	1.03381	SLC38A2;SLC7A2
Creation of C4 and C2 activators Homo sapiens R-HSA-166786	2/49	0.456402	0.879971	1.31799	1.03381	C1S;C1R
Retrograde transport at the Trans-Golgi-Network Homo sapiens R-HSA-6811440	2/49	0.456402	0.879971	1.31799	1.03381	GOLGA4;RHOBTB3
Mitochondrial biogenesis Homo sapiens R-HSA-1592230	2/49	0.456402	0.879971	1.31799	1.03381	ATP5B;CREBBP
Signaling by FGFR2 Homo sapiens R-HSA-5654738	12/361	0.457267	0.879971	1.0654	0.833661	NR4A1;AHCYL1;AGO2;FN1;PTEN;GFRA1;PIK3R1;IQGAP1;SPTBN1;EGFR;VCL;FGFR1
Selenoamino acid metabolism Homo sapiens R-HSA-2408522	4/111	0.459711	0.879971	1.15798	0.89993	RPL37;RPS21;RPL6;PAPSS2
Chondroitin sulfate/dermatan sulfate metabolism Homo sapiens R-HSA-1793185	2/50	0.466849	0.879971	1.29046	0.983011	CHSY1;DCN
Deadenylation-dependent mRNA decay Homo sapiens R-HSA-429914	2/50	0.466849	0.879971	1.29046	0.983011	DDX6;CNOT2
Formation of the ternary complex, and subsequently, the 43S complex Homo sapiens R-HSA-72695	2/50	0.466849	0.879971	1.29046	0.983011	EIF2S3;RPS21
Signaling by Hippo Homo sapiens R-HSA-2028269	1/20	0.470759	0.879971	1.62989	1.22798	SAV1
Antigen processing-Cross presentation Homo sapiens R-HSA-1236975	3/82	0.475712	0.879971	1.17612	0.873787	MRC2;TAPBP;HLA-E
Toll Like Receptor 10 (TLR10) Cascade Homo sapiens R-HSA-168142	3/82	0.475712	0.879971	1.17612	0.873787	APP;JUN;FOS
Toll Like Receptor 5 (TLR5) Cascade Homo sapiens R-HSA-168176	3/82	0.475712	0.879971	1.17612	0.873787	APP;JUN;FOS
MyD88 cascade initiated on plasma membrane Homo sapiens R-HSA-975871	3/82	0.475712	0.879971	1.17612	0.873787	APP;JUN;FOS
Metabolism of fat-soluble vitamins Homo sapiens R-HSA-6806667	2/51	0.477176	0.879971	1.26406	0.935243	LRP1;RBP1
Cellular responses to stress Homo sapiens R-HSA-2262752	12/367	0.480095	0.879971	1.04706	0.768304	C11ORF73;CREBBP;JUN;CBX6;HSPA5;TINF2;TPR;EP300;HIST1H1E;FOS;HSPA1B;MAP3K5
Cap-dependent Translation Initiation Homo sapiens R-HSA-72737	4/114	0.480269	0.879971	1.12622	0.825979	EIF2S3;RPL37;RPS21;RPL6
Eukaryotic Translation Initiation Homo sapiens R-HSA-72613	4/114	0.480269	0.879971	1.12622	0.825979	EIF2S3;RPL37;RPS21;RPL6
MAPK1/MAPK3 signaling Homo sapiens R-HSA-5684996	8/241	0.483413	0.879971	1.06343	0.772992	FN1;GFRA1;IQGAP1;IL6ST;SPTBN1;EGFR;VCL;FGFR1
PI5P, PP2A and IER3 Regulate PI3K/AKT Signaling Homo sapiens R-HSA-6811558	3/83	0.48373	0.879971	1.16136	0.843411	PIK3R1;EGFR;FGFR1
TRAF6 mediated induction of NFkB and MAP kinases upon TLR7/8 or 9 activation Homo sapiens R-HSA-975138	3/83	0.48373	0.879971	1.16136	0.843411	APP;JUN;FOS
Class I MHC mediated antigen processing & presentation Homo sapiens R-HSA-983169	10/305	0.485856	0.879971	1.04991	0.757871	MRC2;SOCS3;RNF213;HSPA5;CANX;HUWE1;PJA2;HLA-E;SEC31A;TAPBP
Regulation of FZD by ubiquitination Homo sapiens R-HSA-4641263	1/21	0.487341	0.879971	1.54832	1.11292	RSPO3
Mitochondrial tRNA aminoacylation Homo sapiens R-HSA-379726	1/21	0.487341	0.879971	1.54832	1.11292	IARS2
SHC-mediated cascade:FGFR1 Homo sapiens R-HSA-5654688	1/21	0.487341	0.879971	1.54832	1.11292	FGFR1
RIP-mediated NFkB activation via ZBP1 Homo sapiens R-HSA-1810476	1/21	0.487341	0.879971	1.54832	1.11292	APP
Deposition of new CENPA-containing nucleosomes at the centromere Homo sapiens R-HSA-606279	2/52	0.48738	0.879971	1.23872	0.890282	CENPW;STRA13
Nucleosome assembly Homo sapiens R-HSA-774815	2/52	0.48738	0.879971	1.23872	0.890282	CENPW;STRA13
Nonhomologous End-Joining (NHEJ) Homo sapiens R-HSA-5693571	2/52	0.48738	0.879971	1.23872	0.890282	RIF1;PRKDC
Influenza Infection Homo sapiens R-HSA-168254	5/147	0.489162	0.879971	1.09047	0.779754	TPR;CANX;RPL37;RPS21;RPL6
Intra-Golgi and retrograde Golgi-to-ER traffic Homo sapiens R-HSA-6811442	6/179	0.490664	0.879971	1.07408	0.764742	GOLGA4;RHOBTB3;COPZ2;TRIP11;MAN1A1;PAFAH1B1
Class B/2 (Secretin family receptors) Homo sapiens R-HSA-373080	3/84	0.491688	0.879971	1.14696	0.814239	FZD3;PTCH2;GNAS
TP53 Regulates Metabolic Genes Homo sapiens R-HSA-5628897	3/84	0.491688	0.879971	1.14696	0.814239	AGO2;PTEN;LRPPRC
Viral mRNA Translation Homo sapiens R-HSA-192823	3/84	0.491688	0.879971	1.14696	0.814239	RPL37;RPS21;RPL6
Peptide chain elongation Homo sapiens R-HSA-156902	3/84	0.491688	0.879971	1.14696	0.814239	RPL37;RPS21;RPL6
RNA Polymerase I, RNA Polymerase III, and Mitochondrial Transcription Homo sapiens R-HSA-504046	4/116	0.493804	0.879971	1.10599	0.780409	NFIA;NFIB;NFIC;PTRF
Metabolism of vitamins and cofactors Homo sapiens R-HSA-196854	5/148	0.495128	0.879971	1.08279	0.761135	LRP1;RBP1;AOX1;MTR;MUT
rRNA processing Homo sapiens R-HSA-72312	6/180	0.496069	0.879971	1.06785	0.748607	DDX47;WBSCR22;RPL37;RPS21;RPL6;SKIV2L2
GPVI-mediated activation cascade Homo sapiens R-HSA-114604	2/53	0.497458	0.879971	1.21437	0.847924	CDC42;PIK3R1
Meiosis Homo sapiens R-HSA-1500620	3/85	0.499585	0.879971	1.13291	0.786216	STAG2;TINF2;SYNE1
Hedgehog 'on' state Homo sapiens R-HSA-5632684	3/85	0.499585	0.879971	1.13291	0.786216	HHIP;BOC;PTCH2
MyD88 dependent cascade initiated on endosome Homo sapiens R-HSA-975155	3/85	0.499585	0.879971	1.13291	0.786216	APP;JUN;FOS
Toll Like Receptor 7/8 (TLR7/8) Cascade Homo sapiens R-HSA-168181	3/85	0.499585	0.879971	1.13291	0.786216	APP;JUN;FOS
Interleukin receptor SHC signaling Homo sapiens R-HSA-912526	8/245	0.502004	0.879971	1.04527	0.720342	FN1;GFRA1;PIK3R1;IQGAP1;SPTBN1;EGFR;VCL;FGFR1
RA biosynthesis pathway Homo sapiens R-HSA-5365859	1/22	0.503404	0.879971	1.47451	1.01205	ALDH1A3
Post-chaperonin tubulin folding pathway Homo sapiens R-HSA-389977	1/22	0.503404	0.879971	1.47451	1.01205	TUBA1A
ADP signalling through P2Y purinoceptor 12 Homo sapiens R-HSA-392170	1/22	0.503404	0.879971	1.47451	1.01205	GNAI2
Common Pathway of Fibrin Clot Formation Homo sapiens R-HSA-140875	1/22	0.503404	0.879971	1.47451	1.01205	SERPINE2
CD28 dependent PI3K/Akt signaling Homo sapiens R-HSA-389357	1/22	0.503404	0.879971	1.47451	1.01205	PIK3R1
Signaling by FGFR3 point mutants in cancer Homo sapiens R-HSA-8853338	1/22	0.503404	0.879971	1.47451	1.01205	PIK3R1
Signaling by FGFR3 in disease Homo sapiens R-HSA-5655332	1/22	0.503404	0.879971	1.47451	1.01205	PIK3R1
Chromosome Maintenance Homo sapiens R-HSA-73886	3/86	0.50742	0.879971	1.11921	0.759288	CENPW;TINF2;STRA13
Selenocysteine synthesis Homo sapiens R-HSA-2408557	3/87	0.51519	0.879971	1.10582	0.733404	RPL37;RPS21;RPL6
Eukaryotic Translation Termination Homo sapiens R-HSA-72764	3/87	0.51519	0.879971	1.10582	0.733404	RPL37;RPS21;RPL6
Regulation of PLK1 Activity at G2/M Transition Homo sapiens R-HSA-2565942	3/87	0.51519	0.879971	1.10582	0.733404	PCM1;TUBA1A;PAFAH1B1
VEGFR2 mediated cell proliferation Homo sapiens R-HSA-5218921	8/248	0.515814	0.879971	1.03204	0.68322	AHCYL1;FN1;GFRA1;IQGAP1;SPTBN1;EGFR;VCL;FGFR1
Ion transport by P-type ATPases Homo sapiens R-HSA-936837	2/55	0.51723	0.879971	1.16842	0.770301	ATP10D;ATP2B4
Adaptive Immune System Homo sapiens R-HSA-1280218	24/762	0.517416	0.879971	1.00673	0.663339	IFITM1;AHCYL1;VCAM1;HSPA5;PTEN;HUWE1;PIK3R1;EGFR;PJA2;HLA-E;TAPBP;C3;MRC2;CDC42;SOCS3;NR4A1;RNF213;AGO2;CANX;CTSH;PRKG1;CTSC;SEC31A;FGFR1
The canonical retinoid cycle in rods (twilight vision) Homo sapiens R-HSA-2453902	1/23	0.518965	0.879971	1.40742	0.923153	RBP1
Deadenylation of mRNA Homo sapiens R-HSA-429947	1/23	0.518965	0.879971	1.40742	0.923153	CNOT2
Regulation of TP53 Activity through Acetylation Homo sapiens R-HSA-6804758	1/23	0.518965	0.879971	1.40742	0.923153	EP300
RAF-independent MAPK1/3 activation Homo sapiens R-HSA-112409	1/23	0.518965	0.879971	1.40742	0.923153	IL6ST
Fcgamma receptor (FCGR) dependent phagocytosis Homo sapiens R-HSA-2029480	4/120	0.520412	0.879971	1.06763	0.69731	CDC42;AHCYL1;PIK3R1;ACTG1
Glycosaminoglycan metabolism Homo sapiens R-HSA-1630316	4/121	0.526961	0.879971	1.05845	0.678078	CHSY1;LUM;DCN;PAPSS2
Eukaryotic Translation Elongation Homo sapiens R-HSA-156842	3/89	0.530531	0.879971	1.08	0.684584	RPL37;RPS21;RPL6
Nonsense Mediated Decay (NMD) independent of the Exon Junction Complex (EJC) Homo sapiens R-HSA-975956	3/89	0.530531	0.879971	1.08	0.684584	RPL37;RPS21;RPL6
Interleukin-2 signaling Homo sapiens R-HSA-451927	8/252	0.534022	0.879971	1.01491	0.636671	FN1;GFRA1;PIK3R1;IQGAP1;SPTBN1;EGFR;VCL;FGFR1
Glutamate Neurotransmitter Release Cycle Homo sapiens R-HSA-210500	1/24	0.534038	0.879971	1.34616	0.844427	SLC38A2
Sema4D induced cell migration and growth-cone collapse Homo sapiens R-HSA-416572	1/24	0.534038	0.879971	1.34616	0.844427	CDC42
TNFs bind their physiological receptors Homo sapiens R-HSA-5669034	1/24	0.534038	0.879971	1.34616	0.844427	TNFRSF1A
Growth hormone receptor signaling Homo sapiens R-HSA-982772	1/24	0.534038	0.879971	1.34616	0.844427	SOCS3
tRNA processing in the nucleus Homo sapiens R-HSA-6784531	2/57	0.536479	0.879971	1.12582	0.701077	TPR;C14ORF166
Ribosomal scanning and start codon recognition Homo sapiens R-HSA-72702	2/57	0.536479	0.879971	1.12582	0.701077	EIF2S3;RPS21
Translation initiation complex formation Homo sapiens R-HSA-72649	2/57	0.536479	0.879971	1.12582	0.701077	EIF2S3;RPS21
Constitutive Signaling by NOTCH1 HD+PEST Domain Mutants Homo sapiens R-HSA-2894862	2/57	0.536479	0.879971	1.12582	0.701077	CREBBP;EP300
Signaling by NOTCH1 in Cancer Homo sapiens R-HSA-2644603	2/57	0.536479	0.879971	1.12582	0.701077	CREBBP;EP300
Signaling by NOTCH1 PEST Domain Mutants in Cancer Homo sapiens R-HSA-2644602	2/57	0.536479	0.879971	1.12582	0.701077	CREBBP;EP300
Constitutive Signaling by NOTCH1 PEST Domain Mutants Homo sapiens R-HSA-2644606	2/57	0.536479	0.879971	1.12582	0.701077	CREBBP;EP300
Signaling by NOTCH1 HD+PEST Domain Mutants in Cancer Homo sapiens R-HSA-2894858	2/57	0.536479	0.879971	1.12582	0.701077	CREBBP;EP300
rRNA modification in the nucleus Homo sapiens R-HSA-6790901	2/58	0.545903	0.879971	1.10565	0.669268	DDX47;WBSCR22
Activation of the mRNA upon binding of the cap-binding complex and eIFs, and subsequent binding to 43S Homo sapiens R-HSA-72662	2/58	0.545903	0.879971	1.10565	0.669268	EIF2S3;RPS21
B-WICH complex positively regulates rRNA expression Homo sapiens R-HSA-5250924	2/58	0.545903	0.879971	1.10565	0.669268	EP300;SF3B1
VEGFA-VEGFR2 Pathway Homo sapiens R-HSA-4420097	10/320	0.5471	0.879971	0.998324	0.602113	CDC42;AHCYL1;FN1;GFRA1;PIK3R1;IQGAP1;SPTBN1;EGFR;VCL;FGFR1
Metal ion SLC transporters Homo sapiens R-HSA-425410	1/25	0.548641	0.879971	1.29	0.774402	SLC40A1
Formation of tubulin folding intermediates by CCT/TriC Homo sapiens R-HSA-389960	1/25	0.548641	0.879971	1.29	0.774402	TUBA1A
Synthesis of IP3 and IP4 in the cytosol Homo sapiens R-HSA-1855204	1/25	0.548641	0.879971	1.29	0.774402	PTEN
Constitutive Signaling by AKT1 E17K in Cancer Homo sapiens R-HSA-5674400	1/25	0.548641	0.879971	1.29	0.774402	NR4A1
Sulfur amino acid metabolism Homo sapiens R-HSA-1614635	1/25	0.548641	0.879971	1.29	0.774402	MTR
HDMs demethylate histones Homo sapiens R-HSA-3214842	1/25	0.548641	0.879971	1.29	0.774402	ARID5B
Regulation of IFNA signaling Homo sapiens R-HSA-912694	1/25	0.548641	0.879971	1.29	0.774402	SOCS3
MAPK6/MAPK4 signaling Homo sapiens R-HSA-5687128	3/92	0.553023	0.879971	1.04343	0.618082	CDC42;JUN;AGO2
MyD88:Mal cascade initiated on plasma membrane Homo sapiens R-HSA-166058	3/92	0.553023	0.879971	1.04343	0.618082	APP;JUN;FOS
Toll Like Receptor TLR1:TLR2 Cascade Homo sapiens R-HSA-168179	3/92	0.553023	0.879971	1.04343	0.618082	APP;JUN;FOS
Toll Like Receptor TLR6:TLR2 Cascade Homo sapiens R-HSA-168188	3/92	0.553023	0.879971	1.04343	0.618082	APP;JUN;FOS
Toll Like Receptor 2 (TLR2) Cascade Homo sapiens R-HSA-181438	3/92	0.553023	0.879971	1.04343	0.618082	APP;JUN;FOS
FCERI mediated MAPK activation Homo sapiens R-HSA-2871796	9/289	0.55352	0.879971	0.994709	0.588329	JUN;FN1;GFRA1;IQGAP1;FOS;SPTBN1;EGFR;VCL;FGFR1
DNA Damage/Telomere Stress Induced Senescence Homo sapiens R-HSA-2559586	2/59	0.555192	0.879971	1.0862	0.639165	TINF2;HIST1H1E
Downstream signaling events of B Cell Receptor (BCR) Homo sapiens R-HSA-1168372	6/192	0.559208	0.879971	0.998335	0.580267	NR4A1;AGO2;PTEN;PIK3R1;EGFR;FGFR1
Interferon gamma signaling Homo sapiens R-HSA-877300	3/93	0.560376	0.879971	1.03178	0.597553	SOCS3;VCAM1;HLA-E
A tetrasaccharide linker sequence is required for GAG synthesis Homo sapiens R-HSA-1971475	1/26	0.562786	0.879971	1.23834	0.711865	DCN
ZBP1(DAI) mediated induction of type I IFNs Homo sapiens R-HSA-1606322	1/26	0.562786	0.879971	1.23834	0.711865	APP
TAK1 activates NFkB by phosphorylation and activation of IKKs complex Homo sapiens R-HSA-445989	1/26	0.562786	0.879971	1.23834	0.711865	APP
TNFR1-induced NFkappaB signaling pathway Homo sapiens R-HSA-5357956	1/26	0.562786	0.879971	1.23834	0.711865	TNFRSF1A
Peptide ligand-binding receptors Homo sapiens R-HSA-375276	6/193	0.564304	0.879971	0.992945	0.568125	C3;APP;EDNRB;ANXA1;CXCL12;PENK
Role of phospholipids in phagocytosis Homo sapiens R-HSA-2029485	2/60	0.564346	0.879971	1.06742	0.610656	AHCYL1;PIK3R1
PI Metabolism Homo sapiens R-HSA-1483255	2/60	0.564346	0.879971	1.06742	0.610656	PTEN;PIK3R1
MAP kinase activation in TLR cascade Homo sapiens R-HSA-450294	2/60	0.564346	0.879971	1.06742	0.610656	JUN;FOS
Influenza Viral RNA Transcription and Replication Homo sapiens R-HSA-168273	4/128	0.571524	0.879971	0.99834	0.558521	TPR;RPL37;RPS21;RPL6
Signaling by Interleukins Homo sapiens R-HSA-449147	12/392	0.572511	0.879971	0.97689	0.544834	SOCS3;HGF;FN1;GFRA1;LIFR;IQGAP1;PIK3R1;IL6ST;EGFR;SPTBN1;VCL;FGFR1
TP53 Regulates Transcription of DNA Repair Genes Homo sapiens R-HSA-6796648	2/61	0.573364	0.879971	1.04927	0.583641	JUN;FOS
Interleukin-3, 5 and GM-CSF signaling Homo sapiens R-HSA-512988	8/261	0.573989	0.879971	0.978344	0.543123	FN1;GFRA1;PIK3R1;IQGAP1;SPTBN1;EGFR;VCL;FGFR1
Integrin alphaIIb beta3 signaling Homo sapiens R-HSA-354192	1/27	0.576488	0.879971	1.19065	0.655808	FN1
Sema4D in semaphorin signaling Homo sapiens R-HSA-400685	1/27	0.576488	0.879971	1.19065	0.655808	CDC42
Prefoldin mediated transfer of substrate to CCT/TriC Homo sapiens R-HSA-389957	1/27	0.576488	0.879971	1.19065	0.655808	TUBA1A
Keratan sulfate biosynthesis Homo sapiens R-HSA-2022854	1/27	0.576488	0.879971	1.19065	0.655808	LUM
Platelet calcium homeostasis Homo sapiens R-HSA-418360	1/27	0.576488	0.879971	1.19065	0.655808	ATP2B4
Signaling by Wnt Homo sapiens R-HSA-195721	9/295	0.578369	0.879971	0.973535	0.533053	SFRP1;CREBBP;FZD3;AGO2;RSPO3;EP300;TCF4;PRKG1;AES
Muscle contraction Homo sapiens R-HSA-397014	6/196	0.579423	0.879971	0.977114	0.533234	AHCYL1;ANXA1;ASPH;ATP2B4;VIM;VCL
Interferon Signaling Homo sapiens R-HSA-913531	6/196	0.579423	0.879971	0.977114	0.533234	EGR1;SOCS3;IFITM1;VCAM1;TPR;HLA-E
Formation of a pool of free 40S subunits Homo sapiens R-HSA-72689	3/96	0.581992	0.879971	0.998343	0.540401	RPL37;RPS21;RPL6
Cytochrome P450 - arranged by substrate type Homo sapiens R-HSA-211897	2/62	0.582245	0.879971	1.03173	0.558025	CYP51A1;CYP1B1
MyD88-independent TLR3/TLR4 cascade Homo sapiens R-HSA-166166	3/97	0.589046	0.879971	0.987671	0.522725	APP;JUN;FOS
Toll Like Receptor 3 (TLR3) Cascade Homo sapiens R-HSA-168164	3/97	0.589046	0.879971	0.987671	0.522725	APP;JUN;FOS
TRIF-mediated TLR3/TLR4 signaling Homo sapiens R-HSA-937061	3/97	0.589046	0.879971	0.987671	0.522725	APP;JUN;FOS
Anchoring of the basal body to the plasma membrane Homo sapiens R-HSA-5620912	3/97	0.589046	0.879971	0.987671	0.522725	PCM1;TUBA1A;PAFAH1B1
G-protein activation Homo sapiens R-HSA-202040	1/28	0.589762	0.879971	1.14649	0.605387	GNAI2
Adrenaline,noradrenaline inhibits insulin secretion Homo sapiens R-HSA-400042	1/28	0.589762	0.879971	1.14649	0.605387	GNAI2
Gap junction trafficking Homo sapiens R-HSA-190828	1/28	0.589762	0.879971	1.14649	0.605387	DAB2
PERK regulates gene expression Homo sapiens R-HSA-381042	1/28	0.589762	0.879971	1.14649	0.605387	HSPA5
Signaling by FGFR in disease Homo sapiens R-HSA-1226099	2/63	0.59099	0.879971	1.01476	0.533723	PIK3R1;FGFR1
Metabolism of water-soluble vitamins and cofactors Homo sapiens R-HSA-196849	3/98	0.596023	0.879971	0.977224	0.505689	AOX1;MTR;MUT
Signaling by the B Cell Receptor (BCR) Homo sapiens R-HSA-983705	7/233	0.596954	0.879971	0.958125	0.494311	NR4A1;AHCYL1;AGO2;PTEN;PIK3R1;EGFR;FGFR1
Major pathway of rRNA processing in the nucleolus Homo sapiens R-HSA-6791226	5/166	0.597198	0.879971	0.960833	0.495316	DDX47;RPL37;RPS21;RPL6;SKIV2L2
Surfactant metabolism Homo sapiens R-HSA-5683826	1/29	0.602621	0.879971	1.10549	0.559893	CTSH
Interaction between L1 and Ankyrins Homo sapiens R-HSA-445095	1/29	0.602621	0.879971	1.10549	0.559893	SPTBN1
COPI-independent Golgi-to-ER retrograde traffic Homo sapiens R-HSA-6811436	1/29	0.602621	0.879971	1.10549	0.559893	PAFAH1B1
HSF1 activation Homo sapiens R-HSA-3371511	1/29	0.602621	0.879971	1.10549	0.559893	HSPA1B
YAP1- and WWTR1 (TAZ)-stimulated gene expression Homo sapiens R-HSA-2032785	1/29	0.602621	0.879971	1.10549	0.559893	CREBBP
GRB2 events in EGFR signaling Homo sapiens R-HSA-179812	7/235	0.605961	0.879971	0.949622	0.475703	FN1;GFRA1;IQGAP1;SPTBN1;EGFR;VCL;FGFR1
SHC1 events in EGFR signaling Homo sapiens R-HSA-180336	7/235	0.605961	0.879971	0.949622	0.475703	FN1;GFRA1;IQGAP1;SPTBN1;EGFR;VCL;FGFR1
SOS-mediated signalling Homo sapiens R-HSA-112412	7/235	0.605961	0.879971	0.949622	0.475703	FN1;GFRA1;IQGAP1;SPTBN1;EGFR;VCL;FGFR1
SHC1 events in ERBB4 signaling Homo sapiens R-HSA-1250347	7/235	0.605961	0.879971	0.949622	0.475703	FN1;GFRA1;IQGAP1;SPTBN1;EGFR;VCL;FGFR1
RAF/MAP kinase cascade Homo sapiens R-HSA-5673001	7/235	0.605961	0.879971	0.949622	0.475703	FN1;GFRA1;IQGAP1;SPTBN1;EGFR;VCL;FGFR1
ER-Phagosome pathway Homo sapiens R-HSA-1236974	2/65	0.608067	0.879971	0.982448	0.488739	TAPBP;HLA-E
FRS-mediated FGFR2 signaling Homo sapiens R-HSA-5654700	7/236	0.610425	0.879971	0.945425	0.466662	FN1;GFRA1;IQGAP1;SPTBN1;EGFR;VCL;FGFR1
FRS-mediated FGFR4 signaling Homo sapiens R-HSA-5654712	7/236	0.610425	0.879971	0.945425	0.466662	FN1;GFRA1;IQGAP1;SPTBN1;EGFR;VCL;FGFR1
FRS-mediated FGFR3 signaling Homo sapiens R-HSA-5654706	7/236	0.610425	0.879971	0.945425	0.466662	FN1;GFRA1;IQGAP1;SPTBN1;EGFR;VCL;FGFR1
FRS-mediated FGFR1 signaling Homo sapiens R-HSA-5654693	7/236	0.610425	0.879971	0.945425	0.466662	FN1;GFRA1;IQGAP1;SPTBN1;EGFR;VCL;FGFR1
Metabolism Homo sapiens R-HSA-1430728	58/1908	0.614451	0.879971	0.967255	0.471078	AHCYL1;PTEN;ATP5C1;HBB;MSMO1;MTR;ATP5G3;ATP5G2;ATP5G1;RPL6;PPIP5K2;CYP1B1;EP300;AOX1;RPL37;PGLS;FADS1;SREBF1;ATP5F1;MUT;SREBF2;DCN;ATP5J2;RBP1;FAM96B;TKT;ATP5S;IDI1;LRP1;ADH1B;INSIG1;ATP5A1;ATP5J;IQGAP1;ATP5H;PIK3R1;ATP5O;PAPSS2;ATP5L;GNAI2;ATP5B;CHSY1;ATP5E;TPR;ATP5D;PLTP;CREBBP;LUM;CYP51A1;EPHX1;DHCR24;LRPPRC;SQLE;STAR;GSTA1;GNAS;RPS21;GSTM5
Glucagon-type ligand receptors Homo sapiens R-HSA-420092	1/30	0.615077	0.879971	1.06731	0.518722	GNAS
Gap junction trafficking and regulation Homo sapiens R-HSA-157858	1/30	0.615077	0.879971	1.06731	0.518722	DAB2
NEP/NS2 Interacts with the Cellular Export Machinery Homo sapiens R-HSA-168333	1/30	0.615077	0.879971	1.06731	0.518722	TPR
Regulation of Glucokinase by Glucokinase Regulatory Protein Homo sapiens R-HSA-170822	1/30	0.615077	0.879971	1.06731	0.518722	TPR
Transport of Ribonucleoproteins into the Host Nucleus Homo sapiens R-HSA-168271	1/30	0.615077	0.879971	1.06731	0.518722	TPR
Metabolism of steroid hormones Homo sapiens R-HSA-196071	1/30	0.615077	0.879971	1.06731	0.518722	STAR
Cell surface interactions at the vascular wall Homo sapiens R-HSA-202733	3/101	0.616487	0.879971	0.947162	0.45816	FN1;PIK3R1;GLG1
Gene Silencing by RNA Homo sapiens R-HSA-211000	3/101	0.616487	0.879971	0.947162	0.45816	TPR;AGO2;DICER1
Signaling by Hedgehog Homo sapiens R-HSA-5358351	4/136	0.619444	0.879971	0.937445	0.448974	HHIP;PTCH2;BOC;GNAS
ARMS-mediated activation Homo sapiens R-HSA-170984	7/239	0.623652	0.879971	0.933054	0.440553	FN1;GFRA1;IQGAP1;SPTBN1;EGFR;VCL;FGFR1
Signalling to p38 via RIT and RIN Homo sapiens R-HSA-187706	7/239	0.623652	0.879971	0.933054	0.440553	FN1;GFRA1;IQGAP1;SPTBN1;EGFR;VCL;FGFR1
Semaphorin interactions Homo sapiens R-HSA-373755	2/67	0.624596	0.879971	0.95212	0.448115	CDC42;NRP1
Adherens junctions interactions Homo sapiens R-HSA-418990	1/31	0.627143	0.879971	1.03168	0.481362	MLLT4
Export of Viral Ribonucleoproteins from Nucleus Homo sapiens R-HSA-168274	1/31	0.627143	0.879971	1.03168	0.481362	TPR
Packaging Of Telomere Ends Homo sapiens R-HSA-171306	1/31	0.627143	0.879971	1.03168	0.481362	TINF2
Regulation of TNFR1 signaling Homo sapiens R-HSA-5357905	1/31	0.627143	0.879971	1.03168	0.481362	TNFRSF1A
G alpha (i) signalling events Homo sapiens R-HSA-418594	7/240	0.628006	0.879971	0.929001	0.432177	C3;APP;ANXA1;CXCL12;PENK;GNAS;GNAI2
Frs2-mediated activation Homo sapiens R-HSA-170968	7/240	0.628006	0.879971	0.929001	0.432177	FN1;GFRA1;IQGAP1;SPTBN1;EGFR;VCL;FGFR1
COPII (Coat Protein 2) Mediated Vesicle Transport Homo sapiens R-HSA-204005	2/68	0.632657	0.879971	0.937646	0.42928	CTSC;SEC31A
Transport of Mature mRNA derived from an Intron-Containing Transcript Homo sapiens R-HSA-159236	2/68	0.632657	0.879971	0.937646	0.42928	TPR;SRSF6
Amyloid fiber formation Homo sapiens R-HSA-977225	2/68	0.632657	0.879971	0.937646	0.42928	APP;GSN
G2/M Transition Homo sapiens R-HSA-69275	5/173	0.633631	0.879971	0.920462	0.419996	PCM1;TUBA1A;EP300;PHLDA1;PAFAH1B1
Prolonged ERK activation events Homo sapiens R-HSA-169893	7/242	0.636628	0.879971	0.920998	0.415895	FN1;GFRA1;IQGAP1;SPTBN1;EGFR;VCL;FGFR1
Signaling by Robo receptor Homo sapiens R-HSA-376176	1/32	0.638831	0.879971	0.998348	0.447375	CDC42
Cooperation of Prefoldin and TriC/CCT in actin and tubulin folding Homo sapiens R-HSA-389958	1/32	0.638831	0.879971	0.998348	0.447375	TUBA1A
Keratan sulfate/keratin metabolism Homo sapiens R-HSA-1638074	1/32	0.638831	0.879971	0.998348	0.447375	LUM
Signal amplification Homo sapiens R-HSA-392518	1/32	0.638831	0.879971	0.998348	0.447375	GNAI2
Activation of Matrix Metalloproteinases Homo sapiens R-HSA-1592389	1/32	0.638831	0.879971	0.998348	0.447375	COL18A1
DAG and IP3 signaling Homo sapiens R-HSA-1489509	1/32	0.638831	0.879971	0.998348	0.447375	AHCYL1
Nuclear import of Rev protein Homo sapiens R-HSA-180746	1/32	0.638831	0.879971	0.998348	0.447375	TPR
Vpr-mediated nuclear import of PICs Homo sapiens R-HSA-180910	1/32	0.638831	0.879971	0.998348	0.447375	TPR
RNA Polymerase I Transcription Termination Homo sapiens R-HSA-73863	1/32	0.638831	0.879971	0.998348	0.447375	PTRF
SMAD2/SMAD3:SMAD4 heterotrimer regulates transcription Homo sapiens R-HSA-2173796	1/32	0.638831	0.879971	0.998348	0.447375	JUNB
Negative regulation of FGFR1 signaling Homo sapiens R-HSA-5654726	1/32	0.638831	0.879971	0.998348	0.447375	FGFR1
Metabolism of proteins Homo sapiens R-HSA-392499	32/1074	0.640358	0.879971	0.947776	0.42245	APP;ATP5A1;ATP5G1;RPL6;HSP90B1;GNAI2;ADAMTS5;ATP5B;TUBA1A;C19ORF10;ADAMTS1;ADAMTSL3;TPR;CTSH;MAN1A1;RPL37;SPTBN1;CTSC;SEC31A;XBP1;GSN;HSPA5;IGFBP4;IGFBP3;COPZ2;INHBA;KLF4;STAG2;EIF2S3;GOLGB1;CANX;RPS21
Mitotic G2-G2/M phases Homo sapiens R-HSA-453274	5/175	0.643663	0.879971	0.909539	0.400725	PCM1;TUBA1A;EP300;PHLDA1;PAFAH1B1
trans-Golgi Network Vesicle Budding Homo sapiens R-HSA-199992	2/70	0.64837	0.879971	0.909974	0.394285	APP;FTL
Clathrin derived vesicle budding Homo sapiens R-HSA-421837	2/70	0.64837	0.879971	0.909974	0.394285	APP;FTL
Nonsense-Mediated Decay (NMD) Homo sapiens R-HSA-927802	3/106	0.649005	0.879971	0.900949	0.389493	RPL37;RPS21;RPL6
Nonsense Mediated Decay (NMD) enhanced by the Exon Junction Complex (EJC) Homo sapiens R-HSA-975957	3/106	0.649005	0.879971	0.900949	0.389493	RPL37;RPS21;RPL6
Glucagon signaling in metabolic regulation Homo sapiens R-HSA-163359	1/33	0.650154	0.879971	0.9671	0.416381	GNAS
Cargo concentration in the ER Homo sapiens R-HSA-5694530	1/33	0.650154	0.879971	0.9671	0.416381	CTSC
Transport of the SLBP independent Mature mRNA Homo sapiens R-HSA-159227	1/33	0.650154	0.879971	0.9671	0.416381	TPR
Rev-mediated nuclear export of HIV RNA Homo sapiens R-HSA-165054	1/33	0.650154	0.879971	0.9671	0.416381	TPR
Signalling to RAS Homo sapiens R-HSA-167044	7/246	0.653525	0.879971	0.905395	0.385131	FN1;GFRA1;IQGAP1;SPTBN1;EGFR;VCL;FGFR1
SRP-dependent cotranslational protein targeting to membrane Homo sapiens R-HSA-1799339	3/107	0.655268	0.879971	0.89224	0.377159	RPL37;RPS21;RPL6
Signalling by NGF Homo sapiens R-HSA-166520	13/450	0.655393	0.879971	0.918994	0.388294	NTRK2;AHCYL1;FN1;PTEN;GFRA1;IQGAP1;PIK3R1;EGFR;NR4A1;AGO2;SPTBN1;VCL;FGFR1
PLC-gamma1 signalling Homo sapiens R-HSA-167021	1/34	0.661122	0.879971	0.937745	0.388055	AHCYL1
Striated Muscle Contraction Homo sapiens R-HSA-390522	1/34	0.661122	0.879971	0.937745	0.388055	VIM
Lipoprotein metabolism Homo sapiens R-HSA-174824	1/34	0.661122	0.879971	0.937745	0.388055	PLTP
Transport of the SLBP Dependant Mature mRNA Homo sapiens R-HSA-159230	1/34	0.661122	0.879971	0.937745	0.388055	TPR
Nuclear Pore Complex (NPC) Disassembly Homo sapiens R-HSA-3301854	1/34	0.661122	0.879971	0.937745	0.388055	TPR
Activated PKN1 stimulates transcription of AR (androgen receptor) regulated genes KLK2 and KLK3 Homo sapiens R-HSA-5625886	1/34	0.661122	0.879971	0.937745	0.388055	AR
Negative regulators of RIG-I/MDA5 signaling Homo sapiens R-HSA-936440	1/34	0.661122	0.879971	0.937745	0.388055	MAVS
Cytokine Signaling in Immune system Homo sapiens R-HSA-1280215	18/620	0.662198	0.879971	0.923173	0.380523	EGR1;IFITM1;VCAM1;HGF;FN1;GFRA1;LIFR;IQGAP1;PIK3R1;EGFR;TNFRSF1A;HLA-E;SOCS3;TPR;IL6ST;SPTBN1;VCL;FGFR1
Costimulation by the CD28 family Homo sapiens R-HSA-388841	2/72	0.663546	0.879971	0.883883	0.362531	CDC42;PIK3R1
Transcriptional regulation by small RNAs Homo sapiens R-HSA-5578749	2/72	0.663546	0.879971	0.883883	0.362531	TPR;AGO2
IRS-mediated signalling Homo sapiens R-HSA-112399	8/284	0.668193	0.88137	0.895737	0.361142	FN1;GFRA1;PIK3R1;IQGAP1;SPTBN1;EGFR;VCL;FGFR1
Positive epigenetic regulation of rRNA expression Homo sapiens R-HSA-5250913	2/73	0.670934	0.88137	0.871389	0.347758	EP300;SF3B1
Lysosome Vesicle Biogenesis Homo sapiens R-HSA-432720	1/35	0.671747	0.88137	0.910118	0.362112	APP
Interactions of Rev with host cellular proteins Homo sapiens R-HSA-177243	1/35	0.671747	0.88137	0.910118	0.362112	TPR
Interactions of Vpr with host cellular proteins Homo sapiens R-HSA-176033	1/35	0.671747	0.88137	0.910118	0.362112	TPR
Fanconi Anemia Pathway Homo sapiens R-HSA-6783310	1/35	0.671747	0.88137	0.910118	0.362112	STRA13
O-linked glycosylation Homo sapiens R-HSA-5173105	3/110	0.673574	0.882048	0.867089	0.342637	ADAMTS5;ADAMTS1;ADAMTSL3
Fatty acid, triacylglycerol, and ketone body metabolism Homo sapiens R-HSA-535734	6/217	0.677128	0.882048	0.878902	0.34268	SREBF1;CREBBP;EP300;MUT;SREBF2;FADS1
Transport of Mature Transcript to Cytoplasm Homo sapiens R-HSA-72202	2/74	0.67819	0.882048	0.859241	0.333667	TPR;SRSF6
Insulin receptor signalling cascade Homo sapiens R-HSA-74751	8/287	0.679512	0.882048	0.885966	0.34232	FN1;GFRA1;PIK3R1;IQGAP1;SPTBN1;EGFR;VCL;FGFR1
Signalling to ERKs Homo sapiens R-HSA-187687	7/253	0.681942	0.882048	0.87931	0.336609	FN1;GFRA1;IQGAP1;SPTBN1;EGFR;VCL;FGFR1
IGF1R signaling cascade Homo sapiens R-HSA-2428924	8/288	0.683231	0.882048	0.882755	0.336261	FN1;GFRA1;PIK3R1;IQGAP1;SPTBN1;EGFR;VCL;FGFR1
Signaling by Type 1 Insulin-like Growth Factor 1 Receptor (IGF1R) Homo sapiens R-HSA-2404192	8/288	0.683231	0.882048	0.882755	0.336261	FN1;GFRA1;PIK3R1;IQGAP1;SPTBN1;EGFR;VCL;FGFR1
IRS-related events triggered by IGF1R Homo sapiens R-HSA-2428928	8/288	0.683231	0.882048	0.882755	0.336261	FN1;GFRA1;PIK3R1;IQGAP1;SPTBN1;EGFR;VCL;FGFR1
G alpha (12/13) signalling events Homo sapiens R-HSA-416482	2/75	0.685315	0.882048	0.847427	0.320223	CDC42;PIK3R1
SUMOylation of DNA damage response and repair proteins Homo sapiens R-HSA-3108214	2/75	0.685315	0.882048	0.847427	0.320223	STAG2;TPR
Activated TLR4 signalling Homo sapiens R-HSA-166054	3/112	0.685375	0.882048	0.85109	0.321533	APP;JUN;FOS
Platelet Aggregation (Plug Formation) Homo sapiens R-HSA-76009	1/37	0.692009	0.884433	0.859467	0.316418	FN1
Transport of Mature mRNA Derived from an Intronless Transcript Homo sapiens R-HSA-159231	1/37	0.692009	0.884433	0.859467	0.316418	TPR
Steroid hormones Homo sapiens R-HSA-209943	1/37	0.692009	0.884433	0.859467	0.316418	STAR
Translesion synthesis by Y family DNA polymerases bypasses lesions on DNA template Homo sapiens R-HSA-110313	1/37	0.692009	0.884433	0.859467	0.316418	UFD1L
RHO GTPases Activate Formins Homo sapiens R-HSA-5663220	3/114	0.696854	0.88816	0.835669	0.301826	CDC42;ACTG1;PAFAH1B1
Senescence-Associated Secretory Phenotype (SASP) Homo sapiens R-HSA-2559582	2/77	0.699177	0.88816	0.824744	0.295136	JUN;FOS
RNA polymerase II transcribes snRNA genes Homo sapiens R-HSA-6807505	2/77	0.699177	0.88816	0.824744	0.295136	TAF9;RPRD2
Translation Homo sapiens R-HSA-72766	4/151	0.699726	0.88816	0.841131	0.30034	EIF2S3;RPL37;RPS21;RPL6
Transport of Mature mRNAs Derived from Intronless Transcripts Homo sapiens R-HSA-159234	1/38	0.701667	0.889099	0.836195	0.29626	TPR
Gastrin-CREB signalling pathway via PKC and MAPK Homo sapiens R-HSA-881907	12/432	0.703841	0.890329	0.881992	0.309758	APP;PTGFR;ANXA1;EDNRB;FN1;GFRA1;IQGAP1;PIK3R1;EGFR;SPTBN1;VCL;FGFR1
Asparagine N-linked glycosylation Homo sapiens R-HSA-446203	7/259	0.705093	0.890391	0.858104	0.299843	GOLGB1;CANX;COPZ2;MAN1A1;SPTBN1;CTSC;SEC31A
GABA B receptor activation Homo sapiens R-HSA-977444	1/39	0.711023	0.891791	0.814147	0.277666	GNAI2
Activation of GABAB receptors Homo sapiens R-HSA-991365	1/39	0.711023	0.891791	0.814147	0.277666	GNAI2
NS1 Mediated Effects on Host Pathways Homo sapiens R-HSA-168276	1/39	0.711023	0.891791	0.814147	0.277666	TPR
Nuclear signaling by ERBB4 Homo sapiens R-HSA-1251985	1/39	0.711023	0.891791	0.814147	0.277666	CXCL12
PI3K Cascade Homo sapiens R-HSA-109704	2/79	0.712529	0.892168	0.803238	0.272246	PIK3R1;FGFR1
Signaling by Rho GTPases Homo sapiens R-HSA-194315	10/367	0.7161	0.894387	0.864755	0.288772	CDC42;AR;ARHGAP20;CTTN;DLC1;ARHGAP28;IQGAP1;ARHGAP5;PAFAH1B1;ACTG1
G alpha (q) signalling events Homo sapiens R-HSA-416476	5/191	0.717541	0.894387	0.830606	0.2757	APP;PTGFR;EDNRB;ANXA1;PIK3R1
Peptide hormone metabolism Homo sapiens R-HSA-2980736	2/81	0.72538	0.894387	0.782822	0.251332	INHBA;KLF4
Opioid Signalling Homo sapiens R-HSA-111885	2/81	0.72538	0.894387	0.782822	0.251332	AHCYL1;GNAI2
Immunoregulatory interactions between a Lymphoid and a non-Lymphoid cell Homo sapiens R-HSA-198933	4/157	0.728211	0.894387	0.807894	0.256235	C3;IFITM1;VCAM1;HLA-E
Intraflagellar transport Homo sapiens R-HSA-5620924	1/41	0.728864	0.894387	0.77336	0.244589	TRIP11
Host Interactions with Influenza Factors Homo sapiens R-HSA-168253	1/41	0.728864	0.894387	0.77336	0.244589	TPR
TNF signaling Homo sapiens R-HSA-75893	1/41	0.728864	0.894387	0.77336	0.244589	TNFRSF1A
Signaling by Retinoic Acid Homo sapiens R-HSA-5362517	1/42	0.737368	0.894387	0.754459	0.229859	ALDH1A3
Cooperation of PDCL (PhLP1) and TRiC/CCT in G-protein beta folding Homo sapiens R-HSA-6814122	1/42	0.737368	0.894387	0.754459	0.229859	GNAI2
Glucose transport Homo sapiens R-HSA-70153	1/42	0.737368	0.894387	0.754459	0.229859	TPR
Viral Messenger RNA Synthesis Homo sapiens R-HSA-168325	1/42	0.737368	0.894387	0.754459	0.229859	TPR
Transcriptional regulation of pluripotent stem cells Homo sapiens R-HSA-452723	1/42	0.737368	0.894387	0.754459	0.229859	KLF4
tRNA Aminoacylation Homo sapiens R-HSA-379724	1/42	0.737368	0.894387	0.754459	0.229859	IARS2
Toll Like Receptor 4 (TLR4) Cascade Homo sapiens R-HSA-166016	3/122	0.739598	0.894387	0.779166	0.235035	APP;JUN;FOS
Mitochondrial translation initiation Homo sapiens R-HSA-5368286	2/84	0.743744	0.894387	0.754065	0.223247	MRPL53;MRPL38
Mitochondrial translation termination Homo sapiens R-HSA-5419276	2/84	0.743744	0.894387	0.754065	0.223247	MRPL53;MRPL38
Mitochondrial translation elongation Homo sapiens R-HSA-5389840	2/84	0.743744	0.894387	0.754065	0.223247	MRPL53;MRPL38
C-type lectin receptors (CLRs) Homo sapiens R-HSA-5621481	3/123	0.744589	0.894387	0.772632	0.227867	CREBBP;AHCYL1;EP300
Vasopressin regulates renal water homeostasis via Aquaporins Homo sapiens R-HSA-432040	1/43	0.745606	0.894387	0.736457	0.216193	GNAS
Signaling by FGFR2 in disease Homo sapiens R-HSA-5655253	1/43	0.745606	0.894387	0.736457	0.216193	PIK3R1
TCF dependent signaling in response to WNT Homo sapiens R-HSA-201681	5/199	0.750138	0.894387	0.796022	0.228855	SFRP1;CREBBP;RSPO3;EP300;TCF4
Disease Homo sapiens R-HSA-1643685	20/725	0.750838	0.894387	0.873955	0.250445	CREBBP;LUM;TAF9;MTR;PIK3R1;MUT;RPL6;EGFR;DCN;ADAMTS5;NR4A1;ADAMTS1;ADAMTSL3;RBP1;TPR;CANX;EP300;RPL37;RPS21;FGFR1
Phospholipase C-mediated cascade; FGFR3 Homo sapiens R-HSA-5654227	1/44	0.753586	0.894387	0.719293	0.203497	AHCYL1
SUMOylation of DNA replication proteins Homo sapiens R-HSA-4615885	1/44	0.753586	0.894387	0.719293	0.203497	TPR
RNA Polymerase II HIV Promoter Escape Homo sapiens R-HSA-167162	1/44	0.753586	0.894387	0.719293	0.203497	TAF9
RNA Polymerase II Promoter Escape Homo sapiens R-HSA-73776	1/44	0.753586	0.894387	0.719293	0.203497	TAF9
RNA Polymerase II Transcription Initiation And Promoter Clearance Homo sapiens R-HSA-76042	1/44	0.753586	0.894387	0.719293	0.203497	TAF9
RNA Polymerase II Transcription Initiation Homo sapiens R-HSA-75953	1/44	0.753586	0.894387	0.719293	0.203497	TAF9
RNA Polymerase II Transcription Pre-Initiation And Promoter Opening Homo sapiens R-HSA-73779	1/44	0.753586	0.894387	0.719293	0.203497	TAF9
HIV Transcription Initiation Homo sapiens R-HSA-167161	1/44	0.753586	0.894387	0.719293	0.203497	TAF9
Transcriptional activity of SMAD2/SMAD3:SMAD4 heterotrimer Homo sapiens R-HSA-2173793	1/44	0.753586	0.894387	0.719293	0.203497	JUNB
Cell junction organization Homo sapiens R-HSA-446728	2/86	0.755394	0.894387	0.736035	0.206469	DST;MLLT4
Regulation of mRNA stability by proteins that bind AU-rich elements Homo sapiens R-HSA-450531	2/86	0.755394	0.894387	0.736035	0.206469	ZFP36;ZFP36L1
Signaling by Insulin receptor Homo sapiens R-HSA-74752	8/311	0.761191	0.898522	0.814765	0.222326	FN1;GFRA1;PIK3R1;IQGAP1;SPTBN1;EGFR;VCL;FGFR1
SUMOylation of RNA binding proteins Homo sapiens R-HSA-4570464	1/45	0.761315	0.898522	0.702909	0.191689	TPR
Phospholipase C-mediated cascade; FGFR4 Homo sapiens R-HSA-5654228	1/46	0.768803	0.904474	0.687253	0.180693	AHCYL1
DNA Damage Bypass Homo sapiens R-HSA-73893	1/46	0.768803	0.904474	0.687253	0.180693	UFD1L
Nucleotide-binding domain, leucine rich repeat containing receptor (NLR) signaling pathways Homo sapiens R-HSA-168643	1/47	0.776056	0.911558	0.672278	0.170443	APP
Mitochondrial translation Homo sapiens R-HSA-5368287	2/90	0.777327	0.911604	0.702433	0.176938	MRPL53;MRPL38
G beta:gamma signalling through PI3Kgamma Homo sapiens R-HSA-392451	1/48	0.783082	0.912721	0.65794	0.160878	PIK3R1
Hexose transport Homo sapiens R-HSA-189200	1/48	0.783082	0.912721	0.65794	0.160878	TPR
Death Receptor Signalling Homo sapiens R-HSA-73887	1/48	0.783082	0.912721	0.65794	0.160878	TNFRSF1A
Metabolism of carbohydrates Homo sapiens R-HSA-71387	7/282	0.783214	0.912721	0.78539	0.19191	CHSY1;LUM;TPR;PGLS;TKT;PAPSS2;DCN
Phospholipase C-mediated cascade; FGFR2 Homo sapiens R-HSA-5654221	1/49	0.789888	0.915428	0.6442	0.151944	AHCYL1
Cross-presentation of soluble exogenous antigens (endosomes) Homo sapiens R-HSA-1236978	1/49	0.789888	0.915428	0.6442	0.151944	MRC2
Metabolism of non-coding RNA Homo sapiens R-HSA-194441	1/50	0.79648	0.915428	0.63102	0.14359	TPR
snRNP Assembly Homo sapiens R-HSA-191859	1/50	0.79648	0.915428	0.63102	0.14359	TPR
Cardiac conduction Homo sapiens R-HSA-5576891	3/135	0.798684	0.915428	0.701955	0.157792	AHCYL1;ASPH;ATP2B4
Diseases of signal transduction Homo sapiens R-HSA-5663202	7/288	0.80083	0.915428	0.768379	0.170662	NR4A1;CREBBP;RBP1;EP300;PIK3R1;EGFR;FGFR1
EPH-Ephrin signaling Homo sapiens R-HSA-2682334	2/95	0.802309	0.915428	0.664495	0.146363	CDC42;ACTG1
Chaperonin-mediated protein folding Homo sapiens R-HSA-390466	2/95	0.802309	0.915428	0.664495	0.146363	TUBA1A;GNAI2
Neurotransmitter Release Cycle Homo sapiens R-HSA-112310	1/51	0.802866	0.915428	0.618368	0.135773	SLC38A2
G-protein beta:gamma signalling Homo sapiens R-HSA-397795	1/51	0.802866	0.915428	0.618368	0.135773	PIK3R1
Aquaporin-mediated transport Homo sapiens R-HSA-445717	1/51	0.802866	0.915428	0.618368	0.135773	GNAS
Nuclear Envelope Breakdown Homo sapiens R-HSA-2980766	1/51	0.802866	0.915428	0.618368	0.135773	TPR
mRNA 3'-end processing Homo sapiens R-HSA-72187	1/51	0.802866	0.915428	0.618368	0.135773	SRSF6
Post-Elongation Processing of Intron-Containing pre-mRNA Homo sapiens R-HSA-112296	1/51	0.802866	0.915428	0.618368	0.135773	SRSF6
Organelle biogenesis and maintenance Homo sapiens R-HSA-1852241	8/326	0.804092	0.915428	0.775722	0.16914	ATP5B;MRPL53;CREBBP;PCM1;TUBA1A;MRPL38;TRIP11;PAFAH1B1
SUMO E3 ligases SUMOylate target proteins Homo sapiens R-HSA-3108232	2/96	0.806996	0.917323	0.657392	0.140969	STAG2;TPR
Regulation of actin dynamics for phagocytic cup formation Homo sapiens R-HSA-2029482	2/97	0.811585	0.918954	0.650439	0.13579	CDC42;ACTG1
Visual phototransduction Homo sapiens R-HSA-2187338	2/97	0.811585	0.918954	0.650439	0.13579	LRP1;RBP1
RHO GTPase Effectors Homo sapiens R-HSA-195258	6/255	0.813171	0.918954	0.743296	0.153724	CDC42;AR;CTTN;IQGAP1;PAFAH1B1;ACTG1
Arachidonic acid metabolism Homo sapiens R-HSA-2142753	1/53	0.815045	0.918954	0.594523	0.121587	CYP1B1
Formation of TC-NER Pre-Incision Complex Homo sapiens R-HSA-6781823	1/53	0.815045	0.918954	0.594523	0.121587	EP300
Transport of inorganic cations/anions and amino acids/oligopeptides Homo sapiens R-HSA-425393	2/99	0.820471	0.918954	0.636961	0.12604	SLC38A2;SLC7A2
Downstream TCR signaling Homo sapiens R-HSA-202424	2/99	0.820471	0.918954	0.636961	0.12604	PTEN;PIK3R1
Resolution of Sister Chromatid Cohesion Homo sapiens R-HSA-2500257	2/99	0.820471	0.918954	0.636961	0.12604	STAG2;PAFAH1B1
Heparan sulfate/heparin (HS-GAG) metabolism Homo sapiens R-HSA-1638091	1/54	0.820849	0.918954	0.583275	0.115148	DCN
Golgi Associated Vesicle Biogenesis Homo sapiens R-HSA-432722	1/54	0.820849	0.918954	0.583275	0.115148	FTL
Stimuli-sensing channels Homo sapiens R-HSA-2672351	2/100	0.824771	0.921068	0.630429	0.121452	ASPH;ANO6
Metabolism of lipids and lipoproteins Homo sapiens R-HSA-556833	17/659	0.82536	0.921068	0.814481	0.156328	SREBF1;IDI1;CREBBP;INSIG1;CYP51A1;PTEN;DHCR24;MSMO1;PIK3R1;MUT;SREBF2;SQLE;STAR;CYP1B1;EP300;PLTP;FADS1
GABA receptor activation Homo sapiens R-HSA-977443	1/55	0.826472	0.921068	0.572444	0.109102	GNAI2
Protein folding Homo sapiens R-HSA-391251	2/101	0.828979	0.921088	0.624029	0.117043	TUBA1A;GNAI2
SUMOylation Homo sapiens R-HSA-2990846	2/101	0.828979	0.921088	0.624029	0.117043	STAG2;TPR
Chemokine receptors bind chemokines Homo sapiens R-HSA-380108	1/56	0.831918	0.922422	0.562007	0.103421	CXCL12
Beta-catenin independent WNT signaling Homo sapiens R-HSA-3858494	3/144	0.832673	0.922422	0.656842	0.120277	FZD3;AGO2;PRKG1
tRNA processing Homo sapiens R-HSA-72306	2/103	0.837122	0.925965	0.611608	0.108735	TPR;C14ORF166
Assembly of the primary cilium Homo sapiens R-HSA-5617833	4/187	0.840797	0.928641	0.674398	0.116944	PCM1;TUBA1A;TRIP11;PAFAH1B1
Telomere Maintenance Homo sapiens R-HSA-157579	1/59	0.847254	0.931684	0.532855	0.0883232	TINF2
Translocation of GLUT4 to the plasma membrane Homo sapiens R-HSA-1445148	1/60	0.852049	0.931684	0.523797	0.0838656	RAB14
Cleavage of Growing Transcript in the Termination Region Homo sapiens R-HSA-109688	1/60	0.852049	0.931684	0.523797	0.0838656	SRSF6
RNA Polymerase II Transcription Termination Homo sapiens R-HSA-73856	1/60	0.852049	0.931684	0.523797	0.0838656	SRSF6
Post-Elongation Processing of the Transcript Homo sapiens R-HSA-76044	1/60	0.852049	0.931684	0.523797	0.0838656	SRSF6
RHO GTPases activate PKNs Homo sapiens R-HSA-5625740	1/60	0.852049	0.931684	0.523797	0.0838656	AR
Mitotic Prometaphase Homo sapiens R-HSA-68877	2/107	0.852365	0.931684	0.588187	0.0939571	STAG2;PAFAH1B1
Cell-cell junction organization Homo sapiens R-HSA-421270	1/61	0.856694	0.935035	0.51504	0.0796636	MLLT4
FCERI mediated Ca+2 mobilization Homo sapiens R-HSA-2871809	1/62	0.861193	0.937181	0.50657	0.0757001	AHCYL1
Gap-filling DNA repair synthesis and ligation in TC-NER Homo sapiens R-HSA-6782210	1/62	0.861193	0.937181	0.50657	0.0757001	EP300
Golgi-to-ER retrograde transport Homo sapiens R-HSA-8856688	2/110	0.862932	0.937694	0.571759	0.0842885	COPZ2;PAFAH1B1
Dual incision in TC-NER Homo sapiens R-HSA-6782135	1/63	0.865551	0.937786	0.498374	0.0719596	EP300
Asymmetric localization of PCP proteins Homo sapiens R-HSA-4608870	1/63	0.865551	0.937786	0.498374	0.0719596	FZD3
RNA Polymerase II Pre-transcription Events Homo sapiens R-HSA-674695	1/64	0.869773	0.940982	0.490438	0.0684276	TAF9
Epigenetic regulation of gene expression Homo sapiens R-HSA-212165	2/115	0.879014	0.949592	0.546318	0.0704502	EP300;SF3B1
Transcription of the HIV genome Homo sapiens R-HSA-167172	1/67	0.88166	0.949606	0.468073	0.0589534	TAF9
Class A/1 (Rhodopsin-like receptors) Homo sapiens R-HSA-373076	7/323	0.882535	0.949606	0.682021	0.0852234	C3;APP;PTGFR;EDNRB;ANXA1;CXCL12;PENK
Ion channel transport Homo sapiens R-HSA-983712	4/203	0.882877	0.949606	0.619658	0.0771901	ASPH;ATP10D;ATP2B4;ANO6
TCR signaling Homo sapiens R-HSA-202403	2/118	0.887809	0.952914	0.532107	0.0633201	PTEN;PIK3R1
Apoptosis Homo sapiens R-HSA-109581	3/163	0.888528	0.952914	0.57827	0.0683455	GSN;HIST1H1E;VIM
Post-translational protein modification Homo sapiens R-HSA-597592	12/521	0.894384	0.955953	0.724356	0.0808529	ADAMTS5;STAG2;ADAMTS1;ADAMTSL3;GOLGB1;TPR;CANX;COPZ2;MAN1A1;SPTBN1;CTSC;SEC31A
Programmed Cell Death Homo sapiens R-HSA-5357801	3/166	0.895637	0.955953	0.567539	0.0625541	GSN;HIST1H1E;VIM
Lipid digestion, mobilization, and transport Homo sapiens R-HSA-73923	1/71	0.895841	0.955953	0.441234	0.0485326	PLTP
GPCR ligand binding Homo sapiens R-HSA-500792	10/447	0.896543	0.955953	0.703476	0.0768256	C3;APP;PTGFR;FZD3;ANXA1;CXCL12;EDNRB;PENK;PTCH2;GNAS
ISG15 antiviral mechanism Homo sapiens R-HSA-1169408	1/72	0.899112	0.955953	0.434997	0.0462608	TPR
Antiviral mechanism by IFN-stimulated genes Homo sapiens R-HSA-1169410	1/72	0.899112	0.955953	0.434997	0.0462608	TPR
Signaling by TGF-beta Receptor Complex Homo sapiens R-HSA-170834	1/73	0.902281	0.957946	0.428933	0.0441067	JUNB
RNA Polymerase II Transcription Homo sapiens R-HSA-73857	2/124	0.903647	0.958021	0.50578	0.051244	TAF9;SRSF6
Transcription-Coupled Nucleotide Excision Repair (TC-NER) Homo sapiens R-HSA-6781827	1/76	0.911205	0.964652	0.411712	0.0382841	EP300
Late Phase of HIV Life Cycle Homo sapiens R-HSA-162599	2/128	0.913019	0.965191	0.489621	0.0445551	TPR;TAF9
RNA Polymerase I Transcription Homo sapiens R-HSA-73864	1/79	0.919315	0.97046	0.395815	0.0332987	PTRF
COPI-dependent Golgi-to-ER retrograde traffic Homo sapiens R-HSA-6811434	1/81	0.924306	0.973639	0.38588	0.0303735	COPZ2
Gene Expression Homo sapiens R-HSA-74160	42/1631	0.924957	0.973639	0.804945	0.0627924	DDX6;BTG2;DDX47;TAF9;PTEN;HNRNPU;HNRNPR;C14ORF166;PRPF8;RPL6;ZFP36L1;ZFP36;PLAGL1;TPR;WBSCR22;EP300;IARS2;RPL37;JUNB;SF3B1;PTRF;ZKSCAN1;JUN;CREBBP;IGFBP3;NR2F1;DICER1;FOS;RPRD2;LRPPRC;AR;NR4A1;EIF2S3;NFIA;NFIB;NFIC;CNOT2;AGO2;SRSF6;SNRNP200;RPS21;SKIV2L2
Degradation of beta-catenin by the destruction complex Homo sapiens R-HSA-195253	1/82	0.926685	0.974072	0.381096	0.0290174	AES
Transmembrane transport of small molecules Homo sapiens R-HSA-382551	13/594	0.934046	0.980417	0.685966	0.046803	ATP10D;SLC40A1;ATP2B4;ANO6;ADD3;SLC7A2;ABCA10;EIF2S3;ASPH;TPR;GNAS;SLC38A2;FTL
HIV Life Cycle Homo sapiens R-HSA-162587	2/141	0.937901	0.980584	0.44353	0.0284352	TPR;TAF9
Respiratory electron transport Homo sapiens R-HSA-611105	1/88	0.939469	0.980584	0.354703	0.0221478	LRPPRC
G alpha (s) signalling events Homo sapiens R-HSA-418555	2/142	0.939505	0.980584	0.440339	0.0274779	GNAS;GNAI2
Neurotransmitter Receptor Binding And Downstream Transmission In The Postsynaptic Cell Homo sapiens R-HSA-112314	2/142	0.939505	0.980584	0.440339	0.0274779	NPTN;GNAI2
Regulation of TP53 Activity through Phosphorylation Homo sapiens R-HSA-6804756	1/89	0.941372	0.980668	0.350655	0.0211854	TAF9
Cell Cycle Homo sapiens R-HSA-1640170	12/566	0.943166	0.980668	0.663931	0.0388488	NIPBL;PCM1;TUBA1A;CENPW;STAG2;TPR;TINF2;EP300;STRA13;PHLDA1;PAFAH1B1;SYNE1
DNA Double-Strand Break Repair Homo sapiens R-HSA-5693532	2/145	0.944086	0.980668	0.431034	0.0248006	RIF1;PRKDC
PCP/CE pathway Homo sapiens R-HSA-4086400	1/91	0.945001	0.980668	0.342827	0.0193936	FZD3
DNA Repair Homo sapiens R-HSA-73894	5/285	0.946212	0.980668	0.549057	0.0303566	UFD1L;RIF1;PRKDC;EP300;STRA13
TNFR2 non-canonical NF-kB pathway Homo sapiens R-HSA-5668541	1/95	0.951599	0.984197	0.32817	0.0162811	TNFRSF1A
Regulation of TP53 Activity Homo sapiens R-HSA-5633007	2/151	0.952277	0.984197	0.413548	0.0202221	TAF9;EP300
CLEC7A (Dectin-1) signaling Homo sapiens R-HSA-5607764	1/99	0.957406	0.984771	0.31471	0.0136985	AHCYL1
Hedgehog 'off' state Homo sapiens R-HSA-5610787	1/99	0.957406	0.984771	0.31471	0.0136985	GNAS
Transport of glucose and other sugars, bile salts and organic acids, metal ions and amine compounds Homo sapiens R-HSA-425366	1/101	0.960044	0.984771	0.308384	0.0125748	SLC40A1
Transmission across Chemical Synapses Homo sapiens R-HSA-112315	3/211	0.962972	0.984771	0.443712	0.0167419	NPTN;SLC38A2;GNAI2
Infectious disease Homo sapiens R-HSA-5663205	6/348	0.963354	0.984771	0.53854	0.0201058	CANX;TPR;TAF9;RPL37;RPS21;RPL6
Phospholipid metabolism Homo sapiens R-HSA-1483257	2/161	0.963442	0.984771	0.387337	0.0144255	PTEN;PIK3R1
Antigen processing: Ubiquitination & Proteasome degradation Homo sapiens R-HSA-983168	4/260	0.964351	0.984771	0.480255	0.0174334	SOCS3;RNF213;HUWE1;PJA2
Separation of Sister Chromatids Homo sapiens R-HSA-2467813	2/162	0.964409	0.984771	0.384896	0.0139484	STAG2;PAFAH1B1
Mitotic Prophase Homo sapiens R-HSA-68875	1/107	0.967017	0.984771	0.290838	0.00975439	TPR
Signal Transduction Homo sapiens R-HSA-162582	63/2465	0.967635	0.984771	0.790664	0.026013	APP;NRP1;AHCYL1;HHIP;PTEN;ARHGAP5;ACTG1;EDNRB;MDK;BOC;LEPR;RSPO3;EP300;JUNB;PRKG1;ANXA1;GFRA1;AES;TNFRSF1A;AR;ALDH1A3;SFRP1;CTTN;COL6A2;RBP1;COL6A1;COL6A3;IL6ST;VCL;PAFAH1B1;PTGFR;LRP1;IQGAP1;PIK3R1;EGFR;SAV1;GNAI2;C3;CDC42;SOCS3;ARHGAP20;FLRT2;GPNMB;PENK;SPTBN1;NTRK2;JUN;CREBBP;FZD3;PTCH2;FN1;ARHGAP28;INHBA;DLK1;NR4A1;CXCL12;DLC1;AGO2;CNTN1;GNAS;TCF4;SPRY1;FGFR1
Nucleotide Excision Repair Homo sapiens R-HSA-5696398	1/108	0.968055	0.984771	0.288105	0.00935368	EP300
SLC-mediated transmembrane transport Homo sapiens R-HSA-425407	4/268	0.970132	0.984771	0.465507	0.0141155	TPR;SLC40A1;SLC38A2;SLC7A2
M Phase Homo sapiens R-HSA-68886	4/268	0.970132	0.984771	0.465507	0.0141155	NIPBL;STAG2;TPR;PAFAH1B1
Generic Transcription Pathway Homo sapiens R-HSA-212436	17/812	0.97258	0.984904	0.652359	0.0181373	JUN;CREBBP;BTG2;IGFBP3;TAF9;NR2F1;PTEN;FOS;LRPPRC;AR;NR4A1;PLAGL1;CNOT2;AGO2;EP300;JUNB;ZKSCAN1
Mitotic Anaphase Homo sapiens R-HSA-68882	2/173	0.973548	0.984904	0.35993	0.0096489	STAG2;PAFAH1B1
Mitotic Metaphase and Anaphase Homo sapiens R-HSA-2555396	2/174	0.974257	0.984904	0.357819	0.00933212	STAG2;PAFAH1B1
Cell Cycle, Mitotic Homo sapiens R-HSA-69278	8/462	0.978246	0.987523	0.539469	0.011865	NIPBL;PCM1;TUBA1A;STAG2;TPR;EP300;PHLDA1;PAFAH1B1
Metabolism of amino acids and derivatives Homo sapiens R-HSA-71291	5/335	0.980842	0.987523	0.464646	0.00898821	MTR;RPL37;RPS21;RPL6;PAPSS2
S Phase Homo sapiens R-HSA-69242	1/124	0.980851	0.987523	0.25042	0.0048418	STAG2
Host Interactions of HIV factors Homo sapiens R-HSA-162909	1/129	0.983682	0.989028	0.240575	0.00395801	TPR
HIV Infection Homo sapiens R-HSA-162906	2/222	0.993183	0.997225	0.27905	0.00190893	TPR;TAF9
Neuronal System Homo sapiens R-HSA-112316	3/301	0.996151	0.998851	0.308251	0.00118873	NPTN;SLC38A2;GNAI2
Signaling by GPCR Homo sapiens R-HSA-372790	21/1293	0.999829	0.999988	0.493973	8.44332e-05	APP;PTGFR;FZD3;ANXA1;AHCYL1;PTCH2;FN1;GFRA1;IQGAP1;PIK3R1;EGFR;GNAI2;C3;CDC42;CXCL12;EDNRB;PENK;GNAS;SPTBN1;VCL;FGFR1
GPCR downstream signaling Homo sapiens R-HSA-388396	11/983	0.999988	0.999988	0.338623	4.0608e-06	C3;CDC42;APP;PTGFR;ANXA1;CXCL12;EDNRB;PENK;GNAS;PIK3R1;GNAI2

## Sheet: KEGG_2016
Term	Overlap	P.value	Adjusted.P.value	Odds.Ratio	Combined.Score	Genes
Focal adhesion Homo sapiens hsa04510	20/202	5.89528e-06	0.00129696	3.48022	41.9065	JUN;LAMA2;HGF;LAMA4;FN1;PTEN;LAMB1;PIK3R1;LAMC1;ARHGAP5;EGFR;ACTG1;COL1A1;CDC42;COL1A2;COL6A2;COL6A1;ITGB8;COL6A3;VCL
ECM-receptor interaction Homo sapiens hsa04512	11/82	4.824e-05	0.00410148	4.86277	48.3327	COL1A1;COL1A2;LAMA2;COL6A2;LAMA4;COL6A1;FN1;ITGB8;COL6A3;LAMB1;LAMC1
Amoebiasis Homo sapiens hsa05146	12/100	6.77769e-05	0.00410148	4.28324	41.1161	COL1A1;RAB5B;COL3A1;COL1A2;LAMA2;LAMA4;FN1;GNAS;LAMB1;PIK3R1;LAMC1;VCL
Oxidative phosphorylation Homo sapiens hsa00190	14/133	7.45723e-05	0.00410148	3.70146	35.1777	ATP5A1;ATP5C1;ATP5J;ATP5H;ATP5G3;ATP5O;ATP5G2;ATP5F1;ATP5G1;ATP5J2;ATP5L;ATP5B;ATP5E;ATP5D
Protein digestion and absorption Homo sapiens hsa04974	11/90	0.000114388	0.00503308	4.36853	39.6484	COL1A1;COL18A1;COL3A1;COL27A1;COL1A2;COL14A1;COL6A2;COL12A1;COL6A1;COL6A3;SLC38A2
Alzheimer's disease Homo sapiens hsa05010	15/168	0.000267192	0.00979703	3.08414	25.3749	APP;LRP1;ATP5A1;ATP5C1;ATP5J;ATP5H;ATP5G3;ATP5O;ATP5G2;ATP5F1;ATP5G1;TNFRSF1A;ATP5B;ATP5E;ATP5D
Adherens junction Homo sapiens hsa04520	9/74	0.000490722	0.014562	4.33315	33.017	CDC42;CREBBP;EP300;IQGAP1;MLLT4;VCL;EGFR;ACTG1;FGFR1
Parkinson's disease Homo sapiens hsa05012	13/142	0.000529528	0.014562	3.16382	23.8663	ATP5A1;ATP5C1;ATP5J;ATP5H;ATP5G3;ATP5O;ATP5G2;ATP5F1;ATP5G1;GNAI2;ATP5B;ATP5E;ATP5D
Prion diseases Homo sapiens hsa05020	6/35	0.000686881	0.015919	6.45551	47.0177	EGR1;PRNP;C6;C7;HSPA5;LAMC1
Pathways in cancer Homo sapiens hsa05200	25/397	0.000788355	0.015919	2.12482	15.183	LAMA2;HHIP;LAMA4;PTEN;PIK3R1;LAMC1;EGFR;HSP90B1;GNAI2;CDC42;EDNRB;TPR;EP300;CREBBP;FZD3;JUN;HGF;PTCH2;FN1;LAMB1;FOS;AR;CXCL12;GNAS;FGFR1
Complement and coagulation cascades Homo sapiens hsa04610	9/79	0.00079595	0.015919	4.0226	28.7052	CFD;C3;C6;CFH;C1S;C7;C1R;SERPING1;CD46
Huntington's disease Homo sapiens hsa05016	15/193	0.00114215	0.0209394	2.64753	17.9366	CREBBP;ATP5A1;ATP5C1;ATP5J;ATP5H;ATP5G3;ATP5O;ATP5G2;ATP5F1;ATP5G1;ATP5B;CREB3L1;ATP5E;ATP5D;EP300
Prostate cancer Homo sapiens hsa05215	9/89	0.00186647	0.0315865	3.51795	22.1058	AR;CREBBP;CREB3L1;PTEN;EP300;PIK3R1;EGFR;HSP90B1;FGFR1
Protein processing in endoplasmic reticulum Homo sapiens hsa04141	13/169	0.00260368	0.040915	2.61256	15.5469	UFD1L;XBP1;HSPA5;RRBP1;MARCH6;HSP90B1;DNAJC10;CANX;MAN1A1;VIMP;HSPA1B;MAP3K5;SEC31A
Steroid biosynthesis Homo sapiens hsa00100	4/20	0.00308826	0.0452944	7.78055	44.9727	SQLE;CYP51A1;DHCR24;MSMO1
Estrogen signaling pathway Homo sapiens hsa04915	9/99	0.00386351	0.0531233	3.12545	17.3655	JUN;CREB3L1;GNAS;PIK3R1;FOS;EGFR;HSPA1B;HSP90B1;GNAI2
AGE-RAGE signaling pathway in diabetic complications Homo sapiens hsa04933	9/101	0.00441268	0.0571053	3.05718	16.5799	COL1A1;CDC42;EGR1;JUN;COL3A1;VCAM1;COL1A2;FN1;PIK3R1
TNF signaling pathway Homo sapiens hsa04668	9/110	0.0076737	0.0937897	2.78346	13.5553	SOCS3;JUN;VCAM1;CREB3L1;PIK3R1;FOS;JUNB;MAP3K5;TNFRSF1A
Pertussis Homo sapiens hsa05133	7/75	0.00898849	0.104077	3.21063	15.1279	C3;JUN;C1S;C1R;SERPING1;FOS;GNAI2
PI3K-Akt signaling pathway Homo sapiens hsa04151	19/341	0.0114239	0.124517	1.85204	8.28239	LAMA2;HGF;LAMA4;FN1;PTEN;LAMB1;PIK3R1;LAMC1;EGFR;HSP90B1;COL1A1;NR4A1;COL1A2;CREB3L1;COL6A2;COL6A1;ITGB8;COL6A3;FGFR1
Leukocyte transendothelial migration Homo sapiens hsa04670	9/118	0.0118857	0.124517	2.5781	11.4272	CDC42;VCAM1;CXCL12;PIK3R1;ARHGAP5;MLLT4;VCL;ACTG1;GNAI2
Apoptosis Homo sapiens hsa04210	10/140	0.0127418	0.127418	2.4031	10.4844	JUN;TUBA1A;CTSH;PIK3R1;FOS;PTPN13;CTSC;ACTG1;MAP3K5;TNFRSF1A
Herpes simplex infection Homo sapiens hsa05168	12/185	0.0138321	0.132307	2.16916	9.28564	C3;SOCS3;CREBBP;JUN;MAVS;EP300;FOS;SRSF6;SRSF8;GLTSCR2;HLA-E;TNFRSF1A
Platelet activation Homo sapiens hsa04611	9/122	0.0145462	0.13334	2.48632	10.5182	COL1A1;GUCY1A2;COL3A1;COL1A2;GNAS;PIK3R1;PRKG1;ACTG1;GNAI2
Renal cell carcinoma Homo sapiens hsa05211	6/66	0.0170558	0.148178	3.11516	12.6827	CDC42;JUN;CREBBP;HGF;EP300;PIK3R1
Cocaine addiction Homo sapiens hsa05030	5/49	0.018143	0.148178	3.53718	14.1822	JUN;CREB3L1;GNAS;FOSB;GNAI2
Small cell lung cancer Homo sapiens hsa05222	7/86	0.0181855	0.148178	2.76201	11.0677	LAMA2;LAMA4;PTEN;FN1;LAMB1;LAMC1;PIK3R1
Phagosome Homo sapiens hsa04145	10/154	0.0232477	0.18266	2.16788	8.1546	C3;EEA1;MRC2;COLEC12;RAB5B;TUBA1A;C1R;CANX;ACTG1;HLA-E
Proteoglycans in cancer Homo sapiens hsa05205	12/203	0.0264734	0.195537	1.96289	7.12846	CDC42;FZD3;CTTN;LUM;HGF;FN1;PIK3R1;IQGAP1;EGFR;DCN;ACTG1;FGFR1
Metabolism of xenobiotics by cytochrome P450 Homo sapiens hsa00980	6/73	0.0266641	0.195537	2.78869	10.1074	ALDH1A3;ADH1B;EPHX1;GSTA1;CYP1B1;GSTM5
Viral carcinogenesis Homo sapiens hsa05203	12/205	0.0282738	0.195607	1.94235	6.92606	C3;CDC42;CREBBP;JUN;GSN;DDX3X;CREB3L1;EP300;PIK3R1;HIST1H4C;IL6ST;HLA-E
Pathogenic Escherichia coli infection Homo sapiens hsa05130	5/55	0.028452	0.195607	3.11176	11.0764	CDC42;TUBA1A;CTTN;NCL;ACTG1
Staphylococcus aureus infection Homo sapiens hsa05150	5/56	0.0304662	0.203108	3.05058	10.65	CFD;C3;CFH;C1S;C1R
Toxoplasmosis Homo sapiens hsa05145	8/118	0.0320903	0.207643	2.26702	7.79674	LAMA2;LAMA4;LAMB1;PIK3R1;LAMC1;HSPA1B;TNFRSF1A;GNAI2
HTLV-I infection Homo sapiens hsa05166	14/258	0.0331171	0.208165	1.7935	6.11172	EGR1;NRP1;XBP1;CREBBP;FZD3;JUN;VCAM1;PIK3R1;FOS;HLA-E;TNFRSF1A;ZFP36;CANX;EP300
Bacterial invasion of epithelial cells Homo sapiens hsa05100	6/78	0.0353742	0.216175	2.59435	8.66975	CDC42;CTTN;FN1;PIK3R1;VCL;ACTG1
Melanogenesis Homo sapiens hsa04916	7/100	0.0375093	0.223028	2.34452	7.69745	CREBBP;FZD3;EDNRB;CREB3L1;GNAS;EP300;GNAI2
Hepatitis B Homo sapiens hsa05161	9/146	0.0403403	0.233549	2.04821	6.57558	CREBBP;JUN;MAVS;DDX3X;CREB3L1;PTEN;EP300;PIK3R1;FOS
Chemical carcinogenesis Homo sapiens hsa05204	6/82	0.043524	0.24552	2.4573	7.70227	ALDH1A3;ADH1B;EPHX1;GSTA1;CYP1B1;GSTM5
Chagas disease (American trypanosomiasis) Homo sapiens hsa05142	7/104	0.0448428	0.246636	2.24737	6.97717	C3;JUN;GNAS;PIK3R1;FOS;TNFRSF1A;GNAI2
Non-alcoholic fatty liver disease (NAFLD) Homo sapiens hsa04932	9/151	0.0481877	0.257064	1.97557	5.99123	CDC42;SOCS3;SREBF1;XBP1;JUN;LEPR;PIK3R1;MAP3K5;TNFRSF1A
cAMP signaling pathway Homo sapiens hsa04024	11/199	0.0490759	0.257064	1.82534	5.50229	CREBBP;JUN;HHIP;CREB3L1;GNAS;ATP2B4;EP300;PIK3R1;FOS;MLLT4;GNAI2
Insulin resistance Homo sapiens hsa04931	7/109	0.0552256	0.278316	2.13665	6.18845	SOCS3;MGEA5;SREBF1;CREB3L1;PTEN;PIK3R1;TNFRSF1A
Osteoclast differentiation Homo sapiens hsa04380	8/132	0.0557704	0.278316	2.0096	5.80075	SOCS3;JUN;JUND;FOSB;PIK3R1;FOS;JUNB;TNFRSF1A
Gap junction Homo sapiens hsa04540	6/88	0.0577923	0.278316	2.27679	6.4909	GUCY1A2;TUBA1A;GNAS;PRKG1;EGFR;GNAI2
Amphetamine addiction Homo sapiens hsa05031	5/67	0.0585261	0.278316	2.50792	7.11819	JUN;CREB3L1;GNAS;FOSB;FOS
Spliceosome Homo sapiens hsa03040	8/134	0.0598698	0.278316	1.9775	5.56782	HNRNPU;SRSF6;SNRNP200;PRPF8;SF3B1;SRSF10;SRSF8;HSPA1B
Pentose phosphate pathway Homo sapiens hsa00030	3/29	0.0610791	0.278316	3.58341	10.0177	H6PD;PGLS;TKT
Systemic lupus erythematosus Homo sapiens hsa05322	8/135	0.0619887	0.278316	1.96183	5.45546	C3;C6;C7;H3F3B;C1S;C1R;HIST1H4C;TROVE2
Drug metabolism - cytochrome P450 Homo sapiens hsa00982	5/69	0.0648104	0.285166	2.4293	6.64726	ALDH1A3;ADH1B;GSTA1;AOX1;GSTM5
Malaria Homo sapiens hsa05144	4/49	0.0666666	0.287582	2.76227	7.48037	VCAM1;LRP1;HGF;HBB
Thyroid hormone synthesis Homo sapiens hsa04918	5/71	0.0714575	0.296616	2.35544	6.21518	HSPA5;CREB3L1;CANX;GNAS;HSP90B1
Melanoma Homo sapiens hsa05218	5/71	0.0714575	0.296616	2.35544	6.21518	HGF;PTEN;PIK3R1;EGFR;FGFR1
Signaling pathways regulating pluripotency of stem cells Homo sapiens hsa04550	8/142	0.0781242	0.318284	1.85867	4.73859	FZD3;RIF1;LIFR;PIK3R1;INHBA;IL6ST;KLF4;FGFR1
Antigen processing and presentation Homo sapiens hsa04612	5/77	0.0935354	0.364579	2.15848	5.11434	HSPA5;CANX;HSPA1B;TAPBP;HLA-E
African trypanosomiasis Homo sapiens hsa05143	3/35	0.0955872	0.364579	2.91061	6.8333	VCAM1;LAMA4;HBB
Tyrosine metabolism Homo sapiens hsa00350	3/35	0.0955872	0.364579	2.91061	6.8333	ALDH1A3;ADH1B;AOX1
Selenocompound metabolism Homo sapiens hsa00450	2/17	0.0976322	0.364579	4.13654	9.62385	MTR;PAPSS2
Regulation of lipolysis in adipocytes Homo sapiens hsa04923	4/56	0.0978537	0.364579	2.38956	5.55402	GNAS;PIK3R1;PRKG1;GNAI2
Influenza A Homo sapiens hsa05164	9/175	0.0994306	0.364579	1.68784	3.89603	SOCS3;CREBBP;JUN;MAVS;EP300;PIK3R1;HSPA1B;ACTG1;TNFRSF1A
Long-term depression Homo sapiens hsa04730	4/60	0.118222	0.426375	2.21842	4.73675	GUCY1A2;GNAS;PRKG1;GNAI2
Jak-STAT signaling pathway Homo sapiens hsa04630	8/158	0.123532	0.431383	1.65903	3.46945	SOCS3;CREBBP;LEPR;EP300;AOX1;LIFR;PIK3R1;IL6ST
Oxytocin signaling pathway Homo sapiens hsa04921	8/158	0.123532	0.431383	1.65903	3.46945	GUCY1A2;JUN;GNAS;PIK3R1;FOS;EGFR;ACTG1;GNAI2
Regulation of actin cytoskeleton Homo sapiens hsa04810	10/214	0.135712	0.466512	1.5255	3.04675	CDC42;GSN;FN1;ITGB8;PIK3R1;IQGAP1;EGFR;VCL;ACTG1;FGFR1
Shigellosis Homo sapiens hsa05131	4/65	0.146	0.494156	2.03606	3.91767	CDC42;CTTN;VCL;ACTG1
Terpenoid backbone biosynthesis Homo sapiens hsa00900	2/22	0.150017	0.500057	3.1016	5.88376	IDI1;PCYOX1
Central carbon metabolism in cancer Homo sapiens hsa05230	4/67	0.157762	0.51257	1.97121	3.64017	PTEN;PIK3R1;EGFR;FGFR1
Vasopressin-regulated water reabsorption Homo sapiens hsa04962	3/44	0.158431	0.51257	2.27064	4.18352	RAB5B;CREB3L1;GNAS
Vitamin B6 metabolism Homo sapiens hsa00750	1/6	0.173723	0.55086	6.19808	10.8484	AOX1
Circadian entrainment Homo sapiens hsa04713	5/95	0.177128	0.55086	1.72517	2.98608	GUCY1A2;GNAS;FOS;PRKG1;GNAI2
MAPK signaling pathway Homo sapiens hsa04010	11/255	0.177778	0.55086	1.40231	2.42209	CDC42;NR4A1;NTRK2;JUN;JUND;FOS;EGFR;HSPA1B;MAP3K5;FGFR1;TNFRSF1A
B cell receptor signaling pathway Homo sapiens hsa04662	4/73	0.194971	0.589773	1.79925	2.94159	IFITM1;JUN;FOS;PIK3R1
Tuberculosis Homo sapiens hsa05152	8/178	0.195697	0.589773	1.46233	2.38533	C3;EEA1;MRC2;RAB5B;CREBBP;EP300;LSP1;TNFRSF1A
Ovarian steroidogenesis Homo sapiens hsa04913	3/50	0.205673	0.60717	1.98016	3.13155	STAR;GNAS;CYP1B1
Axon guidance Homo sapiens hsa04360	6/127	0.207898	0.60717	1.53983	2.41862	CDC42;NRP1;CXCL12;SEMA3D;UNC5C;GNAI2
Glucagon signaling pathway Homo sapiens hsa04922	5/101	0.20975	0.60717	1.61685	2.52526	CREBBP;SMEK1;CREB3L1;GNAS;EP300
Rap1 signaling pathway Homo sapiens hsa04015	9/211	0.217307	0.610718	1.38444	2.11327	CDC42;HGF;GNAS;PIK3R1;MLLT4;EGFR;GNAI2;ACTG1;FGFR1
RNA degradation Homo sapiens hsa03018	4/77	0.221134	0.610718	1.7003	2.56574	DDX6;BTG2;CNOT2;SKIV2L2
Endometrial cancer Homo sapiens hsa05213	3/52	0.222079	0.610718	1.89914	2.85767	PTEN;PIK3R1;EGFR
Lysine degradation Homo sapiens hsa00310	3/52	0.222079	0.610718	1.89914	2.85767	SETD2;KMT2A;KMT2C
Basal cell carcinoma Homo sapiens hsa05217	3/55	0.247139	0.665771	1.78929	2.50109	FZD3;HHIP;PTCH2
Aldosterone synthesis and secretion Homo sapiens hsa04925	4/81	0.248151	0.665771	1.61164	2.24617	NR4A1;STAR;CREB3L1;GNAS
TGF-beta signaling pathway Homo sapiens hsa04350	4/84	0.268857	0.69697	1.55096	2.03731	CREBBP;EP300;INHBA;DCN
cGMP-PKG signaling pathway Homo sapiens hsa04022	7/167	0.2693	0.69697	1.35802	1.78162	GUCY1A2;EDNRB;CREB3L1;ATP2B4;PIK3R1;PRKG1;GNAI2
Tight junction Homo sapiens hsa04530	6/139	0.269635	0.69697	1.40002	1.83499	CDC42;CTTN;PTEN;MLLT4;ACTG1;GNAI2
[truncated: 135 more rows]

## Sheet: WikiPathways_2016
Term	Overlap	P.value	Adjusted.P.value	Odds.Ratio	Combined.Score	Genes
[truncated: 284 more rows]

[truncated: 2 more sheets: BioCarta_2016, BioPlanet_2019]
