# Supplementary material for: Aging, inflammation and DNA damage in the somatic testicular niche with idiopathic germ cell aplasia
Source: Nat Commun. 2021 Sep 1;12:5205. doi: 10.1038/s41467-021-25544-0 (PMC8410861; doi:10.1038/s41467-021-25544-0)
Supplement: Supplementary file 18 — Supplementary Dataset 15 [file 41467_2021_25544_MOESM18_ESM.xlsx]

## Sheet: GO_Biological_Process_2018
Term	Overlap	P.value	Adjusted.P.value	Odds.Ratio	Combined.Score	Genes
mitochondrial ATP synthesis coupled proton transport (GO:0042776)	18/21	1.49065e-24	3.58949e-21	184.276	10109.9	ATP5S;ATP5A1;ATP5C1;ATP5J;ATP5I;ATP5G3;ATP5H;ATP5F1;ATP5G2;ATP5O;ATP5G1;MT-ATP8;ATP5L;ATP5J2;MT-ATP6;ATP5B;ATP5E;ATP5D
purine ribonucleoside triphosphate biosynthetic process (GO:0009206)	19/27	6.74072e-23	8.11582e-20	73.0397	3728.77	ATP5S;TGFB1;ATP5A1;ATP5C1;ATP5J;ATP5I;ATP5G3;ATP5H;ATP5G2;ATP5O;ATP5F1;ATP5G1;MT-ATP8;ATP5L;ATP5J2;MT-ATP6;ATP5B;ATP5E;ATP5D
ATP synthesis coupled proton transport (GO:0015986)	18/27	4.38097e-21	2.63734e-18	61.4063	2878.55	ATP5S;ATP5A1;ATP5C1;ATP5J;ATP5I;ATP5G3;ATP5H;ATP5G2;ATP5O;ATP5F1;ATP5G1;MT-ATP8;ATP5L;ATP5J2;MT-ATP6;ATP5B;ATP5E;ATP5D
cristae formation (GO:0042407)	18/27	4.38097e-21	2.63734e-18	61.4063	2878.55	ATP5S;ATP5A1;ATP5C1;ATP5J;ATP5I;ATP5G3;ATP5H;ATP5G2;ATP5O;ATP5F1;ATP5G1;MT-ATP8;ATP5L;ATP5J2;MT-ATP6;ATP5B;ATP5E;ATP5D
ATP biosynthetic process (GO:0006754)	19/32	9.06407e-21	4.36526e-18	44.9359	2073.79	ATP5S;TGFB1;ATP5A1;ATP5C1;ATP5J;ATP5I;ATP5G3;ATP5H;ATP5G2;ATP5O;ATP5F1;ATP5G1;MT-ATP8;ATP5L;ATP5J2;MT-ATP6;ATP5B;ATP5E;ATP5D
ATP metabolic process (GO:0046034)	22/56	9.1576e-19	3.67525e-16	19.9679	829.356	ATP5S;TGFB1;ATP5A1;OLA1;ATP5C1;ATP5J;ATP5I;ATP5G3;ATP5H;ATP5G2;ATP5F1;ATP5O;ATP5G1;MT-ATP8;ATP5J2;ATP5L;MT-ATP6;ATP5B;ATP5E;ATP5D;HSPA1B;HSPA1A
purine ribonucleoside monophosphate biosynthetic process (GO:0009168)	19/39	1.45455e-18	5.00364e-16	29.1978	1199.21	ATP5S;TGFB1;ATP5A1;ATP5C1;ATP5J;ATP5I;ATP5G3;ATP5H;ATP5G2;ATP5O;ATP5F1;ATP5G1;MT-ATP8;ATP5L;ATP5J2;MT-ATP6;ATP5B;ATP5E;ATP5D
inner mitochondrial membrane organization (GO:0007007)	18/36	6.45966e-18	1.94436e-15	30.6889	1214.7	ATP5S;ATP5A1;ATP5C1;ATP5J;ATP5I;ATP5G3;ATP5H;ATP5G2;ATP5O;ATP5F1;ATP5G1;MT-ATP8;ATP5L;ATP5J2;MT-ATP6;ATP5B;ATP5E;ATP5D
purine ribonucleotide biosynthetic process (GO:0009152)	22/75	1.2386e-15	3.31394e-13	12.797	439.253	GUCY1A3;ATP5S;GUCY1B3;GUCY1A2;TGFB1;ATP5A1;ATP5C1;ATP5J;ATP5I;ATP5G3;ATP5H;ATP5G2;ATP5F1;ATP5O;ATP5G1;MT-ATP8;ATP5J2;ATP5L;MT-ATP6;ATP5B;ATP5E;ATP5D
extracellular matrix organization (GO:0030198)	35/229	2.02833e-14	4.88423e-12	5.6384	177.773	COL18A1;SPARC;LAMA2;COL14A1;LAMC3;LAMA4;COL12A1;NID1;ADAMTS5;SH3PXD2A;TIMP2;ITGB8;ITGAV;TIMP1;CAPN1;A2M;JAM3;TGFB1;LUM;ITGA1;FN1;LAMB1;COL1A1;COL3A1;COL1A2;COL4A2;COL4A1;COL5A3;COL6A2;COL5A2;COL6A1;COL6A3;TGFBI;CD44;FBN1
mitochondrial transport (GO:0006839)	20/135	1.40825e-08	3.08278e-06	5.32733	96.3093	ATP5S;NDUFB8;ATP5A1;ATP5C1;ATP5J;ATP5I;ATP5H;ATP5G3;ATP5O;ATP5G2;ATP5F1;ATP5G1;MT-ATP8;ATP5J2;ATP5L;MT-ATP6;ATP5B;ATP5E;ATP5D;DNLZ
platelet degranulation (GO:0002576)	19/124	1.8421e-08	3.69648e-06	5.53703	98.6132	LGALS3BP;ECM1;SPARC;TGFB1;HGF;RARRES2;ANXA5;FN1;OLA1;TTN;F8;CLEC3B;SERPING1;TIMP3;NHLRC2;TIMP1;CD36;A2M;VCL
energy coupled proton transport, down electrochemical gradient (GO:0015985)	7/13	5.2546e-08	9.73315e-06	35.2111	590.194	ATP5D;ATP5G3;ATP5H;ATP5F1;ATP5G2;ATP5G1;ATP5L
regulated exocytosis (GO:0045055)	20/148	6.84902e-08	1.17803e-05	4.78304	78.9038	LGALS3BP;ECM1;SPARC;TGFB1;HGF;RARRES2;ANXA5;FN1;OLA1;TTN;SYNGR1;F8;CLEC3B;SERPING1;TIMP3;NHLRC2;TIMP1;CD36;A2M;VCL
collagen fibril organization (GO:0030199)	8/29	2.73131e-06	0.000438466	11.5065	147.407	COL1A1;COL3A1;COL1A2;COL14A1;LUM;COL5A3;COL12A1;COL5A2
positive regulation of endothelial cell migration (GO:0010595)	11/70	1.44457e-05	0.00217408	5.64678	62.934	SEMA5A;NRP1;ATP5B;CD40;SPARC;TGFB1;ROCK2;AKT3;ATP5A1;ETS1;SASH1
cellular response to transforming growth factor beta stimulus (GO:0071560)	13/100	2.05541e-05	0.00291143	4.53335	48.926	USP15;TGFB1;CITED1;SMAD5;TGFBR2;TGFBR3;CLEC3B;COL3A1;COL1A2;ADAM9;FERMT2;SOX5;LIMS1
antigen processing and presentation of peptide antigen via MHC class I (GO:0002474)	7/28	2.37197e-05	0.00317317	10.0525	107.051	CANX;HLA-B;HLA-C;HLA-A;SEC31A;TAPBP;HLA-E
regulation of cell death (GO:0010941)	12/96	6.29024e-05	0.00797205	4.32794	41.8682	BNIP3L;NOV;LRP1;DLC1;HBB;CD36;SRSF6;CYR61;HSPA1B;CTGF;WISP2;HSPA1A
protein complex subunit organization (GO:0071822)	8/45	8.68329e-05	0.0104547	6.52534	61.0219	COL1A1;COL3A1;COL1A2;COL14A1;LUM;COL5A3;COL12A1;COL5A2
antigen processing and presentation of exogenous peptide antigen via MHC class I, TAP-independent (GO:0002480)	4/9	0.000120802	0.013852	24.0335	216.815	HLA-B;HLA-C;HLA-A;HLA-E
cell-matrix adhesion (GO:0007160)	11/90	0.000154771	0.0169404	4.21285	36.9617	SGCE;COL3A1;CTTN;DLC1;ITGA1;ADAM9;EMILIN1;ITGAV;CD44;VCL;FERMT2
transforming growth factor beta receptor signaling pathway (GO:0007179)	10/76	0.000165306	0.0173068	4.58013	39.8824	TGFBR3;USP15;COL3A1;TGFB1;COL1A2;CITED1;ADAM9;SMAD5;FERMT2;TGFBR2
mitochondrial ATP synthesis coupled electron transport (GO:0042775)	10/85	0.00041769	0.0419083	4.02863	31.3459	MT-ND6;MT-ND4L;MT-ND4;NDUFB8;MT-ND5;MT-CO2;MT-CO3;MT-CYB;MT-ND3;MT-ND1
regulation of establishment of endothelial barrier (GO:1903140)	4/12	0.000439064	0.0422907	15.0186	116.107	ROCK2;S1PR3;ADD1;TNFRSF1A
regulation of focal adhesion assembly (GO:0051893)	7/44	0.000489812	0.0428918	5.70076	43.4483	NRP1;ROCK2;DLC1;PTEN;PHLDB2;S100A10;LIMS1
endodermal cell differentiation (GO:0035987)	6/32	0.000498742	0.0428918	6.9468	52.8195	COL4A2;COL12A1;COL6A1;FN1;ITGAV;LAMB1
vasculogenesis (GO:0001570)	6/32	0.000498742	0.0428918	6.9468	52.8195	PDGFRB;TGFBR3;SPRED1;TGFB1;RASA1;TGFBR2
positive regulation of blood vessel endothelial cell migration (GO:0043536)	7/45	0.000564045	0.0468352	5.55046	41.5195	ATP5B;CD40;TGFB1;ANXA1;ATP5A1;AKT3;ETS1
pathway-restricted SMAD protein phosphorylation (GO:0060389)	4/13	0.000618007	0.0496054	13.3492	98.6374	TGFBR3;USP15;TGFB1;TGFBR2
mitochondrial electron transport, NADH to ubiquinone (GO:0006120)	7/46	0.000646948	0.0501837	5.40786	39.7112	MT-ND6;MT-ND4L;NDUFB8;MT-ND4;MT-ND5;MT-ND3;MT-ND1
regulation of angiogenesis (GO:0045765)	15/177	0.000666893	0.0501837	2.80703	20.5275	SEMA5A;CD40;ECM1;SP100;SPARC;ROCK2;TNFSF12;THBS2;ETS1;SPRED1;COL4A2;RRAS;AGO2;ITGB8;SASH1
antigen processing and presentation of exogenous peptide antigen via MHC class I, TAP-dependent (GO:0002479)	9/75	0.000694416	0.0506714	4.11566	29.9309	PSMD9;HLA-B;HLA-C;ITGAV;CD36;HLA-A;PSMB8;TAPBP;HLA-E
extracellular matrix disassembly (GO:0022617)	9/78	0.000925432	0.0622658	3.93611	27.4947	ADAMTS5;TIMP2;FN1;TIMP1;CAPN1;NID1;A2M;CD44;FBN1
antigen processing and presentation of exogenous peptide antigen via MHC class I (GO:0042590)	9/78	0.000925432	0.0622658	3.93611	27.4947	PSMD9;HLA-B;HLA-C;ITGAV;CD36;HLA-A;PSMB8;TAPBP;HLA-E
respiratory electron transport chain (GO:0022904)	10/94	0.000930884	0.0622658	3.59531	25.093	MT-ND6;MT-ND4L;MT-ND4;NDUFB8;MT-ND5;MT-CO2;MT-CO3;MT-CYB;MT-ND3;MT-ND1
endoderm formation (GO:0001706)	6/36	0.000960542	0.0625131	6.01931	41.8223	COL4A2;COL12A1;COL6A1;FN1;ITGAV;LAMB1
smooth muscle cell migration (GO:0014909)	3/7	0.00107475	0.0663591	22.4977	153.787	PDGFRB;NOV;PLAT
negative regulation of membrane protein ectodomain proteolysis (GO:0051045)	3/7	0.00107475	0.0663591	22.4977	153.787	TIMP2;TIMP3;TIMP1
cellular response to type I interferon (GO:0071357)	8/65	0.00115288	0.0677108	4.23136	28.6272	IFITM1;SP100;HLA-B;HLA-C;HLA-A;IFIT3;PSMB8;HLA-E
type I interferon signaling pathway (GO:0060337)	8/65	0.00115288	0.0677108	4.23136	28.6272	IFITM1;SP100;HLA-B;HLA-C;HLA-A;IFIT3;PSMB8;HLA-E
negative regulation of cellular process (GO:0048523)	31/534	0.00134385	0.0770473	1.88277	12.4493	SEMA5A;COL18A1;IFITM1;SP100;DDX3X;PTEN;UBR2;FBLN1;ETS1;CYR61;IFIT3;CTGF;WISP2;ADAMTS1;ARHGDIB;S100A11;BNIP3L;TGFB1;ITGA1;TGFBR3;NOV;DLC1;RASA1;TXNIP;PLXNB2;MYH9;MDM4;TGFBI;SRSF6;HSPA1B;HSPA1A
coronary vasculature morphogenesis (GO:0060977)	3/8	0.00167828	0.0918477	17.9972	115.002	TGFBR3;NRP1;SPRED1
regulation of cytoplasmic mRNA processing body assembly (GO:0010603)	3/8	0.00167828	0.0918477	17.9972	115.002	PAN3;CNOT2;NBDY
negative regulation of programmed cell death (GO:0043069)	25/408	0.00185445	0.0980258	1.98746	12.5014	NOTCH2;DDX3X;TAF9;FHL2;PIK3R1;NOL3;PHB2;IFIT3;CD38;PDGFRB;NGFR;BNIP3L;ANXA1;HSPA5;HGF;ANXA5;BFAR;HYPK;TMBIM4;MT-RNR2;RASA1;HSPA1B;TPT1;CD44;HSPA1A
interferon-gamma-mediated signaling pathway (GO:0060333)	8/70	0.00187259	0.0980258	3.88911	24.4253	SP100;IFNGR1;IFNGR2;HLA-B;HLA-C;HLA-A;CD44;HLA-E
negative regulation of proteolysis (GO:0045861)	6/41	0.00193381	0.0990769	5.15808	32.229	PRNP;ECM1;TIMP2;TIMP3;PLAT;TIMP1
actomyosin structure organization (GO:0031032)	8/71	0.00205174	0.102929	3.82718	23.6867	FRMD3;FRMD6;EPB41L1;EPB41L2;MYH9;PHACTR1;MYH10;TTN
integrin-mediated signaling pathway (GO:0007229)	7/58	0.00260175	0.127858	4.13285	24.5969	NRP1;COL3A1;ADAMTS1;MYH9;ADAM9;ITGAV;FERMT2
negative regulation of cell junction assembly (GO:1901889)	4/19	0.00287029	0.135522	8.00704	46.868	ROCK2;DLC1;PTEN;PHLDB2
positive regulation of adherens junction organization (GO:1903393)	4/19	0.00287029	0.135522	8.00704	46.868	NRP1;ADD1;S100A10;LIMS1
substrate adhesion-dependent cell spreading (GO:0034446)	5/32	0.00342756	0.158722	5.56564	31.59	NRP1;FN1;ITGAV;LAMB1;FERMT2
protein stabilization (GO:0050821)	12/152	0.00399219	0.179165	2.58922	14.3013	USP33;SEL1L;TAF9;PTEN;DNLZ;ANK2;MDM4;PIK3R1;PHB2;HYPK;HSPA1B;HSPA1A
regulation of endothelial cell proliferation (GO:0001936)	8/79	0.00401783	0.179165	3.39454	18.7277	SEMA5A;NRP1;ECM1;SPARC;TNFSF12;AKT3;ATPIF1;ATP5A1
positive regulation of cell differentiation (GO:0045597)	14/194	0.00442195	0.191746	2.35198	12.7505	MEF2A;SPAG9;IFITM1;TGFB1;HGF;RARRES2;LPL;CYR61;CTGF;TGFBR2;COL1A1;CTNNA1;CD36;SOX5
regulation of trophoblast cell migration (GO:1901163)	3/11	0.00459805	0.191746	11.2465	60.5301	ARHGDIB;AGO2;TIMP1
oxidative phosphorylation (GO:0006119)	3/11	0.00459805	0.191746	11.2465	60.5301	ATP5D;ATP5C1;MT-CO2
negative regulation of cell death (GO:0060548)	8/81	0.00468328	0.191746	3.3012	17.7068	BNIP3L;NOV;SRSF6;CYR61;HSPA1B;CTGF;WISP2;HSPA1A
negative regulation of apoptotic process (GO:0043066)	27/485	0.0046981	0.191746	1.79362	9.61488	NOTCH2;DDX3X;CITED1;TAF9;AGAP2;FHL2;PIK3R1;NOL3;PHB2;IFIT3;CD38;PDGFRB;NGFR;BNIP3L;ANXA1;HSPA5;HGF;ANXA5;BFAR;HYPK;TMBIM4;MT-RNR2;RASA1;HSPA1B;TPT1;CD44;HSPA1A
negative regulation of cell adhesion (GO:0007162)	7/65	0.00496229	0.19801	3.63274	19.2749	SEMA5A;TGFB1;RASA1;ARHGDIB;PLXNB2;FBLN1;TGFBI
regulation of membrane protein ectodomain proteolysis (GO:0051043)	4/22	0.00501602	0.19801	6.6715	35.3264	TIMP2;TIMP3;ADAM9;TIMP1
membrane protein proteolysis (GO:0033619)	5/35	0.00510256	0.198177	5.00829	26.4338	NGFR;TGFB1;SPPL2A;MYH9;ADAM9
response to cytokine (GO:0034097)	11/138	0.00532622	0.201245	2.61406	13.6849	IFITM1;SP100;COL3A1;CITED1;TAF9;TIMP2;ADAM9;TIMP3;TIMP1;AES;TRIM56
regulation of blood vessel endothelial cell migration (GO:0043535)	6/50	0.00534869	0.201245	4.1011	21.4525	ATP5B;CD40;TGFB1;AKT3;ATP5A1;ETS1
mRNA catabolic process (GO:0006402)	5/36	0.00577063	0.21378	4.84649	24.9835	AGO3;RC3H1;NBDY;HSPA1B;HSPA1A
cellular response to amyloid-beta (GO:1904646)	4/23	0.00591873	0.215944	6.32004	32.4195	NGFR;PRNP;LRP1;CD36
positive regulation of angiogenesis (GO:0045766)	9/103	0.00625734	0.224891	2.88553	14.6412	SEMA5A;CD40;ECM1;RRAS;TNFSF12;AGO2;ITGB8;ETS1;SASH1
positive regulation of vasculature development (GO:1904018)	9/104	0.00665918	0.235813	2.855	14.3086	SEMA5A;CD40;ECM1;RRAS;TNFSF12;AGO2;ITGB8;ETS1;SASH1
mRNA splice site selection (GO:0006376)	4/24	0.00692337	0.241616	6.00373	29.8556	PSIP1;NOL3;SRSF6;SRSF10
regulation of glucose import in response to insulin stimulus (GO:2001273)	3/13	0.00759431	0.257565	8.99628	43.905	NGFR;RARRES2;PIK3R1
pre-miRNA processing (GO:0031054)	3/13	0.00759431	0.257565	8.99628	43.905	ZCCHC11;AGO3;AGO2
cell morphogenesis involved in differentiation (GO:0000904)	6/54	0.00779997	0.260866	3.75857	18.2427	RB1;NRP1;FN1;ITGAV;LAMB1;FERMT2
response to amyloid-beta (GO:1904645)	4/25	0.00803453	0.26138	5.71754	27.5815	NGFR;PRNP;LRP1;CD36
regulation of DNA damage response, signal transduction by p53 class mediator (GO:0043516)	4/25	0.00803453	0.26138	5.71754	27.5815	SPRED1;MDM2;HIC1;CD44
negative regulation of protein catabolic process (GO:0042177)	5/39	0.00814098	0.26138	4.41817	21.2551	AGAP2;TIMP2;TIMP3;MDM4;TIMP1
positive regulation of response to external stimulus (GO:0032103)	8/90	0.00877496	0.278028	2.9375	13.9116	PDGFRB;TGFB1;RARRES2;LPL;DDX60;ETS1;SASH1;TNFRSF1A
regulation of T cell receptor signaling pathway (GO:0050856)	4/26	0.00925649	0.280504	5.45737	25.5537	LGALS3;PRNP;RC3H1;NECTIN2
negative regulation of cellular catabolic process (GO:0031330)	6/56	0.00928937	0.280504	3.60785	16.8807	DAP;HGF;DLC1;TIMP2;TIMP3;TIMP1
branching involved in blood vessel morphogenesis (GO:0001569)	3/14	0.00943555	0.280504	8.17801	38.1363	NRP1;COL4A1;TGFBR2
negative regulation of intrinsic apoptotic signaling pathway by p53 class mediator (GO:1902254)	3/14	0.00943555	0.280504	8.17801	38.1363	TAF9;MDM2;CD44
negative regulation of focal adhesion assembly (GO:0051895)	3/14	0.00943555	0.280504	8.17801	38.1363	DLC1;PTEN;PHLDB2
positive regulation of epithelial cell migration (GO:0010634)	7/74	0.0100083	0.291617	3.14329	14.4728	NRP1;SPARC;ROCK2;ADAM9;INSL3;ETS1;SASH1
cellular response to peptide (GO:1901653)	5/41	0.0100516	0.291617	4.17228	19.1926	NGFR;PRNP;LRP1;MDM2;CD36
negative regulation of cell-matrix adhesion (GO:0001953)	4/27	0.0105933	0.300102	5.21982	23.7373	RASA1;DLC1;PTEN;PHLDB2
extrinsic apoptotic signaling pathway via death domain receptors (GO:0008625)	4/27	0.0105933	0.300102	5.21982	23.7373	CASP8AP2;DDX3X;DDX47;TNFRSF1A
skin development (GO:0043588)	8/94	0.0112716	0.311534	2.80029	12.5606	COL1A1;COL3A1;ANXA1;COL1A2;COL5A3;COL5A2;ADAM9;TXNIP
hemopoiesis (GO:0030097)	7/76	0.0115084	0.311534	3.05187	13.6256	TGFBR3;NOTCH2;KITLG;TGFB1;IFI16;RRAS;TGFBR2
negative regulation of adherens junction organization (GO:1903392)	3/15	0.0115143	0.311534	7.49612	33.4639	DLC1;PTEN;PHLDB2
negative regulation of cellular component movement (GO:0051271)	3/15	0.0115143	0.311534	7.49612	33.4639	TGFBR3;SP100;FBLN1
hydrogen ion transmembrane transport (GO:1902600)	4/28	0.0120487	0.318828	5.00207	22.1031	ATP5S;ATP5B;ATP5O;ATP5J2
production of miRNAs involved in gene silencing by miRNA (GO:0035196)	4/28	0.0120487	0.318828	5.00207	22.1031	ZCCHC11;ZC3H7A;AGO3;AGO2
regulation of stress fiber assembly (GO:0051492)	6/60	0.012858	0.332925	3.33991	14.5413	NRP1;ROCK2;DLC1;PHLDB2;CTGF;S100A10
muscle organ development (GO:0007517)	6/60	0.012858	0.332925	3.33991	14.5413	SGCE;MEF2A;LAMA2;COL6A3;DMD;AEBP1
posttranscriptional regulation of gene expression (GO:0010608)	5/44	0.0134606	0.337042	3.85074	16.5889	CYFIP1;DDX6;PER1;ZC3H7A;RC3H1
regulation of transforming growth factor beta receptor signaling pathway (GO:0017015)	7/79	0.0140538	0.337042	2.92425	12.4715	ZNF451;TGFB1;CITED1;LTBP4;DKK3;TGFBR2;HSPA1A
regulation of endothelial cell development (GO:1901550)	2/6	0.0144167	0.337042	14.9752	63.4856	ROCK2;TNFRSF1A
positive regulation of extrinsic apoptotic signaling pathway via death domain receptors (GO:1902043)	2/6	0.0144167	0.337042	14.9752	63.4856	PTEN;TIMP3
regulation of wound healing, spreading of epidermal cells (GO:1903689)	2/6	0.0144167	0.337042	14.9752	63.4856	PTEN;PHLDB2
negative regulation of complement activation (GO:0045916)	2/6	0.0144167	0.337042	14.9752	63.4856	SERPING1;A2M
alpha-beta T cell activation (GO:0046631)	2/6	0.0144167	0.337042	14.9752	63.4856	ANXA1;HLA-E
positive regulation of axon guidance (GO:1902669)	2/6	0.0144167	0.337042	14.9752	63.4856	SEMA5A;NRP1
regulation of osteoclast development (GO:2001204)	2/6	0.0144167	0.337042	14.9752	63.4856	NOTCH2;FBN1
regulation of microtubule nucleation (GO:0010968)	2/6	0.0144167	0.337042	14.9752	63.4856	HSPA1B;HSPA1A
regulation of ERK1 and ERK2 cascade (GO:0070372)	15/247	0.0150865	0.349068	1.95293	8.19052	PDGFRB;NOTCH2;NRP1;TGFB1;FN1;PTEN;FBLN1;PHB2;CYR61;CTGF;RRAS;TIMP3;SPRY1;CD36;CD44
negative regulation of endothelial cell proliferation (GO:0001937)	4/30	0.015329	0.349068	4.61682	19.2891	NGFR;SPARC;ATP5A1;ATPIF1
RNA secondary structure unwinding (GO:0010501)	5/46	0.0161208	0.349068	3.66252	15.1176	DDX6;DDX3X;AGO3;DDX47;AGO2
cardiac myofibril assembly (GO:0055003)	3/17	0.0164027	0.349068	6.42458	26.407	MEF2A;PDGFRB;TTN
positive regulation of focal adhesion assembly (GO:0051894)	3/17	0.0164027	0.349068	6.42458	26.407	NRP1;LIMS1;S100A10
positive chemotaxis (GO:0050918)	3/17	0.0164027	0.349068	6.42458	26.407	SEMA5A;NRP1;LGALS3
platelet-derived growth factor receptor signaling pathway (GO:0048008)	3/17	0.0164027	0.349068	6.42458	26.407	PDGFRB;NRP1;PLAT
negative regulation of cell migration (GO:0030336)	9/121	0.0169651	0.349068	2.41952	9.8634	IFITM1;COL3A1;LRP1;DLC1;ARHGDIB;PTEN;TIMP1;PHLDB2;VCL
positive regulation of protein dephosphorylation (GO:0035307)	4/31	0.01716	0.349068	4.44559	18.0721	PDGFRB;TGFB1;DLC1;ITGA1
proton transport (GO:0015992)	4/31	0.01716	0.349068	4.44559	18.0721	ATP5S;ATP5B;ATP5O;ATP5J2
NADH dehydrogenase complex assembly (GO:0010257)	6/64	0.0172914	0.349068	3.10893	12.6146	MT-ND6;MT-ND4;NDUFB8;MT-ND5;MT-ND3;MT-ND1
mitochondrial respiratory chain complex I biogenesis (GO:0097031)	6/64	0.0172914	0.349068	3.10893	12.6146	MT-ND6;MT-ND4;NDUFB8;MT-ND5;MT-ND3;MT-ND1
mitochondrial respiratory chain complex I assembly (GO:0032981)	6/64	0.0172914	0.349068	3.10893	12.6146	MT-ND6;MT-ND4;NDUFB8;MT-ND5;MT-ND3;MT-ND1
negative regulation of apoptotic signaling pathway (GO:2001234)	6/65	0.0185452	0.349068	3.05607	12.1862	LGALS3;DDX3X;HGF;ITGAV;NOL3;HSPA1A
transmembrane receptor protein serine/threonine kinase signaling pathway (GO:0007178)	10/144	0.0189565	0.349068	2.24793	8.91441	TGFBR3;USP15;COL3A1;TGFB1;COL1A2;CITED1;ADAM9;SMAD5;FERMT2;TGFBR2
membrane protein ectodomain proteolysis (GO:0006509)	3/18	0.0192182	0.349068	5.99597	23.6954	SPPL2A;MYH9;ADAM9
posttranscriptional gene silencing by RNA (GO:0035194)	3/18	0.0192182	0.349068	5.99597	23.6954	AGO3;AGO2;NRDE2
regulation of cellular response to transforming growth factor beta stimulus (GO:1903844)	3/18	0.0192182	0.349068	5.99597	23.6954	TGFB1;LTBP4;DKK3
glyceraldehyde-3-phosphate metabolic process (GO:0019682)	3/18	0.0192182	0.349068	5.99597	23.6954	ALDH1A1;PHACTR1;PGLS
cell-substrate adherens junction assembly (GO:0007045)	3/18	0.0192182	0.349068	5.99597	23.6954	CTTN;DLC1;FERMT2
regulation of smooth muscle cell migration (GO:0014910)	3/18	0.0192182	0.349068	5.99597	23.6954	PDGFRB;NRP1;LRP1
focal adhesion assembly (GO:0048041)	3/18	0.0192182	0.349068	5.99597	23.6954	CTTN;DLC1;FERMT2
negative regulation of production of miRNAs involved in gene silencing by miRNA (GO:1903799)	2/7	0.0197534	0.349068	11.9796	47.0129	NCOR2;TGFB1
oxygen transport (GO:0015671)	2/7	0.0197534	0.349068	11.9796	47.0129	HBB;CYGB
sequestering of extracellular ligand from receptor (GO:0035581)	2/7	0.0197534	0.349068	11.9796	47.0129	CD46;FBN1
miRNA loading onto RISC involved in gene silencing by miRNA (GO:0035280)	2/7	0.0197534	0.349068	11.9796	47.0129	AGO3;AGO2
negative regulation of platelet-derived growth factor receptor-beta signaling pathway (GO:2000587)	2/7	0.0197534	0.349068	11.9796	47.0129	PDGFRB;LRP1
phosphorylated carbohydrate dephosphorylation (GO:0046838)	2/7	0.0197534	0.349068	11.9796	47.0129	IMPA2;PTEN
response to type I interferon (GO:0034340)	2/7	0.0197534	0.349068	11.9796	47.0129	SP100;TRIM56
inositol phosphate dephosphorylation (GO:0046855)	2/7	0.0197534	0.349068	11.9796	47.0129	IMPA2;PTEN
positive regulation of tumor necrosis factor-mediated signaling pathway (GO:1903265)	2/7	0.0197534	0.349068	11.9796	47.0129	HSPA1B;HSPA1A
negative regulation of glycoprotein biosynthetic process (GO:0010561)	2/7	0.0197534	0.349068	11.9796	47.0129	ITM2B;ITM2C
peptide metabolic process (GO:0006518)	8/104	0.0197578	0.349068	2.50729	9.83913	GSTM3;SPCS3;CPQ;SPPL2A;GSTA1;CPE;DMD;AEBP1
negative regulation of epithelial cell proliferation (GO:0050680)	6/66	0.0198598	0.349068	3.00498	11.7767	TGFBR3;SPARC;TGFB1;ATPIF1;TINF2;ATP5A1
skeletal system development (GO:0001501)	10/146	0.0206567	0.359144	2.21464	8.59218	COL1A1;GDF11;COL1A2;COL12A1;ITGB8;PRELP;AEBP1;PTH1R;CD44;FBN1
protein heterooligomerization (GO:0051291)	5/49	0.0207313	0.359144	3.41227	13.2263	SEPT11;COL6A2;COL6A1;HBB;S100A10
positive regulation of cell-matrix adhesion (GO:0001954)	4/33	0.0212167	0.360119	4.13857	15.9458	NRP1;CD36;S100A10;LIMS1
platelet aggregation (GO:0070527)	4/33	0.0212167	0.360119	4.13857	15.9458	HBB;MYH9;VCL;ACTG1
extrinsic apoptotic signaling pathway (GO:0097191)	6/67	0.0212362	0.360119	2.95557	11.385	CASP8AP2;DDX3X;TGFB1;DDX47;ITGAV;TNFRSF1A
regulation of mitotic spindle assembly (GO:1901673)	3/19	0.0222835	0.370059	5.62093	21.3815	STAG2;HSPA1B;HSPA1A
production of small RNA involved in gene silencing by RNA (GO:0070918)	3/19	0.0222835	0.370059	5.62093	21.3815	AGO3;ZC3H7A;AGO2
cyclic nucleotide biosynthetic process (GO:0009190)	3/19	0.0222835	0.370059	5.62093	21.3815	GUCY1A3;GUCY1B3;GUCY1A2
regulation of protein phosphorylation (GO:0001932)	15/261	0.0235039	0.372214	1.84044	6.90274	GDF11;PRNP;CD40;TGFB1;ROCK2;HGF;RARRES2;FN1;PTEN;FBLN1;CYR61;TTN;SPRED1;NPTN;PLXNB2
regulation of endothelial cell migration (GO:0010594)	6/69	0.0241796	0.372214	2.86144	10.651	NRP1;SP100;SPARC;ROCK2;ETS1;SASH1
negative regulation of innate immune response (GO:0045824)	3/20	0.0255987	0.372214	5.29001	19.389	IFI16;SERPING1;A2M
regulation of fibroblast growth factor receptor signaling pathway (GO:0040036)	3/20	0.0255987	0.372214	5.29001	19.389	SPRY4;NPTN;SPRY1
vascular endothelial growth factor receptor signaling pathway (GO:0048010)	6/70	0.0257487	0.372214	2.81659	10.3069	CYFIP1;NRP1;ROCK2;ITGAV;PIK3R1;ACTG1
positive regulation of extracellular matrix assembly (GO:1901203)	2/8	0.0257785	0.372214	9.98246	36.518	TGFB1;PHLDB2
lipoprotein transport (GO:0042953)	2/8	0.0257785	0.372214	9.98246	36.518	LRP1;CD36
regulation of amyloid precursor protein catabolic process (GO:1902991)	2/8	0.0257785	0.372214	9.98246	36.518	PRNP;ROCK2
integrin activation (GO:0033622)	2/8	0.0257785	0.372214	9.98246	36.518	FN1;FERMT2
aorta development (GO:0035904)	2/8	0.0257785	0.372214	9.98246	36.518	PDGFRB;LRP1
amyloid fibril formation (GO:1990000)	2/8	0.0257785	0.372214	9.98246	36.518	MDM2;CD36
negative regulation of activated T cell proliferation (GO:0046007)	2/8	0.0257785	0.372214	9.98246	36.518	PRNP;RC3H1
negative regulation of T-helper cell differentiation (GO:0045623)	2/8	0.0257785	0.372214	9.98246	36.518	ANXA1;RC3H1
inositol phosphate catabolic process (GO:0071545)	2/8	0.0257785	0.372214	9.98246	36.518	IMPA2;PTEN
regulation of nitrogen compound metabolic process (GO:0051171)	2/8	0.0257785	0.372214	9.98246	36.518	LRP1;ROCK2
cGMP-mediated signaling (GO:0019934)	2/8	0.0257785	0.372214	9.98246	36.518	GUCY1B3;CD36
regulation of lipid transport (GO:0032368)	2/8	0.0257785	0.372214	9.98246	36.518	LRP1;ITGAV
basement membrane organization (GO:0071711)	2/8	0.0257785	0.372214	9.98246	36.518	COL4A1;NID1
lipoprotein localization (GO:0044872)	2/8	0.0257785	0.372214	9.98246	36.518	LRP1;CD36
regulation of keratinocyte migration (GO:0051547)	2/8	0.0257785	0.372214	9.98246	36.518	PTEN;ADAM9
positive regulation of peptide secretion (GO:0002793)	4/35	0.0258138	0.372214	3.87117	14.1563	TGFB1;ADAM9;MYH10;TTN
endothelial cell migration (GO:0043542)	4/35	0.0258138	0.372214	3.87117	14.1563	NRP1;NOV;TNFSF12;MYH9
positive regulation of cell-substrate adhesion (GO:0010811)	5/52	0.0261265	0.372263	3.19397	11.6414	NRP1;FN1;CD36;S100A10;LIMS1
triglyceride metabolic process (GO:0006641)	5/52	0.0261265	0.372263	3.19397	11.6414	GK5;PLA2G16;FABP5;SEL1L;LPL
nuclear-transcribed mRNA catabolic process (GO:0000956)	11/174	0.0265736	0.376407	2.03291	7.37506	RPL7A;ZCCHC11;RPS27;PAN3;CNOT2;RC3H1;RPL37;NBDY;RPS21;RPL6;PNRC2
plasma membrane organization (GO:0007009)	4/36	0.0283192	0.394177	3.75	13.3658	MYOF;PLSCR4;ANK2;SPTBN1
zymogen activation (GO:0031638)	4/36	0.0283192	0.394177	3.75	13.3658	IFI16;ASPH;C1R;PLAT
acylglycerol metabolic process (GO:0006639)	4/36	0.0283192	0.394177	3.75	13.3658	GK5;PLA2G16;SEL1L;LPL
negative regulation of Ras protein signal transduction (GO:0046580)	4/37	0.0309642	0.420142	3.63618	12.6354	RASA1;DLC1;SPRY4;SPRY1
negative regulation of transforming growth factor beta receptor signaling pathway (GO:0030512)	5/55	0.0323436	0.420142	3.00187	10.3004	ZNF451;TGFB1;TGFBR2;HSPA1A;FBN1
inositol metabolic process (GO:0006020)	2/9	0.0324418	0.420142	8.55595	29.3324	IMPA2;SLC5A3
small RNA loading onto RISC (GO:0070922)	2/9	0.0324418	0.420142	8.55595	29.3324	AGO3;AGO2
regulation of amyloid precursor protein biosynthetic process (GO:0042984)	2/9	0.0324418	0.420142	8.55595	29.3324	ITM2B;ITM2C
sarcoplasmic reticulum calcium ion transport (GO:0070296)	2/9	0.0324418	0.420142	8.55595	29.3324	ANK2;NOL3
regulation of platelet-derived growth factor receptor-beta signaling pathway (GO:2000586)	2/9	0.0324418	0.420142	8.55595	29.3324	PDGFRB;LRP1
regulation of endoplasmic reticulum unfolded protein response (GO:1900101)	2/9	0.0324418	0.420142	8.55595	29.3324	HSPA5;PIK3R1
response to muscle stretch (GO:0035994)	2/9	0.0324418	0.420142	8.55595	29.3324	DMD;TTN
endothelial cell chemotaxis (GO:0035767)	2/9	0.0324418	0.420142	8.55595	29.3324	NRP1;NOV
DNA topological change (GO:0006265)	2/9	0.0324418	0.420142	8.55595	29.3324	TOP2B;TOP1
regulation of interferon-gamma-mediated signaling pathway (GO:0060334)	3/22	0.0329762	0.420142	4.73268	16.1478	IFNGR1;IFNGR2;PARP14
regulation of calcium ion import (GO:0090279)	3/22	0.0329762	0.420142	4.73268	16.1478	PDGFRB;PRNP;LGALS3
positive regulation of proteolysis involved in cellular protein catabolic process (GO:1903052)	3/22	0.0329762	0.420142	4.73268	16.1478	ATPIF1;PTEN;CTSC
positive regulation of erythrocyte differentiation (GO:0045648)	3/22	0.0329762	0.420142	4.73268	16.1478	ETS1;HSPA1B;HSPA1A
cellular response to unfolded protein (GO:0034620)	3/22	0.0329762	0.420142	4.73268	16.1478	HSPA5;HSPA1B;HSPA1A
muscle filament sliding (GO:0030049)	4/38	0.0337497	0.423278	3.52905	11.9592	TPM4;DMD;VIM;TTN
actin-myosin filament sliding (GO:0033275)	4/38	0.0337497	0.423278	3.52905	11.9592	TPM4;DMD;VIM;TTN
homotypic cell-cell adhesion (GO:0034109)	4/38	0.0337497	0.423278	3.52905	11.9592	HBB;MYH9;VCL;ACTG1
muscle contraction (GO:0006936)	9/137	0.0344077	0.429294	2.11532	7.1275	TPM4;ASPH;ROCK2;ITGA1;MYOF;DMD;VIM;VCL;TTN
regulation of actin cytoskeleton organization (GO:0032956)	6/75	0.0346062	0.429545	2.61181	8.78541	PDGFRB;LRP1;ROCK2;DLC1;TAOK1;ARHGDIB
positive regulation of peptidyl-tyrosine phosphorylation (GO:0050731)	8/116	0.0349946	0.429933	2.22731	7.46721	PRNP;NRP1;CD40;TGFB1;HGF;PARP14;CD44;TNFRSF1A
cellular response to interferon-gamma (GO:0071346)	8/116	0.0349946	0.429933	2.22731	7.46721	SP100;IFNGR1;IFNGR2;HLA-B;HLA-C;HLA-A;CD44;HLA-E
positive regulation of macromolecule metabolic process (GO:0010604)	15/276	0.0359929	0.439954	1.73331	5.76227	TGFB1;DDX3X;CITED1;ROCK2;FN1;ANK2;ETS1;TTN;WNT6;ITGB8;CD36;CD46;HSPA1B;HSPA1A;LIMS1
positive regulation of reactive oxygen species metabolic process (GO:2000379)	4/39	0.0366765	0.443681	3.42804	11.3318	PDGFRB;TGFB1;CD36;TGFBR2
positive regulation of cell death (GO:0010942)	5/57	0.0369595	0.443681	2.88611	9.5182	PRNP;LRP1;DLC1;HBB;CD36
membrane assembly (GO:0071709)	3/23	0.0370349	0.443681	4.49581	14.8177	PTEN;SPTBN1;S100A10
positive regulation of cell junction assembly (GO:1901890)	3/23	0.0370349	0.443681	4.49581	14.8177	NRP1;S100A10;LIMS1
positive regulation of cell morphogenesis involved in differentiation (GO:0010770)	5/58	0.0394112	0.445142	2.83151	9.15627	NRP1;NGFR;PLXNB2;S100A10;LIMS1
adrenal gland development (GO:0030325)	2/10	0.0396958	0.445142	7.48607	24.1539	MDK;DKK3
positive regulation of calcium ion import (GO:0090280)	2/10	0.0396958	0.445142	7.48607	24.1539	PDGFRB;LGALS3
gas transport (GO:0015669)	2/10	0.0396958	0.445142	7.48607	24.1539	HBB;CYGB
leukotriene D4 metabolic process (GO:1901748)	2/10	0.0396958	0.445142	7.48607	24.1539	GGT5;GGTA1P
muscle cell migration (GO:0014812)	2/10	0.0396958	0.445142	7.48607	24.1539	NOV;PLAT
positive regulation of glucose import in response to insulin stimulus (GO:2001275)	2/10	0.0396958	0.445142	7.48607	24.1539	RARRES2;PIK3R1
negative regulation of inclusion body assembly (GO:0090084)	2/10	0.0396958	0.445142	7.48607	24.1539	HSPA1B;HSPA1A
negative regulation of gene silencing by miRNA (GO:0060965)	2/10	0.0396958	0.445142	7.48607	24.1539	NCOR2;TGFB1
negative regulation of reproductive process (GO:2000242)	2/10	0.0396958	0.445142	7.48607	24.1539	ARHGDIB;TIMP1
positive regulation of smooth muscle cell migration (GO:0014911)	2/10	0.0396958	0.445142	7.48607	24.1539	PDGFRB;NRP1
leukotriene D4 biosynthetic process (GO:1901750)	2/10	0.0396958	0.445142	7.48607	24.1539	GGT5;GGTA1P
negative regulation of endoplasmic reticulum unfolded protein response (GO:1900102)	2/10	0.0396958	0.445142	7.48607	24.1539	HSPA5;BFAR
negative regulation of ERK1 and ERK2 cascade (GO:0070373)	4/40	0.0397448	0.445142	3.33264	10.7487	PTEN;TIMP3;FBLN1;SPRY1
membrane protein intracellular domain proteolysis (GO:0031293)	3/24	0.0413365	0.452447	4.28151	13.6409	NGFR;TGFB1;SPPL2A
regulation of chemotaxis (GO:0050920)	3/24	0.0413365	0.452447	4.28151	13.6409	PDGFRB;TGFB1;RARRES2
chaperone mediated protein folding requiring cofactor (GO:0051085)	3/24	0.0413365	0.452447	4.28151	13.6409	HSPA5;HSPA1B;HSPA1A
negative regulation of intrinsic apoptotic signaling pathway in response to DNA damage (GO:1902230)	3/24	0.0413365	0.452447	4.28151	13.6409	TAF9;CD44;TPT1
cGMP biosynthetic process (GO:0006182)	3/24	0.0413365	0.452447	4.28151	13.6409	GUCY1A3;GUCY1A2;GUCY1B3
regulation of extrinsic apoptotic signaling pathway (GO:2001236)	5/59	0.0419596	0.457189	2.77893	8.81212	LGALS3;SP100;TNFSF12;ITGAV;NOL3
odontogenesis (GO:0042476)	4/41	0.0429549	0.463836	3.2424	10.2058	COL1A1;WNT6;COL1A2;LAMB1
regulation of substrate adhesion-dependent cell spreading (GO:1900024)	4/41	0.0429549	0.463836	3.2424	10.2058	NRP1;FBLN1;S100A10;LIMS1
cell chemotaxis (GO:0060326)	5/60	0.0446052	0.466811	2.72826	8.48464	SEMA5A;PDGFRB;NRP1;NOV;HGF
negative regulation of MAPK cascade (GO:0043409)	6/80	0.0452224	0.466811	2.43471	7.53824	SPRED1;SPRY4;PTEN;TIMP3;FBLN1;SPRY1
regulation of spindle assembly (GO:0090169)	3/25	0.0458777	0.466811	4.08668	12.5942	STAG2;HSPA1B;HSPA1A
response to copper ion (GO:0046688)	3/25	0.0458777	0.466811	4.08668	12.5942	PRNP;MT1L;ATP5D
lamellipodium organization (GO:0097581)	3/25	0.0458777	0.466811	4.08668	12.5942	CYFIP1;CTTN;VCL
cyclic nucleotide metabolic process (GO:0009187)	3/25	0.0458777	0.466811	4.08668	12.5942	GUCY1A3;GUCY1B3;GUCY1A2
response to alcohol (GO:0097305)	3/25	0.0458777	0.466811	4.08668	12.5942	TGFBR3;TGFB1;TGFBR2
actin cytoskeleton reorganization (GO:0031532)	5/61	0.0473484	0.466811	2.6794	8.17278	NRP1;ANXA1;CTTN;MYH9;PHACTR1
negative regulation of morphogenesis of an epithelium (GO:1905331)	2/11	0.0474953	0.466811	6.65394	20.2754	PTEN;PHLDB2
regulation of lipid kinase activity (GO:0043550)	2/11	0.0474953	0.466811	6.65394	20.2754	RB1;PIK3R1
mononuclear cell differentiation (GO:1903131)	2/11	0.0474953	0.466811	6.65394	20.2754	IFI16;MYH9
regulation of inclusion body assembly (GO:0090083)	2/11	0.0474953	0.466811	6.65394	20.2754	HSPA1B;HSPA1A
regulation of long-term neuronal synaptic plasticity (GO:0048169)	2/11	0.0474953	0.466811	6.65394	20.2754	SYNGR1;NPTN
monocyte differentiation (GO:0030224)	2/11	0.0474953	0.466811	6.65394	20.2754	IFI16;MYH9
response to sterol (GO:0036314)	2/11	0.0474953	0.466811	6.65394	20.2754	TGFB1;TGFBR2
cytoplasmic mRNA processing body assembly (GO:0033962)	2/11	0.0474953	0.466811	6.65394	20.2754	DDX6;RC3H1
negative regulation of intrinsic apoptotic signaling pathway in response to DNA damage by p53 class mediator (GO:1902166)	2/11	0.0474953	0.466811	6.65394	20.2754	TAF9;CD44
epithelial cell-cell adhesion (GO:0090136)	2/11	0.0474953	0.466811	6.65394	20.2754	NOV;VCL
negative regulation of translation, ncRNA-mediated (GO:0040033)	2/11	0.0474953	0.466811	6.65394	20.2754	AGO3;AGO2
embryonic hemopoiesis (GO:0035162)	2/11	0.0474953	0.466811	6.65394	20.2754	KITLG;TGFBR2
miRNA mediated inhibition of translation (GO:0035278)	2/11	0.0474953	0.466811	6.65394	20.2754	AGO3;AGO2
hepatocyte growth factor receptor signaling pathway (GO:0048012)	2/11	0.0474953	0.466811	6.65394	20.2754	NRP1;HGF
cardiac ventricle morphogenesis (GO:0003208)	4/43	0.0497997	0.475811	3.07581	9.22664	TGFBR3;TGFB1;CPE;TGFBR2
negative regulation of protein metabolic process (GO:0051248)	4/43	0.0497997	0.475811	3.07581	9.22664	PRNP;AGAP2;ITGAV;MDM4
RNA catabolic process (GO:0006401)	4/43	0.0497997	0.475811	3.07581	9.22664	AGO3;HSPA1B;SKIV2L2;HSPA1A
branching morphogenesis of an epithelial tube (GO:0048754)	4/43	0.0497997	0.475811	3.07581	9.22664	NRP1;CITED1;COL4A1;TGFBR2
regulation of anatomical structure morphogenesis (GO:0022603)	6/82	0.0499781	0.475811	2.37039	7.10209	SP100;SPARC;TGFB1;RC3H1;ETS1;PHLDB2
positive regulation of protein secretion (GO:0050714)	6/82	0.0499781	0.475811	2.37039	7.10209	PSMD9;TGFB1;ADAM9;MYH10;HLA-E;TTN
regulation of actin filament-based process (GO:0032970)	5/62	0.0501894	0.475811	2.63226	7.8756	PDGFRB;LRP1;ROCK2;DLC1;TAOK1
negative regulation of intrinsic apoptotic signaling pathway (GO:2001243)	5/62	0.0501894	0.475811	2.63226	7.8756	DDX3X;MDM2;NOL3;TPT1;HSPA1A
negative regulation of peptidase activity (GO:0010466)	5/62	0.0501894	0.475811	2.63226	7.8756	ECM1;TIMP2;TIMP3;SERPING1;TIMP1
nucleotide biosynthetic process (GO:0009165)	3/26	0.0506544	0.476468	3.9088	11.6589	GUCY1A3;GUCY1B3;GUCY1A2
negative regulation of catalytic activity (GO:0043086)	3/26	0.0506544	0.476468	3.9088	11.6589	DLC1;ATPIF1;TIMP1
negative regulation of protein modification process (GO:0031400)	5/63	0.0531284	0.490366	2.58674	7.5922	PRNP;TGFB1;PTEN;FBLN1;DMD
nuclear-transcribed mRNA catabolic process, deadenylation-dependent decay (GO:0000288)	5/63	0.0531284	0.490366	2.58674	7.5922	DDX6;ZCCHC11;PAN3;CNOT2;RC3H1
negative regulation of immune response (GO:0050777)	4/44	0.0534336	0.490366	2.99876	8.78431	LGALS3;COL3A1;IFI16;RC3H1
regulation of calcium ion transmembrane transporter activity (GO:1901019)	3/27	0.055662	0.490366	3.74574	10.8194	AHNAK;DMD;ANK2
negative regulation of small GTPase mediated signal transduction (GO:0051058)	3/27	0.055662	0.490366	3.74574	10.8194	RASA1;SPRY4;SPRY1
positive regulation of substrate adhesion-dependent cell spreading (GO:1900026)	3/27	0.055662	0.490366	3.74574	10.8194	NRP1;S100A10;LIMS1
cellular response to topologically incorrect protein (GO:0035967)	3/27	0.055662	0.490366	3.74574	10.8194	HSPA5;HSPA1B;HSPA1A
ribose phosphate metabolic process (GO:0019693)	2/12	0.0557975	0.490366	5.98824	17.2822	PHACTR1;PGLS
regulation of IRE1-mediated unfolded protein response (GO:1903894)	2/12	0.0557975	0.490366	5.98824	17.2822	HSPA5;BFAR
pentose-phosphate shunt (GO:0006098)	2/12	0.0557975	0.490366	5.98824	17.2822	PHACTR1;PGLS
regulation of intrinsic apoptotic signaling pathway in response to DNA damage by p53 class mediator (GO:1902165)	2/12	0.0557975	0.490366	5.98824	17.2822	TAF9;CD44
viral RNA genome replication (GO:0039694)	2/12	0.0557975	0.490366	5.98824	17.2822	EEA1;ROCK2
activation of cysteine-type endopeptidase activity (GO:0097202)	2/12	0.0557975	0.490366	5.98824	17.2822	IFI16;ASPH
regulation of mononuclear cell migration (GO:0071675)	2/12	0.0557975	0.490366	5.98824	17.2822	LGALS3;RARRES2
negative regulation of DNA damage response, signal transduction by p53 class mediator (GO:0043518)	2/12	0.0557975	0.490366	5.98824	17.2822	MDM2;CD44
negative regulation of fibroblast growth factor receptor signaling pathway (GO:0040037)	2/12	0.0557975	0.490366	5.98824	17.2822	SPRY4;SPRY1
keratan sulfate catabolic process (GO:0042340)	2/12	0.0557975	0.490366	5.98824	17.2822	LUM;PRELP
regulation of catabolic process (GO:0009894)	2/12	0.0557975	0.490366	5.98824	17.2822	RARRES2;MDM2
positive regulation of cell migration (GO:0030335)	12/221	0.0567934	0.497304	1.72818	4.95699	COL1A1;PDGFRB;SPAG9;NRP1;TGFB1;HSPA5;HGF;AGO2;FN1;LAMB1;INSL3;CYR61
positive regulation of epithelial cell proliferation (GO:0050679)	7/107	0.059119	0.51461	2.1024	5.94602	SEMA5A;NRP1;ECM1;TNFSF12;AKT3;LAMB1;SRSF6
negative regulation of blood vessel morphogenesis (GO:2000181)	5/65	0.0593004	0.51461	2.50026	7.06358	SPRED1;SPARC;COL4A2;ROCK2;THBS2
axonogenesis (GO:0007409)	12/223	0.059962	0.51461	1.71162	4.81656	CYFIP1;NGFR;NRP1;LUM;USP33;S100A6;PTEN;GFRA1;PRELP;PIK3R1;SPTAN1;SPTBN1
cytokine-mediated signaling pathway (GO:0019221)	28/633	0.0603419	0.51461	1.3994	3.92914	IFITM1;CD40;SP100;PIK3R1;IFIT3;PSMD9;TIMP1;CD36;NGFR;ANXA1;TGFB1;IFNGR1;IFNGR2;TNFSF12;HGF;FN1;HLA-B;HLA-C;HLA-A;PSMB8;TNFRSF1A;HLA-E;COL1A2;TXLNA;CANX;VIM;CD44;LIMS1
negative regulation of response to DNA damage stimulus (GO:2001021)	3/28	0.0608956	0.51461	3.59572	10.063	MDM2;CD44;TPT1
regulation of transmembrane receptor protein serine/threonine kinase signaling pathway (GO:0090092)	3/28	0.0608956	0.51461	3.59572	10.063	TGFB1;LTBP4;DKK3
cGMP metabolic process (GO:0046068)	3/28	0.0608956	0.51461	3.59572	10.063	GUCY1A3;GUCY1B3;GUCY1A2
primary neural tube formation (GO:0014020)	3/28	0.0608956	0.51461	3.59572	10.063	TGFB1;DLC1;PLXNB2
positive regulation of protein localization to cell periphery (GO:1904377)	4/46	0.0611206	0.51461	2.85566	7.98131	LRP1;EPB41L2;PIK3R1;SPTBN1
cartilage development (GO:0051216)	4/46	0.0611206	0.51461	2.85566	7.98131	TGFB1;NOV;ITGB8;CD44
regulation of cellular component movement (GO:0051270)	4/46	0.0611206	0.51461	2.85566	7.98131	TGFBR3;SP100;ROCK2;ETS1
regulation of granulocyte chemotaxis (GO:0071622)	2/13	0.0645617	0.51726	5.44357	14.9161	RARRES2;JAM3
mitochondrial genome maintenance (GO:0000002)	2/13	0.0645617	0.51726	5.44357	14.9161	MEF2A;AKT3
glucosamine-containing compound metabolic process (GO:1901071)	2/13	0.0645617	0.51726	5.44357	14.9161	MGEA5;CHST2
negative regulation of mRNA splicing, via spliceosome (GO:0048025)	2/13	0.0645617	0.51726	5.44357	14.9161	SRSF6;SRSF10
positive regulation of T cell mediated cytotoxicity (GO:0001916)	2/13	0.0645617	0.51726	5.44357	14.9161	NECTIN2;HLA-E
atrial septum development (GO:0003283)	2/13	0.0645617	0.51726	5.44357	14.9161	NOTCH2;ANK2
regulation of production of miRNAs involved in gene silencing by miRNA (GO:1903798)	2/13	0.0645617	0.51726	5.44357	14.9161	NCOR2;TGFB1
positive regulation of cholesterol efflux (GO:0010875)	2/13	0.0645617	0.51726	5.44357	14.9161	LRP1;PLTP
protein localization to endoplasmic reticulum (GO:0070972)	2/13	0.0645617	0.51726	5.44357	14.9161	HSPA5;ANK2
cellular response to low-density lipoprotein particle stimulus (GO:0071404)	2/13	0.0645617	0.51726	5.44357	14.9161	LPL;CD36
RNA interference (GO:0016246)	2/13	0.0645617	0.51726	5.44357	14.9161	AGO2;NRDE2
semaphorin-plexin signaling pathway involved in neuron projection guidance (GO:1902285)	2/13	0.0645617	0.51726	5.44357	14.9161	NRP1;PLXNB2
positive regulation of alpha-beta T cell proliferation (GO:0046641)	2/13	0.0645617	0.51726	5.44357	14.9161	TGFBR2;HLA-E
regulation of transcription initiation from RNA polymerase II promoter (GO:0060260)	2/13	0.0645617	0.51726	5.44357	14.9161	ATF7IP;ZNF451
neutrophil degranulation (GO:0043312)	22/479	0.0646575	0.51726	1.45304	3.97938	CYFIP1;RAB5B;DDX3X;HBB;LGALS3;SYNGR1;FABP5;RAB14;DLC1;RAB24;TIMP2;STOM;ITGAV;CD36;CAPN1;SPTAN1;S100A11;HSPA1B;CTSC;CD44;VCL;HSPA1A
positive regulation of endothelial cell proliferation (GO:0001938)	5/67	0.0658637	0.520424	2.41935	6.58105	SEMA5A;NRP1;ECM1;TNFSF12;AKT3
regulation of macrophage derived foam cell differentiation (GO:0010743)	3/29	0.0663498	0.520424	3.45725	9.37887	LPL;ITGAV;CD36
keratan sulfate biosynthetic process (GO:0018146)	3/29	0.0663498	0.520424	3.45725	9.37887	LUM;PRELP;CHST2
tube closure (GO:0060606)	3/29	0.0663498	0.520424	3.45725	9.37887	TGFB1;DLC1;PLXNB2
positive regulation of myeloid cell differentiation (GO:0045639)	3/29	0.0663498	0.520424	3.45725	9.37887	ETS1;HSPA1B;HSPA1A
nuclear-transcribed mRNA poly(A) tail shortening (GO:0000289)	3/29	0.0663498	0.520424	3.45725	9.37887	ZCCHC11;PAN3;CNOT2
regulation of MAPK cascade (GO:0043408)	11/203	0.0669676	0.523565	1.72325	4.65888	PDGFRB;NGFR;GDF11;CD40;SPRED1;TGFB1;RRAS;FN1;ADRA2B;CYR61;TNFRSF1A
ribonucleoprotein complex assembly (GO:0022618)	9/156	0.0676691	0.527337	1.84009	4.95559	DDX6;EIF2S3;RPS27;DDX3X;RC3H1;SRSF6;NOL3;SRSF10;RPL6
regulation of epithelial to mesenchymal transition (GO:0010717)	5/68	0.0692913	0.531362	2.38083	6.35547	COL1A1;TGFB1;PTEN;PHLDB2;TGFBR2
negative regulation of cysteine-type endopeptidase activity involved in apoptotic process (GO:0043154)	5/68	0.0692913	0.531362	2.38083	6.35547	NGFR;DDX3X;HGF;NOL3;CD44
regulation of endopeptidase activity (GO:0052548)	5/68	0.0692913	0.531362	2.38083	6.35547	TIMP2;TIMP3;SERPING1;TIMP1;PSMB8
neutrophil activation involved in immune response (GO:0002283)	22/483	0.069322	0.531362	1.44013	3.8437	CYFIP1;RAB5B;DDX3X;HBB;LGALS3;SYNGR1;FABP5;RAB14;DLC1;RAB24;TIMP2;STOM;ITGAV;CD36;CAPN1;SPTAN1;S100A11;HSPA1B;CTSC;CD44;VCL;HSPA1A
positive regulation of chemotaxis (GO:0050921)	4/48	0.0693591	0.531362	2.72558	7.27309	SEMA5A;PDGFRB;TGFB1;RARRES2
MAPK cascade (GO:0000165)	14/278	0.0695096	0.531362	1.5966	4.25699	MEF2A;PDGFRB;TGFB1;HGF;GFRA1;PSMB8;PSMD9;KITLG;SPRED1;RASA1;ITGAV;MAP4K5;SPTAN1;SPTBN1
regulation of Ras protein signal transduction (GO:0046578)	6/90	0.0719696	0.531702	2.14375	5.6413	NOTCH2;RASA1;ARHGDIB;SPRY4;AGAP2;SPRY1
cyclic purine nucleotide metabolic process (GO:0052652)	3/30	0.0720188	0.531702	3.32903	8.7581	GUCY1A3;GUCY1B3;GUCY1A2
activation of JUN kinase activity (GO:0007257)	3/30	0.0720188	0.531702	3.32903	8.7581	SPAG9;TAOK1;MAP4K5
'de novo' posttranslational protein folding (GO:0051084)	3/30	0.0720188	0.531702	3.32903	8.7581	HSPA5;HSPA1B;HSPA1A
artery morphogenesis (GO:0048844)	3/30	0.0720188	0.531702	3.32903	8.7581	PDGFRB;NRP1;LRP1
negative regulation of cell morphogenesis involved in differentiation (GO:0010771)	3/30	0.0720188	0.531702	3.32903	8.7581	NGFR;PTEN;FBLN1
axon guidance (GO:0007411)	9/158	0.0720451	0.531702	1.8152	4.77482	CYFIP1;NGFR;NRP1;USP33;PLXNB2;GFRA1;PIK3R1;SPTAN1;SPTBN1
regulation of endocytosis (GO:0030100)	5/69	0.0728157	0.531702	2.34351	6.13958	LGALS3;RAB5B;LRP1;RAB14;ITGAV
negative regulation of angiogenesis (GO:0016525)	5/69	0.0728157	0.531702	2.34351	6.13958	SPRED1;SPARC;COL4A2;ROCK2;THBS2
regulation of extracellular matrix disassembly (GO:0010715)	2/14	0.0737494	0.531702	4.98968	13.0085	TGFB1;LRP1
cell surface receptor signaling pathway involved in heart development (GO:0061311)	2/14	0.0737494	0.531702	4.98968	13.0085	NOTCH2;TGFB1
N-acetylglucosamine metabolic process (GO:0006044)	2/14	0.0737494	0.531702	4.98968	13.0085	MGEA5;CHST2
cardiac left ventricle morphogenesis (GO:0003214)	2/14	0.0737494	0.531702	4.98968	13.0085	CPE;TGFBR2
positive regulation of DNA damage response, signal transduction by p53 class mediator (GO:0043517)	2/14	0.0737494	0.531702	4.98968	13.0085	SPRED1;HIC1
epiboly involved in wound healing (GO:0090505)	2/14	0.0737494	0.531702	4.98968	13.0085	CYR61;CD44
negative regulation of smooth muscle cell migration (GO:0014912)	2/14	0.0737494	0.531702	4.98968	13.0085	LRP1;PRKG1
regulation of protein modification by small protein conjugation or removal (GO:1903320)	2/14	0.0737494	0.531702	4.98968	13.0085	HSPA1B;HSPA1A
regulation of response to interferon-gamma (GO:0060330)	2/14	0.0737494	0.531702	4.98968	13.0085	IFNGR1;IFNGR2
negative regulation of T cell receptor signaling pathway (GO:0050860)	2/14	0.0737494	0.531702	4.98968	13.0085	PRNP;LGALS3
neutrophil mediated immunity (GO:0002446)	22/487	0.074213	0.532464	1.42744	3.71251	CYFIP1;RAB5B;DDX3X;HBB;LGALS3;SYNGR1;FABP5;RAB14;DLC1;RAB24;TIMP2;STOM;ITGAV;CD36;CAPN1;SPTAN1;S100A11;HSPA1B;CTSC;CD44;VCL;HSPA1A
positive regulation of cellular biosynthetic process (GO:0031328)	9/159	0.0742973	0.532464	1.803	4.68724	PDGFRB;ZEB2;KITLG;DDX3X;HGF;HBB;PTH1R;CD36;VIM
gene silencing by miRNA (GO:0035195)	3/31	0.0778965	0.556602	3.20997	8.19304	ZC3H7A;AGO3;AGO2
positive regulation of JUN kinase activity (GO:0043507)	4/50	0.0781373	0.55667	2.60681	6.6455	SPAG9;TAOK1;MAP4K5;SASH1
cellular response to growth factor stimulus (GO:0071363)	8/139	0.0827683	0.560154	1.83406	4.56996	NRP1;CLEC3B;TGFB1;ANXA1;HGF;CD44;SOX5;LIMS1
regulation of primary metabolic process (GO:0080090)	8/139	0.0827683	0.560154	1.83406	4.56996	NCOR2;PSMD9;LRP1;ROCK2;FHL2;CD36;PSMB8;CTGF
positive regulation of response to wounding (GO:1903036)	2/15	0.083324	0.560154	4.60562	11.4451	ANXA1;INSL3
negative regulation of platelet-derived growth factor receptor signaling pathway (GO:0010642)	2/15	0.083324	0.560154	4.60562	11.4451	PDGFRB;LRP1
L-alpha-amino acid transmembrane transport (GO:1902475)	2/15	0.083324	0.560154	4.60562	11.4451	SLC3A2;SLC7A2
negative regulation of insulin secretion (GO:0046676)	2/15	0.083324	0.560154	4.60562	11.4451	PSMD9;NOV
ventricular cardiac muscle cell action potential (GO:0086005)	2/15	0.083324	0.560154	4.60562	11.4451	KCNJ8;ANK2
negative regulation of release of cytochrome c from mitochondria (GO:0090201)	2/15	0.083324	0.560154	4.60562	11.4451	HGF;NOL3
positive regulation of phosphoprotein phosphatase activity (GO:0032516)	2/15	0.083324	0.560154	4.60562	11.4451	PDGFRB;ITGA1
response to cholesterol (GO:0070723)	2/15	0.083324	0.560154	4.60562	11.4451	TGFB1;TGFBR2
regulation of macrophage chemotaxis (GO:0010758)	2/15	0.083324	0.560154	4.60562	11.4451	RARRES2;MTUS1
negative regulation of signal transduction by p53 class mediator (GO:1901797)	2/15	0.083324	0.560154	4.60562	11.4451	MDM2;CD44
positive regulation of cellular response to insulin stimulus (GO:1900078)	2/15	0.083324	0.560154	4.60562	11.4451	RARRES2;PIK3R1
positive regulation of collagen metabolic process (GO:0010714)	2/15	0.083324	0.560154	4.60562	11.4451	TGFB1;VIM
negative regulation of RNA metabolic process (GO:0051253)	2/15	0.083324	0.560154	4.60562	11.4451	NCOR2;TGFB1
negative regulation of mRNA processing (GO:0050686)	2/15	0.083324	0.560154	4.60562	11.4451	SRSF6;SRSF10
positive regulation of collagen biosynthetic process (GO:0032967)	2/15	0.083324	0.560154	4.60562	11.4451	TGFB1;VIM
negative regulation of cell proliferation (GO:0008285)	17/363	0.0834354	0.560154	1.47991	3.67562	COL18A1;IFITM1;TGFB1;TINF2;ITGA1;PTEN;FBLN1;ETS1;IFIT3;TGFBR3;NOV;ADAMTS1;DLC1;MDM4;S100A11;HSPA1B;HSPA1A
negative regulation of cysteine-type endopeptidase activity (GO:2000117)	5/72	0.0839632	0.560154	2.23823	5.54493	NGFR;DDX3X;IFI16;HGF;CD44
regulation of epithelial cell proliferation (GO:0050678)	5/72	0.0839632	0.560154	2.23823	5.54493	TGFBR3;TGFB1;TINF2;LAMB1;SRSF6
protein trimerization (GO:0070206)	3/32	0.0839766	0.560154	3.09912	7.67719	COL6A2;COL6A1;EMILIN1
purine ribonucleoside triphosphate metabolic process (GO:0009205)	3/32	0.0839766	0.560154	3.09912	7.67719	OLA1;HSPA1B;HSPA1A
regulation of erythrocyte differentiation (GO:0045646)	3/32	0.0839766	0.560154	3.09912	7.67719	ETS1;HSPA1B;HSPA1A
positive regulation of proteolysis (GO:0045862)	4/52	0.0874409	0.576871	2.49793	6.08693	ASPH;ATPIF1;ADAM9;CTSC
positive regulation of ossification (GO:0045778)	4/52	0.0874409	0.576871	2.49793	6.08693	IFITM1;TGFB1;HGF;CYR61
regulation of DNA binding (GO:0051101)	4/52	0.0874409	0.576871	2.49793	6.08693	RB1;SP100;TGFB1;IFI16
positive regulation of secretion by cell (GO:1903532)	4/52	0.0874409	0.576871	2.49793	6.08693	TGFB1;ADAM9;MYH10;TTN
regulation of cytoskeleton organization (GO:0051493)	6/95	0.0881271	0.578733	2.02279	4.9133	PDGFRB;LRP1;ROCK2;DLC1;TAOK1;PHLDB2
positive regulation of cytokine-mediated signaling pathway (GO:0001961)	3/33	0.0902526	0.578733	2.99566	7.20499	PARP14;HSPA1B;HSPA1A
negative regulation of mitochondrion organization (GO:0010823)	3/33	0.0902526	0.578733	2.99566	7.20499	HGF;NOL3;HSPA1A
neural tube closure (GO:0001843)	3/33	0.0902526	0.578733	2.99566	7.20499	TGFB1;DLC1;PLXNB2
positive regulation of calcium ion transport (GO:0051928)	3/33	0.0902526	0.578733	2.99566	7.20499	PDGFRB;LGALS3;ANK2
regulation of phosphatidylinositol 3-kinase activity (GO:0043551)	3/33	0.0902526	0.578733	2.99566	7.20499	PDGFRB;TGFB1;PIK3R1
negative regulation of multi-organism process (GO:0043901)	3/33	0.0902526	0.578733	2.99566	7.20499	ARHGDIB;ITGAV;TIMP1
positive regulation of locomotion (GO:0040017)	3/33	0.0902526	0.578733	2.99566	7.20499	PDGFRB;TGFB1;RARRES2
negative regulation of cellular response to transforming growth factor beta stimulus (GO:1903845)	4/53	0.0922846	0.578733	2.44682	5.83048	ZNF451;TGFB1;TGFBR2;HSPA1A
embryonic organ development (GO:0048568)	4/53	0.0922846	0.578733	2.44682	5.83048	KITLG;TGFB1;RARRES2;TGFBR2
negative regulation of immune effector process (GO:0002698)	2/16	0.093251	0.578733	4.27643	10.1457	LGALS3;RC3H1
glucose 6-phosphate metabolic process (GO:0051156)	2/16	0.093251	0.578733	4.27643	10.1457	PHACTR1;PGLS
hyaluronan catabolic process (GO:0030214)	2/16	0.093251	0.578733	4.27643	10.1457	TGFB1;CD44
positive regulation of macrophage derived foam cell differentiation (GO:0010744)	2/16	0.093251	0.578733	4.27643	10.1457	LPL;CD36
negative regulation of DNA replication (GO:0008156)	2/16	0.093251	0.578733	4.27643	10.1457	TGFB1;S100A11
miRNA metabolic process (GO:0010586)	2/16	0.093251	0.578733	4.27643	10.1457	ZCCHC11;AGO2
regulation of SMAD protein import into nucleus (GO:0060390)	2/16	0.093251	0.578733	4.27643	10.1457	TGFB1;NOV
negative regulation of peptide hormone secretion (GO:0090278)	2/16	0.093251	0.578733	4.27643	10.1457	PSMD9;NOV
positive regulation of cell migration involved in sprouting angiogenesis (GO:0090050)	2/16	0.093251	0.578733	4.27643	10.1457	ANXA1;AKT3
cardiac epithelial to mesenchymal transition (GO:0060317)	2/16	0.093251	0.578733	4.27643	10.1457	TGFBR3;SPRY1
regulation of stem cell proliferation (GO:0072091)	2/16	0.093251	0.578733	4.27643	10.1457	AGO3;FBLN1
aorta morphogenesis (GO:0035909)	2/16	0.093251	0.578733	4.27643	10.1457	PDGFRB;LRP1
linoleic acid metabolic process (GO:0043651)	2/16	0.093251	0.578733	4.27643	10.1457	ELOVL2;GSTA1
protein targeting to ER (GO:0045047)	6/97	0.0951015	0.586748	1.97812	4.65415	RPL7A;SPCS3;RPS27;RPL37;RPS21;RPL6
mitochondrial respiratory chain complex assembly (GO:0033108)	6/97	0.0951015	0.586748	1.97812	4.65415	MT-ND6;MT-ND4;NDUFB8;MT-ND5;MT-ND3;MT-ND1
negative regulation of growth (GO:0045926)	7/120	0.0952735	0.586748	1.85928	4.37117	NOTCH2;TGFB1;DDX3X;NOV;MT1L;HSPA1B;HSPA1A
keratan sulfate metabolic process (GO:0042339)	3/34	0.0967177	0.591107	2.89887	6.77165	LUM;PRELP;CHST2
positive regulation of muscle cell differentiation (GO:0051149)	3/34	0.0967177	0.591107	2.89887	6.77165	MEF2A;SPAG9;CTNNA1
regulation of wound healing (GO:0061041)	3/34	0.0967177	0.591107	2.89887	6.77165	ANXA1;INSL3;SRSF6
negative regulation of cellular component organization (GO:0051129)	4/54	0.0972531	0.592875	2.39776	5.58784	LGALS3;DDX3X;HSPA1B;HSPA1A
negative regulation of extrinsic apoptotic signaling pathway (GO:2001237)	5/76	0.100137	0.601985	2.11169	4.85946	LGALS3;ITGAV;NOL3;HSPA1B;HSPA1A
sulfur compound biosynthetic process (GO:0044272)	7/122	0.101726	0.601985	1.82675	4.17498	GGT5;GSTM3;LUM;GSTA1;PRELP;GGTA1P;CHST2
regulation of axonogenesis (GO:0050770)	4/55	0.102344	0.601985	2.35063	5.35805	NGFR;CTTN;PTEN;PLXNB2
positive regulation of RNA metabolic process (GO:0051254)	3/35	0.103365	0.601985	2.80814	6.37304	TGFB1;PIK3R1;HSPA1A
regulation of mitotic spindle organization (GO:0060236)	3/35	0.103365	0.601985	2.80814	6.37304	STAG2;HSPA1B;HSPA1A
positive regulation of osteoblast differentiation (GO:0045669)	3/35	0.103365	0.601985	2.80814	6.37304	IFITM1;HGF;CYR61
sulfur compound catabolic process (GO:0044273)	3/35	0.103365	0.601985	2.80814	6.37304	GGT5;LUM;PRELP
protein kinase B signaling (GO:0043491)	3/35	0.103365	0.601985	2.80814	6.37304	TGFB1;PTEN;MDM2
positive regulation of protein processing (GO:0010954)	2/17	0.103497	0.601985	3.99112	9.0527	CLEC3B;MYH9
positive regulation of cholesterol transport (GO:0032376)	2/17	0.103497	0.601985	3.99112	9.0527	LRP1;PLTP
negative regulation of antigen receptor-mediated signaling pathway (GO:0050858)	2/17	0.103497	0.601985	3.99112	9.0527	PRNP;LGALS3
histone H2A ubiquitination (GO:0033522)	2/17	0.103497	0.601985	3.99112	9.0527	UBR2;CUL4B
positive regulation of response to biotic stimulus (GO:0002833)	2/17	0.103497	0.601985	3.99112	9.0527	DDX60;SASH1
negative regulation of stress fiber assembly (GO:0051497)	2/17	0.103497	0.601985	3.99112	9.0527	DLC1;PHLDB2
positive regulation of cellular protein catabolic process (GO:1903364)	2/17	0.103497	0.601985	3.99112	9.0527	ATPIF1;CTSC
regulation of collagen biosynthetic process (GO:0032965)	2/17	0.103497	0.601985	3.99112	9.0527	TGFB1;VIM
positive regulation of signal transduction by p53 class mediator (GO:1901798)	2/17	0.103497	0.601985	3.99112	9.0527	SPRED1;HIC1
regulation of cardiac muscle contraction by regulation of the release of sequestered calcium ion (GO:0010881)	2/17	0.103497	0.601985	3.99112	9.0527	ANK2;DMD
positive regulation of natural killer cell mediated immunity (GO:0002717)	2/17	0.103497	0.601985	3.99112	9.0527	NECTIN2;HLA-E
Golgi vesicle transport (GO:0048193)	13/271	0.103776	0.602149	1.51512	3.43254	COPZ2;ANK2;TAPBP;CYTH3;GOLGA3;F8;MYO1B;GOLGB1;SPTAN1;SPTBN1;CTSC;ARF5;SEC31A
negative regulation of transmembrane receptor protein serine/threonine kinase signaling pathway (GO:0090101)	5/77	0.104408	0.60436	2.08225	4.70475	ZNF451;TGFB1;NOV;TGFBR2;HSPA1A
tumor necrosis factor-mediated signaling pathway (GO:0033209)	7/123	0.10504	0.606561	1.81091	4.08073	PSMD9;NGFR;CD40;TNFSF12;PSMB8;TNFRSF1A;LIMS1
negative regulation of gene expression (GO:0010629)	26/618	0.106052	0.609752	1.32463	2.97223	RB1;NOTCH2;CREBZF;DDX3X;CITED1;PHB2;IFI16;ENC1;ITGB8;CD38;ATF7IP;TGFB1;CBX5;PARP14;DKK3;AES;NCOR2;PER1;DAP;AGO3;CNOT2;MDM2;CD46;HSPA1B;HSPA1A;LIMS1
regulation of lipid metabolic process (GO:0019216)	6/100	0.106099	0.609752	1.91469	4.2954	RB1;NCOR2;RARRES2;FHL2;CD36;CTGF
regulation of tumor necrosis factor-mediated signaling pathway (GO:0010803)	4/56	0.107555	0.613725	2.3053	5.14026	SPPL2A;HSPA1B;TNFRSF1A;HSPA1A
positive regulation of protein transport (GO:0051222)	4/56	0.107555	0.613725	2.3053	5.14026	TGFB1;ADAM9;MYH10;TTN
glycosaminoglycan catabolic process (GO:0006027)	4/56	0.107555	0.613725	2.3053	5.14026	TGFB1;LUM;PRELP;CD44
negative regulation of macromolecule metabolic process (GO:0010605)	7/124	0.108411	0.617148	1.79534	3.98893	RB1;NOTCH2;TGFB1;ITGB8;PARP14;CD46;AES
regulation of muscle cell differentiation (GO:0051147)	3/36	0.110187	0.622653	2.7229	6.00556	MEF2A;SPAG9;CTNNA1
epithelial cell migration (GO:0010631)	3/36	0.110187	0.622653	2.7229	6.00556	NRP1;ZEB2;TNFSF12
cardiac muscle tissue morphogenesis (GO:0055008)	3/36	0.110187	0.622653	2.7229	6.00556	TGFBR3;TGFB1;TTN
regulation of apoptotic process (GO:0042981)	33/815	0.111462	0.622653	1.27422	2.79572	NOTCH2;CD40;DDX3X;CITED1;TAF9;FHL2;PIK3R1;NOL3;PHB2;IFIT3;CD38;MAP4K5;PDGFRB;NGFR;BNIP3L;GDF11;ANXA1;TGFB1;ARHGEF12;HSPA5;HGF;ANXA5;BFAR;HYPK;TNFRSF1A;TMBIM4;MT-RNR2;TAOK1;RASA1;HSPA1B;TPT1;CD44;HSPA1A
heart development (GO:0007507)	8/149	0.111711	0.622653	1.7031	3.73293	MEF2A;TGFBR3;COL3A1;TGFB1;DLC1;PTEN;FBN1;TGFBR2
regulation of Rho protein signal transduction (GO:0035023)	4/57	0.112883	0.622653	2.26169	4.93366	NRP1;COL3A1;DLC1;ARHGDIB
response to calcium ion (GO:0051592)	5/79	0.113214	0.622653	2.02577	4.41308	MEF2A;ADAM9;ADD1;TTN;SEC31A
peptide biosynthetic process (GO:0043043)	9/174	0.113225	0.622653	1.63781	3.56778	GGT5;RPL7A;RPS27;AGO2;DMD;RPL37;GGTA1P;RPS21;RPL6
regulation of adherens junction organization (GO:1903391)	2/18	0.114032	0.622653	3.74149	8.12379	ROCK2;ADD1
membrane lipid metabolic process (GO:0006643)	2/18	0.114032	0.622653	3.74149	8.12379	SGPL1;KDELC2
regulation of amyloid-beta formation (GO:1902003)	2/18	0.114032	0.622653	3.74149	8.12379	PRNP;ROCK2
leukotriene biosynthetic process (GO:0019370)	2/18	0.114032	0.622653	3.74149	8.12379	GGT5;GGTA1P
negative regulation of RNA splicing (GO:0033119)	2/18	0.114032	0.622653	3.74149	8.12379	SRSF6;SRSF10
modulation by virus of host morphology or physiology (GO:0019048)	2/18	0.114032	0.622653	3.74149	8.12379	TGFB1;KPNA5
regulation of cholesterol efflux (GO:0010874)	2/18	0.114032	0.622653	3.74149	8.12379	LRP1;PLTP
DNA conformation change (GO:0071103)	2/18	0.114032	0.622653	3.74149	8.12379	TOP2B;TOP1
blood vessel endothelial cell migration (GO:0043534)	2/18	0.114032	0.622653	3.74149	8.12379	NRP1;MYH9
regulation of peptidase activity (GO:0052547)	2/18	0.114032	0.622653	3.74149	8.12379	ECM1;PSMB8
regulation of immune response (GO:0050776)	12/251	0.116749	0.631238	1.50888	3.24067	COL1A1;NPDC1;IFITM1;CD40;COL3A1;COL1A2;SPPL2A;HLA-B;HLA-C;HLA-A;NECTIN2;HLA-E
epithelial to mesenchymal transition (GO:0001837)	3/37	0.117178	0.631238	2.64268	5.66608	TGFBR3;TGFB1;HGF
regulation of osteoclast differentiation (GO:0045670)	3/37	0.117178	0.631238	2.64268	5.66608	NOTCH2;FAM213A;FBN1
positive regulation of stress fiber assembly (GO:0051496)	3/37	0.117178	0.631238	2.64268	5.66608	NRP1;CTGF;S100A10
positive regulation of multi-organism process (GO:0043902)	3/37	0.117178	0.631238	2.64268	5.66608	AGO2;DDX60;SASH1
organic cyclic compound biosynthetic process (GO:1901362)	3/37	0.117178	0.631238	2.64268	5.66608	MT-RNR1;CYP51A1;CYP17A1
ncRNA processing (GO:0034470)	11/227	0.120791	0.649252	1.52986	3.23365	RPL7A;ZCCHC11;RPS27;AGO3;UTP3;DDX47;AGO2;MPHOSPH10;RPL37;RPS21;RPL6
regulation of protein metabolic process (GO:0051246)	4/59	0.123879	0.654862	2.17922	4.55119	LRP1;ROCK2;LTBP4;MDM2
mitotic cytokinesis (GO:0000281)	4/59	0.123879	0.654862	2.17922	4.55119	SEPT11;RASA1;MYH10;SPTBN1
cell junction assembly (GO:0034329)	4/59	0.123879	0.654862	2.17922	4.55119	VCL;FERMT2;ACTG1;LIMS1
negative regulation of lymphocyte activation (GO:0051250)	2/19	0.124826	0.654862	3.52122	7.32706	LGALS3;PAG1
endoplasmic reticulum mannose trimming (GO:1904380)	2/19	0.124826	0.654862	3.52122	7.32706	SEL1L;MARCH6
NADP metabolic process (GO:0006739)	2/19	0.124826	0.654862	3.52122	7.32706	PHACTR1;PGLS
muscle tissue morphogenesis (GO:0060415)	2/19	0.124826	0.654862	3.52122	7.32706	TGFBR3;TTN
regulation of neuron migration (GO:2001222)	2/19	0.124826	0.654862	3.52122	7.32706	COL3A1;PLXNB2
positive regulation of pri-miRNA transcription from RNA polymerase II promoter (GO:1902895)	2/19	0.124826	0.654862	3.52122	7.32706	NGFR;TGFB1
positive regulation of transcription regulatory region DNA binding (GO:2000679)	2/19	0.124826	0.654862	3.52122	7.32706	RB1;TGFB1
positive regulation of axon extension (GO:0045773)	2/19	0.124826	0.654862	3.52122	7.32706	SEMA5A;NRP1
purine ribonucleoside monophosphate metabolic process (GO:0009167)	3/39	0.131633	0.663336	2.49561	5.06044	OLA1;HSPA1B;HSPA1A
negative regulation of endopeptidase activity (GO:0010951)	5/83	0.131846	0.663336	1.92148	3.89315	IFI16;TIMP2;TIMP3;SERPING1;TIMP1
positive regulation of cellular amide metabolic process (GO:0034250)	4/61	0.135309	0.663336	2.10254	4.20548	DDX3X;ROCK2;VIM;TNFRSF1A
positive regulation of interleukin-2 production (GO:0032743)	2/20	0.135852	0.663336	3.32542	6.63818	ANXA1;SPTBN1
negative regulation of actin filament bundle assembly (GO:0032232)	2/20	0.135852	0.663336	3.32542	6.63818	DLC1;PHLDB2
wound healing, spreading of cells (GO:0044319)	2/20	0.135852	0.663336	3.32542	6.63818	CYR61;CD44
regulation of calcium ion transmembrane transport (GO:1903169)	2/20	0.135852	0.663336	3.32542	6.63818	PRNP;ANK2
axon extension (GO:0048675)	2/20	0.135852	0.663336	3.32542	6.63818	NRP1;CYFIP1
positive regulation of gene silencing by miRNA (GO:2000637)	2/20	0.135852	0.663336	3.32542	6.63818	TGFB1;AGO2
regulation of response to cytokine stimulus (GO:0060759)	2/20	0.135852	0.663336	3.32542	6.63818	TAF9;AES
eye morphogenesis (GO:0048592)	2/20	0.135852	0.663336	3.32542	6.63818	COL5A2;FBN1
negative regulation of transport (GO:0051051)	3/40	0.139083	0.663336	2.42803	4.78974	LGALS3;PTEN;ITGAV
positive regulation of epithelial to mesenchymal transition (GO:0010718)	3/40	0.139083	0.663336	2.42803	4.78974	COL1A1;TGFB1;TGFBR2
positive regulation of mitotic cell cycle phase transition (GO:1901992)	3/40	0.139083	0.663336	2.42803	4.78974	RB1;DDX3X;PHB2
diterpenoid metabolic process (GO:0016101)	4/62	0.14118	0.663336	2.06618	4.04501	LRP1;RARRES2;ALDH1A1;LPL
regulation of peptidyl-tyrosine phosphorylation (GO:0050730)	5/85	0.141648	0.663336	1.87325	3.6611	NRP1;PRNP;TGFB1;HGF;CD44
circulatory system development (GO:0072359)	6/109	0.142771	0.663336	1.74657	3.39973	MEF2A;COL3A1;TGFB1;PTEN;FBN1;TGFBR2
mesenchymal cell differentiation (GO:0048762)	3/41	0.146672	0.663336	2.36401	4.53785	TGFBR3;TGFB1;HGF
negative regulation of cell projection organization (GO:0031345)	3/41	0.146672	0.663336	2.36401	4.53785	NGFR;PRNP;ITM2C
spliceosomal complex assembly (GO:0000245)	3/41	0.146672	0.663336	2.36401	4.53785	NOL3;SRSF6;SRSF10
hyaluronan metabolic process (GO:0030212)	2/21	0.147082	0.663336	3.15024	6.03826	TGFB1;CD44
regulation of interleukin-17 production (GO:0032660)	2/21	0.147082	0.663336	3.15024	6.03826	PRNP;TGFB1
positive regulation of leukocyte cell-cell adhesion (GO:1903039)	2/21	0.147082	0.663336	3.15024	6.03826	ETS1;CD44
mitochondrial electron transport, cytochrome c to oxygen (GO:0006123)	2/21	0.147082	0.663336	3.15024	6.03826	MT-CO2;MT-CO3
regulation of cardiac muscle contraction by calcium ion signaling (GO:0010882)	2/21	0.147082	0.663336	3.15024	6.03826	ANK2;DMD
ventricular cardiac muscle tissue development (GO:0003229)	2/21	0.147082	0.663336	3.15024	6.03826	TGFBR3;TGFB1
regulation of interleukin-2 production (GO:0032663)	2/21	0.147082	0.663336	3.15024	6.03826	PRNP;ANXA1
ventricular septum morphogenesis (GO:0060412)	2/21	0.147082	0.663336	3.15024	6.03826	TGFBR3;TGFBR2
cellular response to copper ion (GO:0071280)	2/21	0.147082	0.663336	3.15024	6.03826	PRNP;MT1L
positive regulation of MAPK cascade (GO:0043410)	13/289	0.147126	0.663336	1.41497	2.71174	PDGFRB;NOTCH2;NGFR;NRP1;CD40;TGFB1;PHB2;ADRA2B;CTGF;TNFRSF1A;TAOK1;CD36;CD44
regulation of cell migration (GO:0030334)	14/316	0.148224	0.663336	1.39292	2.65913	PDGFRB;SPAG9;IFITM1;ANXA1;TGFB1;HSPA5;HGF;PTEN;LAMB1;CYR61;COL1A1;DLC1;PLXNB2;VCL
protein localization to membrane (GO:0072657)	8/160	0.149077	0.663336	1.57895	3.0052	TSPAN15;ROCK2;CPE;ANK2;SPTBN1;FERMT2;S100A10;TNFRSF1A
regulation of MAP kinase activity (GO:0043405)	5/87	0.151757	0.663336	1.82737	3.44547	PDGFRB;CD40;TGFB1;SPRY4;SPRY1
regulation of protein modification process (GO:0031399)	3/42	0.154393	0.663336	2.30328	4.30311	SPRED1;FN1;PLXNB2
nuclear-transcribed mRNA catabolic process, nonsense-mediated decay (GO:0000184)	6/112	0.156141	0.663336	1.69688	3.15109	RPL7A;RPS27;RPL37;RPS21;RPL6;PNRC2
regulation of calcium ion transport into cytosol (GO:0010522)	2/22	0.158493	0.663336	2.99257	5.51246	PRNP;ANK2
glutathione derivative biosynthetic process (GO:1901687)	2/22	0.158493	0.663336	2.99257	5.51246	GSTM3;GSTA1
outflow tract septum morphogenesis (GO:0003148)	2/22	0.158493	0.663336	2.99257	5.51246	NRP1;TGFBR2
nuclear transport (GO:0051169)	2/22	0.158493	0.663336	2.99257	5.51246	CITED1;PSIP1
regulation of DNA biosynthetic process (GO:2000278)	2/22	0.158493	0.663336	2.99257	5.51246	PDGFRB;HGF
negative regulation of cell cycle G1/S phase transition (GO:1902807)	2/22	0.158493	0.663336	2.99257	5.51246	RB1;PTEN
peripheral nervous system development (GO:0007422)	2/22	0.158493	0.663336	2.99257	5.51246	GSTM3;PMP22
protein localization to cell surface (GO:0034394)	2/22	0.158493	0.663336	2.99257	5.51246	ANK2;VCL
triglyceride catabolic process (GO:0019433)	2/22	0.158493	0.663336	2.99257	5.51246	FABP5;LPL
viral genome replication (GO:0019079)	2/22	0.158493	0.663336	2.99257	5.51246	EEA1;ROCK2
positive regulation of RNA splicing (GO:0033120)	2/22	0.158493	0.663336	2.99257	5.51246	PIK3R1;HSPA1A
glutathione derivative metabolic process (GO:1901685)	2/22	0.158493	0.663336	2.99257	5.51246	GSTM3;GSTA1
positive regulation of phosphatase activity (GO:0010922)	2/22	0.158493	0.663336	2.99257	5.51246	PDGFRB;ITGA1
cellular protein metabolic process (GO:0044267)	20/484	0.159866	0.663336	1.2964	2.37684	RPN2;SPPL2A;FN1;PLAT;LAMB1;RPL6;CYR61;RPL7A;SPCS3;RPS27;AGO2;MXRA8;CALU;CPE;RPL37;TIMP1;TGFBI;RPS21;ITM2B;FBN1
regulation of protein kinase B signaling (GO:0051896)	8/163	0.160209	0.663336	1.54815	2.83509	SEMA5A;PDGFRB;KITLG;TGFB1;RRAS;HGF;PTEN;PIK3R1
positive regulation of protein modification process (GO:0031401)	8/163	0.160209	0.663336	1.54815	2.83509	CD40;TGFB1;ROCK2;HGF;RARRES2;DLC1;NPTN;CYR61
protein complex assembly (GO:0006461)	9/189	0.16146	0.663336	1.50016	2.73553	F8;SH3PXD2A;AHNAK;FN1;NOL3;FERMT2;CTSC;SEC31A;TNFRSF1A
SRP-dependent cotranslational protein targeting to membrane (GO:0006614)	5/89	0.162157	0.663336	1.78368	3.24485	RPL7A;RPS27;RPL37;RPS21;RPL6
response to unfolded protein (GO:0006986)	3/43	0.162237	0.663336	2.24558	4.08403	HSPA5;HSPA1B;HSPA1A
response to hydrogen peroxide (GO:0042542)	3/43	0.162237	0.663336	2.24558	4.08403	DLC1;HBB;ADAM9
positive regulation of protein localization to plasma membrane (GO:1903078)	3/43	0.162237	0.663336	2.24558	4.08403	LRP1;PIK3R1;SPTBN1
substantia nigra development (GO:0021762)	3/43	0.162237	0.663336	2.24558	4.08403	HSPA5;ATP5J;ATP5F1
RNA metabolic process (GO:0016070)	9/191	0.168544	0.663336	1.48352	2.64149	DDX6;DDX3X;AGO3;DDX47;AGO2;MPHOSPH10;RBMS1;SKIV2L2;LRPPRC
regulation of axon extension involved in axon guidance (GO:0048841)	2/23	0.17006	0.663336	2.84992	5.04893	SEMA5A;NRP1
positive regulation of cell cycle G1/S phase transition (GO:1902808)	2/23	0.17006	0.663336	2.84992	5.04893	DDX3X;PHB2
regulation of proteolysis involved in cellular protein catabolic process (GO:1903050)	2/23	0.17006	0.663336	2.84992	5.04893	ATPIF1;CTSC
lamellipodium assembly (GO:0030032)	2/23	0.17006	0.663336	2.84992	5.04893	CYFIP1;VCL
positive regulation of mRNA catabolic process (GO:0061014)	2/23	0.17006	0.663336	2.84992	5.04893	AGO2;RC3H1
negative regulation of signal transduction in absence of ligand (GO:1901099)	2/23	0.17006	0.663336	2.84992	5.04893	HSPA1B;HSPA1A
negative regulation of extrinsic apoptotic signaling pathway in absence of ligand (GO:2001240)	2/23	0.17006	0.663336	2.84992	5.04893	HSPA1B;HSPA1A
negative regulation of axonogenesis (GO:0050771)	2/23	0.17006	0.663336	2.84992	5.04893	NGFR;PTEN
regulation of monooxygenase activity (GO:0032768)	2/23	0.17006	0.663336	2.84992	5.04893	NOSTRIN;CYGB
regulation of release of sequestered calcium ion into cytosol by sarcoplasmic reticulum (GO:0010880)	2/23	0.17006	0.663336	2.84992	5.04893	ANK2;DMD
positive regulation of ion transmembrane transporter activity (GO:0032414)	2/23	0.17006	0.663336	2.84992	5.04893	ANK2;DMD
regulation of microtubule cytoskeleton organization (GO:0070507)	2/23	0.17006	0.663336	2.84992	5.04893	TAOK1;PHLDB2
sprouting angiogenesis (GO:0002040)	3/44	0.170199	0.663336	2.1907	3.87927	SEMA5A;NRP1;RNF213
adherens junction organization (GO:0034332)	3/44	0.170199	0.663336	2.1907	3.87927	CTNNA1;VCL;NECTIN2
unsaturated fatty acid metabolic process (GO:0033559)	3/44	0.170199	0.663336	2.1907	3.87927	SCD;ELOVL2;GSTA1
positive regulation of actin filament bundle assembly (GO:0032233)	3/44	0.170199	0.663336	2.1907	3.87927	NRP1;CTGF;S100A10
regulation of protein localization to plasma membrane (GO:1903076)	4/67	0.171955	0.663336	1.90171	3.348	TGFB1;LRP1;PIK3R1;SPTBN1
regulation of protein catabolic process (GO:0042176)	5/91	0.172835	0.663336	1.74202	3.05797	LRP1;TNFSF12;AGAP2;MDM2;MDM4
regulation of protein localization to early endosome (GO:1902965)	1/6	0.179338	0.663336	5.98053	10.2774	ROCK2
regulation of immunoglobulin mediated immune response (GO:0002889)	1/6	0.179338	0.663336	5.98053	10.2774	NECTIN2
neuron projection maintenance (GO:1990535)	1/6	0.179338	0.663336	5.98053	10.2774	PRNP
regulation of lymphocyte apoptotic process (GO:0070228)	1/6	0.179338	0.663336	5.98053	10.2774	LGALS3
negative regulation of keratinocyte differentiation (GO:0045617)	1/6	0.179338	0.663336	5.98053	10.2774	SRSF6
regulation of extent of cell growth (GO:0061387)	1/6	0.179338	0.663336	5.98053	10.2774	CTTN
regulation of intrinsic apoptotic signaling pathway by p53 class mediator (GO:1902253)	1/6	0.179338	0.663336	5.98053	10.2774	MDM2
positive regulation of aspartic-type peptidase activity (GO:1905247)	1/6	0.179338	0.663336	5.98053	10.2774	ROCK2
striated muscle hypertrophy (GO:0014897)	1/6	0.179338	0.663336	5.98053	10.2774	TTN
positive regulation of protein localization to early endosome (GO:1902966)	1/6	0.179338	0.663336	5.98053	10.2774	ROCK2
prepulse inhibition (GO:0060134)	1/6	0.179338	0.663336	5.98053	10.2774	PTEN
establishment of mitochondrion localization, microtubule-mediated (GO:0034643)	1/6	0.179338	0.663336	5.98053	10.2774	LRPPRC
negative regulation of catecholamine secretion (GO:0033604)	1/6	0.179338	0.663336	5.98053	10.2774	ADRA2B
negative regulation of cellular response to hypoxia (GO:1900038)	1/6	0.179338	0.663336	5.98053	10.2774	NOL3
regulation of T cell tolerance induction (GO:0002664)	1/6	0.179338	0.663336	5.98053	10.2774	TGFBR2
positive regulation of amyloid-beta clearance (GO:1900223)	1/6	0.179338	0.663336	5.98053	10.2774	LRP1
negative regulation of receptor biosynthetic process (GO:0010871)	1/6	0.179338	0.663336	5.98053	10.2774	ITGAV
response to gonadotropin (GO:0034698)	1/6	0.179338	0.663336	5.98053	10.2774	TGFBR3
ventricular cardiac muscle cell development (GO:0055015)	1/6	0.179338	0.663336	5.98053	10.2774	MEF2A
positive regulation of receptor binding (GO:1900122)	1/6	0.179338	0.663336	5.98053	10.2774	NRP1
ceramide transport (GO:0035627)	1/6	0.179338	0.663336	5.98053	10.2774	PLTP
negative regulation of glucocorticoid receptor signaling pathway (GO:2000323)	1/6	0.179338	0.663336	5.98053	10.2774	PER1
vesicle fusion with endoplasmic reticulum-Golgi intermediate compartment (ERGIC) membrane (GO:1990668)	1/6	0.179338	0.663336	5.98053	10.2774	TAPBP
collagen biosynthetic process (GO:0032964)	1/6	0.179338	0.663336	5.98053	10.2774	COL1A1
positive regulation of fibroblast migration (GO:0010763)	1/6	0.179338	0.663336	5.98053	10.2774	TGFB1
positive regulation of cardiac muscle tissue development (GO:0055025)	1/6	0.179338	0.663336	5.98053	10.2774	TGFB1
regulation of protein targeting (GO:1903533)	1/6	0.179338	0.663336	5.98053	10.2774	ATPIF1
negative regulation of neurological system process (GO:0031645)	1/6	0.179338	0.663336	5.98053	10.2774	NOV
regulation of skeletal muscle contraction (GO:0014819)	1/6	0.179338	0.663336	5.98053	10.2774	DMD
retinal ganglion cell axon guidance (GO:0031290)	1/6	0.179338	0.663336	5.98053	10.2774	NRP1
positive regulation of vesicle fusion (GO:0031340)	1/6	0.179338	0.663336	5.98053	10.2774	ANXA1
regulation of mesenchymal stem cell differentiation (GO:2000739)	1/6	0.179338	0.663336	5.98053	10.2774	SOX5
iron ion import across plasma membrane (GO:0098711)	1/6	0.179338	0.663336	5.98053	10.2774	STEAP4
regulation of epithelial to mesenchymal transition involved in endocardial cushion formation (GO:1905005)	1/6	0.179338	0.663336	5.98053	10.2774	TGFBR2
positive regulation of osteoblast proliferation (GO:0033690)	1/6	0.179338	0.663336	5.98053	10.2774	CYR61
negative regulation of dendritic spine development (GO:0061000)	1/6	0.179338	0.663336	5.98053	10.2774	PTEN
membrane raft assembly (GO:0001765)	1/6	0.179338	0.663336	5.98053	10.2774	S100A10
positive regulation of memory T cell differentiation (GO:0043382)	1/6	0.179338	0.663336	5.98053	10.2774	CD46
negative regulation of interferon-gamma-mediated signaling pathway (GO:0060336)	1/6	0.179338	0.663336	5.98053	10.2774	PARP14
negative regulation of response to interferon-gamma (GO:0060331)	1/6	0.179338	0.663336	5.98053	10.2774	PARP14
negative regulation of cell size (GO:0045792)	1/6	0.179338	0.663336	5.98053	10.2774	PTEN
blood vessel endothelial cell proliferation involved in sprouting angiogenesis (GO:0002043)	1/6	0.179338	0.663336	5.98053	10.2774	SEMA5A
antigen processing and presentation of endogenous peptide antigen (GO:0002483)	1/6	0.179338	0.663336	5.98053	10.2774	HLA-E
regulation of protein K63-linked ubiquitination (GO:1900044)	1/6	0.179338	0.663336	5.98053	10.2774	SASH1
regulation of blood vessel remodeling (GO:0060312)	1/6	0.179338	0.663336	5.98053	10.2774	TGFB1
deadenylation-independent decapping of nuclear-transcribed mRNA (GO:0031087)	1/6	0.179338	0.663336	5.98053	10.2774	PNRC2
regulation of protein localization to cell cortex (GO:1904776)	1/6	0.179338	0.663336	5.98053	10.2774	EPB41L2
growth hormone secretion (GO:0030252)	1/6	0.179338	0.663336	5.98053	10.2774	LTBP4
definitive hemopoiesis (GO:0060216)	1/6	0.179338	0.663336	5.98053	10.2774	TGFBR3
regulation of hyaluronan biosynthetic process (GO:1900125)	1/6	0.179338	0.663336	5.98053	10.2774	TGFB1
macrophage derived foam cell differentiation (GO:0010742)	1/6	0.179338	0.663336	5.98053	10.2774	TGFB1
regulation of response to wounding (GO:1903034)	1/6	0.179338	0.663336	5.98053	10.2774	SRSF6
mRNA 5'-splice site recognition (GO:0000395)	1/6	0.179338	0.663336	5.98053	10.2774	PSIP1
release of sequestered calcium ion into cytosol by sarcoplasmic reticulum (GO:0014808)	1/6	0.179338	0.663336	5.98053	10.2774	NOL3
gland morphogenesis (GO:0022612)	1/6	0.179338	0.663336	5.98053	10.2774	TGFB1
positive regulation of protein localization to endosome (GO:1905668)	1/6	0.179338	0.663336	5.98053	10.2774	ROCK2
regulation of tooth mineralization (GO:0070170)	1/6	0.179338	0.663336	5.98053	10.2774	WNT6
folic acid-containing compound biosynthetic process (GO:0009396)	1/6	0.179338	0.663336	5.98053	10.2774	ATPIF1
positive regulation of cholesterol storage (GO:0010886)	1/6	0.179338	0.663336	5.98053	10.2774	LPL
regulation of aldosterone biosynthetic process (GO:0032347)	1/6	0.179338	0.663336	5.98053	10.2774	DKK3
ventricular compact myocardium morphogenesis (GO:0003223)	1/6	0.179338	0.663336	5.98053	10.2774	TGFBR3
regulation of cortisol biosynthetic process (GO:2000064)	1/6	0.179338	0.663336	5.98053	10.2774	DKK3
cellular response to bacterial lipopeptide (GO:0071221)	1/6	0.179338	0.663336	5.98053	10.2774	CD36
positive regulation of sodium ion transmembrane transport (GO:1902307)	1/6	0.179338	0.663336	5.98053	10.2774	DMD
heart trabecula formation (GO:0060347)	1/6	0.179338	0.663336	5.98053	10.2774	TGFBR3
regulation of anion channel activity (GO:0010359)	1/6	0.179338	0.663336	5.98053	10.2774	PRNP
positive regulation of keratinocyte migration (GO:0051549)	1/6	0.179338	0.663336	5.98053	10.2774	ADAM9
regulation of inositol phosphate biosynthetic process (GO:0010919)	1/6	0.179338	0.663336	5.98053	10.2774	PTH1R
monoubiquitinated protein deubiquitination (GO:0035520)	1/6	0.179338	0.663336	5.98053	10.2774	USP15
maintenance of protein location in extracellular region (GO:0071694)	1/6	0.179338	0.663336	5.98053	10.2774	FBN1
regulation of lysosomal protein catabolic process (GO:1905165)	1/6	0.179338	0.663336	5.98053	10.2774	LRP1
positive regulation of trophoblast cell migration (GO:1901165)	1/6	0.179338	0.663336	5.98053	10.2774	AGO2
sterol import (GO:0035376)	1/6	0.179338	0.663336	5.98053	10.2774	CD36
negative regulation of mononuclear cell migration (GO:0071676)	1/6	0.179338	0.663336	5.98053	10.2774	NOV
astrocyte activation (GO:0048143)	1/6	0.179338	0.663336	5.98053	10.2774	LRP1
L-amino acid import (GO:0043092)	1/6	0.179338	0.663336	5.98053	10.2774	SLC3A2
snRNA transcription from RNA polymerase III promoter (GO:0042796)	1/6	0.179338	0.663336	5.98053	10.2774	ICE2
response to manganese ion (GO:0010042)	1/6	0.179338	0.663336	5.98053	10.2774	ADAM9
cholesterol import (GO:0070508)	1/6	0.179338	0.663336	5.98053	10.2774	CD36
foam cell differentiation (GO:0090077)	1/6	0.179338	0.663336	5.98053	10.2774	TGFB1
positive regulation of aspartic-type endopeptidase activity involved in amyloid precursor protein catabolic process (GO:1902961)	1/6	0.179338	0.663336	5.98053	10.2774	ROCK2
dendritic spine maintenance (GO:0097062)	1/6	0.179338	0.663336	5.98053	10.2774	PRNP
protein localization to cell periphery (GO:1990778)	6/117	0.179578	0.663336	1.62002	2.78181	TSPAN15;ROCK2;ANK2;SPTBN1;S100A10;TNFRSF1A
positive regulation of microtubule polymerization (GO:0031116)	2/24	0.181762	0.663336	2.72024	4.63816	HSPA1B;HSPA1A
dendritic spine organization (GO:0097061)	2/24	0.181762	0.663336	2.72024	4.63816	PRNP;PTEN
positive regulation of immune effector process (GO:0002699)	2/24	0.181762	0.663336	2.72024	4.63816	DDX60;CD46
response to glucocorticoid (GO:0051384)	2/24	0.181762	0.663336	2.72024	4.63816	ANXA1;ADAM9
negative regulation of G1/S transition of mitotic cell cycle (GO:2000134)	2/24	0.181762	0.663336	2.72024	4.63816	RB1;PTEN
proteasomal ubiquitin-independent protein catabolic process (GO:0010499)	2/24	0.181762	0.663336	2.72024	4.63816	ENC1;PSMB8
positive regulation of dephosphorylation (GO:0035306)	2/24	0.181762	0.663336	2.72024	4.63816	TGFB1;DLC1
protein alpha-1,2-demannosylation (GO:0036508)	2/24	0.181762	0.663336	2.72024	4.63816	SEL1L;MARCH6
negative regulation of T cell proliferation (GO:0042130)	2/24	0.181762	0.663336	2.72024	4.63816	PRNP;RC3H1
regulation of cellular senescence (GO:2000772)	2/24	0.181762	0.663336	2.72024	4.63816	AKT3;YPEL3
cotranslational protein targeting to membrane (GO:0006613)	5/93	0.183774	0.663336	1.70225	2.88369	RPL7A;RPS27;RPL37;RPS21;RPL6
proteolysis involved in cellular protein catabolic process (GO:0051603)	5/93	0.183774	0.663336	1.70225	2.88369	MDM2;MARCH6;CTSC;PSMB8;CUL4B
regulation of osteoblast differentiation (GO:0045667)	4/69	0.184867	0.663336	1.843	3.1112	IFITM1;CITED1;HGF;CYR61
regulation of G1/S transition of mitotic cell cycle (GO:2000045)	3/46	0.186442	0.663336	2.08859	3.50806	RB1;DDX3X;PTEN
brain development (GO:0007420)	6/119	0.189328	0.663336	1.59118	2.64817	COL4A1;UTP3;PTEN;PLXNB2;PHGDH;TGFBR2
cytoskeleton-dependent cytokinesis (GO:0061640)	4/70	0.191439	0.663336	1.81498	3.00051	SEPT11;RASA1;MYH10;SPTBN1
negative regulation of developmental process (GO:0051093)	4/70	0.191439	0.663336	1.81498	3.00051	TGFB1;ARHGDIB;RC3H1;TIMP1
negative regulation of wound healing (GO:0061045)	2/25	0.193578	0.663336	2.60183	4.2724	PTEN;PHLDB2
signal peptide processing (GO:0006465)	2/25	0.193578	0.663336	2.60183	4.2724	SPCS3;SPPL2A
regulation of voltage-gated calcium channel activity (GO:1901385)	2/25	0.193578	0.663336	2.60183	4.2724	AHNAK;DMD
positive regulation of phosphatidylinositol 3-kinase activity (GO:0043552)	2/25	0.193578	0.663336	2.60183	4.2724	PDGFRB;TGFB1
protein import into nucleus, translocation (GO:0000060)	2/25	0.193578	0.663336	2.60183	4.2724	TGFB1;PHB2
peptide catabolic process (GO:0043171)	2/25	0.193578	0.663336	2.60183	4.2724	GGT5;CPQ
RNA splicing, via transesterification reactions (GO:0000375)	2/25	0.193578	0.663336	2.60183	4.2724	MPHOSPH10;SRSF10
positive regulation of leukocyte mediated cytotoxicity (GO:0001912)	2/25	0.193578	0.663336	2.60183	4.2724	NECTIN2;HLA-E
cellular response to vascular endothelial growth factor stimulus (GO:0035924)	2/25	0.193578	0.663336	2.60183	4.2724	NRP1;ANXA1
positive regulation of nitric oxide biosynthetic process (GO:0045429)	2/25	0.193578	0.663336	2.60183	4.2724	HBB;CD36
positive regulation of nitric oxide metabolic process (GO:1904407)	2/25	0.193578	0.663336	2.60183	4.2724	HBB;CD36
peptide cross-linking (GO:0018149)	3/47	0.194711	0.663336	2.04101	3.33959	COL3A1;ANXA1;FN1
polyol metabolic process (GO:0019751)	3/47	0.194711	0.663336	2.04101	3.33959	IMPA2;PTEN;SLC5A3
fatty acid biosynthetic process (GO:0006633)	3/47	0.194711	0.663336	2.04101	3.33959	SCD;ELOVL2;LPL
cellular response to heat (GO:0034605)	3/47	0.194711	0.663336	2.04101	3.33959	HSPA5;HSPA1B;HSPA1A
regulation of cell communication (GO:0010646)	4/71	0.198082	0.663336	1.7878	2.89458	ANXA1;ANK2;C3ORF58;SASH1
regulation of cation channel activity (GO:2001257)	4/71	0.198082	0.663336	1.7878	2.89458	AHNAK;ANK2;DMD;CAPN1
amino acid transport (GO:0006865)	3/48	0.203068	0.663336	1.99556	3.18135	SLC3A2;SLC38A2;SLC7A2
cellular response to mechanical stimulus (GO:0071260)	3/48	0.203068	0.663336	1.99556	3.18135	CASP8AP2;CD40;TNFRSF1A
negative regulation of Wnt signaling pathway (GO:0030178)	8/174	0.204122	0.663336	1.44473	2.29573	PSMD9;RNF213;CITED1;LRP1;HIC1;PSMB8;DKK3;AES
response to metal ion (GO:0010038)	4/72	0.204795	0.663336	1.76142	2.79316	ATP5D;ADAM9;TTN;SEC31A
positive regulation of glucose import (GO:0046326)	2/26	0.205488	0.663336	2.49329	3.9453	RARRES2;PIK3R1
apoptotic cell clearance (GO:0043277)	2/26	0.205488	0.663336	2.49329	3.9453	LRP1;ITGAV
regulation of transcription regulatory region DNA binding (GO:2000677)	2/26	0.205488	0.663336	2.49329	3.9453	RB1;TGFB1
regulation of pri-miRNA transcription from RNA polymerase II promoter (GO:1902893)	2/26	0.205488	0.663336	2.49329	3.9453	NGFR;TGFB1
regulation of p38MAPK cascade (GO:1900744)	2/26	0.205488	0.663336	2.49329	3.9453	PER1;SASH1
positive regulation of wound healing (GO:0090303)	2/26	0.205488	0.663336	2.49329	3.9453	ANXA1;INSL3
response to ketone (GO:1901654)	2/26	0.205488	0.663336	2.49329	3.9453	TGFBR3;TGFB1
negative chemotaxis (GO:0050919)	2/26	0.205488	0.663336	2.49329	3.9453	SEMA5A;ITGAV
regulation of microtubule-based process (GO:0032886)	2/26	0.205488	0.663336	2.49329	3.9453	TAOK1;PHLDB2
regulation of viral entry into host cell (GO:0046596)	2/26	0.205488	0.663336	2.49329	3.9453	IFITM1;NECTIN2
endocrine system development (GO:0035270)	2/26	0.205488	0.663336	2.49329	3.9453	MDK;DKK3
skeletal muscle myosin thick filament assembly (GO:0030241)	1/7	0.205935	0.663336	4.98351	7.87492	TTN
adherens junction assembly (GO:0034333)	1/7	0.205935	0.663336	4.98351	7.87492	VCL
substrate-dependent cell migration, cell extension (GO:0006930)	1/7	0.205935	0.663336	4.98351	7.87492	NRP1
cardiac atrium development (GO:0003230)	1/7	0.205935	0.663336	4.98351	7.87492	ANK2
regulation of entry of bacterium into host cell (GO:2000535)	1/7	0.205935	0.663336	4.98351	7.87492	ITGAV
modulation by symbiont of host cellular process (GO:0044068)	1/7	0.205935	0.663336	4.98351	7.87492	KPNA5
negative regulation of mitochondrial outer membrane permeabilization involved in apoptotic signaling pathway (GO:1901029)	1/7	0.205935	0.663336	4.98351	7.87492	HSPA1A
bleb assembly (GO:0032060)	1/7	0.205935	0.663336	4.98351	7.87492	PMP22
regulation of interleukin-13 production (GO:0032656)	1/7	0.205935	0.663336	4.98351	7.87492	HLA-E
positive regulation of lipid transport (GO:0032370)	1/7	0.205935	0.663336	4.98351	7.87492	LRP1
regulation of myosin-light-chain-phosphatase activity (GO:0035507)	1/7	0.205935	0.663336	4.98351	7.87492	ROCK2
positive regulation of sphingolipid biosynthetic process (GO:0090154)	1/7	0.205935	0.663336	4.98351	7.87492	TNFRSF1A
positive regulation of metaphase/anaphase transition of cell cycle (GO:1902101)	1/7	0.205935	0.663336	4.98351	7.87492	RB1
postsynaptic density assembly (GO:0097107)	1/7	0.205935	0.663336	4.98351	7.87492	PTEN
regulation of dendritic spine maintenance (GO:1902950)	1/7	0.205935	0.663336	4.98351	7.87492	PRNP
fatty acid elongation, unsaturated fatty acid (GO:0019368)	1/7	0.205935	0.663336	4.98351	7.87492	ELOVL2
negative regulation of interleukin-8 secretion (GO:2000483)	1/7	0.205935	0.663336	4.98351	7.87492	ANXA1
regulation of extracellular matrix organization (GO:1903053)	1/7	0.205935	0.663336	4.98351	7.87492	LRP1
regulation of MDA-5 signaling pathway (GO:0039533)	1/7	0.205935	0.663336	4.98351	7.87492	DDX60
regulation of DNA endoreduplication (GO:0032875)	1/7	0.205935	0.663336	4.98351	7.87492	STAG2
ornithine transport (GO:0015822)	1/7	0.205935	0.663336	4.98351	7.87492	SLC7A2
positive regulation of cellular senescence (GO:2000774)	1/7	0.205935	0.663336	4.98351	7.87492	YPEL3
pri-miRNA transcription from RNA polymerase II promoter (GO:0061614)	1/7	0.205935	0.663336	4.98351	7.87492	ETS1
melanocyte differentiation (GO:0030318)	1/7	0.205935	0.663336	4.98351	7.87492	CITED1
positive regulation of protein kinase C signaling (GO:0090037)	1/7	0.205935	0.663336	4.98351	7.87492	CD40
negative regulation of type 2 immune response (GO:0002829)	1/7	0.205935	0.663336	4.98351	7.87492	ANXA1
leukocyte aggregation (GO:0070486)	1/7	0.205935	0.663336	4.98351	7.87492	CD44
death-inducing signaling complex assembly (GO:0071550)	1/7	0.205935	0.663336	4.98351	7.87492	TNFRSF1A
release of sequestered calcium ion into cytosol by endoplasmic reticulum (GO:1903514)	1/7	0.205935	0.663336	4.98351	7.87492	NOL3
negative regulation of striated muscle tissue development (GO:0045843)	1/7	0.205935	0.663336	4.98351	7.87492	TGFB1
pteridine-containing compound biosynthetic process (GO:0042559)	1/7	0.205935	0.663336	4.98351	7.87492	ATPIF1
nuclear body organization (GO:0030575)	1/7	0.205935	0.663336	4.98351	7.87492	ETS1
positive regulation of autophagy of mitochondrion (GO:1903599)	1/7	0.205935	0.663336	4.98351	7.87492	ATPIF1
regulation of sterol transport (GO:0032371)	1/7	0.205935	0.663336	4.98351	7.87492	LRP1
regulation of T-helper 1 cell differentiation (GO:0045625)	1/7	0.205935	0.663336	4.98351	7.87492	ANXA1
negative regulation of dendrite morphogenesis (GO:0050774)	1/7	0.205935	0.663336	4.98351	7.87492	PTEN
central nervous system neuron axonogenesis (GO:0021955)	1/7	0.205935	0.663336	4.98351	7.87492	PTEN
formation of translation preinitiation complex (GO:0001731)	1/7	0.205935	0.663336	4.98351	7.87492	EIF2S3
box C/D snoRNP assembly (GO:0000492)	1/7	0.205935	0.663336	4.98351	7.87492	TAF9
fatty acid elongation, saturated fatty acid (GO:0019367)	1/7	0.205935	0.663336	4.98351	7.87492	ELOVL2
fatty acid elongation, polyunsaturated fatty acid (GO:0034626)	1/7	0.205935	0.663336	4.98351	7.87492	ELOVL2
regulation of memory T cell differentiation (GO:0043380)	1/7	0.205935	0.663336	4.98351	7.87492	CD46
vascular endothelial growth factor signaling pathway (GO:0038084)	1/7	0.205935	0.663336	4.98351	7.87492	NRP1
negative regulation of nitrogen compound metabolic process (GO:0051172)	1/7	0.205935	0.663336	4.98351	7.87492	TGFB1
positive regulation of macrophage migration (GO:1905523)	1/7	0.205935	0.663336	4.98351	7.87492	RARRES2
regulation of low-density lipoprotein particle receptor biosynthetic process (GO:0045714)	1/7	0.205935	0.663336	4.98351	7.87492	ITGAV
regulation of histone H3-K9 acetylation (GO:2000615)	1/7	0.205935	0.663336	4.98351	7.87492	ZNF451
membrane fusion involved in viral entry into host cell (GO:0039663)	1/7	0.205935	0.663336	4.98351	7.87492	NECTIN2
protein localization to cytoplasmic stress granule (GO:1903608)	1/7	0.205935	0.663336	4.98351	7.87492	DDX3X
positive regulation of inositol phosphate biosynthetic process (GO:0060732)	1/7	0.205935	0.663336	4.98351	7.87492	PTH1R
positive regulation of mitotic sister chromatid separation (GO:1901970)	1/7	0.205935	0.663336	4.98351	7.87492	RB1
granulocyte migration (GO:0097530)	1/7	0.205935	0.663336	4.98351	7.87492	ANXA1
positive regulation of RIG-I signaling pathway (GO:1900246)	1/7	0.205935	0.663336	4.98351	7.87492	DDX60
regulation of glucocorticoid receptor signaling pathway (GO:2000322)	1/7	0.205935	0.663336	4.98351	7.87492	PER1
endonucleolytic cleavage in ITS1 to separate SSU-rRNA from 5.8S rRNA and LSU-rRNA from tricistronic rRNA transcript (SSU-rRNA, 5.8S rRNA, LSU-rRNA) (GO:0000447)	1/7	0.205935	0.663336	4.98351	7.87492	RPS21
positive regulation of sequestering of triglyceride (GO:0010890)	1/7	0.205935	0.663336	4.98351	7.87492	LPL
regulation of norepinephrine secretion (GO:0014061)	1/7	0.205935	0.663336	4.98351	7.87492	ADRA2B
negative regulation of epidermal cell differentiation (GO:0045605)	1/7	0.205935	0.663336	4.98351	7.87492	SRSF6
fusion of virus membrane with host plasma membrane (GO:0019064)	1/7	0.205935	0.663336	4.98351	7.87492	NECTIN2
positive regulation of ceramide biosynthetic process (GO:2000304)	1/7	0.205935	0.663336	4.98351	7.87492	TNFRSF1A
pentose metabolic process (GO:0019321)	1/7	0.205935	0.663336	4.98351	7.87492	PHACTR1
tetrahydrofolate interconversion (GO:0035999)	1/7	0.205935	0.663336	4.98351	7.87492	ATPIF1
fatty acid elongation, monounsaturated fatty acid (GO:0034625)	1/7	0.205935	0.663336	4.98351	7.87492	ELOVL2
copper ion import (GO:0015677)	1/7	0.205935	0.663336	4.98351	7.87492	STEAP4
xenobiotic catabolic process (GO:0042178)	1/7	0.205935	0.663336	4.98351	7.87492	GSTM3
alditol metabolic process (GO:0019400)	1/7	0.205935	0.663336	4.98351	7.87492	GK5
SA node cell action potential (GO:0086015)	1/7	0.205935	0.663336	4.98351	7.87492	ANK2
tooth mineralization (GO:0034505)	1/7	0.205935	0.663336	4.98351	7.87492	COL1A1
positive regulation of macrophage chemotaxis (GO:0010759)	1/7	0.205935	0.663336	4.98351	7.87492	RARRES2
sensory organ morphogenesis (GO:0090596)	1/7	0.205935	0.663336	4.98351	7.87492	COL5A2
amino acid import across plasma membrane (GO:0089718)	1/7	0.205935	0.663336	4.98351	7.87492	SLC7A2
regulation of protein heterodimerization activity (GO:0043497)	1/7	0.205935	0.663336	4.98351	7.87492	CD36
marginal zone B cell differentiation (GO:0002315)	1/7	0.205935	0.663336	4.98351	7.87492	NOTCH2
positive regulation of CD4-positive, alpha-beta T cell activation (GO:2000516)	1/7	0.205935	0.663336	4.98351	7.87492	TGFBR2
long-chain fatty acid import (GO:0044539)	1/7	0.205935	0.663336	4.98351	7.87492	CD36
regulation of cellular response to insulin stimulus (GO:1900076)	1/7	0.205935	0.663336	4.98351	7.87492	NGFR
negative regulation of cyclin-dependent protein serine/threonine kinase activity involved in G1/S transition of mitotic cell cycle (GO:0031658)	1/7	0.205935	0.663336	4.98351	7.87492	PTEN
regulation of Cdc42 protein signal transduction (GO:0032489)	1/7	0.205935	0.663336	4.98351	7.87492	NRP1
cell morphogenesis involved in neuron differentiation (GO:0048667)	5/97	0.206377	0.663336	1.6279	2.56891	RB1;MEF2A;LUM;S100A6;PRELP
negative regulation of cell motility (GO:2000146)	5/97	0.206377	0.663336	1.6279	2.56891	IFITM1;DLC1;PTEN;FBLN1;VCL
rRNA processing (GO:0006364)	9/202	0.209953	0.663336	1.39816	2.18235	RPL7A;RPS27;UTP3;DDX47;MPHOSPH10;RPL37;RPS21;RPL6;SKIV2L2
positive regulation of multicellular organismal process (GO:0051240)	9/202	0.209953	0.663336	1.39816	2.18235	COL1A1;TGFB1;LRP1;IFI16;AGO2;SRSF6;INSL3;SOX5;TGFBR2
glutathione metabolic process (GO:0006749)	3/49	0.211506	0.663336	1.95207	3.03255	GGT5;GSTM3;GSTA1
protein autoubiquitination (GO:0051865)	3/49	0.211506	0.663336	1.95207	3.03255	RNF213;MDM2;BFAR
positive regulation of lipid kinase activity (GO:0090218)	2/27	0.217475	0.663336	2.39344	3.6516	PDGFRB;TGFB1
cardiac muscle cell development (GO:0055013)	2/27	0.217475	0.663336	2.39344	3.6516	PDGFRB;TTN
regulation of protein localization to nucleus (GO:1900180)	2/27	0.217475	0.663336	2.39344	3.6516	NGFR;TGFB1
regulation of extrinsic apoptotic signaling pathway in absence of ligand (GO:2001239)	2/27	0.217475	0.663336	2.39344	3.6516	HSPA1B;HSPA1A
transcription from RNA polymerase III promoter (GO:0006383)	2/27	0.217475	0.663336	2.39344	3.6516	ICE2;TROVE2
muscle fiber development (GO:0048747)	2/27	0.217475	0.663336	2.39344	3.6516	DMD;TTN
protein localization to chromosome (GO:0034502)	2/27	0.217475	0.663336	2.39344	3.6516	RB1;TINF2
nitrogen compound transport (GO:0071705)	4/74	0.218414	0.663336	1.71091	2.60292	HBB;SLC3A2;SLC38A2;SLC7A2
regulation of cellular protein metabolic process (GO:0032268)	3/50	0.220019	0.663336	1.91044	2.89249	CYFIP1;DDX6;TGFB1
myeloid leukocyte differentiation (GO:0002573)	3/50	0.220019	0.663336	1.91044	2.89249	IFI16;MYH9;TGFBR2
blood circulation (GO:0008015)	3/50	0.220019	0.663336	1.91044	2.89249	MYOF;SERPING1;AVPR1A
heart morphogenesis (GO:0003007)	3/50	0.220019	0.663336	1.91044	2.89249	TGFBR3;DLC1;TTN
negative regulation of protein phosphorylation (GO:0001933)	8/178	0.221177	0.663336	1.41044	2.12806	RB1;PRNP;SPRED1;DBNDD2;TGFB1;PTEN;FBLN1;DMD
retinoid metabolic process (GO:0001523)	4/75	0.225313	0.663336	1.68673	2.51367	LRP1;RARRES2;ALDH1A1;LPL
negative regulation of phosphorylation (GO:0042326)	4/75	0.225313	0.663336	1.68673	2.51367	PRNP;TGFB1;PTEN;FBLN1
negative regulation of cellular amide metabolic process (GO:0034249)	4/75	0.225313	0.663336	1.68673	2.51367	PRNP;DDX3X;CNOT2;ENC1
positive regulation of cell motility (GO:2000147)	8/179	0.225522	0.663336	1.40212	2.08823	PDGFRB;COL1A1;SPAG9;TGFB1;HSPA5;HGF;LAMB1;CYR61
negative regulation of neuron projection development (GO:0010977)	3/51	0.2286	0.663336	1.87054	2.76051	NGFR;PTEN;ITM2C
response to organonitrogen compound (GO:0010243)	3/51	0.2286	0.663336	1.87054	2.76051	SEL1L;AVPR1A;MARCH6
carboxylic acid transport (GO:0046942)	3/51	0.2286	0.663336	1.87054	2.76051	SLC3A2;SLC38A2;SLC7A2
regulation of vasculature development (GO:1901342)	2/28	0.229519	0.663336	2.30126	3.38693	SP100;ETS1
neuron projection extension (GO:1990138)	2/28	0.229519	0.663336	2.30126	3.38693	NRP1;CYFIP1
negative regulation of intracellular steroid hormone receptor signaling pathway (GO:0033144)	2/28	0.229519	0.663336	2.30126	3.38693	PER1;CNOT2
carboxylic acid catabolic process (GO:0046395)	2/28	0.229519	0.663336	2.30126	3.38693	TGFB1;CD44
aerobic respiration (GO:0009060)	2/28	0.229519	0.663336	2.30126	3.38693	MT-ND4;MT-CO3
positive regulation of phosphate metabolic process (GO:0045937)	2/28	0.229519	0.663336	2.30126	3.38693	NRP1;PTH1R
positive regulation of sprouting angiogenesis (GO:1903672)	2/28	0.229519	0.663336	2.30126	3.38693	ANXA1;AKT3
chondrocyte differentiation (GO:0002062)	2/28	0.229519	0.663336	2.30126	3.38693	TGFB1;NOV
positive regulation of phospholipid metabolic process (GO:1903727)	2/28	0.229519	0.663336	2.30126	3.38693	PDGFRB;TGFB1
regulation of NIK/NF-kappaB signaling (GO:1901222)	2/28	0.229519	0.663336	2.30126	3.38693	SASH1;LIMS1
ventricular septum development (GO:0003281)	2/28	0.229519	0.663336	2.30126	3.38693	TGFBR3;TGFBR2
regulation of cell morphogenesis (GO:0022604)	2/28	0.229519	0.663336	2.30126	3.38693	SPARC;CD44
positive regulation of fibroblast proliferation (GO:0048146)	2/28	0.229519	0.663336	2.30126	3.38693	FN1;S100A6
protein processing (GO:0016485)	5/101	0.229833	0.663336	1.55975	2.29345	SPCS3;C1R;SPPL2A;CPE;AEBP1
ER to Golgi vesicle-mediated transport (GO:0006888)	8/180	0.229898	0.663336	1.3939	2.04919	F8;GOLGB1;COPZ2;ANK2;SPTAN1;SPTBN1;CTSC;SEC31A
positive regulation of protein kinase B signaling (GO:0051897)	6/127	0.230209	0.663336	1.48536	2.18165	SEMA5A;PDGFRB;KITLG;TGFB1;HGF;PIK3R1
negative regulation of response to stimulus (GO:0048585)	6/127	0.230209	0.663336	1.48536	2.18165	PDGFRB;NCOR2;COL3A1;TGFB1;AKT3;AES
regulation of vascular associated smooth muscle cell migration (GO:1904752)	1/8	0.231672	0.663336	4.27136	6.24658	PRKG1
biomineral tissue development (GO:0031214)	1/8	0.231672	0.663336	4.27136	6.24658	COL1A1
neuron projection extension involved in neuron projection guidance (GO:1902284)	1/8	0.231672	0.663336	4.27136	6.24658	NRP1
barbed-end actin filament capping (GO:0051016)	1/8	0.231672	0.663336	4.27136	6.24658	ADD1
cell migration involved in heart development (GO:0060973)	1/8	0.231672	0.663336	4.27136	6.24658	PDGFRB
regulation of establishment of protein localization to mitochondrion (GO:1903747)	1/8	0.231672	0.663336	4.27136	6.24658	ATPIF1
positive regulation of cell aging (GO:0090343)	1/8	0.231672	0.663336	4.27136	6.24658	YPEL3
positive regulation of isotype switching (GO:0045830)	1/8	0.231672	0.663336	4.27136	6.24658	TGFB1
myelin maintenance (GO:0043217)	1/8	0.231672	0.663336	4.27136	6.24658	PTEN
ventricular cardiac muscle cell membrane repolarization (GO:0099625)	1/8	0.231672	0.663336	4.27136	6.24658	KCNJ8
phenol-containing compound biosynthetic process (GO:0046189)	1/8	0.231672	0.663336	4.27136	6.24658	CITED1
establishment of integrated proviral latency (GO:0075713)	1/8	0.231672	0.663336	4.27136	6.24658	PSIP1
negative regulation of platelet aggregation (GO:0090331)	1/8	0.231672	0.663336	4.27136	6.24658	PRKG1
positive regulation of alpha-beta T cell differentiation (GO:0046638)	1/8	0.231672	0.663336	4.27136	6.24658	TGFBR2
intestinal cholesterol absorption (GO:0030299)	1/8	0.231672	0.663336	4.27136	6.24658	CD36
positive regulation of transforming growth factor beta production (GO:0071636)	1/8	0.231672	0.663336	4.27136	6.24658	CD46
positive regulation of mitotic metaphase/anaphase transition (GO:0045842)	1/8	0.231672	0.663336	4.27136	6.24658	RB1
SMAD protein complex assembly (GO:0007183)	1/8	0.231672	0.663336	4.27136	6.24658	TGFB1
nuclear-transcribed mRNA catabolic process, deadenylation-independent decay (GO:0031086)	1/8	0.231672	0.663336	4.27136	6.24658	PNRC2
regulation of protein deacetylation (GO:0090311)	1/8	0.231672	0.663336	4.27136	6.24658	SPRED1
regulation of PERK-mediated unfolded protein response (GO:1903897)	1/8	0.231672	0.663336	4.27136	6.24658	HSPA5
regulation of muscle organ development (GO:0048634)	1/8	0.231672	0.663336	4.27136	6.24658	TGFB1
phagolysosome assembly (GO:0001845)	1/8	0.231672	0.663336	4.27136	6.24658	RAB14
axon extension involved in axon guidance (GO:0048846)	1/8	0.231672	0.663336	4.27136	6.24658	NRP1
excitatory synapse assembly (GO:1904861)	1/8	0.231672	0.663336	4.27136	6.24658	PTEN
plasma membrane to endosome transport (GO:0048227)	1/8	0.231672	0.663336	4.27136	6.24658	RAB5B
atrial cardiac muscle cell to AV node cell signaling (GO:0086026)	1/8	0.231672	0.663336	4.27136	6.24658	ANK2
insulin metabolic process (GO:1901142)	1/8	0.231672	0.663336	4.27136	6.24658	CPE
central nervous system myelination (GO:0022010)	1/8	0.231672	0.663336	4.27136	6.24658	PTEN
positive regulation of catenin import into nucleus (GO:0035413)	1/8	0.231672	0.663336	4.27136	6.24658	SEMA5A
deadenylation-dependent decapping of nuclear-transcribed mRNA (GO:0000290)	1/8	0.231672	0.663336	4.27136	6.24658	PAN3
positive regulation of IRE1-mediated unfolded protein response (GO:1903896)	1/8	0.231672	0.663336	4.27136	6.24658	HSPA1A
regulation of chemokine secretion (GO:0090196)	1/8	0.231672	0.663336	4.27136	6.24658	LPL
kynurenine metabolic process (GO:0070189)	1/8	0.231672	0.663336	4.27136	6.24658	TDO2
angiogenesis involved in wound healing (GO:0060055)	1/8	0.231672	0.663336	4.27136	6.24658	MCAM
protein localization to endosome (GO:0036010)	1/8	0.231672	0.663336	4.27136	6.24658	NRP1
regulation of aspartic-type endopeptidase activity involved in amyloid precursor protein catabolic process (GO:1902959)	1/8	0.231672	0.663336	4.27136	6.24658	ROCK2
positive regulation of regulatory T cell differentiation (GO:0045591)	1/8	0.231672	0.663336	4.27136	6.24658	CD46
positive regulation of immunoglobulin mediated immune response (GO:0002891)	1/8	0.231672	0.663336	4.27136	6.24658	NECTIN2
regulation of protein ADP-ribosylation (GO:0010835)	1/8	0.231672	0.663336	4.27136	6.24658	TINF2
cardiac muscle hypertrophy (GO:0003300)	1/8	0.231672	0.663336	4.27136	6.24658	TTN
phospholipid scrambling (GO:0017121)	1/8	0.231672	0.663336	4.27136	6.24658	PLSCR4
polyol transport (GO:0015791)	1/8	0.231672	0.663336	4.27136	6.24658	SLC5A3
negative regulation of exocytosis (GO:0045920)	1/8	0.231672	0.663336	4.27136	6.24658	ANXA1
membrane lipid catabolic process (GO:0046466)	1/8	0.231672	0.663336	4.27136	6.24658	SGPL1
positive regulation of mitochondrial membrane permeability involved in apoptotic process (GO:1902110)	1/8	0.231672	0.663336	4.27136	6.24658	BNIP3L
monocyte activation (GO:0042117)	1/8	0.231672	0.663336	4.27136	6.24658	ADAM9
positive regulation of production of miRNAs involved in gene silencing by miRNA (GO:1903800)	1/8	0.231672	0.663336	4.27136	6.24658	TGFB1
regulation of T-helper 2 cell differentiation (GO:0045628)	1/8	0.231672	0.663336	4.27136	6.24658	ANXA1
regulation of cilium movement (GO:0003352)	1/8	0.231672	0.663336	4.27136	6.24658	C21ORF59
positive regulation of chemokine secretion (GO:0090197)	1/8	0.231672	0.663336	4.27136	6.24658	LPL
glycerol-3-phosphate metabolic process (GO:0006072)	1/8	0.231672	0.663336	4.27136	6.24658	GK5
interleukin-1 beta secretion (GO:0050702)	1/8	0.231672	0.663336	4.27136	6.24658	CD36
response to interleukin-1 (GO:0070555)	4/76	0.232268	0.664252	1.66322	2.42807	CITED1;TAF9;RC3H1;AES
positive regulation of phosphorylation (GO:0042327)	9/208	0.234114	0.668737	1.35558	1.96823	PDGFRB;NRP1;CD40;TGFB1;ROCK2;HGF;RARRES2;NPTN;CYR61
regulation of cell-matrix adhesion (GO:0001952)	3/52	0.237242	0.669228	1.83227	2.63604	ROCK2;RASA1;CD36
regulation of striated muscle contraction (GO:0006942)	2/29	0.241606	0.669228	2.21592	3.14759	DMD;ANK2
cardiac muscle cell action potential (GO:0086001)	2/29	0.241606	0.669228	2.21592	3.14759	DMD;ANK2
regulation of keratinocyte differentiation (GO:0045616)	2/29	0.241606	0.669228	2.21592	3.14759	ROCK2;SRSF6
regulation of activated T cell proliferation (GO:0046006)	2/29	0.241606	0.669228	2.21592	3.14759	PRNP;RC3H1
semaphorin-plexin signaling pathway (GO:0071526)	2/29	0.241606	0.669228	2.21592	3.14759	NRP1;PLXNB2
amino acid transmembrane transport (GO:0003333)	2/29	0.241606	0.669228	2.21592	3.14759	SLC3A2;SLC38A2
positive regulation of protein import into nucleus (GO:0042307)	3/53	0.24594	0.669228	1.79553	2.51854	SEMA5A;TGFB1;PIK3R1
positive regulation of tyrosine phosphorylation of STAT protein (GO:0042531)	3/53	0.24594	0.669228	1.79553	2.51854	CD40;PARP14;TNFRSF1A
protein localization to plasma membrane (GO:0072659)	6/130	0.246216	0.669228	1.4492	2.03112	TSPAN15;ROCK2;ANK2;SPTBN1;S100A10;TNFRSF1A
negative regulation of mitotic cell cycle phase transition (GO:1901991)	4/79	0.253427	0.669228	1.59644	2.1914	RB1;PSMD9;PTEN;PSMB8
activation of cysteine-type endopeptidase activity involved in apoptotic process (GO:0006919)	4/79	0.253427	0.669228	1.59644	2.1914	CASP8AP2;NGFR;DAP;DLC1
regulation of actin cytoskeleton reorganization (GO:2000249)	2/30	0.253719	0.669228	2.13667	2.9305	NRP1;ARHGDIB
regulation of cell migration involved in sprouting angiogenesis (GO:0090049)	2/30	0.253719	0.669228	2.13667	2.9305	ANXA1;AKT3
connective tissue development (GO:0061448)	2/30	0.253719	0.669228	2.13667	2.9305	ITGB8;CD44
acylglycerol catabolic process (GO:0046464)	2/30	0.253719	0.669228	2.13667	2.9305	FABP5;LPL
fatty-acyl-CoA biosynthetic process (GO:0046949)	2/30	0.253719	0.669228	2.13667	2.9305	SCD;ELOVL2
positive regulation of phospholipase C activity (GO:0010863)	2/30	0.253719	0.669228	2.13667	2.9305	PDGFRB;AVPR1A
positive regulation of reactive oxygen species biosynthetic process (GO:1903428)	2/30	0.253719	0.669228	2.13667	2.9305	HBB;CD36
positive regulation of response to stimulus (GO:0048584)	3/54	0.254686	0.669228	1.76024	2.40752	TGFB1;TAF9;YPEL3
negative regulation of interleukin-17 production (GO:0032700)	1/9	0.256576	0.669228	3.73725	5.0839	PRNP
very-low-density lipoprotein particle remodeling (GO:0034372)	1/9	0.256576	0.669228	3.73725	5.0839	LPL
regulation of immunoglobulin secretion (GO:0051023)	1/9	0.256576	0.669228	3.73725	5.0839	HLA-E
negative regulation of leukocyte chemotaxis (GO:0002689)	1/9	0.256576	0.669228	3.73725	5.0839	NOV
regulation of macrophage cytokine production (GO:0010935)	1/9	0.256576	0.669228	3.73725	5.0839	TGFB1
ATF6-mediated unfolded protein response (GO:0036500)	1/9	0.256576	0.669228	3.73725	5.0839	HSPA5
regulation of organ growth (GO:0046620)	1/9	0.256576	0.669228	3.73725	5.0839	PTEN
regulation of microtubule-based movement (GO:0060632)	1/9	0.256576	0.669228	3.73725	5.0839	C21ORF59
regulation of mast cell activation (GO:0033003)	1/9	0.256576	0.669228	3.73725	5.0839	NECTIN2
regulation of endothelial cell differentiation (GO:0045601)	1/9	0.256576	0.669228	3.73725	5.0839	APOLD1
mature B cell differentiation involved in immune response (GO:0002313)	1/9	0.256576	0.669228	3.73725	5.0839	NOTCH2
positive regulation of natural killer cell mediated cytotoxicity directed against tumor cell target (GO:0002860)	1/9	0.256576	0.669228	3.73725	5.0839	NECTIN2
neurotrophin TRK receptor signaling pathway (GO:0048011)	1/9	0.256576	0.669228	3.73725	5.0839	NGFR
negative regulation of natural killer cell mediated cytotoxicity (GO:0045953)	1/9	0.256576	0.669228	3.73725	5.0839	HLA-E
negative regulation of tyrosine phosphorylation of STAT protein (GO:0042532)	1/9	0.256576	0.669228	3.73725	5.0839	PARP14
indolalkylamine catabolic process (GO:0046218)	1/9	0.256576	0.669228	3.73725	5.0839	TDO2
positive regulation of immunoglobulin secretion (GO:0051024)	1/9	0.256576	0.669228	3.73725	5.0839	HLA-E
interleukin-1 beta production (GO:0032611)	1/9	0.256576	0.669228	3.73725	5.0839	CD36
small nucleolar ribonucleoprotein complex assembly (GO:0000491)	1/9	0.256576	0.669228	3.73725	5.0839	TAF9
maintenance of protein localization in endoplasmic reticulum (GO:0035437)	1/9	0.256576	0.669228	3.73725	5.0839	HSPA5
ATP synthesis coupled electron transport (GO:0042773)	1/9	0.256576	0.669228	3.73725	5.0839	MT-CO2
central nervous system neuron development (GO:0021954)	1/9	0.256576	0.669228	3.73725	5.0839	PTEN
chylomicron remodeling (GO:0034371)	1/9	0.256576	0.669228	3.73725	5.0839	LPL
semaphorin-plexin signaling pathway involved in axon guidance (GO:1902287)	1/9	0.256576	0.669228	3.73725	5.0839	PLXNB2
establishment of viral latency (GO:0019043)	1/9	0.256576	0.669228	3.73725	5.0839	PSIP1
regulation of sensory perception of pain (GO:0051930)	1/9	0.256576	0.669228	3.73725	5.0839	NOV
response to leucine (GO:0043201)	1/9	0.256576	0.669228	3.73725	5.0839	UBR2
virion attachment to host cell (GO:0019062)	1/9	0.256576	0.669228	3.73725	5.0839	NECTIN2
negative regulation of phosphatidylinositol 3-kinase signaling (GO:0014067)	1/9	0.256576	0.669228	3.73725	5.0839	PTEN
interleukin-1 secretion (GO:0050701)	1/9	0.256576	0.669228	3.73725	5.0839	CD36
positive regulation of natural killer cell mediated immune response to tumor cell (GO:0002857)	1/9	0.256576	0.669228	3.73725	5.0839	NECTIN2
sympathetic ganglion development (GO:0061549)	1/9	0.256576	0.669228	3.73725	5.0839	NRP1
peptidyl-amino acid modification (GO:0018193)	1/9	0.256576	0.669228	3.73725	5.0839	MDM2
Golgi vesicle budding (GO:0048194)	1/9	0.256576	0.669228	3.73725	5.0839	SEC31A
regulation of striated muscle tissue development (GO:0016202)	1/9	0.256576	0.669228	3.73725	5.0839	TGFB1
podosome assembly (GO:0071800)	1/9	0.256576	0.669228	3.73725	5.0839	SH3PXD2A
production of siRNA involved in RNA interference (GO:0030422)	1/9	0.256576	0.669228	3.73725	5.0839	AGO2
intestinal lipid absorption (GO:0098856)	1/9	0.256576	0.669228	3.73725	5.0839	CD36
Notch signaling involved in heart development (GO:0061314)	1/9	0.256576	0.669228	3.73725	5.0839	NOTCH2
atrioventricular valve development (GO:0003171)	1/9	0.256576	0.669228	3.73725	5.0839	TGFBR2
regulation of sequestering of calcium ion (GO:0051282)	1/9	0.256576	0.669228	3.73725	5.0839	ANK2
postsynaptic density organization (GO:0097106)	1/9	0.256576	0.669228	3.73725	5.0839	PTEN
response to interleukin-4 (GO:0070670)	1/9	0.256576	0.669228	3.73725	5.0839	CITED1
ether lipid metabolic process (GO:0046485)	1/9	0.256576	0.669228	3.73725	5.0839	PLA2G16
regulation of hair cycle (GO:0042634)	1/9	0.256576	0.669228	3.73725	5.0839	PER1
potassium ion import across plasma membrane (GO:1990573)	1/9	0.256576	0.669228	3.73725	5.0839	KCNJ8
cellular response to leucine (GO:0071233)	1/9	0.256576	0.669228	3.73725	5.0839	UBR2
negative regulation of lipid localization (GO:1905953)	1/9	0.256576	0.669228	3.73725	5.0839	ITGAV
T cell mediated immunity (GO:0002456)	1/9	0.256576	0.669228	3.73725	5.0839	CD46
negative regulation of amyloid-beta formation (GO:1902430)	1/9	0.256576	0.669228	3.73725	5.0839	PRNP
positive regulation of vascular endothelial cell proliferation (GO:1905564)	1/9	0.256576	0.669228	3.73725	5.0839	AKT3
neuron projection organization (GO:0106027)	1/9	0.256576	0.669228	3.73725	5.0839	PRNP
RNA splicing (GO:0008380)	5/106	0.260153	0.669228	1.48215	1.99569	SNRPN;DDX47;MPHOSPH10;NOL3;SRSF10
regulation of phosphatidylinositol 3-kinase signaling (GO:0014066)	4/80	0.260568	0.669228	1.57535	2.11867	PDGFRB;HGF;PTEN;C3ORF58
positive regulation of cysteine-type endopeptidase activity (GO:2001056)	3/55	0.263475	0.669228	1.7263	2.30253	DDX3X;ASPH;IFI16
regulation of RNA splicing (GO:0043484)	3/55	0.263475	0.669228	1.7263	2.30253	AHNAK;PIK3R1;SRSF10
cellular protein localization (GO:0034613)	13/327	0.264178	0.669228	1.24126	1.65227	NGFR;RAB5B;SEPT11;COPZ2;ANK2;CTTN;RAB14;RAB24;CPE;DMD;FERMT2;VCL;SEC31A
regulation of glucose import (GO:0046324)	2/31	0.265845	0.669228	2.06288	2.73299	NGFR;PIK3R1
protein destabilization (GO:0031648)	2/31	0.265845	0.669228	2.06288	2.73299	PRNP;MDM2
receptor-mediated endocytosis (GO:0006898)	8/188	0.265917	0.669228	1.33139	1.76352	COLEC11;SPARC;CTTN;LRP1;DLC1;CANX;HBB;CD36
regulation of protein secretion (GO:0050708)	5/107	0.266329	0.669228	1.46754	1.94159	MARCKS;TGFB1;ADAM9;MYH10;TTN
BMP signaling pathway (GO:0030509)	4/81	0.267748	0.669228	1.55481	2.04879	TGFBR3;USP15;TGFB1;SMAD5
protein catabolic process (GO:0030163)	4/81	0.267748	0.669228	1.55481	2.04879	MGEA5;MARCH6;PSMB8;CUL4B
chromosome organization (GO:0051276)	3/56	0.2723	0.669228	1.69364	2.20317	TOP2B;INSL3;CUL4B
ribosome assembly (GO:0042255)	3/56	0.2723	0.669228	1.69364	2.20317	DDX3X;RPS27;RPL6
chordate embryonic development (GO:0043009)	3/56	0.2723	0.669228	1.69364	2.20317	COL1A1;TGFB1;RARRES2
phagocytosis (GO:0006909)	6/135	0.273563	0.669228	1.39267	1.80521	ANXA1;LRP1;TRBC2;MYH9;ITGAV;GULP1
DNA damage response, signal transduction by p53 class mediator (GO:0030330)	4/82	0.274962	0.669228	1.5348	1.98161	SP100;CNOT2;MDM2;MDM4
positive regulation of transmembrane receptor protein serine/threonine kinase signaling pathway (GO:0090100)	4/82	0.274962	0.669228	1.5348	1.98161	GDF11;TGFB1;CITED1;CYR61
negative regulation of binding (GO:0051100)	4/82	0.274962	0.669228	1.5348	1.98161	SP100;IFI16;USP33;AES
dendrite morphogenesis (GO:0048813)	2/32	0.277969	0.669228	1.99401	2.55283	MEF2A;PTEN
sister chromatid segregation (GO:0000819)	2/32	0.277969	0.669228	1.99401	2.55283	RB1;TOP2B
cyclic-nucleotide-mediated signaling (GO:0019935)	2/32	0.277969	0.669228	1.99401	2.55283	GUCY1B3;CD36
regulation of nitric oxide biosynthetic process (GO:0045428)	2/32	0.277969	0.669228	1.99401	2.55283	HBB;CD36
positive regulation of cysteine-type endopeptidase activity involved in apoptotic process (GO:0043280)	5/109	0.278776	0.669228	1.43917	1.83832	NGFR;CASP8AP2;DAP;DDX3X;DLC1
Wnt signaling pathway (GO:0016055)	5/109	0.278776	0.669228	1.43917	1.83832	WNT6;DDX3X;PTEN;CPE;FERMT2
positive regulation of epidermal growth factor-activated receptor activity (GO:0045741)	1/10	0.280673	0.669228	3.32183	4.22059	ADRA2B
negative regulation of response to cytokine stimulus (GO:0060761)	1/10	0.280673	0.669228	3.32183	4.22059	AES
glomerular filtration (GO:0003094)	1/10	0.280673	0.669228	3.32183	4.22059	MCAM
regulation of phospholipase C activity (GO:1900274)	1/10	0.280673	0.669228	3.32183	4.22059	PDGFRB
protein deglycosylation (GO:0006517)	1/10	0.280673	0.669228	3.32183	4.22059	MGEA5
membrane raft organization (GO:0031579)	1/10	0.280673	0.669228	3.32183	4.22059	S100A10
ganglion development (GO:0061548)	1/10	0.280673	0.669228	3.32183	4.22059	NRP1
cellular response to growth hormone stimulus (GO:0071378)	1/10	0.280673	0.669228	3.32183	4.22059	PIK3R1
regulation of myeloid leukocyte differentiation (GO:0002761)	1/10	0.280673	0.669228	3.32183	4.22059	FAM213A
3'-UTR-mediated mRNA destabilization (GO:0061158)	1/10	0.280673	0.669228	3.32183	4.22059	RC3H1
macrophage chemotaxis (GO:0048246)	1/10	0.280673	0.669228	3.32183	4.22059	LGALS3
positive regulation of transcription from RNA polymerase III promoter (GO:0045945)	1/10	0.280673	0.669228	3.32183	4.22059	ICE2
energy coupled proton transmembrane transport, against electrochemical gradient (GO:0015988)	1/10	0.280673	0.669228	3.32183	4.22059	MT-ND4
regulation of Arp2/3 complex-mediated actin nucleation (GO:0034315)	1/10	0.280673	0.669228	3.32183	4.22059	CYFIP1
presynaptic membrane assembly (GO:0097105)	1/10	0.280673	0.669228	3.32183	4.22059	PTEN
positive regulation of alcohol biosynthetic process (GO:1902932)	1/10	0.280673	0.669228	3.32183	4.22059	PTH1R
positive regulation of amyloid-beta formation (GO:1902004)	1/10	0.280673	0.669228	3.32183	4.22059	ROCK2
skeletal muscle thin filament assembly (GO:0030240)	1/10	0.280673	0.669228	3.32183	4.22059	TTN
contractile actin filament bundle assembly (GO:0030038)	1/10	0.280673	0.669228	3.32183	4.22059	PHACTR1
regulation of NLRP3 inflammasome complex assembly (GO:1900225)	1/10	0.280673	0.669228	3.32183	4.22059	CD36
regulation of actin filament-based movement (GO:1903115)	1/10	0.280673	0.669228	3.32183	4.22059	ANK2
mesenchymal to epithelial transition (GO:0060231)	1/10	0.280673	0.669228	3.32183	4.22059	CITED1
cellular copper ion homeostasis (GO:0006878)	1/10	0.280673	0.669228	3.32183	4.22059	PRNP
regulation of amyloid-beta clearance (GO:1900221)	1/10	0.280673	0.669228	3.32183	4.22059	LRP1
regulation of transforming growth factor beta production (GO:0071634)	1/10	0.280673	0.669228	3.32183	4.22059	CD46
positive regulation of cardiac muscle cell differentiation (GO:2000727)	1/10	0.280673	0.669228	3.32183	4.22059	TGFB1
tryptophan metabolic process (GO:0006568)	1/10	0.280673	0.669228	3.32183	4.22059	TDO2
androgen biosynthetic process (GO:0006702)	1/10	0.280673	0.669228	3.32183	4.22059	CYP17A1
glycoprotein catabolic process (GO:0006516)	1/10	0.280673	0.669228	3.32183	4.22059	MGEA5
negative regulation of B cell proliferation (GO:0030889)	1/10	0.280673	0.669228	3.32183	4.22059	RC3H1
macrophage migration (GO:1905517)	1/10	0.280673	0.669228	3.32183	4.22059	LGALS3
regulation of natural killer cell mediated cytotoxicity directed against tumor cell target (GO:0002858)	1/10	0.280673	0.669228	3.32183	4.22059	NECTIN2
positive regulation of reproductive process (GO:2000243)	1/10	0.280673	0.669228	3.32183	4.22059	AGO2
myeloid dendritic cell differentiation (GO:0043011)	1/10	0.280673	0.669228	3.32183	4.22059	TGFBR2
insulin-like growth factor receptor signaling pathway (GO:0048009)	1/10	0.280673	0.669228	3.32183	4.22059	PIK3R1
positive regulation of T cell receptor signaling pathway (GO:0050862)	1/10	0.280673	0.669228	3.32183	4.22059	NECTIN2
actin filament capping (GO:0051693)	1/10	0.280673	0.669228	3.32183	4.22059	ADD1
cytochrome complex assembly (GO:0017004)	1/10	0.280673	0.669228	3.32183	4.22059	MT-CO3
negative regulation of protein maturation (GO:1903318)	1/10	0.280673	0.669228	3.32183	4.22059	PRNP
neuron projection fasciculation (GO:0106030)	1/10	0.280673	0.669228	3.32183	4.22059	SEMA5A
negative regulation of transcription from RNA polymerase II promoter in response to stress (GO:0097201)	1/10	0.280673	0.669228	3.32183	4.22059	HSPA1A
regulation of phospholipase activity (GO:0010517)	1/10	0.280673	0.669228	3.32183	4.22059	LRP1
negative regulation of intracellular estrogen receptor signaling pathway (GO:0033147)	1/10	0.280673	0.669228	3.32183	4.22059	CNOT2
glucocorticoid metabolic process (GO:0008211)	1/10	0.280673	0.669228	3.32183	4.22059	CYP17A1
stress fiber assembly (GO:0043149)	1/10	0.280673	0.669228	3.32183	4.22059	PHACTR1
positive regulation of interleukin-13 production (GO:0032736)	1/10	0.280673	0.669228	3.32183	4.22059	HLA-E
positive regulation of lipid localization (GO:1905954)	1/10	0.280673	0.669228	3.32183	4.22059	LRP1
protein kinase A signaling (GO:0010737)	1/10	0.280673	0.669228	3.32183	4.22059	TTN
positive regulation of execution phase of apoptosis (GO:1900119)	1/10	0.280673	0.669228	3.32183	4.22059	DLC1
glucocorticoid biosynthetic process (GO:0006704)	1/10	0.280673	0.669228	3.32183	4.22059	CYP17A1
negative regulation of homotypic cell-cell adhesion (GO:0034111)	1/10	0.280673	0.669228	3.32183	4.22059	PRKG1
complement activation, lectin pathway (GO:0001867)	1/10	0.280673	0.669228	3.32183	4.22059	COLEC11
tryptophan catabolic process (GO:0006569)	1/10	0.280673	0.669228	3.32183	4.22059	TDO2
regulation of phospholipid metabolic process (GO:1903725)	1/10	0.280673	0.669228	3.32183	4.22059	PIK3R1
regulation of plasminogen activation (GO:0010755)	1/10	0.280673	0.669228	3.32183	4.22059	CLEC3B
positive regulation of nuclease activity (GO:0032075)	1/10	0.280673	0.669228	3.32183	4.22059	HSPA1A
pulmonary valve development (GO:0003177)	1/10	0.280673	0.669228	3.32183	4.22059	NOTCH2
regulation of T cell apoptotic process (GO:0070232)	1/10	0.280673	0.669228	3.32183	4.22059	LGALS3
thyroid hormone generation (GO:0006590)	1/10	0.280673	0.669228	3.32183	4.22059	CPQ
IRE1-mediated unfolded protein response (GO:0036498)	3/57	0.281157	0.669228	1.66219	2.10905	HSPA5;ADD1;SEC31A
epidermal growth factor receptor signaling pathway (GO:0007173)	3/57	0.281157	0.669228	1.66219	2.10905	TGFB1;PIK3R1;PAG1
cellular respiration (GO:0045333)	3/57	0.281157	0.669228	1.66219	2.10905	MT-ND4;MT-CO3;MT-ND1
viral gene expression (GO:0019080)	5/110	0.285043	0.669228	1.42539	1.78903	RPL7A;RPS27;RPL37;RPS21;RPL6
regulation of mitotic nuclear division (GO:0007088)	4/84	0.289484	0.669228	1.49627	1.85486	PDGFRB;STAG2;HSPA1B;HSPA1A
regulation of neuron differentiation (GO:0045664)	4/84	0.289484	0.669228	1.49627	1.85486	PTEN;TCF4;ADRA2B;C16ORF52
negative regulation of transcription from RNA polymerase II promoter (GO:0000122)	21/565	0.289693	0.669228	1.15797	1.43464	RB1;MEF2A;ZNF254;ZNF451;SP100;CBX5;FHL2;AEBP1;CXXC5;HIC1;AES;ETV6;NCOR2;PER1;ZEB2;IFI16;CNOT2;MDM2;MDM4;HSPA1A;ZNF431
receptor metabolic process (GO:0043112)	3/58	0.290039	0.669228	1.63188	2.01985	TGFB1;LRP1;CD36
ubiquitin-dependent ERAD pathway (GO:0030433)	3/58	0.290039	0.669228	1.63188	2.01985	HSPA5;SEL1L;MARCH6
activation of MAPKK activity (GO:0000186)	2/33	0.29008	0.669228	1.92959	2.38806	TAOK1;ADAM9
cellular response to glucose starvation (GO:0042149)	2/33	0.29008	0.669228	1.92959	2.38806	IFI16;HSPA5
positive regulation of biomineral tissue development (GO:0070169)	2/33	0.29008	0.669228	1.92959	2.38806	WNT6;TGFB1
regulation of protein binding (GO:0043393)	5/111	0.291336	0.669228	1.41187	1.74122	LRP1;USP33;CD36;ADD1;AES
phosphatidylinositol metabolic process (GO:0046488)	5/112	0.297654	0.669228	1.3986	1.69486	PDGFRB;PLA2G16;RAB14;PTEN;PIK3R1
sterol metabolic process (GO:0016125)	3/59	0.29894	0.669228	1.60266	1.93523	CYP51A1;MSMO1;CYP17A1
keratinocyte differentiation (GO:0030216)	3/59	0.29894	0.669228	1.60266	1.93523	ANXA1;ADAM9;TXNIP
response to lipid (GO:0033993)	6/140	0.301588	0.669228	1.34035	1.60668	NGFR;CD40;TGFB1;CITED1;CD36;TNFRSF1A
negative regulation of sequence-specific DNA binding transcription factor activity (GO:0043433)	6/140	0.301588	0.669228	1.34035	1.60668	RB1;PRNP;DAP;SP100;PHB2;ZNF431
inorganic cation transmembrane transport (GO:0098662)	6/140	0.301588	0.669228	1.34035	1.60668	ATP5S;ATP5B;SCN7A;ITGAV;ATP5O;ATP5J2
regulation of interleukin-8 production (GO:0032677)	2/34	0.302165	0.669228	1.8692	2.23702	HSPA1B;HSPA1A
negative regulation of DNA binding (GO:0043392)	2/34	0.302165	0.669228	1.8692	2.23702	SP100;IFI16
ncRNA metabolic process (GO:0034660)	2/34	0.302165	0.669228	1.8692	2.23702	ZCCHC11;AGO2
response to peptide (GO:1901652)	2/34	0.302165	0.669228	1.8692	2.23702	PRNP;AVPR1A
positive regulation of DNA binding (GO:0043388)	2/34	0.302165	0.669228	1.8692	2.23702	RB1;TGFB1
ventricular cardiac muscle tissue morphogenesis (GO:0055010)	2/34	0.302165	0.669228	1.8692	2.23702	TGFBR3;TGFB1
regulation of alcohol biosynthetic process (GO:1902930)	2/34	0.302165	0.669228	1.8692	2.23702	SCD;CYP51A1
negative regulation of T cell activation (GO:0050868)	2/34	0.302165	0.669228	1.8692	2.23702	LGALS3;PAG1
negative regulation of endothelial cell migration (GO:0010596)	2/34	0.302165	0.669228	1.8692	2.23702	SP100;TGFB1
positive regulation of chemokine production (GO:0032722)	2/34	0.302165	0.669228	1.8692	2.23702	DDX3X;LPL
cellular macromolecular complex assembly (GO:0034622)	2/34	0.302165	0.669228	1.8692	2.23702	DMD;TCF4
positive regulation of endothelial cell apoptotic process (GO:2000353)	1/11	0.303991	0.669228	2.98949	3.55976	CD40
regulation of stem cell population maintenance (GO:2000036)	1/11	0.303991	0.669228	2.98949	3.55976	CNOT2
atrial septum morphogenesis (GO:0060413)	1/11	0.303991	0.669228	2.98949	3.55976	NOTCH2
interleukin-27-mediated signaling pathway (GO:0070106)	1/11	0.303991	0.669228	2.98949	3.55976	CANX
positive regulation of cell cycle phase transition (GO:1901989)	1/11	0.303991	0.669228	2.98949	3.55976	PHB2
import across plasma membrane (GO:0098739)	1/11	0.303991	0.669228	2.98949	3.55976	KCNJ8
regulation of leukocyte cell-cell adhesion (GO:1903037)	1/11	0.303991	0.669228	2.98949	3.55976	PAG1
positive regulation of superoxide anion generation (GO:0032930)	1/11	0.303991	0.669228	2.98949	3.55976	TGFB1
regulation of lamellipodium morphogenesis (GO:2000392)	1/11	0.303991	0.669228	2.98949	3.55976	CD44
positive regulation of extracellular matrix organization (GO:1903055)	1/11	0.303991	0.669228	2.98949	3.55976	TGFB1
embryonic eye morphogenesis (GO:0048048)	1/11	0.303991	0.669228	2.98949	3.55976	FBN1
negative regulation of leukocyte cell-cell adhesion (GO:1903038)	1/11	0.303991	0.669228	2.98949	3.55976	PAG1
UV-damage excision repair (GO:0070914)	1/11	0.303991	0.669228	2.98949	3.55976	CUL4B
negative regulation of bone mineralization (GO:0030502)	1/11	0.303991	0.669228	2.98949	3.55976	ECM1
positive regulation of nuclear-transcribed mRNA poly(A) tail shortening (GO:0060213)	1/11	0.303991	0.669228	2.98949	3.55976	AGO2
proteasome assembly (GO:0043248)	1/11	0.303991	0.669228	2.98949	3.55976	PSMD9
myosin filament assembly (GO:0031034)	1/11	0.303991	0.669228	2.98949	3.55976	TTN
regulation of non-canonical Wnt signaling pathway (GO:2000050)	1/11	0.303991	0.669228	2.98949	3.55976	RNF213
brain morphogenesis (GO:0048854)	1/11	0.303991	0.669228	2.98949	3.55976	PTEN
endonucleolytic cleavage of tricistronic rRNA transcript (SSU-rRNA, 5.8S rRNA, LSU-rRNA) (GO:0000479)	1/11	0.303991	0.669228	2.98949	3.55976	RPS21
regulation of actin filament depolymerization (GO:0030834)	1/11	0.303991	0.669228	2.98949	3.55976	SEMA5A
positive regulation of transcription from RNA polymerase II promoter in response to endoplasmic reticulum stress (GO:1990440)	1/11	0.303991	0.669228	2.98949	3.55976	HSPA5
regulation of protein kinase C signaling (GO:0090036)	1/11	0.303991	0.669228	2.98949	3.55976	CD40
regulation of integrin-mediated signaling pathway (GO:2001044)	1/11	0.303991	0.669228	2.98949	3.55976	TIMP1
phosphatidylinositol dephosphorylation (GO:0046856)	1/11	0.303991	0.669228	2.98949	3.55976	PTEN
regulation of hemopoiesis (GO:1903706)	1/11	0.303991	0.669228	2.98949	3.55976	LGALS3
mitochondrion distribution (GO:0048311)	1/11	0.303991	0.669228	2.98949	3.55976	MEF2A
lymphocyte mediated immunity (GO:0002449)	1/11	0.303991	0.669228	2.98949	3.55976	CD46
negative regulation of amyloid precursor protein catabolic process (GO:1902992)	1/11	0.303991	0.669228	2.98949	3.55976	PRNP
negative regulation of myotube differentiation (GO:0010832)	1/11	0.303991	0.669228	2.98949	3.55976	NOV
stress granule assembly (GO:0034063)	1/11	0.303991	0.669228	2.98949	3.55976	DDX3X
positive regulation of mesenchymal cell proliferation (GO:0002053)	1/11	0.303991	0.669228	2.98949	3.55976	TGFBR2
renal filtration (GO:0097205)	1/11	0.303991	0.669228	2.98949	3.55976	MCAM
positive regulation of actin filament depolymerization (GO:0030836)	1/11	0.303991	0.669228	2.98949	3.55976	SEMA5A
regulation of short-term neuronal synaptic plasticity (GO:0048172)	1/11	0.303991	0.669228	2.98949	3.55976	SYNGR1
regulation of ceramide biosynthetic process (GO:2000303)	1/11	0.303991	0.669228	2.98949	3.55976	TNFRSF1A
sphingolipid catabolic process (GO:0030149)	1/11	0.303991	0.669228	2.98949	3.55976	SGPL1
negative regulation of cellular senescence (GO:2000773)	1/11	0.303991	0.669228	2.98949	3.55976	AKT3
negative regulation of histone acetylation (GO:0035067)	1/11	0.303991	0.669228	2.98949	3.55976	ZNF451
transcytosis (GO:0045056)	1/11	0.303991	0.669228	2.98949	3.55976	LRP1
regulation of nuclear-transcribed mRNA poly(A) tail shortening (GO:0060211)	1/11	0.303991	0.669228	2.98949	3.55976	AGO2
negative regulation of cell division (GO:0051782)	1/11	0.303991	0.669228	2.98949	3.55976	TXNIP
negative regulation of nucleocytoplasmic transport (GO:0046823)	1/11	0.303991	0.669228	2.98949	3.55976	SP100
regulation of RNA polymerase II transcriptional preinitiation complex assembly (GO:0045898)	1/11	0.303991	0.669228	2.98949	3.55976	ATF7IP
progesterone metabolic process (GO:0042448)	1/11	0.303991	0.669228	2.98949	3.55976	CYP17A1
cell part morphogenesis (GO:0032990)	1/11	0.303991	0.669228	2.98949	3.55976	C21ORF59
positive regulation of chondrocyte differentiation (GO:0032332)	1/11	0.303991	0.669228	2.98949	3.55976	SOX5
positive regulation of heterotypic cell-cell adhesion (GO:0034116)	1/11	0.303991	0.669228	2.98949	3.55976	CD44
glycerol metabolic process (GO:0006071)	1/11	0.303991	0.669228	2.98949	3.55976	GK5
inhibition of cysteine-type endopeptidase activity involved in apoptotic process (GO:1990001)	1/11	0.303991	0.669228	2.98949	3.55976	NOL3
positive regulation of sodium ion transmembrane transporter activity (GO:2000651)	1/11	0.303991	0.669228	2.98949	3.55976	DMD
L-serine metabolic process (GO:0006563)	1/11	0.303991	0.669228	2.98949	3.55976	PHGDH
regulation of cardiac muscle cell differentiation (GO:2000725)	1/11	0.303991	0.669228	2.98949	3.55976	TGFB1
protein O-linked mannosylation (GO:0035269)	1/11	0.303991	0.669228	2.98949	3.55976	TMEM5
carbohydrate derivative catabolic process (GO:1901136)	1/11	0.303991	0.669228	2.98949	3.55976	MGEA5
presynaptic membrane organization (GO:0097090)	1/11	0.303991	0.669228	2.98949	3.55976	PTEN
interleukin-35-mediated signaling pathway (GO:0070757)	1/11	0.303991	0.669228	2.98949	3.55976	CANX
response to corticosteroid (GO:0031960)	1/11	0.303991	0.669228	2.98949	3.55976	ADAM9
regulation of blood vessel endothelial cell proliferation involved in sprouting angiogenesis (GO:1903587)	1/11	0.303991	0.669228	2.98949	3.55976	NGFR
positive regulation of T-helper cell differentiation (GO:0045624)	1/11	0.303991	0.669228	2.98949	3.55976	ANXA1
viral transcription (GO:0019083)	5/113	0.303993	0.669228	1.38558	1.64987	RPL7A;RPS27;RPL37;RPS21;RPL6
negative regulation of cellular macromolecule biosynthetic process (GO:2000113)	19/512	0.304396	0.669228	1.15551	1.3744	RB1;CREBZF;ATF7IP;TGFB1;CBX5;DDX3X;CITED1;PHB2;DKK3;AES;PER1;DAP;IFI16;CNOT2;ENC1;MDM2;CD38;S100A11;LIMS1
positive regulation of protein binding (GO:0032092)	3/60	0.307856	0.669228	1.57446	1.85491	LRP1;USP33;ADD1
response to reactive oxygen species (GO:0000302)	3/60	0.307856	0.669228	1.57446	1.85491	DLC1;HBB;ADAM9
cellular response to BMP stimulus (GO:0071773)	4/87	0.311449	0.669228	1.44197	1.68208	TGFBR3;USP15;TGFB1;SMAD5
positive regulation of macromolecule biosynthetic process (GO:0010557)	6/142	0.312946	0.669228	1.32051	1.53406	PDGFRB;KITLG;TGFB1;DDX3X;HGF;VIM
positive regulation of NIK/NF-kappaB signaling (GO:1901224)	2/35	0.314214	0.669228	1.81246	2.09825	SASH1;LIMS1
negative regulation of cell-substrate adhesion (GO:0010812)	2/35	0.314214	0.669228	1.81246	2.09825	RASA1;FBLN1
regulation of endothelial cell apoptotic process (GO:2000351)	2/35	0.314214	0.669228	1.81246	2.09825	SEMA5A;CD40
erythrocyte differentiation (GO:0030218)	2/35	0.314214	0.669228	1.81246	2.09825	TGFBR3;ATPIF1
negative regulation of epithelial cell migration (GO:0010633)	2/35	0.314214	0.669228	1.81246	2.09825	SP100;PTEN
apical junction assembly (GO:0043297)	2/35	0.314214	0.669228	1.81246	2.09825	CTNNA1;VCL
maturation of SSU-rRNA from tricistronic rRNA transcript (SSU-rRNA, 5.8S rRNA, LSU-rRNA) (GO:0000462)	2/35	0.314214	0.669228	1.81246	2.09825	UTP3;RPS21
cholesterol biosynthetic process (GO:0006695)	2/35	0.314214	0.669228	1.81246	2.09825	CYP51A1;MSMO1
regulation of phosphoprotein phosphatase activity (GO:0043666)	2/35	0.314214	0.669228	1.81246	2.09825	PDGFRB;ITGA1
actin filament bundle organization (GO:0061572)	2/35	0.314214	0.669228	1.81246	2.09825	MYO1B;ADD1
epithelium development (GO:0060429)	5/115	0.316731	0.669228	1.36024	1.56387	LGALS3;TGFB1;GSTA1;VCL;CNN3
negative regulation of cell growth (GO:0030308)	5/115	0.316731	0.669228	1.36024	1.56387	TGFB1;DDX3X;NOV;HSPA1B;HSPA1A
regulation of tyrosine phosphorylation of STAT protein (GO:0042509)	3/61	0.316781	0.669228	1.54723	1.77862	CD40;PARP14;TNFRSF1A
negative regulation of MAP kinase activity (GO:0043407)	3/61	0.316781	0.669228	1.54723	1.77862	SPRED1;SPRY4;SPRY1
regulation of DNA replication (GO:0006275)	3/61	0.316781	0.669228	1.54723	1.77862	KITLG;TGFB1;S100A11
regulation of proteasomal ubiquitin-dependent protein catabolic process (GO:0032434)	4/88	0.318808	0.669228	1.42473	1.6287	TAF9;MDM2;HSPA1B;HSPA1A
negative regulation of translation (GO:0017148)	4/88	0.318808	0.669228	1.42473	1.6287	DDX3X;CNOT2;ENC1;AGO2
rRNA metabolic process (GO:0016072)	8/200	0.32263	0.669228	1.2474	1.41111	RPL7A;RPS27;UTP3;DDX47;MPHOSPH10;RPL37;RPS21;RPL6
positive regulation of protein kinase activity (GO:0045860)	7/172	0.32398	0.669228	1.26988	1.43125	PRNP;DDX3X;MT-RNR1;TAOK1;MAP4K5;CYR61;TGFBR2
positive regulation of cellular process (GO:0048522)	19/519	0.325121	0.669228	1.13891	1.27963	PDGFRB;TGFB1;DDX3X;LRP1;HGF;TAF9;FN1;PTEN;HBB;ETS1;CTGF;TGFBR2;DLC1;MDM2;ITGAV;S1PR3;TIMP1;CD36;CAPN1
cellular amide metabolic process (GO:0043603)	3/62	0.325709	0.669228	1.52093	1.7061	SGPL1;CPE;AEBP1
cellular protein catabolic process (GO:0044257)	3/62	0.325709	0.669228	1.52093	1.7061	BNIP3L;MDM2;CTSC
DNA damage response, signal transduction by p53 class mediator resulting in cell cycle arrest (GO:0006977)	3/62	0.325709	0.669228	1.52093	1.7061	CNOT2;MDM2;MDM4
regulation of T cell proliferation (GO:0042129)	3/62	0.325709	0.669228	1.52093	1.7061	LGALS3;ANXA1;CD46
negative regulation of cellular protein metabolic process (GO:0032269)	4/89	0.32618	0.669228	1.40789	1.57727	DDX3X;CNOT2;ENC1;PLAT
regulation of neuron apoptotic process (GO:0043523)	4/89	0.32618	0.669228	1.40789	1.57727	PRNP;CITED1;RASA1;AGAP2
regulation of nitric-oxide synthase activity (GO:0050999)	2/36	0.326215	0.669228	1.75906	1.9705	NOSTRIN;CYGB
Wnt signaling pathway, calcium modulating pathway (GO:0007223)	2/36	0.326215	0.669228	1.75906	1.9705	AGO3;AGO2
cardiac muscle contraction (GO:0060048)	2/36	0.326215	0.669228	1.75906	1.9705	DMD;TTN
regulation of cysteine-type endopeptidase activity (GO:2000116)	2/36	0.326215	0.669228	1.75906	1.9705	NGFR;IFI16
secondary alcohol biosynthetic process (GO:1902653)	2/36	0.326215	0.669228	1.75906	1.9705	CYP51A1;MSMO1
pulmonary valve morphogenesis (GO:0003184)	1/12	0.326554	0.669228	2.71758	3.0414	NOTCH2
positive regulation of protein depolymerization (GO:1901881)	1/12	0.326554	0.669228	2.71758	3.0414	SEMA5A
rRNA 3'-end processing (GO:0031125)	1/12	0.326554	0.669228	2.71758	3.0414	RPS21
regulation of mesenchymal cell proliferation (GO:0010464)	1/12	0.326554	0.669228	2.71758	3.0414	TGFBR2
axonal fasciculation (GO:0007413)	1/12	0.326554	0.669228	2.71758	3.0414	SEMA5A
positive regulation of interleukin-1 production (GO:0032732)	1/12	0.326554	0.669228	2.71758	3.0414	IFI16
negative regulation of ATPase activity (GO:0032780)	1/12	0.326554	0.669228	2.71758	3.0414	ATPIF1
fatty acid elongation (GO:0030497)	1/12	0.326554	0.669228	2.71758	3.0414	ELOVL2
skeletal myofibril assembly (GO:0014866)	1/12	0.326554	0.669228	2.71758	3.0414	TTN
regulation of viral life cycle (GO:1903900)	1/12	0.326554	0.669228	2.71758	3.0414	NECTIN2
negative regulation of metabolic process (GO:0009892)	1/12	0.326554	0.669228	2.71758	3.0414	DLC1
vesicle budding from membrane (GO:0006900)	1/12	0.326554	0.669228	2.71758	3.0414	S100A10
negative regulation of oxidoreductase activity (GO:0051354)	1/12	0.326554	0.669228	2.71758	3.0414	DLC1
mitochondrial outer membrane permeabilization (GO:0097345)	1/12	0.326554	0.669228	2.71758	3.0414	BNIP3L
cellular modified amino acid catabolic process (GO:0042219)	1/12	0.326554	0.669228	2.71758	3.0414	GGT5
regulation of cholesterol storage (GO:0010885)	1/12	0.326554	0.669228	2.71758	3.0414	LPL
cellular response to arsenic-containing substance (GO:0071243)	1/12	0.326554	0.669228	2.71758	3.0414	DDX3X
regulation of actomyosin structure organization (GO:0110020)	1/12	0.326554	0.669228	2.71758	3.0414	ROCK2
serine family amino acid biosynthetic process (GO:0009070)	1/12	0.326554	0.669228	2.71758	3.0414	PHGDH
positive regulation of T-helper 1 type immune response (GO:0002827)	1/12	0.326554	0.669228	2.71758	3.0414	ANXA1
mitochondrion transport along microtubule (GO:0047497)	1/12	0.326554	0.669228	2.71758	3.0414	LRPPRC
positive regulation of potassium ion transmembrane transporter activity (GO:1901018)	1/12	0.326554	0.669228	2.71758	3.0414	ANK2
positive regulation of amyloid precursor protein catabolic process (GO:1902993)	1/12	0.326554	0.669228	2.71758	3.0414	ROCK2
alternative mRNA splicing, via spliceosome (GO:0000380)	1/12	0.326554	0.669228	2.71758	3.0414	SRSF6
negative regulation of substrate adhesion-dependent cell spreading (GO:1900025)	1/12	0.326554	0.669228	2.71758	3.0414	FBLN1
positive regulation of cardiocyte differentiation (GO:1905209)	1/12	0.326554	0.669228	2.71758	3.0414	TGFB1
response to prostaglandin E (GO:0034695)	1/12	0.326554	0.669228	2.71758	3.0414	TGFBR3
plasminogen activation (GO:0031639)	1/12	0.326554	0.669228	2.71758	3.0414	PLAT
histone H3 deacetylation (GO:0070932)	1/12	0.326554	0.669228	2.71758	3.0414	PER1
regulation of protein localization to cell periphery (GO:1904375)	1/12	0.326554	0.669228	2.71758	3.0414	SPTBN1
spliceosomal tri-snRNP complex assembly (GO:0000244)	1/12	0.326554	0.669228	2.71758	3.0414	SRSF10
cargo loading into COPII-coated vesicle (GO:0090110)	1/12	0.326554	0.669228	2.71758	3.0414	SEC31A
cytoplasmic translational initiation (GO:0002183)	1/12	0.326554	0.669228	2.71758	3.0414	EIF2S3
regulation of skeletal muscle tissue development (GO:0048641)	1/12	0.326554	0.669228	2.71758	3.0414	TGFB1
response to interleukin-6 (GO:0070741)	1/12	0.326554	0.669228	2.71758	3.0414	CITED1
negative regulation of vascular smooth muscle cell proliferation (GO:1904706)	1/12	0.326554	0.669228	2.71758	3.0414	PRKG1
regulation of sequestering of triglyceride (GO:0010889)	1/12	0.326554	0.669228	2.71758	3.0414	LPL
collagen metabolic process (GO:0032963)	1/12	0.326554	0.669228	2.71758	3.0414	COL1A1
cardiac muscle fiber development (GO:0048739)	1/12	0.326554	0.669228	2.71758	3.0414	TTN
positive regulation of endoplasmic reticulum unfolded protein response (GO:1900103)	1/12	0.326554	0.669228	2.71758	3.0414	PIK3R1
aromatic compound biosynthetic process (GO:0019438)	1/12	0.326554	0.669228	2.71758	3.0414	MT-RNR1
PERK-mediated unfolded protein response (GO:0036499)	1/12	0.326554	0.669228	2.71758	3.0414	HSPA5
regulation of vascular endothelial cell proliferation (GO:1905562)	1/12	0.326554	0.669228	2.71758	3.0414	AKT3
regulation of antigen receptor-mediated signaling pathway (GO:0050854)	1/12	0.326554	0.669228	2.71758	3.0414	RC3H1
regulation of hormone secretion (GO:0046883)	1/12	0.326554	0.669228	2.71758	3.0414	ANXA1
positive regulation of stem cell differentiation (GO:2000738)	1/12	0.326554	0.669228	2.71758	3.0414	SOX5
positive regulation of mRNA metabolic process (GO:1903313)	1/12	0.326554	0.669228	2.71758	3.0414	RC3H1
negative regulation of myoblast differentiation (GO:0045662)	1/12	0.326554	0.669228	2.71758	3.0414	TGFB1
regulation of sister chromatid cohesion (GO:0007063)	1/12	0.326554	0.669228	2.71758	3.0414	RB1
positive regulation of SMAD protein import into nucleus (GO:0060391)	1/12	0.326554	0.669228	2.71758	3.0414	TGFB1
positive regulation of ERK1 and ERK2 cascade (GO:0070374)	8/201	0.327464	0.670521	1.24087	1.38528	PDGFRB;NOTCH2;NRP1;TGFB1;CD36;PHB2;CD44;CTGF
regulation of cytokine-mediated signaling pathway (GO:0001959)	4/90	0.333562	0.679284	1.39145	1.52771	IFNGR1;IFNGR2;SPPL2A;TNFRSF1A
vesicle coating (GO:0006901)	3/63	0.334638	0.679284	1.4955	1.63714	F8;CTSC;SEC31A
COPII vesicle coating (GO:0048208)	3/63	0.334638	0.679284	1.4955	1.63714	F8;CTSC;SEC31A
vesicle targeting, rough ER to cis-Golgi (GO:0048207)	3/63	0.334638	0.679284	1.4955	1.63714	F8;CTSC;SEC31A
regulation of viral genome replication (GO:0045069)	3/63	0.334638	0.679284	1.4955	1.63714	IFITM1;DDX3X;IFI16
regulation of proteolysis (GO:0030162)	3/63	0.334638	0.679284	1.4955	1.63714	ASPH;LTBP4;PLAT
negative regulation of neuron apoptotic process (GO:0043524)	3/63	0.334638	0.679284	1.4955	1.63714	CITED1;RASA1;AGAP2
signal transduction involved in mitotic G1 DNA damage checkpoint (GO:0072431)	3/63	0.334638	0.679284	1.4955	1.63714	CNOT2;MDM2;MDM4
plasma membrane bounded cell projection organization (GO:0120036)	5/118	0.335954	0.679284	1.32392	1.44411	RB1;CYFIP1;DBNDD2;CTTN;LAMB1
protein K63-linked ubiquitination (GO:0070534)	2/37	0.33816	0.679284	1.70871	1.85265	BFAR;TRIM56
positive regulation of axonogenesis (GO:0050772)	2/37	0.33816	0.679284	1.70871	1.85265	NGFR;PLXNB2
regulation of peptidyl-threonine phosphorylation (GO:0010799)	2/37	0.33816	0.679284	1.70871	1.85265	SPRED1;TGFB1
actin filament bundle assembly (GO:0051017)	2/37	0.33816	0.679284	1.70871	1.85265	MYO1B;ADD1
regulation of metal ion transport (GO:0010959)	2/37	0.33816	0.679284	1.70871	1.85265	PER1;ANK2
positive regulation of cellular protein metabolic process (GO:0032270)	4/91	0.340952	0.679284	1.37538	1.47993	DDX3X;TGFB1;ASPH;VIM
regulation of neuron projection development (GO:0010975)	5/119	0.342385	0.679284	1.31224	1.40649	NGFR;PTEN;NPTN;PLXNB2;ITM2C
regulation of signal transduction (GO:0009966)	9/233	0.343356	0.679284	1.20272	1.28569	SEMA5A;PDGFRB;SP100;USP33;TIMP1;CD36;CD46;C3ORF58;SASH1
homophilic cell adhesion via plasma membrane adhesion molecules (GO:0007156)	3/64	0.34356	0.679284	1.47091	1.57151	NPTN;PLXNB2;NECTIN2
positive regulation of JAK-STAT cascade (GO:0046427)	3/64	0.34356	0.679284	1.47091	1.57151	CD40;PARP14;TNFRSF1A
cellular response to decreased oxygen levels (GO:0036294)	3/64	0.34356	0.679284	1.47091	1.57151	BNIP3L;MDM2;MDM4
positive regulation of cell adhesion (GO:0045785)	3/64	0.34356	0.679284	1.47091	1.57151	ADAM9;ITGAV;LIMS1
endocytosis (GO:0006897)	10/263	0.348284	0.679284	1.18323	1.248	EEA1;COLEC11;SPARC;ANXA1;CTTN;LRP1;DPYSL2;DLC1;HBB;CD36
modulation by virus of host process (GO:0019054)	1/13	0.348387	0.679284	2.49098	2.6266	KPNA5
regulation of interleukin-1 beta production (GO:0032651)	1/13	0.348387	0.679284	2.49098	2.6266	IFI16
negative regulation of macrophage derived foam cell differentiation (GO:0010745)	1/13	0.348387	0.679284	2.49098	2.6266	ITGAV
regulation of plasma membrane bounded cell projection organization (GO:0120035)	1/13	0.348387	0.679284	2.49098	2.6266	PTEN
regulation of lymphocyte activation (GO:0051249)	1/13	0.348387	0.679284	2.49098	2.6266	PAG1
positive regulation of cardiac muscle cell proliferation (GO:0060045)	1/13	0.348387	0.679284	2.49098	2.6266	TGFBR3
atrial cardiac muscle cell action potential (GO:0086014)	1/13	0.348387	0.679284	2.49098	2.6266	ANK2
intestinal absorption (GO:0050892)	1/13	0.348387	0.679284	2.49098	2.6266	CD36
regulation of superoxide anion generation (GO:0032928)	1/13	0.348387	0.679284	2.49098	2.6266	TGFB1
regulation of NMDA receptor activity (GO:2000310)	1/13	0.348387	0.679284	2.49098	2.6266	CAPN1
positive regulation of cellular carbohydrate metabolic process (GO:0010676)	1/13	0.348387	0.679284	2.49098	2.6266	PTH1R
renal absorption (GO:0070293)	1/13	0.348387	0.679284	2.49098	2.6266	HBB
very long-chain fatty acid biosynthetic process (GO:0042761)	1/13	0.348387	0.679284	2.49098	2.6266	ELOVL2
muscle cell development (GO:0055001)	1/13	0.348387	0.679284	2.49098	2.6266	ANK2
chromatin assembly or disassembly (GO:0006333)	1/13	0.348387	0.679284	2.49098	2.6266	GATAD1
striated muscle myosin thick filament assembly (GO:0071688)	1/13	0.348387	0.679284	2.49098	2.6266	TTN
placenta development (GO:0001890)	1/13	0.348387	0.679284	2.49098	2.6266	CITED1
DNA damage response, signal transduction by p53 class mediator resulting in transcription of p21 class mediator (GO:0006978)	1/13	0.348387	0.679284	2.49098	2.6266	SP100
positive regulation of actin nucleation (GO:0051127)	1/13	0.348387	0.679284	2.49098	2.6266	CYFIP1
regulation of axon guidance (GO:1902667)	1/13	0.348387	0.679284	2.49098	2.6266	NRP1
positive regulation of endothelial cell chemotaxis (GO:2001028)	1/13	0.348387	0.679284	2.49098	2.6266	SEMA5A
alpha-linolenic acid metabolic process (GO:0036109)	1/13	0.348387	0.679284	2.49098	2.6266	ELOVL2
copper ion homeostasis (GO:0055070)	1/13	0.348387	0.679284	2.49098	2.6266	PRNP
tetrahydrofolate metabolic process (GO:0046653)	1/13	0.348387	0.679284	2.49098	2.6266	ATPIF1
leukocyte differentiation (GO:0002521)	1/13	0.348387	0.679284	2.49098	2.6266	RRAS
regulation of execution phase of apoptosis (GO:1900117)	1/13	0.348387	0.679284	2.49098	2.6266	DLC1
sensory perception of taste (GO:0050909)	1/13	0.348387	0.679284	2.49098	2.6266	CD36
positive regulation of muscle contraction (GO:0045933)	1/13	0.348387	0.679284	2.49098	2.6266	CTTN
regulation of endothelial cell chemotaxis (GO:2001026)	1/13	0.348387	0.679284	2.49098	2.6266	SEMA5A
motile cilium assembly (GO:0044458)	1/13	0.348387	0.679284	2.49098	2.6266	SPATA6
negative regulation of hormone secretion (GO:0046888)	1/13	0.348387	0.679284	2.49098	2.6266	ADRA2B
regulation of oxidoreductase activity (GO:0051341)	1/13	0.348387	0.679284	2.49098	2.6266	DLC1
triglyceride-rich lipoprotein particle remodeling (GO:0034370)	1/13	0.348387	0.679284	2.49098	2.6266	LPL
positive regulation of interleukin-17 production (GO:0032740)	1/13	0.348387	0.679284	2.49098	2.6266	TGFB1
regulation of leukocyte migration (GO:0002685)	1/13	0.348387	0.679284	2.49098	2.6266	ANXA1
response to fatty acid (GO:0070542)	1/13	0.348387	0.679284	2.49098	2.6266	CD36
mitotic DNA integrity checkpoint (GO:0044774)	1/13	0.348387	0.679284	2.49098	2.6266	TOP2B
macromolecular complex assembly (GO:0065003)	5/120	0.348825	0.679587	1.30076	1.36995	CD40;MDM2;MDM4;DMD;TAPBP
potassium ion import (GO:0010107)	2/38	0.35004	0.680303	1.66116	1.74374	KCNJ8;ABCC9
regulation of cellular amide metabolic process (GO:0034248)	2/38	0.35004	0.680303	1.66116	1.74374	CYFIP1;DDX6
positive regulation of innate immune response (GO:0045089)	2/38	0.35004	0.680303	1.66116	1.74374	DDX60;HLA-E
regulation of cell differentiation (GO:0045595)	5/121	0.355271	0.68893	1.28948	1.33445	LGALS3;TGFB1;LTBP4;PHLDB2;CTGF
cellular transition metal ion homeostasis (GO:0046916)	4/93	0.355743	0.68893	1.34434	1.38944	PRNP;MT-RNR2;MT1L;CYBRD1
regulation of cysteine-type endopeptidase activity involved in apoptotic process (GO:0043281)	4/93	0.355743	0.68893	1.34434	1.38944	NGFR;DDX3X;HGF;CD44
positive regulation of protein phosphorylation (GO:0001934)	15/412	0.358997	0.68893	1.13141	1.15906	PDGFRB;NGFR;NRP1;GDF11;PRNP;CD40;TGFB1;ROCK2;HGF;RARRES2;ADRA2B;CYR61;TNFRSF1A;NPTN;CD44
purine ribonucleotide metabolic process (GO:0009150)	3/66	0.36137	0.68893	1.42407	1.44949	OLA1;HSPA1B;HSPA1A
JNK cascade (GO:0007254)	3/66	0.36137	0.68893	1.42407	1.44949	SPAG9;TAOK1;MAP4K5
signal transduction by p53 class mediator (GO:0072331)	2/39	0.361845	0.68893	1.61618	1.64291	IFI16;MDM4
regulation of extrinsic apoptotic signaling pathway via death domain receptors (GO:1902041)	2/39	0.361845	0.68893	1.61618	1.64291	LGALS3;SP100
inositol lipid-mediated signaling (GO:0048017)	2/39	0.361845	0.68893	1.61618	1.64291	PDGFRB;PIK3R1
regulation of RNA metabolic process (GO:0051252)	2/39	0.361845	0.68893	1.61618	1.64291	AHNAK;RASA1
axon development (GO:0061564)	4/94	0.363139	0.68893	1.32933	1.34657	SEMA5A;LUM;S100A6;PRELP
regulation of cell proliferation (GO:0042127)	26/740	0.363296	0.68893	1.09115	1.10483	COL18A1;IFITM1;CD40;PTEN;ETS1;IFIT3;ADAMTS1;ITGAV;S1PR3;TIMP1;CAPN1;S100A11;PDGFRB;NGFR;TGFB1;HGF;ITGA1;FN1;TNFRSF1A;TGFBR2;AGO3;DLC1;MDM2;MDM4;HSPA1B;HSPA1A
positive regulation of gene expression (GO:0010628)	27/771	0.366185	0.68893	1.08742	1.09244	RB1;SP100;DDX3X;CITED1;ROCK2;FHL2;PIK3R1;ETS1;TTN;PSMD9;WNT6;ITGB8;CD38;CD36;INSL3;ATF7IP;TGFB1;FN1;ANK2;SMAD5;COL1A1;TCF4;VIM;CD46;HSPA1B;HSPA1A;LIMS1
negative regulation of hydrogen peroxide-induced cell death (GO:1903206)	1/14	0.369513	0.68893	2.29925	2.28906	HGF
regulation of fibroblast migration (GO:0010762)	1/14	0.369513	0.68893	2.29925	2.28906	TGFB1
positive regulation of cell adhesion mediated by integrin (GO:0033630)	1/14	0.369513	0.68893	2.29925	2.28906	ADAM9
regulation of nuclear-transcribed mRNA catabolic process, deadenylation-dependent decay (GO:1900151)	1/14	0.369513	0.68893	2.29925	2.28906	AGO2
acetyl-CoA metabolic process (GO:0006084)	1/14	0.369513	0.68893	2.29925	2.28906	TDO2
myeloid dendritic cell activation (GO:0001773)	1/14	0.369513	0.68893	2.29925	2.28906	TGFBR2
regulation of lipase activity (GO:0060191)	1/14	0.369513	0.68893	2.29925	2.28906	LPL
regulation of nucleocytoplasmic transport (GO:0046822)	1/14	0.369513	0.68893	2.29925	2.28906	TGFB1
regulation of platelet aggregation (GO:0090330)	1/14	0.369513	0.68893	2.29925	2.28906	PRKG1
positive regulation of response to cytokine stimulus (GO:0060760)	1/14	0.369513	0.68893	2.29925	2.28906	TAF9
mitochondrial electron transport, ubiquinol to cytochrome c (GO:0006122)	1/14	0.369513	0.68893	2.29925	2.28906	MT-CYB
negative regulation of Rho protein signal transduction (GO:0035024)	1/14	0.369513	0.68893	2.29925	2.28906	DLC1
regulation of calcineurin-NFAT signaling cascade (GO:0070884)	1/14	0.369513	0.68893	2.29925	2.28906	PRNP
acyl-CoA biosynthetic process (GO:0071616)	1/14	0.369513	0.68893	2.29925	2.28906	SCD
copper ion transport (GO:0006825)	1/14	0.369513	0.68893	2.29925	2.28906	STEAP4
hydrogen peroxide catabolic process (GO:0042744)	1/14	0.369513	0.68893	2.29925	2.28906	HBB
negative regulation of biomineral tissue development (GO:0070168)	1/14	0.369513	0.68893	2.29925	2.28906	ECM1
cell migration involved in sprouting angiogenesis (GO:0002042)	1/14	0.369513	0.68893	2.29925	2.28906	NRP1
smooth muscle contraction (GO:0006939)	1/14	0.369513	0.68893	2.29925	2.28906	ROCK2
regulation of cyclin-dependent protein serine/threonine kinase activity involved in G1/S transition of mitotic cell cycle (GO:0031657)	1/14	0.369513	0.68893	2.29925	2.28906	PTEN
regulation of ventricular cardiac muscle cell membrane repolarization (GO:0060307)	1/14	0.369513	0.68893	2.29925	2.28906	ANK2
cellular response to osmotic stress (GO:0071470)	1/14	0.369513	0.68893	2.29925	2.28906	DDX3X
metallo-sulfur cluster assembly (GO:0031163)	1/14	0.369513	0.68893	2.29925	2.28906	FAM96B
DNA damage response, signal transduction resulting in transcription (GO:0042772)	1/14	0.369513	0.68893	2.29925	2.28906	SP100
negative regulation of endoplasmic reticulum stress-induced intrinsic apoptotic signaling pathway (GO:1902236)	1/14	0.369513	0.68893	2.29925	2.28906	HSPA1A
adaptive immune response based on somatic recombination of immune receptors built from immunoglobulin superfamily domains (GO:0002460)	1/14	0.369513	0.68893	2.29925	2.28906	CD46
regulation of gastrulation (GO:0010470)	1/14	0.369513	0.68893	2.29925	2.28906	PHLDB2
positive regulation of muscle hypertrophy (GO:0014742)	1/14	0.369513	0.68893	2.29925	2.28906	MEF2A
regulation of mRNA catabolic process (GO:0061013)	1/14	0.369513	0.68893	2.29925	2.28906	RC3H1
positive regulation of smooth muscle contraction (GO:0045987)	1/14	0.369513	0.68893	2.29925	2.28906	CTTN
regulation of programmed cell death (GO:0043067)	10/268	0.369911	0.68893	1.16	1.15361	NGFR;GDF11;BNIP3L;CD40;TGFB1;CITED1;TAOK1;MAP4K5;TPT1;TNFRSF1A
epidermal cell differentiation (GO:0009913)	3/67	0.370249	0.68893	1.40174	1.39275	ANXA1;ADAM9;TXNIP
negative regulation of protein binding (GO:0032091)	3/67	0.370249	0.68893	1.40174	1.39275	HSPA5;USP33;AES
regulation of cardiac conduction (GO:1903779)	3/67	0.370249	0.68893	1.40174	1.39275	ASPH;ABCC9;ANK2
positive regulation of protein localization to membrane (GO:1905477)	4/95	0.370531	0.68893	1.31465	1.30521	PRNP;LRP1;PIK3R1;SPTBN1
negative regulation of epidermal growth factor receptor signaling pathway (GO:0042059)	2/40	0.37357	0.68893	1.57357	1.54942	ITGA1;SPRY1
regulation of protein dephosphorylation (GO:0035304)	2/40	0.37357	0.68893	1.57357	1.54942	TGFB1;DLC1
ameboidal-type cell migration (GO:0001667)	2/40	0.37357	0.68893	1.57357	1.54942	SGPL1;NOV
positive regulation of mitotic nuclear division (GO:0045840)	2/40	0.37357	0.68893	1.57357	1.54942	PDGFRB;PHB2
positive regulation of Ras protein signal transduction (GO:0046579)	2/40	0.37357	0.68893	1.57357	1.54942	NOTCH2;COL3A1
sterol biosynthetic process (GO:0016126)	2/40	0.37357	0.68893	1.57357	1.54942	CYP51A1;MSMO1
negative regulation of cytokine secretion (GO:0050710)	2/40	0.37357	0.68893	1.57357	1.54942	ANXA1;FN1
androgen receptor signaling pathway (GO:0030521)	2/40	0.37357	0.68893	1.57357	1.54942	RB1;FHL2
response to peptide hormone (GO:0043434)	2/40	0.37357	0.68893	1.57357	1.54942	TGFBR3;CITED1
regulation of release of cytochrome c from mitochondria (GO:0090199)	2/40	0.37357	0.68893	1.57357	1.54942	HGF;NOL3
negative regulation of catabolic process (GO:0009895)	2/40	0.37357	0.68893	1.57357	1.54942	AGAP2;MDM4
neuron migration (GO:0001764)	2/40	0.37357	0.68893	1.57357	1.54942	NRP1;ADGRL3
regulation of cholesterol biosynthetic process (GO:0045540)	2/40	0.37357	0.68893	1.57357	1.54942	SCD;CYP51A1
positive regulation of protein metabolic process (GO:0051247)	4/96	0.377918	0.68893	1.3003	1.26529	TGFB1;LRP1;ROCK2;TNFSF12
epithelial cell differentiation (GO:0030855)	4/96	0.377918	0.68893	1.3003	1.26529	LGALS3;CITED1;GSTA1;CNN3
protein sumoylation (GO:0016925)	3/68	0.379105	0.68893	1.38011	1.33863	TOP2B;ZNF451;TOP1
response to interferon-gamma (GO:0034341)	3/68	0.379105	0.68893	1.38011	1.33863	IFITM1;SP100;CITED1
COPII-coated vesicle budding (GO:0090114)	3/68	0.379105	0.68893	1.38011	1.33863	F8;CTSC;SEC31A
G-protein coupled receptor signaling pathway, coupled to cyclic nucleotide second messenger (GO:0007187)	5/125	0.381084	0.68893	1.24624	1.20229	CYSLTR2;ANXA1;PTH1R;ADRA2B;GNAI2
phosphate-containing compound metabolic process (GO:0006796)	7/183	0.382043	0.68893	1.18983	1.14488	GK5;PLA2G16;TGFB1;IMPA2;PTEN;LPL;TOP1
regulation of cholesterol metabolic process (GO:0090181)	2/41	0.385206	0.68893	1.53314	1.46258	SCD;CYP51A1
regulation of calcium-mediated signaling (GO:0050848)	2/41	0.385206	0.68893	1.53314	1.46258	TMBIM4;DMD
regulation of stress-activated MAPK cascade (GO:0032872)	2/41	0.385206	0.68893	1.53314	1.46258	PER1;TAOK1
telomere organization (GO:0032200)	2/41	0.385206	0.68893	1.53314	1.46258	SP100;TINF2
monocyte chemotaxis (GO:0002548)	2/41	0.385206	0.68893	1.53314	1.46258	LGALS3;ANXA1
protein localization to organelle (GO:0033365)	4/97	0.385296	0.68893	1.28625	1.22675	COL1A1;DDX3X;MDM2;ANK2
positive regulation of neurogenesis (GO:0050769)	3/69	0.387934	0.68893	1.35913	1.28699	NPTN;TCF4;ADRA2B
regulation of innate immune response (GO:0045088)	3/69	0.387934	0.68893	1.35913	1.28699	IFI16;CD36;HLA-E
atrioventricular valve morphogenesis (GO:0003181)	1/15	0.389955	0.68893	2.13491	2.01049	TGFBR2
membrane repolarization during cardiac muscle cell action potential (GO:0086013)	1/15	0.389955	0.68893	2.13491	2.01049	KCNJ8
negative regulation of peptidyl-threonine phosphorylation (GO:0010801)	1/15	0.389955	0.68893	2.13491	2.01049	SPRED1
septin ring assembly (GO:0000921)	1/15	0.389955	0.68893	2.13491	2.01049	SEPT11
autonomic nervous system development (GO:0048483)	1/15	0.389955	0.68893	2.13491	2.01049	NRP1
positive regulation of vasoconstriction (GO:0045907)	1/15	0.389955	0.68893	2.13491	2.01049	AVPR1A
endocardial cushion morphogenesis (GO:0003203)	1/15	0.389955	0.68893	2.13491	2.01049	TGFBR2
mitotic sister chromatid cohesion (GO:0007064)	1/15	0.389955	0.68893	2.13491	2.01049	RB1
protein localization to chromosome, telomeric region (GO:0070198)	1/15	0.389955	0.68893	2.13491	2.01049	TINF2
positive regulation of small GTPase mediated signal transduction (GO:0051057)	1/15	0.389955	0.68893	2.13491	2.01049	NOTCH2
substrate-dependent cell migration (GO:0006929)	1/15	0.389955	0.68893	2.13491	2.01049	NRP1
regulation of mitotic metaphase/anaphase transition (GO:0030071)	1/15	0.389955	0.68893	2.13491	2.01049	RB1
positive regulation of protein import (GO:1904591)	1/15	0.389955	0.68893	2.13491	2.01049	TGFB1
positive regulation of stress-activated protein kinase signaling cascade (GO:0070304)	1/15	0.389955	0.68893	2.13491	2.01049	TAOK1
protein localization to chromosome, centromeric region (GO:0071459)	1/15	0.389955	0.68893	2.13491	2.01049	RB1
positive regulation of potassium ion transmembrane transport (GO:1901381)	1/15	0.389955	0.68893	2.13491	2.01049	ANK2
regulation of interleukin-4 production (GO:0032673)	1/15	0.389955	0.68893	2.13491	2.01049	HLA-E
regulation of establishment of cell polarity (GO:2000114)	1/15	0.389955	0.68893	2.13491	2.01049	ROCK2
unsaturated fatty acid biosynthetic process (GO:0006636)	1/15	0.389955	0.68893	2.13491	2.01049	SCD
negative regulation of cell aging (GO:0090344)	1/15	0.389955	0.68893	2.13491	2.01049	AKT3
presynapse assembly (GO:0099054)	1/15	0.389955	0.68893	2.13491	2.01049	PTEN
negative regulation of interleukin-2 production (GO:0032703)	1/15	0.389955	0.68893	2.13491	2.01049	PRNP
mitochondrion localization (GO:0051646)	1/15	0.389955	0.68893	2.13491	2.01049	MEF2A
regulation of cell-substrate junction assembly (GO:0090109)	1/15	0.389955	0.68893	2.13491	2.01049	ROCK2
nitric oxide mediated signal transduction (GO:0007263)	1/15	0.389955	0.68893	2.13491	2.01049	CD36
mitotic chromosome condensation (GO:0007076)	1/15	0.389955	0.68893	2.13491	2.01049	TTN
regulation of exit from mitosis (GO:0007096)	1/15	0.389955	0.68893	2.13491	2.01049	PHB2
negative regulation of muscle cell differentiation (GO:0051148)	1/15	0.389955	0.68893	2.13491	2.01049	TGFB1
vasculature development (GO:0001944)	1/15	0.389955	0.68893	2.13491	2.01049	PDGFRB
positive regulation of membrane protein ectodomain proteolysis (GO:0051044)	1/15	0.389955	0.68893	2.13491	2.01049	ADAM9
negative regulation of viral entry into host cell (GO:0046597)	1/15	0.389955	0.68893	2.13491	2.01049	IFITM1
negative regulation of axon extension involved in axon guidance (GO:0048843)	1/15	0.389955	0.68893	2.13491	2.01049	SEMA5A
amide transport (GO:0042886)	1/15	0.389955	0.68893	2.13491	2.01049	PLTP
negative regulation of platelet activation (GO:0010544)	1/15	0.389955	0.68893	2.13491	2.01049	PRKG1
negative regulation of cytokine production involved in immune response (GO:0002719)	1/15	0.389955	0.68893	2.13491	2.01049	TGFB1
positive regulation of interleukin-4 production (GO:0032753)	1/15	0.389955	0.68893	2.13491	2.01049	HLA-E
negative regulation of DNA-dependent DNA replication (GO:2000104)	1/15	0.389955	0.68893	2.13491	2.01049	STAG2
positive regulation of syncytium formation by plasma membrane fusion (GO:0060143)	1/15	0.389955	0.68893	2.13491	2.01049	ADAM9
protein O-linked fucosylation (GO:0036066)	1/15	0.389955	0.68893	2.13491	2.01049	ADAMTS5
negative regulation of protein processing (GO:0010955)	1/15	0.389955	0.68893	2.13491	2.01049	PRNP
regulation of lymphocyte proliferation (GO:0050670)	1/15	0.389955	0.68893	2.13491	2.01049	LGALS3
regulation of T cell mediated cytotoxicity (GO:0001914)	1/15	0.389955	0.68893	2.13491	2.01049	HLA-E
positive regulation of potassium ion transport (GO:0043268)	1/15	0.389955	0.68893	2.13491	2.01049	ANK2
embryonic cranial skeleton morphogenesis (GO:0048701)	1/15	0.389955	0.68893	2.13491	2.01049	TGFBR2
inhibition of cysteine-type endopeptidase activity (GO:0097340)	1/15	0.389955	0.68893	2.13491	2.01049	NOL3
regulation of cartilage development (GO:0061035)	1/15	0.389955	0.68893	2.13491	2.01049	SOX5
establishment of protein localization to endoplasmic reticulum (GO:0072599)	1/15	0.389955	0.68893	2.13491	2.01049	SPCS3
cellular response to corticosteroid stimulus (GO:0071384)	1/15	0.389955	0.68893	2.13491	2.01049	ANXA1
positive regulation of neuron differentiation (GO:0045666)	4/98	0.392663	0.692698	1.2725	1.18954	NPTN;PLXNB2;TCF4;ADRA2B
response to molecule of bacterial origin (GO:0002237)	4/98	0.392663	0.692698	1.2725	1.18954	NGFR;CD40;CITED1;TNFRSF1A
regulation of Notch signaling pathway (GO:0008593)	3/70	0.396732	0.693354	1.33877	1.23769	NOV;CD46;DLK1
positive regulation of proteasomal ubiquitin-dependent protein catabolic process (GO:0032436)	3/70	0.396732	0.693354	1.33877	1.23769	MDM2;HSPA1B;HSPA1A
Rab protein signal transduction (GO:0032482)	3/70	0.396732	0.693354	1.33877	1.23769	RAB5B;RAB14;RAB24
cellular response to calcium ion (GO:0071277)	2/42	0.396746	0.693354	1.49474	1.38182	MEF2A;ADD1
positive regulation of protein localization to nucleus (GO:1900182)	2/42	0.396746	0.693354	1.49474	1.38182	NGFR;TGFB1
negative regulation of protein secretion (GO:0050709)	2/42	0.396746	0.693354	1.49474	1.38182	PSMD9;NOV
negative regulation of transcription, DNA-templated (GO:0045892)	28/813	0.396801	0.693354	1.06817	0.987326	RB1;ZNF254;CREBZF;SP100;CITED1;FHL2;AEBP1;CXXC5;PHB2;IFI16;CD38;MEF2A;ATF7IP;CBX5;TGFB1;HIC1;DKK3;AES;ETV6;NCOR2;PER1;ZEB2;DAP;CNOT2;MDM2;MDM4;LIMS1;ZNF431
regulation of mRNA stability (GO:0043488)	5/128	0.400426	0.693354	1.21566	1.1126	PSMD9;RC3H1;VIM;PSMB8;HSPA1A
positive regulation of cell proliferation (GO:0008284)	15/424	0.400958	0.693354	1.09752	1.00302	PDGFRB;TGFB1;HGF;FN1;PTEN;LAMB1;CYR61;TGFBR2;TGFBR3;S100A6;MDM2;ITGAV;S1PR3;TIMP1;CAPN1
positive regulation of lymphocyte proliferation (GO:0050671)	3/71	0.405496	0.693354	1.31902	1.1906	ANXA1;CD38;CD46
protein oligomerization (GO:0051259)	8/217	0.405934	0.693354	1.14492	1.03222	PRNP;SEPT11;RNF213;AHNAK;ATPIF1;HBB;STOM;NOL3
regulation of macromolecule metabolic process (GO:0060255)	5/129	0.406861	0.693354	1.20579	1.08435	DDX3X;LRP1;ROCK2;RASA1;TAPBP
cellular response to metal ion (GO:0071248)	4/100	0.407355	0.693354	1.24586	1.11887	MEF2A;PRNP;MT1L;ADD1
transmembrane receptor protein tyrosine kinase signaling pathway (GO:0007169)	14/396	0.407765	0.693354	1.09659	0.983707	PDGFRB;CYFIP1;NGFR;NRP1;ROCK2;HGF;PLAT;PIK3R1;ACTG1;SPRED1;RAB14;RASA1;ITGAV;PAG1
regulation of B cell proliferation (GO:0030888)	2/43	0.408186	0.693354	1.4582	1.3066	CD38;RC3H1
negative regulation of ERBB signaling pathway (GO:1901185)	2/43	0.408186	0.693354	1.4582	1.3066	ITGA1;SPRY1
membrane depolarization (GO:0051899)	2/43	0.408186	0.693354	1.4582	1.3066	ATPIF1;SCN7A
eye development (GO:0001654)	2/43	0.408186	0.693354	1.4582	1.3066	COL5A2;FBN1
negative regulation of DNA metabolic process (GO:0051053)	2/43	0.408186	0.693354	1.4582	1.3066	TGFB1;S100A11
histone H3 acetylation (GO:0043966)	2/43	0.408186	0.693354	1.4582	1.3066	PER1;TAF9
regulation of multicellular organismal development (GO:2000026)	2/43	0.408186	0.693354	1.4582	1.3066	PLA2G16;PHLDB2
neural tube development (GO:0021915)	1/16	0.409735	0.693354	1.99248	1.77778	TGFB1
positive regulation of epithelial cell apoptotic process (GO:1904037)	1/16	0.409735	0.693354	1.99248	1.77778	CD40
negative regulation of NF-kappaB import into nucleus (GO:0042347)	1/16	0.409735	0.693354	1.99248	1.77778	NOV
lipopolysaccharide-mediated signaling pathway (GO:0031663)	1/16	0.409735	0.693354	1.99248	1.77778	TGFB1
positive regulation of nuclear-transcribed mRNA catabolic process, deadenylation-dependent decay (GO:1900153)	1/16	0.409735	0.693354	1.99248	1.77778	AGO2
regulation of systemic arterial blood pressure by hormone (GO:0001990)	1/16	0.409735	0.693354	1.99248	1.77778	AVPR1A
fibrinolysis (GO:0042730)	1/16	0.409735	0.693354	1.99248	1.77778	PLAT
positive regulation of cardiac muscle tissue growth (GO:0055023)	1/16	0.409735	0.693354	1.99248	1.77778	TGFBR3
DNA alkylation (GO:0006305)	1/16	0.409735	0.693354	1.99248	1.77778	ATF7IP
phosphatidylinositol acyl-chain remodeling (GO:0036149)	1/16	0.409735	0.693354	1.99248	1.77778	PLA2G16
regulation of RIG-I signaling pathway (GO:0039535)	1/16	0.409735	0.693354	1.99248	1.77778	DDX60
regulation of reactive oxygen species biosynthetic process (GO:1903426)	1/16	0.409735	0.693354	1.99248	1.77778	CD36
sympathetic nervous system development (GO:0048485)	1/16	0.409735	0.693354	1.99248	1.77778	NRP1
negative regulation of striated muscle cell differentiation (GO:0051154)	1/16	0.409735	0.693354	1.99248	1.77778	NOV
positive regulation of mRNA processing (GO:0050685)	1/16	0.409735	0.693354	1.99248	1.77778	HSPA1A
regulation of bicellular tight junction assembly (GO:2000810)	1/16	0.409735	0.693354	1.99248	1.77778	ROCK2
positive regulation of antigen receptor-mediated signaling pathway (GO:0050857)	1/16	0.409735	0.693354	1.99248	1.77778	NECTIN2
extracellular matrix assembly (GO:0085029)	1/16	0.409735	0.693354	1.99248	1.77778	TGFB1
regulation of energy homeostasis (GO:2000505)	1/16	0.409735	0.693354	1.99248	1.77778	CD36
heme biosynthetic process (GO:0006783)	1/16	0.409735	0.693354	1.99248	1.77778	ATPIF1
positive regulation of cardiac muscle hypertrophy (GO:0010613)	1/16	0.409735	0.693354	1.99248	1.77778	MEF2A
DNA methylation or demethylation (GO:0044728)	1/16	0.409735	0.693354	1.99248	1.77778	ATF7IP
negative regulation of translational initiation (GO:0045947)	1/16	0.409735	0.693354	1.99248	1.77778	AGO2
neuron apoptotic process (GO:0051402)	1/16	0.409735	0.693354	1.99248	1.77778	NGFR
dendritic spine morphogenesis (GO:0060997)	1/16	0.409735	0.693354	1.99248	1.77778	PTEN
regulation of osteoblast proliferation (GO:0033688)	1/16	0.409735	0.693354	1.99248	1.77778	CYR61
regulation of protein homodimerization activity (GO:0043496)	1/16	0.409735	0.693354	1.99248	1.77778	HSPA5
odontogenesis of dentin-containing tooth (GO:0042475)	1/16	0.409735	0.693354	1.99248	1.77778	WNT6
positive regulation of G1/S transition of mitotic cell cycle (GO:1900087)	1/16	0.409735	0.693354	1.99248	1.77778	DDX3X
artery development (GO:0060840)	1/16	0.409735	0.693354	1.99248	1.77778	NRP1
positive regulation of leukocyte activation (GO:0002696)	1/16	0.409735	0.693354	1.99248	1.77778	NECTIN2
endoplasmic reticulum to cytosol transport (GO:1903513)	1/16	0.409735	0.693354	1.99248	1.77778	SEL1L
ruffle organization (GO:0031529)	1/16	0.409735	0.693354	1.99248	1.77778	CYFIP1
myoblast differentiation (GO:0045445)	1/16	0.409735	0.693354	1.99248	1.77778	RB1
positive regulation of response to endoplasmic reticulum stress (GO:1905898)	1/16	0.409735	0.693354	1.99248	1.77778	PIK3R1
negative regulation of lipid storage (GO:0010888)	1/16	0.409735	0.693354	1.99248	1.77778	ITGAV
regulation of intrinsic apoptotic signaling pathway in response to DNA damage (GO:1902229)	1/16	0.409735	0.693354	1.99248	1.77778	TPT1
generation of neurons (GO:0048699)	5/130	0.413287	0.69732	1.19608	1.05687	RB1;WNT6;NRP1;ITM2C;ADGRL3
cell-cell junction organization (GO:0045216)	3/72	0.414222	0.69732	1.29983	1.14561	TGFB1;CTNNA1;NECTIN2
lipid biosynthetic process (GO:0008610)	3/72	0.414222	0.69732	1.29983	1.14561	CYP51A1;LPL;CYP17A1
cellular divalent inorganic cation homeostasis (GO:0072503)	4/101	0.414676	0.69732	1.23295	1.08532	CD40;MT1L;ANK2;TPT1
ribosomal small subunit biogenesis (GO:0042274)	2/44	0.419518	0.69732	1.42341	1.23644	RPS27;MPHOSPH10
amide biosynthetic process (GO:0043604)	2/44	0.419518	0.69732	1.42341	1.23644	ATPIF1;DMD
positive regulation of interleukin-8 production (GO:0032757)	2/44	0.419518	0.69732	1.42341	1.23644	HSPA1B;HSPA1A
regulation of T cell activation (GO:0050863)	2/44	0.419518	0.69732	1.42341	1.23644	LGALS3;PAG1
positive regulation of transport (GO:0051050)	2/44	0.419518	0.69732	1.42341	1.23644	ANXA1;LRP1
heart contraction (GO:0060047)	2/44	0.419518	0.69732	1.42341	1.23644	DMD;TTN
regulation of steroid biosynthetic process (GO:0050810)	2/44	0.419518	0.69732	1.42341	1.23644	SCD;CYP51A1
myeloid cell differentiation (GO:0030099)	2/44	0.419518	0.69732	1.42341	1.23644	IFI16;ATPIF1
positive regulation of cytokine production (GO:0001819)	8/220	0.420732	0.69732	1.12854	0.977043	ANXA1;TGFB1;IFI16;CD46;DDX60;HSPA1B;HLA-E;HSPA1A
negative regulation of intracellular signal transduction (GO:1902532)	6/161	0.422695	0.69732	1.15749	0.996721	PER1;SPRED1;DDX3X;MDM2;PTEN;UBR2
positive regulation of inflammatory response (GO:0050729)	3/73	0.422907	0.69732	1.2812	1.1026	LPL;ETS1;TNFRSF1A
positive regulation of proteasomal protein catabolic process (GO:1901800)	3/73	0.422907	0.69732	1.2812	1.1026	MDM2;HSPA1B;HSPA1A
cellular response to hypoxia (GO:0071456)	5/132	0.426105	0.69732	1.17712	1.00417	PSMD9;BNIP3L;MDM2;MDM4;PSMB8
high-density lipoprotein particle remodeling (GO:0034375)	1/17	0.428875	0.69732	1.86785	1.5813	PLTP
regulation of tissue remodeling (GO:0034103)	1/17	0.428875	0.69732	1.86785	1.5813	TGFB1
negative regulation of axon guidance (GO:1902668)	1/17	0.428875	0.69732	1.86785	1.5813	SEMA5A
regulation of telomere maintenance via telomere lengthening (GO:1904356)	1/17	0.428875	0.69732	1.86785	1.5813	TINF2
response to interferon-alpha (GO:0035455)	1/17	0.428875	0.69732	1.86785	1.5813	IFITM1
cellular response to gamma radiation (GO:0071480)	1/17	0.428875	0.69732	1.86785	1.5813	MDM2
regulation of lipid catabolic process (GO:0050994)	1/17	0.428875	0.69732	1.86785	1.5813	RARRES2
regulation of transposition (GO:0010528)	1/17	0.428875	0.69732	1.86785	1.5813	UBR2
negative regulation of B cell activation (GO:0050869)	1/17	0.428875	0.69732	1.86785	1.5813	RC3H1
DNA packaging (GO:0006323)	1/17	0.428875	0.69732	1.86785	1.5813	GATAD1
mRNA cis splicing, via spliceosome (GO:0045292)	1/17	0.428875	0.69732	1.86785	1.5813	PSIP1
regulation of mitochondrial outer membrane permeabilization involved in apoptotic signaling pathway (GO:1901028)	1/17	0.428875	0.69732	1.86785	1.5813	HSPA1A
positive regulation of striated muscle cell differentiation (GO:0051155)	1/17	0.428875	0.69732	1.86785	1.5813	TGFB1
protein mannosylation (GO:0035268)	1/17	0.428875	0.69732	1.86785	1.5813	TMEM5
histone H2A monoubiquitination (GO:0035518)	1/17	0.428875	0.69732	1.86785	1.5813	CUL4B
negative regulation of cell development (GO:0010721)	1/17	0.428875	0.69732	1.86785	1.5813	FBN1
negative regulation of interleukin-8 production (GO:0032717)	1/17	0.428875	0.69732	1.86785	1.5813	ANXA1
cardiac atrium morphogenesis (GO:0003209)	1/17	0.428875	0.69732	1.86785	1.5813	NOTCH2
maturation of 5.8S rRNA (GO:0000460)	1/17	0.428875	0.69732	1.86785	1.5813	SKIV2L2
negative regulation of intracellular transport (GO:0032387)	1/17	0.428875	0.69732	1.86785	1.5813	HSPA1A
negative regulation of phosphoprotein phosphatase activity (GO:0032515)	1/17	0.428875	0.69732	1.86785	1.5813	ROCK2
regulation of protein localization to membrane (GO:1905475)	1/17	0.428875	0.69732	1.86785	1.5813	SPTBN1
response to purine-containing compound (GO:0014074)	1/17	0.428875	0.69732	1.86785	1.5813	CITED1
positive regulation of calcium ion transmembrane transporter activity (GO:1901021)	1/17	0.428875	0.69732	1.86785	1.5813	ANK2
positive regulation of natural killer cell mediated cytotoxicity (GO:0045954)	1/17	0.428875	0.69732	1.86785	1.5813	NECTIN2
long-term memory (GO:0007616)	1/17	0.428875	0.69732	1.86785	1.5813	PRNP
heterocycle biosynthetic process (GO:0018130)	1/17	0.428875	0.69732	1.86785	1.5813	MT-RNR1
defense response to fungus (GO:0050832)	1/17	0.428875	0.69732	1.86785	1.5813	RARRES2
neurotrophin signaling pathway (GO:0038179)	1/17	0.428875	0.69732	1.86785	1.5813	NGFR
chaperone-mediated protein complex assembly (GO:0051131)	1/17	0.428875	0.69732	1.86785	1.5813	HSPA1A
regulation of lamellipodium organization (GO:1902743)	1/17	0.428875	0.69732	1.86785	1.5813	CD44
regulation of establishment or maintenance of cell polarity (GO:0032878)	1/17	0.428875	0.69732	1.86785	1.5813	ROCK2
purine-containing compound metabolic process (GO:0072521)	1/17	0.428875	0.69732	1.86785	1.5813	MT-RNR1
septin ring organization (GO:0031106)	1/17	0.428875	0.69732	1.86785	1.5813	SEPT11
detection of mechanical stimulus (GO:0050982)	1/17	0.428875	0.69732	1.86785	1.5813	TTN
positive regulation of cartilage development (GO:0061036)	1/17	0.428875	0.69732	1.86785	1.5813	SOX5
positive regulation of cation transmembrane transport (GO:1904064)	1/17	0.428875	0.69732	1.86785	1.5813	ANK2
cellular response to glucocorticoid stimulus (GO:0071385)	1/17	0.428875	0.69732	1.86785	1.5813	ANXA1
viral entry into host cell (GO:0046718)	1/17	0.428875	0.69732	1.86785	1.5813	ITGAV
membrane depolarization during cardiac muscle cell action potential (GO:0086012)	1/17	0.428875	0.69732	1.86785	1.5813	ANK2
mitotic G2 DNA damage checkpoint (GO:0007095)	1/17	0.428875	0.69732	1.86785	1.5813	TAOK1
negative regulation of ossification (GO:0030279)	2/45	0.430739	0.699879	1.39024	1.17093	ECM1;CITED1
positive regulation of defense response (GO:0031349)	3/74	0.431547	0.700719	1.26309	1.06147	LPL;ETS1;TNFRSF1A
neuron projection morphogenesis (GO:0048812)	6/163	0.434231	0.704601	1.14263	0.953156	MEF2A;CTTN;LUM;S100A6;PTEN;PRELP
negative regulation of signal transduction (GO:0009968)	10/283	0.435358	0.705717	1.0954	0.910919	PDGFRB;CITED1;LRP1;SPRY4;PTEN;SPRY1;C16ORF52;HIC1;DLK1;DKK3
Ras protein signal transduction (GO:0007265)	8/223	0.435505	0.705717	1.11262	0.924862	RB1;CYFIP1;NGFR;RAB5B;COL1A2;RRAS;RAB14;RAB24
gland development (GO:0048732)	3/75	0.44014	0.709235	1.24548	1.02212	TGFBR3;MDK;DKK3
cellular response to tumor necrosis factor (GO:0071356)	7/194	0.440411	0.709235	1.1192	0.917796	PSMD9;NGFR;CD40;TNFSF12;PSMB8;LIMS1;TNFRSF1A
cellular response to ionizing radiation (GO:0071479)	2/46	0.441844	0.709235	1.35857	1.10968	IFI16;MDM2
negative regulation of protein modification by small protein conjugation or removal (GO:1903321)	2/46	0.441844	0.709235	1.35857	1.10968	HSPA1B;HSPA1A
maturation of SSU-rRNA (GO:0030490)	2/46	0.441844	0.709235	1.35857	1.10968	UTP3;MPHOSPH10
regulation of fibroblast proliferation (GO:0048145)	2/46	0.441844	0.709235	1.35857	1.10968	FN1;S100A6
negative regulation of autophagy (GO:0010507)	2/46	0.441844	0.709235	1.35857	1.10968	DAP;HGF
long-chain fatty-acyl-CoA biosynthetic process (GO:0035338)	1/18	0.447395	0.709235	1.75789	1.41389	ELOVL2
porphyrin-containing compound biosynthetic process (GO:0006779)	1/18	0.447395	0.709235	1.75789	1.41389	ATPIF1
organelle fusion (GO:0048284)	1/18	0.447395	0.709235	1.75789	1.41389	EEA1
protein localization to centrosome (GO:0071539)	1/18	0.447395	0.709235	1.75789	1.41389	GOLGB1
iron-sulfur cluster assembly (GO:0016226)	1/18	0.447395	0.709235	1.75789	1.41389	FAM96B
regulation of keratinocyte proliferation (GO:0010837)	1/18	0.447395	0.709235	1.75789	1.41389	SRSF6
negative regulation of osteoclast differentiation (GO:0045671)	1/18	0.447395	0.709235	1.75789	1.41389	FBN1
calcium-mediated signaling using intracellular calcium source (GO:0035584)	1/18	0.447395	0.709235	1.75789	1.41389	PRNP
maintenance of protein localization in organelle (GO:0072595)	1/18	0.447395	0.709235	1.75789	1.41389	HSPA5
regulation of lipopolysaccharide-mediated signaling pathway (GO:0031664)	1/18	0.447395	0.709235	1.75789	1.41389	SASH1
regulation of oxidative stress-induced intrinsic apoptotic signaling pathway (GO:1902175)	1/18	0.447395	0.709235	1.75789	1.41389	NOL3
regulation of cardiac muscle cell proliferation (GO:0060043)	1/18	0.447395	0.709235	1.75789	1.41389	TGFBR3
retrograde protein transport, ER to cytosol (GO:0030970)	1/18	0.447395	0.709235	1.75789	1.41389	SEL1L
regulation of cardiac muscle cell membrane repolarization (GO:0099623)	1/18	0.447395	0.709235	1.75789	1.41389	ANK2
negative regulation of peptidyl-serine phosphorylation (GO:0033137)	1/18	0.447395	0.709235	1.75789	1.41389	DMD
heart trabecula morphogenesis (GO:0061384)	1/18	0.447395	0.709235	1.75789	1.41389	TGFBR3
positive regulation of actin cytoskeleton reorganization (GO:2000251)	1/18	0.447395	0.709235	1.75789	1.41389	NRP1
positive regulation of p38MAPK cascade (GO:1900745)	1/18	0.447395	0.709235	1.75789	1.41389	SASH1
negative regulation of oxidative stress-induced intrinsic apoptotic signaling pathway (GO:1902176)	1/18	0.447395	0.709235	1.75789	1.41389	NOL3
regulation of cellular response to growth factor stimulus (GO:0090287)	1/18	0.447395	0.709235	1.75789	1.41389	FBN1
regulation of epithelial cell differentiation (GO:0030856)	1/18	0.447395	0.709235	1.75789	1.41389	APOLD1
DNA methylation (GO:0006306)	1/18	0.447395	0.709235	1.75789	1.41389	ATF7IP
establishment of epithelial cell polarity (GO:0090162)	1/18	0.447395	0.709235	1.75789	1.41389	CYTH3
response to organophosphorus (GO:0046683)	1/18	0.447395	0.709235	1.75789	1.41389	CITED1
mRNA destabilization (GO:0061157)	1/18	0.447395	0.709235	1.75789	1.41389	RC3H1
negative regulation of calcium-mediated signaling (GO:0050849)	1/18	0.447395	0.709235	1.75789	1.41389	PRNP
positive regulation of JNK cascade (GO:0046330)	3/76	0.448683	0.710808	1.22835	0.984449	TAOK1;SASH1;CTGF
ribosome biogenesis (GO:0042254)	8/226	0.450233	0.711861	1.09713	0.8755	RPL7A;RPS27;UTP3;DDX47;MPHOSPH10;RPL37;RPS21;RPL6
response to endoplasmic reticulum stress (GO:0034976)	4/106	0.450935	0.711861	1.17221	0.933584	HSPA5;SEL1L;PIK3R1;MARCH6
fatty acid metabolic process (GO:0006631)	4/106	0.450935	0.711861	1.17221	0.933584	GGT5;SGPL1;LPL;MSMO1
regulation of inflammatory response (GO:0050727)	6/166	0.451457	0.711861	1.12103	0.891526	PER1;ANXA1;NOV;LPL;ETS1;TNFRSF1A
myofibril assembly (GO:0030239)	2/47	0.452827	0.711861	1.32831	1.05235	PDGFRB;TTN
negative regulation of I-kappaB kinase/NF-kappaB signaling (GO:0043124)	2/47	0.452827	0.711861	1.32831	1.05235	PER1;NOV
positive regulation of organelle assembly (GO:1902117)	2/47	0.452827	0.711861	1.32831	1.05235	PAN3;CNOT2
inositol phosphate metabolic process (GO:0043647)	2/47	0.452827	0.711861	1.32831	1.05235	IMPA2;PTEN
positive regulation of pathway-restricted SMAD protein phosphorylation (GO:0010862)	2/47	0.452827	0.711861	1.32831	1.05235	GDF11;TGFB1
ERAD pathway (GO:0036503)	3/77	0.457173	0.711861	1.21169	0.948383	HSPA5;SEL1L;MARCH6
positive regulation of cytoskeleton organization (GO:0051495)	3/77	0.457173	0.711861	1.21169	0.948383	SEMA5A;NRP1;CTTN
mitochondrion organization (GO:0007005)	6/167	0.457174	0.711861	1.11401	0.871925	MEF2A;BNIP3L;ATP5B;NDUFB8;AKT3;PHB2
cellular response to starvation (GO:0009267)	4/107	0.458104	0.711861	1.16077	0.906163	DAP;HSPA5;IFI16;USP33
protein K48-linked ubiquitination (GO:0070936)	2/48	0.463686	0.711861	1.29937	0.998624	BFAR;MARCH6
intrinsic apoptotic signaling pathway in response to DNA damage (GO:0008630)	2/48	0.463686	0.711861	1.29937	0.998624	IFI16;HIC1
cellular macromolecule catabolic process (GO:0044265)	2/48	0.463686	0.711861	1.29937	0.998624	MGEA5;SKIV2L2
regulation of cytokine production (GO:0001817)	4/108	0.465241	0.711861	1.14955	0.879631	PER1;ANXA1;IFI16;TRIM56
negative regulation of hydrolase activity (GO:0051346)	4/108	0.465241	0.711861	1.14955	0.879631	ECM1;SPRED1;ATPIF1;MPHOSPH10
positive regulation of transforming growth factor beta receptor signaling pathway (GO:0030511)	1/19	0.465316	0.711861	1.66014	1.27007	CITED1
negative regulation of smoothened signaling pathway (GO:0045879)	1/19	0.465316	0.711861	1.66014	1.27007	C16ORF52
protein import into mitochondrial matrix (GO:0030150)	1/19	0.465316	0.711861	1.66014	1.27007	DNLZ
protein ADP-ribosylation (GO:0006471)	1/19	0.465316	0.711861	1.66014	1.27007	PARP14
negative regulation of protein localization to plasma membrane (GO:1903077)	1/19	0.465316	0.711861	1.66014	1.27007	TGFB1
protein exit from endoplasmic reticulum (GO:0032527)	1/19	0.465316	0.711861	1.66014	1.27007	SEL1L
maturation of 5.8S rRNA from tricistronic rRNA transcript (SSU-rRNA, 5.8S rRNA, LSU-rRNA) (GO:0000466)	1/19	0.465316	0.711861	1.66014	1.27007	RPS21
negative regulation of transposition (GO:0010529)	1/19	0.465316	0.711861	1.66014	1.27007	UBR2
endothelial cell development (GO:0001885)	1/19	0.465316	0.711861	1.66014	1.27007	GSTM3
acylglycerol biosynthetic process (GO:0046463)	1/19	0.465316	0.711861	1.66014	1.27007	LPL
regulation of myotube differentiation (GO:0010830)	1/19	0.465316	0.711861	1.66014	1.27007	NOV
regulation of heterotypic cell-cell adhesion (GO:0034114)	1/19	0.465316	0.711861	1.66014	1.27007	CD44
morphogenesis of an epithelium (GO:0002009)	1/19	0.465316	0.711861	1.66014	1.27007	VCL
positive regulation of mononuclear cell migration (GO:0071677)	1/19	0.465316	0.711861	1.66014	1.27007	LGALS3
Rac protein signal transduction (GO:0016601)	1/19	0.465316	0.711861	1.66014	1.27007	CYFIP1
cellular response to zinc ion (GO:0071294)	1/19	0.465316	0.711861	1.66014	1.27007	MT1L
ribosomal small subunit assembly (GO:0000028)	1/19	0.465316	0.711861	1.66014	1.27007	RPS27
positive regulation of lipid storage (GO:0010884)	1/19	0.465316	0.711861	1.66014	1.27007	LPL
regulation of transcription factor import into nucleus (GO:0042990)	1/19	0.465316	0.711861	1.66014	1.27007	PIK3R1
leukotriene metabolic process (GO:0006691)	1/19	0.465316	0.711861	1.66014	1.27007	GGT5
extrinsic apoptotic signaling pathway in absence of ligand (GO:0097192)	1/19	0.465316	0.711861	1.66014	1.27007	ITGAV
gamma-aminobutyric acid signaling pathway (GO:0007214)	1/19	0.465316	0.711861	1.66014	1.27007	GNAI2
histone deubiquitination (GO:0016578)	1/19	0.465316	0.711861	1.66014	1.27007	USP15
fatty-acyl-CoA metabolic process (GO:0035337)	1/19	0.465316	0.711861	1.66014	1.27007	SCD
positive regulation of excitatory postsynaptic potential (GO:2000463)	1/19	0.465316	0.711861	1.66014	1.27007	PTEN
macromolecule biosynthetic process (GO:0009059)	1/19	0.465316	0.711861	1.66014	1.27007	COL1A1
negative regulation of protein localization to cell periphery (GO:1904376)	1/19	0.465316	0.711861	1.66014	1.27007	TGFB1
positive regulation of immunoglobulin production (GO:0002639)	1/19	0.465316	0.711861	1.66014	1.27007	HLA-E
positive regulation of phospholipase activity (GO:0010518)	1/19	0.465316	0.711861	1.66014	1.27007	PDGFRB
telomere capping (GO:0016233)	1/19	0.465316	0.711861	1.66014	1.27007	TINF2
protein heterotetramerization (GO:0051290)	1/19	0.465316	0.711861	1.66014	1.27007	S100A10
triglyceride biosynthetic process (GO:0019432)	1/19	0.465316	0.711861	1.66014	1.27007	LPL
positive regulation of cellular response to transforming growth factor beta stimulus (GO:1903846)	1/19	0.465316	0.711861	1.66014	1.27007	CITED1
regulation of catenin import into nucleus (GO:0035412)	1/19	0.465316	0.711861	1.66014	1.27007	SEMA5A
response to interferon-beta (GO:0035456)	1/19	0.465316	0.711861	1.66014	1.27007	IFITM1
positive regulation of neuron apoptotic process (GO:0043525)	1/19	0.465316	0.711861	1.66014	1.27007	PRNP
positive regulation of translation (GO:0045727)	3/78	0.465606	0.711861	1.19547	0.913837	DDX3X;TGFB1;VIM
proteolysis (GO:0006508)	10/291	0.470148	0.716099	1.06377	0.802833	GGT5;SPCS3;CPQ;SPPL2A;MDM2;CPE;PLAT;CAPN1;AEBP1;CTSC
negative regulation of nucleic acid-templated transcription (GO:1903507)	15/444	0.471449	0.716099	1.04525	0.785971	RB1;CREBZF;ATF7IP;TGFB1;CBX5;CITED1;PHB2;DKK3;AES;PER1;DAP;IFI16;MDM2;CD38;LIMS1
regulation of cell motility (GO:2000145)	4/109	0.472345	0.716099	1.13854	0.853957	TGFB1;ROCK2;PLXNB2;FBLN1
steroid biosynthetic process (GO:0006694)	3/79	0.473982	0.716099	1.17968	0.880734	CYP51A1;MSMO1;CYP17A1
organic hydroxy compound biosynthetic process (GO:1901617)	2/49	0.474418	0.716099	1.27166	0.948232	CYP51A1;MSMO1
regulation of reactive oxygen species metabolic process (GO:2000377)	2/49	0.474418	0.716099	1.27166	0.948232	PDGFRB;TGFBR2
establishment of protein localization to mitochondrion (GO:0072655)	2/49	0.474418	0.716099	1.27166	0.948232	NDUFB8;DNLZ
positive regulation of response to DNA damage stimulus (GO:2001022)	2/49	0.474418	0.716099	1.27166	0.948232	SPRED1;HIC1
regulation of release of sequestered calcium ion into cytosol (GO:0051279)	2/49	0.474418	0.716099	1.27166	0.948232	ANK2;DMD
regulation of small GTPase mediated signal transduction (GO:0051056)	5/140	0.47672	0.716099	1.10691	0.820024	ARHGEF12;DLC1;ARHGDIB;ARHGAP15;A2M
regulation of cell growth (GO:0001558)	7/201	0.477139	0.716099	1.07842	0.797975	TGFB1;DDX3X;NOV;TAF9;LTBP4;HSPA1B;HSPA1A
retrograde vesicle-mediated transport, Golgi to ER (GO:0006890)	3/80	0.482297	0.716099	1.1643	0.849003	COPZ2;ARF5;TAPBP
ERBB signaling pathway (GO:0038127)	3/80	0.482297	0.716099	1.1643	0.849003	TGFB1;PIK3R1;PAG1
positive regulation of stress-activated MAPK cascade (GO:0032874)	3/80	0.482297	0.716099	1.1643	0.849003	TAOK1;SASH1;CTGF
regulation of hydrolase activity (GO:0051336)	3/80	0.482297	0.716099	1.1643	0.849003	ATPIF1;PLXNB2;PRKG1
negative regulation of defense response (GO:0031348)	3/80	0.482297	0.716099	1.1643	0.849003	NOV;IFI16;TNFRSF1A
Golgi to endosome transport (GO:0006895)	1/20	0.482656	0.716099	1.57268	1.14562	RAB14
cell projection assembly (GO:0030031)	1/20	0.482656	0.716099	1.57268	1.14562	CYFIP1
regulation of endoplasmic reticulum stress-induced intrinsic apoptotic signaling pathway (GO:1902235)	1/20	0.482656	0.716099	1.57268	1.14562	HSPA1A
hydrogen peroxide metabolic process (GO:0042743)	1/20	0.482656	0.716099	1.57268	1.14562	HBB
negative regulation of intracellular protein transport (GO:0090317)	1/20	0.482656	0.716099	1.57268	1.14562	SP100
regulation of epidermal cell differentiation (GO:0045604)	1/20	0.482656	0.716099	1.57268	1.14562	ROCK2
ureteric bud morphogenesis (GO:0060675)	1/20	0.482656	0.716099	1.57268	1.14562	CITED1
negative regulation of macromolecule biosynthetic process (GO:0010558)	1/20	0.482656	0.716099	1.57268	1.14562	TGFB1
regulation of regulatory T cell differentiation (GO:0045589)	1/20	0.482656	0.716099	1.57268	1.14562	CD46
regulation of lipoprotein lipase activity (GO:0051004)	1/20	0.482656	0.716099	1.57268	1.14562	LPL
embryonic digestive tract development (GO:0048566)	1/20	0.482656	0.716099	1.57268	1.14562	RARRES2
response to progesterone (GO:0032570)	1/20	0.482656	0.716099	1.57268	1.14562	TGFB1
negative regulation of cyclase activity (GO:0031280)	1/20	0.482656	0.716099	1.57268	1.14562	GNAI2
regulation of cholesterol transport (GO:0032374)	1/20	0.482656	0.716099	1.57268	1.14562	LRP1
intrinsic apoptotic signaling pathway in response to DNA damage by p53 class mediator (GO:0042771)	1/20	0.482656	0.716099	1.57268	1.14562	IFI16
androgen metabolic process (GO:0008209)	1/20	0.482656	0.716099	1.57268	1.14562	CYP17A1
adenylate cyclase-activating adrenergic receptor signaling pathway (GO:0071880)	1/20	0.482656	0.716099	1.57268	1.14562	ADRA2B
regulation of anoikis (GO:2000209)	1/20	0.482656	0.716099	1.57268	1.14562	AES
regulation of cell development (GO:0060284)	1/20	0.482656	0.716099	1.57268	1.14562	NOTCH2
glial cell development (GO:0021782)	1/20	0.482656	0.716099	1.57268	1.14562	MXRA8
striated muscle cell development (GO:0055002)	1/20	0.482656	0.716099	1.57268	1.14562	DMD
branching involved in ureteric bud morphogenesis (GO:0001658)	1/20	0.482656	0.716099	1.57268	1.14562	CITED1
negative regulation of telomere maintenance via telomerase (GO:0032211)	1/20	0.482656	0.716099	1.57268	1.14562	TINF2
growth hormone receptor signaling pathway (GO:0060396)	1/20	0.482656	0.716099	1.57268	1.14562	PIK3R1
aromatic amino acid family catabolic process (GO:0009074)	1/20	0.482656	0.716099	1.57268	1.14562	TDO2
regulation of toll-like receptor signaling pathway (GO:0034121)	1/20	0.482656	0.716099	1.57268	1.14562	CD36
adrenergic receptor signaling pathway (GO:0071875)	1/20	0.482656	0.716099	1.57268	1.14562	ADRA2B
inactivation of MAPK activity (GO:0000188)	1/20	0.482656	0.716099	1.57268	1.14562	SPRED1
negative regulation of adenylate cyclase activity (GO:0007194)	1/20	0.482656	0.716099	1.57268	1.14562	GNAI2
negative regulation of interferon-gamma production (GO:0032689)	1/20	0.482656	0.716099	1.57268	1.14562	PRNP
entrainment of circadian clock by photoperiod (GO:0043153)	1/20	0.482656	0.716099	1.57268	1.14562	PER1
regulation of transport (GO:0051049)	1/20	0.482656	0.716099	1.57268	1.14562	NRP1
modification-dependent protein catabolic process (GO:0019941)	5/141	0.48295	0.716099	1.09871	0.799687	PSMD9;RNF213;USP33;MDM2;BFAR
regulation of bone mineralization (GO:0030500)	2/50	0.485017	0.716956	1.2451	0.900916	ECM1;TGFB1
wound healing (GO:0042060)	2/50	0.485017	0.716956	1.2451	0.900916	COL3A1;MYOF
negative regulation of protein ubiquitination (GO:0031397)	2/50	0.485017	0.716956	1.2451	0.900916	HSPA1B;HSPA1A
negative regulation of viral genome replication (GO:0045071)	2/50	0.485017	0.716956	1.2451	0.900916	IFITM1;IFI16
receptor internalization (GO:0031623)	2/50	0.485017	0.716956	1.2451	0.900916	LRP1;CD36
protein transport (GO:0015031)	11/326	0.488646	0.721877	1.04362	0.747351	NGFR;RAB5B;CTTN;LRP1;RAB14;RAB24;COPZ2;MYH9;CD36;SPTBN1;SEC31A
cell-cell adhesion via plasma-membrane adhesion molecules (GO:0098742)	5/142	0.489155	0.722186	1.09063	0.779886	NPTN;PLXNB2;NECTIN2;TGFBR2;ADGRL3
negative regulation of cell cycle process (GO:0010948)	3/81	0.490549	0.722305	1.14931	0.818577	CBX5;STAG2;MDM2
positive regulation of binding (GO:0051099)	3/81	0.490549	0.722305	1.14931	0.818577	LRP1;USP33;ADD1
positive regulation of protein catabolic process (GO:0045732)	3/81	0.490549	0.722305	1.14931	0.818577	LRP1;TNFSF12;ADAM9
regulation of cellular amine metabolic process (GO:0033238)	2/51	0.495484	0.722305	1.21962	0.856446	PSMD9;PSMB8
telomere maintenance (GO:0000723)	2/51	0.495484	0.722305	1.21962	0.856446	SP100;TINF2
regulation of cellular amino acid metabolic process (GO:0006521)	2/51	0.495484	0.722305	1.21962	0.856446	PSMD9;PSMB8
positive regulation of ubiquitin protein ligase activity (GO:1904668)	3/82	0.498735	0.722305	1.13471	0.789392	PSMD9;PTEN;PSMB8
positive regulation of DNA metabolic process (GO:0051054)	3/82	0.498735	0.722305	1.13471	0.789392	PDGFRB;KITLG;HGF
ephrin receptor signaling pathway (GO:0048013)	3/82	0.498735	0.722305	1.13471	0.789392	ROCK2;RASA1;ACTG1
positive regulation of cell cycle arrest (GO:0071158)	3/82	0.498735	0.722305	1.13471	0.789392	CNOT2;MDM2;MDM4
positive regulation of transcription from RNA polymerase II promoter involved in cellular response to chemical stimulus (GO:1901522)	1/21	0.499435	0.722305	1.49397	1.03723	SMAD5
positive regulation of cellular component movement (GO:0051272)	1/21	0.499435	0.722305	1.49397	1.03723	ETS1
dendritic cell differentiation (GO:0097028)	1/21	0.499435	0.722305	1.49397	1.03723	TGFBR2
cortical actin cytoskeleton organization (GO:0030866)	1/21	0.499435	0.722305	1.49397	1.03723	ROCK2
sterol transport (GO:0015918)	1/21	0.499435	0.722305	1.49397	1.03723	CD36
mesoderm development (GO:0007498)	1/21	0.499435	0.722305	1.49397	1.03723	GDF11
histone ubiquitination (GO:0016574)	1/21	0.499435	0.722305	1.49397	1.03723	UBR2
positive regulation of T cell mediated immunity (GO:0002711)	1/21	0.499435	0.722305	1.49397	1.03723	HLA-E
regulation of cardiac muscle hypertrophy (GO:0010611)	1/21	0.499435	0.722305	1.49397	1.03723	MEF2A
positive regulation of translational initiation (GO:0045948)	1/21	0.499435	0.722305	1.49397	1.03723	DDX3X
protein O-linked glycosylation via threonine (GO:0018243)	1/21	0.499435	0.722305	1.49397	1.03723	GALNT16
embryonic skeletal system morphogenesis (GO:0048704)	1/21	0.499435	0.722305	1.49397	1.03723	TGFBR2
positive regulation of BMP signaling pathway (GO:0030513)	1/21	0.499435	0.722305	1.49397	1.03723	CYR61
nucleotide-excision repair, preincision complex stabilization (GO:0006293)	1/21	0.499435	0.722305	1.49397	1.03723	CUL4B
negative regulation of cAMP biosynthetic process (GO:0030818)	1/21	0.499435	0.722305	1.49397	1.03723	GNAI2
long-term synaptic potentiation (GO:0060291)	1/21	0.499435	0.722305	1.49397	1.03723	NPTN
mitochondrial calcium ion transmembrane transport (GO:0006851)	1/21	0.499435	0.722305	1.49397	1.03723	PHB2
lipid catabolic process (GO:0016042)	1/21	0.499435	0.722305	1.49397	1.03723	PLA2G16
embryonic skeletal system development (GO:0048706)	1/21	0.499435	0.722305	1.49397	1.03723	COL1A1
photoperiodism (GO:0009648)	1/21	0.499435	0.722305	1.49397	1.03723	PER1
phosphatidylserine acyl-chain remodeling (GO:0036150)	1/21	0.499435	0.722305	1.49397	1.03723	PLA2G16
ERK1 and ERK2 cascade (GO:0070371)	1/21	0.499435	0.722305	1.49397	1.03723	ITGAV
negative regulation of cell cycle arrest (GO:0071157)	1/21	0.499435	0.722305	1.49397	1.03723	MDM2
hepaticobiliary system development (GO:0061008)	1/21	0.499435	0.722305	1.49397	1.03723	TGFBR3
positive regulation of developmental process (GO:0051094)	4/113	0.500388	0.722816	1.09653	0.759206	AGO2;SRSF6;CTGF;SOX5
positive regulation of canonical Wnt signaling pathway (GO:0090263)	4/113	0.500388	0.722816	1.09653	0.759206	COL1A1;PSMD9;DDX3X;PSMB8
regulation of intracellular signal transduction (GO:1902531)	14/422	0.502453	0.725364	1.0253	0.705664	GDF11;TGFB1;ARHGEF12;TAF9;ARHGAP15;SPRED1;TMBIM4;RRAS;DLC1;ARHGDIB;MDM2;MDM4;A2M;C3ORF58
positive regulation of mitotic cell cycle (GO:0045931)	2/52	0.505813	0.729777	1.19517	0.814614	PDGFRB;MDM2
negative regulation of neuron death (GO:1901215)	3/83	0.506855	0.729968	1.12047	0.76139	CITED1;RASA1;AGAP2
positive regulation of homeostatic process (GO:0032846)	3/83	0.506855	0.729968	1.12047	0.76139	ETS1;HSPA1B;HSPA1A
protein maturation (GO:0051604)	3/83	0.506855	0.729968	1.12047	0.76139	TSPAN15;CPE;AEBP1
nervous system development (GO:0007399)	15/455	0.509842	0.730002	1.01853	0.686136	SEMA5A;NOTCH2;GDF11;TGFB1;PCDH10;PTEN;GFRA1;ZEB2;MDK;DPYSL2;TAOK1;ENC1;PMP22;ITM2B;ADGRL3
positive regulation of MAP kinase activity (GO:0043406)	6/177	0.513393	0.730002	1.04831	0.698926	PDGFRB;CD40;TGFB1;TAOK1;ADAM9;SASH1
peptidyl-lysine modification (GO:0018205)	4/115	0.514166	0.730002	1.07666	0.716205	ZNF451;TOP2B;MDM2;TOP1
protein O-linked glycosylation (GO:0006493)	4/115	0.514166	0.730002	1.07666	0.716205	MGEA5;ADAMTS5;GALNT16;TMEM5
protein modification process (GO:0036211)	3/84	0.514906	0.730002	1.10657	0.734512	RPN2;CPE;PLAT
regulation of natural killer cell mediated cytotoxicity (GO:0042269)	1/22	0.51567	0.730002	1.42276	0.942276	NECTIN2
acylglycerol homeostasis (GO:0055090)	1/22	0.51567	0.730002	1.42276	0.942276	LPL
protein homotrimerization (GO:0070207)	1/22	0.51567	0.730002	1.42276	0.942276	EMILIN1
positive regulation of protein targeting to membrane (GO:0090314)	1/22	0.51567	0.730002	1.42276	0.942276	PRNP
nucleotide-excision repair, DNA incision, 3'-to lesion (GO:0006295)	1/22	0.51567	0.730002	1.42276	0.942276	CUL4B
early endosome to late endosome transport (GO:0045022)	1/22	0.51567	0.730002	1.42276	0.942276	EEA1
activation of phospholipase C activity (GO:0007202)	1/22	0.51567	0.730002	1.42276	0.942276	AVPR1A
hematopoietic progenitor cell differentiation (GO:0002244)	1/22	0.51567	0.730002	1.42276	0.942276	TGFB1
negative regulation of response to endoplasmic reticulum stress (GO:1903573)	1/22	0.51567	0.730002	1.42276	0.942276	HSPA1A
regulation of transcription from RNA polymerase III promoter (GO:0006359)	1/22	0.51567	0.730002	1.42276	0.942276	ICE2
positive regulation of interleukin-10 production (GO:0032733)	1/22	0.51567	0.730002	1.42276	0.942276	CD46
negative regulation of sprouting angiogenesis (GO:1903671)	1/22	0.51567	0.730002	1.42276	0.942276	NGFR
nucleotide-excision repair, DNA duplex unwinding (GO:0000717)	1/22	0.51567	0.730002	1.42276	0.942276	CUL4B
regulation of cytokine production involved in inflammatory response (GO:1900015)	1/22	0.51567	0.730002	1.42276	0.942276	PER1
purine-containing compound biosynthetic process (GO:0072522)	1/22	0.51567	0.730002	1.42276	0.942276	MT-RNR1
protein O-linked glycosylation via serine (GO:0018242)	1/22	0.51567	0.730002	1.42276	0.942276	GALNT16
positive regulation of biosynthetic process (GO:0009891)	1/22	0.51567	0.730002	1.42276	0.942276	CD36
negative regulation of protein import into nucleus (GO:0042308)	1/22	0.51567	0.730002	1.42276	0.942276	NOV
C21-steroid hormone metabolic process (GO:0008207)	1/22	0.51567	0.730002	1.42276	0.942276	CYP17A1
maturation of LSU-rRNA (GO:0000470)	1/22	0.51567	0.730002	1.42276	0.942276	RPL7A
ncRNA catabolic process (GO:0034661)	1/22	0.51567	0.730002	1.42276	0.942276	ZCCHC11
negative regulation of lyase activity (GO:0051350)	1/22	0.51567	0.730002	1.42276	0.942276	GNAI2
regulation of monocyte chemotaxis (GO:0090025)	1/22	0.51567	0.730002	1.42276	0.942276	NOV
NLS-bearing protein import into nucleus (GO:0006607)	1/22	0.51567	0.730002	1.42276	0.942276	KPNA5
positive regulation of phosphatidylinositol 3-kinase signaling (GO:0014068)	2/53	0.516004	0.730046	1.17167	0.775227	PDGFRB;HGF
regulation of protein kinase activity (GO:0045859)	5/147	0.519752	0.734917	1.05196	0.688404	RB1;SPRED1;DBNDD2;CYR61;TTN
protein targeting to mitochondrion (GO:0006626)	2/54	0.526055	0.740916	1.14908	0.738113	NDUFB8;DNLZ
action potential (GO:0001508)	2/54	0.526055	0.740916	1.14908	0.738113	SCN7A;DMD
cytoplasmic translation (GO:0002181)	2/54	0.526055	0.740916	1.14908	0.738113	RPS21;RPL6
regulation of peptidyl-serine phosphorylation (GO:0033135)	3/86	0.530794	0.740916	1.0798	0.683925	TGFB1;DMD;CD44
mitotic G2/M transition checkpoint (GO:0044818)	1/23	0.531379	0.740916	1.35802	0.858645	TAOK1
chromosome condensation (GO:0030261)	1/23	0.531379	0.740916	1.35802	0.858645	TTN
neuronal action potential (GO:0019228)	1/23	0.531379	0.740916	1.35802	0.858645	SCN7A
protein K48-linked deubiquitination (GO:0071108)	1/23	0.531379	0.740916	1.35802	0.858645	USP33
vesicle-mediated transport between endosomal compartments (GO:0098927)	1/23	0.531379	0.740916	1.35802	0.858645	EEA1
metanephros development (GO:0001656)	1/23	0.531379	0.740916	1.35802	0.858645	CITED1
nucleotide-excision repair, DNA damage recognition (GO:0000715)	1/23	0.531379	0.740916	1.35802	0.858645	CUL4B
peroxisome organization (GO:0007031)	1/23	0.531379	0.740916	1.35802	0.858645	PLA2G16
phospholipid dephosphorylation (GO:0046839)	1/23	0.531379	0.740916	1.35802	0.858645	PTEN
cellular nitrogen compound biosynthetic process (GO:0044271)	1/23	0.531379	0.740916	1.35802	0.858645	MT-RNR1
regulation of smooth muscle contraction (GO:0006940)	1/23	0.531379	0.740916	1.35802	0.858645	CTTN
positive regulation of blood circulation (GO:1903524)	1/23	0.531379	0.740916	1.35802	0.858645	AVPR1A
regulation of interleukin-8 secretion (GO:2000482)	1/23	0.531379	0.740916	1.35802	0.858645	ANXA1
folic acid-containing compound metabolic process (GO:0006760)	1/23	0.531379	0.740916	1.35802	0.858645	ATPIF1
regulation of dendritic spine morphogenesis (GO:0061001)	1/23	0.531379	0.740916	1.35802	0.858645	PTEN
negative regulation of transcription factor import into nucleus (GO:0042992)	1/23	0.531379	0.740916	1.35802	0.858645	NOV
regulation of cell size (GO:0008361)	1/23	0.531379	0.740916	1.35802	0.858645	PTEN
NAD metabolic process (GO:0019674)	1/23	0.531379	0.740916	1.35802	0.858645	CD38
regulation of chondrocyte differentiation (GO:0032330)	1/23	0.531379	0.740916	1.35802	0.858645	SOX5
negative regulation of axon extension (GO:0030517)	1/23	0.531379	0.740916	1.35802	0.858645	SEMA5A
calcium ion transport (GO:0006816)	4/118	0.534496	0.743005	1.04816	0.656603	ANK2;ITGAV;SLC3A2;TPT1
cytosolic transport (GO:0016482)	4/118	0.534496	0.743005	1.04816	0.656603	EEA1;SPAG9;TMEM87A;RAB14
positive regulation of protein serine/threonine kinase activity (GO:0071902)	4/118	0.534496	0.743005	1.04816	0.656603	PDGFRB;CD40;TGFB1;DDX3X
organonitrogen compound biosynthetic process (GO:1901566)	6/181	0.53527	0.743005	1.02414	0.64007	GSTM3;SGPL1;ELOVL2;MT-RNR1;GSTA1;DMD
regulation of cellular catabolic process (GO:0031329)	2/55	0.535964	0.743005	1.12734	0.703112	IFI16;USP33
long-chain fatty acid metabolic process (GO:0001676)	2/55	0.535964	0.743005	1.12734	0.703112	ELOVL2;GSTA1
positive regulation of DNA biosynthetic process (GO:2000573)	2/55	0.535964	0.743005	1.12734	0.703112	PDGFRB;HGF
negative regulation of cellular response to growth factor stimulus (GO:0090288)	2/55	0.535964	0.743005	1.12734	0.703112	SPRY4;SPRY1
fat cell differentiation (GO:0045444)	2/55	0.535964	0.743005	1.12734	0.703112	STEAP4;PSMB8
Notch signaling pathway (GO:0007219)	2/55	0.535964	0.743005	1.12734	0.703112	NOTCH2;MDK
negative regulation of cell differentiation (GO:0045596)	5/150	0.537732	0.743596	1.03003	0.639027	TGFB1;CITED1;COL5A2;PTEN;ITGAV
regulation of translation (GO:0006417)	7/213	0.538424	0.743596	1.01496	0.628373	CYFIP1;DDX6;DDX3X;CNOT2;AGO2;ENC1;VIM
calcium ion homeostasis (GO:0055074)	3/87	0.538627	0.743596	1.06689	0.660117	CD40;ANK2;TPT1
positive regulation of protein ubiquitination involved in ubiquitin-dependent protein catabolic process (GO:2000060)	3/87	0.538627	0.743596	1.06689	0.660117	PSMD9;PTEN;PSMB8
granulocyte chemotaxis (GO:0071621)	2/56	0.545729	0.743596	1.10641	0.670078	LGALS3;ANXA1
organonitrogen compound catabolic process (GO:1901565)	2/56	0.545729	0.743596	1.10641	0.670078	SGPL1;CPQ
phosphatidylinositol-mediated signaling (GO:0048015)	2/56	0.545729	0.743596	1.10641	0.670078	PDGFRB;PIK3R1
cellular iron ion homeostasis (GO:0006879)	2/56	0.545729	0.743596	1.10641	0.670078	MT-RNR2;CYBRD1
positive regulation of protein complex assembly (GO:0031334)	3/88	0.546386	0.743596	1.05428	0.63724	TGFB1;CD36;CUL4B
negative regulation of protein localization to membrane (GO:1905476)	1/24	0.54658	0.743596	1.2989	0.784635	TGFB1
histone monoubiquitination (GO:0010390)	1/24	0.54658	0.743596	1.2989	0.784635	CUL4B
regulation of chromosome organization (GO:0033044)	1/24	0.54658	0.743596	1.2989	0.784635	RB1
Golgi to plasma membrane protein transport (GO:0043001)	1/24	0.54658	0.743596	1.2989	0.784635	SPTBN1
response to dsRNA (GO:0043331)	1/24	0.54658	0.743596	1.2989	0.784635	SLC3A2
cellular modified amino acid biosynthetic process (GO:0042398)	1/24	0.54658	0.743596	1.2989	0.784635	ATPIF1
negative regulation of developmental growth (GO:0048640)	1/24	0.54658	0.743596	1.2989	0.784635	PTEN
regulation of actin filament bundle assembly (GO:0032231)	1/24	0.54658	0.743596	1.2989	0.784635	ROCK2
camera-type eye development (GO:0043010)	1/24	0.54658	0.743596	1.2989	0.784635	FBN1
negative regulation of cyclin-dependent protein serine/threonine kinase activity (GO:0045736)	1/24	0.54658	0.743596	1.2989	0.784635	PTEN
macromolecule modification (GO:0043412)	1/24	0.54658	0.743596	1.2989	0.784635	LRPPRC
receptor catabolic process (GO:0032801)	1/24	0.54658	0.743596	1.2989	0.784635	TGFB1
positive regulation of endopeptidase activity (GO:0010950)	1/24	0.54658	0.743596	1.2989	0.784635	ROCK2
eosinophil chemotaxis (GO:0048245)	1/24	0.54658	0.743596	1.2989	0.784635	LGALS3
regulation of transmembrane transport (GO:0034762)	1/24	0.54658	0.743596	1.2989	0.784635	KCNJ8
negative regulation of oxidative stress-induced cell death (GO:1903202)	1/24	0.54658	0.743596	1.2989	0.784635	NOL3
negative regulation of endothelial cell apoptotic process (GO:2000352)	1/24	0.54658	0.743596	1.2989	0.784635	SEMA5A
eosinophil migration (GO:0072677)	1/24	0.54658	0.743596	1.2989	0.784635	LGALS3
positive regulation of vascular endothelial growth factor production (GO:0010575)	1/24	0.54658	0.743596	1.2989	0.784635	TGFB1
regulation of neuronal synaptic plasticity (GO:0048168)	1/24	0.54658	0.743596	1.2989	0.784635	SYNGR1
fatty acid derivative biosynthetic process (GO:1901570)	1/24	0.54658	0.743596	1.2989	0.784635	SCD
regulation of cardiac muscle cell action potential (GO:0098901)	1/24	0.54658	0.743596	1.2989	0.784635	ANK2
negative regulation of proteasomal ubiquitin-dependent protein catabolic process (GO:0032435)	1/24	0.54658	0.743596	1.2989	0.784635	TAF9
regulation of cell cycle G1/S phase transition (GO:1902806)	1/24	0.54658	0.743596	1.2989	0.784635	PHB2
peptidyl-threonine modification (GO:0018210)	3/89	0.554067	0.750141	1.04197	0.61525	GALNT16;ROCK2;TGFBR2
I-kappaB kinase/NF-kappaB signaling (GO:0007249)	2/57	0.55535	0.750141	1.08624	0.638878	ROCK2;TNFRSF1A
regulation of neurogenesis (GO:0050767)	2/57	0.55535	0.750141	1.08624	0.638878	PLXNB2;C16ORF52
protein homotetramerization (GO:0051289)	2/57	0.55535	0.750141	1.08624	0.638878	TDO2;ATPIF1
heterotypic cell-cell adhesion (GO:0034113)	1/25	0.561289	0.750141	1.24472	0.71885	ITGAV
organophosphate ester transport (GO:0015748)	1/25	0.561289	0.750141	1.24472	0.71885	PLTP
regulation of telomere maintenance (GO:0032204)	1/25	0.561289	0.750141	1.24472	0.71885	TINF2
respiratory chain complex IV assembly (GO:0008535)	1/25	0.561289	0.750141	1.24472	0.71885	MT-CO3
negative regulation of gene expression, epigenetic (GO:0045814)	1/25	0.561289	0.750141	1.24472	0.71885	CREBZF
regulation of protein ubiquitination involved in ubiquitin-dependent protein catabolic process (GO:2000058)	1/25	0.561289	0.750141	1.24472	0.71885	PTEN
regulation of ryanodine-sensitive calcium-release channel activity (GO:0060314)	1/25	0.561289	0.750141	1.24472	0.71885	DMD
in utero embryonic development (GO:0001701)	1/25	0.561289	0.750141	1.24472	0.71885	RARRES2
positive regulation of nuclear division (GO:0051785)	1/25	0.561289	0.750141	1.24472	0.71885	PDGFRB
regulation of interleukin-10 production (GO:0032653)	1/25	0.561289	0.750141	1.24472	0.71885	CD46
positive regulation of filopodium assembly (GO:0051491)	1/25	0.561289	0.750141	1.24472	0.71885	NRP1
positive regulation of glucose transport (GO:0010828)	1/25	0.561289	0.750141	1.24472	0.71885	PIK3R1
modulation of excitatory postsynaptic potential (GO:0098815)	1/25	0.561289	0.750141	1.24472	0.71885	PTEN
regulation of potassium ion transmembrane transporter activity (GO:1901016)	1/25	0.561289	0.750141	1.24472	0.71885	ANK2
long-chain fatty acid transport (GO:0015909)	1/25	0.561289	0.750141	1.24472	0.71885	CD36
long-chain fatty-acyl-CoA metabolic process (GO:0035336)	1/25	0.561289	0.750141	1.24472	0.71885	ELOVL2
peptide hormone secretion (GO:0030072)	1/25	0.561289	0.750141	1.24472	0.71885	LTBP4
positive regulation of Rho protein signal transduction (GO:0035025)	1/25	0.561289	0.750141	1.24472	0.71885	COL3A1
negative regulation of epithelial to mesenchymal transition (GO:0010719)	1/25	0.561289	0.750141	1.24472	0.71885	PTEN
negative regulation of locomotion (GO:0040013)	1/25	0.561289	0.750141	1.24472	0.71885	FBLN1
regulation of vascular smooth muscle cell proliferation (GO:1904705)	1/25	0.561289	0.750141	1.24472	0.71885	PRKG1
positive regulation of calcium ion transmembrane transport (GO:1904427)	1/25	0.561289	0.750141	1.24472	0.71885	ANK2
positive regulation of embryonic development (GO:0040019)	1/25	0.561289	0.750141	1.24472	0.71885	PHLDB2
L-amino acid transport (GO:0015807)	1/25	0.561289	0.750141	1.24472	0.71885	SLC3A2
positive regulation of peptidyl-threonine phosphorylation (GO:0010800)	1/25	0.561289	0.750141	1.24472	0.71885	TGFB1
signal transduction in response to DNA damage (GO:0042770)	1/25	0.561289	0.750141	1.24472	0.71885	MDM4
regulation of protein import into nucleus (GO:0042306)	1/25	0.561289	0.750141	1.24472	0.71885	TGFB1
protein tetramerization (GO:0051262)	3/90	0.561671	0.750141	1.02994	0.594109	TDO2;ATPIF1;S100A10
regulation of JNK cascade (GO:0046328)	3/90	0.561671	0.750141	1.02994	0.594109	PER1;TAOK1;CTGF
response to light stimulus (GO:0009416)	2/58	0.564825	0.7531	1.06678	0.609389	PER1;UVSSA
regulation of epidermal growth factor receptor signaling pathway (GO:0042058)	2/58	0.564825	0.7531	1.06678	0.609389	ITGA1;SPRY1
post-Golgi vesicle-mediated transport (GO:0006892)	2/58	0.564825	0.7531	1.06678	0.609389	MYO1B;RAB14
response to lipopolysaccharide (GO:0032496)	5/155	0.566986	0.755563	0.995438	0.564832	NGFR;CD40;CITED1;ADAM9;TNFRSF1A
negative regulation of kinase activity (GO:0033673)	3/91	0.569195	0.758088	1.01818	0.573777	RB1;SPRED1;DBNDD2
regulation of pathway-restricted SMAD protein phosphorylation (GO:0060393)	2/59	0.574154	0.761458	1.04801	0.581498	GDF11;TGFB1
cell morphogenesis (GO:0000902)	2/59	0.574154	0.761458	1.04801	0.581498	CYFIP1;C21ORF59
gene expression (GO:0010467)	13/411	0.574995	0.761458	0.974961	0.539538	MEF2A;CREBZF;RPL6;RPL7A;TSPAN15;RPS27;AGO2;MPHOSPH10;RBMS1;RPL37;SRSF6;SRSF10;RPS21
response to gamma radiation (GO:0010332)	1/26	0.575521	0.761458	1.19487	0.660141	MDM2
positive regulation of interferon-beta production (GO:0032728)	1/26	0.575521	0.761458	1.19487	0.660141	DDX3X
regulation of NF-kappaB import into nucleus (GO:0042345)	1/26	0.575521	0.761458	1.19487	0.660141	NOV
regulation of transcription involved in G1/S transition of mitotic cell cycle (GO:0000083)	1/26	0.575521	0.761458	1.19487	0.660141	RB1
regulation of cardiac muscle cell contraction (GO:0086004)	1/26	0.575521	0.761458	1.19487	0.660141	ANK2
phosphatidylethanolamine acyl-chain remodeling (GO:0036152)	1/26	0.575521	0.761458	1.19487	0.660141	PLA2G16
cation transmembrane transport (GO:0098655)	1/26	0.575521	0.761458	1.19487	0.660141	SLC7A2
RNA biosynthetic process (GO:0032774)	1/26	0.575521	0.761458	1.19487	0.660141	TCF4
negative regulation of telomere maintenance via telomere lengthening (GO:1904357)	1/26	0.575521	0.761458	1.19487	0.660141	TINF2
positive regulation of cellular metabolic process (GO:0031325)	3/92	0.57664	0.76252	1.00669	0.55422	PDGFRB;TGFB1;TGFBR2
negative regulation of multicellular organismal process (GO:0051241)	4/125	0.580201	0.766808	0.987167	0.537394	ARHGDIB;PTEN;TIMP1;SRSF6
protein homooligomerization (GO:0051260)	6/190	0.582872	0.769685	0.973588	0.525531	PRNP;RNF213;TDO2;ATPIF1;STOM;EMILIN1
regulation of mRNA splicing, via spliceosome (GO:0048024)	2/60	0.583337	0.769685	1.02989	0.555102	SRSF6;SRSF10
membrane lipid biosynthetic process (GO:0046467)	2/60	0.583337	0.769685	1.02989	0.555102	SGPL1;ELOVL2
regulation of transcription from RNA polymerase II promoter in response to stress (GO:0043618)	3/93	0.584003	0.770142	0.995452	0.535403	PSMD9;PSMB8;HSPA1A
phosphatidylcholine acyl-chain remodeling (GO:0036151)	1/27	0.589292	0.771203	1.14885	0.607553	PLA2G16
phosphatidylinositol phosphorylation (GO:0046854)	1/27	0.589292	0.771203	1.14885	0.607553	PIK3R1
negative regulation of peptidyl-tyrosine phosphorylation (GO:0050732)	1/27	0.589292	0.771203	1.14885	0.607553	PARP14
response to hexose (GO:0009746)	1/27	0.589292	0.771203	1.14885	0.607553	LPL
negative regulation of smooth muscle cell proliferation (GO:0048662)	1/27	0.589292	0.771203	1.14885	0.607553	PRKG1
negative regulation of synaptic transmission (GO:0050805)	1/27	0.589292	0.771203	1.14885	0.607553	PTEN
endocytic recycling (GO:0032456)	1/27	0.589292	0.771203	1.14885	0.607553	RAB14
negative regulation of myeloid leukocyte differentiation (GO:0002762)	1/27	0.589292	0.771203	1.14885	0.607553	FBN1
negative regulation of osteoblast differentiation (GO:0045668)	1/27	0.589292	0.771203	1.14885	0.607553	CITED1
phosphatidylserine metabolic process (GO:0006658)	1/27	0.589292	0.771203	1.14885	0.607553	PLA2G16
regulation of protein targeting to membrane (GO:0090313)	1/27	0.589292	0.771203	1.14885	0.607553	PRNP
regulation of vascular endothelial growth factor production (GO:0010574)	1/27	0.589292	0.771203	1.14885	0.607553	TGFB1
cargo loading into vesicle (GO:0035459)	1/27	0.589292	0.771203	1.14885	0.607553	SEC31A
negative regulation of organelle assembly (GO:1902116)	1/27	0.589292	0.771203	1.14885	0.607553	NBDY
positive regulation of intracellular signal transduction (GO:1902533)	15/479	0.590782	0.77188	0.964618	0.507686	SEMA5A;PDGFRB;NGFR;CD40;ECM1;TGFB1;HGF;PIK3R1;CXXC5;DDX60;ADRA2B;TNFRSF1A;KITLG;SASH1;LIMS1
cellular response to fibroblast growth factor stimulus (GO:0044344)	3/94	0.591284	0.77188	0.984462	0.517294	SPRED1;RAB14;CD44
potassium ion transport (GO:0006813)	2/61	0.592373	0.77188	1.01238	0.530103	KCNJ8;ABCC9
positive regulation of T cell proliferation (GO:0042102)	2/61	0.592373	0.77188	1.01238	0.530103	ANXA1;CD46
regulation of cellular ketone metabolic process (GO:0010565)	2/61	0.592373	0.77188	1.01238	0.530103	PSMD9;PSMB8
negative regulation of viral life cycle (GO:1903901)	2/61	0.592373	0.77188	1.01238	0.530103	IFITM1;IFI16
RNA 3'-end processing (GO:0031123)	2/61	0.592373	0.77188	1.01238	0.530103	ZCCHC11;SRSF6
striated muscle contraction (GO:0006941)	2/61	0.592373	0.77188	1.01238	0.530103	DMD;TTN
non-canonical Wnt signaling pathway (GO:0035567)	4/127	0.592779	0.771992	0.971014	0.507776	PSMD9;AGO3;AGO2;PSMB8
RNA processing (GO:0006396)	6/193	0.598178	0.774747	0.957819	0.492191	ZCCHC11;SNRPN;DDX47;MPHOSPH10;RBMS1;NOL3
regulation of heart contraction (GO:0008016)	3/95	0.598483	0.774747	0.973711	0.499862	ASPH;ABCC9;ANK2
positive regulation of NF-kappaB transcription factor activity (GO:0051092)	4/128	0.598984	0.774747	0.963134	0.493625	CD40;CD36;HSPA1B;HSPA1A
regulation of protein processing (GO:0070613)	4/128	0.598984	0.774747	0.963134	0.493625	PRNP;C1R;SERPING1;CD46
positive regulation of type I interferon production (GO:0032481)	2/62	0.601262	0.774747	0.995459	0.506415	DDX3X;IFI16
negative regulation of G2/M transition of mitotic cell cycle (GO:0010972)	2/62	0.601262	0.774747	0.995459	0.506415	PSMD9;PSMB8
positive regulation of catabolic process (GO:0009896)	2/62	0.601262	0.774747	0.995459	0.506415	LRP1;TNFSF12
regulation of translational initiation (GO:0006446)	2/62	0.601262	0.774747	0.995459	0.506415	DDX3X;AGO2
negative regulation of endocytosis (GO:0045806)	1/28	0.602617	0.774747	1.10625	0.560285	LGALS3
cellular response to ketone (GO:1901655)	1/28	0.602617	0.774747	1.10625	0.560285	ROCK2
cellular response to alcohol (GO:0097306)	1/28	0.602617	0.774747	1.10625	0.560285	CTNNA1
negative regulation of proteasomal protein catabolic process (GO:1901799)	1/28	0.602617	0.774747	1.10625	0.560285	TAF9
acute inflammatory response (GO:0002526)	1/28	0.602617	0.774747	1.10625	0.560285	DLC1
regulation of mRNA processing (GO:0050684)	1/28	0.602617	0.774747	1.10625	0.560285	SRSF10
positive regulation of protein tyrosine kinase activity (GO:0061098)	1/28	0.602617	0.774747	1.10625	0.560285	PRNP
positive regulation of extrinsic apoptotic signaling pathway (GO:2001238)	1/28	0.602617	0.774747	1.10625	0.560285	TNFSF12
negative regulation of JNK cascade (GO:0046329)	1/28	0.602617	0.774747	1.10625	0.560285	PER1
cardiac muscle cell action potential involved in contraction (GO:0086002)	1/28	0.602617	0.774747	1.10625	0.560285	ANK2
neural crest cell migration (GO:0001755)	1/28	0.602617	0.774747	1.10625	0.560285	NRP1
triglyceride homeostasis (GO:0070328)	1/28	0.602617	0.774747	1.10625	0.560285	LPL
regulation of adenylate cyclase activity (GO:0045761)	1/28	0.602617	0.774747	1.10625	0.560285	GNAI2
protein K63-linked deubiquitination (GO:0070536)	1/28	0.602617	0.774747	1.10625	0.560285	USP33
protein export from nucleus (GO:0006611)	1/28	0.602617	0.774747	1.10625	0.560285	TGFB1
regulation of actin polymerization or depolymerization (GO:0008064)	1/28	0.602617	0.774747	1.10625	0.560285	RASA1
cellular metal ion homeostasis (GO:0006875)	3/96	0.605598	0.778164	0.963191	0.483078	CD40;ANK2;TPT1
synapse assembly (GO:0007416)	2/63	0.610003	0.780078	0.979089	0.483955	PTEN;ADGRL3
iron ion homeostasis (GO:0055072)	2/63	0.610003	0.780078	0.979089	0.483955	MT-RNR2;CYBRD1
negative regulation of dephosphorylation (GO:0035305)	2/63	0.610003	0.780078	0.979089	0.483955	SPRED1;MPHOSPH10
positive regulation of cell projection organization (GO:0031346)	2/63	0.610003	0.780078	0.979089	0.483955	NPTN;PLXNB2
ribosomal large subunit biogenesis (GO:0042273)	2/63	0.610003	0.780078	0.979089	0.483955	RPL7A;RPL6
mRNA metabolic process (GO:0016071)	3/97	0.612629	0.780078	0.952895	0.466915	AGO3;HSPA1B;HSPA1A
positive regulation of neuron projection development (GO:0010976)	3/97	0.612629	0.780078	0.952895	0.466915	NGFR;NPTN;PLXNB2
cellular response to cadmium ion (GO:0071276)	1/29	0.61551	0.780078	1.06668	0.517665	MT1L
nucleotide-excision repair, preincision complex assembly (GO:0006294)	1/29	0.61551	0.780078	1.06668	0.517665	CUL4B
very long-chain fatty acid metabolic process (GO:0000038)	1/29	0.61551	0.780078	1.06668	0.517665	ELOVL2
synaptic vesicle endocytosis (GO:0048488)	1/29	0.61551	0.780078	1.06668	0.517665	CANX
superoxide metabolic process (GO:0006801)	1/29	0.61551	0.780078	1.06668	0.517665	SH3PXD2A
regulation of vasoconstriction (GO:0019229)	1/29	0.61551	0.780078	1.06668	0.517665	AVPR1A
cortical cytoskeleton organization (GO:0030865)	1/29	0.61551	0.780078	1.06668	0.517665	ROCK2
negative regulation of Notch signaling pathway (GO:0045746)	1/29	0.61551	0.780078	1.06668	0.517665	DLK1
regulation of embryonic development (GO:0045995)	1/29	0.61551	0.780078	1.06668	0.517665	PHLDB2
regulation of neutrophil chemotaxis (GO:0090022)	1/29	0.61551	0.780078	1.06668	0.517665	JAM3
positive regulation of transcription from RNA polymerase II promoter in response to stress (GO:0036003)	1/29	0.61551	0.780078	1.06668	0.517665	HSPA5
negative regulation of lymphocyte proliferation (GO:0050672)	1/29	0.61551	0.780078	1.06668	0.517665	RC3H1
coenzyme biosynthetic process (GO:0009108)	1/29	0.61551	0.780078	1.06668	0.517665	ATPIF1
negative regulation of epithelial cell apoptotic process (GO:1904036)	1/29	0.61551	0.780078	1.06668	0.517665	SEMA5A
B cell proliferation (GO:0042100)	1/29	0.61551	0.780078	1.06668	0.517665	CD40
synaptic vesicle recycling (GO:0036465)	1/29	0.61551	0.780078	1.06668	0.517665	CANX
MyD88-dependent toll-like receptor signaling pathway (GO:0002755)	1/29	0.61551	0.780078	1.06668	0.517665	CD36
carbohydrate derivative biosynthetic process (GO:1901137)	1/29	0.61551	0.780078	1.06668	0.517665	GK5
regulation of myoblast differentiation (GO:0045661)	1/29	0.61551	0.780078	1.06668	0.517665	TGFB1
negative regulation of neuron differentiation (GO:0045665)	2/64	0.618598	0.78358	0.963248	0.462647	NGFR;ITM2C
phosphatidylinositol biosynthetic process (GO:0006661)	3/98	0.619575	0.783852	0.942815	0.451346	RAB14;PTEN;PIK3R1
regulation of insulin secretion (GO:0050796)	3/98	0.619575	0.783852	0.942815	0.451346	PSMD9;MARCKS;NOV
cellular response to cytokine stimulus (GO:0071345)	14/456	0.61979	0.783852	0.944731	0.451935	ANXA1;TGFB1;IFNGR1;IFNGR2;HGF;FN1;RC3H1;PIK3R1;TNFRSF1A;COL1A2;TXLNA;TIMP1;CD36;VIM
regulation of mitotic cell cycle (GO:0007346)	5/165	0.622485	0.785961	0.932737	0.44215	RB1;TGFB1;TAOK1;MDM2;MAP4K5
steroid metabolic process (GO:0008202)	3/99	0.626436	0.785961	0.932946	0.436347	CYP51A1;MSMO1;CYP17A1
glycosaminoglycan biosynthetic process (GO:0006024)	3/99	0.626436	0.785961	0.932946	0.436347	LUM;PRELP;CHST2
regulation of myeloid cell differentiation (GO:0045637)	2/65	0.627047	0.785961	0.947909	0.442421	LGALS3;AGO3
defense response to Gram-positive bacterium (GO:0050830)	2/65	0.627047	0.785961	0.947909	0.442421	RARRES2;HLA-E
ribosomal large subunit assembly (GO:0000027)	1/30	0.627985	0.785961	1.02985	0.479124	RPL6
negative regulation of stress-activated MAPK cascade (GO:0032873)	1/30	0.627985	0.785961	1.02985	0.479124	PER1
regulation of leukocyte chemotaxis (GO:0002688)	1/30	0.627985	0.785961	1.02985	0.479124	MTUS1
negative regulation of secretion by cell (GO:1903531)	1/30	0.627985	0.785961	1.02985	0.479124	ANXA1
activation of protein kinase B activity (GO:0032148)	1/30	0.627985	0.785961	1.02985	0.479124	ADRA2B
negative regulation of DNA biosynthetic process (GO:2000279)	1/30	0.627985	0.785961	1.02985	0.479124	TINF2
regulation of cell adhesion mediated by integrin (GO:0033628)	1/30	0.627985	0.785961	1.02985	0.479124	ADAM9
regulation of ARF protein signal transduction (GO:0032012)	1/30	0.627985	0.785961	1.02985	0.479124	AGAP2
positive regulation of cation channel activity (GO:2001259)	1/30	0.627985	0.785961	1.02985	0.479124	ANK2
regulation of intracellular estrogen receptor signaling pathway (GO:0033146)	1/30	0.627985	0.785961	1.02985	0.479124	CNOT2
regulation of developmental growth (GO:0048638)	1/30	0.627985	0.785961	1.02985	0.479124	CTTN
phosphatidylinositol 3-kinase signaling (GO:0014065)	1/30	0.627985	0.785961	1.02985	0.479124	PIK3R1
response to estradiol (GO:0032355)	1/30	0.627985	0.785961	1.02985	0.479124	TGFB1
positive regulation of B cell proliferation (GO:0030890)	1/30	0.627985	0.785961	1.02985	0.479124	CD38
regulation of protein polymerization (GO:0032271)	1/30	0.627985	0.785961	1.02985	0.479124	RASA1
neuron projection development (GO:0031175)	5/167	0.633063	0.790793	0.921126	0.421125	RB1;DBNDD2;CTTN;PTEN;LAMB1
adenylate cyclase-modulating G-protein coupled receptor signaling pathway (GO:0007188)	4/134	0.634997	0.790793	0.918395	0.417076	CYSLTR2;PTH1R;ADRA2B;GNAI2
intracellular steroid hormone receptor signaling pathway (GO:0030518)	2/66	0.635349	0.790793	0.93305	0.423213	RB1;FHL2
sphingolipid biosynthetic process (GO:0030148)	2/66	0.635349	0.790793	0.93305	0.423213	SGPL1;ELOVL2
regulation of gene expression (GO:0010468)	32/1037	0.639128	0.790793	0.948349	0.424529	RB1;ZNF254;NOTCH2;ZNF395;SP100;DDX3X;AHNAK;CITED1;ROCK2;ETS1;RPL6;TTN;WNT6;IFI16;ZC3H7A;ITGB8;CD36;INSL3;SRSF10;TGFB1;FN1;RC3H1;ANK2;PARP14;HIC1;AES;TAPBP;PER1;CD46;HSPA1B;HSPA1A;LIMS1
regulation of protein ubiquitination (GO:0031396)	3/101	0.639902	0.790793	0.913811	0.407962	SASH1;HSPA1B;HSPA1A
metal ion transport (GO:0030001)	3/101	0.639902	0.790793	0.913811	0.407962	KCNJ8;SCN7A;ABCC9
regulation of kinase activity (GO:0043549)	3/101	0.639902	0.790793	0.913811	0.407962	RB1;PDGFRB;TTN
intrinsic apoptotic signaling pathway (GO:0097193)	3/101	0.639902	0.790793	0.913811	0.407962	DDX3X;IFI16;HIC1
negative regulation of cell-cell adhesion (GO:0022408)	1/31	0.640057	0.790793	0.995466	0.444176	TGFB1
positive regulation of ubiquitin-protein transferase activity (GO:0051443)	1/31	0.640057	0.790793	0.995466	0.444176	PTEN
negative regulation of blood vessel endothelial cell migration (GO:0043537)	1/31	0.640057	0.790793	0.995466	0.444176	TGFB1
organelle transport along microtubule (GO:0072384)	1/31	0.640057	0.790793	0.995466	0.444176	LRPPRC
regulation of protein tyrosine kinase activity (GO:0061097)	1/31	0.640057	0.790793	0.995466	0.444176	PRNP
regulation of protein export from nucleus (GO:0046825)	1/31	0.640057	0.790793	0.995466	0.444176	SP100
zinc ion homeostasis (GO:0055069)	1/31	0.640057	0.790793	0.995466	0.444176	MT1L
positive regulation of viral genome replication (GO:0045070)	1/31	0.640057	0.790793	0.995466	0.444176	DDX3X
cofactor biosynthetic process (GO:0051188)	1/31	0.640057	0.790793	0.995466	0.444176	FAM96B
positive regulation of interleukin-1 beta production (GO:0032731)	1/31	0.640057	0.790793	0.995466	0.444176	IFI16
cellular zinc ion homeostasis (GO:0006882)	1/31	0.640057	0.790793	0.995466	0.444176	MT1L
positive regulation of insulin secretion (GO:0032024)	1/31	0.640057	0.790793	0.995466	0.444176	PSMD9
response to cadmium ion (GO:0046686)	1/31	0.640057	0.790793	0.995466	0.444176	MT1L
sarcomere organization (GO:0045214)	1/31	0.640057	0.790793	0.995466	0.444176	TTN
liver development (GO:0001889)	1/31	0.640057	0.790793	0.995466	0.444176	TGFBR3
positive regulation of bone mineralization (GO:0030501)	1/31	0.640057	0.790793	0.995466	0.444176	TGFB1
regulation of gene silencing by miRNA (GO:0060964)	2/67	0.643506	0.793833	0.918647	0.404961	TGFB1;AGO2
negative regulation of protein serine/threonine kinase activity (GO:0071901)	2/67	0.643506	0.793833	0.918647	0.404961	SPRY4;SPRY1
positive regulation of synaptic transmission (GO:0050806)	2/67	0.643506	0.793833	0.918647	0.404961	PTEN;NPTN
cellular macromolecule biosynthetic process (GO:0034645)	11/367	0.646415	0.796237	0.921437	0.402035	MEF2A;CREBZF;RPL7A;RPS27;AGO2;RBMS1;RPL37;TOP1;RPS21;RPL6;PTMS
peptidyl-serine modification (GO:0018209)	5/170	0.648586	0.796237	0.904237	0.391499	GALNT16;ROCK2;AKT3;TOP1;TGFBR2
proteasomal protein catabolic process (GO:0010498)	7/237	0.650803	0.796237	0.907916	0.389993	PSMD9;ENC1;SEL1L;BFAR;MARCH6;PSMB8;CUL4B
negative regulation of phosphatase activity (GO:0010923)	2/68	0.651518	0.796237	0.904681	0.38761	SPRED1;MPHOSPH10
regulation of actin filament polymerization (GO:0030833)	2/68	0.651518	0.796237	0.904681	0.38761	CTTN;RASA1
cholesterol metabolic process (GO:0008203)	2/68	0.651518	0.796237	0.904681	0.38761	CYP51A1;MSMO1
peptidyl-threonine phosphorylation (GO:0018107)	2/68	0.651518	0.796237	0.904681	0.38761	ROCK2;TGFBR2
positive regulation of T cell activation (GO:0050870)	2/68	0.651518	0.796237	0.904681	0.38761	ANXA1;CD46
cellular response to amino acid stimulus (GO:0071230)	1/32	0.651737	0.796237	0.963305	0.412405	UBR2
response to zinc ion (GO:0010043)	1/32	0.651737	0.796237	0.963305	0.412405	MT1L
regulation of glutamate receptor signaling pathway (GO:1900449)	1/32	0.651737	0.796237	0.963305	0.412405	CAPN1
negative regulation of BMP signaling pathway (GO:0030514)	1/32	0.651737	0.796237	0.963305	0.412405	FBN1
positive regulation of tumor necrosis factor superfamily cytokine production (GO:1903557)	1/32	0.651737	0.796237	0.963305	0.412405	HLA-E
regulation of cell-cell adhesion (GO:0022407)	1/32	0.651737	0.796237	0.963305	0.412405	TGFB1
negative regulation of fat cell differentiation (GO:0045599)	1/32	0.651737	0.796237	0.963305	0.412405	TGFB1
G2 DNA damage checkpoint (GO:0031572)	1/32	0.651737	0.796237	0.963305	0.412405	TAOK1
positive regulation of T cell differentiation (GO:0045582)	1/32	0.651737	0.796237	0.963305	0.412405	CD46
positive regulation of transcription factor import into nucleus (GO:0042993)	1/32	0.651737	0.796237	0.963305	0.412405	PIK3R1
global genome nucleotide-excision repair (GO:0070911)	1/32	0.651737	0.796237	0.963305	0.412405	CUL4B
plasma membrane invagination (GO:0099024)	3/103	0.653023	0.796999	0.895442	0.381586	TRBC2;MYH9;GULP1
protein import into nucleus (GO:0006606)	3/103	0.653023	0.796999	0.895442	0.381586	TGFB1;KPNA5;PHB2
negative regulation of cell cycle G2/M phase transition (GO:1902750)	2/69	0.659387	0.801907	0.891133	0.371108	PSMD9;PSMB8
monovalent inorganic cation transport (GO:0015672)	3/104	0.659454	0.801907	0.88653	0.3691	KCNJ8;SCN7A;ABCC9
phagocytosis, engulfment (GO:0006911)	3/104	0.659454	0.801907	0.88653	0.3691	TRBC2;MYH9;GULP1
positive regulation of cell-cell adhesion (GO:0022409)	1/33	0.663039	0.801907	0.933153	0.383453	CD44
negative regulation of neurogenesis (GO:0050768)	1/33	0.663039	0.801907	0.933153	0.383453	COL3A1
oligosaccharide biosynthetic process (GO:0009312)	1/33	0.663039	0.801907	0.933153	0.383453	GALNT16
entry into host cell (GO:0030260)	1/33	0.663039	0.801907	0.933153	0.383453	ITGAV
regulation of cell-substrate adhesion (GO:0010810)	1/33	0.663039	0.801907	0.933153	0.383453	LIMS1
response to exogenous dsRNA (GO:0043330)	1/33	0.663039	0.801907	0.933153	0.383453	SLC3A2
intra-Golgi vesicle-mediated transport (GO:0006891)	1/33	0.663039	0.801907	0.933153	0.383453	GOLGA3
embryonic organ morphogenesis (GO:0048562)	1/33	0.663039	0.801907	0.933153	0.383453	FBN1
exonucleolytic nuclear-transcribed mRNA catabolic process involved in deadenylation-dependent decay (GO:0043928)	1/33	0.663039	0.801907	0.933153	0.383453	DDX6
positive regulation of nucleocytoplasmic transport (GO:0046824)	1/33	0.663039	0.801907	0.933153	0.383453	TGFB1
positive regulation of Notch signaling pathway (GO:0045747)	1/33	0.663039	0.801907	0.933153	0.383453	NOV
cellular glucose homeostasis (GO:0001678)	1/33	0.663039	0.801907	0.933153	0.383453	PIK3R1
regulation of intracellular protein transport (GO:0033157)	1/33	0.663039	0.801907	0.933153	0.383453	TGFB1
regulation of neurotransmitter receptor activity (GO:0099601)	1/33	0.663039	0.801907	0.933153	0.383453	CAPN1
positive regulation of organelle organization (GO:0010638)	1/33	0.663039	0.801907	0.933153	0.383453	ANXA1
stress-activated protein kinase signaling cascade (GO:0031098)	2/70	0.667112	0.804007	0.877982	0.355405	TAOK1;MAP4K5
protein ubiquitination involved in ubiquitin-dependent protein catabolic process (GO:0042787)	2/70	0.667112	0.804007	0.877982	0.355405	ENC1;CUL4B
phospholipid metabolic process (GO:0006644)	2/70	0.667112	0.804007	0.877982	0.355405	PLA2G16;LPL
neuropeptide signaling pathway (GO:0007218)	2/70	0.667112	0.804007	0.877982	0.355405	CYSLTR2;CPE
snRNA transcription (GO:0009301)	2/70	0.667112	0.804007	0.877982	0.355405	ICE2;TAF9
snRNA transcription from RNA polymerase II promoter (GO:0042795)	2/70	0.667112	0.804007	0.877982	0.355405	ICE2;TAF9
calcium-mediated signaling (GO:0019722)	2/70	0.667112	0.804007	0.877982	0.355405	PRNP;ANK2
positive regulation of Wnt signaling pathway (GO:0030177)	4/140	0.668851	0.805297	0.877603	0.352966	COL1A1;PSMD9;DDX3X;PSMB8
[truncated: 409 more rows]

## Sheet: GO_Cellular_Component_2018
Term	Overlap	P.value	Adjusted.P.value	Odds.Ratio	Combined.Score	Genes
mitochondrial proton-transporting ATP synthase complex (GO:0005753)	20/22	2.6471e-28	5.85008e-26	308.121	19565.4	ATPIF1;ATP5A1;USMG5;ATP5C1;ATP5J;ATP5I;ATP5G3;ATP5H;ATP5F1;ATP5G2;ATP5O;ATP5G1;MT-ATP8;ATP5L;ATP5J2;MT-ATP6;ATP5B;C14ORF2;ATP5E;ATP5D
focal adhesion (GO:0005925)	40/356	8.01876e-12	8.86073e-10	3.96319	101.257	CYFIP1;NRP1;AHNAK;LRP1;USP33;FHL2;RPL6;ADD1;ACTG1;CNN3;RPL7A;RRAS;EPB41L2;CTNNA1;ITGAV;CAPN1;PDGFRB;ANXA1;TPM4;HSPA5;MCAM;ANXA5;ITGA1;SPRY4;LAYN;MARCKS;CTTN;DLC1;ADAM9;MYH9;VIM;CD46;PHLDB2;FERMT2;CD44;HSPA1B;VCL;NECTIN2;HSPA1A;LIMS1
mitochondrial proton-transporting ATP synthase complex, coupling factor F(o) (GO:0000276)	6/7	7.69873e-09	5.6714e-07	180.85	3378.69	ATP5H;ATP5G3;ATP5F1;ATP5G2;ATP5G1;ATP5L
endoplasmic reticulum lumen (GO:0005788)	29/270	1.72704e-08	9.54192e-07	3.71513	66.4052	COL18A1;COL14A1;COL12A1;CYR61;WNT6;ADAMTS5;KDELC2;TIMP1;CTSC;HSPA5;COL25A1;FN1;LAMB1;COL1A1;F8;COL3A1;COL1A2;COL4A2;COL4A1;COL5A3;COL6A2;CANX;COL5A2;COL6A1;MXRA8;CALU;COL21A1;COL6A3;FBN1
mitochondrial inner membrane (GO:0005743)	28/341	7.0309e-06	0.000310766	2.74705	32.5943	MT-ND6;ATP5S;MT-ND4;NDUFB8;MT-ND5;ATP5A1;MRPL38;ATP5C1;ATP5J;ATP5I;ATP5H;ATP5O;MT-ND3;PHB2;ATP5G1;MT-ND1;ATP5L;MT-ATP6;LGALS3;ATP5E;ATP5D;ATP5F1;MT-ATP8;ATP5J2;MRPL53;MT-CO2;MT-CO3;MT-CYB
integral component of lumenal side of endoplasmic reticulum membrane (GO:0071556)	7/29	3.03979e-05	0.00103879	9.59509	99.7999	SPPL2A;CANX;HLA-B;HLA-C;HLA-A;TAPBP;HLA-E
platelet alpha granule (GO:0031091)	12/90	3.29028e-05	0.00103879	4.66231	48.1242	F8;SPARC;TGFB1;HGF;OLA1;FN1;SERPING1;TIMP1;CD36;NHLRC2;THBS2;A2M
platelet dense granule lumen (GO:0031089)	5/14	5.51846e-05	0.0013692	16.7125	163.863	LGALS3BP;ECM1;CLEC3B;RARRES2;TIMP3
platelet alpha granule lumen (GO:0031093)	10/67	5.57595e-05	0.0013692	5.30578	51.9673	F8;SPARC;TGFB1;HGF;OLA1;FN1;SERPING1;TIMP1;NHLRC2;A2M
secretory granule lumen (GO:0034774)	24/317	0.000112671	0.00249004	2.50184	22.7443	LGALS3BP;CYFIP1;ECM1;SPARC;TGFB1;DDX3X;HGF;RARRES2;FN1;OLA1;F8;CLEC3B;FABP5;DLC1;TIMP2;SERPING1;TIMP3;NHLRC2;TIMP1;A2M;SPTAN1;S100A11;CTSC;VCL
platelet dense granule (GO:0042827)	5/21	0.00046462	0.00933463	9.39736	72.118	LGALS3BP;ECM1;CLEC3B;RARRES2;TIMP3
integral component of endoplasmic reticulum membrane (GO:0030176)	12/128	0.000936014	0.0172383	3.12882	21.82	SGPL1;HSPA5;ELOVL2;SPPL2A;CANX;HLA-B;HLA-C;BFAR;HLA-A;MARCH6;HLA-E;TAPBP
P-body (GO:0000932)	8/68	0.00155133	0.0263727	4.01917	25.9985	DDX6;PAN3;CNOT2;AGO2;RC3H1;TOP1;NBDY;PNRC2
MHC protein complex (GO:0042611)	4/18	0.00232499	0.0339376	8.57941	52.0259	HLA-B;HLA-C;HLA-A;HLA-E
RISC complex (GO:0016442)	3/9	0.00245702	0.0339376	14.9969	90.1134	DDX6;AGO3;AGO2
RNAi effector complex (GO:0031332)	3/9	0.00245702	0.0339376	14.9969	90.1134	DDX6;AGO3;AGO2
phagocytic vesicle (GO:0045335)	8/83	0.00543016	0.070592	3.21283	16.7575	RAB14;HLA-B;HLA-C;ITGAV;CD36;HLA-A;TAPBP;HLA-E
mitochondrial respiratory chain complex I (GO:0005747)	6/51	0.00589957	0.0724336	4.00976	20.5816	MT-ND4L;MT-ND4;NDUFB8;MT-ND5;MT-ND3;MT-ND1
phagocytic vesicle membrane (GO:0030670)	5/38	0.00728727	0.0847624	4.55229	22.4047	HLA-B;HLA-C;HLA-A;TAPBP;HLA-E
early endosome membrane (GO:0031901)	7/73	0.00931428	0.100376	3.19108	14.9222	RAB5B;ANXA1;RAB14;HLA-B;HLA-C;HLA-A;HLA-E
cytoplasmic ribonucleoprotein granule (GO:0036464)	12/170	0.00953802	0.100376	2.29209	10.6639	DDX6;PAN3;DDX3X;AGO3;ROCK2;CNOT2;AGO2;RC3H1;TOP1;NBDY;RPL6;PNRC2
COPII-coated ER to Golgi transport vesicle (GO:0030134)	7/75	0.0107393	0.107882	3.09691	14.0409	F8;HLA-B;HLA-C;HLA-A;CTSC;HLA-E;SEC31A
Golgi stack (GO:0005795)	4/28	0.0120487	0.115773	5.00207	22.1031	TMBIM4;RAB14;GOLGB1;GGTA1P
cell cortex part (GO:0044448)	5/44	0.0134606	0.12395	3.85074	16.5889	SEPT11;CTTN;ASPH;EPB41L2;SPTAN1
FACIT collagen trimer (GO:0005593)	2/6	0.0144167	0.127443	14.9752	63.4856	COL14A1;COL12A1
membrane raft (GO:0045121)	9/119	0.0153639	0.130593	2.46376	10.288	PRNP;AHNAK;STOM;DMD;CD36;PAG1;S100A10;TNFRSF1A;TGFBR2
polysome (GO:0005844)	6/63	0.0160971	0.131758	3.16363	13.063	RPL7A;AGO2;VIM;MYH10;RPS21;RPL6
recycling endosome membrane (GO:0055038)	5/47	0.0175731	0.138702	3.57513	14.4485	RAB14;HLA-B;HLA-C;HLA-A;HLA-E
endocytic vesicle lumen (GO:0071682)	3/18	0.0192182	0.146456	5.99597	23.6954	SPARC;DLC1;HBB
endocytic vesicle (GO:0030139)	8/108	0.0241746	0.178086	2.4065	8.95809	RAB5B;SPARC;RAB14;DLC1;RAB24;HBB;ITGAV;CD36
lamellipodium membrane (GO:0031258)	2/8	0.0257785	0.183776	9.98246	36.518	ITGAV;CD44
ER to Golgi transport vesicle membrane (GO:0012507)	5/54	0.030178	0.199157	3.06329	10.7235	HLA-B;HLA-C;HLA-A;HLA-E;SEC31A
actin filament (GO:0005884)	5/55	0.0323436	0.199157	3.00187	10.3004	MYO1B;ANXA1;TPM4;CTTN;ACTG1
tertiary granule lumen (GO:1904724)	5/55	0.0323436	0.199157	3.00187	10.3004	CYFIP1;DLC1;TIMP2;HBB;SPTAN1
RISC-loading complex (GO:0070578)	2/9	0.0324418	0.199157	8.55595	29.3324	AGO3;AGO2
myosin filament (GO:0032982)	2/9	0.0324418	0.199157	8.55595	29.3324	MYH9;MYH10
contractile actin filament bundle (GO:0097517)	4/40	0.0397448	0.231147	3.33264	10.7487	SEPT11;TPM4;MYH9;MYH10
stress fiber (GO:0001725)	4/40	0.0397448	0.231147	3.33264	10.7487	SEPT11;TPM4;MYH9;MYH10
specific granule lumen (GO:0035580)	5/62	0.0501894	0.284407	2.63226	7.8756	CYFIP1;DLC1;TIMP2;SPTAN1;VCL
filopodium membrane (GO:0031527)	2/12	0.0557975	0.308281	5.98824	17.2822	ITGAV;DMD
polysomal ribosome (GO:0042788)	3/28	0.0608956	0.328242	3.59572	10.063	RPL7A;RPS21;RPL6
endoribonuclease complex (GO:1902555)	2/13	0.0645617	0.339717	5.44357	14.9161	AGO3;AGO2
actomyosin (GO:0042641)	4/48	0.0693591	0.356473	2.72558	7.27309	SEPT11;TPM4;MYH9;MYH10
dystrophin-associated glycoprotein complex (GO:0016010)	2/14	0.0737494	0.370423	4.98968	13.0085	SGCE;DMD
actin-based cell projection (GO:0098858)	5/70	0.0764362	0.374242	2.30733	5.93284	KITLG;MYO1B;TGFB1;DMD;CD44
vesicle coat (GO:0030120)	3/31	0.0778965	0.374242	3.20997	8.19304	COPZ2;C3ORF58;SEC31A
cytoskeleton (GO:0005856)	23/520	0.0825721	0.383638	1.3961	3.482	SEPT11;AHNAK;TPM4;MTUS1;DDX60;LRPPRC;HYPK;ACTG1;CNN3;FRMD3;MARCKS;FRMD6;CTTN;EPB41L1;EPB41L2;ARHGDIB;MYH9;STOM;VIM;PHLDB2;SPTAN1;SPTBN1;VCL
COPI vesicle coat (GO:0030126)	2/15	0.083324	0.383638	4.60562	11.4451	COPZ2;C3ORF58
endoplasmic reticulum-Golgi intermediate compartment (GO:0005793)	6/95	0.0881271	0.397471	2.02279	4.9133	F8;HSPA5;GOLGB1;FN1;CTSC;TAPBP
COPI-coated vesicle membrane (GO:0030663)	2/16	0.093251	0.412169	4.27643	10.1457	COPZ2;C3ORF58
mitochondrial respiratory chain complex IV (GO:0005751)	2/17	0.103497	0.437996	3.99112	9.0527	MT-CO2;MT-CO3
platelet alpha granule membrane (GO:0031092)	2/17	0.103497	0.437996	3.99112	9.0527	SPARC;CD36
ficolin-1-rich granule lumen (GO:1904813)	7/123	0.10504	0.437996	1.81091	4.08073	DDX3X;TIMP2;HBB;CAPN1;VCL;HSPA1B;HSPA1A
early endosome (GO:0005769)	11/222	0.108	0.441999	1.56652	3.48648	EEA1;NRP1;RAB5B;MYO1B;ANXA1;LRP1;RAB14;HLA-B;HLA-C;HLA-A;HLA-E
ribonucleoprotein granule (GO:0035770)	5/80	0.117747	0.466962	1.99865	4.27556	DDX6;DDX3X;AGO3;ROCK2;RPL6
Golgi-associated vesicle (GO:0005798)	4/58	0.118325	0.466962	2.21969	4.73753	F8;RAB14;CTSC;SEC31A
nuclear matrix (GO:0016363)	4/59	0.123879	0.480303	2.17922	4.55119	NCOR2;SPARC;STAG2;PHB2
cytoplasmic vesicle lumen (GO:0060205)	7/129	0.126115	0.480541	1.72131	3.56408	CYFIP1;SPARC;DDX3X;DLC1;HBB;VCL;S100A11
filopodium (GO:0030175)	4/60	0.129541	0.485232	2.1402	4.37403	KITLG;MYO1B;ITGAV;DMD
nuclear heterochromatin (GO:0005720)	2/20	0.135852	0.500387	3.32542	6.63818	CBX5;HIST1H1E
PML body (GO:0016605)	4/62	0.14118	0.507899	2.06618	4.04501	RB1;CASP8AP2;SP100;CBX5
heterochromatin (GO:0000792)	3/41	0.146672	0.507899	2.36401	4.53785	TOP2B;CBX5;HIST1H1E
cytoplasmic stress granule (GO:0010494)	3/41	0.146672	0.507899	2.36401	4.53785	DDX6;DDX3X;RC3H1
specific granule (GO:0042581)	8/160	0.149077	0.507899	1.57895	3.0052	CYFIP1;DLC1;TIMP2;STOM;ITGAV;CD36;SPTAN1;VCL
Golgi subcompartment (GO:0098791)	20/479	0.149382	0.507899	1.31087	2.49228	NOTCH2;HLA-B;COPZ2;HLA-C;HLA-A;GLG1;TNFRSF1A;HLA-E;TAPBP;CYTH3;GOLGA3;TMBIM4;RAB14;GOLGB1;TGFBI;GGTA1P;ACBD3;CHST2;C3ORF58;TRIM23
microvillus (GO:0005902)	3/42	0.154393	0.515101	2.30328	4.30311	TGFB1;ITGAV;CD44
transcriptionally active chromatin (GO:0035327)	2/22	0.158493	0.515101	2.99257	5.51246	ICE2;PSIP1
intrinsic component of external side of plasma membrane (GO:0031233)	2/22	0.158493	0.515101	2.99257	5.51246	PRNP;ADAM9
tertiary granule (GO:0070820)	8/164	0.164004	0.525287	1.53814	2.78075	CYFIP1;LGALS3;RAB14;DLC1;TIMP2;HBB;STOM;SPTAN1
axolemma (GO:0030673)	1/6	0.179338	0.542927	5.98053	10.2774	SPTBN1
integral component of cytoplasmic side of endoplasmic reticulum membrane (GO:0071458)	1/6	0.179338	0.542927	5.98053	10.2774	SPPL2A
zonula adherens (GO:0005915)	1/6	0.179338	0.542927	5.98053	10.2774	NECTIN2
pre-snoRNP complex (GO:0070761)	1/6	0.179338	0.542927	5.98053	10.2774	TAF9
Golgi membrane (GO:0000139)	18/442	0.190732	0.568896	1.27547	2.11331	NOTCH2;TMEM87A;HLA-B;COPZ2;HLA-C;HLA-A;GLG1;TNFRSF1A;HLA-E;TAPBP;CYTH3;GOLGA3;MYO1B;GOLGB1;ACBD3;CHST2;C3ORF58;TRIM23
endoplasmic reticulum-Golgi intermediate compartment membrane (GO:0033116)	3/47	0.194711	0.568896	2.04101	3.33959	F8;CTSC;TAPBP
intermediate filament cytoskeleton (GO:0045111)	4/71	0.198082	0.568896	1.7878	2.89458	PNN;VIM;DDX60;PHLDB2
extrinsic component of external side of plasma membrane (GO:0031232)	1/7	0.205935	0.568896	4.98351	7.87492	ANXA1
extrinsic component of endosome membrane (GO:0031313)	1/7	0.205935	0.568896	4.98351	7.87492	ANXA1
micro-ribonucleoprotein complex (GO:0035068)	1/7	0.205935	0.568896	4.98351	7.87492	AGO2
shelterin complex (GO:0070187)	1/7	0.205935	0.568896	4.98351	7.87492	TINF2
cytosolic small ribosomal subunit (GO:0022627)	3/49	0.211506	0.577072	1.95207	3.03255	DDX3X;RPS27;RPS21
cytosolic ribosome (GO:0022626)	6/124	0.21455	0.578238	1.52336	2.34478	RPL7A;RPS27;DDX3X;RPL37;RPS21;RPL6
microvillus membrane (GO:0031528)	1/8	0.231672	0.588603	4.27136	6.24658	ITGAV
spectrin-associated cytoskeleton (GO:0014731)	1/8	0.231672	0.588603	4.27136	6.24658	SPTBN1
cyclin/CDK positive transcription elongation factor complex (GO:0008024)	1/8	0.231672	0.588603	4.27136	6.24658	RB1
ribosome (GO:0005840)	4/76	0.232268	0.588603	1.66322	2.42807	RPL7A;RPS27;RPS21;RPL6
cortical actin cytoskeleton (GO:0030864)	3/52	0.237242	0.588603	1.83227	2.63604	EPB41L2;DLC1;SPTAN1
nuclear chromosome (GO:0000228)	3/52	0.237242	0.588603	1.83227	2.63604	TOP1;LRPPRC;TTN
small ribosomal subunit (GO:0015935)	3/53	0.24594	0.588603	1.79553	2.51854	DDX3X;RPS27;RPS21
nuclear periphery (GO:0034399)	4/78	0.246328	0.588603	1.6181	2.2671	NCOR2;SPARC;STAG2;PHB2
perinuclear region of cytoplasm (GO:0048471)	15/378	0.24642	0.588603	1.2396	1.73634	CYFIP1;MT1L;TNFSF12;USP33;LAMB1;LRPPRC;MYO1B;RAB14;MT-RNR2;S100A6;HSPA1B;SEC31A;ITM2C;HSPA1A;LIMS1
actin cytoskeleton (GO:0015629)	12/294	0.246904	0.588603	1.27593	1.78471	MARCKS;MYO1B;ANXA1;CTTN;AHNAK;TPM4;DLC1;MYH9;MYH10;ACTG1;CNN3;TTN
ficolin-1-rich granule (GO:0101002)	8/184	0.247693	0.588603	1.36193	1.90067	LGALS3;DDX3X;TIMP2;HBB;CAPN1;VCL;HSPA1B;HSPA1A
caveola (GO:0005901)	3/56	0.2723	0.640196	1.69364	2.20317	DLC1;MYOF;TGFBR2
polymeric cytoskeletal fiber (GO:0099513)	9/221	0.289522	0.67182	1.27159	1.57617	PNN;MYO1B;ANXA1;CTTN;TPM4;DPYSL2;VIM;LRPPRC;ACTG1
condensed nuclear chromosome (GO:0000794)	2/34	0.302165	0.67182	1.8692	2.23702	LRPPRC;TTN
cell cortex region (GO:0099738)	1/11	0.303991	0.67182	2.98949	3.55976	EPB41L2
CD40 receptor complex (GO:0035631)	1/11	0.303991	0.67182	2.98949	3.55976	CD40
STAGA complex (GO:0030914)	1/11	0.303991	0.67182	2.98949	3.55976	TAF9
beta-catenin-TCF complex (GO:1990907)	1/11	0.303991	0.67182	2.98949	3.55976	TCF4
small-subunit processome (GO:0032040)	2/35	0.314214	0.687319	1.81246	2.09825	UTP3;MPHOSPH10
small nucleolar ribonucleoprotein complex (GO:0005732)	1/12	0.326554	0.687319	2.71758	3.0414	MPHOSPH10
U4 snRNP (GO:0005687)	1/12	0.326554	0.687319	2.71758	3.0414	SNRPN
pericentric heterochromatin (GO:0005721)	1/12	0.326554	0.687319	2.71758	3.0414	CBX5
SAGA complex (GO:0000124)	1/12	0.326554	0.687319	2.71758	3.0414	TAF9
recycling endosome (GO:0055037)	5/119	0.342385	0.697969	1.31224	1.40649	RAB14;HLA-B;HLA-C;HLA-A;HLA-E
COPII vesicle coat (GO:0030127)	1/13	0.348387	0.697969	2.49098	2.6266	SEC31A
nuclear telomere cap complex (GO:0000783)	1/13	0.348387	0.697969	2.49098	2.6266	TINF2
nucleolus (GO:0005730)	24/676	0.351593	0.697969	1.10311	1.15307	DDX6;RBM28;ZCCHC11;CBX5;DDX3X;UTP3;DDX47;AGAP2;MTUS1;DNTTIP2;ETV6;SELENBP1;RPL7A;GOLGA3;ZEB2;RNF213;ZZZ3;IFI16;SCD;MDM2;MPHOSPH10;TOP1;RBM34;SPTBN1
nuclear body (GO:0016604)	22/618	0.355504	0.697969	1.10597	1.14381	RB1;ATF7IP;CASP8AP2;BNIP3L;SP100;CBX5;ICE2;TINF2;ZBTB20;PPP4R3B;CYGB;ADD1;NCOR2;PNN;IFI16;NOSTRIN;MDM2;SRSF6;SRSF10;HSPA1B;SRSF8;HSPA1A
nuclear speck (GO:0016607)	11/296	0.364585	0.697969	1.15529	1.16568	PNN;BNIP3L;IFI16;NOSTRIN;PPP4R3B;SRSF6;SRSF10;HSPA1B;SRSF8;CYGB;HSPA1A
potassium channel complex (GO:0034705)	1/14	0.369513	0.697969	2.29925	2.28906	ABCC9
septin cytoskeleton (GO:0032156)	1/14	0.369513	0.697969	2.29925	2.28906	SEPT11
septin ring (GO:0005940)	1/14	0.369513	0.697969	2.29925	2.28906	SEPT11
mitochondrial respiratory chain complex III (GO:0005750)	1/14	0.369513	0.697969	2.29925	2.28906	MT-CYB
septin filament array (GO:0032160)	1/14	0.369513	0.697969	2.29925	2.28906	SEPT11
transcription factor TFTC complex (GO:0033276)	1/14	0.369513	0.697969	2.29925	2.28906	TAF9
condensed chromosome (GO:0000793)	2/40	0.37357	0.699652	1.57357	1.54942	LRPPRC;TTN
aggresome (GO:0016235)	2/41	0.385206	0.699826	1.53314	1.46258	HSPA1B;HSPA1A
cytosolic large ribosomal subunit (GO:0022625)	3/69	0.387934	0.699826	1.35913	1.28699	RPL7A;RPL37;RPL6
SWI/SNF complex (GO:0016514)	1/15	0.389955	0.699826	2.13491	2.01049	RB1
intrinsic component of the cytoplasmic side of the plasma membrane (GO:0031235)	1/15	0.389955	0.699826	2.13491	2.01049	RASA1
trans-Golgi network transport vesicle (GO:0030140)	1/15	0.389955	0.699826	2.13491	2.01049	RAB14
Golgi lumen (GO:0005796)	4/98	0.392663	0.699826	1.2725	1.18954	WNT6;TGFB1;LUM;PRELP
mitochondrion (GO:0005739)	35/1026	0.400675	0.708394	1.05786	0.967527	MT-ND6;CREBZF;NDUFB8;ATP5A1;AGAP2;ATP5C1;ATP5J;ATP5I;ATP5H;ATP5O;NOL3;PHB2;ATP5G1;IFIT3;ATP5L;GK5;ATP5B;ATP5D;STOM;CASP8AP2;BNIP3L;ATPIF1;USMG5;ATP5F1;LRPPRC;C12ORF10;TNFRSF1A;ATP5J2;MT-RNR2;DNLZ;MT-CO2;MT-CO3;MT-CYB;HSPA1B;HSPA1A
coated vesicle (GO:0030135)	3/71	0.405496	0.709636	1.31902	1.1906	F8;CTSC;SEC31A
nuclear cyclin-dependent protein kinase holoenzyme complex (GO:0019908)	1/16	0.409735	0.709636	1.99248	1.77778	RB1
cytosolic part (GO:0044445)	6/159	0.411128	0.709636	1.17274	1.04239	RPL7A;RPS27;DDX3X;RPL37;RPS21;RPL6
large ribosomal subunit (GO:0015934)	3/72	0.414222	0.709636	1.29983	1.14561	RPL7A;RPL37;RPL6
endoplasmic reticulum tubular network (GO:0071782)	1/17	0.428875	0.723522	1.86785	1.5813	ASPH
BAF-type complex (GO:0090544)	1/17	0.428875	0.723522	1.86785	1.5813	RB1
intermediate filament (GO:0005882)	2/46	0.441844	0.737868	1.35857	1.10968	PNN;VIM
U2-type prespliceosome (GO:0071004)	1/18	0.447395	0.737868	1.75789	1.41389	SNRPN
anchored component of external side of plasma membrane (GO:0031362)	1/18	0.447395	0.737868	1.75789	1.41389	PRNP
small nuclear ribonucleoprotein complex (GO:0030532)	1/19	0.465316	0.756138	1.66014	1.27007	SNRPN
striated muscle thin filament (GO:0005865)	1/19	0.465316	0.756138	1.66014	1.27007	TTN
chromosome, centromeric region (GO:0000775)	2/49	0.474418	0.765301	1.27166	0.948232	CBX5;STAG2
dendrite membrane (GO:0032590)	1/20	0.482656	0.771143	1.57268	1.14562	SGCE
Golgi cisterna (GO:0031985)	2/50	0.485017	0.771143	1.2451	0.900916	TMEM87A;GGTA1P
chromatin (GO:0000785)	10/296	0.491698	0.776181	1.0449	0.741761	RB1;MEF2A;NCOR2;TOP2B;ZEB2;STAG2;ICE2;PSIP1;TCF4;HIC1
U2 snRNP (GO:0005686)	1/21	0.499435	0.776283	1.49397	1.03723	SNRPN
U1 snRNP (GO:0005685)	1/21	0.499435	0.776283	1.49397	1.03723	SNRPN
cortical cytoskeleton (GO:0030863)	2/52	0.505813	0.776283	1.19517	0.814614	CTTN;DLC1
mitochondrial large ribosomal subunit (GO:0005762)	2/52	0.505813	0.776283	1.19517	0.814614	MRPL53;MRPL38
mitochondrial outer membrane (GO:0005741)	4/115	0.514166	0.781075	1.07666	0.716205	BNIP3L;ATP5G3;ATP5G2;PHB2
ruffle membrane (GO:0032587)	2/53	0.516004	0.781075	1.17167	0.775227	DLC1;ITGAV
prespliceosome (GO:0071010)	1/23	0.531379	0.793479	1.35802	0.858645	SNRPN
U5 snRNP (GO:0005682)	1/23	0.531379	0.793479	1.35802	0.858645	SNRPN
endoplasmic reticulum exit site (GO:0070971)	1/24	0.54658	0.807923	1.2989	0.784635	SEC31A
cytoplasmic vesicle (GO:0031410)	7/215	0.548364	0.807923	1.0051	0.603881	NRP1;RAB5B;SPRED1;MYOF;ARHGDIB;ADGRF5;RAB24
serine/threonine protein kinase complex (GO:1902554)	1/25	0.561289	0.810561	1.24472	0.71885	TGFBR2
U4/U6 x U5 tri-snRNP complex (GO:0046540)	1/25	0.561289	0.810561	1.24472	0.71885	SNRPN
mitotic spindle pole (GO:0097431)	1/25	0.561289	0.810561	1.24472	0.71885	STAG2
azurophil granule membrane (GO:0035577)	2/58	0.564825	0.810561	1.06678	0.609389	SYNGR1;STOM
specific granule membrane (GO:0035579)	3/91	0.569195	0.811563	1.01818	0.573777	STOM;ITGAV;CD36
MLL1/2 complex (GO:0044665)	1/27	0.589292	0.818297	1.14885	0.607553	TAF9
MLL1 complex (GO:0071339)	1/27	0.589292	0.818297	1.14885	0.607553	TAF9
vacuole (GO:0005773)	2/62	0.601262	0.818297	0.995459	0.506415	USP33;RAB24
catenin complex (GO:0016342)	1/28	0.602617	0.818297	1.10625	0.560285	CTNNA1
Golgi cisterna membrane (GO:0032580)	1/28	0.602617	0.818297	1.10625	0.560285	TMEM87A
brush border membrane (GO:0031526)	1/28	0.602617	0.818297	1.10625	0.560285	CD36
rough endoplasmic reticulum (GO:0005791)	1/28	0.602617	0.818297	1.10625	0.560285	RAB14
lysosomal membrane (GO:0005765)	9/291	0.60354	0.818297	0.952452	0.480934	SYNGR1;AHNAK;LRP1;RAB14;SPPL2A;COL6A1;CYBRD1;STOM;TRIM23
chromosome (GO:0005694)	3/97	0.612629	0.823556	0.952895	0.466915	STAG2;UVSSA;TOP1
multivesicular body (GO:0005771)	1/29	0.61551	0.823556	1.06668	0.517665	TPT1
autophagosome (GO:0005776)	2/64	0.618598	0.823556	0.963248	0.462647	USP33;RAB24
lytic vacuole membrane (GO:0098852)	7/233	0.63322	0.832074	0.924178	0.422292	AHNAK;LRP1;RAB14;SPPL2A;COL6A1;CYBRD1;TRIM23
endosomal part (GO:0044440)	1/31	0.640057	0.832074	0.995466	0.444176	ANXA1
intercalated disc (GO:0014704)	1/31	0.640057	0.832074	0.995466	0.444176	ANK2
spliceosomal tri-snRNP complex (GO:0097526)	1/31	0.640057	0.832074	0.995466	0.444176	SNRPN
main axon (GO:0044304)	1/33	0.663039	0.85691	0.933153	0.383453	SPTBN1
Cajal body (GO:0015030)	1/34	0.673974	0.865978	0.904829	0.357012	ICE2
nuclear chromosome, telomeric region (GO:0000784)	3/107	0.678229	0.866408	0.860823	0.334232	SP100;CBX5;TINF2
transcription factor TFIID complex (GO:0005669)	1/35	0.684555	0.869464	0.878171	0.332814	TAF9
tertiary granule membrane (GO:0070821)	2/73	0.689439	0.870663	0.840753	0.312657	RAB14;STOM
Cul4-RING E3 ubiquitin ligase complex (GO:0080008)	1/36	0.694794	0.87244	0.853036	0.310625	CUL4B
preribosome (GO:0030684)	2/75	0.703629	0.878543	0.817634	0.287402	UTP3;MPHOSPH10
chromosomal region (GO:0098687)	2/76	0.71052	0.882162	0.806543	0.275643	STAG2;TINF2
lysosome (GO:0005764)	12/422	0.717943	0.886398	0.871698	0.288851	AHNAK;LRP1;RAB14;CPQ;LUM;SPPL2A;COL6A1;CYBRD1;PRELP;CTSC;TRIM23;ITM2C
anchored component of plasma membrane (GO:0046658)	1/40	0.732534	0.899389	0.765387	0.238223	PRNP
azurophil granule (GO:0042582)	4/154	0.739199	0.902558	0.795114	0.240273	SYNGR1;FABP5;STOM;CTSC
vacuolar lumen (GO:0005775)	4/161	0.769863	0.927576	0.759386	0.198612	FABP5;LUM;PRELP;CTSC
chromosome, telomeric region (GO:0000781)	3/124	0.770178	0.927576	0.739227	0.193037	SP100;CBX5;TINF2
lysosomal lumen (GO:0043202)	2/86	0.772281	0.927576	0.710158	0.18351	LUM;PRELP
mitochondrial matrix (GO:0005759)	8/308	0.784424	0.934661	0.793833	0.192747	ATP5B;NDUFB8;ALDH2;ATP5E;ATP5D;ATP5A1;ATP5C1;ATP5F1
cis-Golgi network (GO:0005801)	1/47	0.787714	0.934661	0.64868	0.154788	COPZ2
azurophil granule lumen (GO:0035578)	2/90	0.79358	0.934661	0.677737	0.156694	FABP5;CTSC
histone methyltransferase complex (GO:0035097)	1/49	0.801279	0.934661	0.621587	0.13771	CBX5
peroxisome (GO:0005777)	2/92	0.803555	0.934661	0.662607	0.144919	PLA2G16;VIM
microbody (GO:0042579)	2/92	0.803555	0.934661	0.662607	0.144919	PLA2G16;VIM
centriole (GO:0005814)	2/95	0.817715	0.946152	0.641133	0.129022	HSPA1B;HSPA1A
nuclear chromatin (GO:0000790)	6/253	0.832331	0.957257	0.72288	0.132666	MEF2A;NCOR2;ZEB2;CBX5;HIST1H1E;TCF4
late endosome (GO:0005770)	3/140	0.835976	0.957257	0.652351	0.116872	RAB14;SPPL2A;TPT1
lytic vacuole (GO:0000323)	4/183	0.848025	0.961923	0.66529	0.10967	RAB14;CPQ;CTSC;ITM2C
nucleoplasm part (GO:0044451)	10/407	0.853101	0.961923	0.748364	0.118898	NCOR2;ATF7IP;SP100;CBX5;ICE2;TINF2;TAF9;MDM2;ZBTB20;ADD1
spliceosomal snRNP complex (GO:0097525)	1/59	0.857172	0.961923	0.51415	0.079239	SNRPN
RNA polymerase II transcription factor complex (GO:0090575)	3/147	0.859242	0.961923	0.620413	0.0941195	RB1;TAF9;TCF4
U2-type spliceosomal complex (GO:0005684)	1/60	0.861813	0.961923	0.50541	0.0751628	SNRPN
ficolin-1-rich granule membrane (GO:0101003)	1/61	0.866304	0.962076	0.49696	0.0713234	LGALS3
nucleolar part (GO:0044452)	3/153	0.876832	0.968899	0.595411	0.0782611	SELENBP1;CLEC3B;TOP1
Cul3-RING ubiquitin ligase complex (GO:0031463)	1/70	0.900698	0.99032	0.431938	0.0451741	ENC1
bicellular tight junction (GO:0005923)	1/72	0.907051	0.992367	0.419727	0.0409472	CYTH3
integral component of plasma membrane (GO:0005887)	39/1463	0.917021	0.993711	0.806249	0.069841	NOTCH2;CD40;STEAP4;LRP1;PCDH10;PTH1R;SLC5A3;SLC7A2;SGCE;CYSLTR2;STOM;ITGAV;S1PR3;TSPAN3;CD36;SLC38A2;PAG1;PDGFRB;NGFR;IFNGR1;COL25A1;IFNGR2;TNFSF12;BFAR;ABCC9;AVPR1A;ADRA2B;TM4SF1;TNFRSF1A;TGFBR2;TM9SF2;TGFBR3;TSPAN15;TMEM5;PLXNB2;CD46;NECTIN2;CD44;ADGRL3
microtubule organizing center part (GO:0044450)	2/126	0.918377	0.993711	0.480076	0.0408769	HSPA1B;HSPA1A
fibrillar center (GO:0001650)	2/131	0.928609	0.993711	0.461348	0.034171	SELENBP1;TOP1
mitotic spindle (GO:0072686)	1/84	0.937494	0.993711	0.35882	0.02316	STAG2
microtubule cytoskeleton (GO:0015630)	8/388	0.93754	0.993711	0.624079	0.0402502	SPAG9;SEPT11;DPYSL2;MTUS1;FAM96B;SPTAN1;LRPPRC;HYPK
trans-Golgi network membrane (GO:0032588)	1/85	0.939528	0.993711	0.35453	0.0221149	MYO1B
trans-Golgi network (GO:0005802)	3/185	0.941467	0.993711	0.489905	0.029549	MYO1B;TGFBI;CHST2
axon (GO:0030424)	2/141	0.945546	0.993711	0.427935	0.023961	NRP1;ADGRL3
DNA-directed RNA polymerase II, holoenzyme (GO:0016591)	1/90	0.948747	0.993711	0.334526	0.0176005	TAF9
clathrin-coated vesicle (GO:0030136)	1/100	0.963187	0.994734	0.300579	0.0112739	RAB14
centrosome (GO:0005813)	9/461	0.96508	0.994734	0.588932	0.0209332	ROCK2;USP33;OLA1;PPP4R3B;KIZ;HSPA1B;CTSC;HSPA1A;GNAI2
microtubule organizing center (GO:0005815)	10/507	0.96869	0.994734	0.594634	0.0189154	SPAG9;ROCK2;USP33;OLA1;PPP4R3B;KIZ;HSPA1B;CTSC;HSPA1A;GNAI2
spindle pole (GO:0000922)	1/107	0.970802	0.994734	0.280628	0.00831565	STAG2
nuclear chromosome part (GO:0044454)	7/392	0.972228	0.994734	0.537995	0.0151523	MEF2A;NCOR2;ZEB2;SP100;CBX5;TINF2;TCF4
spliceosomal complex (GO:0005681)	1/114	0.976844	0.99485	0.263148	0.00616512	SNRPN
cullin-RING ubiquitin ligase complex (GO:0031461)	2/181	0.982158	0.995674	0.331615	0.00596994	ENC1;CUL4B
microtubule (GO:0005874)	2/210	0.992253	0.997817	0.284949	0.00221623	DPYSL2;LRPPRC
dendrite (GO:0030425)	2/215	0.993302	0.997817	0.278187	0.00186962	SGCE;PRNP
spindle (GO:0005819)	1/186	0.997875	0.997875	0.160132	0.000340665	FAM96B

## Sheet: GO_Molecular_Function_2018
Term	Overlap	P.value	Adjusted.P.value	Odds.Ratio	Combined.Score	Genes
proton-transporting ATP synthase activity, rotational mechanism (GO:0046933)	9/11	1.93337e-12	8.70015e-10	136.268	3675.38	ATP5B;ATP5D;ATP5A1;ATP5H;ATP5G3;ATP5F1;ATP5G2;ATP5G1;ATP5L
ATPase activity, coupled to transmembrane movement of ions, rotational mechanism (GO:0044769)	9/25	4.77778e-08	1.075e-05	17.0211	286.92	ATP5B;ATP5A1;ATP5D;ATP5G3;ATP5H;ATP5G2;ATP5F1;ATP5G1;ATP5L
cation-transporting ATPase activity (GO:0019829)	9/29	2.08523e-07	2.90125e-05	13.6141	209.428	ATP5B;ATP5A1;ATP5D;ATP5G3;ATP5H;ATP5G2;ATP5F1;ATP5G1;ATP5L
protease binding (GO:0002020)	17/118	2.57889e-07	2.90125e-05	5.13513	77.9037	PRNP;ECM1;FN1;PTEN;BFAR;MARCH6;NOL3;TTN;COL1A1;COL3A1;COL1A2;TIMP2;TIMP3;ITGAV;TIMP1;A2M;INSL3
platelet-derived growth factor binding (GO:0048407)	6/11	4.54545e-07	4.0909e-05	36.1626	528.118	COL1A1;PDGFRB;COL3A1;COL1A2;COL4A1;COL6A1
hydrogen ion transmembrane transporter activity (GO:0015078)	11/51	5.55517e-07	4.16638e-05	8.33721	120.084	ATP5S;ATP5B;ATP5A1;ATP5D;ATP5G3;ATP5H;ATP5G2;ATP5F1;MT-CYB;ATP5G1;ATP5L
ATPase activity (GO:0016887)	22/203	7.84314e-07	5.04202e-05	3.72233	52.3302	DDX3X;HSPA5;ATP5A1;OLA1;ATP5C1;ATP5J;ATP5I;ATP5H;ATP5O;ATP5F1;MT-ATP8;ATP5L;ATP5J2;MT-ATP6;ATP5B;RNF213;ATP5E;ATP5D;MYH9;MYH10;HSPA1B;HSPA1A
integrin binding (GO:0005178)	14/94	1.94764e-06	0.000109555	5.31956	69.9463	LTBP4;FN1;CYR61;CTGF;WISP2;ADAMTS5;COL3A1;NOV;ADAM9;EMILIN1;ITGAV;S1PR3;JAM3;FBN1
nucleoside-triphosphatase activity (GO:0017111)	33/424	3.47446e-06	0.000173723	2.6021	32.7085	DDX6;RAB5B;DDX3X;ATP5A1;OLA1;ATP5C1;ATP5J;ATP5I;ATP5H;ATP5O;ATP5L;GNAI2;MT-ATP6;ATP5B;RNF213;RRAS;ATP5E;RAB24;ATP5D;ARHGDIB;MYH10;TRIM23;SEPT11;HSPA5;ATP5F1;MT-ATP8;ATP5J2;RAB14;RASA1;MYH9;ARF5;HSPA1B;HSPA1A
collagen binding (GO:0005518)	10/52	5.5039e-06	0.000247676	7.2063	87.2687	SPARC;COL14A1;LUM;COL5A3;ITGA1;FN1;ADAM9;TGFBI;NID1;CD44
cadherin binding (GO:0045296)	26/313	1.21223e-05	0.000495913	2.77676	31.4342	DDX6;DDX3X;AHNAK;OLA1;SLC3A2;RPL6;ADD1;CNN3;GOLGA3;RPL7A;EPB41L1;CTNNA1;EFHD2;SPTAN1;S100A11;SPTBN1;ANXA1;HSPA5;MYO1B;EIF2S3;CTTN;MYH9;CD46;PHLDB2;VCL;HSPA1A
transforming growth factor beta binding (GO:0050431)	5/19	0.000280146	0.0105055	10.7409	87.8631	TGFBR3;LTBP4;ITGAV;CD36;TGFBR2
calcium ion binding (GO:0005509)	21/284	0.000405801	0.014047	2.43097	18.985	SPARC;ANXA1;TPM4;HSPA5;LRP1;C1R;CCDC47;LTBP4;FBLN1;NOL3;TTN;CLEC3B;ASPH;PLSCR4;CALU;S100A6;CAPN1;FKBP9;TPT1;ADGRL3;FBN1
transforming growth factor beta-activated receptor activity (GO:0005024)	3/6	0.000629291	0.0202272	29.9984	221.116	TGFBR3;LTBP4;TGFBR2
MHC class I protein binding (GO:0042288)	4/14	0.000843137	0.0252941	12.0137	85.0373	ATP5B;ATP5A1;HLA-E;TAPBP
RNA binding (GO:0003723)	65/1387	0.00172128	0.0484111	1.52058	9.67801	RBM28;ZCCHC11;DDX3X;COL14A1;DDX47;CCDC47;ATP5C1;PSIP1;FAM208A;RPL6;IFIT3;RPL7A;LGALS3;PNN;ZC3H7A;HIST1H1E;RPL37;RBM34;SNRPN;RC3H1;DNTTIP2;FNDC3A;HLA-A;CANX;MYH9;RBMS1;TOP1;KCTD12;SRSF6;SRSF8;TRIM56;DDX6;AHNAK;LRP1;ROCK2;ATP5A1;SLC3A2;NOL3;DDX60;TROVE2;ADD1;IFI16;CTNNA1;SRSF10;MYH10;SPTBN1;ZRANB2;UTP3;FAM46A;LRPPRC;QKI;RPS27;EIF2S3;AGO3;GOLGB1;AGO2;MPHOSPH10;CEBPZ;KIAA0907;VIM;RPS21;HSPA1B;TPT1;HS…
NADH dehydrogenase (ubiquinone) activity (GO:0008137)	6/43	0.00248264	0.0620661	4.87876	29.2649	MT-ND4L;NDUFB8;MT-ND4;MT-ND5;MT-ND3;MT-ND1
NADH dehydrogenase (quinone) activity (GO:0050136)	6/43	0.00248264	0.0620661	4.87876	29.2649	MT-ND4L;NDUFB8;MT-ND4;MT-ND5;MT-ND3;MT-ND1
disordered domain specific binding (GO:0097718)	4/23	0.00591873	0.134649	6.32004	32.4195	RB1;FN1;MDM2;HSPA1A
metalloendopeptidase inhibitor activity (GO:0008191)	3/12	0.00598439	0.134649	9.99638	51.1675	TIMP2;TIMP3;TIMP1
RNA stem-loop binding (GO:0035613)	3/13	0.00759431	0.162735	8.99628	43.905	DDX3X;RC3H1;MYH10
transmembrane receptor protein serine/threonine kinase activity (GO:0004675)	3/14	0.00943555	0.193	8.17801	38.1363	TGFBR3;LTBP4;TGFBR2
double-stranded RNA binding (GO:0003725)	6/59	0.0118883	0.232598	3.4031	15.0832	DDX3X;AGO3;AGO2;SLC3A2;VIM;DDX60
transforming growth factor beta receptor binding (GO:0005160)	5/44	0.0134606	0.252386	3.85074	16.5889	TGFBR3;GDF11;USP15;TGFB1;TGFBR2
C3HC4-type RING finger domain binding (GO:0055131)	2/6	0.0144167	0.2595	14.9752	63.4856	HSPA1B;HSPA1A
MHC protein binding (GO:0042287)	4/30	0.015329	0.26531	4.61682	19.2891	ATP5B;ATP5A1;TAPBP;HLA-E
metal ion binding (GO:0046872)	23/442	0.0180311	0.286743	1.66285	6.67743	ANXA1;SPARC;TPM4;LRP1;HSPA5;C1R;CCDC47;MT1L;LTBP4;FBLN1;NOL3;TTN;CLEC3B;ASPH;PLSCR4;S100A6;CALU;PHACTR1;FKBP9;CAPN1;TPT1;ADGRL3;FBN1
microfilament motor activity (GO:0000146)	3/18	0.0192182	0.286743	5.99597	23.6954	MYO1B;MYH9;MYH10
type II transforming growth factor beta receptor binding (GO:0005114)	2/7	0.0197534	0.286743	11.9796	47.0129	TGFBR3;TGFB1
protein binding involved in cell-matrix adhesion (GO:0098634)	2/7	0.0197534	0.286743	11.9796	47.0129	ITGA1;EMILIN1
aldehyde-lyase activity (GO:0016832)	2/7	0.0197534	0.286743	11.9796	47.0129	SGPL1;CYP17A1
amyloid-beta binding (GO:0001540)	5/49	0.0207313	0.291534	3.41227	13.2263	PRNP;COL25A1;CD36;ITM2B;ITM2C
cadherin binding involved in cell-cell adhesion (GO:0098641)	3/19	0.0222835	0.303865	5.62093	21.3815	ANXA1;S100A11;CNN3
phospholipase inhibitor activity (GO:0004859)	2/8	0.0257785	0.331438	9.98246	36.518	ANXA1;ANXA5
type I transforming growth factor beta receptor binding (GO:0034713)	2/8	0.0257785	0.331438	9.98246	36.518	TGFB1;TGFBR2
protein binding involved in cell-cell adhesion (GO:0098632)	3/21	0.0291635	0.364543	4.99587	17.6596	ANXA1;S100A11;CNN3
RNA 7-methylguanosine cap binding (GO:0000340)	2/9	0.0324418	0.36497	8.55595	29.3324	CYFIP1;AGO2
serine-type exopeptidase activity (GO:0070008)	2/9	0.0324418	0.36497	8.55595	29.3324	CPE;AEBP1
actin-dependent ATPase activity (GO:0030898)	2/9	0.0324418	0.36497	8.55595	29.3324	MYH9;MYH10
serine-type carboxypeptidase activity (GO:0004185)	2/9	0.0324418	0.36497	8.55595	29.3324	CPE;AEBP1
ADP binding (GO:0043531)	3/23	0.0370349	0.395775	4.49581	14.8177	ATP5D;MYH9;MYH10
oxidoreductase activity, oxidizing metal ions, NAD or NADP as acceptor (GO:0016723)	2/10	0.0396958	0.395775	7.48607	24.1539	STEAP4;CYBRD1
vinculin binding (GO:0017166)	2/10	0.0396958	0.395775	7.48607	24.1539	CTNNA1;DMD
protein kinase C binding (GO:0005080)	4/40	0.0397448	0.395775	3.33264	10.7487	TOP2B;ADAM9;ITGAV;AVPR1A
miRNA binding (GO:0035198)	3/24	0.0413365	0.395775	4.28151	13.6409	AGO3;ZC3H7A;AGO2
death receptor activity (GO:0005035)	3/24	0.0413365	0.395775	4.28151	13.6409	NGFR;CD40;TNFRSF1A
tumor necrosis factor-activated receptor activity (GO:0005031)	3/24	0.0413365	0.395775	4.28151	13.6409	NGFR;CD40;TNFRSF1A
semaphorin receptor activity (GO:0017154)	2/11	0.0474953	0.419076	6.65394	20.2754	NRP1;PLXNB2
caspase binding (GO:0089720)	2/11	0.0474953	0.419076	6.65394	20.2754	BFAR;NOL3
immunoglobulin binding (GO:0019865)	2/11	0.0474953	0.419076	6.65394	20.2754	LGALS3;FCGRT
NADH dehydrogenase activity (GO:0003954)	2/11	0.0474953	0.419076	6.65394	20.2754	MT-ND4;MT-ND1
actin filament binding (GO:0051015)	8/127	0.0546172	0.46339	2.02027	5.87375	CYFIP1;MYO1B;TPM4;MYH9;MYH10;ADD1;SSFA2;TTN
transcription corepressor binding (GO:0001222)	2/12	0.0557975	0.46339	5.98824	17.2822	PER1;CNOT2
poly(A)-specific ribonuclease activity (GO:0004535)	2/12	0.0557975	0.46339	5.98824	17.2822	PAN3;CNOT2
single-stranded RNA binding (GO:0003727)	4/45	0.0572076	0.46339	2.92547	8.36996	DDX3X;AGO3;AGO2;DDX60
histone deacetylase binding (GO:0042826)	6/85	0.0576663	0.46339	2.28002	6.50508	MEF2A;NCOR2;TOP2B;HIC1;HSPA1B;HSPA1A
low-density lipoprotein receptor activity (GO:0005041)	2/13	0.0645617	0.509698	5.44357	14.9161	LRP1;CD36
ATP binding (GO:0005524)	13/255	0.0726005	0.562495	1.61665	4.24011	HSPA5;ATP5A1;OLA1;MYO1B;TAOK1;AKT3;ATP5D;MYH9;TOP1;MAP4K5;MYH10;HSPA1B;HSPA1A
aldehyde dehydrogenase (NAD) activity (GO:0004029)	2/14	0.0737494	0.562495	4.98968	13.0085	ALDH2;ALDH1A1
ubiquitin protein ligase binding (GO:0031625)	14/284	0.0795557	0.596668	1.56063	3.95041	RB1;NGFR;CD40;HSPA5;SMAD5;LRPPRC;ACTG1;PER1;MDM2;TXNIP;HSPA1B;VCL;HSPA1A;CUL4B
GDP binding (GO:0019003)	4/51	0.0827244	0.599833	2.55121	6.35823	RAB5B;RRAS;RAB14;TRIM23
lipoprotein particle receptor activity (GO:0030228)	2/15	0.083324	0.599833	4.60562	11.4451	LRP1;CD36
phosphatidylinositol-3,4,5-trisphosphate binding (GO:0005547)	3/32	0.0839766	0.599833	3.09912	7.67719	CYTH3;MYO1B;FERMT2
ubiquitin-specific protease binding (GO:1990381)	2/16	0.093251	0.655671	4.27643	10.1457	PTEN;MARCH6
RNA cap binding (GO:0000339)	2/17	0.103497	0.683915	3.99112	9.0527	CYFIP1;AGO2
Notch binding (GO:0005112)	2/17	0.103497	0.683915	3.99112	9.0527	NCOR2;NOV
receptor antagonist activity (GO:0048019)	2/17	0.103497	0.683915	3.99112	9.0527	MT-RNR2;DKK3
ubiquitin-like protein ligase binding (GO:0044389)	14/297	0.10439	0.683915	1.48792	3.36215	RB1;NGFR;CD40;HSPA5;SMAD5;LRPPRC;ACTG1;PER1;MDM2;TXNIP;HSPA1B;VCL;HSPA1A;CUL4B
GTPase activity (GO:0003924)	11/222	0.108	0.683915	1.56652	3.48648	RAB5B;SEPT11;DDX3X;RRAS;RAB14;RASA1;ARHGDIB;RAB24;ARF5;TRIM23;GNAI2
SUMO transferase activity (GO:0019789)	2/18	0.114032	0.683915	3.74149	8.12379	ZNF451;MDM2
hyaluronic acid binding (GO:0005540)	2/18	0.114032	0.683915	3.74149	8.12379	LAYN;CD44
adenyl ribonucleotide binding (GO:0032559)	13/279	0.121976	0.683915	1.46894	3.09054	HSPA5;ATP5A1;OLA1;MYO1B;TAOK1;AKT3;ATP5D;MYH9;TOP1;MAP4K5;MYH10;HSPA1B;HSPA1A
insulin receptor binding (GO:0005158)	2/19	0.124826	0.683915	3.52122	7.32706	PIK3R1;INSL3
spectrin binding (GO:0030507)	2/19	0.124826	0.683915	3.52122	7.32706	ANK2;ADD1
RNA polymerase II transcription cofactor activity (GO:0001104)	5/84	0.136708	0.683915	1.89706	3.77497	MEF2A;ZNF451;CITED1;CNOT2;HSPA1A
scavenger receptor activity (GO:0005044)	2/21	0.147082	0.683915	3.15024	6.03826	LRP1;CD36
mRNA 5'-UTR binding (GO:0048027)	2/22	0.158493	0.683915	2.99257	5.51246	DDX3X;MYH10
bHLH transcription factor binding (GO:0043425)	2/22	0.158493	0.683915	2.99257	5.51246	PSMD9;TCF4
fibroblast growth factor binding (GO:0017134)	2/22	0.158493	0.683915	2.99257	5.51246	ITGAV;GLG1
NAD binding (GO:0051287)	2/22	0.158493	0.683915	2.99257	5.51246	ALDH2;ALDH1A1
endoribonuclease activity (GO:0004521)	2/23	0.17006	0.683915	2.84992	5.04893	RNASEK;AGO2
RNA helicase activity (GO:0003724)	4/67	0.171955	0.683915	1.90171	3.348	DDX6;DDX3X;DDX47;SKIV2L2
ATP-dependent RNA helicase activity (GO:0004004)	4/67	0.171955	0.683915	1.90171	3.348	DDX6;DDX3X;DDX47;SKIV2L2
phosphatidylinositol-4,5-bisphosphate 3-kinase activity (GO:0046934)	4/68	0.178371	0.683915	1.87189	3.22694	PDGFRB;KITLG;HGF;PIK3R1
RNA-dependent ATPase activity (GO:0008186)	4/68	0.178371	0.683915	1.87189	3.22694	DDX6;DDX3X;DDX47;SKIV2L2
chromo shadow domain binding (GO:0070087)	1/6	0.179338	0.683915	5.98053	10.2774	SP100
arginine transmembrane transporter activity (GO:0015181)	1/6	0.179338	0.683915	5.98053	10.2774	SLC7A2
L-lysine transmembrane transporter activity (GO:0015189)	1/6	0.179338	0.683915	5.98053	10.2774	SLC7A2
nerve growth factor binding (GO:0048406)	1/6	0.179338	0.683915	5.98053	10.2774	NGFR
leukotriene receptor activity (GO:0004974)	1/6	0.179338	0.683915	5.98053	10.2774	CYSLTR2
vasopressin receptor activity (GO:0005000)	1/6	0.179338	0.683915	5.98053	10.2774	AVPR1A
hyalurononglucosaminidase activity (GO:0004415)	1/6	0.179338	0.683915	5.98053	10.2774	MGEA5
NEDD8 transferase activity (GO:0019788)	1/6	0.179338	0.683915	5.98053	10.2774	MDM2
ubiquitin-dependent protein binding (GO:0140036)	1/6	0.179338	0.683915	5.98053	10.2774	USP15
cysteinyl leukotriene receptor activity (GO:0001631)	1/6	0.179338	0.683915	5.98053	10.2774	CYSLTR2
phosphatidic acid transporter activity (GO:1990050)	1/6	0.179338	0.683915	5.98053	10.2774	PLTP
calcium:sodium antiporter activity (GO:0005432)	1/6	0.179338	0.683915	5.98053	10.2774	SLC3A2
JUN kinase binding (GO:0008432)	1/6	0.179338	0.683915	5.98053	10.2774	SPAG9
neurotrophin TRKA receptor binding (GO:0005168)	1/6	0.179338	0.683915	5.98053	10.2774	PIK3R1
clathrin heavy chain binding (GO:0032050)	1/6	0.179338	0.683915	5.98053	10.2774	LRP1
alpha-adrenergic receptor activity (GO:0004936)	1/6	0.179338	0.683915	5.98053	10.2774	ADRA2B
phospholipid scramblase activity (GO:0017128)	1/6	0.179338	0.683915	5.98053	10.2774	PLSCR4
1-phosphatidylinositol-3-kinase regulator activity (GO:0046935)	1/6	0.179338	0.683915	5.98053	10.2774	PIK3R1
phosphatidylethanolamine binding (GO:0008429)	1/6	0.179338	0.683915	5.98053	10.2774	PLTP
cuprous ion binding (GO:1903136)	1/6	0.179338	0.683915	5.98053	10.2774	PRNP
CD4 receptor binding (GO:0042609)	1/6	0.179338	0.683915	5.98053	10.2774	PLSCR4
sphingolipid transporter activity (GO:0046624)	1/6	0.179338	0.683915	5.98053	10.2774	PLTP
uridylyltransferase activity (GO:0070569)	1/6	0.179338	0.683915	5.98053	10.2774	ZCCHC11
interleukin-1 binding (GO:0019966)	1/6	0.179338	0.683915	5.98053	10.2774	A2M
G-protein coupled glutamate receptor binding (GO:0035256)	1/6	0.179338	0.683915	5.98053	10.2774	PRNP
glucosyltransferase activity (GO:0046527)	1/6	0.179338	0.683915	5.98053	10.2774	KDELC2
L-ornithine transmembrane transporter activity (GO:0000064)	1/6	0.179338	0.683915	5.98053	10.2774	SLC7A2
ubiquinone binding (GO:0048039)	1/6	0.179338	0.683915	5.98053	10.2774	MT-ND4
T cell receptor binding (GO:0042608)	1/6	0.179338	0.683915	5.98053	10.2774	HLA-E
hydrolase activity, acting on carbon-nitrogen (but not peptide) bonds, in cyclic amides (GO:0016812)	1/6	0.179338	0.683915	5.98053	10.2774	DPYSL2
aspartic endopeptidase activity, intramembrane cleaving (GO:0042500)	1/6	0.179338	0.683915	5.98053	10.2774	SPPL2A
aldehyde dehydrogenase [NAD(P)+] activity (GO:0004030)	1/6	0.179338	0.683915	5.98053	10.2774	ALDH2
LBD domain binding (GO:0050693)	1/6	0.179338	0.683915	5.98053	10.2774	CITED1
ATPase activity, coupled (GO:0042623)	5/94	0.189338	0.687634	1.68303	2.80094	HSPA5;MYH9;MYH10;HSPA1B;HSPA1A
oxidoreductase activity, acting on the aldehyde or oxo group of donors, NAD or NADP as acceptor (GO:0016620)	2/25	0.193578	0.687634	2.60183	4.2724	ALDH2;ALDH1A1
phosphatidylinositol bisphosphate kinase activity (GO:0052813)	4/71	0.198082	0.687634	1.7878	2.89458	PDGFRB;KITLG;HGF;PIK3R1
actin binding (GO:0003779)	11/254	0.203239	0.687634	1.35795	2.16373	CYFIP1;MYO1B;TPM4;MYH9;DMD;PHACTR1;MYH10;VCL;ADD1;SSFA2;TTN
SH2 domain binding (GO:0042169)	2/26	0.205488	0.687634	2.49329	3.9453	DLC1;PAG1
RNA polymerase II core binding (GO:0000993)	2/26	0.205488	0.687634	2.49329	3.9453	UVSSA;AGO2
RNA polymerase II transcription corepressor activity (GO:0001106)	2/26	0.205488	0.687634	2.49329	3.9453	ZNF451;HSPA1A
DEAD/H-box RNA helicase binding (GO:0017151)	1/7	0.205935	0.687634	4.98351	7.87492	SMAD5
omega peptidase activity (GO:0008242)	1/7	0.205935	0.687634	4.98351	7.87492	GGT5
N-acetylglucosamine 6-O-sulfotransferase activity (GO:0001517)	1/7	0.205935	0.687634	4.98351	7.87492	CHST2
fatty acid elongase activity (GO:0009922)	1/7	0.205935	0.687634	4.98351	7.87492	ELOVL2
retinal dehydrogenase activity (GO:0001758)	1/7	0.205935	0.687634	4.98351	7.87492	ALDH1A1
telethonin binding (GO:0031433)	1/7	0.205935	0.687634	4.98351	7.87492	TTN
vascular endothelial growth factor-activated receptor activity (GO:0005021)	1/7	0.205935	0.687634	4.98351	7.87492	NRP1
leucine binding (GO:0070728)	1/7	0.205935	0.687634	4.98351	7.87492	UBR2
core promoter binding (GO:0001047)	5/97	0.206377	0.687634	1.6279	2.56891	RB1;IFI16;AGO2;TOP1;ZNF431
cytokine receptor activity (GO:0004896)	4/73	0.211574	0.687634	1.7358	2.69601	IFNGR1;IFNGR2;GFRA1;CD44
purine ribonucleoside triphosphate binding (GO:0035639)	16/396	0.216565	0.687634	1.26396	1.93368	HSPA5;ATP5A1;OLA1;GNAI2;MYO1B;RAB14;TAOK1;AKT3;ATP5D;MYH9;TOP1;MAP4K5;MYH10;HSPA1B;HSPA1A;TRIM23
basal RNA polymerase II transcription machinery binding (GO:0001099)	2/27	0.217475	0.687634	2.39344	3.6516	UVSSA;AGO2
double-stranded DNA binding (GO:0003690)	5/99	0.218007	0.687634	1.5931	2.42665	IFI16;PSIP1;RBMS1;TOP1;DDX60
metallocarboxypeptidase activity (GO:0004181)	2/28	0.229519	0.687634	2.30126	3.38693	CPE;AEBP1
ether hydrolase activity (GO:0016803)	1/8	0.231672	0.687634	4.27136	6.24658	EPHX1
3-chloroallyl aldehyde dehydrogenase activity (GO:0004028)	1/8	0.231672	0.687634	4.27136	6.24658	ALDH1A1
cyclic nucleotide-dependent protein kinase activity (GO:0004690)	1/8	0.231672	0.687634	4.27136	6.24658	PRKG1
neurotrophin TRK receptor binding (GO:0005167)	1/8	0.231672	0.687634	4.27136	6.24658	PIK3R1
phosphatidylcholine transporter activity (GO:0008525)	1/8	0.231672	0.687634	4.27136	6.24658	PLTP
voltage-gated potassium channel activity involved in ventricular cardiac muscle cell action potential repolarization (GO:1902282)	1/8	0.231672	0.687634	4.27136	6.24658	KCNJ8
epinephrine binding (GO:0051379)	1/8	0.231672	0.687634	4.27136	6.24658	ADRA2B
oxidoreductase activity, acting on diphenols and related substances as donors, cytochrome as acceptor (GO:0016681)	1/8	0.231672	0.687634	4.27136	6.24658	MT-CYB
GDP-dissociation inhibitor activity (GO:0005092)	1/8	0.231672	0.687634	4.27136	6.24658	ARHGDIB
lipoprotein lipase activity (GO:0004465)	1/8	0.231672	0.687634	4.27136	6.24658	LPL
ubiquinol-cytochrome-c reductase activity (GO:0008121)	1/8	0.231672	0.687634	4.27136	6.24658	MT-CYB
phosphatidylinositol 3-kinase regulator activity (GO:0035014)	1/8	0.231672	0.687634	4.27136	6.24658	PIK3R1
phosphatidylinositol 3-kinase activity (GO:0035004)	4/76	0.232268	0.687634	1.66322	2.42807	PDGFRB;KITLG;HGF;PIK3R1
phosphotyrosine residue binding (GO:0001784)	2/29	0.241606	0.69018	2.21592	3.14759	RASA1;PIK3R1
glutathione transferase activity (GO:0004364)	2/30	0.253719	0.69018	2.13667	2.9305	GSTM3;GSTA1
metalloexopeptidase activity (GO:0008235)	3/54	0.254686	0.69018	1.76024	2.40752	CPQ;CPE;AEBP1
UDP-xylosyltransferase activity (GO:0035252)	1/9	0.256576	0.69018	3.73725	5.0839	TMEM5
transcription factor activity, RNA polymerase II core promoter sequence-specific binding involved in preinitiation complex assembly (GO:0001075)	1/9	0.256576	0.69018	3.73725	5.0839	TAF9
natural killer cell lectin-like receptor binding (GO:0046703)	1/9	0.256576	0.69018	3.73725	5.0839	HLA-E
superoxide-generating NADPH oxidase activator activity (GO:0016176)	1/9	0.256576	0.69018	3.73725	5.0839	SH3PXD2A
siRNA binding (GO:0035197)	1/9	0.256576	0.69018	3.73725	5.0839	AGO2
dolichyl-diphosphooligosaccharide-protein glycotransferase activity (GO:0004579)	1/9	0.256576	0.69018	3.73725	5.0839	RPN2
Toll-like receptor binding (GO:0035325)	1/9	0.256576	0.69018	3.73725	5.0839	CD36
neurotrophin binding (GO:0043121)	1/9	0.256576	0.69018	3.73725	5.0839	NGFR
5S rRNA binding (GO:0008097)	1/9	0.256576	0.69018	3.73725	5.0839	MDM2
inositol tetrakisphosphate phosphatase activity (GO:0052743)	1/9	0.256576	0.69018	3.73725	5.0839	PTEN
transcriptional repressor activity, RNA polymerase II transcription regulatory region sequence-specific binding (GO:0001227)	7/159	0.257634	0.69018	1.37942	1.8708	RB1;ZEB2;IFI16;TSHZ2;AEBP1;HIC1;ETV6
G-protein coupled receptor binding (GO:0001664)	6/133	0.262533	0.69018	1.41475	1.89205	WNT6;ARHGEF12;USP33;HSPA1B;GNAI2;HSPA1A
3'-5'-exoribonuclease activity (GO:0000175)	2/31	0.265845	0.69018	2.06288	2.73299	PAN3;CNOT2
protein serine/threonine kinase activator activity (GO:0043539)	2/31	0.265845	0.69018	2.06288	2.73299	DDX3X;TAOK1
cysteine-type endopeptidase activity (GO:0004197)	4/81	0.267748	0.69018	1.55481	2.04879	USP15;USP33;CAPN1;CTSC
amino acid transmembrane transporter activity (GO:0015171)	3/56	0.2723	0.69018	1.69364	2.20317	SLC3A2;SLC38A2;SLC7A2
phosphatidylglycerol binding (GO:1901611)	1/10	0.280673	0.69018	3.32183	4.22059	PLTP
neurexin family protein binding (GO:0042043)	1/10	0.280673	0.69018	3.32183	4.22059	CPE
death receptor binding (GO:0005123)	1/10	0.280673	0.69018	3.32183	4.22059	CASP8AP2
oligosaccharyl transferase activity (GO:0004576)	1/10	0.280673	0.69018	3.32183	4.22059	RPN2
phosphatidylcholine 1-acylhydrolase activity (GO:0008970)	1/10	0.280673	0.69018	3.32183	4.22059	PLA2G16
eukaryotic initiation factor 4E binding (GO:0008190)	1/10	0.280673	0.69018	3.32183	4.22059	DDX3X
lipase inhibitor activity (GO:0055102)	1/10	0.280673	0.69018	3.32183	4.22059	ANXA5
dipeptidase activity (GO:0016805)	1/10	0.280673	0.69018	3.32183	4.22059	CPQ
death domain binding (GO:0070513)	1/10	0.280673	0.69018	3.32183	4.22059	DAP
fatty acid synthase activity (GO:0004312)	1/10	0.280673	0.69018	3.32183	4.22059	ELOVL2
mitogen-activated protein kinase kinase kinase binding (GO:0031435)	1/10	0.280673	0.69018	3.32183	4.22059	SASH1
co-SMAD binding (GO:0070410)	1/10	0.280673	0.69018	3.32183	4.22059	CITED1
endopeptidase inhibitor activity (GO:0004866)	5/111	0.291336	0.705134	1.41187	1.74122	TIMP2;SERPING1;TIMP3;TIMP1;A2M
ATP-dependent helicase activity (GO:0008026)	4/85	0.296784	0.705134	1.47772	1.79506	DDX6;DDX3X;DDX47;SKIV2L2
carboxylic acid binding (GO:0031406)	2/34	0.302165	0.705134	1.8692	2.23702	LAYN;CD44
RNA polymerase core enzyme binding (GO:0043175)	2/34	0.302165	0.705134	1.8692	2.23702	UVSSA;AGO2
E-box binding (GO:0070888)	2/34	0.302165	0.705134	1.8692	2.23702	PER1;TCF4
protein phosphorylated amino acid binding (GO:0045309)	2/34	0.302165	0.705134	1.8692	2.23702	RASA1;PIK3R1
hexosaminidase activity (GO:0015929)	1/11	0.303991	0.705134	2.98949	3.55976	MGEA5
galanin receptor activity (GO:0004966)	1/11	0.303991	0.705134	2.98949	3.55976	CYSLTR2
intermediate filament binding (GO:0019215)	1/11	0.303991	0.705134	2.98949	3.55976	VIM
MAP kinase kinase kinase kinase activity (GO:0008349)	1/11	0.303991	0.705134	2.98949	3.55976	MAP4K5
nitric-oxide synthase binding (GO:0050998)	1/11	0.303991	0.705134	2.98949	3.55976	DMD
translation initiation factor activity (GO:0003743)	2/36	0.326215	0.706487	1.75906	1.9705	EIF2S3;AGO2
voltage-gated potassium channel activity involved in cardiac muscle cell action potential repolarization (GO:0086008)	1/12	0.326554	0.706487	2.71758	3.0414	KCNJ8
calcium:cation antiporter activity (GO:0015368)	1/12	0.326554	0.706487	2.71758	3.0414	SLC3A2
fibroblast growth factor receptor binding (GO:0005104)	1/12	0.326554	0.706487	2.71758	3.0414	NPTN
Ral GTPase binding (GO:0017160)	1/12	0.326554	0.706487	2.71758	3.0414	USP33
racemase and epimerase activity, acting on carbohydrates and derivatives (GO:0016857)	1/12	0.326554	0.706487	2.71758	3.0414	PHACTR1
BMP receptor binding (GO:0070700)	1/12	0.326554	0.706487	2.71758	3.0414	TGFB1
SUMO binding (GO:0032183)	1/12	0.326554	0.706487	2.71758	3.0414	CASP8AP2
RNA polymerase II basal transcription factor binding (GO:0001091)	1/12	0.326554	0.706487	2.71758	3.0414	TCF4
ATPase-coupled anion transmembrane transporter activity (GO:0043225)	1/12	0.326554	0.706487	2.71758	3.0414	ABCC9
C2H2 zinc finger domain binding (GO:0070742)	1/12	0.326554	0.706487	2.71758	3.0414	TAF9
symporter activity (GO:0015293)	1/12	0.326554	0.706487	2.71758	3.0414	SLC5A3
annealing activity (GO:0097617)	1/12	0.326554	0.706487	2.71758	3.0414	DDX3X
basic amino acid transmembrane transporter activity (GO:0015174)	1/12	0.326554	0.706487	2.71758	3.0414	SLC7A2
ATPase binding (GO:0051117)	3/63	0.334638	0.720511	1.4955	1.63714	ATPIF1;TAF9;ANK2
platelet-derived growth factor receptor binding (GO:0005161)	1/13	0.348387	0.739501	2.49098	2.6266	PDGFRB
insulin-like growth factor I binding (GO:0031994)	1/13	0.348387	0.739501	2.49098	2.6266	ITGAV
ubiquitin protein ligase activity involved in ERAD pathway (GO:1904264)	1/13	0.348387	0.739501	2.49098	2.6266	MARCH6
cysteine-type peptidase activity (GO:0008234)	3/65	0.352472	0.742325	1.44711	1.50902	USP15;USP33;CTSC
RNA polymerase II transcription coactivator activity (GO:0001105)	2/39	0.361845	0.742325	1.61618	1.64291	MEF2A;CITED1
carboxypeptidase activity (GO:0004180)	2/39	0.361845	0.742325	1.61618	1.64291	CPE;AEBP1
tropomyosin binding (GO:0005523)	1/14	0.369513	0.742325	2.29925	2.28906	S100A6
insulin-like growth factor binding (GO:0005520)	1/14	0.369513	0.742325	2.29925	2.28906	ITGAV
lipoprotein transporter activity (GO:0042954)	1/14	0.369513	0.742325	2.29925	2.28906	LRP1
phosphatidylinositol monophosphate phosphatase activity (GO:0052744)	1/14	0.369513	0.742325	2.29925	2.28906	PTEN
ribosomal small subunit binding (GO:0043024)	1/14	0.369513	0.742325	2.29925	2.28906	DDX3X
hydrolase activity, hydrolyzing N-glycosyl compounds (GO:0016799)	1/14	0.369513	0.742325	2.29925	2.28906	CD38
1-phosphatidylinositol binding (GO:0005545)	1/14	0.369513	0.742325	2.29925	2.28906	EEA1
poly(A) binding (GO:0008143)	1/14	0.369513	0.742325	2.29925	2.28906	DDX3X
phosphatidylinositol-3-phosphatase activity (GO:0004438)	1/14	0.369513	0.742325	2.29925	2.28906	PTEN
activating transcription factor binding (GO:0033613)	3/68	0.379105	0.758209	1.38011	1.33863	RB1;MEF2A;TAF9
phospholipase activity (GO:0004620)	3/69	0.387934	0.758769	1.35913	1.28699	PLA2G16;PLCL1;LPL
3',5'-cyclic-AMP phosphodiesterase activity (GO:0004115)	1/15	0.389955	0.758769	2.13491	2.01049	PDE7B
FK506 binding (GO:0005528)	1/15	0.389955	0.758769	2.13491	2.01049	FKBP9
myosin V binding (GO:0031489)	1/15	0.389955	0.758769	2.13491	2.01049	RAB14
insulin-like growth factor receptor binding (GO:0005159)	1/15	0.389955	0.758769	2.13491	2.01049	PIK3R1
peptidase activity, acting on L-amino acid peptides (GO:0070011)	7/185	0.392671	0.758769	1.17634	1.09962	ADAMTS5;ADAMTS1;C1R;ADAM9;CAPN1;CTSC;PSMB8
androgen receptor binding (GO:0050681)	2/42	0.396746	0.758769	1.49474	1.38182	RB1;FHL2
ubiquitin-like protein ligase activity (GO:0061659)	7/186	0.397987	0.758769	1.16971	1.07769	ZNF451;MDM2;RC3H1;UBR2;BFAR;MDM4;CUL4B
potassium channel regulator activity (GO:0015459)	2/43	0.408186	0.758769	1.4582	1.3066	RASA1;ABCC9
Rac GTPase binding (GO:0048365)	2/43	0.408186	0.758769	1.4582	1.3066	CYFIP1;ARHGDIB
proton-transporting ATPase activity, rotational mechanism (GO:0046961)	1/16	0.409735	0.758769	1.99248	1.77778	ATP5B
phosphatidic acid binding (GO:0070300)	1/16	0.409735	0.758769	1.99248	1.77778	PLTP
peptidase activator activity (GO:0016504)	1/16	0.409735	0.758769	1.99248	1.77778	CASP8AP2
muscle alpha-actinin binding (GO:0051371)	1/16	0.409735	0.758769	1.99248	1.77778	TTN
transferase activity, transferring amino-acyl groups (GO:0016755)	1/16	0.409735	0.758769	1.99248	1.77778	GGT5
transmembrane receptor protein serine/threonine kinase binding (GO:0070696)	1/16	0.409735	0.758769	1.99248	1.77778	TGFB1
cysteine-type endopeptidase activator activity involved in apoptotic process (GO:0008656)	1/16	0.409735	0.758769	1.99248	1.77778	CASP8AP2
adrenergic receptor activity (GO:0004935)	1/16	0.409735	0.758769	1.99248	1.77778	ADRA2B
heme binding (GO:0020037)	3/72	0.414222	0.763934	1.29983	1.14561	TDO2;CYP51A1;CYP17A1
phosphatase binding (GO:0019902)	4/102	0.421976	0.766137	1.22031	1.05289	SPRED1;ITGA1;PIK3R1;CTSC
endonuclease activity (GO:0004519)	3/73	0.422907	0.766137	1.2812	1.1026	RNASEK;AGO2;LRPPRC
ligand-dependent nuclear receptor binding (GO:0016922)	1/17	0.428875	0.766137	1.86785	1.5813	NCOR2
monovalent inorganic cation transmembrane transporter activity (GO:0015077)	1/17	0.428875	0.766137	1.86785	1.5813	ATP5S
chemokine binding (GO:0019956)	1/17	0.428875	0.766137	1.86785	1.5813	ITGAV
G-protein beta/gamma-subunit complex binding (GO:0031683)	1/17	0.428875	0.766137	1.86785	1.5813	GNAI2
low-density lipoprotein particle binding (GO:0030169)	1/17	0.428875	0.766137	1.86785	1.5813	CD36
ubiquitin protein ligase activity (GO:0061630)	7/192	0.429834	0.766137	1.13142	0.955319	MDM2;RC3H1;UBR2;BFAR;MDM4;MARCH6;CUL4B
exopeptidase activity (GO:0008238)	2/45	0.430739	0.766137	1.39024	1.17093	CPE;AEBP1
myosin binding (GO:0017022)	2/46	0.441844	0.768952	1.35857	1.10968	RAB14;DMD
ankyrin binding (GO:0030506)	1/18	0.447395	0.768952	1.75789	1.41389	SPTBN1
protein kinase A regulatory subunit binding (GO:0034237)	1/18	0.447395	0.768952	1.75789	1.41389	ACBD3
semaphorin receptor binding (GO:0030215)	1/18	0.447395	0.768952	1.75789	1.41389	SEMA5A
peptidase activator activity involved in apoptotic process (GO:0016505)	1/18	0.447395	0.768952	1.75789	1.41389	CASP8AP2
NAD+ ADP-ribosyltransferase activity (GO:0003950)	1/18	0.447395	0.768952	1.75789	1.41389	PARP14
transcriptional activator activity, RNA polymerase II distal enhancer sequence-specific binding (GO:0001205)	1/18	0.447395	0.768952	1.75789	1.41389	MEF2A
steroid hormone receptor binding (GO:0035258)	3/76	0.448683	0.768952	1.22835	0.984449	RB1;FHL2;PHB2
GTPase binding (GO:0051020)	3/76	0.448683	0.768952	1.22835	0.984449	RASA1;AGAP2;SPTBN1
RNA polymerase II activating transcription factor binding (GO:0001102)	2/47	0.452827	0.768952	1.32831	1.05235	RB1;MEF2A
transcriptional repressor activity, RNA polymerase II transcription factor binding (GO:0001191)	2/47	0.452827	0.768952	1.32831	1.05235	ZNF451;HSPA1A
calcium-dependent phospholipid binding (GO:0005544)	2/47	0.452827	0.768952	1.32831	1.05235	ANXA1;ANXA5
cytokine receptor binding (GO:0005126)	5/137	0.457888	0.774622	1.13224	0.884429	TGFBR3;GDF11;SPRED1;USP15;TGFB1
phospholipid transporter activity (GO:0005548)	2/48	0.463686	0.778409	1.29937	0.998624	PLSCR4;PLTP
RNA polymerase binding (GO:0070063)	1/19	0.465316	0.778409	1.66014	1.27007	STOM
neuropilin binding (GO:0038191)	1/19	0.465316	0.778409	1.66014	1.27007	SEMA5A
ribonuclease activity (GO:0004540)	2/49	0.474418	0.790696	1.27166	0.948232	RNASEK;AGO2
transcription factor activity, RNA polymerase II core promoter sequence-specific (GO:0000983)	1/20	0.482656	0.795587	1.57268	1.14562	TAF9
3',5'-cyclic-nucleotide phosphodiesterase activity (GO:0004114)	1/20	0.482656	0.795587	1.57268	1.14562	PDE7B
poly-purine tract binding (GO:0070717)	1/20	0.482656	0.795587	1.57268	1.14562	DDX3X
transcriptional activator activity, RNA polymerase II transcription factor binding (GO:0001190)	2/50	0.485017	0.796562	1.2451	0.900916	MEF2A;CITED1
phosphatidylinositol phosphate binding (GO:1901981)	3/81	0.490549	0.799806	1.14931	0.818577	CYTH3;MYO1B;FERMT2
calcium-dependent cysteine-type endopeptidase activity (GO:0004198)	1/21	0.499435	0.799806	1.49397	1.03723	CAPN1
oxidoreductase activity, acting on single donors with incorporation of molecular oxygen, incorporation of two atoms of oxygen (GO:0016702)	1/21	0.499435	0.799806	1.49397	1.03723	TDO2
polypeptide N-acetylgalactosaminyltransferase activity (GO:0004653)	1/21	0.499435	0.799806	1.49397	1.03723	GALNT16
hydrogen-exporting ATPase activity (GO:0036442)	1/21	0.499435	0.799806	1.49397	1.03723	ATP5B
inward rectifier potassium channel activity (GO:0005242)	1/21	0.499435	0.799806	1.49397	1.03723	KCNJ8
aspartic-type endopeptidase activity (GO:0004190)	1/21	0.499435	0.799806	1.49397	1.03723	SPPL2A
solute:sodium symporter activity (GO:0015370)	1/22	0.51567	0.816735	1.42276	0.942276	SLC5A3
actinin binding (GO:0042805)	1/22	0.51567	0.816735	1.42276	0.942276	TTN
histone acetyltransferase binding (GO:0035035)	1/22	0.51567	0.816735	1.42276	0.942276	MEF2A
zinc ion binding (GO:0008270)	10/302	0.517266	0.816735	1.0231	0.674428	EEA1;RPS27;MT1L;USP33;TIMP2;MDM2;MDM4;TIMP1;INSL3;LIMS1
motor activity (GO:0003774)	3/85	0.522886	0.822723	1.09302	0.708707	MYO1B;MYH9;MYH10
lipoprotein particle binding (GO:0071813)	1/23	0.531379	0.827407	1.35802	0.858645	CD36
voltage-gated ion channel activity involved in regulation of postsynaptic membrane potential (GO:1905030)	1/23	0.531379	0.827407	1.35802	0.858645	SCN7A
voltage-gated sodium channel activity (GO:0005248)	1/23	0.531379	0.827407	1.35802	0.858645	SCN7A
protein kinase activator activity (GO:0030295)	2/55	0.535964	0.831668	1.12734	0.703112	DDX3X;TAOK1
serine-type endopeptidase inhibitor activity (GO:0004867)	2/56	0.545729	0.833766	1.10641	0.670078	SERPING1;A2M
endoribonuclease activity, producing 5'-phosphomonoesters (GO:0016891)	1/24	0.54658	0.833766	1.2989	0.784635	AGO2
cysteine-type endopeptidase inhibitor activity involved in apoptotic process (GO:0043027)	1/24	0.54658	0.833766	1.2989	0.784635	NOL3
neutral amino acid transmembrane transporter activity (GO:0015175)	1/24	0.54658	0.833766	1.2989	0.784635	SLC3A2
ATPase coupled ion transmembrane transporter activity (GO:0042625)	1/24	0.54658	0.833766	1.2989	0.784635	ABCC9
lipoprotein particle receptor binding (GO:0070325)	1/25	0.561289	0.847583	1.24472	0.71885	LRP1
transcription cofactor binding (GO:0001221)	1/25	0.561289	0.847583	1.24472	0.71885	PER1
triglyceride lipase activity (GO:0004806)	1/25	0.561289	0.847583	1.24472	0.71885	LPL
enhancer binding (GO:0035326)	1/26	0.575521	0.860413	1.19487	0.660141	ZNF395
tumor necrosis factor receptor superfamily binding (GO:0032813)	1/26	0.575521	0.860413	1.19487	0.660141	CASP8AP2
calcium channel regulator activity (GO:0005246)	1/26	0.575521	0.860413	1.19487	0.660141	PRKG1
beta-tubulin binding (GO:0048487)	1/27	0.589292	0.872898	1.14885	0.607553	LRPPRC
phospholipase C activity (GO:0004629)	1/27	0.589292	0.872898	1.14885	0.607553	PLCL1
purine ribonucleoside binding (GO:0032550)	5/159	0.589691	0.872898	0.969381	0.511985	RAB5B;RRAS;RAB14;TRIM23;GNAI2
transmembrane receptor protein tyrosine kinase activity (GO:0004714)	2/61	0.592373	0.873993	1.01238	0.530103	PDGFRB;NRP1
transmembrane receptor protein kinase activity (GO:0019199)	2/62	0.601262	0.874766	0.995459	0.506415	PDGFRB;TGFBR2
PDZ domain binding (GO:0030165)	2/62	0.601262	0.874766	0.995459	0.506415	TGFBR3;PTEN
nuclear localization sequence binding (GO:0008139)	1/28	0.602617	0.874766	1.10625	0.560285	KPNA5
ATP-dependent DNA helicase activity (GO:0004003)	1/28	0.602617	0.874766	1.10625	0.560285	DDX3X
kinesin binding (GO:0019894)	1/28	0.602617	0.874766	1.10625	0.560285	SPAG9
transcriptional repressor activity, RNA polymerase II core promoter proximal region sequence-specific binding (GO:0001078)	3/97	0.612629	0.883712	0.952895	0.466915	RB1;IFI16;TSHZ2
ubiquitin conjugating enzyme binding (GO:0031624)	1/29	0.61551	0.883712	1.06668	0.517665	MARCH6
alpha-actinin binding (GO:0051393)	1/29	0.61551	0.883712	1.06668	0.517665	TTN
carboxylic acid transmembrane transporter activity (GO:0046943)	2/64	0.618598	0.883712	0.963248	0.462647	SLC38A2;SLC7A2
G-protein coupled peptide receptor activity (GO:0008528)	2/64	0.618598	0.883712	0.963248	0.462647	CYSLTR2;AVPR1A
metalloendopeptidase activity (GO:0004222)	2/65	0.627047	0.885873	0.947909	0.442421	ADAMTS5;ADAM9
phospholipase A2 activity (GO:0004623)	1/30	0.627985	0.885873	1.02985	0.479124	PLA2G16
pre-mRNA binding (GO:0036002)	1/30	0.627985	0.885873	1.02985	0.479124	SRSF6
protein serine/threonine kinase inhibitor activity (GO:0030291)	1/30	0.627985	0.885873	1.02985	0.479124	SPRED1
translation factor activity, RNA binding (GO:0008135)	2/67	0.643506	0.898656	0.918647	0.404961	EIF2S3;AGO2
transition metal ion binding (GO:0046914)	12/399	0.644703	0.898656	0.924626	0.405879	EEA1;PRNP;RPS27;SCD;MT1L;USP33;TIMP2;MDM2;MDM4;TIMP1;INSL3;LIMS1
metallopeptidase activity (GO:0008237)	3/102	0.646506	0.898656	0.904534	0.394534	ADAMTS5;ADAMTS1;ADAM9
transcription corepressor activity (GO:0003714)	6/203	0.646935	0.898656	0.908724	0.395757	NCOR2;CASP8AP2;ZNF451;SP100;AES;HSPA1A
guanyl ribonucleotide binding (GO:0032561)	5/170	0.648586	0.898656	0.904237	0.391499	RAB5B;RRAS;RAB14;TRIM23;GNAI2
estrogen receptor binding (GO:0030331)	1/32	0.651737	0.898656	0.963305	0.412405	PHB2
telomeric DNA binding (GO:0042162)	1/32	0.651737	0.898656	0.963305	0.412405	TINF2
carboxylic ester hydrolase activity (GO:0052689)	3/103	0.653023	0.898656	0.895442	0.381586	PLA2G16;LPL;PGLS
growth factor activity (GO:0008083)	2/69	0.659387	0.904144	0.891133	0.371108	MDK;HGF
phosphoric diester hydrolase activity (GO:0008081)	1/33	0.663039	0.904144	0.933153	0.383453	PLCL1
ion channel inhibitor activity (GO:0008200)	1/33	0.663039	0.904144	0.933153	0.383453	RASA1
helicase activity (GO:0004386)	1/34	0.673974	0.916279	0.904829	0.357012	DDX6
DNA-dependent ATPase activity (GO:0008094)	2/72	0.682137	0.916815	0.852808	0.326221	TOP2B;DDX3X
Rho GTPase binding (GO:0017048)	2/72	0.682137	0.916815	0.852808	0.326221	CYFIP1;ARHGDIB
ubiquitin-like protein conjugating enzyme binding (GO:0044390)	1/35	0.684555	0.916815	0.878171	0.332814	MARCH6
neuropeptide receptor activity (GO:0008188)	1/35	0.684555	0.916815	0.878171	0.332814	CYSLTR2
steroid hydroxylase activity (GO:0008395)	1/35	0.684555	0.916815	0.878171	0.332814	CYP17A1
core promoter sequence-specific DNA binding (GO:0001046)	2/73	0.689439	0.920616	0.840753	0.312657	TOP1;ZNF431
ubiquitin-like protein-specific protease activity (GO:0019783)	2/74	0.696603	0.923955	0.829033	0.299729	USP15;USP33
GTPase activator activity (GO:0005096)	7/249	0.700453	0.923955	0.862354	0.307022	NRP1;DLC1;RASA1;ALDH1A1;AGAP2;A2M;ARHGAP15
voltage-gated calcium channel activity (GO:0005245)	1/37	0.7047	0.923955	0.829298	0.29024	ITGAV
frizzled binding (GO:0005109)	1/37	0.7047	0.923955	0.829298	0.29024	WNT6
thiol-dependent ubiquitin-specific protease activity (GO:0004843)	2/76	0.71052	0.923955	0.806543	0.275643	USP15;USP33
ATPase regulator activity (GO:0060590)	1/38	0.714286	0.923955	0.806842	0.27148	ATPIF1
peptidyl-prolyl cis-trans isomerase activity (GO:0003755)	1/38	0.714286	0.923955	0.806842	0.27148	FKBP9
potassium ion transmembrane transporter activity (GO:0015079)	1/38	0.714286	0.923955	0.806842	0.27148	ABCC9
endopeptidase activity (GO:0004175)	10/354	0.714411	0.923955	0.866079	0.291259	ADAMTS5;COLEC11;USP15;C1R;USP33;ADAM9;PLAT;CAPN1;CTSC;PSMB8
amino acid binding (GO:0016597)	1/39	0.72356	0.923955	0.785569	0.254188	UBR2
signal sequence binding (GO:0005048)	1/39	0.72356	0.923955	0.785569	0.254188	KPNA5
peptide-lysine-N-acetyltransferase activity (GO:0061733)	1/39	0.72356	0.923955	0.785569	0.254188	TAF9
sulfotransferase activity (GO:0008146)	1/39	0.72356	0.923955	0.785569	0.254188	CHST2
MAP kinase kinase kinase activity (GO:0004709)	2/78	0.723898	0.923955	0.785237	0.253714	PDGFRB;TAOK1
transcription coactivator activity (GO:0003713)	8/291	0.729943	0.923955	0.84227	0.265138	RB1;MEF2A;PSMD9;SP100;CITED1;TAF9;FHL2;NCOA7
sodium channel activity (GO:0005272)	1/40	0.732534	0.923955	0.765387	0.238223	SCN7A
hormone receptor binding (GO:0051427)	1/40	0.732534	0.923955	0.765387	0.238223	NCOA7
DNA helicase activity (GO:0003678)	1/40	0.732534	0.923955	0.765387	0.238223	DDX3X
transcription regulatory region sequence-specific DNA binding (GO:0000976)	8/292	0.733388	0.923955	0.839261	0.260239	MEF2A;PER1;ZNF395;CREBRF;AEBP1;TOP1;ZNF431;ETV6
protein transporter activity (GO:0008565)	2/80	0.736751	0.923955	0.765023	0.233719	LRP1;KPNA5
copper ion binding (GO:0005507)	1/41	0.741218	0.923955	0.746213	0.223462	PRNP
histone acetyltransferase activity (GO:0004402)	1/41	0.741218	0.923955	0.746213	0.223462	TAF9
oxidoreductase activity, acting on paired donors, with incorporation or reduction of molecular oxygen, NAD(P)H as one donor, and incorporation of one atom of oxygen (GO:0016709)	1/41	0.741218	0.923955	0.746213	0.223462	MSMO1
pyrophosphatase activity (GO:0016462)	1/41	0.741218	0.923955	0.746213	0.223462	DDX3X
cytokine activity (GO:0005125)	4/155	0.743761	0.924188	0.789807	0.233811	GDF11;TXLNA;TGFB1;TIMP1
RNA polymerase II core promoter proximal region sequence-specific DNA binding (GO:0000978)	7/262	0.748754	0.924188	0.817834	0.236636	MEF2A;PER1;ZNF395;IFI16;TCF4;CEBPZ;ETS1
transferase activity, transferring pentosyl groups (GO:0016763)	1/42	0.749619	0.924188	0.727975	0.209795	PARP14
hydrolase activity, acting on acid anhydrides, catalyzing transmembrane movement of substances (GO:0016820)	1/42	0.749619	0.924188	0.727975	0.209795	ABCC9
lipase activity (GO:0016298)	1/43	0.757749	0.926595	0.710606	0.197125	LPL
1-phosphatidylinositol-3-kinase activity (GO:0016303)	1/43	0.757749	0.926595	0.710606	0.197125	PIK3R1
rRNA binding (GO:0019843)	1/43	0.757749	0.926595	0.710606	0.197125	MDM2
ATPase activity, coupled to transmembrane movement of substances (GO:0042626)	1/45	0.773225	0.940409	0.678235	0.174432	ABCC9
P-P-bond-hydrolysis-driven transmembrane transporter activity (GO:0015405)	1/45	0.773225	0.940409	0.678235	0.174432	ABCC9
single-stranded DNA binding (GO:0003697)	2/87	0.777779	0.943397	0.701767	0.176363	RBMS1;TOP1
damaged DNA binding (GO:0003684)	1/46	0.780589	0.944261	0.663129	0.164261	CUL4B
RNA polymerase II regulatory region DNA binding (GO:0001012)	5/201	0.783706	0.94549	0.75999	0.185225	RB1;MEF2A;CREBRF;AEBP1;ETV6
GTPase regulator activity (GO:0030695)	7/275	0.791263	0.948175	0.777633	0.182063	NRP1;DLC1;RASA1;ALDH1A1;AGAP2;A2M;ARHGAP15
acetylgalactosaminyltransferase activity (GO:0008376)	1/48	0.794609	0.948175	0.634845	0.145954	GALNT16
core promoter proximal region sequence-specific DNA binding (GO:0000987)	7/278	0.800262	0.948175	0.768904	0.171324	MEF2A;PER1;ZNF395;IFI16;TCF4;CEBPZ;ETS1
L-amino acid transmembrane transporter activity (GO:0015179)	1/49	0.801279	0.948175	0.621587	0.13771	SLC7A2
growth factor receptor binding (GO:0070851)	2/92	0.803555	0.948175	0.662607	0.144919	PDGFRB;TXLNA
protein phosphatase binding (GO:0019903)	2/92	0.803555	0.948175	0.662607	0.144919	ITGA1;PIK3R1
thiol-dependent ubiquitinyl hydrolase activity (GO:0036459)	2/92	0.803555	0.948175	0.662607	0.144919	USP15;USP33
transcription factor activity, RNA polymerase II core promoter proximal region sequence-specific binding (GO:0000982)	7/280	0.806096	0.948175	0.763191	0.164508	RB1;MEF2A;IFI16;TSHZ2;TCF4;CEBPZ;ETS1
protein homodimerization activity (GO:0042803)	18/664	0.812992	0.948175	0.827333	0.171286	GSTM3;BNIP3L;SP100;TPM4;CITED1;CPQ;ATPIF1;SPPL2A;PTH1R;ADD1;EEA1;IMPA2;S100A6;MYH9;TCF4;S100A11;NECTIN2;S100A10
SH3/SH2 adaptor activity (GO:0005070)	1/51	0.813979	0.948175	0.596662	0.122806	PAG1
phosphatidylinositol kinase activity (GO:0052742)	1/51	0.813979	0.948175	0.596662	0.122806	PIK3R1
cysteine-type endopeptidase inhibitor activity (GO:0004869)	1/51	0.813979	0.948175	0.596662	0.122806	NOL3
methylation-dependent protein binding (GO:0140034)	1/52	0.820021	0.948175	0.584932	0.116065	CBX5
transcriptional activator activity, RNA polymerase II core promoter proximal region sequence-specific binding (GO:0001077)	4/175	0.822631	0.948175	0.696706	0.13603	MEF2A;TCF4;CEBPZ;ETS1
repressing transcription factor binding (GO:0070491)	1/53	0.825868	0.948175	0.573654	0.109752	CBX5
cation transmembrane transporter activity (GO:0008324)	2/97	0.826641	0.948175	0.62757	0.11948	SCN7A;SLC7A2
iron ion binding (GO:0005506)	1/54	0.831524	0.948175	0.562801	0.103834	SCD
mRNA binding (GO:0003729)	4/179	0.835737	0.948175	0.680639	0.122135	DDX3X;AGO2;RC3H1;MYH10
SH3 domain binding (GO:0017124)	1/55	0.836998	0.948175	0.55235	0.0982818	ADAM9
methylated histone binding (GO:0035064)	1/55	0.836998	0.948175	0.55235	0.0982818	CBX5
phosphatidylinositol binding (GO:0035091)	2/100	0.839293	0.948175	0.608264	0.106565	EEA1;SH3PXD2A
ATPase activity, coupled to movement of substances (GO:0043492)	1/56	0.842293	0.948175	0.542279	0.0930696	ABCC9
nuclear hormone receptor binding (GO:0035257)	1/56	0.842293	0.948175	0.542279	0.0930696	NCOA7
G-protein coupled amine receptor activity (GO:0008227)	1/56	0.842293	0.948175	0.542279	0.0930696	ADRA2B
Rho guanyl-nucleotide exchange factor activity (GO:0005089)	1/59	0.857172	0.948175	0.51415	0.079239	ARHGEF12
nuclease activity (GO:0004518)	1/59	0.857172	0.948175	0.51415	0.079239	LRPPRC
GTP binding (GO:0005525)	3/147	0.859242	0.948175	0.620413	0.0941195	RAB14;TRIM23;GNAI2
protein tyrosine kinase activity (GO:0004713)	3/147	0.859242	0.948175	0.620413	0.0941195	PDGFRB;HGF;TTN
ligand-gated cation channel activity (GO:0099094)	1/60	0.861813	0.948175	0.50541	0.0751628	KCNJ8
phosphatidylinositol-4,5-bisphosphate binding (GO:0005546)	1/60	0.861813	0.948175	0.50541	0.0751628	MYO1B
protein heterodimerization activity (GO:0046982)	6/265	0.862731	0.948175	0.688955	0.101726	MEF2A;TOP2B;BNIP3L;TPM4;TCF4;ADD1
protein serine/threonine phosphatase activity (GO:0004722)	1/61	0.866304	0.948175	0.49696	0.0713234	PTEN
G-protein coupled receptor activity (GO:0004930)	6/267	0.867327	0.948175	0.683604	0.0973038	PDGFRB;CYSLTR2;S1PR3;PTH1R;AVPR1A;ADGRL3
protein tyrosine phosphatase activity (GO:0004725)	1/62	0.870649	0.948175	0.488788	0.0677052	PTEN
anion transmembrane transporter activity (GO:0008509)	1/62	0.870649	0.948175	0.488788	0.0677052	ABCC9
ubiquitin-protein transferase activity (GO:0004842)	10/417	0.872106	0.948175	0.729591	0.09984	RNF213;MDM2;RC3H1;UBR2;MDM4;BFAR;MARCH6;TRIM56;CUL4B;TRIM23
kinase binding (GO:0019900)	10/418	0.873893	0.948175	0.727764	0.0981006	RB1;PDGFRB;PER1;SP100;SPRED1;ANK2;KIZ;SASH1;LIMS1;TTN
small GTPase binding (GO:0031267)	1/63	0.874853	0.948175	0.480879	0.0642933	AGAP2
mRNA 3'-UTR binding (GO:0003730)	1/63	0.874853	0.948175	0.480879	0.0642933	RC3H1
enhancer sequence-specific DNA binding (GO:0001158)	1/64	0.87892	0.948175	0.473222	0.0610744	ZNF395
transcription factor activity, RNA polymerase II distal enhancer sequence-specific binding (GO:0003705)	1/64	0.87892	0.948175	0.473222	0.0610744	MEF2A
microtubule binding (GO:0008017)	4/195	0.880315	0.948175	0.623102	0.0794301	PRNP;MTUS1;LRPPRC;TPT1
sequence-specific double-stranded DNA binding (GO:1990837)	2/112	0.88194	0.948175	0.541571	0.0680379	MEF2A;PER1
protein kinase binding (GO:0019901)	12/495	0.881962	0.948175	0.737099	0.0925846	SPAG9;PDGFRB;TOP2B;SPRED1;ADAM9;ITGAV;ANK2;AVPR1A;KIZ;SASH1;LIMS1;TTN
ligand-dependent nuclear receptor transcription coactivator activity (GO:0030374)	1/65	0.882856	0.948175	0.465804	0.058036	NCOA7
mitogen-activated protein kinase kinase binding (GO:0031434)	1/65	0.882856	0.948175	0.465804	0.058036	PDGFRB
secondary active transmembrane transporter activity (GO:0015291)	1/66	0.886664	0.949997	0.458614	0.0551664	SLC5A3
protein kinase inhibitor activity (GO:0004860)	1/67	0.890348	0.951678	0.451642	0.052455	SPRED1
sodium ion transmembrane transporter activity (GO:0015081)	1/71	0.903927	0.963903	0.425745	0.0430031	SLC3A2
RNA polymerase II transcription factor binding (GO:0001085)	2/121	0.90678	0.964659	0.500377	0.0489648	RB1;MEF2A
protein serine/threonine kinase activity (GO:0004674)	8/368	0.912716	0.968685	0.659444	0.0602271	ROCK2;TAOK1;AKT3;TOP1;MAP4K5;PRKG1;TGFBR2;TTN
phosphotransferase activity, alcohol group as acceptor (GO:0016773)	5/254	0.91763	0.971609	0.59657	0.0512814	GK5;TAOK1;AKT3;MAP4K5;PRKG1
transcription regulatory region DNA binding (GO:0044212)	8/374	0.920927	0.97281	0.648429	0.053414	RB1;MEF2A;PER1;CITED1;IFI16;AGO2;TAF9;TCF4
immunoglobulin receptor binding (GO:0034987)	1/81	0.930974	0.980376	0.372334	0.0266308	TRBC2
RNA polymerase II regulatory region sequence-specific DNA binding (GO:0000977)	10/460	0.932446	0.980376	0.658377	0.0460492	MEF2A;PER1;ZNF395;IFI16;CREBRF;CEBPZ;TCF4;AEBP1;ETS1;ETV6
voltage-gated potassium channel activity (GO:0005249)	1/85	0.939528	0.983575	0.35453	0.0221149	KCNJ8
phosphatidylinositol bisphosphate binding (GO:1902936)	1/87	0.943399	0.983575	0.346249	0.0201746	MYO1B
oxidoreductase activity, acting on the CH-OH group of donors, NAD or NADP as acceptor (GO:0016616)	1/88	0.945241	0.983575	0.342252	0.0192741	PHGDH
kinase activity (GO:0016301)	5/280	0.951194	0.983575	0.539432	0.0269917	GK5;TAOK1;AKT3;MAP4K5;PRKG1
cation channel activity (GO:0005261)	2/146	0.952508	0.983575	0.412969	0.0200937	SCN7A;ABCC9
calcium channel activity (GO:0005262)	1/93	0.95359	0.983575	0.323567	0.0153764	ITGAV
ion channel activity (GO:0005216)	1/93	0.95359	0.983575	0.323567	0.0153764	SCN7A
transcriptional activator activity, RNA polymerase II transcription regulatory region sequence-specific binding (GO:0001228)	5/284	0.95508	0.983575	0.531586	0.0244316	MEF2A;CREBRF;TCF4;CEBPZ;ETS1
serine-type endopeptidase activity (GO:0004252)	3/196	0.95516	0.983575	0.461718	0.0211818	COLEC11;C1R;PLAT
voltage-gated cation channel activity (GO:0022843)	1/100	0.963187	0.985078	0.300579	0.0112739	ITGAV
transferase activity, transferring hexosyl groups (GO:0016758)	1/100	0.963187	0.985078	0.300579	0.0112739	KDELC2
potassium channel activity (GO:0005267)	1/100	0.963187	0.985078	0.300579	0.0112739	ABCC9
tubulin binding (GO:0015631)	4/255	0.967374	0.985269	0.472668	0.0156785	PRNP;MTUS1;LRPPRC;TPT1
phosphatase activity (GO:0016791)	1/104	0.967753	0.985269	0.288846	0.00946786	PTEN
DNA binding (GO:0003677)	20/893	0.971359	0.986708	0.674116	0.0195891	RB1;MEF2A;CREBZF;ZNF395;DDX3X;TAF9;CXXC5;DDX60;ETS1;RPL6;HIC1;ZEB2;RPS27;IFI16;RBMS1;CEBPZ;TCF4;TOP1;INSL3;CUL4B
serine-type peptidase activity (GO:0008236)	3/220	0.975324	0.988505	0.410138	0.0102473	COLEC11;C1R;PLAT
regulatory region DNA binding (GO:0000975)	3/224	0.977705	0.988691	0.402631	0.0090782	MEF2A;CITED1;TAF9
Ras GTPase binding (GO:0017016)	2/184	0.98362	0.990911	0.326098	0.00538588	NGFR;USP33
Rab GTPase binding (GO:0017137)	1/130	0.986373	0.990911	0.230318	0.00316018	NGFR
protein kinase activity (GO:0004672)	9/513	0.986507	0.990911	0.526716	0.00715551	PDGFRB;ROCK2;TAOK1;HGF;AKT3;TOP1;MAP4K5;PRKG1;TTN
phosphoprotein phosphatase activity (GO:0004721)	1/136	0.988831	0.991033	0.220013	0.00247117	PTEN
sequence-specific DNA binding (GO:0043565)	5/394	0.996258	0.996258	0.379067	0.00142125	MEF2A;ZEB2;TINF2;CXXC5;HIC1

## Sheet: Reactome_2016
Term	Overlap	P.value	Adjusted.P.value	Odds.Ratio	Combined.Score	Genes
Formation of ATP by chemiosmotic coupling Homo sapiens R-HSA-163210	16/16	1.22921e-24	9.51406e-22	#NUM!	#NUM!	ATP5S;ATP5A1;ATP5C1;ATP5J;ATP5I;ATP5G3;ATP5H;ATP5F1;ATP5G2;ATP5O;ATP5G1;ATP5L;ATP5J2;ATP5B;ATP5E;ATP5D
Extracellular matrix organization Homo sapiens R-HSA-1474244	41/283	7.68051e-16	2.97236e-13	5.33385	185.632	COL18A1;SPARC;LAMA2;COL14A1;LAMC3;LAMA4;COL12A1;LTBP4;FBLN1;LTBP3;NID1;ADAMTS5;ADAMTS1;TIMP2;ITGB8;DMD;ITGAV;TIMP1;CAPN1;A2M;JAM3;TGFB1;COL25A1;LUM;ITGA1;FN1;LAMB1;COL1A1;COL3A1;COL1A2;COL4A2;COL4A1;COL5A3;COL6A2;COL5A2;COL6A1;COL21A1;ADAM9;COL6A3;CD44;FBN1
Platelet degranulation Homo sapiens R-HSA-114608	19/105	1.04864e-09	2.16661e-07	6.767	139.913	LGALS3BP;ECM1;SPARC;TGFB1;HSPA5;HGF;RARRES2;FN1;SEPP1;TTN;F8;CLEC3B;CALU;SERPING1;TIMP3;TIMP1;CD36;A2M;VCL
Collagen biosynthesis and modifying enzymes Homo sapiens R-HSA-1650814	15/63	1.11969e-09	2.16661e-07	9.53002	196.416	COL18A1;COL14A1;COL25A1;COL12A1;COL1A1;COL3A1;COL1A2;COL4A2;COL4A1;COL6A2;COL5A3;COL6A1;COL5A2;COL6A3;COL21A1
Response to elevated platelet cytosolic Ca2+ Homo sapiens R-HSA-76005	19/110	2.37246e-09	3.67257e-07	6.39353	126.971	LGALS3BP;ECM1;SPARC;TGFB1;HSPA5;HGF;RARRES2;FN1;SEPP1;TTN;F8;CLEC3B;CALU;SERPING1;TIMP3;TIMP1;CD36;A2M;VCL
Respiratory electron transport, ATP synthesis by chemiosmotic coupling, and heat production by uncoupling proteins. Homo sapiens R-HSA-163200	18/109	1.30585e-08	1.68455e-06	6.04741	109.784	ATP5S;NDUFB8;ATP5A1;ATP5C1;ATP5J;ATP5I;ATP5H;ATP5G3;ATP5O;ATP5G2;ATP5F1;ATP5G1;LRPPRC;ATP5J2;ATP5L;ATP5B;ATP5E;ATP5D
Collagen formation Homo sapiens R-HSA-1474290	15/85	8.52436e-08	9.42551e-06	6.52742	106.252	COL18A1;COL14A1;COL25A1;COL12A1;COL1A1;COL3A1;COL1A2;COL4A2;COL4A1;COL6A2;COL5A3;COL6A1;COL5A2;COL6A3;COL21A1
Laminin interactions Homo sapiens R-HSA-3000157	8/23	3.70625e-07	3.5858e-05	16.1142	238.62	COL18A1;LAMA2;LAMC3;LAMA4;ITGA1;LAMB1;ITGAV;NID1
Antigen Presentation: Folding, assembly and peptide loading of class I MHC Homo sapiens R-HSA-983170	8/25	7.71931e-07	6.63861e-05	14.2169	200.094	HSPA5;CANX;HLA-B;HLA-C;HLA-A;SEC31A;TAPBP;HLA-E
Assembly of collagen fibrils and other multimeric structures Homo sapiens R-HSA-2022090	11/54	1.02221e-06	7.91189e-05	7.75434	106.96	COL1A1;COL18A1;COL3A1;COL1A2;COL4A2;COL4A1;COL6A2;COL5A3;COL6A1;COL5A2;COL6A3
The citric acid (TCA) cycle and respiratory electron transport Homo sapiens R-HSA-1428517	18/153	2.42175e-06	0.000170403	4.06709	52.5916	ATP5S;NDUFB8;ATP5A1;ATP5C1;ATP5J;ATP5I;ATP5H;ATP5G3;ATP5O;ATP5G2;ATP5F1;ATP5G1;LRPPRC;ATP5J2;ATP5L;ATP5B;ATP5E;ATP5D
Degradation of the extracellular matrix Homo sapiens R-HSA-1474228	14/106	8.26604e-06	0.000517903	4.62282	54.1025	COL18A1;COL14A1;COL25A1;COL12A1;LAMB1;NID1;ADAMTS5;ADAMTS1;TIMP2;ADAM9;CAPN1;TIMP1;A2M;CD44
Platelet activation, signaling and aggregation Homo sapiens R-HSA-76002	23/253	8.98852e-06	0.000517903	3.05952	35.5503	LGALS3BP;ECM1;SPARC;TGFB1;HSPA5;HGF;RARRES2;FN1;PIK3R1;SEPP1;ADRA2B;GNAI2;TTN;F8;CLEC3B;AKT3;CALU;SERPING1;TIMP3;TIMP1;CD36;A2M;VCL
Integrin cell surface interactions Homo sapiens R-HSA-216083	11/67	9.36775e-06	0.000517903	5.95021	68.893	COL18A1;COL4A2;COL4A1;LUM;ITGA1;FN1;ITGB8;ITGAV;CD44;JAM3;FBN1
Hemostasis Homo sapiens R-HSA-109582	38/552	1.14863e-05	0.000592692	2.2831	25.9688	LGALS3BP;GUCY1B3;ECM1;SPARC;HBB;PLAT;SLC3A2;PIK3R1;LRRC16A;GLG1;TTN;GNAI2;CLEC3B;AKT3;TIMP3;ITGAV;TIMP1;CD36;A2M;PRKG1;S100A10;JAM3;GUCY1A3;GUCY1A2;TGFB1;CBX5;HSPA5;HGF;RARRES2;ITGA1;FN1;ADRA2B;SEPP1;F8;CALU;SERPING1;CD44;VCL
Scavenging by Class A Receptors Homo sapiens R-HSA-3000480	6/19	2.13767e-05	0.0010341	13.9029	149.501	COL1A1;COLEC11;COL3A1;COL1A2;COL4A2;COL4A1
Binding and Uptake of Ligands by Scavenger Receptors Homo sapiens R-HSA-2173782	10/74	0.000131838	0.00600251	4.72375	42.2016	COL1A1;COLEC11;COL3A1;SPARC;COL1A2;COL4A2;LRP1;COL4A1;HBB;CD36
NCAM1 interactions Homo sapiens R-HSA-419037	7/37	0.000160114	0.0068849	7.03349	61.4701	PRNP;COL4A2;COL4A1;COL6A2;COL6A1;COL6A3;GFRA1
Semaphorin interactions Homo sapiens R-HSA-373755	9/67	0.000297285	0.0120952	4.68528	38.0483	SEMA5A;NRP1;ARHGEF12;RRAS;ROCK2;DPYSL2;ITGA1;MYH9;MYH10
Elastic fibre formation Homo sapiens R-HSA-1566948	7/41	0.000312537	0.0120952	6.20474	50.0771	TGFB1;LTBP4;ITGB8;FBLN1;ITGAV;LTBP3;FBN1
Molecules associated with elastic fibres Homo sapiens R-HSA-2129379	6/30	0.000345275	0.0122725	7.52648	59.9949	TGFB1;LTBP4;ITGB8;FBLN1;ITGAV;LTBP3
Axon guidance Homo sapiens R-HSA-422475	32/515	0.000361174	0.0122725	2.02942	16.0855	SEMA5A;NRP1;ROCK2;AGAP2;ACTG1;PSMD9;SPRED1;RRAS;DPYSL2;SCN7A;ITGAV;SPTAN1;MYH10;SPTBN1;PDGFRB;PRNP;ARHGEF12;ITGA1;FN1;ANK2;GFRA1;LAMB1;PSMB8;KITLG;COL4A2;COL4A1;COL6A2;RASA1;COL6A1;COL6A3;MYH9;VCL
Non-integrin membrane-ECM interactions Homo sapiens R-HSA-3000171	7/42	0.000364687	0.0122725	6.02715	47.7137	TGFB1;LAMA2;LAMC3;LAMA4;ITGAV;DMD;LAMB1
Endosomal/Vacuolar pathway Homo sapiens R-HSA-1236977	4/12	0.000439064	0.0141598	15.0186	116.107	HLA-B;HLA-C;HLA-A;HLA-E
Signaling by PDGF Homo sapiens R-HSA-186797	24/364	0.000847976	0.0262533	2.15068	15.211	PDGFRB;FN1;PTEN;GFRA1;PLAT;PIK3R1;THBS2;PSMB8;PSMD9;KITLG;SPRED1;AGO3;COL4A2;COL4A1;COL6A2;RASA1;AKT3;AGO2;COL6A1;MDM2;COL6A3;SPTAN1;SPTBN1;VCL
Antigen processing-Cross presentation Homo sapiens R-HSA-1236975	9/82	0.00132666	0.0394936	3.71966	24.6431	PSMD9;HLA-B;HLA-C;ITGAV;CD36;HLA-A;PSMB8;TAPBP;HLA-E
Sema4D in semaphorin signaling Homo sapiens R-HSA-400685	5/27	0.00156983	0.0450017	6.83232	44.1149	ARHGEF12;RRAS;ROCK2;MYH9;MYH10
ECM proteoglycans Homo sapiens R-HSA-3000178	7/55	0.00190857	0.0516385	4.39184	27.4991	SPARC;TGFB1;LAMA2;LUM;LAMA4;ITGAV;LAMB1
Developmental Biology Homo sapiens R-HSA-1266738	41/786	0.00193478	0.0516385	1.687	10.54	SEMA5A;NRP1;ROCK2;AGAP2;LPL;ACTG1;PSMD9;SPRED1;RRAS;DPYSL2;AKT3;CTNNA1;SCN7A;ITGAV;CD36;SPTAN1;MYH10;SPTBN1;MEF2A;SPAG9;PDGFRB;PRNP;TGFB1;ARHGEF12;ITGA1;FN1;ANK2;GFRA1;LAMB1;PSMB8;NCOR2;KITLG;COL4A2;COL4A1;COL6A2;RASA1;COL6A1;MYH9;COL6A3;TCF4;VCL
L1CAM interactions Homo sapiens R-HSA-373760	9/96	0.00394141	0.101688	3.11883	17.2665	NRP1;DPYSL2;ITGA1;SCN7A;ITGAV;ANK2;LAMB1;SPTAN1;SPTBN1
ER-Phagosome pathway Homo sapiens R-HSA-1236974	7/65	0.00496229	0.121325	3.63274	19.2749	PSMD9;HLA-B;HLA-C;HLA-A;PSMB8;TAPBP;HLA-E
Nephrin interactions Homo sapiens R-HSA-373753	4/22	0.00501602	0.121325	6.6715	35.3264	KIRREL;PIK3R1;SPTAN1;SPTBN1
Caspase-mediated cleavage of cytoskeletal proteins Homo sapiens R-HSA-264870	3/12	0.00598439	0.139707	9.99638	51.1675	VIM;SPTAN1;ADD1
NCAM signaling for neurite out-growth Homo sapiens R-HSA-375165	17/266	0.00622767	0.139707	2.06691	10.4973	PDGFRB;PRNP;FN1;GFRA1;PSMB8;PSMD9;KITLG;SPRED1;COL4A2;COL4A1;COL6A2;RASA1;COL6A1;COL6A3;SPTAN1;SPTBN1;VCL
Interferon alpha/beta signaling Homo sapiens R-HSA-909733	7/68	0.00636048	0.139707	3.45354	17.4668	IFITM1;HLA-B;HLA-C;HLA-A;IFIT3;PSMB8;HLA-E
Defective B3GALTL causes Peters-plus syndrome (PpS) Homo sapiens R-HSA-5083635	5/37	0.006498	0.139707	4.69479	23.6442	SEMA5A;ADAMTS5;ADAMTS1;ADAMTSL3;THBS2
Sema4D induced cell migration and growth-cone collapse Homo sapiens R-HSA-416572	4/24	0.00692337	0.14483	6.00373	29.8556	ARHGEF12;ROCK2;MYH9;MYH10
O-glycosylation of TSR domain-containing proteins Homo sapiens R-HSA-5173214	5/38	0.00728727	0.14843	4.55229	22.4047	SEMA5A;ADAMTS5;ADAMTS1;ADAMTSL3;THBS2
Diseases of glycosylation Homo sapiens R-HSA-3781865	8/88	0.00769416	0.152699	3.01125	14.6566	SEMA5A;NOTCH2;ADAMTS5;ADAMTS1;LUM;ADAMTSL3;PRELP;THBS2
Nitric oxide stimulates guanylate cyclase Homo sapiens R-HSA-392154	4/25	0.00803453	0.153686	5.71754	27.5815	GUCY1A3;GUCY1B3;GUCY1A2;PRKG1
Collagen degradation Homo sapiens R-HSA-1442490	5/39	0.00814098	0.153686	4.41817	21.2551	COL18A1;COL14A1;COL25A1;COL12A1;ADAM9
Interferon gamma signaling Homo sapiens R-HSA-877300	8/93	0.0106036	0.195409	2.83338	12.8821	SP100;IFNGR1;IFNGR2;HLA-B;HLA-C;HLA-A;CD44;HLA-E
Disease Homo sapiens R-HSA-1643685	35/725	0.0126339	0.224499	1.54425	6.75048	SEMA5A;NOTCH2;SEL1L;TAF9;PSIP1;PRELP;PIK3R1;ANTXR2;THBS2;RPL6;PSMD9;RPL7A;ADAMTS5;ADAMTS1;ADAMTSL3;AKT3;RPL37;KPNA5;CD36;RPS12;PDGFRB;TGFB1;LUM;HLA-A;AVPR1A;PSMB8;TGFBR2;NCOR2;KITLG;RPS27;RBP1;CANX;MDM2;RPS21;HSPA1A
Interaction between L1 and Ankyrins Homo sapiens R-HSA-445095	4/29	0.0136262	0.224499	4.80174	20.6271	SCN7A;ANK2;SPTAN1;SPTBN1
Myogenesis Homo sapiens R-HSA-525793	4/29	0.0136262	0.224499	4.80174	20.6271	MEF2A;SPAG9;CTNNA1;TCF4
CDO in myogenesis Homo sapiens R-HSA-375170	4/29	0.0136262	0.224499	4.80174	20.6271	MEF2A;SPAG9;CTNNA1;TCF4
DAP12 interactions Homo sapiens R-HSA-2172127	20/359	0.0136323	0.224499	1.78616	7.67213	PDGFRB;HLA-B;FN1;PTEN;HLA-C;GFRA1;PIK3R1;PSMB8;HLA-E;PSMD9;KITLG;SPRED1;AGO3;RASA1;AKT3;AGO2;MDM2;SPTAN1;SPTBN1;VCL
SMAD2/3 Phosphorylation Motif Mutants in Cancer Homo sapiens R-HSA-3304356	2/6	0.0144167	0.232469	14.9752	63.4856	TGFB1;TGFBR2
Diseases associated with O-glycosylation of proteins Homo sapiens R-HSA-3906995	6/62	0.014961	0.236322	3.22029	13.5327	SEMA5A;NOTCH2;ADAMTS5;ADAMTS1;ADAMTSL3;THBS2
RHO GTPases Activate ROCKs Homo sapiens R-HSA-5627117	3/17	0.0164027	0.253913	6.42458	26.407	ROCK2;MYH9;MYH10
Defective CHST6 causes MCDC1 Homo sapiens R-HSA-3656225	2/7	0.0197534	0.263606	11.9796	47.0129	LUM;PRELP
Defective ST3GAL3 causes MCT12 and EIEE15 Homo sapiens R-HSA-3656243	2/7	0.0197534	0.263606	11.9796	47.0129	LUM;PRELP
Defective B4GALT1 causes B4GALT1-CDG (CDG-2d) Homo sapiens R-HSA-3656244	2/7	0.0197534	0.263606	11.9796	47.0129	LUM;PRELP
Post-transcriptional silencing by small RNAs Homo sapiens R-HSA-426496	2/7	0.0197534	0.263606	11.9796	47.0129	AGO3;AGO2
Loss of Function of TGFBR1 in Cancer Homo sapiens R-HSA-3656534	2/7	0.0197534	0.263606	11.9796	47.0129	TGFB1;TGFBR2
TGFBR1 KD Mutants in Cancer Homo sapiens R-HSA-3656532	2/7	0.0197534	0.263606	11.9796	47.0129	TGFB1;TGFBR2
Loss of Function of SMAD2/3 in Cancer Homo sapiens R-HSA-3304349	2/7	0.0197534	0.263606	11.9796	47.0129	TGFB1;TGFBR2
SMAD2/3 MH2 Domain Mutants in Cancer Homo sapiens R-HSA-3315487	2/7	0.0197534	0.263606	11.9796	47.0129	TGFB1;TGFBR2
GAB1 signalosome Homo sapiens R-HSA-180292	9/125	0.0205277	0.268994	2.3356	9.07609	PDGFRB;KITLG;AGO3;AKT3;AGO2;MDM2;PTEN;PIK3R1;PAG1
Smooth Muscle Contraction Homo sapiens R-HSA-445355	4/33	0.0212167	0.268994	4.13857	15.9458	ANXA1;TPM4;ITGA1;VCL
Signaling by VEGF Homo sapiens R-HSA-194138	18/328	0.0212901	0.268994	1.75502	6.75598	PDGFRB;CYFIP1;NRP1;ROCK2;FN1;GFRA1;PIK3R1;PSMB8;PSMD9;KITLG;SPRED1;RASA1;AKT3;CTNNA1;ITGAV;SPTAN1;SPTBN1;VCL
Influenza Infection Homo sapiens R-HSA-168254	10/147	0.0215473	0.268994	2.19836	8.43622	RPL7A;TGFB1;RPS27;CANX;KPNA5;RPL37;RPS21;RPL6;RPS12;HSPA1A
SRP-dependent cotranslational protein targeting to membrane Homo sapiens R-HSA-1799339	8/107	0.0230111	0.279103	2.43093	9.16895	RPL7A;SPCS3;RPS27;RPN2;RPL37;RPS21;RPL6;RPS12
Signaling by EGFR Homo sapiens R-HSA-177929	19/355	0.0230782	0.279103	1.70955	6.44308	PDGFRB;FN1;PTEN;GFRA1;PIK3R1;PSMB8;PSMD9;KITLG;SPRED1;AGO3;RASA1;AKT3;AGO2;MDM2;SPRY1;SPTAN1;SPTBN1;PAG1;VCL
Striated Muscle Contraction Homo sapiens R-HSA-390522	4/34	0.0234468	0.279197	4.00041	15.0136	TPM4;DMD;VIM;TTN
Signaling by TGF-beta Receptor Complex in Cancer Homo sapiens R-HSA-3304351	2/8	0.0257785	0.297799	9.98246	36.518	TGFB1;TGFBR2
Cross-presentation of particulate exogenous antigens (phagosomes) Homo sapiens R-HSA-1236973	2/8	0.0257785	0.297799	9.98246	36.518	ITGAV;CD36
Interferon Signaling Homo sapiens R-HSA-913531	12/196	0.0263232	0.29962	1.96555	7.14928	IFITM1;SP100;IFNGR1;IFNGR2;HLA-B;HLA-C;HLA-A;KPNA5;IFIT3;CD44;PSMB8;HLA-E
ER to Golgi Anterograde Transport Homo sapiens R-HSA-199977	9/131	0.0268386	0.301059	2.22004	8.03192	F8;GOLGB1;COPZ2;ANK2;SPTAN1;SPTBN1;CTSC;ARF5;SEC31A
RHO GTPases activate PAKs Homo sapiens R-HSA-5627123	3/21	0.0291635	0.322465	4.99587	17.6596	CTTN;MYH9;MYH10
DAP12 signaling Homo sapiens R-HSA-2424491	18/344	0.0321037	0.335837	1.66748	5.73412	PDGFRB;FN1;PTEN;GFRA1;PIK3R1;PSMB8;HLA-E;PSMD9;KITLG;SPRED1;AGO3;RASA1;AKT3;AGO2;MDM2;SPTAN1;SPTBN1;VCL
VEGFA-VEGFR2 Pathway Homo sapiens R-HSA-4420097	17/320	0.0323338	0.335837	1.69375	5.81234	PDGFRB;CYFIP1;ROCK2;FN1;GFRA1;PIK3R1;PSMB8;PSMD9;KITLG;SPRED1;RASA1;AKT3;CTNNA1;ITGAV;SPTAN1;SPTBN1;VCL
Small interfering RNA (siRNA) biogenesis Homo sapiens R-HSA-426486	2/9	0.0324418	0.335837	8.55595	29.3324	AGO3;AGO2
CHL1 interactions Homo sapiens R-HSA-447041	2/9	0.0324418	0.335837	8.55595	29.3324	NRP1;ITGA1
rRNA processing Homo sapiens R-HSA-72312	11/180	0.0329067	0.335837	1.96012	6.69201	RPL7A;RPS27;DDX47;UTP3;WBSCR22;MPHOSPH10;RPL37;RPS21;RPL6;SKIV2L2;RPS12
Intrinsic Pathway of Fibrin Clot Formation Homo sapiens R-HSA-140837	3/22	0.0329762	0.335837	4.73268	16.1478	F8;SERPING1;A2M
Signaling by SCF-KIT Homo sapiens R-HSA-1433557	17/325	0.0366234	0.368136	1.66582	5.50897	PDGFRB;FN1;PTEN;GFRA1;PIK3R1;PSMB8;PSMD9;KITLG;SPRED1;AGO3;RASA1;AKT3;AGO2;MDM2;SPTAN1;SPTBN1;VCL
Downstream signaling of activated FGFR2 Homo sapiens R-HSA-5654696	17/329	0.0403431	0.378472	1.64411	5.27816	PDGFRB;FN1;PTEN;GFRA1;PIK3R1;PSMB8;PSMD9;KITLG;SPRED1;AGO3;RASA1;AKT3;AGO2;MDM2;SPTAN1;SPTBN1;VCL
Downstream signaling of activated FGFR4 Homo sapiens R-HSA-5654716	17/329	0.0403431	0.378472	1.64411	5.27816	PDGFRB;FN1;PTEN;GFRA1;PIK3R1;PSMB8;PSMD9;KITLG;SPRED1;AGO3;RASA1;AKT3;AGO2;MDM2;SPTAN1;SPTBN1;VCL
Downstream signaling of activated FGFR3 Homo sapiens R-HSA-5654708	17/329	0.0403431	0.378472	1.64411	5.27816	PDGFRB;FN1;PTEN;GFRA1;PIK3R1;PSMB8;PSMD9;KITLG;SPRED1;AGO3;RASA1;AKT3;AGO2;MDM2;SPTAN1;SPTBN1;VCL
COPI-mediated anterograde transport Homo sapiens R-HSA-6807878	6/78	0.0407596	0.378472	2.5026	8.00847	GOLGB1;COPZ2;ANK2;SPTAN1;ARF5;SPTBN1
Signaling by ERBB4 Homo sapiens R-HSA-1236394	17/330	0.0413142	0.378472	1.63878	5.22204	PDGFRB;FN1;PTEN;GFRA1;PIK3R1;PSMB8;PSMD9;KITLG;SPRED1;AGO3;RASA1;AKT3;AGO2;MDM2;SPTAN1;SPTBN1;VCL
Signaling by FGFR4 Homo sapiens R-HSA-5654743	17/332	0.0433068	0.378472	1.6282	5.11164	PDGFRB;FN1;PTEN;GFRA1;PIK3R1;PSMB8;PSMD9;KITLG;SPRED1;AGO3;RASA1;AKT3;AGO2;MDM2;SPTAN1;SPTBN1;VCL
Downstream signaling of activated FGFR1 Homo sapiens R-HSA-5654687	17/332	0.0433068	0.378472	1.6282	5.11164	PDGFRB;FN1;PTEN;GFRA1;PIK3R1;PSMB8;PSMD9;KITLG;SPRED1;AGO3;RASA1;AKT3;AGO2;MDM2;SPTAN1;SPTBN1;VCL
Major pathway of rRNA processing in the nucleolus Homo sapiens R-HSA-6791226	10/166	0.044176	0.378472	1.9287	6.01673	RPL7A;RPS27;DDX47;UTP3;MPHOSPH10;RPL37;RPS21;RPL6;SKIV2L2;RPS12
Signaling by FGFR3 Homo sapiens R-HSA-5654741	17/333	0.0443286	0.378472	1.62296	5.05735	PDGFRB;FN1;PTEN;GFRA1;PIK3R1;PSMB8;PSMD9;KITLG;SPRED1;AGO3;RASA1;AKT3;AGO2;MDM2;SPTAN1;SPTBN1;VCL
PI-3K cascade:FGFR1 Homo sapiens R-HSA-5654689	8/122	0.0449864	0.378472	2.10943	6.54218	PDGFRB;KITLG;AGO3;AKT3;AGO2;MDM2;PTEN;PIK3R1
PI-3K cascade:FGFR3 Homo sapiens R-HSA-5654710	8/122	0.0449864	0.378472	2.10943	6.54218	PDGFRB;KITLG;AGO3;AKT3;AGO2;MDM2;PTEN;PIK3R1
PI3K events in ERBB4 signaling Homo sapiens R-HSA-1250342	8/122	0.0449864	0.378472	2.10943	6.54218	PDGFRB;KITLG;AGO3;AKT3;AGO2;MDM2;PTEN;PIK3R1
PIP3 activates AKT signaling Homo sapiens R-HSA-1257604	8/122	0.0449864	0.378472	2.10943	6.54218	PDGFRB;KITLG;AGO3;AKT3;AGO2;MDM2;PTEN;PIK3R1
PI-3K cascade:FGFR4 Homo sapiens R-HSA-5654720	8/122	0.0449864	0.378472	2.10943	6.54218	PDGFRB;KITLG;AGO3;AKT3;AGO2;MDM2;PTEN;PIK3R1
PI-3K cascade:FGFR2 Homo sapiens R-HSA-5654695	8/122	0.0449864	0.378472	2.10943	6.54218	PDGFRB;KITLG;AGO3;AKT3;AGO2;MDM2;PTEN;PIK3R1
Cell surface interactions at the vascular wall Homo sapiens R-HSA-202733	7/101	0.0458337	0.381455	2.2373	6.89699	FN1;ITGAV;SLC3A2;PIK3R1;GLG1;CD44;JAM3
Interleukin-7 signaling Homo sapiens R-HSA-1266695	2/11	0.0474953	0.386976	6.65394	20.2754	HGF;PIK3R1
Signaling by FGFR1 Homo sapiens R-HSA-5654736	17/336	0.0474971	0.386976	1.60745	4.89802	PDGFRB;FN1;PTEN;GFRA1;PIK3R1;PSMB8;PSMD9;KITLG;SPRED1;AGO3;RASA1;AKT3;AGO2;MDM2;SPTAN1;SPTBN1;VCL
Cytokine Signaling in Immune system Homo sapiens R-HSA-1280215	28/620	0.0490439	0.395416	1.43112	4.3149	IFITM1;CD40;SP100;PIK3R1;IFIT3;PSMD9;SPRED1;KPNA5;SPTAN1;SPTBN1;PDGFRB;IFNGR1;IFNGR2;TNFSF12;HGF;FN1;HLA-B;HLA-C;GFRA1;HLA-A;PSMB8;TNFRSF1A;HLA-E;KITLG;TXLNA;RASA1;CD44;VCL
PI3K/AKT activation Homo sapiens R-HSA-198203	8/125	0.0506195	0.400066	2.05502	6.13099	PDGFRB;KITLG;AGO3;AKT3;AGO2;MDM2;PTEN;PIK3R1
Downregulation of TGF-beta receptor signaling Homo sapiens R-HSA-2173788	3/26	0.0506544	0.400066	3.9088	11.6589	USP15;TGFB1;TGFBR2
Downstream signal transduction Homo sapiens R-HSA-186763	17/341	0.0531296	0.414432	1.58222	4.64386	PDGFRB;FN1;PTEN;GFRA1;PIK3R1;PSMB8;PSMD9;KITLG;SPRED1;AGO3;RASA1;AKT3;AGO2;MDM2;SPTAN1;SPTBN1;VCL
Viral mRNA Translation Homo sapiens R-HSA-192823	6/84	0.0550293	0.414432	2.30937	6.69692	RPL7A;RPS27;RPL37;RPS21;RPL6;RPS12
Peptide chain elongation Homo sapiens R-HSA-156902	6/84	0.0550293	0.414432	2.30937	6.69692	RPL7A;RPS27;RPL37;RPS21;RPL6;RPS12
Keratan sulfate biosynthesis Homo sapiens R-HSA-2022854	3/27	0.055662	0.414432	3.74574	10.8194	LUM;PRELP;CHST2
Ethanol oxidation Homo sapiens R-HSA-71384	2/12	0.0557975	0.414432	5.98824	17.2822	ALDH2;ALDH1A1
Keratan sulfate degradation Homo sapiens R-HSA-2022857	2/12	0.0557975	0.414432	5.98824	17.2822	LUM;PRELP
L13a-mediated translational silencing of Ceruloplasmin expression Homo sapiens R-HSA-156827	7/106	0.0567568	0.414432	2.12375	6.09299	RPL7A;EIF2S3;RPS27;RPL37;RPS21;RPL6;RPS12
3' -UTR-mediated translational regulation Homo sapiens R-HSA-157279	7/106	0.0567568	0.414432	2.12375	6.09299	RPL7A;EIF2S3;RPS27;RPL37;RPS21;RPL6;RPS12
Translation Homo sapiens R-HSA-72766	9/151	0.0574745	0.41575	1.90538	5.44254	RPL7A;SPCS3;EIF2S3;RPS27;RPN2;RPL37;RPS21;RPL6;RPS12
GTP hydrolysis and joining of the 60S ribosomal subunit Homo sapiens R-HSA-72706	7/107	0.059119	0.423686	2.1024	5.94602	RPL7A;EIF2S3;RPS27;RPL37;RPS21;RPL6;RPS12
NGF signalling via TRKA from the plasma membrane Homo sapiens R-HSA-187037	18/374	0.062552	0.440441	1.52456	4.22571	MEF2A;PDGFRB;FN1;PTEN;GFRA1;PIK3R1;PSMB8;PSMD9;KITLG;SPRED1;AGO3;RASA1;AKT3;AGO2;MDM2;SPTAN1;SPTBN1;VCL
Selenocysteine synthesis Homo sapiens R-HSA-2408557	6/87	0.063164	0.440441	2.22349	6.14133	RPL7A;RPS27;RPL37;RPS21;RPL6;RPS12
Eukaryotic Translation Termination Homo sapiens R-HSA-72764	6/87	0.063164	0.440441	2.22349	6.14133	RPL7A;RPS27;RPL37;RPS21;RPL6;RPS12
Dissolution of Fibrin Clot Homo sapiens R-HSA-75205	2/13	0.0645617	0.442219	5.44357	14.9161	PLAT;S100A10
AKT phosphorylates targets in the cytosol Homo sapiens R-HSA-198323	2/13	0.0645617	0.442219	5.44357	14.9161	AKT3;MDM2
Eukaryotic Translation Elongation Homo sapiens R-HSA-156842	6/89	0.0689599	0.46413	2.16969	5.80225	RPL7A;RPS27;RPL37;RPS21;RPL6;RPS12
Nonsense Mediated Decay (NMD) independent of the Exon Junction Complex (EJC) Homo sapiens R-HSA-975956	6/89	0.0689599	0.46413	2.16969	5.80225	RPL7A;RPS27;RPL37;RPS21;RPL6;RPS12
Regulation of IFNG signaling Homo sapiens R-HSA-877312	2/14	0.0737494	0.487881	4.98968	13.0085	IFNGR1;IFNGR2
SEMA3A-Plexin repulsion signaling by inhibiting Integrin adhesion Homo sapiens R-HSA-399955	2/14	0.0737494	0.487881	4.98968	13.0085	NRP1;RRAS
Influenza Life Cycle Homo sapiens R-HSA-168255	8/136	0.0750555	0.492313	1.87734	4.86143	RPL7A;RPS27;CANX;RPL37;RPS21;RPL6;RPS12;HSPA1A
Cap-dependent Translation Initiation Homo sapiens R-HSA-72737	7/114	0.0773311	0.495723	1.96415	5.02755	RPL7A;EIF2S3;RPS27;RPL37;RPS21;RPL6;RPS12
Eukaryotic Translation Initiation Homo sapiens R-HSA-72613	7/114	0.0773311	0.495723	1.96415	5.02755	RPL7A;EIF2S3;RPS27;RPL37;RPS21;RPL6;RPS12
Amino acid transport across the plasma membrane Homo sapiens R-HSA-352230	3/31	0.0778965	0.495723	3.20997	8.19304	SLC3A2;SLC38A2;SLC7A2
Formation of the ternary complex, and subsequently, the 43S complex Homo sapiens R-HSA-72695	4/50	0.0781373	0.495723	2.60681	6.6455	EIF2S3;RPS27;RPS21;RPS12
Signaling by FGFR2 Homo sapiens R-HSA-5654738	17/361	0.0802949	0.496167	1.48867	3.75449	PDGFRB;FN1;PTEN;GFRA1;PIK3R1;PSMB8;PSMD9;KITLG;SPRED1;AGO3;RASA1;AKT3;AGO2;MDM2;SPTAN1;SPTBN1;VCL
Transport to the Golgi and subsequent modification Homo sapiens R-HSA-948021	9/162	0.0813119	0.496167	1.76738	4.43516	F8;GOLGB1;COPZ2;ANK2;SPTAN1;SPTBN1;CTSC;ARF5;SEC31A
Apoptotic execution phase Homo sapiens R-HSA-75153	4/51	0.0827244	0.496167	2.55121	6.35823	HIST1H1E;VIM;SPTAN1;ADD1
Calnexin/calreticulin cycle Homo sapiens R-HSA-901042	2/15	0.083324	0.496167	4.60562	11.4451	SEL1L;CANX
Post-translational protein modification Homo sapiens R-HSA-597592	23/521	0.0838878	0.496167	1.39323	3.4528	SEMA5A;TOP2B;SP100;RPN2;GALNT16;SEL1L;COPZ2;ANK2;THBS2;ADAMTS5;F8;STAG2;ADAMTS1;ADAMTSL3;GOLGB1;CANX;MDM2;TOP1;SPTAN1;ARF5;SPTBN1;CTSC;SEC31A
Keratan sulfate/keratin metabolism Homo sapiens R-HSA-1638074	3/32	0.0839766	0.496167	3.09912	7.67719	LUM;PRELP;CHST2
Activation of Matrix Metalloproteinases Homo sapiens R-HSA-1592389	3/32	0.0839766	0.496167	3.09912	7.67719	COL18A1;TIMP2;TIMP1
Oncogene Induced Senescence Homo sapiens R-HSA-2559585	3/32	0.0839766	0.496167	3.09912	7.67719	AGO3;MDM2;ETS1
TGF-beta receptor signaling activates SMADs Homo sapiens R-HSA-2173789	3/32	0.0839766	0.496167	3.09912	7.67719	USP15;TGFB1;TGFBR2
Signaling by FGFR Homo sapiens R-HSA-190236	17/366	0.0882944	0.517726	1.46695	3.56041	PDGFRB;FN1;PTEN;GFRA1;PIK3R1;PSMB8;PSMD9;KITLG;SPRED1;AGO3;RASA1;AKT3;AGO2;MDM2;SPTAN1;SPTBN1;VCL
Formation of a pool of free 40S subunits Homo sapiens R-HSA-72689	6/96	0.0915782	0.526834	2.00021	4.78162	RPL7A;RPS27;RPL37;RPS21;RPL6;RPS12
Cell-extracellular matrix interactions Homo sapiens R-HSA-446353	2/16	0.093251	0.526834	4.27643	10.1457	FERMT2;LIMS1
CRMPs in Sema3A signaling Homo sapiens R-HSA-399956	2/16	0.093251	0.526834	4.27643	10.1457	NRP1;DPYSL2
RHO GTPases activate CIT Homo sapiens R-HSA-5625900	2/16	0.093251	0.526834	4.27643	10.1457	MYH9;MYH10
TGF-beta receptor signaling in EMT (epithelial to mesenchymal transition) Homo sapiens R-HSA-2173791	2/16	0.093251	0.526834	4.27643	10.1457	TGFB1;TGFBR2
Downstream signaling events of B Cell Receptor (BCR) Homo sapiens R-HSA-1168372	10/192	0.0954322	0.530098	1.65094	3.87861	PDGFRB;PSMD9;KITLG;AGO3;AKT3;AGO2;MDM2;PTEN;PIK3R1;PSMB8
Signalling by NGF Homo sapiens R-HSA-166520	20/450	0.0966096	0.530098	1.40142	3.27523	MEF2A;PDGFRB;NGFR;ARHGEF12;FN1;PTEN;GFRA1;PIK3R1;PSMB8;PSMD9;KITLG;SPRED1;AGO3;RASA1;AKT3;AGO2;MDM2;SPTAN1;SPTBN1;VCL
EPHA-mediated growth cone collapse Homo sapiens R-HSA-3928663	3/34	0.0967177	0.530098	2.89887	6.77165	ROCK2;MYH9;MYH10
Lipoprotein metabolism Homo sapiens R-HSA-174824	3/34	0.0967177	0.530098	2.89887	6.77165	LPL;A2M;PLTP
Stabilization of p53 Homo sapiens R-HSA-69541	4/54	0.0972531	0.530098	2.39776	5.58784	PSMD9;MDM2;MDM4;PSMB8
Innate Immune System Homo sapiens R-HSA-168249	33/807	0.101441	0.53051	1.28794	2.94717	CYFIP1;COLEC11;C1R;PTEN;PIK3R1;ACTG1;EEA1;PSMD9;LGALS3;SPRED1;IFI16;AKT3;CD36;SPTAN1;SPTBN1;MEF2A;PDGFRB;FN1;HLA-B;HLA-C;GFRA1;PSMB8;HLA-E;KITLG;AGO3;RASA1;AGO2;MDM2;TXNIP;MYH9;CD46;VCL;TRIM56
Signaling by NOTCH Homo sapiens R-HSA-157118	7/122	0.101726	0.53051	1.82675	4.17498	NOTCH2;NCOR2;AGO3;MDK;SEL1L;AGO2;DLK1
IRE1alpha activates chaperones Homo sapiens R-HSA-381070	4/55	0.102344	0.53051	2.35063	5.35805	C19ORF10;HSPA5;ADD1;SEC31A
Infectious disease Homo sapiens R-HSA-5663205	16/348	0.102501	0.53051	1.45036	3.30375	TGFB1;TAF9;PSIP1;HLA-A;ANTXR2;RPL6;PSMB8;PSMD9;RPL7A;RPS27;CANX;RPL37;KPNA5;RPS21;RPS12;HSPA1A
Interleukin receptor SHC signaling Homo sapiens R-HSA-912526	12/245	0.102605	0.53051	1.54822	3.52509	PDGFRB;PSMD9;KITLG;SPRED1;RASA1;FN1;GFRA1;PIK3R1;SPTAN1;SPTBN1;PSMB8;VCL
Regulation of TP53 Degradation Homo sapiens R-HSA-6804757	3/35	0.103365	0.53051	2.80814	6.37304	AKT3;MDM2;MDM4
TNF receptor superfamily (TNFSF) members mediating non-canonical NF-kB pathway Homo sapiens R-HSA-5676594	2/17	0.103497	0.53051	3.99112	9.0527	CD40;TNFSF12
N-glycan trimming in the ER and Calnexin/Calreticulin cycle Homo sapiens R-HSA-532668	2/17	0.103497	0.53051	3.99112	9.0527	SEL1L;CANX
Formation of Senescence-Associated Heterochromatin Foci (SAHF) Homo sapiens R-HSA-2559584	2/17	0.103497	0.53051	3.99112	9.0527	RB1;HIST1H1E
Muscle contraction Homo sapiens R-HSA-397014	10/196	0.105555	0.537495	1.61509	3.63158	ANXA1;TPM4;ASPH;ITGA1;SCN7A;DMD;ABCC9;VIM;VCL;TTN
Regulation of TP53 Expression and Degradation Homo sapiens R-HSA-6806003	3/36	0.110187	0.557418	2.7229	6.00556	AKT3;MDM2;MDM4
Ribosomal scanning and start codon recognition Homo sapiens R-HSA-72702	4/57	0.112883	0.560072	2.26169	4.93366	EIF2S3;RPS27;RPS21;RPS12
Translation initiation complex formation Homo sapiens R-HSA-72649	4/57	0.112883	0.560072	2.26169	4.93366	EIF2S3;RPS27;RPS21;RPS12
Pre-NOTCH Expression and Processing Homo sapiens R-HSA-1912422	4/57	0.112883	0.560072	2.26169	4.93366	NOTCH2;AGO3;SEL1L;AGO2
Pre-NOTCH Processing in Golgi Homo sapiens R-HSA-1912420	2/18	0.114032	0.562172	3.74149	8.12379	NOTCH2;SEL1L
Apoptotic cleavage of cellular proteins Homo sapiens R-HSA-111465	3/37	0.117178	0.569557	2.64268	5.66608	VIM;SPTAN1;ADD1
rRNA modification in the nucleus Homo sapiens R-HSA-6790901	4/58	0.118325	0.569557	2.21969	4.73753	DDX47;UTP3;WBSCR22;MPHOSPH10
Activation of the mRNA upon binding of the cap-binding complex and eIFs, and subsequent binding to 43S Homo sapiens R-HSA-72662	4/58	0.118325	0.569557	2.21969	4.73753	EIF2S3;RPS27;RPS21;RPS12
Metabolism of proteins Homo sapiens R-HSA-392499	42/1074	0.119185	0.569557	1.23033	2.61702	SEMA5A;TOP2B;SP100;RPN2;GALNT16;ATP5A1;SEL1L;THBS2;ATP5G1;RPL6;ADD1;GNAI2;RPL7A;ADAMTS5;ATP5B;C19ORF10;ADAMTS1;ADAMTSL3;RPL37;SPTAN1;SPTBN1;CTSC;RPS12;SEC31A;HSPA5;COPZ2;ANK2;SPCS3;F8;STAG2;RPS27;EIF2S3;GOLGB1;CANX;MDM2;CPE;FKBP9;TOP1;TGFBI;RPS21;ARF5;ITM2B
Interleukin-2 signaling Homo sapiens R-HSA-451927	12/252	0.11921	0.569557	1.50252	3.19566	PDGFRB;PSMD9;KITLG;SPRED1;RASA1;FN1;GFRA1;PIK3R1;SPTAN1;SPTBN1;PSMB8;VCL
Class I MHC mediated antigen processing & presentation Homo sapiens R-HSA-983169	14/305	0.121768	0.575093	1.44641	3.04561	HSPA5;HLA-B;HLA-C;UBR2;HLA-A;PSMB8;HLA-E;TAPBP;PSMD9;RNF213;CANX;ITGAV;CD36;SEC31A
Vesicle-mediated transport Homo sapiens R-HSA-5653656	21/492	0.122059	0.575093	1.34263	2.82388	COLEC11;SPARC;LRP1;COPZ2;HBB;ANK2;COL1A1;CYTH3;F8;COL3A1;COL1A2;RAB14;COL4A2;COL4A1;GOLGB1;CD36;SPTAN1;ARF5;SPTBN1;CTSC;SEC31A
Glutathione conjugation Homo sapiens R-HSA-156590	3/38	0.124329	0.575093	2.56704	5.35184	GGT5;GSTM3;GSTA1
Regulation of TP53 Activity through Methylation Homo sapiens R-HSA-6804760	2/19	0.124826	0.575093	3.52122	7.32706	MDM2;MDM4
Other semaphorin interactions Homo sapiens R-HSA-416700	2/19	0.124826	0.575093	3.52122	7.32706	SEMA5A;ITGA1
HDL-mediated lipid transport Homo sapiens R-HSA-194223	2/19	0.124826	0.575093	3.52122	7.32706	A2M;PLTP
Nonsense-Mediated Decay (NMD) Homo sapiens R-HSA-927802	6/106	0.129956	0.58116	1.79925	3.67148	RPL7A;RPS27;RPL37;RPS21;RPL6;RPS12
Nonsense Mediated Decay (NMD) enhanced by the Exon Junction Complex (EJC) Homo sapiens R-HSA-975957	6/106	0.129956	0.58116	1.79925	3.67148	RPL7A;RPS27;RPL37;RPS21;RPL6;RPS12
Formation of Fibrin Clot (Clotting Cascade) Homo sapiens R-HSA-140877	3/39	0.131633	0.58116	2.49561	5.06044	F8;SERPING1;A2M
Cell-Cell communication Homo sapiens R-HSA-1500931	7/131	0.133582	0.58116	1.69337	3.40882	KIRREL;CTNNA1;PIK3R1;SPTAN1;SPTBN1;FERMT2;LIMS1
MAPK family signaling cascades Homo sapiens R-HSA-5683057	13/284	0.134223	0.58116	1.44146	2.89481	PDGFRB;FN1;GFRA1;PSMB8;PSMD9;KITLG;SPRED1;AGO3;RASA1;AGO2;SPTAN1;SPTBN1;VCL
Syndecan interactions Homo sapiens R-HSA-3000170	2/20	0.135852	0.58116	3.32542	6.63818	TGFB1;ITGAV
eNOS activation and regulation Homo sapiens R-HSA-203765	2/20	0.135852	0.58116	3.32542	6.63818	NOSTRIN;CYGB
Metabolism of nitric oxide Homo sapiens R-HSA-202131	2/20	0.135852	0.58116	3.32542	6.63818	NOSTRIN;CYGB
TP53 Regulates Metabolic Genes Homo sapiens R-HSA-5628897	5/84	0.136708	0.58116	1.89706	3.77497	AGO3;AKT3;AGO2;PTEN;LRPPRC
Asparagine N-linked glycosylation Homo sapiens R-HSA-446203	12/259	0.137255	0.58116	1.4594	2.89824	F8;RPN2;GOLGB1;CANX;SEL1L;COPZ2;ANK2;SPTAN1;SPTBN1;CTSC;ARF5;SEC31A
Interleukin-3, 5 and GM-CSF signaling Homo sapiens R-HSA-512988	12/261	0.14267	0.58116	1.44753	2.81865	PDGFRB;PSMD9;KITLG;SPRED1;RASA1;FN1;GFRA1;PIK3R1;SPTAN1;SPTBN1;PSMB8;VCL
GRB2 events in EGFR signaling Homo sapiens R-HSA-179812	11/235	0.142937	0.58116	1.4746	2.86862	PDGFRB;PSMD9;KITLG;SPRED1;RASA1;FN1;GFRA1;SPTAN1;SPTBN1;PSMB8;VCL
SHC1 events in EGFR signaling Homo sapiens R-HSA-180336	11/235	0.142937	0.58116	1.4746	2.86862	PDGFRB;PSMD9;KITLG;SPRED1;RASA1;FN1;GFRA1;SPTAN1;SPTBN1;PSMB8;VCL
SOS-mediated signalling Homo sapiens R-HSA-112412	11/235	0.142937	0.58116	1.4746	2.86862	PDGFRB;PSMD9;KITLG;SPRED1;RASA1;FN1;GFRA1;SPTAN1;SPTBN1;PSMB8;VCL
SHC1 events in ERBB4 signaling Homo sapiens R-HSA-1250347	11/235	0.142937	0.58116	1.4746	2.86862	PDGFRB;PSMD9;KITLG;SPRED1;RASA1;FN1;GFRA1;SPTAN1;SPTBN1;PSMB8;VCL
RAF/MAP kinase cascade Homo sapiens R-HSA-5673001	11/235	0.142937	0.58116	1.4746	2.86862	PDGFRB;PSMD9;KITLG;SPRED1;RASA1;FN1;GFRA1;SPTAN1;SPTBN1;PSMB8;VCL
Fc epsilon receptor (FCERI) signaling Homo sapiens R-HSA-2454202	17/395	0.144489	0.58116	1.35234	2.61618	PDGFRB;FN1;PTEN;GFRA1;PIK3R1;PSMB8;PSMD9;KITLG;SPRED1;AGO3;RASA1;AKT3;AGO2;MDM2;SPTAN1;SPTBN1;VCL
FRS-mediated FGFR2 signaling Homo sapiens R-HSA-5654700	11/236	0.145847	0.58116	1.46797	2.82613	PDGFRB;PSMD9;KITLG;SPRED1;RASA1;FN1;GFRA1;SPTAN1;SPTBN1;PSMB8;VCL
FRS-mediated FGFR4 signaling Homo sapiens R-HSA-5654712	11/236	0.145847	0.58116	1.46797	2.82613	PDGFRB;PSMD9;KITLG;SPRED1;RASA1;FN1;GFRA1;SPTAN1;SPTBN1;PSMB8;VCL
FRS-mediated FGFR3 signaling Homo sapiens R-HSA-5654706	11/236	0.145847	0.58116	1.46797	2.82613	PDGFRB;PSMD9;KITLG;SPRED1;RASA1;FN1;GFRA1;SPTAN1;SPTBN1;PSMB8;VCL
FRS-mediated FGFR1 signaling Homo sapiens R-HSA-5654693	11/236	0.145847	0.58116	1.46797	2.82613	PDGFRB;PSMD9;KITLG;SPRED1;RASA1;FN1;GFRA1;SPTAN1;SPTBN1;PSMB8;VCL
PI3K/AKT Signaling in Cancer Homo sapiens R-HSA-2219528	5/86	0.146665	0.58116	1.85003	3.55132	PDGFRB;KITLG;AKT3;MDM2;PIK3R1
Pre-NOTCH Transcription and Translation Homo sapiens R-HSA-1912408	3/41	0.146672	0.58116	2.36401	4.53785	NOTCH2;AGO3;AGO2
Signal transduction by L1 Homo sapiens R-HSA-445144	2/21	0.147082	0.58116	3.15024	6.03826	NRP1;ITGAV
NOTCH2 Activation and Transmission of Signal to the Nucleus Homo sapiens R-HSA-2979096	2/21	0.147082	0.58116	3.15024	6.03826	NOTCH2;MDK
p53-Dependent G1/S DNA damage checkpoint Homo sapiens R-HSA-69580	4/63	0.147149	0.58116	2.03106	3.89213	PSMD9;MDM2;MDM4;PSMB8
p53-Dependent G1 DNA Damage Response Homo sapiens R-HSA-69563	4/63	0.147149	0.58116	2.03106	3.89213	PSMD9;MDM2;MDM4;PSMB8
O-linked glycosylation Homo sapiens R-HSA-5173105	6/110	0.147167	0.58116	1.72969	3.31441	SEMA5A;ADAMTS5;GALNT16;ADAMTS1;ADAMTSL3;THBS2
Selenoamino acid metabolism Homo sapiens R-HSA-2408522	6/111	0.151624	0.581482	1.71313	3.23156	RPL7A;RPS27;RPL37;RPS21;RPL6;RPS12
Na+-dependent glucose transporters Homo sapiens R-HSA-428808	1/5	0.151851	0.581482	7.47604	14.0913	SLC5A3
APOBEC3G mediated resistance to HIV-1 infection Homo sapiens R-HSA-180689	1/5	0.151851	0.581482	7.47604	14.0913	PSIP1
Leukotriene receptors Homo sapiens R-HSA-391906	1/5	0.151851	0.581482	7.47604	14.0913	CYSLTR2
NOSTRIN mediated eNOS trafficking Homo sapiens R-HSA-203641	1/5	0.151851	0.581482	7.47604	14.0913	NOSTRIN
Scavenging by Class B Receptors Homo sapiens R-HSA-3000471	1/5	0.151851	0.581482	7.47604	14.0913	CD36
Retinoid metabolism and transport Homo sapiens R-HSA-975634	3/42	0.154393	0.581482	2.30328	4.30311	LRP1;RBP1;LPL
EPHB-mediated forward signaling Homo sapiens R-HSA-3928662	3/42	0.154393	0.581482	2.30328	4.30311	ROCK2;RASA1;ACTG1
ARMS-mediated activation Homo sapiens R-HSA-170984	11/239	0.154761	0.581482	1.44843	2.70258	PDGFRB;PSMD9;KITLG;SPRED1;RASA1;FN1;GFRA1;SPTAN1;SPTBN1;PSMB8;VCL
Signalling to p38 via RIT and RIN Homo sapiens R-HSA-187706	11/239	0.154761	0.581482	1.44843	2.70258	PDGFRB;PSMD9;KITLG;SPRED1;RASA1;FN1;GFRA1;SPTAN1;SPTBN1;PSMB8;VCL
Role of LAT2/NTAL/LAB on calcium mobilization Homo sapiens R-HSA-2730905	8/162	0.156455	0.585007	1.55828	2.89058	PDGFRB;KITLG;AGO3;AKT3;AGO2;MDM2;PTEN;PIK3R1
Frs2-mediated activation Homo sapiens R-HSA-170968	11/240	0.157793	0.586953	1.44203	2.66266	PDGFRB;PSMD9;KITLG;SPRED1;RASA1;FN1;GFRA1;SPTAN1;SPTBN1;PSMB8;VCL
CD28 dependent PI3K/Akt signaling Homo sapiens R-HSA-389357	2/22	0.158493	0.586953	2.99257	5.51246	AKT3;PIK3R1
G1/S DNA Damage Checkpoints Homo sapiens R-HSA-69615	4/65	0.159373	0.587404	1.96426	3.60738	PSMD9;MDM2;MDM4;PSMB8
MAPK1/MAPK3 signaling Homo sapiens R-HSA-5684996	11/241	0.160855	0.590056	1.43568	2.62336	PDGFRB;PSMD9;KITLG;SPRED1;RASA1;FN1;GFRA1;SPTAN1;SPTBN1;PSMB8;VCL
Prolonged ERK activation events Homo sapiens R-HSA-169893	11/242	0.163946	0.598559	1.42939	2.58465	PDGFRB;PSMD9;KITLG;SPRED1;RASA1;FN1;GFRA1;SPTAN1;SPTBN1;PSMB8;VCL
Signaling by Leptin Homo sapiens R-HSA-2586552	11/243	0.167067	0.605681	1.42316	2.54654	PDGFRB;PSMD9;KITLG;SPRED1;RASA1;FN1;GFRA1;SPTAN1;SPTBN1;PSMB8;VCL
Negative regulation of the PI3K/AKT network Homo sapiens R-HSA-199418	5/90	0.167462	0.605681	1.7626	3.14977	PDGFRB;KITLG;AKT3;PTEN;PIK3R1
Deadenylation of mRNA Homo sapiens R-HSA-429947	2/23	0.17006	0.606573	2.84992	5.04893	PAN3;CNOT2
MicroRNA (miRNA) biogenesis Homo sapiens R-HSA-203927	2/23	0.17006	0.606573	2.84992	5.04893	AGO3;AGO2
Cholesterol biosynthesis Homo sapiens R-HSA-191273	2/23	0.17006	0.606573	2.84992	5.04893	CYP51A1;MSMO1
Regulation of RAS by GAPs Homo sapiens R-HSA-5658442	4/67	0.171955	0.610518	1.90171	3.348	PSMD9;SPRED1;RASA1;PSMB8
Signalling to RAS Homo sapiens R-HSA-167044	11/246	0.176601	0.611486	1.40477	2.43567	PDGFRB;PSMD9;KITLG;SPRED1;RASA1;FN1;GFRA1;SPTAN1;SPTBN1;PSMB8;VCL
Phase 1 - Functionalization of compounds Homo sapiens R-HSA-211945	5/92	0.178273	0.611486	1.7219	2.96932	ALDH2;ALDH1A1;EPHX1;CYP51A1;CYP17A1
Vasopressin-like receptors Homo sapiens R-HSA-388479	1/6	0.179338	0.611486	5.98053	10.2774	AVPR1A
Fructose metabolism Homo sapiens R-HSA-5652084	1/6	0.179338	0.611486	5.98053	10.2774	ALDH1A1
Pre-NOTCH Processing in the Endoplasmic Reticulum Homo sapiens R-HSA-1912399	1/6	0.179338	0.611486	5.98053	10.2774	NOTCH2
TNFR1-mediated ceramide production Homo sapiens R-HSA-5626978	1/6	0.179338	0.611486	5.98053	10.2774	TNFRSF1A
Fibronectin matrix formation Homo sapiens R-HSA-1566977	1/6	0.179338	0.611486	5.98053	10.2774	FN1
NADE modulates death signalling Homo sapiens R-HSA-205025	1/6	0.179338	0.611486	5.98053	10.2774	NGFR
p75NTR negatively regulates cell cycle via SC1 Homo sapiens R-HSA-193670	1/6	0.179338	0.611486	5.98053	10.2774	NGFR
Metabolism Homo sapiens R-HSA-1430728	69/1908	0.181016	0.61434	1.13488	1.9397	PANK3;PTEN;FHL2;ATP5C1;HBB;MSMO1;ATP5G3;CSAD;ATP5G2;ATP5G1;RPL6;CTGF;PSMD9;RPL7A;TDO2;ALDH2;IMPA2;PHGDH;RPL37;PGLS;CD36;RPS12;ELOVL2;ATP5F1;ATP5J2;NCOR2;PLA2G16;RBP1;ALDH1A1;FAM96B;CHST2;CD44;ATP5S;NDUFB8;LRP1;ATP5A1;ATP5J;LPL;ATP5I;PRELP;ATP5H;PIK3R1;ATP5O;SLC5A3;CYGB;ATP5L;GNAI2;CYP17A1;ATP5B;SGPL1;ATP5E;ATP5D;A2M;PLTP;GGT5;GSTM3;LUM;CYP51A1;EPHX1;PSMB8;LRPPRC;MARCKS;RPS27;FABP5;STAR;SCD;GSTA1;…
Endogenous sterols Homo sapiens R-HSA-211976	2/24	0.181762	0.61434	2.72024	4.63816	CYP51A1;CYP17A1
VEGFR2 mediated cell proliferation Homo sapiens R-HSA-5218921	11/248	0.183099	0.616167	1.39277	2.36455	PDGFRB;PSMD9;KITLG;SPRED1;RASA1;FN1;GFRA1;SPTAN1;SPTBN1;PSMB8;VCL
Constitutive Signaling by AKT1 E17K in Cancer Homo sapiens R-HSA-5674400	2/25	0.193578	0.647637	2.60183	4.2724	AKT3;MDM2
TNFR2 non-canonical NF-kB pathway Homo sapiens R-HSA-5668541	5/95	0.19496	0.647637	1.66425	2.72098	PSMD9;CD40;TNFSF12;PSMB8;TNFRSF1A
EPH-Ephrin signaling Homo sapiens R-HSA-2682334	5/95	0.19496	0.647637	1.66425	2.72098	ROCK2;RASA1;MYH9;MYH10;ACTG1
Lipid digestion, mobilization, and transport Homo sapiens R-HSA-73923	4/71	0.198082	0.655196	1.7878	2.89458	FABP5;LPL;A2M;PLTP
Signalling to ERKs Homo sapiens R-HSA-187687	11/253	0.199816	0.658034	1.36364	2.19594	PDGFRB;PSMD9;KITLG;SPRED1;RASA1;FN1;GFRA1;SPTAN1;SPTBN1;PSMB8;VCL
SUMO E3 ligases SUMOylate target proteins Homo sapiens R-HSA-3108232	5/96	0.200641	0.658034	1.64587	2.64367	TOP2B;SP100;STAG2;MDM2;TOP1
Diseases associated with glycosaminoglycan metabolism Homo sapiens R-HSA-3560782	2/26	0.205488	0.658652	2.49329	3.9453	LUM;PRELP
Attenuation phase Homo sapiens R-HSA-3371568	2/26	0.205488	0.658652	2.49329	3.9453	HSPA1B;HSPA1A
PTK6 Regulates RHO GTPases, RAS GTPase and MAP kinases Homo sapiens R-HSA-8849471	2/26	0.205488	0.658652	2.49329	3.9453	SPRED1;RASA1
Inositol transporters Homo sapiens R-HSA-429593	1/7	0.205935	0.658652	4.98351	7.87492	SLC5A3
SLC transporter disorders Homo sapiens R-HSA-5619102	1/7	0.205935	0.658652	4.98351	7.87492	AVPR1A
2-LTR circle formation Homo sapiens R-HSA-164843	1/7	0.205935	0.658652	4.98351	7.87492	PSIP1
Immune System Homo sapiens R-HSA-168256	56/1547	0.208684	0.664698	1.13317	1.7756	CYFIP1;IFITM1;CD40;PTEN;IFIT3;ACTG1;EEA1;PSMD9;LGALS3;SPRED1;AKT3;ITGAV;KPNA5;CD36;SPTAN1;PRKG1;CTSC;MEF2A;PDGFRB;IFNGR1;IFNGR2;HGF;HLA-B;HLA-C;GFRA1;HLA-A;TNFRSF1A;HLA-E;TAPBP;TXLNA;RASA1;CANX;TXNIP;MYH9;CD46;CD44;VCL;TRIM56;COLEC11;SP100;C1R;UBR2;PIK3R1;RNF213;IFI16;SPTBN1;PAG1;SEC31A;HSPA5;TNFSF12;FN1;PSMB8;KITLG;AGO3;AGO2;MDM2
Amino acid and oligopeptide SLC transporters Homo sapiens R-HSA-425374	3/49	0.211506	0.668368	1.95207	3.03255	SLC3A2;SLC38A2;SLC7A2
Signaling by TGF-beta Receptor Complex Homo sapiens R-HSA-170834	4/73	0.211574	0.668368	1.7358	2.69601	NCOR2;USP15;TGFB1;TGFBR2
IRS-mediated signalling Homo sapiens R-HSA-112399	12/284	0.212611	0.668368	1.32353	2.04921	PDGFRB;PSMD9;KITLG;SPRED1;RASA1;FN1;GFRA1;PIK3R1;SPTAN1;SPTBN1;PSMB8;VCL
Signaling by Rho GTPases Homo sapiens R-HSA-194315	15/367	0.213291	0.668368	1.27908	1.97631	CYFIP1;ARHGEF12;ROCK2;ARHGAP15;ACTG1;AR;RPS27;CTTN;DLC1;TAOK1;ARHGDIB;CTNNA1;MYH9;A2M;MYH10
VEGFR2 mediated vascular permeability Homo sapiens R-HSA-5218920	2/27	0.217475	0.669082	2.39344	3.6516	AKT3;CTNNA1
Deadenylation-dependent mRNA decay Homo sapiens R-HSA-429914	3/50	0.220019	0.669082	1.91044	2.89249	DDX6;PAN3;CNOT2
Insulin receptor signalling cascade Homo sapiens R-HSA-74751	12/287	0.22268	0.669082	1.30889	1.96597	PDGFRB;PSMD9;KITLG;SPRED1;RASA1;FN1;GFRA1;PIK3R1;SPTAN1;SPTBN1;PSMB8;VCL
Signaling by the B Cell Receptor (BCR) Homo sapiens R-HSA-983705	10/233	0.225442	0.669082	1.34452	2.00292	PDGFRB;PSMD9;KITLG;AGO3;AKT3;AGO2;MDM2;PTEN;PIK3R1;PSMB8
Diseases of signal transduction Homo sapiens R-HSA-5663202	12/288	0.226079	0.669082	1.30407	1.93899	NCOR2;PDGFRB;PSMD9;KITLG;TGFB1;AKT3;RBP1;SEL1L;MDM2;PIK3R1;PSMB8;TGFBR2
IGF1R signaling cascade Homo sapiens R-HSA-2428924	12/288	0.226079	0.669082	1.30407	1.93899	PDGFRB;PSMD9;KITLG;SPRED1;RASA1;FN1;GFRA1;PIK3R1;SPTAN1;SPTBN1;PSMB8;VCL
Signaling by Type 1 Insulin-like Growth Factor 1 Receptor (IGF1R) Homo sapiens R-HSA-2404192	12/288	0.226079	0.669082	1.30407	1.93899	PDGFRB;PSMD9;KITLG;SPRED1;RASA1;FN1;GFRA1;PIK3R1;SPTAN1;SPTBN1;PSMB8;VCL
IRS-related events triggered by IGF1R Homo sapiens R-HSA-2428928	12/288	0.226079	0.669082	1.30407	1.93899	PDGFRB;PSMD9;KITLG;SPRED1;RASA1;FN1;GFRA1;PIK3R1;SPTAN1;SPTBN1;PSMB8;VCL
Metabolism of fat-soluble vitamins Homo sapiens R-HSA-6806667	3/51	0.2286	0.669082	1.87054	2.76051	LRP1;RBP1;LPL
SUMOylation Homo sapiens R-HSA-2990846	5/101	0.229833	0.669082	1.55975	2.29345	TOP2B;SP100;STAG2;MDM2;TOP1
Erythrocytes take up oxygen and release carbon dioxide Homo sapiens R-HSA-1247673	1/8	0.231672	0.669082	4.27136	6.24658	HBB
Neurotransmitter Clearance In The Synaptic Cleft Homo sapiens R-HSA-112311	1/8	0.231672	0.669082	4.27136	6.24658	ALDH2
Insulin-like Growth Factor-2 mRNA Binding Proteins (IGF2BPs/IMPs/VICKZs) bind RNA Homo sapiens R-HSA-428359	1/8	0.231672	0.669082	4.27136	6.24658	CD44
Recycling of eIF2:GDP Homo sapiens R-HSA-72731	1/8	0.231672	0.669082	4.27136	6.24658	EIF2S3
Formyl peptide receptors bind formyl peptides and many other ligands Homo sapiens R-HSA-444473	1/8	0.231672	0.669082	4.27136	6.24658	ANXA1
Regulation of cytoskeletal remodeling and cell spreading by IPP complex components Homo sapiens R-HSA-446388	1/8	0.231672	0.669082	4.27136	6.24658	LIMS1
Sema4D mediated inhibition of cell attachment and migration Homo sapiens R-HSA-416550	1/8	0.231672	0.669082	4.27136	6.24658	RRAS
Relaxin receptors Homo sapiens R-HSA-444821	1/8	0.231672	0.669082	4.27136	6.24658	INSL3
Axonal growth inhibition (RHOA activation) Homo sapiens R-HSA-193634	1/8	0.231672	0.669082	4.27136	6.24658	NGFR
Coenzyme A biosynthesis Homo sapiens R-HSA-196783	1/8	0.231672	0.669082	4.27136	6.24658	PANK3
Linoleic acid (LA) metabolism Homo sapiens R-HSA-2046105	1/8	0.231672	0.669082	4.27136	6.24658	ELOVL2
Influenza Viral RNA Transcription and Replication Homo sapiens R-HSA-168273	6/128	0.235508	0.677633	1.47311	2.13013	RPL7A;RPS27;RPL37;RPS21;RPL6;RPS12
HSF1 activation Homo sapiens R-HSA-3371511	2/29	0.241606	0.691949	2.21592	3.14759	HSPA1B;HSPA1A
XBP1(S) activates chaperone genes Homo sapiens R-HSA-381038	3/53	0.24594	0.691949	1.79553	2.51854	C19ORF10;ADD1;SEC31A
Transcriptional regulation of white adipocyte differentiation Homo sapiens R-HSA-381340	4/79	0.253427	0.691949	1.59644	2.1914	NCOR2;TGFB1;LPL;CD36
Metabolism of steroid hormones Homo sapiens R-HSA-196071	2/30	0.253719	0.691949	2.13667	2.9305	STAR;CYP17A1
AUF1 (hnRNP D0) binds and destabilizes mRNA Homo sapiens R-HSA-450408	3/54	0.254686	0.691949	1.76024	2.40752	PSMD9;PSMB8;HSPA1A
Mitochondrial protein import Homo sapiens R-HSA-1268020	3/54	0.254686	0.691949	1.76024	2.40752	ATP5B;ATP5A1;ATP5G1
Retinoid cycle disease events Homo sapiens R-HSA-2453864	1/9	0.256576	0.691949	3.73725	5.0839	RBP1
Diseases associated with visual transduction Homo sapiens R-HSA-2474795	1/9	0.256576	0.691949	3.73725	5.0839	RBP1
Cohesin Loading onto Chromatin Homo sapiens R-HSA-2470946	1/9	0.256576	0.691949	3.73725	5.0839	STAG2
Integration of provirus Homo sapiens R-HSA-162592	1/9	0.256576	0.691949	3.73725	5.0839	PSIP1
AKT phosphorylates targets in the nucleus Homo sapiens R-HSA-198693	1/9	0.256576	0.691949	3.73725	5.0839	AKT3
A third proteolytic cleavage releases NICD Homo sapiens R-HSA-157212	1/9	0.256576	0.691949	3.73725	5.0839	NOTCH2
Adrenoceptors Homo sapiens R-HSA-390696	1/9	0.256576	0.691949	3.73725	5.0839	ADRA2B
p75NTR regulates axonogenesis Homo sapiens R-HSA-193697	1/9	0.256576	0.691949	3.73725	5.0839	NGFR
Degradation of cysteine and homocysteine Homo sapiens R-HSA-1614558	1/9	0.256576	0.691949	3.73725	5.0839	CSAD
Pregnenolone biosynthesis Homo sapiens R-HSA-196108	1/9	0.256576	0.691949	3.73725	5.0839	STAR
Glucocorticoid biosynthesis Homo sapiens R-HSA-194002	1/9	0.256576	0.691949	3.73725	5.0839	CYP17A1
Pentose phosphate pathway (hexose monophosphate shunt) Homo sapiens R-HSA-71336	1/9	0.256576	0.691949	3.73725	5.0839	PGLS
Regulation of HSF1-mediated heat shock response Homo sapiens R-HSA-3371453	4/80	0.260568	0.700278	1.57535	2.11867	C11ORF73;HSPA5;HSPA1B;HSPA1A
Hh mutants that don't undergo autocatalytic processing are degraded by ERAD Homo sapiens R-HSA-5362768	3/55	0.263475	0.704671	1.7263	2.30253	PSMD9;SEL1L;PSMB8
Trafficking of AMPA receptors Homo sapiens R-HSA-399719	2/31	0.265845	0.704671	2.06288	2.73299	EPB41L1;MDM2
Glutamate Binding, Activation of AMPA Receptors and Synaptic Plasticity Homo sapiens R-HSA-399721	2/31	0.265845	0.704671	2.06288	2.73299	EPB41L1;MDM2
Inwardly rectifying K+ channels Homo sapiens R-HSA-1296065	2/31	0.265845	0.704671	2.06288	2.73299	KCNJ8;ABCC9
Apoptosis Homo sapiens R-HSA-109581	7/163	0.277657	0.71584	1.34377	1.72187	PSMD9;AKT3;HIST1H1E;VIM;SPTAN1;ADD1;PSMB8
Signaling by NOTCH2 Homo sapiens R-HSA-1980145	2/32	0.277969	0.71584	1.99401	2.55283	NOTCH2;MDK
Establishment of Sister Chromatid Cohesion Homo sapiens R-HSA-2468052	1/10	0.280673	0.71584	3.32183	4.22059	STAG2
Nef mediated downregulation of MHC class I complex cell surface expression Homo sapiens R-HSA-164940	1/10	0.280673	0.71584	3.32183	4.22059	HLA-A
ER Quality Control Compartment (ERQC) Homo sapiens R-HSA-901032	1/10	0.280673	0.71584	3.32183	4.22059	SEL1L
ATF6-alpha activates chaperone genes Homo sapiens R-HSA-381183	1/10	0.280673	0.71584	3.32183	4.22059	HSPA5
Regulated proteolysis of p75NTR Homo sapiens R-HSA-193692	1/10	0.280673	0.71584	3.32183	4.22059	NGFR
Signaling by FGFR3 fusions in cancer Homo sapiens R-HSA-8853334	1/10	0.280673	0.71584	3.32183	4.22059	PIK3R1
GP1b-IX-V activation signalling Homo sapiens R-HSA-430116	1/10	0.280673	0.71584	3.32183	4.22059	PIK3R1
eNOS activation Homo sapiens R-HSA-203615	1/10	0.280673	0.71584	3.32183	4.22059	CYGB
Acetylcholine regulates insulin secretion Homo sapiens R-HSA-399997	1/10	0.280673	0.71584	3.32183	4.22059	MARCKS
Hh mutants abrogate ligand secretion Homo sapiens R-HSA-5387390	3/57	0.281157	0.71584	1.66219	2.10905	PSMD9;SEL1L;PSMB8
Cargo concentration in the ER Homo sapiens R-HSA-5694530	2/33	0.29008	0.733732	1.92959	2.38806	F8;CTSC
CD28 co-stimulation Homo sapiens R-HSA-389356	2/33	0.29008	0.733732	1.92959	2.38806	AKT3;PIK3R1
Programmed Cell Death Homo sapiens R-HSA-5357801	7/166	0.292925	0.737865	1.31821	1.61855	PSMD9;AKT3;HIST1H1E;VIM;SPTAN1;ADD1;PSMB8
DNA Damage/Telomere Stress Induced Senescence Homo sapiens R-HSA-2559586	3/59	0.29894	0.737865	1.60266	1.93523	RB1;TINF2;HIST1H1E
HSF1-dependent transactivation Homo sapiens R-HSA-3371571	2/34	0.302165	0.737865	1.8692	2.23702	HSPA1B;HSPA1A
Synthesis of PIPs at the plasma membrane Homo sapiens R-HSA-1660499	2/34	0.302165	0.737865	1.8692	2.23702	PTEN;PIK3R1
Uptake and function of anthrax toxins Homo sapiens R-HSA-5210891	1/11	0.303991	0.737865	2.98949	3.55976	ANTXR2
Signaling by FGFR4 in disease Homo sapiens R-HSA-5655291	1/11	0.303991	0.737865	2.98949	3.55976	PIK3R1
MyD88 deficiency (TLR2/4) Homo sapiens R-HSA-5602498	1/11	0.303991	0.737865	2.98949	3.55976	CD36
IRAK4 deficiency (TLR2/4) Homo sapiens R-HSA-5603041	1/11	0.303991	0.737865	2.98949	3.55976	CD36
RHO GTPases activate IQGAPs Homo sapiens R-HSA-5626467	1/11	0.303991	0.737865	2.98949	3.55976	CTNNA1
Synthesis of IP2, IP, and Ins in the cytosol Homo sapiens R-HSA-1855183	1/11	0.303991	0.737865	2.98949	3.55976	IMPA2
Androgen biosynthesis Homo sapiens R-HSA-193048	1/11	0.303991	0.737865	2.98949	3.55976	CYP17A1
Tryptophan catabolism Homo sapiens R-HSA-71240	1/11	0.303991	0.737865	2.98949	3.55976	TDO2
Unfolded Protein Response (UPR) Homo sapiens R-HSA-381119	4/86	0.304107	0.737865	1.45963	1.7375	C19ORF10;HSPA5;ADD1;SEC31A
RHO GTPases activate PKNs Homo sapiens R-HSA-5625740	3/60	0.307856	0.744626	1.57446	1.85491	AR;MYH9;MYH10
Signaling by Insulin receptor Homo sapiens R-HSA-74752	12/311	0.309301	0.745791	1.20231	1.41084	PDGFRB;PSMD9;KITLG;SPRED1;RASA1;FN1;GFRA1;PIK3R1;SPTAN1;SPTBN1;PSMB8;VCL
Platelet homeostasis Homo sapiens R-HSA-418346	4/87	0.311449	0.748639	1.44197	1.68208	GUCY1A3;GUCY1B3;GUCY1A2;PRKG1
RHO GTPase Effectors Homo sapiens R-HSA-195258	10/255	0.314149	0.749032	1.22238	1.41538	CYFIP1;AR;RPS27;CTTN;ROCK2;TAOK1;CTNNA1;MYH9;MYH10;ACTG1
Constitutive Signaling by Aberrant PI3K in Cancer Homo sapiens R-HSA-2219530	3/61	0.316781	0.749032	1.54723	1.77862	PDGFRB;KITLG;PIK3R1
Ca2+ pathway Homo sapiens R-HSA-4086398	3/61	0.316781	0.749032	1.54723	1.77862	AGO3;AGO2;PRKG1
Biological oxidations Homo sapiens R-HSA-211859	8/199	0.31781	0.749032	1.25399	1.43745	GGT5;GSTM3;ALDH2;GSTA1;EPHX1;ALDH1A1;CYP51A1;CYP17A1
RHO GTPases Activate WASPs and WAVEs Homo sapiens R-HSA-5663213	2/36	0.326215	0.749032	1.75906	1.9705	CYFIP1;ACTG1
Erythrocytes take up carbon dioxide and release oxygen Homo sapiens R-HSA-1237044	1/12	0.326554	0.749032	2.71758	3.0414	HBB
O2/CO2 exchange in erythrocytes Homo sapiens R-HSA-1480926	1/12	0.326554	0.749032	2.71758	3.0414	HBB
Hyaluronan uptake and degradation Homo sapiens R-HSA-2160916	1/12	0.326554	0.749032	2.71758	3.0414	CD44
ATF6-alpha activates chaperones Homo sapiens R-HSA-381033	1/12	0.326554	0.749032	2.71758	3.0414	HSPA5
Inhibition of replication initiation of damaged DNA by RB1/E2F1 Homo sapiens R-HSA-113501	1/12	0.326554	0.749032	2.71758	3.0414	RB1
NOTCH2 intracellular domain regulates transcription Homo sapiens R-HSA-2197563	1/12	0.326554	0.749032	2.71758	3.0414	NOTCH2
PECAM1 interactions Homo sapiens R-HSA-210990	1/12	0.326554	0.749032	2.71758	3.0414	ITGAV
The NLRP3 inflammasome Homo sapiens R-HSA-844456	1/12	0.326554	0.749032	2.71758	3.0414	TXNIP
Vitamin B5 (pantothenate) metabolism Homo sapiens R-HSA-199220	1/12	0.326554	0.749032	2.71758	3.0414	PANK3
TCR signaling Homo sapiens R-HSA-202403	5/118	0.335954	0.749032	1.32392	1.44411	PSMD9;PTEN;PIK3R1;PAG1;PSMB8
FCERI mediated MAPK activation Homo sapiens R-HSA-2871796	11/289	0.335975	0.749032	1.18481	1.2923	PDGFRB;PSMD9;KITLG;SPRED1;RASA1;FN1;GFRA1;SPTAN1;SPTBN1;PSMB8;VCL
Platelet Aggregation (Plug Formation) Homo sapiens R-HSA-76009	2/37	0.33816	0.749032	1.70871	1.85265	FN1;ADRA2B
Steroid hormones Homo sapiens R-HSA-209943	2/37	0.33816	0.749032	1.70871	1.85265	STAR;CYP17A1
Adaptive Immune System Homo sapiens R-HSA-1280218	27/762	0.34331	0.749032	1.10127	1.17739	IFITM1;CD40;PTEN;UBR2;PIK3R1;PSMD9;RNF213;AKT3;ITGAV;CD36;PRKG1;PAG1;CTSC;SEC31A;PDGFRB;HSPA5;HLA-B;HLA-C;HLA-A;PSMB8;HLA-E;TAPBP;KITLG;AGO3;AGO2;CANX;MDM2
Hedgehog ligand biogenesis Homo sapiens R-HSA-5358346	3/64	0.34356	0.749032	1.47091	1.57151	PSMD9;SEL1L;PSMB8
MAPK6/MAPK4 signaling Homo sapiens R-HSA-5687128	4/92	0.348346	0.749032	1.35968	1.43387	PSMD9;AGO3;AGO2;PSMB8
Cytosolic iron-sulfur cluster assembly Homo sapiens R-HSA-2564830	1/13	0.348387	0.749032	2.49098	2.6266	FAM96B
Mitotic Telophase/Cytokinesis Homo sapiens R-HSA-68884	1/13	0.348387	0.749032	2.49098	2.6266	STAG2
IRF3-mediated induction of type I IFN Homo sapiens R-HSA-3270619	1/13	0.348387	0.749032	2.49098	2.6266	IFI16
Activation of DNA fragmentation factor Homo sapiens R-HSA-211227	1/13	0.348387	0.749032	2.49098	2.6266	HIST1H1E
Apoptosis induced DNA fragmentation Homo sapiens R-HSA-140342	1/13	0.348387	0.749032	2.49098	2.6266	HIST1H1E
NICD traffics to nucleus Homo sapiens R-HSA-157052	1/13	0.348387	0.749032	2.49098	2.6266	NOTCH2
Notch-HLH transcription pathway Homo sapiens R-HSA-350054	1/13	0.348387	0.749032	2.49098	2.6266	NOTCH2
p75NTR recruits signalling complexes Homo sapiens R-HSA-209543	1/13	0.348387	0.749032	2.49098	2.6266	NGFR
NF-kB is activated and signals survival Homo sapiens R-HSA-209560	1/13	0.348387	0.749032	2.49098	2.6266	NGFR
FGFRL1 modulation of FGFR1 signaling Homo sapiens R-HSA-5658623	1/13	0.348387	0.749032	2.49098	2.6266	SPRED1
Downregulation of ERBB2:ERBB3 signaling Homo sapiens R-HSA-1358803	1/13	0.348387	0.749032	2.49098	2.6266	AKT3
Advanced glycosylation endproduct receptor signaling Homo sapiens R-HSA-879415	1/13	0.348387	0.749032	2.49098	2.6266	LGALS3
TNFR1-induced proapoptotic signaling Homo sapiens R-HSA-5357786	1/13	0.348387	0.749032	2.49098	2.6266	TNFRSF1A
Platelet Adhesion to exposed collagen Homo sapiens R-HSA-75892	1/13	0.348387	0.749032	2.49098	2.6266	ITGA1
Synthesis, secretion, and inactivation of Glucose-dependent Insulinotropic Polypeptide (GIP) Homo sapiens R-HSA-400511	1/13	0.348387	0.749032	2.49098	2.6266	SPCS3
alpha-linolenic (omega3) and linoleic (omega6) acid metabolism Homo sapiens R-HSA-2046104	1/13	0.348387	0.749032	2.49098	2.6266	ELOVL2
alpha-linolenic acid (ALA) metabolism Homo sapiens R-HSA-2046106	1/13	0.348387	0.749032	2.49098	2.6266	ELOVL2
MAP2K and MAPK activation Homo sapiens R-HSA-5674135	2/38	0.35004	0.750501	1.66116	1.74374	FN1;VCL
Rho GTPase cycle Homo sapiens R-HSA-194840	5/122	0.361722	0.770897	1.2784	1.29998	ARHGEF12;DLC1;ARHGDIB;ARHGAP15;A2M
SUMOylation of transcription factors Homo sapiens R-HSA-3232118	1/14	0.369513	0.770897	2.29925	2.28906	MDM2
Early Phase of HIV Life Cycle Homo sapiens R-HSA-162594	1/14	0.369513	0.770897	2.29925	2.28906	PSIP1
Regulation of TP53 Activity through Association with Co-factors Homo sapiens R-HSA-6804759	1/14	0.369513	0.770897	2.29925	2.28906	AKT3
Receptor-ligand binding initiates the second proteolytic cleavage of Notch receptor Homo sapiens R-HSA-156988	1/14	0.369513	0.770897	2.29925	2.28906	NOTCH2
Repression of WNT target genes Homo sapiens R-HSA-4641265	1/14	0.369513	0.770897	2.29925	2.28906	AES
Inhibition of adenylate cyclase pathway Homo sapiens R-HSA-997269	1/14	0.369513	0.770897	2.29925	2.28906	GNAI2
Adenylate cyclase inhibitory pathway Homo sapiens R-HSA-170670	1/14	0.369513	0.770897	2.29925	2.28906	GNAI2
Lysosphingolipid and LPA receptors Homo sapiens R-HSA-419408	1/14	0.369513	0.770897	2.29925	2.28906	S1PR3
Glutathione synthesis and recycling Homo sapiens R-HSA-174403	1/14	0.369513	0.770897	2.29925	2.28906	GGT5
Cellular response to heat stress Homo sapiens R-HSA-3371556	4/96	0.377918	0.78193	1.3003	1.26529	C11ORF73;HSPA5;HSPA1B;HSPA1A
COPII (Coat Protein 2) Mediated Vesicle Transport Homo sapiens R-HSA-204005	3/68	0.379105	0.78193	1.38011	1.33863	F8;CTSC;SEC31A
Cyclin E associated events during G1/S transition Homo sapiens R-HSA-69202	3/68	0.379105	0.78193	1.38011	1.33863	RB1;PSMD9;PSMB8
Host Interactions with Influenza Factors Homo sapiens R-HSA-168253	2/41	0.385206	0.78193	1.53314	1.46258	TGFB1;KPNA5
Cyclin A:Cdk2-associated events at S phase entry Homo sapiens R-HSA-69656	3/69	0.387934	0.78193	1.35913	1.28699	RB1;PSMD9;PSMB8
Disorders of transmembrane transporters Homo sapiens R-HSA-5619115	1/15	0.389955	0.78193	2.13491	2.01049	AVPR1A
mRNA decay by 5' to 3' exoribonuclease Homo sapiens R-HSA-430039	1/15	0.389955	0.78193	2.13491	2.01049	DDX6
Activation of BAD and translocation to mitochondria Homo sapiens R-HSA-111447	1/15	0.389955	0.78193	2.13491	2.01049	AKT3
Regulation of innate immune responses to cytosolic DNA Homo sapiens R-HSA-3134975	1/15	0.389955	0.78193	2.13491	2.01049	TRIM56
NRIF signals cell death from the nucleus Homo sapiens R-HSA-205043	1/15	0.389955	0.78193	2.13491	2.01049	NGFR
Signaling by EGFRvIII in Cancer Homo sapiens R-HSA-5637812	1/15	0.389955	0.78193	2.13491	2.01049	PIK3R1
Constitutive Signaling by EGFRvIII Homo sapiens R-HSA-5637810	1/15	0.389955	0.78193	2.13491	2.01049	PIK3R1
GRB2:SOS provides linkage to MAPK signaling for Integrins Homo sapiens R-HSA-354194	1/15	0.389955	0.78193	2.13491	2.01049	FN1
p130Cas linkage to MAPK signaling for integrins Homo sapiens R-HSA-372708	1/15	0.389955	0.78193	2.13491	2.01049	FN1
Eicosanoid ligand-binding receptors Homo sapiens R-HSA-391903	1/15	0.389955	0.78193	2.13491	2.01049	CYSLTR2
Signaling by Interleukins Homo sapiens R-HSA-449147	14/392	0.393173	0.783371	1.10842	1.03472	PDGFRB;HGF;FN1;GFRA1;PIK3R1;PSMB8;PSMD9;KITLG;SPRED1;TXLNA;RASA1;SPTAN1;SPTBN1;VCL
Switching of origins to a post-replicative state Homo sapiens R-HSA-69052	3/70	0.396732	0.783371	1.33877	1.23769	RB1;PSMD9;PSMB8
Orc1 removal from chromatin Homo sapiens R-HSA-68949	3/70	0.396732	0.783371	1.33877	1.23769	RB1;PSMD9;PSMB8
Signaling by Retinoic Acid Homo sapiens R-HSA-5362517	2/42	0.396746	0.783371	1.49474	1.38182	FABP5;ALDH1A1
Fatty Acyl-CoA Biosynthesis Homo sapiens R-HSA-75105	2/42	0.396746	0.783371	1.49474	1.38182	SCD;ELOVL2
Activation of gene expression by SREBF (SREBP) Homo sapiens R-HSA-2426168	2/42	0.396746	0.783371	1.49474	1.38182	SCD;CYP51A1
Immunoregulatory interactions between a Lymphoid and a non-Lymphoid cell Homo sapiens R-HSA-198933	6/157	0.399539	0.78582	1.1884	1.09029	IFITM1;CD40;HLA-B;HLA-C;HLA-A;HLA-E
Downstream TCR signaling Homo sapiens R-HSA-202424	4/99	0.400017	0.78582	1.25904	1.15359	PSMD9;PTEN;PIK3R1;PSMB8
STING mediated induction of host immune responses Homo sapiens R-HSA-1834941	1/16	0.409735	0.79086	1.99248	1.77778	IFI16
p75NTR signals via NF-kB Homo sapiens R-HSA-193639	1/16	0.409735	0.79086	1.99248	1.77778	NGFR
PI3K events in ERBB2 signaling Homo sapiens R-HSA-1963642	1/16	0.409735	0.79086	1.99248	1.77778	PIK3R1
Regulation of KIT signaling Homo sapiens R-HSA-1433559	1/16	0.409735	0.79086	1.99248	1.77778	KITLG
Rap1 signalling Homo sapiens R-HSA-392517	1/16	0.409735	0.79086	1.99248	1.77778	PRKG1
Sema3A PAK dependent Axon repulsion Homo sapiens R-HSA-399954	1/16	0.409735	0.79086	1.99248	1.77778	NRP1
Acyl chain remodelling of PI Homo sapiens R-HSA-1482922	1/16	0.409735	0.79086	1.99248	1.77778	PLA2G16
Removal of licensing factors from origins Homo sapiens R-HSA-69300	3/72	0.414222	0.797532	1.29983	1.14561	RB1;PSMD9;PSMB8
SUMOylation of DNA replication proteins Homo sapiens R-HSA-4615885	2/44	0.419518	0.803731	1.42341	1.23644	TOP2B;TOP1
Inositol phosphate metabolism Homo sapiens R-HSA-1483249	2/44	0.419518	0.803731	1.42341	1.23644	IMPA2;PTEN
Cellular Senescence Homo sapiens R-HSA-2559583	6/161	0.422695	0.805295	1.15749	0.996721	RB1;AGO3;TINF2;MDM2;HIST1H1E;ETS1
Hyaluronan metabolism Homo sapiens R-HSA-2142845	1/17	0.428875	0.805295	1.86785	1.5813	CD44
Synthesis, secretion, and deacylation of Ghrelin Homo sapiens R-HSA-422085	1/17	0.428875	0.805295	1.86785	1.5813	SPCS3
Chylomicron-mediated lipid transport Homo sapiens R-HSA-174800	1/17	0.428875	0.805295	1.86785	1.5813	LPL
Inflammasomes Homo sapiens R-HSA-622312	1/17	0.428875	0.805295	1.86785	1.5813	TXNIP
Acyl chain remodelling of PS Homo sapiens R-HSA-1482801	1/17	0.428875	0.805295	1.86785	1.5813	PLA2G16
Gastrin-CREB signalling pathway via PKC and MAPK Homo sapiens R-HSA-881907	15/432	0.429161	0.805295	1.07601	0.910223	PDGFRB;ANXA1;FN1;GFRA1;PIK3R1;AVPR1A;PSMB8;PSMD9;KITLG;SPRED1;CYSLTR2;RASA1;SPTAN1;SPTBN1;VCL
ABC-family proteins mediated transport Homo sapiens R-HSA-382556	2/45	0.430739	0.805295	1.39024	1.17093	EIF2S3;ABCC9
Signaling by ERBB2 Homo sapiens R-HSA-1227986	2/45	0.430739	0.805295	1.39024	1.17093	AKT3;PIK3R1
NRAGE signals death through JNK Homo sapiens R-HSA-193648	2/45	0.430739	0.805295	1.39024	1.17093	NGFR;ARHGEF12
Regulation of DNA replication Homo sapiens R-HSA-69304	3/75	0.44014	0.816198	1.24548	1.02212	RB1;PSMD9;PSMB8
G alpha (12/13) signalling events Homo sapiens R-HSA-416482	3/75	0.44014	0.816198	1.24548	1.02212	ARHGEF12;ROCK2;PIK3R1
DNA Damage Bypass Homo sapiens R-HSA-73893	2/46	0.441844	0.816198	1.35857	1.10968	UFD1L;CUL4B
Scavenging of heme from plasma Homo sapiens R-HSA-2168880	2/46	0.441844	0.816198	1.35857	1.10968	LRP1;HBB
G alpha (z) signalling events Homo sapiens R-HSA-418597	2/46	0.441844	0.816198	1.35857	1.10968	ADRA2B;GNAI2
Miscellaneous transport and binding events Homo sapiens R-HSA-5223345	1/18	0.447395	0.816707	1.75789	1.41389	ADD1
Signaling by cytosolic FGFR1 fusion mutants Homo sapiens R-HSA-1839117	1/18	0.447395	0.816707	1.75789	1.41389	PIK3R1
Tie2 Signaling Homo sapiens R-HSA-210993	1/18	0.447395	0.816707	1.75789	1.41389	PIK3R1
Regulation of signaling by CBL Homo sapiens R-HSA-912631	1/18	0.447395	0.816707	1.75789	1.41389	PIK3R1
cGMP effects Homo sapiens R-HSA-418457	1/18	0.447395	0.816707	1.75789	1.41389	PRKG1
G beta:gamma signalling through PI3Kgamma Homo sapiens R-HSA-392451	2/48	0.463686	0.837568	1.29937	0.998624	AKT3;PIK3R1
TP53 Regulates Transcription of Genes Involved in Cytochrome C Release Homo sapiens R-HSA-6803204	1/19	0.465316	0.837568	1.66014	1.27007	BNIP3L
Translesion Synthesis by POLH Homo sapiens R-HSA-110320	1/19	0.465316	0.837568	1.66014	1.27007	UFD1L
Constitutive Signaling by Ligand-Responsive EGFR Cancer Variants Homo sapiens R-HSA-1236382	1/19	0.465316	0.837568	1.66014	1.27007	PIK3R1
Signaling by Ligand-Responsive EGFR Variants in Cancer Homo sapiens R-HSA-5637815	1/19	0.465316	0.837568	1.66014	1.27007	PIK3R1
Signaling by EGFR in Cancer Homo sapiens R-HSA-1643713	1/19	0.465316	0.837568	1.66014	1.27007	PIK3R1
Regulation of activated PAK-2p34 by proteasome mediated degradation Homo sapiens R-HSA-211733	2/49	0.474418	0.849998	1.27166	0.948232	PSMD9;PSMB8
Cross-presentation of soluble exogenous antigens (endosomes) Homo sapiens R-HSA-1236978	2/49	0.474418	0.849998	1.27166	0.948232	PSMD9;PSMB8
Complement cascade Homo sapiens R-HSA-166658	3/80	0.482297	0.851255	1.1643	0.849003	COLEC11;C1R;CD46
Regulation of gene expression in beta cells Homo sapiens R-HSA-210745	1/20	0.482656	0.851255	1.57268	1.14562	AKT3
Synthesis, secretion, and inactivation of Glucagon-like Peptide-1 (GLP-1) Homo sapiens R-HSA-381771	1/20	0.482656	0.851255	1.57268	1.14562	SPCS3
Hormone-sensitive lipase (HSL)-mediated triacylglycerol hydrolysis Homo sapiens R-HSA-163560	1/20	0.482656	0.851255	1.57268	1.14562	FABP5
CDK-mediated phosphorylation and removal of Cdc6 Homo sapiens R-HSA-69017	2/50	0.485017	0.851255	1.2451	0.900916	PSMD9;PSMB8
Ubiquitin-dependent degradation of Cyclin D1 Homo sapiens R-HSA-69229	2/50	0.485017	0.851255	1.2451	0.900916	PSMD9;PSMB8
Ubiquitin-dependent degradation of Cyclin D Homo sapiens R-HSA-75815	2/50	0.485017	0.851255	1.2451	0.900916	PSMD9;PSMB8
Regulation of Apoptosis Homo sapiens R-HSA-169911	2/50	0.485017	0.851255	1.2451	0.900916	PSMD9;PSMB8
Regulation of ornithine decarboxylase (ODC) Homo sapiens R-HSA-350562	2/50	0.485017	0.851255	1.2451	0.900916	PSMD9;PSMB8
Neurotransmitter Receptor Binding And Downstream Transmission In The Postsynaptic Cell Homo sapiens R-HSA-112314	5/142	0.489155	0.853339	1.09063	0.779886	RRAS;EPB41L1;MDM2;NPTN;GNAI2
Vpu mediated degradation of CD4 Homo sapiens R-HSA-180534	2/51	0.495484	0.853339	1.21962	0.856446	PSMD9;PSMB8
Autodegradation of the E3 ubiquitin ligase COP1 Homo sapiens R-HSA-349425	2/51	0.495484	0.853339	1.21962	0.856446	PSMD9;PSMB8
G-protein beta:gamma signalling Homo sapiens R-HSA-397795	2/51	0.495484	0.853339	1.21962	0.856446	AKT3;PIK3R1
Ion homeostasis Homo sapiens R-HSA-5578775	2/51	0.495484	0.853339	1.21962	0.856446	ASPH;ABCC9
Degradation of beta-catenin by the destruction complex Homo sapiens R-HSA-195253	3/82	0.498735	0.853339	1.13471	0.789392	PSMD9;PSMB8;AES
Nef-mediates down modulation of cell surface receptors by recruiting them to clathrin adapters Homo sapiens R-HSA-164938	1/21	0.499435	0.853339	1.49397	1.03723	HLA-A
TP53 regulates transcription of additional cell cycle genes whose exact role in the p53 pathway remain uncertain Homo sapiens R-HSA-6804115	1/21	0.499435	0.853339	1.49397	1.03723	CNOT2
ERK/MAPK targets Homo sapiens R-HSA-198753	1/21	0.499435	0.853339	1.49397	1.03723	MEF2A
Synthesis of very long-chain fatty acyl-CoAs Homo sapiens R-HSA-75876	1/21	0.499435	0.853339	1.49397	1.03723	ELOVL2
Synthesis of Leukotrienes (LT) and Eoxins (EX) Homo sapiens R-HSA-2142691	1/21	0.499435	0.853339	1.49397	1.03723	GGT5
Aflatoxin activation and detoxification Homo sapiens R-HSA-5423646	1/21	0.499435	0.853339	1.49397	1.03723	GGT5
Beta-catenin independent WNT signaling Homo sapiens R-HSA-3858494	5/144	0.501482	0.85495	1.07483	0.741833	PSMD9;AGO3;AGO2;PRKG1;PSMB8
p53-Independent DNA Damage Response Homo sapiens R-HSA-69610	2/52	0.505813	0.855219	1.19517	0.814614	PSMD9;PSMB8
p53-Independent G1/S DNA damage checkpoint Homo sapiens R-HSA-69613	2/52	0.505813	0.855219	1.19517	0.814614	PSMD9;PSMB8
Ubiquitin Mediated Degradation of Phosphorylated Cdc25A Homo sapiens R-HSA-69601	2/52	0.505813	0.855219	1.19517	0.814614	PSMD9;PSMB8
PI5P, PP2A and IER3 Regulate PI3K/AKT Signaling Homo sapiens R-HSA-6811558	3/83	0.506855	0.855219	1.12047	0.76139	PDGFRB;KITLG;PIK3R1
RA biosynthesis pathway Homo sapiens R-HSA-5365859	1/22	0.51567	0.855219	1.42276	0.942276	ALDH1A1
Common Pathway of Fibrin Clot Formation Homo sapiens R-HSA-140875	1/22	0.51567	0.855219	1.42276	0.942276	F8
CTLA4 inhibitory signaling Homo sapiens R-HSA-389513	1/22	0.51567	0.855219	1.42276	0.942276	AKT3
Signaling by FGFR3 point mutants in cancer Homo sapiens R-HSA-8853338	1/22	0.51567	0.855219	1.42276	0.942276	PIK3R1
Signaling by FGFR3 in disease Homo sapiens R-HSA-5655332	1/22	0.51567	0.855219	1.42276	0.942276	PIK3R1
ADP signalling through P2Y purinoceptor 12 Homo sapiens R-HSA-392170	1/22	0.51567	0.855219	1.42276	0.942276	GNAI2
Formation of TC-NER Pre-Incision Complex Homo sapiens R-HSA-6781823	2/53	0.516004	0.855219	1.17167	0.775227	UVSSA;CUL4B
Vif-mediated degradation of APOBEC3G Homo sapiens R-HSA-180585	2/53	0.516004	0.855219	1.17167	0.775227	PSMD9;PSMB8
GPVI-mediated activation cascade Homo sapiens R-HSA-114604	2/53	0.516004	0.855219	1.17167	0.775227	AKT3;PIK3R1
Regulation of lipid metabolism by Peroxisome proliferator-activated receptor alpha (PPARalpha) Homo sapiens R-HSA-400206	4/116	0.520988	0.856849	1.06699	0.695708	NCOR2;FHL2;CD36;CTGF
Metabolism of amino acids and derivatives Homo sapiens R-HSA-71291	11/335	0.525125	0.856849	1.01415	0.653231	PSMD9;RPL7A;RPS27;TDO2;PHGDH;RPL37;CSAD;RPS21;RPL6;PSMB8;RPS12
SCF-beta-TrCP mediated degradation of Emi1 Homo sapiens R-HSA-174113	2/54	0.526055	0.856849	1.14908	0.738113	PSMD9;PSMB8
Degradation of AXIN Homo sapiens R-HSA-4641257	2/54	0.526055	0.856849	1.14908	0.738113	PSMD9;PSMB8
Transmission across Chemical Synapses Homo sapiens R-HSA-112315	7/211	0.528398	0.856849	1.02502	0.653868	RRAS;ALDH2;EPB41L1;MDM2;NPTN;SLC38A2;GNAI2
Regulation of mRNA stability by proteins that bind AU-rich elements Homo sapiens R-HSA-450531	3/86	0.530794	0.856849	1.0798	0.683925	PSMD9;PSMB8;HSPA1A
Cell junction organization Homo sapiens R-HSA-446728	3/86	0.530794	0.856849	1.0798	0.683925	CTNNA1;FERMT2;LIMS1
The canonical retinoid cycle in rods (twilight vision) Homo sapiens R-HSA-2453902	1/23	0.531379	0.856849	1.35802	0.858645	RBP1
Regulation of TP53 Activity through Acetylation Homo sapiens R-HSA-6804758	1/23	0.531379	0.856849	1.35802	0.858645	AKT3
Downregulation of SMAD2/3:SMAD4 transcriptional activity Homo sapiens R-HSA-2173795	1/23	0.531379	0.856849	1.35802	0.858645	NCOR2
Incretin synthesis, secretion, and inactivation Homo sapiens R-HSA-400508	1/23	0.531379	0.856849	1.35802	0.858645	SPCS3
Signaling by BMP Homo sapiens R-HSA-201451	1/23	0.531379	0.856849	1.35802	0.858645	SMAD5
Acyl chain remodelling of PE Homo sapiens R-HSA-1482839	1/23	0.531379	0.856849	1.35802	0.858645	PLA2G16
Regulation of cholesterol biosynthesis by SREBP (SREBF) Homo sapiens R-HSA-1655829	2/55	0.535964	0.862445	1.12734	0.703112	SCD;CYP51A1
Degradation of DVL Homo sapiens R-HSA-4641258	2/56	0.545729	0.865139	1.10641	0.670078	PSMD9;PSMB8
Glutamate Neurotransmitter Release Cycle Homo sapiens R-HSA-210500	1/24	0.54658	0.865139	1.2989	0.784635	SLC38A2
TNFs bind their physiological receptors Homo sapiens R-HSA-5669034	1/24	0.54658	0.865139	1.2989	0.784635	TNFRSF1A
Phosphorylation of CD3 and TCR zeta chains Homo sapiens R-HSA-202427	1/24	0.54658	0.865139	1.2989	0.784635	PAG1
Diseases associated with the TLR signaling cascade Homo sapiens R-HSA-5602358	1/24	0.54658	0.865139	1.2989	0.784635	CD36
Diseases of Immune System Homo sapiens R-HSA-5260271	1/24	0.54658	0.865139	1.2989	0.784635	CD36
Nuclear Events (kinase and transcription factor activation) Homo sapiens R-HSA-198725	1/24	0.54658	0.865139	1.2989	0.784635	MEF2A
Insulin processing Homo sapiens R-HSA-264876	1/24	0.54658	0.865139	1.2989	0.784635	CPE
Fcgamma receptor (FCGR) dependent phagocytosis Homo sapiens R-HSA-2029480	4/120	0.547811	0.865317	1.02999	0.619871	CYFIP1;MYH9;PIK3R1;ACTG1
Regulation of TP53 Activity through Phosphorylation Homo sapiens R-HSA-6804756	3/89	0.554067	0.871728	1.04197	0.61525	TAF9;MDM2;MDM4
Glycosaminoglycan metabolism Homo sapiens R-HSA-1630316	4/121	0.554393	0.871728	1.02113	0.602344	LUM;PRELP;CHST2;CD44
Meiotic synapsis Homo sapiens R-HSA-1221632	2/57	0.55535	0.871728	1.08624	0.638878	STAG2;TINF2
Amino acid synthesis and interconversion (transamination) Homo sapiens R-HSA-70614	1/25	0.561289	0.871728	1.24472	0.71885	PHGDH
Basigin interactions Homo sapiens R-HSA-210991	1/25	0.561289	0.871728	1.24472	0.71885	SLC3A2
Synthesis of IP3 and IP4 in the cytosol Homo sapiens R-HSA-1855204	1/25	0.561289	0.871728	1.24472	0.71885	PTEN
Acyl chain remodelling of PC Homo sapiens R-HSA-1482788	1/25	0.561289	0.871728	1.24472	0.71885	PLA2G16
Sulfur amino acid metabolism Homo sapiens R-HSA-1614635	1/25	0.561289	0.871728	1.24472	0.71885	CSAD
NIK-->noncanonical NF-kB signaling Homo sapiens R-HSA-5676590	2/58	0.564825	0.871728	1.06678	0.609389	PSMD9;PSMB8
CDT1 association with the CDC6:ORC:origin complex Homo sapiens R-HSA-68827	2/58	0.564825	0.871728	1.06678	0.609389	PSMD9;PSMB8
Initial triggering of complement Homo sapiens R-HSA-166663	2/58	0.564825	0.871728	1.06678	0.609389	COLEC11;C1R
S Phase Homo sapiens R-HSA-69242	4/124	0.573829	0.871728	0.995445	0.552893	RB1;PSMD9;STAG2;PSMB8
Degradation of GLI1 by the proteasome Homo sapiens R-HSA-5610780	2/59	0.574154	0.871728	1.04801	0.581498	PSMD9;PSMB8
GLI3 is processed to GLI3R by the proteasome Homo sapiens R-HSA-5610785	2/59	0.574154	0.871728	1.04801	0.581498	PSMD9;PSMB8
Degradation of GLI2 by the proteasome Homo sapiens R-HSA-5610783	2/59	0.574154	0.871728	1.04801	0.581498	PSMD9;PSMB8
The role of GTSE1 in G2/M progression after G2 checkpoint Homo sapiens R-HSA-8852276	2/59	0.574154	0.871728	1.04801	0.581498	PSMD9;PSMB8
SCF(Skp2)-mediated degradation of p27/p21 Homo sapiens R-HSA-187577	2/59	0.574154	0.871728	1.04801	0.581498	PSMD9;PSMB8
Recycling pathway of L1 Homo sapiens R-HSA-437239	1/26	0.575521	0.871728	1.19487	0.660141	DPYSL2
TNFR1-induced NFkappaB signaling pathway Homo sapiens R-HSA-5357956	1/26	0.575521	0.871728	1.19487	0.660141	TNFRSF1A
WNT ligand biogenesis and trafficking Homo sapiens R-HSA-3238698	1/26	0.575521	0.871728	1.19487	0.660141	WNT6
Regulation of Complement cascade Homo sapiens R-HSA-977606	1/26	0.575521	0.871728	1.19487	0.660141	CD46
PI Metabolism Homo sapiens R-HSA-1483255	2/60	0.583337	0.881842	1.02989	0.555102	PTEN;PIK3R1
Uptake and actions of bacterial toxins Homo sapiens R-HSA-5339562	1/27	0.589292	0.883937	1.14885	0.607553	ANTXR2
EGFR downregulation Homo sapiens R-HSA-182971	1/27	0.589292	0.883937	1.14885	0.607553	SPRY1
Integrin alphaIIb beta3 signaling Homo sapiens R-HSA-354192	1/27	0.589292	0.883937	1.14885	0.607553	FN1
CREB phosphorylation through the activation of Ras Homo sapiens R-HSA-442742	1/27	0.589292	0.883937	1.14885	0.607553	RRAS
Dectin-1 mediated noncanonical NF-kB signaling Homo sapiens R-HSA-5607761	2/61	0.592373	0.885129	1.01238	0.530103	PSMD9;PSMB8
Cell death signalling via NRAGE, NRIF and NADE Homo sapiens R-HSA-204998	2/61	0.592373	0.885129	1.01238	0.530103	NGFR;ARHGEF12
Gap-filling DNA repair synthesis and ligation in TC-NER Homo sapiens R-HSA-6782210	2/62	0.601262	0.88674	0.995459	0.506415	UVSSA;CUL4B
Autodegradation of Cdh1 by Cdh1:APC/C Homo sapiens R-HSA-174084	2/62	0.601262	0.88674	0.995459	0.506415	PSMD9;PSMB8
Cytochrome P450 - arranged by substrate type Homo sapiens R-HSA-211897	2/62	0.601262	0.88674	0.995459	0.506415	CYP51A1;CYP17A1
The role of Nef in HIV-1 replication and disease pathogenesis Homo sapiens R-HSA-164952	1/28	0.602617	0.88674	1.10625	0.560285	HLA-A
PERK regulates gene expression Homo sapiens R-HSA-381042	1/28	0.602617	0.88674	1.10625	0.560285	HSPA5
Recognition of DNA damage by PCNA-containing replication complex Homo sapiens R-HSA-110314	1/28	0.602617	0.88674	1.10625	0.560285	CUL4B
G-protein activation Homo sapiens R-HSA-202040	1/28	0.602617	0.88674	1.10625	0.560285	GNAI2
Adrenaline,noradrenaline inhibits insulin secretion Homo sapiens R-HSA-400042	1/28	0.602617	0.88674	1.10625	0.560285	GNAI2
Host Interactions of HIV factors Homo sapiens R-HSA-162909	4/129	0.605132	0.888752	0.955379	0.479895	PSMD9;PSIP1;HLA-A;PSMB8
Separation of Sister Chromatids Homo sapiens R-HSA-2467813	5/162	0.606284	0.888757	0.950709	0.475742	PSMD9;RPS27;STAG2;TAOK1;PSMB8
Dual incision in TC-NER Homo sapiens R-HSA-6782135	2/63	0.610003	0.889633	0.979089	0.483955	UVSSA;CUL4B
Asymmetric localization of PCP proteins Homo sapiens R-HSA-4608870	2/63	0.610003	0.889633	0.979089	0.483955	PSMD9;PSMB8
Visual phototransduction Homo sapiens R-HSA-2187338	3/97	0.612629	0.889633	0.952895	0.466915	LRP1;RBP1;LPL
Synthesis of DNA Homo sapiens R-HSA-69239	3/97	0.612629	0.889633	0.952895	0.466915	RB1;PSMD9;PSMB8
Regulation of actin dynamics for phagocytic cup formation Homo sapiens R-HSA-2029482	3/97	0.612629	0.889633	0.952895	0.466915	CYFIP1;MYH9;ACTG1
Activation of BH3-only proteins Homo sapiens R-HSA-114452	1/29	0.61551	0.890476	1.06668	0.517665	AKT3
YAP1- and WWTR1 (TAZ)-stimulated gene expression Homo sapiens R-HSA-2032785	1/29	0.61551	0.890476	1.06668	0.517665	CTGF
Transport of inorganic cations/anions and amino acids/oligopeptides Homo sapiens R-HSA-425393	3/99	0.626436	0.901782	0.932946	0.436347	SLC3A2;SLC38A2;SLC7A2
Resolution of Sister Chromatid Cohesion Homo sapiens R-HSA-2500257	3/99	0.626436	0.901782	0.932946	0.436347	RPS27;STAG2;TAOK1
Activated NOTCH1 Transmits Signal to the Nucleus Homo sapiens R-HSA-2122948	1/30	0.627985	0.901782	1.02985	0.479124	DLK1
MAPK targets/ Nuclear events mediated by MAP kinases Homo sapiens R-HSA-450282	1/30	0.627985	0.901782	1.02985	0.479124	MEF2A
Phase II conjugation Homo sapiens R-HSA-156580	3/100	0.633212	0.902375	0.92328	0.421893	GGT5;GSTM3;GSTA1
APC/C:Cdc20 mediated degradation of Securin Homo sapiens R-HSA-174154	2/66	0.635349	0.902375	0.93305	0.423213	PSMD9;PSMB8
Activation of NF-kappaB in B cells Homo sapiens R-HSA-1169091	2/66	0.635349	0.902375	0.93305	0.423213	PSMD9;PSMB8
Cytosolic sensors of pathogen-associated DNA Homo sapiens R-HSA-1834949	2/66	0.635349	0.902375	0.93305	0.423213	IFI16;TRIM56
Triglyceride Biosynthesis Homo sapiens R-HSA-75109	2/66	0.635349	0.902375	0.93305	0.423213	SCD;ELOVL2
Export of Viral Ribonucleoproteins from Nucleus Homo sapiens R-HSA-168274	1/31	0.640057	0.902375	0.995466	0.444176	HSPA1A
Packaging Of Telomere Ends Homo sapiens R-HSA-171306	1/31	0.640057	0.902375	0.995466	0.444176	TINF2
FGFR1 mutant receptor activation Homo sapiens R-HSA-1839124	1/31	0.640057	0.902375	0.995466	0.444176	PIK3R1
Regulation of TNFR1 signaling Homo sapiens R-HSA-5357905	1/31	0.640057	0.902375	0.995466	0.444176	TNFRSF1A
Adherens junctions interactions Homo sapiens R-HSA-418990	1/31	0.640057	0.902375	0.995466	0.444176	CTNNA1
Assembly of the pre-replicative complex Homo sapiens R-HSA-68867	2/67	0.643506	0.902437	0.918647	0.404961	PSMD9;PSMB8
Signaling by PTK6 Homo sapiens R-HSA-8848021	2/67	0.643506	0.902437	0.918647	0.404961	SPRED1;RASA1
Neuronal System Homo sapiens R-HSA-112316	9/301	0.643599	0.902437	0.919352	0.40514	RRAS;ALDH2;KCNJ8;EPB41L1;MDM2;NPTN;ABCC9;SLC38A2;GNAI2
Amyloid fiber formation Homo sapiens R-HSA-977225	2/68	0.651518	0.905645	0.904681	0.38761	TGFBI;ITM2B
Regulation of beta-cell development Homo sapiens R-HSA-186712	1/32	0.651737	0.905645	0.963305	0.412405	AKT3
Vpr-mediated nuclear import of PICs Homo sapiens R-HSA-180910	1/32	0.651737	0.905645	0.963305	0.412405	PSIP1
RNA Polymerase I Transcription Termination Homo sapiens R-HSA-73863	1/32	0.651737	0.905645	0.963305	0.412405	PTRF
Signal amplification Homo sapiens R-HSA-392518	1/32	0.651737	0.905645	0.963305	0.412405	GNAI2
MHC class II antigen presentation Homo sapiens R-HSA-2132295	3/103	0.653023	0.905806	0.895442	0.381586	CANX;CTSC;SEC31A
Sphingolipid de novo biosynthesis Homo sapiens R-HSA-1660661	1/33	0.663039	0.915677	0.933153	0.383453	SGPL1
E2F mediated regulation of DNA replication Homo sapiens R-HSA-113510	1/33	0.663039	0.915677	0.933153	0.383453	RB1
Mitotic Anaphase Homo sapiens R-HSA-68882	5/173	0.663688	0.915677	0.887951	0.364009	PSMD9;RPS27;STAG2;TAOK1;PSMB8
DNA Replication Homo sapiens R-HSA-69306	3/105	0.665799	0.916954	0.877793	0.357058	RB1;PSMD9;PSMB8
Mitotic Metaphase and Anaphase Homo sapiens R-HSA-2555396	5/174	0.668628	0.919215	0.882651	0.355291	PSMD9;RPS27;STAG2;TAOK1;PSMB8
Activated PKN1 stimulates transcription of AR (androgen receptor) regulated genes KLK2 and KLK3 Homo sapiens R-HSA-5625886	1/34	0.673974	0.922639	0.904829	0.357012	AR
APC/C:Cdh1 mediated degradation of Cdc20 and other APC/C:Cdh1 targeted proteins in late mitosis/early G1 Homo sapiens R-HSA-174178	2/71	0.674695	0.922639	0.865213	0.340457	PSMD9;PSMB8
Cdc20:Phospho-APC/C mediated degradation of Cyclin A Homo sapiens R-HSA-174184	2/71	0.674695	0.922639	0.865213	0.340457	PSMD9;PSMB8
Mitotic Prometaphase Homo sapiens R-HSA-68877	3/107	0.678229	0.923076	0.860823	0.334232	RPS27;STAG2;TAOK1
G alpha (s) signalling events Homo sapiens R-HSA-418555	4/142	0.679645	0.923076	0.864794	0.33397	PTH1R;PDE7B;INSL3;GNAI2
Costimulation by the CD28 family Homo sapiens R-HSA-388841	2/72	0.682137	0.923076	0.852808	0.326221	AKT3;PIK3R1
Signaling by NOTCH1 Homo sapiens R-HSA-1980143	2/72	0.682137	0.923076	0.852808	0.326221	NCOR2;DLK1
APC:Cdc20 mediated degradation of cell cycle proteins prior to satisfation of the cell cycle checkpoint Homo sapiens R-HSA-179419	2/72	0.682137	0.923076	0.852808	0.326221	PSMD9;PSMB8
Interactions of Vpr with host cellular proteins Homo sapiens R-HSA-176033	1/35	0.684555	0.923076	0.878171	0.332814	PSIP1
Fanconi Anemia Pathway Homo sapiens R-HSA-6783310	1/35	0.684555	0.923076	0.878171	0.332814	STRA13
Post NMDA receptor activation events Homo sapiens R-HSA-438064	1/35	0.684555	0.923076	0.878171	0.332814	RRAS
Transcriptional Regulation by TP53 Homo sapiens R-HSA-3700989	10/348	0.69451	0.925739	0.881731	0.321434	BNIP3L;AGO3;CNOT2;AKT3;AGO2;TAF9;MDM2;PTEN;MDM4;LRPPRC
APC/C:Cdc20 mediated degradation of mitotic proteins Homo sapiens R-HSA-176409	2/74	0.696603	0.925739	0.829033	0.299729	PSMD9;PSMB8
SUMOylation of DNA damage response and repair proteins Homo sapiens R-HSA-3108214	2/75	0.703629	0.925739	0.817634	0.287402	SP100;STAG2
Activation of APC/C and APC/C:Cdc20 mediated degradation of mitotic proteins Homo sapiens R-HSA-176814	2/75	0.703629	0.925739	0.817634	0.287402	PSMD9;PSMB8
Translesion synthesis by Y family DNA polymerases bypasses lesions on DNA template Homo sapiens R-HSA-110313	1/37	0.7047	0.925739	0.829298	0.29024	UFD1L
G1/S Transition Homo sapiens R-HSA-69206	3/112	0.707795	0.925739	0.821122	0.28378	RB1;PSMD9;PSMB8
Fatty acid, triacylglycerol, and ketone body metabolism Homo sapiens R-HSA-535734	6/217	0.708839	0.925739	0.84781	0.291754	NCOR2;SCD;ELOVL2;FHL2;CD36;CTGF
Transcription-Coupled Nucleotide Excision Repair (TC-NER) Homo sapiens R-HSA-6781827	2/76	0.71052	0.925739	0.806543	0.275643	UVSSA;CUL4B
Metabolism of vitamins and cofactors Homo sapiens R-HSA-196854	4/148	0.710537	0.925739	0.828502	0.283127	PANK3;LRP1;RBP1;LPL
PPARA activates gene expression Homo sapiens R-HSA-1989781	3/113	0.713452	0.925739	0.813615	0.274709	FHL2;CD36;CTGF
DNA Damage Recognition in GG-NER Homo sapiens R-HSA-5696394	1/38	0.714286	0.925739	0.806842	0.27148	CUL4B
G1 Phase Homo sapiens R-HSA-69236	1/38	0.714286	0.925739	0.806842	0.27148	RB1
Cyclin D associated events in G1 Homo sapiens R-HSA-69231	1/38	0.714286	0.925739	0.806842	0.27148	RB1
Signaling by FGFR1 in disease Homo sapiens R-HSA-5655302	1/38	0.714286	0.925739	0.806842	0.27148	PIK3R1
RNA polymerase II transcribes snRNA genes Homo sapiens R-HSA-6807505	2/77	0.717275	0.925739	0.795748	0.264423	ICE2;TAF9
RHO GTPases Activate Formins Homo sapiens R-HSA-5663220	3/114	0.719024	0.925739	0.806243	0.265948	RPS27;TAOK1;ACTG1
NS1 Mediated Effects on Host Pathways Homo sapiens R-HSA-168276	1/39	0.72356	0.925739	0.785569	0.254188	KPNA5
Dual Incision in GG-NER Homo sapiens R-HSA-5696400	1/39	0.72356	0.925739	0.785569	0.254188	CUL4B
Association of TriC/CCT with target proteins during biosynthesis Homo sapiens R-HSA-390471	1/39	0.72356	0.925739	0.785569	0.254188	FKBP9
GABA B receptor activation Homo sapiens R-HSA-977444	1/39	0.72356	0.925739	0.785569	0.254188	GNAI2
Activation of GABAB receptors Homo sapiens R-HSA-991365	1/39	0.72356	0.925739	0.785569	0.254188	GNAI2
Activation of NMDA receptor upon glutamate binding and postsynaptic events Homo sapiens R-HSA-442755	1/39	0.72356	0.925739	0.785569	0.254188	RRAS
Regulation of TP53 Activity Homo sapiens R-HSA-5633007	4/151	0.725146	0.925739	0.811467	0.260791	AKT3;TAF9;MDM2;MDM4
Regulation of APC/C activators between G1/S and early anaphase Homo sapiens R-HSA-176408	2/79	0.73039	0.925739	0.774999	0.243487	PSMD9;PSMB8
Metabolism of lipids and lipoproteins Homo sapiens R-HSA-556833	19/659	0.731828	0.925739	0.883168	0.275733	GGT5;ELOVL2;CYP51A1;PTEN;FHL2;LPL;MSMO1;PIK3R1;CTGF;CYP17A1;NCOR2;PLA2G16;SGPL1;FABP5;STAR;SCD;CD36;A2M;PLTP
PKMTs methylate histone lysines Homo sapiens R-HSA-3214841	1/40	0.732534	0.925739	0.765387	0.238223	ATF7IP
Transcriptional activation of mitochondrial biogenesis Homo sapiens R-HSA-2151201	1/40	0.732534	0.925739	0.765387	0.238223	ATP5B
Regulation of insulin secretion Homo sapiens R-HSA-422356	2/80	0.736751	0.925739	0.765023	0.233719	MARCKS;GNAI2
Condensation of Prophase Chromosomes Homo sapiens R-HSA-2299718	1/41	0.741218	0.925739	0.746213	0.223462	RB1
TNF signaling Homo sapiens R-HSA-75893	1/41	0.741218	0.925739	0.746213	0.223462	TNFRSF1A
Histidine, lysine, phenylalanine, tyrosine, proline and tryptophan catabolism Homo sapiens R-HSA-6788656	1/41	0.741218	0.925739	0.746213	0.223462	TDO2
COPI-dependent Golgi-to-ER retrograde traffic Homo sapiens R-HSA-6811434	2/81	0.742984	0.925739	0.7553	0.224385	COPZ2;ARF5
Peptide hormone metabolism Homo sapiens R-HSA-2980736	2/81	0.742984	0.925739	0.7553	0.224385	SPCS3;CPE
Signaling by Wnt Homo sapiens R-HSA-195721	8/295	0.743542	0.925739	0.830357	0.246059	PSMD9;WNT6;AGO3;AGO2;TCF4;PSMB8;PRKG1;AES
DNA Replication Pre-Initiation Homo sapiens R-HSA-69002	2/82	0.74909	0.925739	0.74582	0.215464	PSMD9;PSMB8
M/G1 Transition Homo sapiens R-HSA-68874	2/82	0.74909	0.925739	0.74582	0.215464	PSMD9;PSMB8
Intrinsic Pathway for Apoptosis Homo sapiens R-HSA-109606	1/42	0.749619	0.925739	0.727975	0.209795	AKT3
Netrin-1 signaling Homo sapiens R-HSA-373752	1/42	0.749619	0.925739	0.727975	0.209795	AGAP2
Cooperation of PDCL (PhLP1) and TRiC/CCT in G-protein beta folding Homo sapiens R-HSA-6814122	1/42	0.749619	0.925739	0.727975	0.209795	GNAI2
BMAL1:CLOCK,NPAS2 activates circadian gene expression Homo sapiens R-HSA-1368108	1/42	0.749619	0.925739	0.727975	0.209795	PER1
Cellular responses to stress Homo sapiens R-HSA-2262752	10/367	0.754606	0.925739	0.83397	0.234812	RB1;C11ORF73;AGO3;HSPA5;TINF2;MDM2;HIST1H1E;ETS1;HSPA1B;HSPA1A
p75 NTR receptor-mediated signalling Homo sapiens R-HSA-193704	2/83	0.755071	0.925739	0.736575	0.206936	NGFR;ARHGEF12
TP53 Regulates Transcription of Cell Death Genes Homo sapiens R-HSA-5633008	1/43	0.757749	0.925739	0.710606	0.197125	BNIP3L
Formation of Incision Complex in GG-NER Homo sapiens R-HSA-5696395	1/43	0.757749	0.925739	0.710606	0.197125	CUL4B
Signaling by FGFR2 in disease Homo sapiens R-HSA-5655253	1/43	0.757749	0.925739	0.710606	0.197125	PIK3R1
Classical antibody-mediated complement activation Homo sapiens R-HSA-173623	1/43	0.757749	0.925739	0.710606	0.197125	C1R
Amine ligand-binding receptors Homo sapiens R-HSA-375280	1/43	0.757749	0.925739	0.710606	0.197125	ADRA2B
Iron uptake and transport Homo sapiens R-HSA-917937	1/43	0.757749	0.925739	0.710606	0.197125	CYBRD1
Metabolism of polyamines Homo sapiens R-HSA-351202	2/84	0.760929	0.925739	0.727554	0.198779	PSMD9;PSMB8
Class B/2 (Secretin family receptors) Homo sapiens R-HSA-373080	2/84	0.760929	0.925739	0.727554	0.198779	WNT6;PTH1R
Mitochondrial translation initiation Homo sapiens R-HSA-5368286	2/84	0.760929	0.925739	0.727554	0.198779	MRPL53;MRPL38
Mitochondrial translation termination Homo sapiens R-HSA-5419276	2/84	0.760929	0.925739	0.727554	0.198779	MRPL53;MRPL38
Mitochondrial translation elongation Homo sapiens R-HSA-5389840	2/84	0.760929	0.925739	0.727554	0.198779	MRPL53;MRPL38
Intra-Golgi traffic Homo sapiens R-HSA-6811438	1/44	0.765614	0.925739	0.694044	0.185363	CYTH3
RNA Polymerase II HIV Promoter Escape Homo sapiens R-HSA-167162	1/44	0.765614	0.925739	0.694044	0.185363	TAF9
RNA Polymerase II Promoter Escape Homo sapiens R-HSA-73776	1/44	0.765614	0.925739	0.694044	0.185363	TAF9
RNA Polymerase II Transcription Initiation And Promoter Clearance Homo sapiens R-HSA-76042	1/44	0.765614	0.925739	0.694044	0.185363	TAF9
RNA Polymerase II Transcription Initiation Homo sapiens R-HSA-75953	1/44	0.765614	0.925739	0.694044	0.185363	TAF9
RNA Polymerase II Transcription Pre-Initiation And Promoter Opening Homo sapiens R-HSA-73779	1/44	0.765614	0.925739	0.694044	0.185363	TAF9
HIV Transcription Initiation Homo sapiens R-HSA-167161	1/44	0.765614	0.925739	0.694044	0.185363	TAF9
Transcriptional activity of SMAD2/SMAD3:SMAD4 heterotrimer Homo sapiens R-HSA-2173793	1/44	0.765614	0.925739	0.694044	0.185363	NCOR2
PLC beta mediated events Homo sapiens R-HSA-112043	1/44	0.765614	0.925739	0.694044	0.185363	GNAI2
Phase 0 - rapid depolarisation Homo sapiens R-HSA-5576892	1/44	0.765614	0.925739	0.694044	0.185363	SCN7A
Meiosis Homo sapiens R-HSA-1500620	2/85	0.766665	0.925739	0.718751	0.190976	STAG2;TINF2
Hedgehog 'on' state Homo sapiens R-HSA-5632684	2/85	0.766665	0.925739	0.718751	0.190976	PSMD9;PSMB8
APC/C-mediated degradation of cell cycle proteins Homo sapiens R-HSA-174143	2/85	0.766665	0.925739	0.718751	0.190976	PSMD9;PSMB8
Regulation of mitotic cell cycle Homo sapiens R-HSA-453276	2/85	0.766665	0.925739	0.718751	0.190976	PSMD9;PSMB8
Chromosome Maintenance Homo sapiens R-HSA-73886	2/86	0.772281	0.930756	0.710158	0.18351	TINF2;STRA13
G-protein mediated events Homo sapiens R-HSA-112040	1/45	0.773225	0.930756	0.678235	0.174432	GNAI2
Toll Like Receptor 9 (TLR9) Cascade Homo sapiens R-HSA-168138	2/88	0.78316	0.939792	0.69357	0.169521	EEA1;MEF2A
Respiratory electron transport Homo sapiens R-HSA-611105	2/88	0.78316	0.939792	0.69357	0.169521	NDUFB8;LRPPRC
NOTCH1 Intracellular Domain Regulates Transcription Homo sapiens R-HSA-2122947	1/47	0.787714	0.940087	0.64868	0.154788	NCOR2
Nucleotide-binding domain, leucine rich repeat containing receptor (NLR) signaling pathways Homo sapiens R-HSA-168643	1/47	0.787714	0.940087	0.64868	0.154788	TXNIP
Antigen activates B Cell Receptor (BCR) leading to generation of second messengers Homo sapiens R-HSA-983695	1/47	0.787714	0.940087	0.64868	0.154788	PIK3R1
Mitochondrial translation Homo sapiens R-HSA-5368287	2/90	0.79358	0.940087	0.677737	0.156694	MRPL53;MRPL38
TP53 Regulates Transcription of Cell Cycle Genes Homo sapiens R-HSA-6791312	1/48	0.794609	0.940087	0.634845	0.145954	CNOT2
Hexose transport Homo sapiens R-HSA-189200	1/48	0.794609	0.940087	0.634845	0.145954	SLC5A3
Death Receptor Signalling Homo sapiens R-HSA-73887	1/48	0.794609	0.940087	0.634845	0.145954	TNFRSF1A
Oxidative Stress Induced Senescence Homo sapiens R-HSA-2559580	2/91	0.798622	0.940087	0.670087	0.150681	AGO3;MDM2
PCP/CE pathway Homo sapiens R-HSA-4086400	2/91	0.798622	0.940087	0.670087	0.150681	PSMD9;PSMB8
Creation of C4 and C2 activators Homo sapiens R-HSA-166786	1/49	0.801279	0.940087	0.621587	0.13771	C1R
Mitochondrial biogenesis Homo sapiens R-HSA-1592230	1/49	0.801279	0.940087	0.621587	0.13771	ATP5B
Complex I biogenesis Homo sapiens R-HSA-6799198	1/49	0.801279	0.940087	0.621587	0.13771	NDUFB8
MyD88:Mal cascade initiated on plasma membrane Homo sapiens R-HSA-166058	2/92	0.803555	0.940087	0.662607	0.144919	MEF2A;CD36
Toll Like Receptor TLR1:TLR2 Cascade Homo sapiens R-HSA-168179	2/92	0.803555	0.940087	0.662607	0.144919	MEF2A;CD36
Toll Like Receptor TLR6:TLR2 Cascade Homo sapiens R-HSA-168188	2/92	0.803555	0.940087	0.662607	0.144919	MEF2A;CD36
Toll Like Receptor 2 (TLR2) Cascade Homo sapiens R-HSA-181438	2/92	0.803555	0.940087	0.662607	0.144919	MEF2A;CD36
Membrane Trafficking Homo sapiens R-HSA-199991	11/420	0.804054	0.940087	0.799795	0.174427	CYTH3;F8;RAB14;GOLGB1;COPZ2;ANK2;SPTAN1;ARF5;SPTBN1;CTSC;SEC31A
Metabolism of carbohydrates Homo sapiens R-HSA-71387	7/282	0.811798	0.941695	0.757561	0.157954	LUM;ALDH1A1;PRELP;PGLS;SLC5A3;CHST2;CD44
Signal Transduction Homo sapiens R-HSA-162582	73/2465	0.813847	0.941695	0.90016	0.185417	CYFIP1;NRP1;PTEN;PLAT;PTH1R;ACTG1;PSMD9;SPRED1;CYSLTR2;MDK;AKT3;ARHGDIB;ITGAV;INSL3;SPTAN1;PRKG1;MEF2A;PDGFRB;ANXA1;ARHGEF12;GFRA1;AVPR1A;ADRA2B;AES;TNFRSF1A;TGFBR2;NCOR2;AR;CTTN;COL4A2;COL4A1;COL6A2;RASA1;RBP1;ALDH1A1;COL6A1;MYH9;COL6A3;VCL;NOTCH2;USP15;LRP1;ROCK2;SEL1L;LPL;PIK3R1;ARHGAP15;THBS2;GNAI2;WNT6;CTNNA1;S1PR3;A2M;MYH10;SPTBN1;PAG1;NGFR;TGFB1;FN1;SMAD5;PSMB8;DLK1;KITLG;RPS27;AGO3;FABP5;…
Neurotransmitter Release Cycle Homo sapiens R-HSA-112310	1/51	0.813979	0.941695	0.596662	0.122806	SLC38A2
mRNA 3'-end processing Homo sapiens R-HSA-72187	1/51	0.813979	0.941695	0.596662	0.122806	SRSF6
Post-Elongation Processing of Intron-Containing pre-mRNA Homo sapiens R-HSA-112296	1/51	0.813979	0.941695	0.596662	0.122806	SRSF6
Nuclear Receptor transcription pathway Homo sapiens R-HSA-383280	1/51	0.813979	0.941695	0.596662	0.122806	AR
Cardiac conduction Homo sapiens R-HSA-5576891	3/135	0.817392	0.941695	0.677237	0.136556	ASPH;SCN7A;ABCC9
Chaperonin-mediated protein folding Homo sapiens R-HSA-390466	2/95	0.817715	0.941695	0.641133	0.129022	FKBP9;GNAI2
mRNA Splicing - Minor Pathway Homo sapiens R-HSA-72165	1/52	0.820021	0.941695	0.584932	0.116065	SRSF6
Deposition of new CENPA-containing nucleosomes at the centromere Homo sapiens R-HSA-606279	1/52	0.820021	0.941695	0.584932	0.116065	STRA13
Nucleosome assembly Homo sapiens R-HSA-774815	1/52	0.820021	0.941695	0.584932	0.116065	STRA13
Signaling by Hedgehog Homo sapiens R-HSA-5358351	3/136	0.821246	0.941695	0.672111	0.132361	PSMD9;SEL1L;PSMB8
Mitotic G1-G1/S phases Homo sapiens R-HSA-453279	3/136	0.821246	0.941695	0.672111	0.132361	RB1;PSMD9;PSMB8
Arachidonic acid metabolism Homo sapiens R-HSA-2142753	1/53	0.825868	0.945594	0.573654	0.109752	GGT5
CLEC7A (Dectin-1) signaling Homo sapiens R-HSA-5607764	2/99	0.835172	0.949206	0.614567	0.110694	PSMD9;PSMB8
Hedgehog 'off' state Homo sapiens R-HSA-5610787	2/99	0.835172	0.949206	0.614567	0.110694	PSMD9;PSMB8
Potassium Channels Homo sapiens R-HSA-1296071	2/99	0.835172	0.949206	0.614567	0.110694	KCNJ8;ABCC9
Toll-Like Receptors Cascades Homo sapiens R-HSA-168898	3/140	0.835976	0.949206	0.652351	0.116872	MEF2A;EEA1;CD36
GABA receptor activation Homo sapiens R-HSA-977443	1/55	0.836998	0.949206	0.55235	0.0982818	GNAI2
Factors involved in megakaryocyte development and platelet production Homo sapiens R-HSA-983231	3/141	0.839491	0.949206	0.64759	0.113302	CBX5;HBB;LRRC16A
Gene Silencing by RNA Homo sapiens R-HSA-211000	2/101	0.843322	0.949206	0.602089	0.1026	AGO3;AGO2
Protein folding Homo sapiens R-HSA-391251	2/101	0.843322	0.949206	0.602089	0.1026	FKBP9;GNAI2
Cell Cycle Checkpoints Homo sapiens R-HSA-69620	4/182	0.845028	0.949206	0.669063	0.112661	PSMD9;MDM2;MDM4;PSMB8
tRNA processing in the nucleus Homo sapiens R-HSA-6784531	1/57	0.847417	0.949206	0.532568	0.0881729	C14ORF166
Constitutive Signaling by NOTCH1 HD+PEST Domain Mutants Homo sapiens R-HSA-2894862	1/57	0.847417	0.949206	0.532568	0.0881729	NCOR2
Signaling by NOTCH1 in Cancer Homo sapiens R-HSA-2644603	1/57	0.847417	0.949206	0.532568	0.0881729	NCOR2
Signaling by NOTCH1 PEST Domain Mutants in Cancer Homo sapiens R-HSA-2644602	1/57	0.847417	0.949206	0.532568	0.0881729	NCOR2
Constitutive Signaling by NOTCH1 PEST Domain Mutants Homo sapiens R-HSA-2644606	1/57	0.847417	0.949206	0.532568	0.0881729	NCOR2
Signaling by NOTCH1 HD+PEST Domain Mutants in Cancer Homo sapiens R-HSA-2894858	1/57	0.847417	0.949206	0.532568	0.0881729	NCOR2
HIV Infection Homo sapiens R-HSA-162906	5/222	0.849741	0.950432	0.68569	0.111647	PSMD9;TAF9;PSIP1;HLA-A;PSMB8
Formation of the beta-catenin:TCF transactivating complex Homo sapiens R-HSA-201722	1/58	0.852375	0.95156	0.523197	0.0835695	TCF4
Telomere Maintenance Homo sapiens R-HSA-157579	1/59	0.857172	0.95156	0.51415	0.079239	TINF2
Translocation of GLUT4 to the plasma membrane Homo sapiens R-HSA-1445148	1/60	0.861813	0.95156	0.50541	0.0751628	RAB14
Cleavage of Growing Transcript in the Termination Region Homo sapiens R-HSA-109688	1/60	0.861813	0.95156	0.50541	0.0751628	SRSF6
RNA Polymerase II Transcription Termination Homo sapiens R-HSA-73856	1/60	0.861813	0.95156	0.50541	0.0751628	SRSF6
Post-Elongation Processing of the Transcript Homo sapiens R-HSA-76044	1/60	0.861813	0.95156	0.50541	0.0751628	SRSF6
HDACs deacetylate histones Homo sapiens R-HSA-3214815	1/60	0.861813	0.95156	0.50541	0.0751628	NCOR2
MAP kinase activation in TLR cascade Homo sapiens R-HSA-450294	1/60	0.861813	0.95156	0.50541	0.0751628	MEF2A
Role of phospholipids in phagocytosis Homo sapiens R-HSA-2029485	1/60	0.861813	0.95156	0.50541	0.0751628	PIK3R1
HATs acetylate histones Homo sapiens R-HSA-3214847	2/107	0.865622	0.953797	0.567507	0.0818954	ZZZ3;TAF9
Cell-cell junction organization Homo sapiens R-HSA-421270	1/61	0.866304	0.953797	0.49696	0.0713234	CTNNA1
Nucleotide Excision Repair Homo sapiens R-HSA-5696398	2/108	0.869043	0.954102	0.562124	0.0789015	UVSSA;CUL4B
M Phase Homo sapiens R-HSA-68886	6/268	0.869576	0.954102	0.680959	0.0951633	RB1;PSMD9;RPS27;STAG2;TAOK1;PSMB8
G alpha (q) signalling events Homo sapiens R-HSA-416476	4/191	0.870279	0.954102	0.636563	0.0884451	CYSLTR2;ANXA1;PIK3R1;AVPR1A
Signaling by FGFR in disease Homo sapiens R-HSA-1226099	1/63	0.874853	0.954577	0.480879	0.0642933	PIK3R1
Circadian Clock Homo sapiens R-HSA-400253	1/63	0.874853	0.954577	0.480879	0.0642933	PER1
Golgi-to-ER retrograde transport Homo sapiens R-HSA-8856688	2/110	0.875646	0.954577	0.551657	0.0732567	COPZ2;ARF5
Integration of energy metabolism Homo sapiens R-HSA-163685	2/110	0.875646	0.954577	0.551657	0.0732567	MARCKS;GNAI2
FCERI mediated NF-kB activation Homo sapiens R-HSA-2871837	2/111	0.878831	0.955456	0.546567	0.0705963	PSMD9;PSMB8
RNA Polymerase II Pre-transcription Events Homo sapiens R-HSA-674695	1/64	0.87892	0.955456	0.473222	0.0610744	TAF9
Activated TLR4 signalling Homo sapiens R-HSA-166054	2/112	0.88194	0.957394	0.541571	0.0680379	MEF2A;CD36
O-linked glycosylation of mucins Homo sapiens R-HSA-913709	1/66	0.886664	0.961173	0.458614	0.0551664	GALNT16
Transcription of the HIV genome Homo sapiens R-HSA-167172	1/67	0.890348	0.963817	0.451642	0.052455	TAF9
Transport of Mature mRNA derived from an Intron-Containing Transcript Homo sapiens R-HSA-159236	1/68	0.893913	0.966324	0.444878	0.0498918	SRSF6
Phospholipid metabolism Homo sapiens R-HSA-1483257	3/161	0.89724	0.968569	0.565028	0.0612672	PLA2G16;PTEN;PIK3R1
Transcriptional regulation by small RNAs Homo sapiens R-HSA-5578749	1/72	0.907051	0.973727	0.419727	0.0409472	AGO2
ISG15 antiviral mechanism Homo sapiens R-HSA-1169408	1/72	0.907051	0.973727	0.419727	0.0409472	KPNA5
Antiviral mechanism by IFN-stimulated genes Homo sapiens R-HSA-1169410	1/72	0.907051	0.973727	0.419727	0.0409472	KPNA5
TRAF6 Mediated Induction of proinflammatory cytokines Homo sapiens R-HSA-168180	1/72	0.907051	0.973727	0.419727	0.0409472	MEF2A
Toll Like Receptor 4 (TLR4) Cascade Homo sapiens R-HSA-166016	2/122	0.909216	0.974335	0.496182	0.0472229	MEF2A;CD36
C-type lectin receptors (CLRs) Homo sapiens R-HSA-5621481	2/123	0.911593	0.974335	0.492055	0.0455456	PSMD9;PSMB8
Sphingolipid metabolism Homo sapiens R-HSA-428157	1/74	0.912997	0.974335	0.408185	0.0371539	SGPL1
Transport of Mature Transcript to Cytoplasm Homo sapiens R-HSA-72202	1/74	0.912997	0.974335	0.408185	0.0371539	SRSF6
RNA Polymerase II Transcription Homo sapiens R-HSA-73857	2/124	0.913911	0.974335	0.487997	0.0439305	TAF9;SRSF6
PI3K Cascade Homo sapiens R-HSA-109704	1/79	0.926254	0.984025	0.381921	0.0292575	PIK3R1
RNA Polymerase I Transcription Homo sapiens R-HSA-73864	1/79	0.926254	0.984025	0.381921	0.0292575	PTRF
Opioid Signalling Homo sapiens R-HSA-111885	1/81	0.930974	0.984025	0.372334	0.0266308	GNAI2
Intra-Golgi and retrograde Golgi-to-ER traffic Homo sapiens R-HSA-6811442	3/179	0.932454	0.984025	0.506765	0.0354406	CYTH3;COPZ2;ARF5
Global Genome Nucleotide Excision Repair (GG-NER) Homo sapiens R-HSA-5696399	1/82	0.93322	0.984025	0.367718	0.0254148	CUL4B
Toll Like Receptor 10 (TLR10) Cascade Homo sapiens R-HSA-168142	1/82	0.93322	0.984025	0.367718	0.0254148	MEF2A
Toll Like Receptor 5 (TLR5) Cascade Homo sapiens R-HSA-168176	1/82	0.93322	0.984025	0.367718	0.0254148	MEF2A
MyD88 cascade initiated on plasma membrane Homo sapiens R-HSA-975871	1/82	0.93322	0.984025	0.367718	0.0254148	MEF2A
TRAF6 mediated induction of NFkB and MAP kinases upon TLR7/8 or 9 activation Homo sapiens R-HSA-975138	1/83	0.935392	0.984025	0.363215	0.0242589	MEF2A
Chromatin organization Homo sapiens R-HSA-4839726	4/226	0.937628	0.984025	0.535225	0.0344694	NCOR2;ATF7IP;ZZZ3;TAF9
Chromatin modifying enzymes Homo sapiens R-HSA-3247509	4/226	0.937628	0.984025	0.535225	0.0344694	NCOR2;ATF7IP;ZZZ3;TAF9
MyD88 dependent cascade initiated on endosome Homo sapiens R-HSA-975155	1/85	0.939528	0.984025	0.35453	0.0221149	MEF2A
Toll Like Receptor 7/8 (TLR7/8) Cascade Homo sapiens R-HSA-168181	1/85	0.939528	0.984025	0.35453	0.0221149	MEF2A
HIV Life Cycle Homo sapiens R-HSA-162587	2/141	0.945546	0.988991	0.427935	0.023961	TAF9;PSIP1
Peptide ligand-binding receptors Homo sapiens R-HSA-375276	3/193	0.951757	0.991365	0.469082	0.0231941	ANXA1;AVPR1A;INSL3
Class A/1 (Rhodopsin-like receptors) Homo sapiens R-HSA-373076	6/323	0.952505	0.991365	0.56119	0.0273075	ANXA1;CYSLTR2;S1PR3;AVPR1A;INSL3;ADRA2B
G alpha (i) signalling events Homo sapiens R-HSA-418594	4/240	0.954192	0.991365	0.503106	0.0235906	ANXA1;S1PR3;ADRA2B;GNAI2
Gene Expression Homo sapiens R-HSA-74160	42/1631	0.95477	0.991365	0.774763	0.0358601	ZNF254;NOTCH2;DDX6;RPN2;ICE2;DDX47;TAF9;PTEN;C14ORF166;RPL6;CTGF;PSMD9;RPL7A;AKT3;WBSCR22;RPL37;ZNF721;PTRF;ZNF641;RPS12;BNIP3L;UTP3;PSMB8;LRPPRC;NCOR2;AR;SPCS3;RPS27;EIF2S3;PAN3;AGO3;CNOT2;AGO2;MDM2;MPHOSPH10;MDM4;SRSF6;RPS21;CD44;SKIV2L2;HSPA1A;ZNF431
G2/M Checkpoints Homo sapiens R-HSA-69481	2/150	0.957457	0.991365	0.401724	0.0174648	PSMD9;PSMB8
TCF dependent signaling in response to WNT Homo sapiens R-HSA-201681	3/199	0.958339	0.991365	0.45458	0.0193442	PSMD9;TCF4;PSMB8
MyD88-independent TLR3/TLR4 cascade Homo sapiens R-HSA-166166	1/97	0.959344	0.991365	0.310021	0.0128675	MEF2A
Toll Like Receptor 3 (TLR3) Cascade Homo sapiens R-HSA-168164	1/97	0.959344	0.991365	0.310021	0.0128675	MEF2A
TRIF-mediated TLR3/TLR4 signaling Homo sapiens R-HSA-937061	1/97	0.959344	0.991365	0.310021	0.0128675	MEF2A
Metabolism of water-soluble vitamins and cofactors Homo sapiens R-HSA-196849	1/98	0.960668	0.991409	0.306809	0.0123112	PANK3
Stimuli-sensing channels Homo sapiens R-HSA-2672351	1/100	0.963187	0.992309	0.300579	0.0112739	ASPH
Transport of glucose and other sugars, bile salts and organic acids, metal ions and amine compounds Homo sapiens R-HSA-425366	1/101	0.964386	0.992309	0.297558	0.0107905	SLC5A3
Glycerophospholipid biosynthesis Homo sapiens R-HSA-1483206	1/102	0.965546	0.992309	0.294597	0.0103291	PLA2G16
tRNA processing Homo sapiens R-HSA-72306	1/103	0.966668	0.992309	0.291693	0.00988854	C14ORF166
Generic Transcription Pathway Homo sapiens R-HSA-212436	18/812	0.968503	0.992721	0.667794	0.0213716	ZNF254;NOTCH2;BNIP3L;TAF9;PTEN;LRPPRC;CTGF;NCOR2;AR;AGO3;CNOT2;AKT3;AGO2;MDM2;MDM4;ZNF721;ZNF641;ZNF431
Mitotic Prophase Homo sapiens R-HSA-68875	1/107	0.970802	0.992721	0.280628	0.00831565	RB1
Antigen processing: Ubiquitination & Proteasome degradation Homo sapiens R-HSA-983168	4/260	0.970917	0.992721	0.463315	0.0136745	PSMD9;RNF213;UBR2;PSMB8
SLC-mediated transmembrane transport Homo sapiens R-HSA-425407	4/268	0.975847	0.994263	0.449087	0.0109801	SLC3A2;SLC5A3;SLC38A2;SLC7A2
G2/M Transition Homo sapiens R-HSA-69275	2/173	0.977617	0.994263	0.347274	0.00786125	PSMD9;PSMB8
RNA Polymerase I, RNA Polymerase III, and Mitochondrial Transcription Homo sapiens R-HSA-504046	1/116	0.978328	0.994263	0.258544	0.00566469	PTRF
GPCR ligand binding Homo sapiens R-HSA-500792	8/447	0.978544	0.994263	0.538525	0.0116805	WNT6;ANXA1;CYSLTR2;S1PR3;PTH1R;AVPR1A;INSL3;ADRA2B
Mitotic G2-G2/M phases Homo sapiens R-HSA-453274	2/175	0.978848	0.994263	0.343224	0.00733786	PSMD9;PSMB8
DNA Repair Homo sapiens R-HSA-73894	4/285	0.983836	0.99802	0.421542	0.00686928	UFD1L;UVSSA;STRA13;CUL4B
Late Phase of HIV Life Cycle Homo sapiens R-HSA-162599	1/128	0.985439	0.998337	0.233969	0.00343193	TAF9
mRNA Splicing - Major Pathway Homo sapiens R-HSA-72163	1/134	0.988065	0.999442	0.223344	0.00268162	SRSF6
Cell Cycle Homo sapiens R-HSA-1640170	10/566	0.989112	0.999442	0.529871	0.00580071	RB1;PSMD9;RPS27;STAG2;TAOK1;TINF2;MDM2;STRA13;MDM4;PSMB8
mRNA Splicing Homo sapiens R-HSA-72172	1/144	0.991434	0.999965	0.207618	0.0017862	SRSF6
Transmembrane transport of small molecules Homo sapiens R-HSA-382551	9/594	0.997328	0.999965	0.451836	0.00120881	EIF2S3;ASPH;CYBRD1;ABCC9;SLC3A2;SLC5A3;SLC38A2;SLC7A2;ADD1
Cell Cycle, Mitotic Homo sapiens R-HSA-69278	6/462	0.997656	0.999965	0.387277	0.000908906	RB1;PSMD9;RPS27;STAG2;TAOK1;PSMB8
Processing of Capped Intron-Containing Pre-mRNA Homo sapiens R-HSA-72203	1/193	0.998316	0.999965	0.154238	0.000260015	SRSF6
Organelle biogenesis and maintenance Homo sapiens R-HSA-1852241	3/326	0.998538	0.999965	0.274015	0.000400839	ATP5B;MRPL53;MRPL38
Signaling by GPCR Homo sapiens R-HSA-372790	25/1293	0.998719	0.999965	0.572305	0.000733314	ROCK2;PTH1R;PIK3R1;GNAI2;PSMD9;WNT6;SPRED1;CYSLTR2;AKT3;S1PR3;INSL3;SPTAN1;SPTBN1;PDGFRB;ANXA1;ARHGEF12;FN1;GFRA1;AVPR1A;ADRA2B;PSMB8;KITLG;RASA1;PDE7B;VCL
Ion channel transport Homo sapiens R-HSA-983712	1/203	0.998791	0.999965	0.146525	0.000177185	ASPH
GPCR downstream signaling Homo sapiens R-HSA-388396	13/983	0.999965	0.999965	0.387963	1.36424e-05	ANXA1;ARHGEF12;ROCK2;PTH1R;PIK3R1;AVPR1A;ADRA2B;GNAI2;CYSLTR2;AKT3;S1PR3;PDE7B;INSL3

## Sheet: KEGG_2016
Term	Overlap	P.value	Adjusted.P.value	Odds.Ratio	Combined.Score	Genes
ECM-receptor interaction Homo sapiens hsa04512	18/82	1.03546e-10	2.34014e-08	8.61071	197.969	LAMA2;LAMC3;LAMA4;ITGA1;FN1;LAMB1;THBS2;COL1A1;COL1A2;COL4A2;COL4A1;COL6A2;COL6A1;ITGB8;COL6A3;ITGAV;CD36;CD44
Protein digestion and absorption Homo sapiens hsa04974	16/90	2.83991e-08	3.2091e-06	6.59528	114.606	COL18A1;COL14A1;COL12A1;SLC3A2;COL1A1;COL3A1;COL1A2;COL4A2;COL4A1;COL6A2;COL5A3;COL6A1;COL5A2;COL6A3;COL21A1;SLC38A2
Focal adhesion Homo sapiens hsa04510	24/202	4.34496e-08	3.27321e-06	4.14304	70.2315	PDGFRB;LAMA2;LAMC3;ROCK2;HGF;LAMA4;ITGA1;FN1;PTEN;LAMB1;PIK3R1;THBS2;ACTG1;COL1A1;COL1A2;COL4A2;COL4A1;COL6A2;AKT3;COL6A1;ITGB8;COL6A3;ITGAV;VCL
Amoebiasis Homo sapiens hsa05146	14/100	4.13034e-06	0.000233364	4.94689	61.3273	RAB5B;TGFB1;LAMA2;LAMC3;LAMA4;FN1;LAMB1;PIK3R1;COL1A1;COL3A1;COL1A2;COL4A2;COL4A1;VCL
Oxidative phosphorylation Homo sapiens hsa00190	16/133	6.52432e-06	0.000294899	4.16207	49.695	NDUFB8;ATP5A1;ATP5C1;ATP5J;ATP5I;ATP5H;ATP5G3;ATP5O;ATP5G2;ATP5F1;ATP5G1;ATP5J2;ATP5L;ATP5B;ATP5E;ATP5D
Small cell lung cancer Homo sapiens hsa05222	12/86	2.06631e-05	0.000778309	4.91535	53.0227	RB1;COL4A2;LAMA2;LAMC3;COL4A1;LAMA4;AKT3;PTEN;FN1;ITGAV;LAMB1;PIK3R1
Toxoplasmosis Homo sapiens hsa05145	14/118	2.85644e-05	0.000922221	4.08687	42.7624	CD40;TGFB1;LAMA2;LAMC3;IFNGR1;IFNGR2;LAMA4;LAMB1;PIK3R1;TNFRSF1A;GNAI2;AKT3;HSPA1B;HSPA1A
Alzheimer's disease Homo sapiens hsa05010	17/168	3.38952e-05	0.000957541	3.42584	35.2595	NDUFB8;LRP1;ATP5A1;ATP5C1;LPL;ATP5J;ATP5H;ATP5G3;ATP5O;ATP5G2;ATP5F1;ATP5G1;TNFRSF1A;ATP5B;ATP5E;ATP5D;CAPN1
Proteoglycans in cancer Homo sapiens hsa05205	18/203	0.000114195	0.00286756	2.96015	26.8711	TGFB1;ARHGEF12;ROCK2;LUM;HGF;FN1;ANK2;PIK3R1;ACTG1;WNT6;RRAS;CTTN;AKT3;MDM2;TIMP3;COL21A1;ITGAV;CD44
Platelet activation Homo sapiens hsa04611	13/122	0.000165827	0.00374769	3.61423	31.4603	GUCY1A3;GUCY1B3;GUCY1A2;ARHGEF12;ROCK2;PIK3R1;ACTG1;GNAI2;COL1A1;COL3A1;COL1A2;AKT3;PRKG1
[truncated: 216 more rows]

## Sheet: WikiPathways_2016
Term	Overlap	P.value	Adjusted.P.value	Odds.Ratio	Combined.Score	Genes
[truncated: 281 more rows]

## Sheet: BioCarta_2016
Term	Overlap	P.value	Adjusted.P.value	Odds.Ratio	Combined.Score	Genes
[truncated: 128 more rows]

[truncated: 1 more sheets: BioPlanet_2019]
