# Supplementary material for: Aging, inflammation and DNA damage in the somatic testicular niche with idiopathic germ cell aplasia
Source: Nat Commun. 2021 Sep 1;12:5205. doi: 10.1038/s41467-021-25544-0 (PMC8410861; doi:10.1038/s41467-021-25544-0)
Supplement: Supplementary file 19 — Supplementary Dataset 16 [file 41467_2021_25544_MOESM19_ESM.xlsx]

## Sheet: GO_Biological_Process_2018
Term	Overlap	P.value	Adjusted.P.value	Odds.Ratio	Combined.Score	Genes
mitochondrial ATP synthesis coupled proton transport (GO:0042776)	15/21	1.66181e-27	1.06522e-24	328.278	20242.3	ATP5A1;ATP5C1;ATP5J;ATP5I;ATP5G3;ATP5H;ATP5F1;ATP5G2;ATP5O;ATP5G1;ATP5L;ATP5J2;ATP5B;ATP5E;ATP5D
ATP synthesis coupled proton transport (GO:0015986)	15/27	5.10302e-25	8.17759e-23	164.089	9178.31	ATP5A1;ATP5C1;ATP5J;ATP5I;ATP5G3;ATP5H;ATP5G2;ATP5O;ATP5F1;ATP5G1;ATP5L;ATP5J2;ATP5B;ATP5E;ATP5D
cristae formation (GO:0042407)	15/27	5.10302e-25	8.17759e-23	164.089	9178.31	ATP5A1;ATP5C1;ATP5J;ATP5I;ATP5G3;ATP5H;ATP5G2;ATP5O;ATP5F1;ATP5G1;ATP5L;ATP5J2;ATP5B;ATP5E;ATP5D
purine ribonucleoside triphosphate biosynthetic process (GO:0009206)	15/27	5.10302e-25	8.17759e-23	164.089	9178.31	ATP5A1;ATP5C1;ATP5J;ATP5I;ATP5G3;ATP5H;ATP5G2;ATP5O;ATP5F1;ATP5G1;ATP5L;ATP5J2;ATP5B;ATP5E;ATP5D
ATP biosynthetic process (GO:0006754)	15/32	1.60296e-23	2.05499e-21	115.799	6077.99	ATP5A1;ATP5C1;ATP5J;ATP5I;ATP5G3;ATP5H;ATP5G2;ATP5O;ATP5F1;ATP5G1;ATP5L;ATP5J2;ATP5B;ATP5E;ATP5D
inner mitochondrial membrane organization (GO:0007007)	15/36	1.53357e-22	1.63837e-20	93.7228	4707.63	ATP5A1;ATP5C1;ATP5J;ATP5I;ATP5G3;ATP5H;ATP5G2;ATP5O;ATP5F1;ATP5G1;ATP5L;ATP5J2;ATP5B;ATP5E;ATP5D
purine ribonucleoside monophosphate biosynthetic process (GO:0009168)	15/39	6.77887e-22	6.20751e-20	81.995	3996.69	ATP5A1;ATP5C1;ATP5J;ATP5I;ATP5G3;ATP5H;ATP5G2;ATP5O;ATP5F1;ATP5G1;ATP5L;ATP5J2;ATP5B;ATP5E;ATP5D
ATP metabolic process (GO:0046034)	15/56	3.88439e-19	3.11236e-17	47.9559	2032.95	ATP5A1;ATP5C1;ATP5J;ATP5I;ATP5G3;ATP5H;ATP5G2;ATP5F1;ATP5O;ATP5G1;ATP5J2;ATP5L;ATP5B;ATP5E;ATP5D
purine ribonucleotide biosynthetic process (GO:0009152)	15/75	4.76087e-17	3.3908e-15	32.7384	1230.42	ATP5A1;ATP5C1;ATP5J;ATP5I;ATP5G3;ATP5H;ATP5G2;ATP5F1;ATP5O;ATP5G1;ATP5J2;ATP5L;ATP5B;ATP5E;ATP5D
mitochondrial transport (GO:0006839)	16/135	2.3965e-14	1.53615e-12	17.6717	554.223	ATP5A1;ATP5C1;ATP5J;ATP5I;ATP5H;ATP5G3;ATP5O;ATP5G2;ATP5F1;ATP5G1;ATP5J2;ATP5L;ATP5B;ATP5E;ATP5D;SLC25A4
energy coupled proton transport, down electrochemical gradient (GO:0015985)	7/13	3.93108e-12	2.29075e-10	145.488	3820.83	ATP5D;ATP5G3;ATP5H;ATP5F1;ATP5G2;ATP5G1;ATP5L
substantia nigra development (GO:0021762)	5/43	2.76589e-05	0.00147744	16.1785	169.802	G6PD;ATP5J;CKB;ATP5F1;CALM1
glyceraldehyde-3-phosphate metabolic process (GO:0019682)	3/18	0.000418066	0.0206139	24.3178	189.189	G6PD;ALDH1A1;PGLS
erythrocyte development (GO:0048821)	2/7	0.00139918	0.0640627	48.3634	317.838	G6PD;SMIM1
hydrogen ion transmembrane transport (GO:1902600)	3/28	0.00157931	0.0674891	14.5833	94.0736	ATP5B;ATP5O;ATP5J2
alpha-amino acid metabolic process (GO:1901605)	3/31	0.00212786	0.0802328	13.0188	80.1002	GATM;CKB;MUT
proton transport (GO:0015992)	3/31	0.00212786	0.0802328	13.0188	80.1002	ATP5B;ATP5O;ATP5J2
creatine metabolic process (GO:0006600)	2/10	0.00294955	0.102022	30.2226	176.08	GATM;CKB
cholesterol biosynthetic process (GO:0006695)	3/35	0.00302406	0.102022	11.3892	66.0704	G6PD;CYP51A1;APOA1
secondary alcohol biosynthetic process (GO:1902653)	3/36	0.00327905	0.104465	11.0435	63.171	G6PD;CYP51A1;APOA1
organic cyclic compound biosynthetic process (GO:1901362)	3/37	0.00354684	0.104465	10.7182	60.4686	MT-RNR1;CYP51A1;FDXR
oxidative phosphorylation (GO:0006119)	2/11	0.0035854	0.104465	26.8631	151.263	ATP5D;ATP5C1
ribose phosphate metabolic process (GO:0019693)	2/12	0.0042791	0.113557	24.1756	131.854	G6PD;PGLS
pentose-phosphate shunt (GO:0006098)	2/12	0.0042791	0.113557	24.1756	131.854	G6PD;PGLS
sterol biosynthetic process (GO:0016126)	3/40	0.0044289	0.113557	9.84762	53.3702	G6PD;CYP51A1;APOA1
hydrogen peroxide catabolic process (GO:0042744)	2/14	0.00583608	0.143882	20.1443	103.616	HBB;PRDX6
glucose 6-phosphate metabolic process (GO:0051156)	2/16	0.00761271	0.179074	17.2648	84.2166	G6PD;PGLS
glutathione metabolic process (GO:0006749)	3/49	0.00782227	0.179074	7.91731	38.4051	GSTM3;G6PD;GSTA2
chaperone-mediated protein complex assembly (GO:0051131)	2/17	0.008581	0.183347	16.113	76.669	CLU;HOPX
reverse cholesterol transport (GO:0043691)	2/17	0.008581	0.183347	16.113	76.669	APOA1;CLU
NADP metabolic process (GO:0006739)	2/19	0.0106729	0.220688	14.2159	64.541	G6PD;PGLS
hydrogen peroxide metabolic process (GO:0042743)	2/20	0.0117947	0.236262	13.4255	59.6106	HBB;PRDX6
sterol metabolic process (GO:0016125)	3/59	0.012997	0.252456	6.50022	28.2307	CYP51A1;FDXR;APOA1
glutathione derivative biosynthetic process (GO:1901687)	2/22	0.0141854	0.252578	12.0817	51.4142	GSTM3;GSTA2
glutathione derivative metabolic process (GO:1901685)	2/22	0.0141854	0.252578	12.0817	51.4142	GSTM3;GSTA2
positive regulation of proteolysis involved in cellular protein catabolic process (GO:1903052)	2/22	0.0141854	0.252578	12.0817	51.4142	ATPIF1;CLU
cellular modified amino acid biosynthetic process (GO:0042398)	2/24	0.0167664	0.290467	10.9823	44.8996	GATM;ATPIF1
negative regulation of epithelial cell proliferation (GO:0050680)	3/66	0.0175433	0.290472	5.77593	23.3525	MAGED1;ATPIF1;ATP5A1
positive regulation of nitric oxide biosynthetic process (GO:0045429)	2/25	0.0181262	0.290472	10.5042	42.1262	HBB;CLU
positive regulation of nitric oxide metabolic process (GO:1904407)	2/25	0.0181262	0.290472	10.5042	42.1262	HBB;CLU
cholesterol metabolic process (GO:0008203)	3/68	0.0189849	0.296813	5.59764	22.1897	G6PD;CYP51A1;APOA1
negative regulation of endothelial cell proliferation (GO:0001937)	2/30	0.025584	0.381379	8.62631	31.6222	ATP5A1;ATPIF1
positive regulation of reactive oxygen species biosynthetic process (GO:1903428)	2/30	0.025584	0.381379	8.62631	31.6222	HBB;CLU
regulation of nitric oxide biosynthetic process (GO:0045428)	2/32	0.0288595	0.41683	8.05041	28.5412	HBB;CLU
regulation of cell death (GO:0010941)	3/96	0.0458307	0.41683	3.90679	12.0438	HBB;CLU;WISP2
sterol import (GO:0035376)	1/6	0.0487838	0.41683	24.0352	72.5948	APOA1
folic acid-containing compound biosynthetic process (GO:0009396)	1/6	0.0487838	0.41683	24.0352	72.5948	ATPIF1
lipoprotein metabolic process (GO:0042157)	1/6	0.0487838	0.41683	24.0352	72.5948	APOA1
negative regulation of necroptotic process (GO:0060546)	1/6	0.0487838	0.41683	24.0352	72.5948	SLC25A4
cholesterol import (GO:0070508)	1/6	0.0487838	0.41683	24.0352	72.5948	APOA1
regulation of protein targeting (GO:1903533)	1/6	0.0487838	0.41683	24.0352	72.5948	ATPIF1
cholesterol transport (GO:0030301)	2/44	0.0516183	0.41683	5.74681	17.0328	APOA1;CLU
positive regulation of blood vessel endothelial cell migration (GO:0043536)	2/45	0.0537321	0.41683	5.61288	16.4106	ATP5B;ATP5A1
peptide metabolic process (GO:0006518)	3/104	0.0557219	0.41683	3.59588	10.3827	GSTM3;G6PD;GSTA2
regulation of cyclic nucleotide metabolic process (GO:0030799)	1/7	0.0566812	0.41683	20.0283	57.4874	CALM1
tetrahydrofolate interconversion (GO:0035999)	1/7	0.0566812	0.41683	20.0283	57.4874	ATPIF1
regulation of cyclic-nucleotide phosphodiesterase activity (GO:0051342)	1/7	0.0566812	0.41683	20.0283	57.4874	CALM1
regulation of sterol transport (GO:0032371)	1/7	0.0566812	0.41683	20.0283	57.4874	APOA1
xenobiotic catabolic process (GO:0042178)	1/7	0.0566812	0.41683	20.0283	57.4874	GSTM3
positive regulation of triglyceride catabolic process (GO:0010898)	1/7	0.0566812	0.41683	20.0283	57.4874	APOA1
response to misfolded protein (GO:0051788)	1/7	0.0566812	0.41683	20.0283	57.4874	CLU
oxygen transport (GO:0015671)	1/7	0.0566812	0.41683	20.0283	57.4874	HBB
purine ribonucleotide transport (GO:0015868)	1/7	0.0566812	0.41683	20.0283	57.4874	SLC25A4
negative regulation of necrotic cell death (GO:0060547)	1/7	0.0566812	0.41683	20.0283	57.4874	SLC25A4
melanocyte differentiation (GO:0030318)	1/7	0.0566812	0.41683	20.0283	57.4874	CITED1
adenine nucleotide transport (GO:0051503)	1/7	0.0566812	0.41683	20.0283	57.4874	SLC25A4
pteridine-containing compound biosynthetic process (GO:0042559)	1/7	0.0566812	0.41683	20.0283	57.4874	ATPIF1
microglial cell activation (GO:0001774)	1/7	0.0566812	0.41683	20.0283	57.4874	CLU
positive regulation of autophagy of mitochondrion (GO:1903599)	1/7	0.0566812	0.41683	20.0283	57.4874	ATPIF1
regulation of Cdc42 protein signal transduction (GO:0032489)	1/7	0.0566812	0.41683	20.0283	57.4874	APOA1
pentose metabolic process (GO:0019321)	1/7	0.0566812	0.41683	20.0283	57.4874	G6PD
inositol phosphate metabolic process (GO:0043647)	2/47	0.0580499	0.41683	5.36287	15.2652	ISYNA1;CALM1
polyol metabolic process (GO:0019751)	2/47	0.0580499	0.41683	5.36287	15.2652	ISYNA1;CALM1
organonitrogen compound biosynthetic process (GO:1901566)	4/181	0.0642876	0.41683	2.74214	7.52548	GSTM3;MT-RNR1;GSTA2;APOA1
plasma membrane to endosome transport (GO:0048227)	1/8	0.0645135	0.41683	17.1662	47.0506	RAB5B
positive regulation of ryanodine-sensitive calcium-release channel activity (GO:0060316)	1/8	0.0645135	0.41683	17.1662	47.0506	CALM1
phospholipid homeostasis (GO:0055091)	1/8	0.0645135	0.41683	17.1662	47.0506	APOA1
positive regulation of lipoprotein lipase activity (GO:0051006)	1/8	0.0645135	0.41683	17.1662	47.0506	APOA1
regulation of establishment of protein localization to mitochondrion (GO:1903747)	1/8	0.0645135	0.41683	17.1662	47.0506	ATPIF1
alpha-amino acid biosynthetic process (GO:1901607)	1/8	0.0645135	0.41683	17.1662	47.0506	GATM
ketone body biosynthetic process (GO:0046951)	1/8	0.0645135	0.41683	17.1662	47.0506	HMGCS2
central nervous system myelination (GO:0022010)	1/8	0.0645135	0.41683	17.1662	47.0506	CLU
myelin maintenance (GO:0043217)	1/8	0.0645135	0.41683	17.1662	47.0506	CLU
negative regulation of protein homooligomerization (GO:0032463)	1/8	0.0645135	0.41683	17.1662	47.0506	CLU
phenol-containing compound biosynthetic process (GO:0046189)	1/8	0.0645135	0.41683	17.1662	47.0506	CITED1
short-chain fatty acid catabolic process (GO:0019626)	1/8	0.0645135	0.41683	17.1662	47.0506	MUT
polyol biosynthetic process (GO:0046173)	1/8	0.0645135	0.41683	17.1662	47.0506	ISYNA1
regulation of amyloid fibril formation (GO:1905906)	1/8	0.0645135	0.41683	17.1662	47.0506	CLU
regulation of blood vessel endothelial cell migration (GO:0043535)	2/50	0.0647425	0.41683	5.02693	13.7604	ATP5B;ATP5A1
phosphate-containing compound metabolic process (GO:0006796)	4/183	0.0663745	0.41683	2.71122	7.35403	PLA2G16;G6PD;ISYNA1;CALM1
triglyceride metabolic process (GO:0006641)	2/52	0.0693411	0.41683	4.82537	12.8775	PLA2G16;APOA1
very-low-density lipoprotein particle remodeling (GO:0034372)	1/9	0.0722811	0.41683	15.0197	39.4596	APOA1
inositol metabolic process (GO:0006020)	1/9	0.0722811	0.41683	15.0197	39.4596	ISYNA1
regulation of cell communication by electrical coupling involved in cardiac conduction (GO:1901844)	1/9	0.0722811	0.41683	15.0197	39.4596	CALM1
chylomicron remodeling (GO:0034371)	1/9	0.0722811	0.41683	15.0197	39.4596	APOA1
negative regulation of heterotypic cell-cell adhesion (GO:0034115)	1/9	0.0722811	0.41683	15.0197	39.4596	APOA1
regulation of cell-cell adhesion involved in gastrulation (GO:0070587)	1/9	0.0722811	0.41683	15.0197	39.4596	APOA1
negative regulation of amyloid-beta formation (GO:1902430)	1/9	0.0722811	0.41683	15.0197	39.4596	CLU
positive regulation of protein homooligomerization (GO:0032464)	1/9	0.0722811	0.41683	15.0197	39.4596	CLU
short-chain fatty acid metabolic process (GO:0046459)	1/9	0.0722811	0.41683	15.0197	39.4596	MUT
response to interleukin-4 (GO:0070670)	1/9	0.0722811	0.41683	15.0197	39.4596	CITED1
homocysteine metabolic process (GO:0050667)	1/9	0.0722811	0.41683	15.0197	39.4596	MUT
peptidyl-amino acid modification (GO:0018193)	1/9	0.0722811	0.41683	15.0197	39.4596	APOA1
positive regulation of cholesterol esterification (GO:0010873)	1/9	0.0722811	0.41683	15.0197	39.4596	APOA1
regulation of cytokine secretion involved in immune response (GO:0002739)	1/9	0.0722811	0.41683	15.0197	39.4596	APOA1
positive regulation of triglyceride lipase activity (GO:0061365)	1/9	0.0722811	0.41683	15.0197	39.4596	APOA1
ether lipid metabolic process (GO:0046485)	1/9	0.0722811	0.41683	15.0197	39.4596	PLA2G16
negative regulation of response to cytokine stimulus (GO:0060761)	1/10	0.0799846	0.41683	13.3502	33.7215	APOA1
protein deglycosylation (GO:0006517)	1/10	0.0799846	0.41683	13.3502	33.7215	MGEA5
chylomicron assembly (GO:0034378)	1/10	0.0799846	0.41683	13.3502	33.7215	APOA1
chaperone-mediated protein transport (GO:0072321)	1/10	0.0799846	0.41683	13.3502	33.7215	CLU
regulation of myeloid leukocyte differentiation (GO:0002761)	1/10	0.0799846	0.41683	13.3502	33.7215	FAM213A
neuron projection regeneration (GO:0031102)	1/10	0.0799846	0.41683	13.3502	33.7215	APOA1
positive regulation of steroid metabolic process (GO:0045940)	1/10	0.0799846	0.41683	13.3502	33.7215	APOA1
glycoprotein catabolic process (GO:0006516)	1/10	0.0799846	0.41683	13.3502	33.7215	MGEA5
gas transport (GO:0015669)	1/10	0.0799846	0.41683	13.3502	33.7215	HBB
negative regulation of interleukin-1 beta secretion (GO:0050713)	1/10	0.0799846	0.41683	13.3502	33.7215	APOA1
positive regulation of amyloid-beta formation (GO:1902004)	1/10	0.0799846	0.41683	13.3502	33.7215	CLU
positive regulation of mRNA splicing, via spliceosome (GO:0048026)	1/10	0.0799846	0.41683	13.3502	33.7215	PRDX6
regulation of triglyceride catabolic process (GO:0010896)	1/10	0.0799846	0.41683	13.3502	33.7215	APOA1
ketone body metabolic process (GO:1902224)	1/10	0.0799846	0.41683	13.3502	33.7215	HMGCS2
mesenchymal to epithelial transition (GO:0060231)	1/10	0.0799846	0.41683	13.3502	33.7215	CITED1
regulation of amyloid-beta clearance (GO:1900221)	1/10	0.0799846	0.41683	13.3502	33.7215	CLU
positive regulation of cell death (GO:0010942)	2/57	0.0812816	0.41741	4.38559	11.0071	HBB;CLU
platelet degranulation (GO:0002576)	3/124	0.0844058	0.41741	2.99848	7.4126	APOA1;CALM1;CLU
positive regulation of fatty acid biosynthetic process (GO:0045723)	1/11	0.0876246	0.41741	12.0145	29.2517	APOA1
regulation of cholesterol esterification (GO:0010872)	1/11	0.0876246	0.41741	12.0145	29.2517	APOA1
negative regulation of amyloid precursor protein catabolic process (GO:1902992)	1/11	0.0876246	0.41741	12.0145	29.2517	CLU
carbohydrate derivative catabolic process (GO:1901136)	1/11	0.0876246	0.41741	12.0145	29.2517	MGEA5
negative regulation of ryanodine-sensitive calcium-release channel activity (GO:0060315)	1/11	0.0876246	0.41741	12.0145	29.2517	CALM1
negative regulation of release of sequestered calcium ion into cytosol (GO:0051280)	1/11	0.0876246	0.41741	12.0145	29.2517	CALM1
diterpenoid metabolic process (GO:0016101)	2/62	0.0938004	0.41741	4.01911	9.51156	ALDH1A1;APOA1
negative regulation of protein oligomerization (GO:0032460)	1/12	0.0952014	0.41741	10.9218	25.6854	CLU
positive regulation of amyloid precursor protein catabolic process (GO:1902993)	1/12	0.0952014	0.41741	10.9218	25.6854	CLU
negative regulation of ATPase activity (GO:0032780)	1/12	0.0952014	0.41741	10.9218	25.6854	ATPIF1
response to interleukin-6 (GO:0070741)	1/12	0.0952014	0.41741	10.9218	25.6854	CITED1
regulation of cell communication by electrical coupling (GO:0010649)	1/12	0.0952014	0.41741	10.9218	25.6854	CALM1
negative regulation of interleukin-1 secretion (GO:0050711)	1/12	0.0952014	0.41741	10.9218	25.6854	APOA1
phospholipid efflux (GO:0033700)	1/12	0.0952014	0.41741	10.9218	25.6854	APOA1
aromatic compound biosynthetic process (GO:0019438)	1/12	0.0952014	0.41741	10.9218	25.6854	MT-RNR1
peptidyl-methionine modification (GO:0018206)	1/12	0.0952014	0.41741	10.9218	25.6854	APOA1
glycerophospholipid metabolic process (GO:0006650)	2/64	0.0989548	0.41741	3.88906	8.99576	APOA1;PRDX6
mitochondrial genome maintenance (GO:0000002)	1/13	0.102716	0.41741	10.0111	22.7832	SLC25A4
glucosamine-containing compound metabolic process (GO:1901071)	1/13	0.102716	0.41741	10.0111	22.7832	MGEA5
glycerolipid catabolic process (GO:0046503)	1/13	0.102716	0.41741	10.0111	22.7832	PRDX6
high-density lipoprotein particle assembly (GO:0034380)	1/13	0.102716	0.41741	10.0111	22.7832	APOA1
triglyceride-rich lipoprotein particle remodeling (GO:0034370)	1/13	0.102716	0.41741	10.0111	22.7832	APOA1
tetrahydrofolate metabolic process (GO:0046653)	1/13	0.102716	0.41741	10.0111	22.7832	ATPIF1
renal absorption (GO:0070293)	1/13	0.102716	0.41741	10.0111	22.7832	HBB
detection of calcium ion (GO:0005513)	1/13	0.102716	0.41741	10.0111	22.7832	CALM1
placenta development (GO:0001890)	1/13	0.102716	0.41741	10.0111	22.7832	CITED1
pre-miRNA processing (GO:0031054)	1/13	0.102716	0.41741	10.0111	22.7832	ZCCHC11
quinone biosynthetic process (GO:1901663)	1/14	0.110168	0.41741	9.24056	20.3823	FDXR
metallo-sulfur cluster assembly (GO:0031163)	1/14	0.110168	0.41741	9.24056	20.3823	FAM96B
acetyl-CoA metabolic process (GO:0006084)	1/14	0.110168	0.41741	9.24056	20.3823	HMGCS2
ubiquinone metabolic process (GO:0006743)	1/14	0.110168	0.41741	9.24056	20.3823	FDXR
N-acetylglucosamine metabolic process (GO:0006044)	1/14	0.110168	0.41741	9.24056	20.3823	MGEA5
regulation of nucleocytoplasmic transport (GO:0046822)	1/14	0.110168	0.41741	9.24056	20.3823	IFI27
negative regulation of interleukin-1 beta production (GO:0032691)	1/14	0.110168	0.41741	9.24056	20.3823	APOA1
inorganic cation transmembrane transport (GO:0098662)	3/140	0.111008	0.41741	2.64614	5.81662	ATP5B;ATP5O;ATP5J2
positive regulation of endothelial cell migration (GO:0010595)	2/70	0.114869	0.41741	3.54484	7.67089	ATP5B;ATP5A1
glycerophospholipid catabolic process (GO:0046475)	1/15	0.117559	0.41741	8.58009	18.3684	PRDX6
ubiquinone biosynthetic process (GO:0006744)	1/15	0.117559	0.41741	8.58009	18.3684	FDXR
negative regulation of peptidyl-threonine phosphorylation (GO:0010801)	1/15	0.117559	0.41741	8.58009	18.3684	CALM1
septin ring assembly (GO:0000921)	1/15	0.117559	0.41741	8.58009	18.3684	SEPT14
regulation of protein homooligomerization (GO:0032462)	1/15	0.117559	0.41741	8.58009	18.3684	CLU
negative regulation of cytokine production involved in immune response (GO:0002719)	1/15	0.117559	0.41741	8.58009	18.3684	APOA1
negative regulation of release of cytochrome c from mitochondria (GO:0090201)	1/15	0.117559	0.41741	8.58009	18.3684	CLU
positive regulation of phosphoprotein phosphatase activity (GO:0032516)	1/15	0.117559	0.41741	8.58009	18.3684	CALM1
phosphatidylcholine metabolic process (GO:0046470)	2/71	0.117582	0.41741	3.49328	7.47779	PLA2G16;APOA1
cellular protein complex assembly (GO:0043623)	3/144	0.118108	0.41741	2.57055	5.49109	CLU;SEPT14;HOPX
response to metal ion (GO:0010038)	2/72	0.120311	0.41741	3.44321	7.29158	ATP5D;CALM1
lipid biosynthetic process (GO:0008610)	2/72	0.120311	0.41741	3.44321	7.29158	CYP51A1;FDXR
miRNA metabolic process (GO:0010586)	1/16	0.124889	0.41741	8.00768	16.6586	ZCCHC11
heme biosynthetic process (GO:0006783)	1/16	0.124889	0.41741	8.00768	16.6586	ATPIF1
C21-steroid hormone biosynthetic process (GO:0006700)	1/16	0.124889	0.41741	8.00768	16.6586	FDXR
positive regulation of triglyceride metabolic process (GO:0090208)	1/16	0.124889	0.41741	8.00768	16.6586	APOA1
positive regulation of cyclic nucleotide metabolic process (GO:0030801)	1/16	0.124889	0.41741	8.00768	16.6586	CALM1
phosphatidylinositol acyl-chain remodeling (GO:0036149)	1/16	0.124889	0.41741	8.00768	16.6586	PLA2G16
regulation of intrinsic apoptotic signaling pathway in response to DNA damage (GO:1902229)	1/16	0.124889	0.41741	8.00768	16.6586	CLU
regulation of necroptotic process (GO:0060544)	1/16	0.124889	0.41741	8.00768	16.6586	SLC25A4
positive regulation of mRNA processing (GO:0050685)	1/16	0.124889	0.41741	8.00768	16.6586	PRDX6
regulated exocytosis (GO:0045055)	3/148	0.125373	0.41741	2.49913	5.18935	APOA1;CALM1;CLU
retinoid metabolic process (GO:0001523)	2/75	0.128591	0.41741	3.3012	6.77115	ALDH1A1;APOA1
regulation of cardiac muscle contraction by regulation of the release of sequestered calcium ion (GO:0010881)	1/17	0.132158	0.41741	7.50682	15.192	CALM1
high-density lipoprotein particle remodeling (GO:0034375)	1/17	0.132158	0.41741	7.50682	15.192	APOA1
purine-containing compound metabolic process (GO:0072521)	1/17	0.132158	0.41741	7.50682	15.192	MT-RNR1
septin ring organization (GO:0031106)	1/17	0.132158	0.41741	7.50682	15.192	SEPT14
response to purine-containing compound (GO:0014074)	1/17	0.132158	0.41741	7.50682	15.192	CITED1
phospholipid catabolic process (GO:0009395)	1/17	0.132158	0.41741	7.50682	15.192	PRDX6
negative regulation of tumor necrosis factor-mediated signaling pathway (GO:0010804)	1/17	0.132158	0.41741	7.50682	15.192	APOA1
positive regulation of calcium ion transmembrane transporter activity (GO:1901021)	1/17	0.132158	0.41741	7.50682	15.192	CALM1
positive regulation of fatty acid metabolic process (GO:0045923)	1/17	0.132158	0.41741	7.50682	15.192	APOA1
macrophage activation (GO:0042116)	1/17	0.132158	0.41741	7.50682	15.192	CLU
heterocycle biosynthetic process (GO:0018130)	1/17	0.132158	0.41741	7.50682	15.192	MT-RNR1
positive regulation of cellular protein catabolic process (GO:1903364)	1/17	0.132158	0.41741	7.50682	15.192	ATPIF1
protein stabilization (GO:0050821)	3/152	0.132796	0.41741	2.43155	4.90915	APOA1;CLU;HYPK
glucan catabolic process (GO:0009251)	1/18	0.139367	0.41741	7.06488	13.9224	CALM1
porphyrin-containing compound biosynthetic process (GO:0006779)	1/18	0.139367	0.41741	7.06488	13.9224	ATPIF1
positive regulation of cyclic nucleotide biosynthetic process (GO:0030804)	1/18	0.139367	0.41741	7.06488	13.9224	CALM1
regulation of mitochondrial membrane permeability (GO:0046902)	1/18	0.139367	0.41741	7.06488	13.9224	SLC25A4
regulation of amyloid-beta formation (GO:1902003)	1/18	0.139367	0.41741	7.06488	13.9224	CLU
iron-sulfur cluster assembly (GO:0016226)	1/18	0.139367	0.41741	7.06488	13.9224	FAM96B
anion homeostasis (GO:0055081)	1/18	0.139367	0.41741	7.06488	13.9224	APOA1
response to organophosphorus (GO:0046683)	1/18	0.139367	0.41741	7.06488	13.9224	CITED1
release of cytochrome c from mitochondria (GO:0001836)	1/18	0.139367	0.41741	7.06488	13.9224	CLU
glycogen catabolic process (GO:0005980)	1/18	0.139367	0.41741	7.06488	13.9224	CALM1
positive regulation of lipid catabolic process (GO:0050996)	1/18	0.139367	0.41741	7.06488	13.9224	APOA1
negative regulation of calcium-mediated signaling (GO:0050849)	1/18	0.139367	0.41741	7.06488	13.9224	CALM1
steroid biosynthetic process (GO:0006694)	2/79	0.13983	0.41741	3.12908	6.15592	CYP51A1;FDXR
regulation of endothelial cell proliferation (GO:0001936)	2/79	0.13983	0.41741	3.12908	6.15592	ATPIF1;ATP5A1
regulation of transforming growth factor beta receptor signaling pathway (GO:0017015)	2/79	0.13983	0.41741	3.12908	6.15592	CITED1;PEG10
regulation of hydrolase activity (GO:0051336)	2/80	0.142673	0.41741	3.08881	6.01453	ATPIF1;APOA1
negative regulation of cell death (GO:0060548)	2/81	0.145527	0.41741	3.04955	5.87768	CLU;WISP2
negative regulation of cell cycle process (GO:0010948)	2/81	0.145527	0.41741	3.04955	5.87768	HMGN5;RBBP7
positive regulation of cellular biosynthetic process (GO:0031328)	3/159	0.146142	0.41741	2.32161	4.46488	HBB;APOA1;CLU
positive regulation of transforming growth factor beta receptor signaling pathway (GO:0030511)	1/19	0.146517	0.41741	6.67205	12.8145	CITED1
cellular polysaccharide catabolic process (GO:0044247)	1/19	0.146517	0.41741	6.67205	12.8145	CALM1
protein targeting to lysosome (GO:0006622)	1/19	0.146517	0.41741	6.67205	12.8145	CLU
mitochondrial calcium ion homeostasis (GO:0051560)	1/19	0.146517	0.41741	6.67205	12.8145	FATE1
regulation of cAMP biosynthetic process (GO:0030817)	1/19	0.146517	0.41741	6.67205	12.8145	CALM1
mitochondrial membrane organization (GO:0007006)	1/19	0.146517	0.41741	6.67205	12.8145	SLC25A4
endothelial cell development (GO:0001885)	1/19	0.146517	0.41741	6.67205	12.8145	GSTM3
positive regulation of cellular response to transforming growth factor beta stimulus (GO:1903846)	1/19	0.146517	0.41741	6.67205	12.8145	CITED1
regulation of heterotypic cell-cell adhesion (GO:0034114)	1/19	0.146517	0.41741	6.67205	12.8145	APOA1
ureteric bud morphogenesis (GO:0060675)	1/20	0.153607	0.419002	6.32057	11.8407	CITED1
regulation of lipoprotein lipase activity (GO:0051004)	1/20	0.153607	0.419002	6.32057	11.8407	APOA1
regulation of response to cytokine stimulus (GO:0060759)	1/20	0.153607	0.419002	6.32057	11.8407	APOA1
branching involved in ureteric bud morphogenesis (GO:0001658)	1/20	0.153607	0.419002	6.32057	11.8407	CITED1
regulation of cholesterol transport (GO:0032374)	1/20	0.153607	0.419002	6.32057	11.8407	APOA1
positive regulation of cAMP biosynthetic process (GO:0030819)	1/20	0.153607	0.419002	6.32057	11.8407	CALM1
cobalamin metabolic process (GO:0009235)	1/21	0.160639	0.419002	6.00424	10.9793	MUT
lipid catabolic process (GO:0016042)	1/21	0.160639	0.419002	6.00424	10.9793	PLA2G16
phosphatidylserine acyl-chain remodeling (GO:0036150)	1/21	0.160639	0.419002	6.00424	10.9793	PLA2G16
negative regulation of cell cycle arrest (GO:0071157)	1/21	0.160639	0.419002	6.00424	10.9793	HMGN5
regulation of cardiac muscle contraction by calcium ion signaling (GO:0010882)	1/21	0.160639	0.419002	6.00424	10.9793	CALM1
sterol transport (GO:0015918)	1/21	0.160639	0.419002	6.00424	10.9793	APOA1
hepaticobiliary system development (GO:0061008)	1/21	0.160639	0.419002	6.00424	10.9793	NKX2-8
tetrapyrrole metabolic process (GO:0033013)	1/21	0.160639	0.419002	6.00424	10.9793	MUT
positive regulation of lipid metabolic process (GO:0045834)	1/21	0.160639	0.419002	6.00424	10.9793	APOA1
mitochondrial translational elongation (GO:0070125)	2/87	0.162892	0.419002	2.83343	5.14174	MRPL53;MRPL38
negative regulation of response to endoplasmic reticulum stress (GO:1903573)	1/22	0.167613	0.419002	5.71804	10.213	CLU
purine-containing compound biosynthetic process (GO:0072522)	1/22	0.167613	0.419002	5.71804	10.213	MT-RNR1
peripheral nervous system development (GO:0007422)	1/22	0.167613	0.419002	5.71804	10.213	GSTM3
positive regulation of protein autophosphorylation (GO:0031954)	1/22	0.167613	0.419002	5.71804	10.213	CALM1
positive regulation of RNA splicing (GO:0033120)	1/22	0.167613	0.419002	5.71804	10.213	PRDX6
acylglycerol homeostasis (GO:0055090)	1/22	0.167613	0.419002	5.71804	10.213	APOA1
ncRNA catabolic process (GO:0034661)	1/22	0.167613	0.419002	5.71804	10.213	ZCCHC11
positive regulation of biosynthetic process (GO:0009891)	1/22	0.167613	0.419002	5.71804	10.213	APOA1
sulfur amino acid metabolic process (GO:0000096)	1/22	0.167613	0.419002	5.71804	10.213	MUT
positive regulation of phosphatase activity (GO:0010922)	1/22	0.167613	0.419002	5.71804	10.213	CALM1
C21-steroid hormone metabolic process (GO:0008207)	1/22	0.167613	0.419002	5.71804	10.213	FDXR
triglyceride catabolic process (GO:0019433)	1/22	0.167613	0.419002	5.71804	10.213	APOA1
nuclear transport (GO:0051169)	1/22	0.167613	0.419002	5.71804	10.213	CITED1
mitochondrial translational termination (GO:0070126)	2/89	0.168761	0.419002	2.76801	4.92505	MRPL53;MRPL38
positive regulation of protein kinase activity (GO:0045860)	3/172	0.172007	0.419002	2.14161	3.76971	MT-RNR1;CALM1;CLU
positive regulation of hydrolase activity (GO:0051345)	3/172	0.172007	0.419002	2.14161	3.76971	APOA1;CALM1;MUT
regulation of monooxygenase activity (GO:0032768)	1/23	0.17453	0.419002	5.45785	9.52755	CALM1
cellular nitrogen compound biosynthetic process (GO:0044271)	1/23	0.17453	0.419002	5.45785	9.52755	MT-RNR1
vitamin transport (GO:0051180)	1/23	0.17453	0.419002	5.45785	9.52755	APOA1
cholesterol efflux (GO:0033344)	1/23	0.17453	0.419002	5.45785	9.52755	APOA1
regulation of release of sequestered calcium ion into cytosol by sarcoplasmic reticulum (GO:0010880)	1/23	0.17453	0.419002	5.45785	9.52755	CALM1
metanephros development (GO:0001656)	1/23	0.17453	0.419002	5.45785	9.52755	CITED1
folic acid-containing compound metabolic process (GO:0006760)	1/23	0.17453	0.419002	5.45785	9.52755	ATPIF1
regulation of proteolysis involved in cellular protein catabolic process (GO:1903050)	1/23	0.17453	0.419002	5.45785	9.52755	ATPIF1
positive regulation of protein oligomerization (GO:0032461)	1/23	0.17453	0.419002	5.45785	9.52755	CLU
peroxisome organization (GO:0007031)	1/23	0.17453	0.419002	5.45785	9.52755	PLA2G16
positive regulation of dephosphorylation (GO:0035306)	1/24	0.181389	0.429042	5.22029	8.91161	CALM1
fatty acid derivative biosynthetic process (GO:1901570)	1/24	0.181389	0.429042	5.22029	8.91161	HMGCS2
positive regulation of purine nucleotide biosynthetic process (GO:1900373)	1/24	0.181389	0.429042	5.22029	8.91161	CALM1
negative regulation of intrinsic apoptotic signaling pathway in response to DNA damage (GO:1902230)	1/24	0.181389	0.429042	5.22029	8.91161	CLU
regulation of programmed cell death (GO:0043067)	4/268	0.183765	0.433063	1.83034	3.10078	BEX2;CITED1;MAGED1;CLU
response to copper ion (GO:0046688)	1/25	0.188192	0.433924	5.00253	8.35569	ATP5D
positive regulation of peptidyl-threonine phosphorylation (GO:0010800)	1/25	0.188192	0.433924	5.00253	8.35569	CALM1
negative regulation of gene expression, epigenetic (GO:0045814)	1/25	0.188192	0.433924	5.00253	8.35569	RBBP7
regulation of protein ubiquitination involved in ubiquitin-dependent protein catabolic process (GO:2000058)	1/25	0.188192	0.433924	5.00253	8.35569	CLU
regulation of ryanodine-sensitive calcium-release channel activity (GO:0060314)	1/25	0.188192	0.433924	5.00253	8.35569	CALM1
positive regulation of Rho protein signal transduction (GO:0035025)	1/25	0.188192	0.433924	5.00253	8.35569	APOA1
translational termination (GO:0006415)	2/96	0.189566	0.43397	2.56098	4.25895	MRPL53;MRPL38
epithelial cell differentiation (GO:0030855)	2/96	0.189566	0.43397	2.56098	4.25895	CITED1;GSTA2
phosphatidylethanolamine acyl-chain remodeling (GO:0036152)	1/26	0.194938	0.43844	4.80218	7.85192	PLA2G16
negative chemotaxis (GO:0050919)	1/26	0.194938	0.43844	4.80218	7.85192	APOA1
regulation of rhodopsin mediated signaling pathway (GO:0022400)	1/26	0.194938	0.43844	4.80218	7.85192	CALM1
negative regulation of catalytic activity (GO:0043086)	1/26	0.194938	0.43844	4.80218	7.85192	ATPIF1
positive regulation of cAMP metabolic process (GO:0030816)	1/26	0.194938	0.43844	4.80218	7.85192	CALM1
steroid metabolic process (GO:0008202)	2/99	0.198587	0.439606	2.48139	4.01124	CYP51A1;FDXR
regulation of lipid metabolic process (GO:0019216)	2/100	0.201606	0.439606	2.45595	3.93305	APOA1;HMGCS2
phosphatidylserine metabolic process (GO:0006658)	1/27	0.201629	0.439606	4.61725	7.39372	PLA2G16
regulation of calcium ion transmembrane transporter activity (GO:1901019)	1/27	0.201629	0.439606	4.61725	7.39372	CALM1
phosphatidylcholine acyl-chain remodeling (GO:0036151)	1/27	0.201629	0.439606	4.61725	7.39372	PLA2G16
negative regulation of osteoblast differentiation (GO:0045668)	1/27	0.201629	0.439606	4.61725	7.39372	CITED1
positive regulation of substrate adhesion-dependent cell spreading (GO:1900026)	1/27	0.201629	0.439606	4.61725	7.39372	APOA1
transcription from RNA polymerase III promoter (GO:0006383)	1/27	0.201629	0.439606	4.61725	7.39372	TROVE2
extrinsic apoptotic signaling pathway via death domain receptors (GO:0008625)	1/27	0.201629	0.439606	4.61725	7.39372	DDX47
regulation of fatty acid biosynthetic process (GO:0042304)	1/28	0.208264	0.443513	4.44602	6.97557	APOA1
positive regulation of lipid biosynthetic process (GO:0046889)	1/28	0.208264	0.443513	4.44602	6.97557	APOA1
positive regulation of calcium-mediated signaling (GO:0050850)	1/28	0.208264	0.443513	4.44602	6.97557	CALM1
production of miRNAs involved in gene silencing by miRNA (GO:0035196)	1/28	0.208264	0.443513	4.44602	6.97557	ZCCHC11
regulation of lipid biosynthetic process (GO:0046890)	1/28	0.208264	0.443513	4.44602	6.97557	APOA1
triglyceride homeostasis (GO:0070328)	1/28	0.208264	0.443513	4.44602	6.97557	APOA1
negative regulation of response to DNA damage stimulus (GO:2001021)	1/28	0.208264	0.443513	4.44602	6.97557	CLU
protein alkylation (GO:0008213)	1/29	0.214845	0.447128	4.28701	6.59274	CALM1
regulation of striated muscle contraction (GO:0006942)	1/29	0.214845	0.447128	4.28701	6.59274	CALM1
skeletal muscle organ development (GO:0060538)	1/29	0.214845	0.447128	4.28701	6.59274	MYL6B
coenzyme biosynthetic process (GO:0009108)	1/29	0.214845	0.447128	4.28701	6.59274	ATPIF1
nuclear-transcribed mRNA poly(A) tail shortening (GO:0000289)	1/29	0.214845	0.447128	4.28701	6.59274	ZCCHC11
carbohydrate derivative biosynthetic process (GO:1901137)	1/29	0.214845	0.447128	4.28701	6.59274	G6PD
striated muscle tissue development (GO:0014706)	1/29	0.214845	0.447128	4.28701	6.59274	MYL6B
RNA processing (GO:0006396)	3/193	0.216186	0.447631	1.90287	2.91447	ZCCHC11;SNRPN;DDX47
translational elongation (GO:0006414)	2/105	0.216776	0.447631	2.33614	3.5717	MRPL53;MRPL38
RNA splicing (GO:0008380)	2/106	0.219823	0.447631	2.31356	3.50488	SNRPN;DDX47
positive regulation of cation channel activity (GO:2001259)	1/30	0.221371	0.447631	4.13898	6.24122	CALM1
ribosomal large subunit assembly (GO:0000027)	1/30	0.221371	0.447631	4.13898	6.24122	RPL6
negative regulation of cation channel activity (GO:2001258)	1/30	0.221371	0.447631	4.13898	6.24122	CALM1
CENP-A containing nucleosome assembly (GO:0034080)	1/30	0.221371	0.447631	4.13898	6.24122	RBBP7
CENP-A containing chromatin organization (GO:0061641)	1/30	0.221371	0.447631	4.13898	6.24122	RBBP7
acylglycerol catabolic process (GO:0046464)	1/30	0.221371	0.447631	4.13898	6.24122	APOA1
mitochondrial translation (GO:0032543)	2/107	0.222873	0.447999	2.29141	3.43975	MRPL53;MRPL38
secondary alcohol metabolic process (GO:1902652)	1/31	0.227843	0.447999	4.00081	5.91758	APOA1
negative regulation of cell-cell adhesion (GO:0022408)	1/31	0.227843	0.447999	4.00081	5.91758	APOA1
regulation of protein export from nucleus (GO:0046825)	1/31	0.227843	0.447999	4.00081	5.91758	IFI27
liver development (GO:0001889)	1/31	0.227843	0.447999	4.00081	5.91758	NKX2-8
positive regulation of release of sequestered calcium ion into cytosol (GO:0051281)	1/31	0.227843	0.447999	4.00081	5.91758	CALM1
positive regulation of protein dephosphorylation (GO:0035307)	1/31	0.227843	0.447999	4.00081	5.91758	CALM1
regulation of protein autophosphorylation (GO:0031952)	1/31	0.227843	0.447999	4.00081	5.91758	CALM1
cofactor biosynthetic process (GO:0051188)	1/31	0.227843	0.447999	4.00081	5.91758	FAM96B
negative regulation of calcium ion transmembrane transporter activity (GO:1901020)	1/32	0.234262	0.453662	3.87155	5.61884	CALM1
phosphatidylcholine biosynthetic process (GO:0006656)	1/32	0.234262	0.453662	3.87155	5.61884	APOA1
negative regulation of receptor activity (GO:2000272)	1/32	0.234262	0.453662	3.87155	5.61884	CALM1
positive regulation of tumor necrosis factor superfamily cytokine production (GO:1903557)	1/32	0.234262	0.453662	3.87155	5.61884	CLU
chromatin remodeling at centromere (GO:0031055)	1/32	0.234262	0.453662	3.87155	5.61884	RBBP7
intra-Golgi vesicle-mediated transport (GO:0006891)	1/33	0.240628	0.457693	3.75038	5.34243	COPE
platelet aggregation (GO:0070527)	1/33	0.240628	0.457693	3.75038	5.34243	HBB
glycogen metabolic process (GO:0005977)	1/33	0.240628	0.457693	3.75038	5.34243	CALM1
regulation of intracellular protein transport (GO:0033157)	1/33	0.240628	0.457693	3.75038	5.34243	IFI27
negative regulation of mitochondrion organization (GO:0010823)	1/33	0.240628	0.457693	3.75038	5.34243	CLU
positive regulation of catalytic activity (GO:0043085)	1/33	0.240628	0.457693	3.75038	5.34243	APOA1
regulation of interleukin-1 beta secretion (GO:0050706)	1/34	0.246941	0.463652	3.63655	5.08609	APOA1
apoptotic mitochondrial changes (GO:0008637)	1/34	0.246941	0.463652	3.63655	5.08609	CLU
ncRNA metabolic process (GO:0034660)	1/34	0.246941	0.463652	3.63655	5.08609	ZCCHC11
regulation of alcohol biosynthetic process (GO:1902930)	1/34	0.246941	0.463652	3.63655	5.08609	CYP51A1
cellular response to oxidative stress (GO:0034599)	2/115	0.247377	0.463652	2.12832	2.97292	G6PD;PRDX6
negative regulation of programmed cell death (GO:0043069)	5/408	0.251612	0.466387	1.49739	2.0662	HMGN5;MT-RNR2;FATE1;SLC25A4;HYPK
regulation of phosphoprotein phosphatase activity (GO:0043666)	1/35	0.253202	0.466387	3.52941	4.84788	CALM1
regulation of cardiac muscle contraction (GO:0055117)	1/35	0.253202	0.466387	3.52941	4.84788	CALM1
erythrocyte differentiation (GO:0030218)	1/35	0.253202	0.466387	3.52941	4.84788	ATPIF1
regulation of mitochondrial membrane potential (GO:0051881)	1/35	0.253202	0.466387	3.52941	4.84788	ATPIF1
actin filament bundle organization (GO:0061572)	1/35	0.253202	0.466387	3.52941	4.84788	ESPN
organophosphate biosynthetic process (GO:0090407)	1/36	0.259412	0.467087	3.4284	4.62607	G6PD
centromere complex assembly (GO:0034508)	1/36	0.259412	0.467087	3.4284	4.62607	RBBP7
regulation of receptor-mediated endocytosis (GO:0048259)	1/36	0.259412	0.467087	3.4284	4.62607	CLU
histone exchange (GO:0043486)	1/36	0.259412	0.467087	3.4284	4.62607	RBBP7
Wnt signaling pathway, calcium modulating pathway (GO:0007223)	1/36	0.259412	0.467087	3.4284	4.62607	CALM1
regulation of cysteine-type endopeptidase activity (GO:2000116)	1/36	0.259412	0.467087	3.4284	4.62607	CST9L
acylglycerol metabolic process (GO:0006639)	1/36	0.259412	0.467087	3.4284	4.62607	PLA2G16
regulation of nitric-oxide synthase activity (GO:0050999)	1/36	0.259412	0.467087	3.4284	4.62607	CALM1
actin filament bundle assembly (GO:0051017)	1/37	0.26557	0.470249	3.333	4.41915	ESPN
regulation of peptidyl-threonine phosphorylation (GO:0010799)	1/37	0.26557	0.470249	3.333	4.41915	CALM1
regulation of osteoclast differentiation (GO:0045670)	1/37	0.26557	0.470249	3.333	4.41915	FAM213A
positive regulation of stress fiber assembly (GO:0051496)	1/37	0.26557	0.470249	3.333	4.41915	APOA1
negative regulation of G0 to G1 transition (GO:0070317)	1/37	0.26557	0.470249	3.333	4.41915	RBBP7
positive regulation of receptor activity (GO:2000273)	1/37	0.26557	0.470249	3.333	4.41915	CALM1
sulfur compound biosynthetic process (GO:0044272)	2/122	0.268897	0.473219	2.00346	2.63139	GSTM3;GSTA2
muscle filament sliding (GO:0030049)	1/38	0.271677	0.473219	3.24275	4.22577	MYL6B
actin-myosin filament sliding (GO:0033275)	1/38	0.271677	0.473219	3.24275	4.22577	MYL6B
positive regulation of neuron death (GO:1901216)	1/38	0.271677	0.473219	3.24275	4.22577	CLU
regulation of cellular pH (GO:0030641)	1/38	0.271677	0.473219	3.24275	4.22577	ATP5B
homotypic cell-cell adhesion (GO:0034109)	1/38	0.271677	0.473219	3.24275	4.22577	HBB
organic anion transport (GO:0015711)	2/124	0.275047	0.475758	1.97041	2.54344	HBB;SLC25A4
DNA replication-independent nucleosome assembly (GO:0006336)	1/39	0.277733	0.475758	3.15726	4.04474	RBBP7
skeletal muscle tissue development (GO:0007519)	1/39	0.277733	0.475758	3.15726	4.04474	MYL6B
regulation of G0 to G1 transition (GO:0070316)	1/39	0.277733	0.475758	3.15726	4.04474	RBBP7
acyl-CoA metabolic process (GO:0006637)	1/39	0.277733	0.475758	3.15726	4.04474	HMGCS2
regulation of ATPase activity (GO:0043462)	1/40	0.28374	0.475758	3.07615	3.87502	ATPIF1
positive regulation of Ras protein signal transduction (GO:0046579)	1/40	0.28374	0.475758	3.07615	3.87502	APOA1
response to peptide hormone (GO:0043434)	1/40	0.28374	0.475758	3.07615	3.87502	CITED1
response to cAMP (GO:0051591)	1/40	0.28374	0.475758	3.07615	3.87502	CITED1
regulation of release of cytochrome c from mitochondria (GO:0090199)	1/40	0.28374	0.475758	3.07615	3.87502	CLU
negative regulation of cytokine-mediated signaling pathway (GO:0001960)	1/40	0.28374	0.475758	3.07615	3.87502	APOA1
regulation of protein dephosphorylation (GO:0035304)	1/40	0.28374	0.475758	3.07615	3.87502	CALM1
regulation of cholesterol biosynthetic process (GO:0045540)	1/40	0.28374	0.475758	3.07615	3.87502	CYP51A1
negative regulation of cytokine secretion (GO:0050710)	1/40	0.28374	0.475758	3.07615	3.87502	APOA1
negative regulation of response to stimulus (GO:0048585)	2/127	0.284267	0.475758	1.92283	2.41861	APOA1;CLU
bicarbonate transport (GO:0015701)	1/41	0.289697	0.478597	2.99909	3.71564	HBB
regulation of cholesterol metabolic process (GO:0090181)	1/41	0.289697	0.478597	2.99909	3.71564	CYP51A1
regulation of calcium-mediated signaling (GO:0050848)	1/41	0.289697	0.478597	2.99909	3.71564	CALM1
regulation of substrate adhesion-dependent cell spreading (GO:1900024)	1/41	0.289697	0.478597	2.99909	3.71564	APOA1
positive regulation of receptor-mediated endocytosis (GO:0048260)	1/41	0.289697	0.478597	2.99909	3.71564	CLU
ncRNA processing (GO:0034470)	3/227	0.29166	0.480602	1.61125	1.98533	ZCCHC11;DDX47;RPL6
regulation of ATP metabolic process (GO:1903578)	1/43	0.301463	0.48921	2.85599	3.42464	ATPIF1
response to hydrogen peroxide (GO:0042542)	1/43	0.301463	0.48921	2.85599	3.42464	HBB
negative regulation of protein metabolic process (GO:0051248)	1/43	0.301463	0.48921	2.85599	3.42464	CLU
membrane depolarization (GO:0051899)	1/43	0.301463	0.48921	2.85599	3.42464	ATPIF1
branching morphogenesis of an epithelial tube (GO:0048754)	1/43	0.301463	0.48921	2.85599	3.42464	CITED1
regulation of multicellular organismal development (GO:2000026)	1/43	0.301463	0.48921	2.85599	3.42464	PLA2G16
regulation of steroid biosynthetic process (GO:0050810)	1/44	0.307273	0.491178	2.78943	3.29158	CYP51A1
positive regulation of actin filament bundle assembly (GO:0032233)	1/44	0.307273	0.491178	2.78943	3.29158	APOA1
amide biosynthetic process (GO:0043604)	1/44	0.307273	0.491178	2.78943	3.29158	ATPIF1
regulation of intracellular pH (GO:0051453)	1/44	0.307273	0.491178	2.78943	3.29158	ATP5B
carboxylic acid biosynthetic process (GO:0046394)	1/44	0.307273	0.491178	2.78943	3.29158	ATPIF1
myeloid cell differentiation (GO:0030099)	1/44	0.307273	0.491178	2.78943	3.29158	ATPIF1
nicotinamide nucleotide metabolic process (GO:0046496)	1/45	0.313036	0.497905	2.7259	3.16596	G6PD
negative regulation of ossification (GO:0030279)	1/45	0.313036	0.497905	2.7259	3.16596	CITED1
muscle contraction (GO:0006936)	2/137	0.314897	0.498339	1.77949	2.05622	MYL6B;CALM1
RNA secondary structure unwinding (GO:0010501)	1/46	0.31875	0.498339	2.66519	3.04723	DDX47
nucleocytoplasmic transport (GO:0006913)	1/46	0.31875	0.498339	2.66519	3.04723	CITED1
mitochondrial electron transport, NADH to ubiquinone (GO:0006120)	1/46	0.31875	0.498339	2.66519	3.04723	MT-ND3
interleukin-12-mediated signaling pathway (GO:0035722)	1/46	0.31875	0.498339	2.66519	3.04723	GSTA2
protein methylation (GO:0006479)	1/46	0.31875	0.498339	2.66519	3.04723	CALM1
cellular response to interleukin-12 (GO:0071349)	1/46	0.31875	0.498339	2.66519	3.04723	GSTA2
regulation of primary metabolic process (GO:0080090)	2/139	0.320993	0.500625	1.75334	1.99238	APOA1;HMGCS2
positive regulation of tumor necrosis factor production (GO:0032760)	1/47	0.324418	0.503515	2.60711	2.93489	CLU
cellular response to heat (GO:0034605)	1/47	0.324418	0.503515	2.60711	2.93489	RBBP7
glycoprotein metabolic process (GO:0009100)	1/48	0.330038	0.507325	2.55152	2.82847	MGEA5
cellular macromolecule catabolic process (GO:0044265)	1/48	0.330038	0.507325	2.55152	2.82847	MGEA5
regulation of mitochondrion organization (GO:0010821)	1/48	0.330038	0.507325	2.55152	2.82847	ATPIF1
regulation of cell cycle arrest (GO:0071156)	1/48	0.330038	0.507325	2.55152	2.82847	HMGN5
organic hydroxy compound biosynthetic process (GO:1901617)	1/49	0.335612	0.510992	2.49823	2.72757	CYP51A1
lipid homeostasis (GO:0055088)	1/49	0.335612	0.510992	2.49823	2.72757	APOA1
protein heterooligomerization (GO:0051291)	1/49	0.335612	0.510992	2.49823	2.72757	HBB
regulation of release of sequestered calcium ion into cytosol (GO:0051279)	1/49	0.335612	0.510992	2.49823	2.72757	CALM1
positive regulation of proteolysis (GO:0045862)	1/52	0.352059	0.533499	2.35092	2.45426	ATPIF1
positive regulation of cell-substrate adhesion (GO:0010811)	1/52	0.352059	0.533499	2.35092	2.45426	APOA1
negative regulation of cell differentiation (GO:0045596)	2/150	0.354257	0.535563	1.62212	1.68332	CITED1;HOPX
negative regulation of cellular response to transforming growth factor beta stimulus (GO:1903845)	1/53	0.357451	0.539121	2.30559	2.37189	PEG10
negative regulation of cellular component organization (GO:0051129)	1/54	0.362799	0.54335	2.26198	2.29344	APOA1
cytoplasmic translation (GO:0002181)	1/54	0.362799	0.54335	2.26198	2.29344	RPL6
negative regulation of supramolecular fiber organization (GO:1902904)	1/54	0.362799	0.54335	2.26198	2.29344	CLU
regulation of apoptotic process (GO:0042981)	8/815	0.36531	0.545835	1.19379	1.20216	BEX2;HMGN5;CITED1;MAGED1;MT-RNR2;FATE1;CLU;HYPK
negative regulation of transforming growth factor beta receptor signaling pathway (GO:0030512)	1/55	0.368102	0.548728	2.21998	2.21864	PEG10
ribosome assembly (GO:0042255)	1/56	0.373361	0.551438	2.1795	2.14727	RPL6
protein import (GO:0017038)	1/56	0.373361	0.551438	2.1795	2.14727	CLU
cellular iron ion homeostasis (GO:0006879)	1/56	0.373361	0.551438	2.1795	2.14727	MT-RNR2
regulation of tumor necrosis factor-mediated signaling pathway (GO:0010803)	1/56	0.373361	0.551438	2.1795	2.14727	APOA1
negative regulation of apoptotic process (GO:0043066)	5/485	0.376195	0.554348	1.2522	1.22421	HMGN5;CITED1;MT-RNR2;FATE1;HYPK
protein homotetramerization (GO:0051289)	1/57	0.378577	0.555303	2.14048	2.07912	ATPIF1
regulation of Rho protein signal transduction (GO:0035023)	1/57	0.378577	0.555303	2.14048	2.07912	APOA1
phospholipid transport (GO:0015914)	1/58	0.383749	0.556523	2.10282	2.01401	APOA1
positive regulation of cell morphogenesis involved in differentiation (GO:0010770)	1/58	0.383749	0.556523	2.10282	2.01401	APOA1
cholesterol homeostasis (GO:0042632)	1/58	0.383749	0.556523	2.10282	2.01401	APOA1
sterol homeostasis (GO:0055092)	1/58	0.383749	0.556523	2.10282	2.01401	APOA1
integrin-mediated signaling pathway (GO:0007229)	1/58	0.383749	0.556523	2.10282	2.01401	APOA1
cell morphogenesis (GO:0000902)	1/59	0.388879	0.561422	2.06646	1.95174	CLU
mitotic cytokinesis (GO:0000281)	1/59	0.388879	0.561422	2.06646	1.95174	SEPT14
regulation of stress fiber assembly (GO:0051492)	1/60	0.393966	0.564949	2.03133	1.89216	APOA1
regulation of mRNA splicing, via spliceosome (GO:0048024)	1/60	0.393966	0.564949	2.03133	1.89216	PRDX6
response to reactive oxygen species (GO:0000302)	1/60	0.393966	0.564949	2.03133	1.89216	HBB
regulation of tumor necrosis factor production (GO:0032680)	1/61	0.399011	0.568369	1.99737	1.83512	CLU
RNA 3'-end processing (GO:0031123)	1/61	0.399011	0.568369	1.99737	1.83512	ZCCHC11
positive regulation of cellular amide metabolic process (GO:0034250)	1/61	0.399011	0.568369	1.99737	1.83512	CLU
positive regulation of macromolecule metabolic process (GO:0010604)	3/276	0.402362	0.571142	1.31875	1.20059	HMGN5;CITED1;CLU
negative regulation of intrinsic apoptotic signaling pathway (GO:2001243)	1/62	0.404015	0.571142	1.96453	1.78046	CLU
mitochondrion organization (GO:0007005)	2/167	0.404467	0.571142	1.45373	1.3159	ATP5B;SLC25A4
negative regulation of protein modification process (GO:0031400)	1/63	0.408977	0.571142	1.93275	1.72806	G6PD
kidney development (GO:0001822)	1/63	0.408977	0.571142	1.93275	1.72806	CITED1
iron ion homeostasis (GO:0055072)	1/63	0.408977	0.571142	1.93275	1.72806	MT-RNR2
ribosomal large subunit biogenesis (GO:0042273)	1/63	0.408977	0.571142	1.93275	1.72806	RPL6
negative regulation of neuron apoptotic process (GO:0043524)	1/63	0.408977	0.571142	1.93275	1.72806	CITED1
nuclear-transcribed mRNA catabolic process, deadenylation-dependent decay (GO:0000288)	1/63	0.408977	0.571142	1.93275	1.72806	ZCCHC11
NADH dehydrogenase complex assembly (GO:0010257)	1/64	0.413898	0.573021	1.90197	1.6778	MT-ND3
positive regulation of endocytosis (GO:0045807)	1/64	0.413898	0.573021	1.90197	1.6778	CLU
mitochondrial respiratory chain complex I biogenesis (GO:0097031)	1/64	0.413898	0.573021	1.90197	1.6778	MT-ND3
mitochondrial respiratory chain complex I assembly (GO:0032981)	1/64	0.413898	0.573021	1.90197	1.6778	MT-ND3
regulation of cell division (GO:0051302)	1/65	0.418778	0.573583	1.87216	1.62955	CALM1
cellular response to type I interferon (GO:0071357)	1/65	0.418778	0.573583	1.87216	1.62955	IFI27
negative regulation of apoptotic signaling pathway (GO:2001234)	1/65	0.418778	0.573583	1.87216	1.62955	CLU
type I interferon signaling pathway (GO:0060337)	1/65	0.418778	0.573583	1.87216	1.62955	IFI27
fatty acid catabolic process (GO:0009062)	1/65	0.418778	0.573583	1.87216	1.62955	MUT
nuclear-transcribed mRNA catabolic process (GO:0000956)	2/174	0.424609	0.58033	1.39407	1.19414	ZCCHC11;RPL6
extrinsic apoptotic signaling pathway (GO:0097191)	1/67	0.428418	0.583048	1.81524	1.5387	DDX47
regulation of cardiac conduction (GO:1903779)	1/67	0.428418	0.583048	1.81524	1.5387	CALM1
response to interferon-gamma (GO:0034341)	1/68	0.433178	0.588278	1.78806	1.4959	CITED1
regulation of osteoblast differentiation (GO:0045667)	1/69	0.437898	0.592179	1.76168	1.45474	CITED1
regulation of endocytosis (GO:0030100)	1/69	0.437898	0.592179	1.76168	1.45474	RAB5B
phospholipid metabolic process (GO:0006644)	1/70	0.44258	0.592263	1.73606	1.41512	PLA2G16
negative regulation of developmental process (GO:0051093)	1/70	0.44258	0.592263	1.73606	1.41512	HOPX
Rab protein signal transduction (GO:0032482)	1/70	0.44258	0.592263	1.73606	1.41512	RAB5B
positive regulation of proteasomal ubiquitin-dependent protein catabolic process (GO:0032436)	1/70	0.44258	0.592263	1.73606	1.41512	CLU
cytoskeleton-dependent cytokinesis (GO:0061640)	1/70	0.44258	0.592263	1.73606	1.41512	SEPT14
regulation of cation channel activity (GO:2001257)	1/71	0.447223	0.595987	1.71117	1.37697	CALM1
response to insulin (GO:0032868)	1/71	0.447223	0.595987	1.71117	1.37697	CITED1
negative regulation of cysteine-type endopeptidase activity (GO:2000117)	1/72	0.451827	0.598391	1.68698	1.34023	CST9L
regulation of neuron death (GO:1901214)	1/72	0.451827	0.598391	1.68698	1.34023	CLU
regulation of epithelial cell proliferation (GO:0050678)	1/72	0.451827	0.598391	1.68698	1.34023	MAGED1
regulation of peptide hormone secretion (GO:0090276)	1/73	0.456394	0.600752	1.66347	1.30482	SLC25A4
positive regulation of proteasomal protein catabolic process (GO:1901800)	1/73	0.456394	0.600752	1.66347	1.30482	CLU
negative regulation of cellular process (GO:0048523)	5/534	0.456421	0.600752	1.13333	0.888919	APOA1;RBBP7;CLU;HOPX;WISP2
regulation of gene expression, epigenetic (GO:0040029)	1/74	0.460922	0.602961	1.6406	1.27069	RBBP7
regulation of G-protein coupled receptor protein signaling pathway (GO:0008277)	1/74	0.460922	0.602961	1.6406	1.27069	CALM1
nitrogen compound transport (GO:0071705)	1/74	0.460922	0.602961	1.6406	1.27069	HBB
receptor-mediated endocytosis (GO:0006898)	2/188	0.463806	0.605131	1.28822	0.989729	HBB;APOA1
negative regulation of cellular amide metabolic process (GO:0034249)	1/75	0.465413	0.605131	1.61835	1.23776	CLU
gland development (GO:0048732)	1/75	0.465413	0.605131	1.61835	1.23776	NKX2-8
transforming growth factor beta receptor signaling pathway (GO:0007179)	1/76	0.469867	0.607227	1.59669	1.20599	CITED1
nucleic acid-templated transcription (GO:0097659)	1/76	0.469867	0.607227	1.59669	1.20599	NKX2-8
response to interleukin-1 (GO:0070555)	1/76	0.469867	0.607227	1.59669	1.20599	CITED1
negative regulation of transmembrane receptor protein serine/threonine kinase signaling pathway (GO:0090101)	1/77	0.474284	0.60925	1.5756	1.17532	PEG10
regulation of cytokinesis (GO:0032465)	1/77	0.474284	0.60925	1.5756	1.17532	CALM1
water-soluble vitamin metabolic process (GO:0006767)	1/77	0.474284	0.60925	1.5756	1.17532	MUT
negative regulation of inflammatory response (GO:0050728)	1/78	0.478664	0.613647	1.55506	1.1457	APOA1
response to calcium ion (GO:0051592)	1/79	0.483008	0.616749	1.53504	1.11708	CALM1
activation of cysteine-type endopeptidase activity involved in apoptotic process (GO:0006919)	1/79	0.483008	0.616749	1.53504	1.11708	IFI27
retrograde vesicle-mediated transport, Golgi to ER (GO:0006890)	1/80	0.487316	0.618554	1.51554	1.08943	COPE
negative regulation of defense response (GO:0031348)	1/80	0.487316	0.618554	1.51554	1.08943	APOA1
regulation of protein serine/threonine kinase activity (GO:0071900)	1/80	0.487316	0.618554	1.51554	1.08943	CALM1
protein catabolic process (GO:0030163)	1/81	0.491588	0.622743	1.49652	1.0627	MGEA5
positive regulation of transmembrane receptor protein serine/threonine kinase signaling pathway (GO:0090100)	1/82	0.495825	0.6248	1.47796	1.03684	CITED1
positive regulation of cell cycle (GO:0045787)	1/82	0.495825	0.6248	1.47796	1.03684	HMGN5
rRNA metabolic process (GO:0016072)	2/200	0.496136	0.6248	1.20941	0.847683	DDX47;RPL6
negative regulation of endopeptidase activity (GO:0010951)	1/83	0.500027	0.626011	1.45987	1.01182	CST9L
negative regulation of neuron death (GO:1901215)	1/83	0.500027	0.626011	1.45987	1.01182	CITED1
positive regulation of protein ubiquitination (GO:0031398)	1/83	0.500027	0.626011	1.45987	1.01182	CLU
rRNA processing (GO:0006364)	2/202	0.501404	0.626511	1.1972	0.826475	DDX47;RPL6
positive regulation of supramolecular fiber organization (GO:1902905)	1/84	0.504194	0.628771	1.44221	0.987613	CLU
mitochondrial ATP synthesis coupled electron transport (GO:0042775)	1/85	0.508327	0.632694	1.42496	0.964175	MT-ND3
positive regulation of protein ubiquitination involved in ubiquitin-dependent protein catabolic process (GO:2000060)	1/87	0.516489	0.641608	1.39168	0.919487	CLU
regulation of protein targeting to mitochondrion (GO:1903214)	1/88	0.52052	0.644118	1.37562	0.898178	ATPIF1
regulation of proteasomal ubiquitin-dependent protein catabolic process (GO:0032434)	1/88	0.52052	0.644118	1.37562	0.898178	CLU
SRP-dependent cotranslational protein targeting to membrane (GO:0006614)	1/89	0.524517	0.646568	1.35992	0.877523	RPL6
regulation of neuron apoptotic process (GO:0043523)	1/89	0.524517	0.646568	1.35992	0.877523	CITED1
regulation of cell cycle process (GO:0010564)	1/90	0.528481	0.648959	1.34457	0.857496	CALM1
protein tetramerization (GO:0051262)	1/90	0.528481	0.648959	1.34457	0.857496	ATPIF1
positive regulation of sequence-specific DNA binding transcription factor activity (GO:0051091)	2/215	0.534776	0.655433	1.12338	0.703133	BEX1;CLU
positive regulation of cellular metabolic process (GO:0031325)	1/92	0.536311	0.65606	1.31489	0.819226	APOA1
protein oligomerization (GO:0051259)	2/217	0.539774	0.657028	1.11282	0.686169	ATPIF1;HBB
cellular transition metal ion homeostasis (GO:0046916)	1/93	0.540178	0.657028	1.30053	0.800939	MT-RNR2
cotranslational protein targeting to membrane (GO:0006613)	1/93	0.540178	0.657028	1.30053	0.800939	RPL6
respiratory electron transport chain (GO:0022904)	1/94	0.544012	0.660439	1.28648	0.783187	MT-ND3
regulation of heart contraction (GO:0008016)	1/95	0.547815	0.663798	1.27273	0.76595	CALM1
positive regulation of protein metabolic process (GO:0051247)	1/96	0.551586	0.667107	1.25927	0.749211	CLU
protein targeting to ER (GO:0045047)	1/97	0.555326	0.669105	1.24609	0.732949	RPL6
mitochondrial respiratory chain complex assembly (GO:0033108)	1/97	0.555326	0.669105	1.24609	0.732949	MT-ND3
response to molecule of bacterial origin (GO:0002237)	1/98	0.559034	0.671051	1.23318	0.717147	CITED1
regulation of insulin secretion (GO:0050796)	1/98	0.559034	0.671051	1.23318	0.717147	SLC25A4
ribosome biogenesis (GO:0042254)	2/226	0.561806	0.673117	1.06762	0.615587	DDX47;RPL6
cellular response to transforming growth factor beta stimulus (GO:0071560)	1/100	0.56636	0.677307	1.20814	0.68686	CITED1
positive regulation of cellular catabolic process (GO:0031331)	1/106	0.587619	0.701422	1.13876	0.605452	APOA1
negative regulation of response to external stimulus (GO:0032102)	1/107	0.59106	0.70161	1.12796	0.593124	APOA1
regulation of protein secretion (GO:0050708)	1/107	0.59106	0.70161	1.12796	0.593124	SLC25A4
regulation of response to external stimulus (GO:0032101)	1/107	0.59106	0.70161	1.12796	0.593124	CALM1
regulation of protein activation cascade (GO:2000257)	1/108	0.594472	0.701879	1.11736	0.581119	CLU
negative regulation of hydrolase activity (GO:0051346)	1/108	0.594472	0.701879	1.11736	0.581119	ATPIF1
defense response to bacterium (GO:0042742)	2/241	0.596837	0.701879	0.999847	0.516033	DEFB119;DEFB123
regulation of complement activation (GO:0030449)	1/109	0.597856	0.701879	1.10696	0.569425	CLU
positive regulation of cysteine-type endopeptidase activity involved in apoptotic process (GO:0043280)	1/109	0.597856	0.701879	1.10696	0.569425	IFI27
regulation of Wnt signaling pathway (GO:0030111)	1/109	0.597856	0.701879	1.10696	0.569425	CITED1
viral gene expression (GO:0019080)	1/110	0.601212	0.704528	1.09675	0.558033	RPL6
phosphatidylinositol metabolic process (GO:0046488)	1/112	0.607841	0.709702	1.07688	0.536114	PLA2G16
nuclear-transcribed mRNA catabolic process, nonsense-mediated decay (GO:0000184)	1/112	0.607841	0.709702	1.07688	0.536114	RPL6
viral transcription (GO:0019083)	1/113	0.611114	0.710933	1.06721	0.525569	RPL6
regulation of humoral immune response (GO:0002920)	1/113	0.611114	0.710933	1.06721	0.525569	CLU
regulation of immune effector process (GO:0002697)	1/114	0.61436	0.713277	1.05771	0.515288	CLU
protein O-linked glycosylation (GO:0006493)	1/115	0.61758	0.713277	1.04838	0.505263	MGEA5
negative regulation of cell growth (GO:0030308)	1/115	0.61758	0.713277	1.04838	0.505263	RBBP7
epithelium development (GO:0060429)	1/115	0.61758	0.713277	1.04838	0.505263	GSTA2
positive regulation of protein serine/threonine kinase activity (GO:0071902)	1/118	0.627078	0.722944	1.02134	0.476645	CALM1
negative regulation of growth (GO:0045926)	1/120	0.633279	0.728783	1.00407	0.458705	RBBP7
regulation of acute inflammatory response (GO:0002673)	1/121	0.636341	0.729686	0.995657	0.450057	CLU
regulation of cell differentiation (GO:0045595)	1/121	0.636341	0.729686	0.995657	0.450057	HOPX
endocytosis (GO:0006897)	2/263	0.644373	0.737577	0.914541	0.40192	HBB;APOA1
negative regulation of multicellular organismal process (GO:0051241)	1/125	0.648338	0.740792	0.963343	0.417459	APOA1
non-canonical Wnt signaling pathway (GO:0035567)	1/127	0.654188	0.746146	0.947956	0.402276	CALM1
positive regulation of NF-kappaB transcription factor activity (GO:0051092)	1/128	0.657076	0.746783	0.940444	0.394944	CLU
regulation of protein processing (GO:0070613)	1/128	0.657076	0.746783	0.940444	0.394944	CLU
protein glycosylation (GO:0006486)	1/130	0.662782	0.751934	0.925769	0.380778	MGEA5
regulation of signal transduction by p53 class mediator (GO:1901796)	1/138	0.684675	0.77267	0.871356	0.330079	RBBP7
regulation of vesicle-mediated transport (GO:0060627)	1/138	0.684675	0.77267	0.871356	0.330079	RAB5B
response to cytokine (GO:0034097)	1/138	0.684675	0.77267	0.871356	0.330079	CITED1
response to lipid (GO:0033993)	1/140	0.689924	0.775862	0.858731	0.318739	CITED1
regulation of cellular component organization (GO:0051128)	1/140	0.689924	0.775862	0.858731	0.318739	RAB5B
transmembrane receptor protein serine/threonine kinase signaling pathway (GO:0007178)	1/144	0.700162	0.785997	0.834541	0.297466	CITED1
response to lipopolysaccharide (GO:0032496)	1/155	0.726618	0.81427	0.774498	0.247339	CITED1
ribonucleoprotein complex assembly (GO:0022618)	1/156	0.728905	0.815407	0.769462	0.243313	RPL6
positive regulation of protein modification process (GO:0031401)	1/163	0.744389	0.831277	0.735952	0.217247	CALM1
glycerophospholipid biosynthetic process (GO:0046474)	1/164	0.746528	0.832216	0.7314	0.213805	APOA1
regulation of inflammatory response (GO:0050727)	1/166	0.750752	0.835473	0.722461	0.207115	APOA1
neuron projection development (GO:0031175)	1/167	0.752838	0.836342	0.718072	0.203864	APOA1
protein transport (GO:0015031)	2/326	0.756196	0.838619	0.734342	0.205215	RAB5B;CLU
cellular protein localization (GO:0034613)	2/327	0.757699	0.838834	0.732045	0.20312	RAB5B;SEPT14
neutrophil degranulation (GO:0043312)	3/479	0.76307	0.843324	0.748492	0.202396	RAB5B;HBB;PRDX6
peptide biosynthetic process (GO:0043043)	1/174	0.766963	0.844387	0.688772	0.182743	RPL6
negative regulation of Wnt signaling pathway (GO:0030178)	1/174	0.766963	0.844387	0.688772	0.182743	CITED1
neutrophil activation involved in immune response (GO:0002283)	3/483	0.767984	0.844387	0.742101	0.195905	RAB5B;HBB;PRDX6
neutrophil mediated immunity (GO:0002446)	3/487	0.772814	0.848243	0.735816	0.189632	RAB5B;HBB;PRDX6
negative regulation of protein phosphorylation (GO:0001933)	1/178	0.774671	0.848827	0.67307	0.171846	CALM1
ER to Golgi vesicle-mediated transport (GO:0006888)	1/180	0.778429	0.85149	0.665482	0.166688	COPE
Fc-epsilon receptor signaling pathway (GO:0038095)	1/182	0.782125	0.854075	0.658061	0.161712	CALM1
Fc receptor signaling pathway (GO:0038093)	1/183	0.78395	0.854612	0.654412	0.159291	CALM1
regulation of GTPase activity (GO:0043087)	1/188	0.792849	0.861532	0.636753	0.147804	MUT
protein homooligomerization (GO:0051260)	1/190	0.796306	0.861532	0.62995	0.143485	ATPIF1
transcription, DNA-templated (GO:0006351)	2/356	0.797936	0.861532	0.671076	0.15148	NKX2-8;TROVE2
RNA metabolic process (GO:0016070)	1/191	0.798013	0.861532	0.626603	0.141381	DDX47
post-translational protein modification (GO:0043687)	2/357	0.799212	0.861532	0.669151	0.149976	APOA1;RBBP7
cilium organization (GO:0044782)	1/192	0.799706	0.861532	0.62329	0.139313	SEPT14
positive regulation of GTPase activity (GO:0043547)	1/192	0.799706	0.861532	0.62329	0.139313	MUT
cellular macromolecule biosynthetic process (GO:0034645)	2/367	0.811591	0.872869	0.650484	0.135794	NKX2-8;RPL6
regulation of cell growth (GO:0001558)	1/201	0.814319	0.874336	0.59497	0.122209	RBBP7
phosphorylation (GO:0016310)	2/386	0.833259	0.893175	0.617696	0.112675	ATP5D;ATP5C1
regulation of cell cycle (GO:0051726)	1/215	0.834971	0.893517	0.55565	0.100216	BEX2
viral process (GO:0016032)	1/220	0.84178	0.899301	0.542826	0.0934945	RPL6
Ras protein signal transduction (GO:0007265)	1/223	0.84573	0.902018	0.535408	0.0897103	RAB5B
translation (GO:0006412)	1/232	0.857002	0.909431	0.514312	0.0793658	RPL6
regulation of signal transduction (GO:0009966)	1/233	0.858203	0.909431	0.512069	0.0783027	CLU
activation of protein kinase activity (GO:0032147)	1/233	0.858203	0.909431	0.512069	0.0783027	MT-RNR1
gene expression (GO:0010467)	2/411	0.858355	0.909431	0.579194	0.0884645	NKX2-8;RPL6
RNA splicing, via transesterification reactions with bulged adenosine as nucleophile (GO:0000377)	1/236	0.861746	0.911517	0.505455	0.0752091	SNRPN
plasma membrane bounded cell projection assembly (GO:0120031)	1/241	0.867456	0.916045	0.494798	0.0703558	SEPT14
regulation of nucleic acid-templated transcription (GO:1903506)	3/607	0.883364	0.93131	0.585971	0.0726707	HMGN5;MAGED1;RPL6
mRNA splicing, via spliceosome (GO:0000398)	1/261	0.888044	0.934707	0.45627	0.0541747	SNRPN
Golgi vesicle transport (GO:0048193)	1/271	0.897113	0.942704	0.439147	0.0476798	COPE
regulation of cellular macromolecule biosynthetic process (GO:2000112)	3/631	0.89867	0.942794	0.562874	0.0601374	HMGN5;MAGED1;RPL6
MAPK cascade (GO:0000165)	1/278	0.903023	0.945813	0.427896	0.0436487	CALM1
mRNA processing (GO:0006397)	1/283	0.907036	0.946922	0.420202	0.0410004	SNRPN
negative regulation of signal transduction (GO:0009968)	1/283	0.907036	0.946922	0.420202	0.0410004	CITED1
cilium assembly (GO:0060271)	1/288	0.910884	0.949393	0.412776	0.0385282	SEPT14
cellular protein metabolic process (GO:0044267)	2/484	0.913212	0.950275	0.489627	0.0444517	APOA1;RPL6
positive regulation of nucleic acid-templated transcription (GO:1903508)	2/502	0.923298	0.959212	0.471561	0.0376321	HMGN5;CITED1
positive regulation of cellular process (GO:0048522)	2/519	0.931806	0.966485	0.455654	0.032183	HMGN5;HBB
regulation of gene expression (GO:0010468)	5/1037	0.936021	0.969288	0.565807	0.0374096	HMGN5;CITED1;MAGED1;CLU;RPL6
intracellular protein transport (GO:0006886)	1/347	0.945932	0.977971	0.341356	0.0189743	RAB5B
negative regulation of cell proliferation (GO:0008285)	1/363	0.952796	0.983481	0.326	0.0157637	MAGED1
positive regulation of gene expression (GO:0010628)	3/771	0.957127	0.984553	0.456911	0.0200217	HMGN5;CITED1;CLU
organelle assembly (GO:0070925)	1/376	0.957729	0.984553	0.314489	0.0135828	SEPT14
transmembrane transport (GO:0055085)	1/378	0.958441	0.984553	0.312788	0.0132769	APOA1
negative regulation of gene expression (GO:0010629)	2/618	0.966142	0.988867	0.380464	0.0131048	CITED1;RBBP7
vesicle-mediated transport (GO:0016192)	1/410	0.96834	0.988867	0.287842	0.00926031	RAB5B
positive regulation of protein phosphorylation (GO:0001934)	1/412	0.968875	0.988867	0.286412	0.00905633	CALM1
cytokine-mediated signaling pathway (GO:0019221)	2/633	0.969613	0.988867	0.37113	0.0114523	IFI27;GSTA2
regulation of intracellular signal transduction (GO:1902531)	1/422	0.971414	0.988867	0.279464	0.00810504	RBBP7
positive regulation of cell proliferation (GO:0008284)	1/424	0.971897	0.988867	0.278114	0.00792774	HMGN5
negative regulation of nucleic acid-templated transcription (GO:1903507)	1/444	0.9763	0.991772	0.265285	0.00636302	CITED1
transcription from RNA polymerase II promoter (GO:0006366)	1/485	0.983296	0.996062	0.242299	0.00408158	NKX2-8
positive regulation of transcription, DNA-templated (GO:0045893)	4/1120	0.985209	0.996062	0.414133	0.00617129	NKX2-8;HMGN5;BEX1;CITED1
regulation of transcription from RNA polymerase II promoter (GO:0006357)	6/1478	0.985936	0.996062	0.467782	0.00662568	NKX2-8;HMGN5;BEX1;IFI27;CITED1;HOPX
negative regulation of cellular macromolecule biosynthetic process (GO:2000113)	1/512	0.986738	0.996062	0.229176	0.00305963	CITED1
cellular protein modification process (GO:0006464)	3/1001	0.990707	0.99665	0.34737	0.00324317	MGEA5;APOA1;RBBP7
negative regulation of transcription from RNA polymerase II promoter (GO:0000122)	1/565	0.991577	0.99665	0.207071	0.00175161	IFI27
negative regulation of transcription, DNA-templated (GO:0045892)	2/813	0.991985	0.99665	0.286052	0.00230181	IFI27;CITED1
positive regulation of transcription from RNA polymerase II promoter (GO:0045944)	2/848	0.993855	0.996966	0.273713	0.00168715	NKX2-8;BEX1
regulation of transcription, DNA-templated (GO:0006355)	5/1598	0.99774	0.998133	0.355612	0.00080465	HMGN5;CITED1;MAGED1;RPL6;HOPX
regulation of cell proliferation (GO:0042127)	1/740	0.998133	0.998133	0.1566	0.000292616	HMGN5

## Sheet: GO_Cellular_Component_2018
Term	Overlap	P.value	Adjusted.P.value	Odds.Ratio	Combined.Score	Genes
mitochondrial proton-transporting ATP synthase complex (GO:0005753)	18/22	9.6006e-35	8.16051e-33	602.939	47227.4	ATPIF1;ATP5A1;USMG5;ATP5C1;ATP5J;ATP5I;ATP5G3;ATP5H;ATP5F1;ATP5G2;ATP5O;ATP5G1;ATP5L;ATP5J2;ATP5B;C14ORF2;ATP5E;ATP5D
mitochondrial proton-transporting ATP synthase complex, coupling factor F(o) (GO:0000276)	6/7	2.07524e-12	8.81978e-11	743.737	20007.2	ATP5H;ATP5G3;ATP5F1;ATP5G2;ATP5G1;ATP5L
mitochondrial inner membrane (GO:0005743)	16/341	2.67851e-08	7.58912e-07	6.40295	111.638	ATP5A1;MRPL38;ATP5C1;ATP5J;ATP5I;ATP5H;ATP5O;ATP5F1;MT-ND3;ATP5G1;ATP5J2;ATP5L;MRPL53;ATP5E;ATP5D;SLC25A4
mitochondrion (GO:0005739)	23/1026	1.37132e-05	0.000291405	3.0197	33.8121	ATPIF1;ATP5A1;ATP5C1;ATP5J;USMG5;ATP5I;ATP5H;ATP5O;ATP5F1;CLU;PRDX6;ATP5G1;MUT;ATP5J2;ATP5L;ATP5B;GATM;IFI27;MT-RNR2;ATP5D;FDXR;HMGCS2;SLC25A4
mitochondrial matrix (GO:0005759)	9/308	0.00111306	0.018922	3.74529	25.4704	ATP5B;ATP5E;ATP5D;ATP5A1;FDXR;ATP5C1;HMGCS2;ATP5F1;MUT
spherical high-density lipoprotein particle (GO:0034366)	2/8	0.00185542	0.0262851	40.3008	253.478	APOA1;CLU
endocytic vesicle lumen (GO:0071682)	2/18	0.00960137	0.116588	15.1052	70.1764	HBB;APOA1
mitochondrial outer membrane (GO:0005741)	4/115	0.0155282	0.164987	4.38728	18.2734	IFI27;ATP5G3;ATP5G2;FATE1
endocytic vesicle (GO:0030139)	3/108	0.0610179	0.491166	3.45819	9.67114	RAB5B;HBB;APOA1
unconventional myosin complex (GO:0016461)	1/8	0.0645135	0.491166	17.1662	47.0506	MYL6B
apical dendrite (GO:0097440)	1/8	0.0645135	0.491166	17.1662	47.0506	CLU
mitochondrial large ribosomal subunit (GO:0005762)	2/52	0.0693411	0.491166	4.82537	12.8775	MRPL53;MRPL38
U4 snRNP (GO:0005687)	1/12	0.0952014	0.505501	10.9218	25.6854	SNRPN
septin cytoskeleton (GO:0032156)	1/14	0.110168	0.505501	9.24056	20.3823	SEPT14
septin ring (GO:0005940)	1/14	0.110168	0.505501	9.24056	20.3823	SEPT14
septin filament array (GO:0032160)	1/14	0.110168	0.505501	9.24056	20.3823	SEPT14
very-low-density lipoprotein particle (GO:0034361)	1/15	0.117559	0.505501	8.58009	18.3684	APOA1
COPI vesicle coat (GO:0030126)	1/15	0.117559	0.505501	8.58009	18.3684	COPE
NuRD complex (GO:0016581)	1/16	0.124889	0.505501	8.00768	16.6586	RBBP7
CHD-type complex (GO:0090545)	1/16	0.124889	0.505501	8.00768	16.6586	RBBP7
COPI-coated vesicle membrane (GO:0030663)	1/16	0.124889	0.505501	8.00768	16.6586	COPE
ESC/E(Z) complex (GO:0035098)	1/18	0.139367	0.515052	7.06488	13.9224	RBBP7
U2-type prespliceosome (GO:0071004)	1/18	0.139367	0.515052	7.06488	13.9224	SNRPN
small nuclear ribonucleoprotein complex (GO:0030532)	1/19	0.146517	0.51601	6.67205	12.8145	SNRPN
U1 snRNP (GO:0005685)	1/21	0.160639	0.51601	6.00424	10.9793	SNRPN
U2 snRNP (GO:0005686)	1/21	0.160639	0.51601	6.00424	10.9793	SNRPN
prespliceosome (GO:0071010)	1/23	0.17453	0.51601	5.45785	9.52755	SNRPN
U5 snRNP (GO:0005682)	1/23	0.17453	0.51601	5.45785	9.52755	SNRPN
calcium channel complex (GO:0034704)	1/24	0.181389	0.51601	5.22029	8.91161	CALM1
U4/U6 x U5 tri-snRNP complex (GO:0046540)	1/25	0.188192	0.51601	5.00253	8.35569	SNRPN
nuclear inner membrane (GO:0005637)	1/25	0.188192	0.51601	5.00253	8.35569	IFI27
polysomal ribosome (GO:0042788)	1/28	0.208264	0.553202	4.44602	6.97557	RPL6
spliceosomal tri-snRNP complex (GO:0097526)	1/31	0.227843	0.569609	4.00081	5.91758	SNRPN
vesicle coat (GO:0030120)	1/31	0.227843	0.569609	4.00081	5.91758	COPE
cytoplasmic vesicle lumen (GO:0060205)	2/129	0.290408	0.705277	1.89236	2.33984	HBB;APOA1
cell cortex part (GO:0044448)	1/44	0.307273	0.725506	2.78943	3.29158	SEPT14
spindle microtubule (GO:0005876)	1/49	0.335612	0.749145	2.49823	2.72757	CALM1
histone methyltransferase complex (GO:0035097)	1/49	0.335612	0.749145	2.49823	2.72757	RBBP7
mitochondrial respiratory chain complex I (GO:0005747)	1/51	0.346622	0.749145	2.39806	2.54079	MT-ND3
tertiary granule lumen (GO:1904724)	1/55	0.368102	0.749145	2.21998	2.21864	HBB
integral component of mitochondrial membrane (GO:0032592)	1/56	0.373361	0.749145	2.1795	2.14727	SLC25A4
mitochondrial intermembrane space (GO:0005758)	1/57	0.378577	0.749145	2.14048	2.07912	GATM
spliceosomal snRNP complex (GO:0097525)	1/59	0.388879	0.749145	2.06646	1.95174	SNRPN
U2-type spliceosomal complex (GO:0005684)	1/60	0.393966	0.749145	2.03133	1.89216	SNRPN
polysome (GO:0005844)	1/63	0.408977	0.749145	1.93275	1.72806	RPL6
cation channel complex (GO:0034703)	1/65	0.418778	0.749145	1.87216	1.62955	CALM1
platelet alpha granule lumen (GO:0031093)	1/67	0.428418	0.749145	1.81524	1.5387	CLU
mitochondrial envelope (GO:0005740)	1/69	0.437898	0.749145	1.76168	1.45474	GATM
cytosolic large ribosomal subunit (GO:0022625)	1/69	0.437898	0.749145	1.76168	1.45474	RPL6
large ribosomal subunit (GO:0015934)	1/72	0.451827	0.749145	1.68698	1.34023	RPL6
early endosome membrane (GO:0031901)	1/73	0.456394	0.749145	1.66347	1.30482	RAB5B
spindle (GO:0005819)	2/186	0.4583	0.749145	1.30236	1.01614	FAM96B;CALM1
ribosome (GO:0005840)	1/76	0.469867	0.75356	1.59669	1.20599	RPL6
ribonucleoprotein granule (GO:0035770)	1/80	0.487316	0.759203	1.51554	1.08943	RPL6
secretory granule lumen (GO:0034774)	3/317	0.491249	0.759203	1.14415	0.813268	APOA1;CLU;PRDX6
azurophil granule lumen (GO:0035578)	1/90	0.528481	0.759775	1.34457	0.857496	PRDX6
platelet alpha granule (GO:0031091)	1/90	0.528481	0.759775	1.34457	0.857496	CLU
cytoplasmic vesicle (GO:0031410)	2/215	0.534776	0.759775	1.12338	0.703133	RAB5B;APOA1
microbody (GO:0042579)	1/92	0.536311	0.759775	1.31489	0.819226	PLA2G16
peroxisome (GO:0005777)	1/92	0.536311	0.759775	1.31489	0.819226	PLA2G16
early endosome (GO:0005769)	2/222	0.552107	0.769329	1.08725	0.645841	RAB5B;APOA1
spindle pole (GO:0000922)	1/107	0.59106	0.810324	1.12796	0.593124	CALM1
perinuclear region of cytoplasm (GO:0048471)	3/378	0.610201	0.815947	0.955043	0.47176	MT-RNR2;CLU;PRDX6
spliceosomal complex (GO:0005681)	1/114	0.61436	0.815947	1.05771	0.515288	SNRPN
microtubule cytoskeleton (GO:0015630)	3/388	0.627859	0.818761	0.929759	0.432747	FAM96B;SEPT14;HYPK
ficolin-1-rich granule lumen (GO:1904813)	1/123	0.642389	0.818761	0.979235	0.433371	HBB
cytosolic ribosome (GO:0022626)	1/124	0.645376	0.818761	0.971224	0.425321	RPL6
azurophil granule (GO:0042582)	1/154	0.724312	0.89373	0.7796	0.251447	PRDX6
cytosolic part (GO:0044445)	1/159	0.735652	0.89373	0.754737	0.231703	RPL6
vacuolar lumen (GO:0005775)	1/161	0.740057	0.89373	0.745227	0.224335	PRDX6
tertiary granule (GO:0070820)	1/164	0.746528	0.89373	0.7314	0.213805	HBB
cytoplasmic ribonucleoprotein granule (GO:0036464)	1/170	0.758993	0.896034	0.705218	0.194473	RPL6
ficolin-1-rich granule (GO:0101002)	1/184	0.78576	0.914926	0.650803	0.156911	HBB
cytoskeleton (GO:0005856)	3/520	0.809612	0.92996	0.687674	0.145237	CLU;SEPT14;HYPK
microtubule (GO:0005874)	1/210	0.827872	0.93385	0.569088	0.107499	CALM1
dendrite (GO:0030425)	1/215	0.834971	0.93385	0.55565	0.100216	CLU
endoplasmic reticulum lumen (GO:0005788)	1/270	0.89624	0.989356	0.440802	0.0482886	APOA1
chromatin (GO:0000785)	1/296	0.916715	0.997899	0.401418	0.0349067	MAGED1
focal adhesion (GO:0005925)	1/356	0.949906	0.997899	0.332548	0.0170903	RPL6
Golgi membrane (GO:0000139)	1/442	0.975892	0.997899	0.266515	0.00650379	COPE
nucleolus (GO:0005730)	2/676	0.977774	0.997899	0.346674	0.00779195	ZCCHC11;DDX47
centrosome (GO:0005813)	1/461	0.979498	0.997899	0.255257	0.00528767	CALM1
Golgi subcompartment (GO:0098791)	1/479	0.982418	0.997899	0.245417	0.00435339	COPE
microtubule organizing center (GO:0005815)	1/507	0.986159	0.997899	0.231501	0.00322662	CALM1
integral component of plasma membrane (GO:0005887)	1/1463	0.999993	0.999993	0.0761597	5.07843e-07	SLC25A4

## Sheet: GO_Molecular_Function_2018
Term	Overlap	P.value	Adjusted.P.value	Odds.Ratio	Combined.Score	Genes
proton-transporting ATP synthase activity, rotational mechanism (GO:0046933)	9/11	8.13825e-18	9.60314e-16	568.433	22367.8	ATP5B;ATP5D;ATP5A1;ATP5H;ATP5G3;ATP5F1;ATP5G2;ATP5G1;ATP5L
ATPase activity, coupled to transmembrane movement of ions, rotational mechanism (GO:0044769)	9/25	2.73817e-13	1.61552e-11	71.004	2053.88	ATP5B;ATP5A1;ATP5D;ATP5G3;ATP5H;ATP5G2;ATP5F1;ATP5G1;ATP5L
cation-transporting ATPase activity (GO:0019829)	9/29	1.30482e-12	5.13228e-11	56.7917	1554.1	ATP5B;ATP5A1;ATP5D;ATP5G3;ATP5H;ATP5G2;ATP5F1;ATP5G1;ATP5L
hydrogen ion transmembrane transporter activity (GO:0015078)	9/51	3.39191e-10	1.00061e-08	27.0136	589.018	ATP5B;ATP5A1;ATP5D;ATP5G3;ATP5H;ATP5G2;ATP5F1;ATP5G1;ATP5L
ATPase activity (GO:0016887)	12/203	1.33996e-07	3.16231e-06	8.01373	126.821	ATP5B;ATP5E;ATP5D;ATP5A1;ATP5C1;ATP5J;ATP5I;ATP5H;ATP5O;ATP5F1;ATP5J2;ATP5L
nucleoside-triphosphatase activity (GO:0017111)	16/424	5.19024e-07	1.02075e-05	5.07869	73.4954	RAB5B;ATP5A1;ATP5C1;ATP5J;ATP5I;MYL6B;ATP5H;ATP5O;ATP5F1;MUT;SEPT14;ATP5J2;ATP5L;ATP5B;ATP5E;ATP5D
MHC class I protein binding (GO:0042288)	2/14	0.00583608	0.0983797	20.1443	103.616	ATP5B;ATP5A1
lipoprotein particle receptor binding (GO:0070325)	2/25	0.0181262	0.267361	10.5042	42.1262	APOA1;CLU
MHC protein binding (GO:0042287)	2/30	0.025584	0.274446	8.62631	31.6222	ATP5B;ATP5A1
glutathione transferase activity (GO:0004364)	2/30	0.025584	0.274446	8.62631	31.6222	GSTM3;GSTA2
phospholipase A2 activity (GO:0004623)	2/30	0.025584	0.274446	8.62631	31.6222	PLA2G16;PRDX6
phosphatidylcholine-sterol O-acyltransferase activator activity (GO:0060228)	1/6	0.0487838	0.304458	24.0352	72.5948	APOA1
purine nucleobase transmembrane transporter activity (GO:0005345)	1/6	0.0487838	0.304458	24.0352	72.5948	SLC25A4
inositol trisphosphate kinase activity (GO:0051766)	1/6	0.0487838	0.304458	24.0352	72.5948	CALM1
uridylyltransferase activity (GO:0070569)	1/6	0.0487838	0.304458	24.0352	72.5948	ZCCHC11
LBD domain binding (GO:0050693)	1/6	0.0487838	0.304458	24.0352	72.5948	CITED1
hyalurononglucosaminidase activity (GO:0004415)	1/6	0.0487838	0.304458	24.0352	72.5948	MGEA5
apolipoprotein receptor binding (GO:0034190)	1/6	0.0487838	0.304458	24.0352	72.5948	APOA1
retinal dehydrogenase activity (GO:0001758)	1/7	0.0566812	0.304458	20.0283	57.4874	ALDH1A1
RNA polymerase II activating transcription factor binding (GO:0001102)	2/47	0.0580499	0.304458	5.36287	15.2652	BEX1;IFI27
amyloid-beta binding (GO:0001540)	2/49	0.0624837	0.304458	5.13415	14.2362	APOA1;CLU
3-chloroallyl aldehyde dehydrogenase activity (GO:0004028)	1/8	0.0645135	0.304458	17.1662	47.0506	ALDH1A1
protein phosphatase activator activity (GO:0072542)	1/8	0.0645135	0.304458	17.1662	47.0506	CALM1
tau protein binding (GO:0048156)	1/8	0.0645135	0.304458	17.1662	47.0506	CLU
ATP transmembrane transporter activity (GO:0005347)	1/9	0.0722811	0.304458	15.0197	39.4596	SLC25A4
phosphatase activator activity (GO:0019211)	1/9	0.0722811	0.304458	15.0197	39.4596	CALM1
phosphatidylcholine 1-acylhydrolase activity (GO:0008970)	1/10	0.0799846	0.304458	13.3502	33.7215	PLA2G16
ADP transmembrane transporter activity (GO:0015217)	1/10	0.0799846	0.304458	13.3502	33.7215	SLC25A4
calcium channel inhibitor activity (GO:0019855)	1/10	0.0799846	0.304458	13.3502	33.7215	CALM1
adenylate cyclase binding (GO:0008179)	1/10	0.0799846	0.304458	13.3502	33.7215	CALM1
co-SMAD binding (GO:0070410)	1/10	0.0799846	0.304458	13.3502	33.7215	CITED1
hexosaminidase activity (GO:0015929)	1/11	0.0876246	0.323116	12.0145	29.2517	MGEA5
activating transcription factor binding (GO:0033613)	2/68	0.109493	0.371424	3.65262	8.07922	BEX1;IFI27
titin binding (GO:0031432)	1/14	0.110168	0.371424	9.24056	20.3823	CALM1
aldehyde dehydrogenase (NAD) activity (GO:0004029)	1/14	0.110168	0.371424	9.24056	20.3823	ALDH1A1
proton-transporting ATPase activity, rotational mechanism (GO:0046961)	1/16	0.124889	0.409357	8.00768	16.6586	ATP5B
cholesterol transporter activity (GO:0017127)	1/17	0.132158	0.410385	7.50682	15.192	APOA1
receptor antagonist activity (GO:0048019)	1/17	0.132158	0.410385	7.50682	15.192	MT-RNR2
low-density lipoprotein particle receptor binding (GO:0050750)	1/20	0.153607	0.457656	6.32057	11.8407	CLU
hydrogen-exporting ATPase activity (GO:0036442)	1/21	0.160639	0.457656	6.00424	10.9793	ATP5B
anion:anion antiporter activity (GO:0015301)	1/21	0.160639	0.457656	6.00424	10.9793	SLC25A4
NAD binding (GO:0051287)	1/22	0.167613	0.457656	5.71804	10.213	ALDH1A1
ADP binding (GO:0043531)	1/23	0.17453	0.457656	5.45785	9.52755	ATP5D
disordered domain specific binding (GO:0097718)	1/23	0.17453	0.457656	5.45785	9.52755	CALM1
endoribonuclease activity (GO:0004521)	1/23	0.17453	0.457656	5.45785	9.52755	RNASEK
oxidoreductase activity, acting on the aldehyde or oxo group of donors, NAD or NADP as acceptor (GO:0016620)	1/25	0.188192	0.482753	5.00253	8.35569	ALDH1A1
calcium channel regulator activity (GO:0005246)	1/26	0.194938	0.489419	4.80218	7.85192	CALM1
sterol transporter activity (GO:0015248)	1/28	0.208264	0.497609	4.44602	6.97557	APOA1
carboxylic ester hydrolase activity (GO:0052689)	2/103	0.210694	0.497609	2.38264	3.71059	PLA2G16;PGLS
ubiquitin protein ligase binding (GO:0031625)	4/284	0.210851	0.497609	1.72434	2.68411	CKB;FATE1;CLU;PRDX6
NADP binding (GO:0050661)	1/30	0.221371	0.507274	4.13898	6.24122	G6PD
ligand-gated channel activity (GO:0022834)	1/31	0.227843	0.507274	4.00081	5.91758	CALM1
protein serine/threonine kinase activator activity (GO:0043539)	1/31	0.227843	0.507274	4.00081	5.91758	CALM1
ubiquitin-like protein ligase binding (GO:0044389)	4/297	0.233641	0.51055	1.64674	2.3943	CKB;FATE1;CLU;PRDX6
ion channel inhibitor activity (GO:0008200)	1/33	0.240628	0.516257	3.75038	5.34243	CALM1
RNA polymerase II transcription factor binding (GO:0001085)	2/121	0.265821	0.547271	2.02039	2.67688	BEX1;IFI27
ATPase regulator activity (GO:0060590)	1/38	0.271677	0.547271	3.24275	4.22577	ATPIF1
RNA polymerase II transcription coactivator activity (GO:0001105)	1/39	0.277733	0.547271	3.15726	4.04474	CITED1
GTPase activity (GO:0003924)	3/222	0.280379	0.547271	1.64846	2.0962	RAB5B;MUT;SEPT14
histone deacetylase activity (GO:0004407)	1/40	0.28374	0.547271	3.07615	3.87502	RBBP7
actin filament binding (GO:0051015)	2/127	0.284267	0.547271	1.92283	2.41861	ESPN;SSFA2
protein deacetylase activity (GO:0033558)	1/42	0.295604	0.547271	2.92579	3.56577	RBBP7
cholesterol binding (GO:0015485)	1/43	0.301463	0.547271	2.85599	3.42464	APOA1
NADH dehydrogenase (quinone) activity (GO:0050136)	1/43	0.301463	0.547271	2.85599	3.42464	MT-ND3
NADH dehydrogenase (ubiquinone) activity (GO:0008137)	1/43	0.301463	0.547271	2.85599	3.42464	MT-ND3
protein phosphatase regulator activity (GO:0019888)	1/47	0.324418	0.576077	2.60711	2.93489	CALM1
sterol binding (GO:0032934)	1/48	0.330038	0.576077	2.55152	2.82847	APOA1
ribonuclease activity (GO:0004540)	1/49	0.335612	0.576077	2.49823	2.72757	RNASEK
transcriptional activator activity, RNA polymerase II transcription factor binding (GO:0001190)	1/50	0.34114	0.576077	2.44712	2.63179	CITED1
cysteine-type endopeptidase inhibitor activity (GO:0004869)	1/51	0.346622	0.576077	2.39806	2.54079	CST9L
GDP binding (GO:0019003)	1/51	0.346622	0.576077	2.39806	2.54079	RAB5B
SH3 domain binding (GO:0017124)	1/55	0.368102	0.595014	2.21998	2.21864	ESPN
protein kinase activator activity (GO:0030295)	1/55	0.368102	0.595014	2.21998	2.21864	CALM1
ATPase binding (GO:0051117)	1/63	0.408977	0.652152	1.93275	1.72806	ATPIF1
RNA helicase activity (GO:0003724)	1/67	0.428418	0.654076	1.81524	1.5387	DDX47
ATP-dependent RNA helicase activity (GO:0004004)	1/67	0.428418	0.654076	1.81524	1.5387	DDX47
RNA-dependent ATPase activity (GO:0008186)	1/68	0.433178	0.654076	1.78806	1.4959	DDX47
ligand-gated ion channel activity (GO:0015276)	1/68	0.433178	0.654076	1.78806	1.4959	CALM1
phospholipase activity (GO:0004620)	1/69	0.437898	0.654076	1.76168	1.45474	PLA2G16
heme binding (GO:0020037)	1/72	0.451827	0.66487	1.68698	1.34023	CYP51A1
endonuclease activity (GO:0004519)	1/73	0.456394	0.66487	1.66347	1.30482	RNASEK
hydrolase activity, acting on carbon-nitrogen (but not peptide) bonds, in linear amides (GO:0016811)	1/75	0.465413	0.669741	1.61835	1.23776	RBBP7
protein homodimerization activity (GO:0042803)	6/664	0.47482	0.675045	1.09286	0.813981	GSTM3;G6PD;CITED1;ATPIF1;PRDX6;MUT
RNA polymerase II transcription cofactor activity (GO:0001104)	1/84	0.504194	0.697472	1.44221	0.987613	CITED1
ATP-dependent helicase activity (GO:0008026)	1/85	0.508327	0.697472	1.42496	0.964175	DDX47
motor activity (GO:0003774)	1/85	0.508327	0.697472	1.42496	0.964175	MYL6B
oxidoreductase activity, acting on the CH-OH group of donors, NAD or NADP as acceptor (GO:0016616)	1/88	0.52052	0.705993	1.37562	0.898178	G6PD
ion channel activity (GO:0005216)	1/93	0.540178	0.721275	1.30053	0.800939	CALM1
integrin binding (GO:0005178)	1/94	0.544012	0.721275	1.28648	0.783187	WISP2
double-stranded DNA binding (GO:0003690)	1/99	0.562712	0.737778	1.22053	0.70179	NKX2-8
endopeptidase inhibitor activity (GO:0004866)	1/111	0.604541	0.78391	1.08672	0.546932	CST9L
actin binding (GO:0003779)	2/254	0.625477	0.787856	0.947638	0.44467	ESPN;SSFA2
protease binding (GO:0002020)	1/118	0.627078	0.787856	1.02134	0.476645	CST9L
ATP binding (GO:0005524)	2/255	0.627614	0.787856	0.943845	0.439671	ATP5D;ATP5A1
adenyl ribonucleotide binding (GO:0032559)	2/279	0.676107	0.839795	0.861011	0.337004	ATP5D;ATP5A1
purine ribonucleoside binding (GO:0032550)	1/159	0.735652	0.895245	0.754737	0.231703	RAB5B
cadherin binding (GO:0045296)	2/313	0.735922	0.895245	0.765548	0.234741	PRDX6;RPL6
guanyl ribonucleotide binding (GO:0032561)	1/170	0.758993	0.91389	0.705218	0.194473	RAB5B
transcriptional activator activity, RNA polymerase II core promoter proximal region sequence-specific binding (GO:0001077)	1/175	0.768914	0.916483	0.684779	0.179943	NKX2-8
RNA binding (GO:0003723)	9/1387	0.82105	0.968839	0.76777	0.151382	ZCCHC11;HMGN5;SNRPN;DDX47;PEG10;ATP5A1;ATP5C1;TROVE2;RPL6
purine ribonucleoside triphosphate binding (GO:0035639)	2/396	0.843742	0.970701	0.601709	0.102235	ATP5D;ATP5A1
regulatory region DNA binding (GO:0000975)	1/224	0.847025	0.970701	0.53298	0.088488	CITED1
GTPase activator activity (GO:0005096)	1/249	0.876108	0.970701	0.478641	0.0633081	ALDH1A1
RNA polymerase II core promoter proximal region sequence-specific DNA binding (GO:0000978)	1/262	0.888986	0.970701	0.454499	0.0534827	NKX2-8
GTPase regulator activity (GO:0030695)	1/275	0.900532	0.970701	0.432648	0.0453281	ALDH1A1
core promoter proximal region sequence-specific DNA binding (GO:0000987)	1/278	0.903023	0.970701	0.427896	0.0436487	NKX2-8
transcription factor activity, RNA polymerase II core promoter proximal region sequence-specific binding (GO:0000982)	1/280	0.904648	0.970701	0.424785	0.0425673	NKX2-8
kinase activity (GO:0016301)	1/280	0.904648	0.970701	0.424785	0.0425673	CKB
calcium ion binding (GO:0005509)	1/284	0.907819	0.970701	0.418696	0.0404923	CALM1
transcriptional activator activity, RNA polymerase II transcription regulatory region sequence-specific binding (GO:0001228)	1/284	0.907819	0.970701	0.418696	0.0404923	NKX2-8
transcription coactivator activity (GO:0003713)	1/291	0.913117	0.970701	0.408443	0.0371239	CITED1
transcription regulatory region DNA binding (GO:0044212)	1/374	0.957005	0.99308	0.316208	0.0138963	CITED1
sequence-specific DNA binding (GO:0043565)	1/394	0.963725	0.99308	0.299807	0.0110777	NKX2-8
kinase binding (GO:0019900)	1/418	0.970424	0.99308	0.282203	0.00847228	CALM1
metal ion binding (GO:0046872)	1/442	0.975892	0.99308	0.266515	0.00650379	CALM1
RNA polymerase II regulatory region sequence-specific DNA binding (GO:0000977)	1/460	0.979322	0.99308	0.255826	0.00534534	NKX2-8
protein kinase binding (GO:0019901)	1/495	0.984664	0.99308	0.237272	0.00366706	CALM1
DNA binding (GO:0003677)	2/893	0.995644	0.995644	0.259273	0.00113174	NKX2-8;RPL6

## Sheet: Reactome_2016
Term	Overlap	P.value	Adjusted.P.value	Odds.Ratio	Combined.Score	Genes
Formation of ATP by chemiosmotic coupling Homo sapiens R-HSA-163210	15/16	5.07465e-31	1.55284e-28	1970.17	137431	ATP5A1;ATP5C1;ATP5J;ATP5I;ATP5G3;ATP5H;ATP5F1;ATP5G2;ATP5O;ATP5G1;ATP5L;ATP5J2;ATP5B;ATP5E;ATP5D
Respiratory electron transport, ATP synthesis by chemiosmotic coupling, and heat production by uncoupling proteins. Homo sapiens R-HSA-163200	15/109	1.66483e-14	2.54719e-12	20.8609	661.844	ATP5A1;ATP5C1;ATP5J;ATP5I;ATP5H;ATP5G3;ATP5O;ATP5G2;ATP5F1;ATP5G1;ATP5J2;ATP5L;ATP5B;ATP5E;ATP5D
The citric acid (TCA) cycle and respiratory electron transport Homo sapiens R-HSA-1428517	15/153	2.6583e-12	2.71146e-10	14.1779	377.89	ATP5A1;ATP5C1;ATP5J;ATP5I;ATP5H;ATP5G3;ATP5O;ATP5G2;ATP5F1;ATP5G1;ATP5J2;ATP5L;ATP5B;ATP5E;ATP5D
Metabolism Homo sapiens R-HSA-1430728	34/1908	1.46417e-05	0.00112009	2.46855	27.479	ISYNA1;ATP5A1;ATP5C1;ATP5J;HBB;ATP5I;ATP5H;ATP5G3;ATP5O;ATP5G2;ATP5G1;RPL6;ATP5L;ATP5B;ATP5E;ATP5D;FDXR;PGLS;HMGCS2;CKB;GSTM3;G6PD;CYP51A1;APOA1;ATP5F1;MUT;ATP5J2;PLA2G16;GATM;GSTA2;ALDH1A1;FAM96B;CALM1;SLC25A4
Mitochondrial protein import Homo sapiens R-HSA-1268020	4/54	0.00104781	0.0641257	9.76988	67.0317	ATP5B;ATP5A1;ATP5G1;SLC25A4
Pentose phosphate pathway (hexose monophosphate shunt) Homo sapiens R-HSA-71336	2/9	0.00237255	0.121	34.5418	208.764	G6PD;PGLS
Creatine metabolism Homo sapiens R-HSA-71288	2/10	0.00294955	0.128937	30.2226	176.08	GATM;CKB
Endogenous sterols Homo sapiens R-HSA-211976	2/24	0.0167664	0.633296	10.9823	44.8996	CYP51A1;FDXR
Biological oxidations Homo sapiens R-HSA-211859	5/199	0.025376	0.633296	3.14401	11.5509	GSTM3;GSTA2;ALDH1A1;CYP51A1;FDXR
Smooth Muscle Contraction Homo sapiens R-HSA-445355	2/33	0.0305568	0.633296	7.79032	27.174	MYL6B;CALM1
Beta defensins Homo sapiens R-HSA-1461957	2/38	0.0396083	0.633296	6.70664	21.6538	DEFB119;DEFB123
Glutathione conjugation Homo sapiens R-HSA-156590	2/38	0.0396083	0.633296	6.70664	21.6538	GSTM3;GSTA2
Scavenging by Class B Receptors Homo sapiens R-HSA-3000471	1/5	0.0408206	0.633296	30.0455	96.1024	APOA1
Propionyl-CoA catabolism Homo sapiens R-HSA-71032	1/5	0.0408206	0.633296	30.0455	96.1024	MUT
Phase 1 - Functionalization of compounds Homo sapiens R-HSA-211945	3/92	0.0412451	0.633296	4.0832	13.0182	ALDH1A1;CYP51A1;FDXR
Fructose metabolism Homo sapiens R-HSA-5652084	1/6	0.0487838	0.633296	24.0352	72.5948	ALDH1A1
Metabolic disorders of biological oxidation enzymes Homo sapiens R-HSA-5579029	1/6	0.0487838	0.633296	24.0352	72.5948	FDXR
Inositol phosphate metabolism Homo sapiens R-HSA-1483249	2/44	0.0516183	0.633296	5.74681	17.0328	ISYNA1;CALM1
Diseases of metabolism Homo sapiens R-HSA-5668914	2/45	0.0537321	0.633296	5.61288	16.4106	FDXR;MUT
Scavenging of heme from plasma Homo sapiens R-HSA-2168880	2/46	0.0558762	0.633296	5.48503	15.8222	HBB;APOA1
Synthesis of Ketone Bodies Homo sapiens R-HSA-77111	1/7	0.0566812	0.633296	20.0283	57.4874	HMGCS2
Platelet degranulation Homo sapiens R-HSA-114608	3/105	0.0570244	0.633296	3.56045	10.1981	APOA1;CALM1;CLU
Defensins Homo sapiens R-HSA-1461973	2/47	0.0580499	0.633296	5.36287	15.2652	DEFB119;DEFB123
Response to elevated platelet cytosolic Ca2+ Homo sapiens R-HSA-76005	3/110	0.0637512	0.633296	3.39321	9.34072	APOA1;CALM1;CLU
Erythrocytes take up oxygen and release carbon dioxide Homo sapiens R-HSA-1247673	1/8	0.0645135	0.633296	17.1662	47.0506	HBB
Terminal pathway of complement Homo sapiens R-HSA-166665	1/8	0.0645135	0.633296	17.1662	47.0506	CLU
Ketone body metabolism Homo sapiens R-HSA-74182	1/8	0.0645135	0.633296	17.1662	47.0506	HMGCS2
Mitochondrial iron-sulfur cluster biogenesis Homo sapiens R-HSA-1362409	1/9	0.0722811	0.633296	15.0197	39.4596	FDXR
Pregnenolone biosynthesis Homo sapiens R-HSA-196108	1/9	0.0722811	0.633296	15.0197	39.4596	FDXR
Activation of Ca-permeable Kainate Receptor Homo sapiens R-HSA-451308	1/10	0.0799846	0.633296	13.3502	33.7215	CALM1
Ionotropic activity of Kainate Receptors Homo sapiens R-HSA-451306	1/10	0.0799846	0.633296	13.3502	33.7215	CALM1
eNOS activation Homo sapiens R-HSA-203615	1/10	0.0799846	0.633296	13.3502	33.7215	CALM1
Tetrahydrobiopterin (BH4) synthesis, recycling, salvage and regulation Homo sapiens R-HSA-1474151	1/10	0.0799846	0.633296	13.3502	33.7215	CALM1
Ligand-independent caspase activation via DCC Homo sapiens R-HSA-418889	1/10	0.0799846	0.633296	13.3502	33.7215	MAGED1
rRNA modification in the nucleus Homo sapiens R-HSA-6790901	2/58	0.0837413	0.633296	4.30706	10.6816	DDX47;WBSCR22
Uptake and function of anthrax toxins Homo sapiens R-HSA-5210891	1/11	0.0876246	0.633296	12.0145	29.2517	CALM1
RHO GTPases activate IQGAPs Homo sapiens R-HSA-5626467	1/11	0.0876246	0.633296	12.0145	29.2517	CALM1
Sodium/Calcium exchangers Homo sapiens R-HSA-425561	1/11	0.0876246	0.633296	12.0145	29.2517	CALM1
CLEC7A (Dectin-1) induces NFAT activation Homo sapiens R-HSA-5607763	1/11	0.0876246	0.633296	12.0145	29.2517	CALM1
Synthesis of IP2, IP, and Ins in the cytosol Homo sapiens R-HSA-1855183	1/11	0.0876246	0.633296	12.0145	29.2517	ISYNA1
Defects in cobalamin (B12) metabolism Homo sapiens R-HSA-3296469	1/11	0.0876246	0.633296	12.0145	29.2517	MUT
Cytochrome P450 - arranged by substrate type Homo sapiens R-HSA-211897	2/62	0.0938004	0.633296	4.01911	9.51156	CYP51A1;FDXR
Erythrocytes take up carbon dioxide and release oxygen Homo sapiens R-HSA-1237044	1/12	0.0952014	0.633296	10.9218	25.6854	HBB
O2/CO2 exchange in erythrocytes Homo sapiens R-HSA-1480926	1/12	0.0952014	0.633296	10.9218	25.6854	HBB
Ethanol oxidation Homo sapiens R-HSA-71384	1/12	0.0952014	0.633296	10.9218	25.6854	ALDH1A1
Reduction of cytosolic Ca++ levels Homo sapiens R-HSA-418359	1/12	0.0952014	0.633296	10.9218	25.6854	CALM1
Cytosolic iron-sulfur cluster assembly Homo sapiens R-HSA-2564830	1/13	0.102716	0.668745	10.0111	22.7832	FAM96B
CREB phosphorylation through the activation of CaMKII Homo sapiens R-HSA-442729	1/15	0.117559	0.685538	8.58009	18.3684	CALM1
Glycogen breakdown (glycogenolysis) Homo sapiens R-HSA-70221	1/15	0.117559	0.685538	8.58009	18.3684	CALM1
Acyl chain remodelling of PI Homo sapiens R-HSA-1482922	1/16	0.124889	0.685538	8.00768	16.6586	PLA2G16
Binding and Uptake of Ligands by Scavenger Receptors Homo sapiens R-HSA-2173782	2/74	0.125816	0.685538	3.34722	6.93856	HBB;APOA1
ABC transporters in lipid homeostasis Homo sapiens R-HSA-1369062	1/17	0.132158	0.685538	7.50682	15.192	APOA1
Ras activation uopn Ca2+ infux through NMDA receptor Homo sapiens R-HSA-442982	1/17	0.132158	0.685538	7.50682	15.192	CALM1
Chylomicron-mediated lipid transport Homo sapiens R-HSA-174800	1/17	0.132158	0.685538	7.50682	15.192	APOA1
Acyl chain remodelling of PS Homo sapiens R-HSA-1482801	1/17	0.132158	0.685538	7.50682	15.192	PLA2G16
Mitochondrial Fatty Acid Beta-Oxidation Homo sapiens R-HSA-77289	1/17	0.132158	0.685538	7.50682	15.192	MUT
Defects in vitamin and cofactor metabolism Homo sapiens R-HSA-3296482	1/18	0.139367	0.685538	7.06488	13.9224	MUT
Translesion Synthesis by POLH Homo sapiens R-HSA-110320	1/19	0.146517	0.685538	6.67205	12.8145	UFD1L
Scavenging by Class A Receptors Homo sapiens R-HSA-3000480	1/19	0.146517	0.685538	6.67205	12.8145	APOA1
HDL-mediated lipid transport Homo sapiens R-HSA-194223	1/19	0.146517	0.685538	6.67205	12.8145	APOA1
eNOS activation and regulation Homo sapiens R-HSA-203765	1/20	0.153607	0.685538	6.32057	11.8407	CALM1
Metabolism of nitric oxide Homo sapiens R-HSA-202131	1/20	0.153607	0.685538	6.32057	11.8407	CALM1
Metabolism of polyamines Homo sapiens R-HSA-351202	2/84	0.154161	0.685538	2.93754	5.49248	GATM;CKB
Mitochondrial translation initiation Homo sapiens R-HSA-5368286	2/84	0.154161	0.685538	2.93754	5.49248	MRPL53;MRPL38
Mitochondrial translation termination Homo sapiens R-HSA-5419276	2/84	0.154161	0.685538	2.93754	5.49248	MRPL53;MRPL38
Mitochondrial translation elongation Homo sapiens R-HSA-5389840	2/84	0.154161	0.685538	2.93754	5.49248	MRPL53;MRPL38
RHO GTPases activate PAKs Homo sapiens R-HSA-5627123	1/21	0.160639	0.685538	6.00424	10.9793	CALM1
TP53 regulates transcription of additional cell cycle genes whose exact role in the p53 pathway remain uncertain Homo sapiens R-HSA-6804115	1/21	0.160639	0.685538	6.00424	10.9793	RQCD1
Cobalamin (Cbl, vitamin B12) transport and metabolism Homo sapiens R-HSA-196741	1/21	0.160639	0.685538	6.00424	10.9793	MUT
RA biosynthesis pathway Homo sapiens R-HSA-5365859	1/22	0.167613	0.685538	5.71804	10.213	ALDH1A1
Activation of anterior HOX genes in hindbrain development during early embryogenesis Homo sapiens R-HSA-5617472	2/89	0.168761	0.685538	2.76801	4.92505	RQCD1;RBBP7
Activation of HOX genes during differentiation Homo sapiens R-HSA-5619507	2/89	0.168761	0.685538	2.76801	4.92505	RQCD1;RBBP7
Mitochondrial translation Homo sapiens R-HSA-5368287	2/90	0.171709	0.685538	2.73642	4.82145	MRPL53;MRPL38
Deadenylation of mRNA Homo sapiens R-HSA-429947	1/23	0.17453	0.685538	5.45785	9.52755	RQCD1
Regulation of TP53 Activity through Acetylation Homo sapiens R-HSA-6804758	1/23	0.17453	0.685538	5.45785	9.52755	RBBP7
Acyl chain remodelling of PE Homo sapiens R-HSA-1482839	1/23	0.17453	0.685538	5.45785	9.52755	PLA2G16
Cholesterol biosynthesis Homo sapiens R-HSA-191273	1/23	0.17453	0.685538	5.45785	9.52755	CYP51A1
DARPP-32 events Homo sapiens R-HSA-180024	1/24	0.181389	0.685538	5.22029	8.91161	CALM1
Synthesis of IP3 and IP4 in the cytosol Homo sapiens R-HSA-1855204	1/25	0.188192	0.685538	5.00253	8.35569	CALM1
Acyl chain remodelling of PC Homo sapiens R-HSA-1482788	1/25	0.188192	0.685538	5.00253	8.35569	PLA2G16
rRNA processing Homo sapiens R-HSA-72312	3/180	0.18853	0.685538	2.04398	3.41039	DDX47;WBSCR22;RPL6
Visual phototransduction Homo sapiens R-HSA-2187338	2/97	0.192567	0.685538	2.53389	4.17411	APOA1;CALM1
CaM pathway Homo sapiens R-HSA-111997	1/26	0.194938	0.685538	4.80218	7.85192	CALM1
Calmodulin induced events Homo sapiens R-HSA-111933	1/26	0.194938	0.685538	4.80218	7.85192	CALM1
Phase II conjugation Homo sapiens R-HSA-156580	2/100	0.201606	0.685538	2.45595	3.93305	GSTM3;GSTA2
Uptake and actions of bacterial toxins Homo sapiens R-HSA-5339562	1/27	0.201629	0.685538	4.61725	7.39372	CALM1
CREB phosphorylation through the activation of Ras Homo sapiens R-HSA-442742	1/27	0.201629	0.685538	4.61725	7.39372	CALM1
Platelet calcium homeostasis Homo sapiens R-HSA-418360	1/27	0.201629	0.685538	4.61725	7.39372	CALM1
VEGFR2 mediated vascular permeability Homo sapiens R-HSA-5218920	1/27	0.201629	0.685538	4.61725	7.39372	CALM1
Caspase activation via extrinsic apoptotic signalig pathway Homo sapiens R-HSA-5357769	1/27	0.201629	0.685538	4.61725	7.39372	MAGED1
Metabolism of carbohydrates Homo sapiens R-HSA-71387	4/282	0.207403	0.692705	1.73692	2.73233	G6PD;ALDH1A1;PGLS;CALM1
Ca-dependent events Homo sapiens R-HSA-111996	1/28	0.208264	0.692705	4.44602	6.97557	CALM1
Activation of Kainate Receptors upon glutamate binding Homo sapiens R-HSA-451326	1/30	0.221371	0.720634	4.13898	6.24122	CALM1
Metabolism of steroid hormones Homo sapiens R-HSA-196071	1/30	0.221371	0.720634	4.13898	6.24122	FDXR
DAG and IP3 signaling Homo sapiens R-HSA-1489509	1/32	0.234262	0.737904	3.87155	5.61884	CALM1
Inactivation, recovery and regulation of the phototransduction cascade Homo sapiens R-HSA-2514859	1/33	0.240628	0.737904	3.75038	5.34243	CALM1
Detoxification of Reactive Oxygen Species Homo sapiens R-HSA-3299685	1/33	0.240628	0.737904	3.75038	5.34243	PRDX6
PPARA activates gene expression Homo sapiens R-HSA-1989781	2/113	0.241238	0.737904	2.16689	3.08125	APOA1;HMGCS2
EGFR interacts with phospholipase C-gamma Homo sapiens R-HSA-212718	1/34	0.246941	0.737904	3.63655	5.08609	CALM1
PLC-gamma1 signalling Homo sapiens R-HSA-167021	1/34	0.246941	0.737904	3.63655	5.08609	CALM1
The phototransduction cascade Homo sapiens R-HSA-2514856	1/34	0.246941	0.737904	3.63655	5.08609	CALM1
Lipoprotein metabolism Homo sapiens R-HSA-174824	1/34	0.246941	0.737904	3.63655	5.08609	APOA1
Regulation of lipid metabolism by Peroxisome proliferator-activated receptor alpha (PPARalpha) Homo sapiens R-HSA-400206	2/116	0.250449	0.737904	2.10954	2.92066	APOA1;HMGCS2
Post NMDA receptor activation events Homo sapiens R-HSA-438064	1/35	0.253202	0.737904	3.52941	4.84788	CALM1
Interactions of Vpr with host cellular proteins Homo sapiens R-HSA-176033	1/35	0.253202	0.737904	3.52941	4.84788	SLC25A4
Translesion synthesis by Y family DNA polymerases bypasses lesions on DNA template Homo sapiens R-HSA-110313	1/37	0.26557	0.759479	3.333	4.41915	UFD1L
Steroid hormones Homo sapiens R-HSA-209943	1/37	0.26557	0.759479	3.333	4.41915	FDXR
Fatty acid, triacylglycerol, and ketone body metabolism Homo sapiens R-HSA-535734	3/217	0.269141	0.762566	1.6874	2.21475	APOA1;HMGCS2;MUT
Activation of NMDA receptor upon glutamate binding and postsynaptic events Homo sapiens R-HSA-442755	1/39	0.277733	0.775037	3.15726	4.04474	CALM1
Transcriptional activation of mitochondrial biogenesis Homo sapiens R-HSA-2151201	1/40	0.28374	0.775037	3.07615	3.87502	ATP5B
PRC2 methylates histones and DNA Homo sapiens R-HSA-212300	1/40	0.28374	0.775037	3.07615	3.87502	RBBP7
PKMTs methylate histone lysines Homo sapiens R-HSA-3214841	1/40	0.28374	0.775037	3.07615	3.87502	RBBP7
Signaling by Retinoic Acid Homo sapiens R-HSA-5362517	1/42	0.295604	0.775037	2.92579	3.56577	ALDH1A1
Retinoid metabolism and transport Homo sapiens R-HSA-975634	1/42	0.295604	0.775037	2.92579	3.56577	APOA1
Activation of gene expression by SREBF (SREBP) Homo sapiens R-HSA-2426168	1/42	0.295604	0.775037	2.92579	3.56577	CYP51A1
ERCC6 (CSB) and EHMT2 (G9a) positively regulate rRNA expression Homo sapiens R-HSA-427389	1/43	0.301463	0.775037	2.85599	3.42464	RBBP7
Phospholipase C-mediated cascade; FGFR3 Homo sapiens R-HSA-5654227	1/44	0.307273	0.775037	2.78943	3.29158	CALM1
PLC beta mediated events Homo sapiens R-HSA-112043	1/44	0.307273	0.775037	2.78943	3.29158	CALM1
Phase 0 - rapid depolarisation Homo sapiens R-HSA-5576892	1/44	0.307273	0.775037	2.78943	3.29158	CALM1
ABC-family proteins mediated transport Homo sapiens R-HSA-382556	1/45	0.313036	0.775037	2.7259	3.16596	APOA1
G-protein mediated events Homo sapiens R-HSA-112040	1/45	0.313036	0.775037	2.7259	3.16596	CALM1
NRAGE signals death through JNK Homo sapiens R-HSA-193648	1/45	0.313036	0.775037	2.7259	3.16596	MAGED1
RMTs methylate histone arginines Homo sapiens R-HSA-3214858	1/45	0.313036	0.775037	2.7259	3.16596	RBBP7
DNA Damage Bypass Homo sapiens R-HSA-73893	1/46	0.31875	0.775037	2.66519	3.04723	UFD1L
Phospholipase C-mediated cascade; FGFR4 Homo sapiens R-HSA-5654228	1/46	0.31875	0.775037	2.66519	3.04723	CALM1
Antigen activates B Cell Receptor (BCR) leading to generation of second messengers Homo sapiens R-HSA-983695	1/47	0.324418	0.775037	2.60711	2.93489	CALM1
Phospholipase C-mediated cascade: FGFR1 Homo sapiens R-HSA-5654219	1/47	0.324418	0.775037	2.60711	2.93489	CALM1
RNA Polymerase I Transcription Initiation Homo sapiens R-HSA-73762	1/47	0.324418	0.775037	2.60711	2.93489	RBBP7
Factors involved in megakaryocyte development and platelet production Homo sapiens R-HSA-983231	2/141	0.327076	0.775037	1.72793	1.93107	HBB;LRRC16A
TP53 Regulates Transcription of Cell Cycle Genes Homo sapiens R-HSA-6791312	1/48	0.330038	0.775037	2.55152	2.82847	RQCD1
Phospholipase C-mediated cascade; FGFR2 Homo sapiens R-HSA-5654221	1/49	0.335612	0.775037	2.49823	2.72757	CALM1
Mitochondrial biogenesis Homo sapiens R-HSA-1592230	1/49	0.335612	0.775037	2.49823	2.72757	ATP5B
Deadenylation-dependent mRNA decay Homo sapiens R-HSA-429914	1/50	0.34114	0.775037	2.44712	2.63179	RQCD1
Metabolism of fat-soluble vitamins Homo sapiens R-HSA-6806667	1/51	0.346622	0.775037	2.39806	2.54079	APOA1
Ion homeostasis Homo sapiens R-HSA-5578775	1/51	0.346622	0.775037	2.39806	2.54079	CALM1
Metabolism of vitamins and cofactors Homo sapiens R-HSA-196854	2/148	0.348247	0.775037	1.6445	1.73469	APOA1;MUT
Platelet activation, signaling and aggregation Homo sapiens R-HSA-76002	3/253	0.350607	0.775037	1.44177	1.5111	APOA1;CALM1;CLU
Deposition of new CENPA-containing nucleosomes at the centromere Homo sapiens R-HSA-606279	1/52	0.352059	0.775037	2.35092	2.45426	RBBP7
Nucleosome assembly Homo sapiens R-HSA-774815	1/52	0.352059	0.775037	2.35092	2.45426	RBBP7
XBP1(S) activates chaperone genes Homo sapiens R-HSA-381038	1/53	0.357451	0.781286	2.30559	2.37189	C19ORF10
Ion transport by P-type ATPases Homo sapiens R-HSA-936837	1/55	0.368102	0.787686	2.21998	2.21864	CALM1
IRE1alpha activates chaperones Homo sapiens R-HSA-381070	1/55	0.368102	0.787686	2.21998	2.21864	C19ORF10
Regulation of cholesterol biosynthesis by SREBP (SREBF) Homo sapiens R-HSA-1655829	1/55	0.368102	0.787686	2.21998	2.21864	CYP51A1
tRNA processing in the nucleus Homo sapiens R-HSA-6784531	1/57	0.378577	0.804475	2.14048	2.07912	C14ORF166
Translocation of GLUT4 to the plasma membrane Homo sapiens R-HSA-1445148	1/60	0.393966	0.82419	2.03133	1.89216	CALM1
HDACs deacetylate histones Homo sapiens R-HSA-3214815	1/60	0.393966	0.82419	2.03133	1.89216	RBBP7
Ca2+ pathway Homo sapiens R-HSA-4086398	1/61	0.399011	0.82419	1.99737	1.83512	CALM1
Cell death signalling via NRAGE, NRIF and NADE Homo sapiens R-HSA-204998	1/61	0.399011	0.82419	1.99737	1.83512	MAGED1
Major pathway of rRNA processing in the nucleolus Homo sapiens R-HSA-6791226	2/166	0.401562	0.82419	1.46267	1.33453	DDX47;RPL6
FCERI mediated Ca+2 mobilization Homo sapiens R-HSA-2871809	1/62	0.404015	0.82419	1.96453	1.78046	CALM1
Interferon alpha/beta signaling Homo sapiens R-HSA-909733	1/68	0.433178	0.872055	1.78806	1.4959	IFI27
Amyloid fiber formation Homo sapiens R-HSA-977225	1/68	0.433178	0.872055	1.78806	1.4959	APOA1
Lipid digestion, mobilization, and transport Homo sapiens R-HSA-73923	1/71	0.447223	0.894446	1.71117	1.37697	APOA1
Positive epigenetic regulation of rRNA expression Homo sapiens R-HSA-5250913	1/73	0.456394	0.897987	1.66347	1.30482	RBBP7
Metabolism of lipids and lipoproteins Homo sapiens R-HSA-556833	6/659	0.467546	0.897987	1.10151	0.837434	PLA2G16;CYP51A1;FDXR;APOA1;HMGCS2;MUT
RNA Polymerase I Promoter Clearance Homo sapiens R-HSA-73854	1/76	0.469867	0.897987	1.59669	1.20599	RBBP7
COPI-mediated anterograde transport Homo sapiens R-HSA-6807878	1/78	0.478664	0.897987	1.55506	1.1457	COPE
Glucose metabolism Homo sapiens R-HSA-70326	1/79	0.483008	0.897987	1.53504	1.11708	CALM1
RNA Polymerase I Transcription Homo sapiens R-HSA-73864	1/79	0.483008	0.897987	1.53504	1.11708	RBBP7
Hemostasis Homo sapiens R-HSA-109582	5/552	0.485279	0.897987	1.09502	0.791733	HBB;APOA1;CALM1;LRRC16A;CLU
Muscle contraction Homo sapiens R-HSA-397014	2/196	0.485495	0.897987	1.2346	0.892103	MYL6B;CALM1
Complement cascade Homo sapiens R-HSA-166658	1/80	0.487316	0.897987	1.51554	1.08943	CLU
Regulation of insulin secretion Homo sapiens R-HSA-422356	1/80	0.487316	0.897987	1.51554	1.08943	SLC25A4
Regulation of HSF1-mediated heat shock response Homo sapiens R-HSA-3371453	1/80	0.487316	0.897987	1.51554	1.08943	C11ORF73
Opioid Signalling Homo sapiens R-HSA-111885	1/81	0.491588	0.897987	1.49652	1.0627	CALM1
COPI-dependent Golgi-to-ER retrograde traffic Homo sapiens R-HSA-6811434	1/81	0.491588	0.897987	1.49652	1.0627	COPE
p75 NTR receptor-mediated signalling Homo sapiens R-HSA-193704	1/83	0.500027	0.897987	1.45987	1.01182	MAGED1
TP53 Regulates Metabolic Genes Homo sapiens R-HSA-5628897	1/84	0.504194	0.897987	1.44221	0.987613	G6PD
Viral mRNA Translation Homo sapiens R-HSA-192823	1/84	0.504194	0.897987	1.44221	0.987613	RPL6
Peptide chain elongation Homo sapiens R-HSA-156902	1/84	0.504194	0.897987	1.44221	0.987613	RPL6
Organelle biogenesis and maintenance Homo sapiens R-HSA-1852241	3/326	0.509922	0.897987	1.11176	0.748767	ATP5B;MRPL53;MRPL38
Unfolded Protein Response (UPR) Homo sapiens R-HSA-381119	1/86	0.512425	0.897987	1.40813	0.941476	C19ORF10
Chromosome Maintenance Homo sapiens R-HSA-73886	1/86	0.512425	0.897987	1.40813	0.941476	RBBP7
Platelet homeostasis Homo sapiens R-HSA-418346	1/87	0.516489	0.897987	1.39168	0.919487	CALM1
Selenocysteine synthesis Homo sapiens R-HSA-2408557	1/87	0.516489	0.897987	1.39168	0.919487	RPL6
Eukaryotic Translation Termination Homo sapiens R-HSA-72764	1/87	0.516489	0.897987	1.39168	0.919487	RPL6
Eukaryotic Translation Elongation Homo sapiens R-HSA-156842	1/89	0.524517	0.901698	1.35992	0.877523	RPL6
Nonsense Mediated Decay (NMD) independent of the Exon Junction Complex (EJC) Homo sapiens R-HSA-975956	1/89	0.524517	0.901698	1.35992	0.877523	RPL6
Metabolism of amino acids and derivatives Homo sapiens R-HSA-71291	3/335	0.528234	0.903015	1.08112	0.689988	GATM;CKB;RPL6
Oxidative Stress Induced Senescence Homo sapiens R-HSA-2559580	1/91	0.532413	0.905102	1.32956	0.838071	RBBP7
Cellular response to heat stress Homo sapiens R-HSA-3371556	1/96	0.551586	0.908866	1.25927	0.749211	C11ORF73
Formation of a pool of free 40S subunits Homo sapiens R-HSA-72689	1/96	0.551586	0.908866	1.25927	0.749211	RPL6
Transcriptional Regulation by TP53 Homo sapiens R-HSA-3700989	3/348	0.554009	0.908866	1.03969	0.614015	G6PD;RQCD1;RBBP7
Infectious disease Homo sapiens R-HSA-5663205	3/348	0.554009	0.908866	1.03969	0.614015	CALM1;SLC25A4;RPL6
Metabolism of water-soluble vitamins and cofactors Homo sapiens R-HSA-196849	1/98	0.559034	0.908866	1.23318	0.717147	MUT
Transport of inorganic cations/anions and amino acids/oligopeptides Homo sapiens R-HSA-425393	1/99	0.562712	0.908866	1.22053	0.70179	CALM1
CLEC7A (Dectin-1) signaling Homo sapiens R-HSA-5607764	1/99	0.562712	0.908866	1.22053	0.70179	CALM1
Stimuli-sensing channels Homo sapiens R-HSA-2672351	1/100	0.56636	0.908866	1.20814	0.68686	CALM1
Glycerophospholipid biosynthesis Homo sapiens R-HSA-1483206	1/102	0.573564	0.908866	1.1841	0.658222	PLA2G16
tRNA processing Homo sapiens R-HSA-72306	1/103	0.577122	0.908866	1.17243	0.644487	C14ORF166
Vesicle-mediated transport Homo sapiens R-HSA-5653656	4/492	0.586126	0.908866	0.97885	0.522922	HBB;APOA1;CALM1;COPE
Nonsense-Mediated Decay (NMD) Homo sapiens R-HSA-927802	1/106	0.587619	0.908866	1.13876	0.605452	RPL6
Nonsense Mediated Decay (NMD) enhanced by the Exon Junction Complex (EJC) Homo sapiens R-HSA-975957	1/106	0.587619	0.908866	1.13876	0.605452	RPL6
L13a-mediated translational silencing of Ceruloplasmin expression Homo sapiens R-HSA-156827	1/106	0.587619	0.908866	1.13876	0.605452	RPL6
3' -UTR-mediated translational regulation Homo sapiens R-HSA-157279	1/106	0.587619	0.908866	1.13876	0.605452	RPL6
Cellular responses to stress Homo sapiens R-HSA-2262752	3/367	0.590149	0.908866	0.98446	0.519186	C11ORF73;RBBP7;PRDX6
SRP-dependent cotranslational protein targeting to membrane Homo sapiens R-HSA-1799339	1/107	0.59106	0.908866	1.12796	0.593124	RPL6
GTP hydrolysis and joining of the 60S ribosomal subunit Homo sapiens R-HSA-72706	1/107	0.59106	0.908866	1.12796	0.593124	RPL6
HATs acetylate histones Homo sapiens R-HSA-3214847	1/107	0.59106	0.908866	1.12796	0.593124	RBBP7
Integration of energy metabolism Homo sapiens R-HSA-163685	1/110	0.601212	0.915278	1.09675	0.558033	SLC25A4
Golgi-to-ER retrograde transport Homo sapiens R-HSA-8856688	1/110	0.601212	0.915278	1.09675	0.558033	COPE
Selenoamino acid metabolism Homo sapiens R-HSA-2408522	1/111	0.604541	0.915789	1.08672	0.546932	RPL6
Cap-dependent Translation Initiation Homo sapiens R-HSA-72737	1/114	0.61436	0.921541	1.05771	0.515288	RPL6
Eukaryotic Translation Initiation Homo sapiens R-HSA-72613	1/114	0.61436	0.921541	1.05771	0.515288	RPL6
Epigenetic regulation of gene expression Homo sapiens R-HSA-212165	1/115	0.61758	0.921851	1.04838	0.505263	RBBP7
RNA Polymerase I, RNA Polymerase III, and Mitochondrial Transcription Homo sapiens R-HSA-504046	1/116	0.620772	0.922118	1.03921	0.495486	RBBP7
C-type lectin receptors (CLRs) Homo sapiens R-HSA-5621481	1/123	0.642389	0.949619	0.979235	0.433371	CALM1
Influenza Viral RNA Transcription and Replication Homo sapiens R-HSA-168273	1/128	0.657076	0.966229	0.940444	0.394944	RPL6
Host Interactions of HIV factors Homo sapiens R-HSA-162909	1/129	0.659941	0.966229	0.933049	0.38778	SLC25A4
ER to Golgi Anterograde Transport Homo sapiens R-HSA-199977	1/131	0.665599	0.969872	0.918601	0.373933	COPE
Metabolism of proteins Homo sapiens R-HSA-392499	8/1074	0.673229	0.97595	0.891443	0.352718	ATP5B;C19ORF10;ATP5A1;APOA1;ATP5G1;SLC25A4;RPL6;COPE
Cardiac conduction Homo sapiens R-HSA-5576891	1/135	0.676636	0.97595	0.891	0.348044	CALM1
Influenza Life Cycle Homo sapiens R-HSA-168255	1/136	0.679338	0.97595	0.884355	0.341924	RPL6
Neurotransmitter Receptor Binding And Downstream Transmission In The Postsynaptic Cell Homo sapiens R-HSA-112314	1/142	0.695086	0.993908	0.846465	0.307876	CALM1
Beta-catenin independent WNT signaling Homo sapiens R-HSA-3858494	1/144	0.700162	0.996349	0.834541	0.297466	CALM1
Influenza Infection Homo sapiens R-HSA-168254	1/147	0.70762	0.996349	0.817269	0.282651	RPL6
Regulation of TP53 Activity Homo sapiens R-HSA-5633007	1/151	0.717278	0.996349	0.795313	0.264276	RBBP7
Translation Homo sapiens R-HSA-72766	1/151	0.717278	0.996349	0.795313	0.264276	RPL6
Disease Homo sapiens R-HSA-1643685	5/725	0.723345	0.996349	0.824448	0.267013	FDXR;CALM1;MUT;SLC25A4;RPL6
Phospholipid metabolism Homo sapiens R-HSA-1483257	1/161	0.740057	0.996349	0.745227	0.224335	PLA2G16
Cellular Senescence Homo sapiens R-HSA-2559583	1/161	0.740057	0.996349	0.745227	0.224335	RBBP7
Transport to the Golgi and subsequent modification Homo sapiens R-HSA-948021	1/162	0.742232	0.996349	0.740561	0.220757	COPE
Apoptosis Homo sapiens R-HSA-109581	1/163	0.744389	0.996349	0.735952	0.217247	MAGED1
Programmed Cell Death Homo sapiens R-HSA-5357801	1/166	0.750752	0.996349	0.722461	0.207115	MAGED1
Intra-Golgi and retrograde Golgi-to-ER traffic Homo sapiens R-HSA-6811442	1/179	0.776558	0.996349	0.669254	0.169244	COPE
Interferon Signaling Homo sapiens R-HSA-913531	1/196	0.806336	0.996349	0.610381	0.131387	IFI27
Ion channel transport Homo sapiens R-HSA-983712	1/203	0.817419	0.996349	0.589019	0.118748	CALM1
Transmission across Chemical Synapses Homo sapiens R-HSA-112315	1/211	0.829316	0.996349	0.566349	0.105995	CALM1
HIV Infection Homo sapiens R-HSA-162906	1/222	0.844424	0.996349	0.537858	0.0909518	SLC25A4
Chromatin organization Homo sapiens R-HSA-4839726	1/226	0.849582	0.996349	0.528189	0.0861002	RBBP7
Chromatin modifying enzymes Homo sapiens R-HSA-3247509	1/226	0.849582	0.996349	0.528189	0.0861002	RBBP7
Signaling by the B Cell Receptor (BCR) Homo sapiens R-HSA-983705	1/233	0.858203	0.996349	0.512069	0.0783027	CALM1
GRB2 events in EGFR signaling Homo sapiens R-HSA-179812	1/235	0.860575	0.996349	0.507641	0.0762246	CALM1
SHC1 events in EGFR signaling Homo sapiens R-HSA-180336	1/235	0.860575	0.996349	0.507641	0.0762246	CALM1
SOS-mediated signalling Homo sapiens R-HSA-112412	1/235	0.860575	0.996349	0.507641	0.0762246	CALM1
SHC1 events in ERBB4 signaling Homo sapiens R-HSA-1250347	1/235	0.860575	0.996349	0.507641	0.0762246	CALM1
RAF/MAP kinase cascade Homo sapiens R-HSA-5673001	1/235	0.860575	0.996349	0.507641	0.0762246	CALM1
FRS-mediated FGFR2 signaling Homo sapiens R-HSA-5654700	1/236	0.861746	0.996349	0.505455	0.0752091	CALM1
FRS-mediated FGFR4 signaling Homo sapiens R-HSA-5654712	1/236	0.861746	0.996349	0.505455	0.0752091	CALM1
FRS-mediated FGFR3 signaling Homo sapiens R-HSA-5654706	1/236	0.861746	0.996349	0.505455	0.0752091	CALM1
FRS-mediated FGFR1 signaling Homo sapiens R-HSA-5654693	1/236	0.861746	0.996349	0.505455	0.0752091	CALM1
ARMS-mediated activation Homo sapiens R-HSA-170984	1/239	0.8652	0.996349	0.499007	0.0722533	CALM1
Signalling to p38 via RIT and RIN Homo sapiens R-HSA-187706	1/239	0.8652	0.996349	0.499007	0.0722533	CALM1
Frs2-mediated activation Homo sapiens R-HSA-170968	1/240	0.866333	0.996349	0.496894	0.0712974	CALM1
Membrane Trafficking Homo sapiens R-HSA-199991	2/420	0.866516	0.996349	0.56646	0.0811593	CALM1;COPE
MAPK1/MAPK3 signaling Homo sapiens R-HSA-5684996	1/241	0.867456	0.996349	0.494798	0.0703558	CALM1
Prolonged ERK activation events Homo sapiens R-HSA-169893	1/242	0.868569	0.996349	0.49272	0.0694282	CALM1
Signaling by Leptin Homo sapiens R-HSA-2586552	1/243	0.869673	0.996349	0.490659	0.0685144	CALM1
Interleukin receptor SHC signaling Homo sapiens R-HSA-912526	1/245	0.871854	0.996349	0.486587	0.0667272	CALM1
Signalling to RAS Homo sapiens R-HSA-167044	1/246	0.872931	0.996349	0.484576	0.0658533	CALM1
VEGFR2 mediated cell proliferation Homo sapiens R-HSA-5218921	1/248	0.875058	0.996349	0.480604	0.064144	CALM1
Interleukin-2 signaling Homo sapiens R-HSA-451927	1/252	0.879205	0.996349	0.472848	0.0608729	CALM1
Signalling to ERKs Homo sapiens R-HSA-187687	1/253	0.880221	0.996349	0.470948	0.0600846	CALM1
RHO GTPase Effectors Homo sapiens R-HSA-195258	1/255	0.882226	0.996349	0.467192	0.0585423	CALM1
Asparagine N-linked glycosylation Homo sapiens R-HSA-446203	1/259	0.886137	0.996349	0.459854	0.0555887	COPE
Interleukin-3, 5 and GM-CSF signaling Homo sapiens R-HSA-512988	1/261	0.888044	0.996349	0.45627	0.0541747	CALM1
Signalling by NGF Homo sapiens R-HSA-166520	2/450	0.890715	0.996349	0.527711	0.0610725	MAGED1;CALM1
NCAM signaling for neurite out-growth Homo sapiens R-HSA-375165	1/266	0.892674	0.996349	0.447547	0.0508119	CALM1
SLC-mediated transmembrane transport Homo sapiens R-HSA-425407	1/268	0.894472	0.996349	0.444149	0.0495324	CALM1
Innate Immune System Homo sapiens R-HSA-168249	4/807	0.906642	0.996349	0.585182	0.0573524	DEFB119;DEFB123;CALM1;CLU
MAPK family signaling cascades Homo sapiens R-HSA-5683057	1/284	0.907819	0.996349	0.418696	0.0404923	CALM1
IRS-mediated signalling Homo sapiens R-HSA-112399	1/284	0.907819	0.996349	0.418696	0.0404923	CALM1
DNA Repair Homo sapiens R-HSA-73894	1/285	0.908595	0.996349	0.4172	0.0399911	UFD1L
Insulin receptor signalling cascade Homo sapiens R-HSA-74751	1/287	0.910128	0.996349	0.41424	0.0390092	CALM1
IGF1R signaling cascade Homo sapiens R-HSA-2428924	1/288	0.910884	0.996349	0.412776	0.0385282	CALM1
Signaling by Type 1 Insulin-like Growth Factor 1 Receptor (IGF1R) Homo sapiens R-HSA-2404192	1/288	0.910884	0.996349	0.412776	0.0385282	CALM1
IRS-related events triggered by IGF1R Homo sapiens R-HSA-2428928	1/288	0.910884	0.996349	0.412776	0.0385282	CALM1
FCERI mediated MAPK activation Homo sapiens R-HSA-2871796	1/289	0.911635	0.996349	0.411322	0.0380537	CALM1
Signaling by Wnt Homo sapiens R-HSA-195721	1/295	0.916007	0.996349	0.402804	0.0353382	CALM1
Neuronal System Homo sapiens R-HSA-112316	1/301	0.920165	0.996349	0.394626	0.0328338	CALM1
Signaling by Insulin receptor Homo sapiens R-HSA-74752	1/311	0.926644	0.996349	0.381701	0.0290801	CALM1
VEGFA-VEGFR2 Pathway Homo sapiens R-HSA-4420097	1/320	0.932027	0.996349	0.370761	0.026099	CALM1
Signaling by SCF-KIT Homo sapiens R-HSA-1433557	1/325	0.934846	0.996349	0.364946	0.0245875	CALM1
Signaling by VEGF Homo sapiens R-HSA-194138	1/328	0.936482	0.996349	0.361542	0.0237263	CALM1
Downstream signaling of activated FGFR2 Homo sapiens R-HSA-5654696	1/329	0.937018	0.996349	0.360421	0.0234466	CALM1
Downstream signaling of activated FGFR4 Homo sapiens R-HSA-5654716	1/329	0.937018	0.996349	0.360421	0.0234466	CALM1
Downstream signaling of activated FGFR3 Homo sapiens R-HSA-5654708	1/329	0.937018	0.996349	0.360421	0.0234466	CALM1
Signaling by ERBB4 Homo sapiens R-HSA-1236394	1/330	0.937549	0.996349	0.359307	0.0231704	CALM1
Signaling by FGFR4 Homo sapiens R-HSA-5654743	1/332	0.938599	0.996349	0.3571	0.0226284	CALM1
Downstream signaling of activated FGFR1 Homo sapiens R-HSA-5654687	1/332	0.938599	0.996349	0.3571	0.0226284	CALM1
Signaling by FGFR3 Homo sapiens R-HSA-5654741	1/333	0.939117	0.996349	0.356006	0.0223626	CALM1
Signaling by FGFR1 Homo sapiens R-HSA-5654736	1/336	0.940646	0.996349	0.352763	0.0215852	CALM1
Downstream signal transduction Homo sapiens R-HSA-186763	1/341	0.943109	0.996349	0.347487	0.0203534	CALM1
DAP12 signaling Homo sapiens R-HSA-2424491	1/344	0.944538	0.996349	0.344394	0.0196509	CALM1
Signaling by EGFR Homo sapiens R-HSA-177929	1/355	0.949479	0.996349	0.333505	0.0172894	CALM1
DAP12 interactions Homo sapiens R-HSA-2172127	1/359	0.951165	0.996349	0.329711	0.0165077	CALM1
Signaling by FGFR2 Homo sapiens R-HSA-5654738	1/361	0.951987	0.996349	0.327845	0.0161311	CALM1
Signaling by PDGF Homo sapiens R-HSA-186797	1/364	0.953195	0.996349	0.325086	0.0155833	CALM1
Signaling by FGFR Homo sapiens R-HSA-190236	1/366	0.953983	0.996349	0.323271	0.0152292	CALM1
Signaling by Rho GTPases Homo sapiens R-HSA-194315	1/367	0.954372	0.996349	0.322371	0.0150554	CALM1
NGF signalling via TRKA from the plasma membrane Homo sapiens R-HSA-187037	1/374	0.957005	0.996349	0.316208	0.0138963	CALM1
Transmembrane transport of small molecules Homo sapiens R-HSA-382551	2/594	0.959788	0.996349	0.396383	0.0162686	APOA1;CALM1
Developmental Biology Homo sapiens R-HSA-1266738	3/786	0.96104	0.996349	0.447806	0.0177954	RQCD1;RBBP7;CALM1
Signaling by Interleukins Homo sapiens R-HSA-449147	1/392	0.963103	0.996349	0.301372	0.0113301	CALM1
Fc epsilon receptor (FCERI) signaling Homo sapiens R-HSA-2454202	1/395	0.964032	0.996349	0.299031	0.0109537	CALM1
Cytokine Signaling in Immune system Homo sapiens R-HSA-1280215	2/620	0.966626	0.996349	0.379193	0.0128712	IFI27;CALM1
Generic Transcription Pathway Homo sapiens R-HSA-212436	3/812	0.967045	0.996349	0.432822	0.0145042	G6PD;RQCD1;RBBP7
Gastrin-CREB signalling pathway via PKC and MAPK Homo sapiens R-HSA-881907	1/432	0.973748	0.999889	0.27284	0.00725825	CALM1
Gene Expression Homo sapiens R-HSA-74160	7/1631	0.984841	0.999995	0.493656	0.00754053	G6PD;DDX47;WBSCR22;RQCD1;RBBP7;C14ORF166;RPL6
Axon guidance Homo sapiens R-HSA-422475	1/515	0.987074	0.999995	0.227803	0.00296375	CALM1
Post-translational protein modification Homo sapiens R-HSA-597592	1/521	0.987721	0.999995	0.225105	0.00278119	COPE
Cell Cycle Homo sapiens R-HSA-1640170	1/566	0.991649	0.999995	0.206693	0.00173342	RBBP7
Immune System Homo sapiens R-HSA-168256	5/1547	0.996852	0.999995	0.368401	0.00116155	DEFB119;IFI27;DEFB123;CALM1;CLU
Adaptive Immune System Homo sapiens R-HSA-1280218	1/762	0.998457	0.999995	0.151897	0.000234626	CALM1
Signaling by GPCR Homo sapiens R-HSA-372790	1/1293	0.999982	0.999995	0.0869781	1.55258e-06	CALM1
Signal Transduction Homo sapiens R-HSA-162582	4/2465	0.999995	0.999995	0.174304	8.45744e-07	MAGED1;ALDH1A1;APOA1;CALM1

## Sheet: KEGG_2016
Term	Overlap	P.value	Adjusted.P.value	Odds.Ratio	Combined.Score	Genes
Oxidative phosphorylation Homo sapiens hsa00190	15/133	3.35544e-13	2.58369e-11	16.5978	476.74	ATP5A1;ATP5C1;ATP5J;ATP5I;ATP5H;ATP5G3;ATP5O;ATP5G2;ATP5F1;ATP5G1;ATP5J2;ATP5L;ATP5B;ATP5E;ATP5D
Parkinson's disease Homo sapiens hsa05012	13/142	1.90517e-10	7.3349e-09	12.9789	290.485	ATP5A1;ATP5C1;ATP5J;ATP5H;ATP5G3;ATP5O;ATP5G2;ATP5F1;ATP5G1;ATP5B;ATP5E;ATP5D;SLC25A4
Alzheimer's disease Homo sapiens hsa05010	13/168	1.54042e-09	3.95375e-08	10.7876	218.893	ATP5A1;ATP5C1;ATP5J;ATP5H;ATP5G3;ATP5O;ATP5G2;ATP5F1;ATP5G1;ATP5B;ATP5E;ATP5D;CALM1
Huntington's disease Homo sapiens hsa05016	13/193	8.33174e-09	1.60386e-07	9.27749	172.591	ATP5A1;ATP5C1;ATP5J;ATP5H;ATP5G3;ATP5O;ATP5G2;ATP5F1;ATP5G1;ATP5B;ATP5E;ATP5D;SLC25A4
Metabolic pathways Homo sapiens hsa01100	26/1239	1.13916e-05	0.000175431	2.85094	32.4512	ISYNA1;ATP5A1;ATP5C1;ATP5J;ATP5I;ATP5H;ATP5G3;ATP5O;ATP5G2;ATP5G1;ATP5L;ATP5B;ATP5E;ATP5D;PGLS;HMGCS2;CKB;G6PD;CYP51A1;ATP5F1;PRDX6;MUT;ATP5J2;PLA2G16;GATM;ALDH1A1
Glutathione metabolism Homo sapiens hsa00480	3/52	0.00921503	0.11826	7.43145	34.8306	GSTM3;G6PD;GSTA2
Pentose phosphate pathway Homo sapiens hsa00030	2/29	0.0240073	0.26408	8.94625	33.3641	G6PD;PGLS
African trypanosomiasis Homo sapiens hsa05143	2/35	0.0340666	0.327891	7.31744	24.7288	HBB;APOA1
Valine, leucine and isoleucine degradation Homo sapiens hsa00280	2/48	0.0602526	0.475689	5.24602	14.7372	HMGCS2;MUT
Arginine and proline metabolism Homo sapiens hsa00330	2/50	0.0647425	0.475689	5.02693	13.7604	GATM;CKB
Carbon metabolism Homo sapiens hsa01200	3/113	0.0679556	0.475689	3.30017	8.87382	G6PD;PGLS;MUT
Synthesis and degradation of ketone bodies Homo sapiens hsa00072	1/10	0.0799846	0.513235	13.3502	33.7215	HMGCS2
PPAR signaling pathway Homo sapiens hsa03320	2/69	0.112173	0.616949	3.59793	7.87124	APOA1;HMGCS2
Drug metabolism - cytochrome P450 Homo sapiens hsa00982	2/69	0.112173	0.616949	3.59793	7.87124	GSTM3;GSTA2
Metabolism of xenobiotics by cytochrome P450 Homo sapiens hsa00980	2/73	0.123056	0.631689	3.39454	7.11194	GSTM3;GSTA2
Chemical carcinogenesis Homo sapiens hsa05204	2/82	0.148394	0.661722	3.01128	5.74518	GSTM3;GSTA2
Steroid biosynthesis Homo sapiens hsa00100	1/20	0.153607	0.661722	6.32057	11.8407	CYP51A1
Terpenoid backbone biosynthesis Homo sapiens hsa00900	1/22	0.167613	0.661722	5.71804	10.213	HMGCS2
Vitamin digestion and absorption Homo sapiens hsa04977	1/24	0.181389	0.661722	5.22029	8.91161	APOA1
alpha-Linolenic acid metabolism Homo sapiens hsa00592	1/25	0.188192	0.661722	5.00253	8.35569	PLA2G16
Phototransduction Homo sapiens hsa04744	1/27	0.201629	0.661722	4.61725	7.39372	CALM1
Glucagon signaling pathway Homo sapiens hsa04922	2/101	0.204631	0.661722	2.43102	3.85693	SMEK1;CALM1
Glyoxylate and dicarboxylate metabolism Homo sapiens hsa00630	1/28	0.208264	0.661722	4.44602	6.97557	MUT
Butanoate metabolism Homo sapiens hsa00650	1/28	0.208264	0.661722	4.44602	6.97557	HMGCS2
Linoleic acid metabolism Homo sapiens hsa00591	1/29	0.214845	0.661722	4.28701	6.59274	PLA2G16
Propanoate metabolism Homo sapiens hsa00640	1/32	0.234262	0.693777	3.87155	5.61884	MUT
Vascular smooth muscle contraction Homo sapiens hsa04270	2/120	0.262746	0.703382	2.03762	2.72342	MYL6B;CALM1
Neurotrophin signaling pathway Homo sapiens hsa04722	2/120	0.262746	0.703382	2.03762	2.72342	MAGED1;CALM1
Glycine, serine and threonine metabolism Homo sapiens hsa00260	1/40	0.28374	0.703382	3.07615	3.87502	GATM
Fat digestion and absorption Homo sapiens hsa04975	1/41	0.289697	0.703382	2.99909	3.71564	APOA1
Ras signaling pathway Homo sapiens hsa04014	3/227	0.29166	0.703382	1.61125	1.98533	PLA2G16;RAB5B;CALM1
Vasopressin-regulated water reabsorption Homo sapiens hsa04962	1/44	0.307273	0.703382	2.78943	3.29158	RAB5B
Ether lipid metabolism Homo sapiens hsa00565	1/45	0.313036	0.703382	2.7259	3.16596	PLA2G16
Malaria Homo sapiens hsa05144	1/49	0.335612	0.703382	2.49823	2.72757	HBB
Regulation of lipolysis in adipocytes Homo sapiens hsa04923	1/56	0.373361	0.703382	2.1795	2.14727	PLA2G16
Oxytocin signaling pathway Homo sapiens hsa04921	2/158	0.378094	0.703382	1.53831	1.49618	MYL6B;CALM1
Arachidonic acid metabolism Homo sapiens hsa00590	1/62	0.404015	0.703382	1.96453	1.78046	PLA2G16
cGMP-PKG signaling pathway Homo sapiens hsa04022	2/167	0.404467	0.703382	1.45373	1.3159	CALM1;SLC25A4
Protein processing in endoplasmic reticulum Homo sapiens hsa04141	2/169	0.410256	0.703382	1.43618	1.27959	UFD1L;VIMP
Renin secretion Homo sapiens hsa04924	1/64	0.413898	0.703382	1.90197	1.6778	CALM1
Retinol metabolism Homo sapiens hsa00830	1/65	0.418778	0.703382	1.87216	1.62955	ALDH1A1
Glioma Homo sapiens hsa05214	1/65	0.418778	0.703382	1.87216	1.62955	CALM1
Long-term potentiation Homo sapiens hsa04720	1/66	0.423618	0.703382	1.84326	1.58322	CALM1
Amphetamine addiction Homo sapiens hsa05031	1/67	0.428418	0.703382	1.81524	1.5387	CALM1
Central carbon metabolism in cancer Homo sapiens hsa05230	1/67	0.428418	0.703382	1.81524	1.5387	G6PD
Tuberculosis Homo sapiens hsa05152	2/178	0.435962	0.703382	1.36211	1.13083	RAB5B;CALM1
Calcium signaling pathway Homo sapiens hsa04020	2/180	0.441593	0.703382	1.34667	1.10072	CALM1;SLC25A4
Inositol phosphate metabolism Homo sapiens hsa00562	1/71	0.447223	0.703382	1.71117	1.37697	ISYNA1
Gastric acid secretion Homo sapiens hsa04971	1/74	0.460922	0.703382	1.6406	1.27069	CALM1
Pertussis Homo sapiens hsa05133	1/75	0.465413	0.703382	1.61835	1.23776	CALM1
RNA degradation Homo sapiens hsa03018	1/77	0.474284	0.703382	1.5756	1.17532	RQCD1
Complement and coagulation cascades Homo sapiens hsa04610	1/79	0.483008	0.703382	1.53504	1.11708	CLU
Aldosterone synthesis and secretion Homo sapiens hsa04925	1/81	0.491588	0.703382	1.49652	1.0627	CALM1
Salivary secretion Homo sapiens hsa04970	1/89	0.524517	0.703382	1.35992	0.877523	CALM1
GnRH signaling pathway Homo sapiens hsa04912	1/91	0.532413	0.703382	1.32956	0.838071	CALM1
Glycerophospholipid metabolism Homo sapiens hsa00564	1/95	0.547815	0.703382	1.27273	0.76595	PLA2G16
Circadian entrainment Homo sapiens hsa04713	1/95	0.547815	0.703382	1.27273	0.76595	CALM1
Phosphatidylinositol signaling system Homo sapiens hsa04070	1/98	0.559034	0.703382	1.23318	0.717147	CALM1
Inflammatory mediator regulation of TRP channels Homo sapiens hsa04750	1/98	0.559034	0.703382	1.23318	0.717147	CALM1
Estrogen signaling pathway Homo sapiens hsa04915	1/99	0.562712	0.703382	1.22053	0.70179	CALM1
Melanogenesis Homo sapiens hsa04916	1/100	0.56636	0.703382	1.20814	0.68686	CALM1
Amoebiasis Homo sapiens hsa05146	1/100	0.56636	0.703382	1.20814	0.68686	RAB5B
Insulin resistance Homo sapiens hsa04931	1/109	0.597856	0.730713	1.10696	0.569425	MGEA5
Endocytosis Homo sapiens hsa04144	2/259	0.636069	0.760984	0.928965	0.420309	RAB5B;SPG20
Oocyte meiosis Homo sapiens hsa04114	1/123	0.642389	0.760984	0.979235	0.433371	CALM1
Dopaminergic synapse Homo sapiens hsa04728	1/129	0.659941	0.766998	0.933049	0.38778	CALM1
Systemic lupus erythematosus Homo sapiens hsa05322	1/135	0.676636	0.766998	0.891	0.348044	TROVE2
Ribosome Homo sapiens hsa03010	1/137	0.682017	0.766998	0.877807	0.335937	RPL6
Insulin signaling pathway Homo sapiens hsa04910	1/139	0.68731	0.766998	0.864998	0.324348	CALM1
Adrenergic signaling in cardiomyocytes Homo sapiens hsa04261	1/148	0.710065	0.781071	0.811668	0.277914	CALM1
Phagosome Homo sapiens hsa04145	1/154	0.724312	0.785522	0.7796	0.251447	RAB5B
Alcoholism Homo sapiens hsa05034	1/179	0.776558	0.830485	0.669254	0.169244	CALM1
Herpes simplex infection Homo sapiens hsa05168	1/185	0.787554	0.830708	0.647233	0.154574	GLTSCR2
cAMP signaling pathway Homo sapiens hsa04024	1/199	0.811166	0.844051	0.601041	0.125787	CALM1
Rap1 signaling pathway Homo sapiens hsa04015	1/211	0.829316	0.851431	0.566349	0.105995	CALM1
HTLV-I infection Homo sapiens hsa05166	1/258	0.885172	0.896819	0.461667	0.0563112	SLC25A4
Olfactory transduction Homo sapiens hsa04740	1/415	0.969659	0.969659	0.284292	0.00875918	CALM1

## Sheet: WikiPathways_2016
Term	Overlap	P.value	Adjusted.P.value	Odds.Ratio	Combined.Score	Genes
Electron Transport Chain Homo sapiens WP111	17/103	1.13477e-17	8.96469e-16	26.1992	1022.23	ATPIF1;ATP5A1;ATP5C1;ATP5J;ATP5I;ATP5H;ATP5G3;ATP5O;ATP5G2;ATP5F1;ATP5G1;ATP5J2;ATP5L;ATP5B;ATP5E;ATP5D;SLC25A4
Oxidative phosphorylation Homo sapiens WP623	14/60	5.25785e-17	2.07685e-15	39.6213	1485.17	ATP5A1;ATP5J;ATP5I;ATP5G3;ATP5H;ATP5G2;ATP5F1;ATP5O;ATP5G1;ATP5J2;ATP5L;ATP5B;ATP5E;ATP5D
Electron Transport Chain Mus musculus WP295	15/93	1.43515e-15	3.77923e-14	25.1605	859.922	ATPIF1;ATP5A1;ATP5C1;ATP5J;ATP5G3;ATP5H;ATP5G2;ATP5F1;ATP5O;ATP5G1;ATP5J2;ATP5L;ATP5B;ATP5D;SLC25A4
Oxidative phosphorylation Mus musculus WP1248	12/53	1.42042e-14	2.80533e-13	37.6174	1199.44	ATP5B;ATP5A1;ATP5D;ATP5J;ATP5G3;ATP5H;ATP5G2;ATP5F1;ATP5O;ATP5G1;ATP5J2;ATP5L
Selenium Micronutrient Network Homo sapiens WP15	6/90	0.000104551	0.00165191	8.81696	80.8148	SEP15;HBB;APOA1;SEPW1;SELT;VIMP
Pentose Phosphate Pathway Homo sapiens WP134	2/7	0.00139918	0.0157908	48.3634	317.838	G6PD;PGLS
Pentose Phosphate Pathway Mus musculus WP63	2/7	0.00139918	0.0157908	48.3634	317.838	G6PD;PGLS
Selenium metabolism/Selenoproteins Mus musculus WP108	3/46	0.00656258	0.0611625	8.47097	42.5782	SEPW1;SELT;VIMP
Selenium Metabolism and Selenoproteins Homo sapiens WP28	3/47	0.00696788	0.0611625	8.27803	41.1124	SEPW1;SELT;VIMP
Vitamin B12 Metabolism Homo sapiens WP1533	3/53	0.00970935	0.0767038	7.28245	33.7517	HBB;APOA1;MUT
Urea cycle and metabolism of amino groups Homo sapiens WP497	2/20	0.0117947	0.0847072	13.4255	59.6106	GATM;CKB
NRF2 pathway Homo sapiens WP2884	4/146	0.0335707	0.217224	3.4241	11.6217	GSTM3;G6PD;GSTA2;PRDX6
Synthesis and Degradation of Ketone Bodies Mus musculus WP543	1/5	0.0408206	0.217224	30.0455	96.1024	HMGCS2
Synthesis and Degradation of Ketone Bodies Homo sapiens WP311	1/5	0.0408206	0.217224	30.0455	96.1024	HMGCS2
Amino Acid metabolism Mus musculus WP662	3/92	0.0412451	0.217224	4.0832	13.0182	ALDH1A1;HMGCS2;MUT
Regulation of Cardiac Hypertrophy by miR-208 Mus musculus WP1526	1/6	0.0487838	0.24087	24.0352	72.5948	HOPX
Fatty Acid Omega Oxidation Mus musculus WP33	1/7	0.0566812	0.263401	20.0283	57.4874	ALDH1A1
Folate-Alcohol and Cancer Pathway Homo sapiens WP1589	1/9	0.0722811	0.300537	15.0197	39.4596	ALDH1A1
Composition of Lipid Particles Homo sapiens WP3601	1/9	0.0722811	0.300537	15.0197	39.4596	APOA1
Folate Metabolism Homo sapiens WP176	2/68	0.109493	0.360016	3.65262	8.07922	HBB;APOA1
PPAR signaling pathway Mus musculus WP2316	2/68	0.109493	0.360016	3.65262	8.07922	APOA1;HMGCS2
Cholesterol Biosynthesis Homo sapiens WP197	1/15	0.117559	0.360016	8.58009	18.3684	CYP51A1
Cholesterol Biosynthesis Mus musculus WP103	1/15	0.117559	0.360016	8.58009	18.3684	CYP51A1
Transcriptional activation by NRF2 Homo sapiens WP3	1/15	0.117559	0.360016	8.58009	18.3684	GSTA2
Interactome of polycomb repressive complex 2 (PRC2) Homo sapiens WP2916	1/16	0.124889	0.360016	8.00768	16.6586	RBBP7
Cori Cycle Homo sapiens WP1946	1/16	0.124889	0.360016	8.00768	16.6586	G6PD
Fatty Acid Omega Oxidation Homo sapiens WP206	1/16	0.124889	0.360016	8.00768	16.6586	ALDH1A1
Glutathione metabolism Mus musculus WP164	1/17	0.132158	0.360016	7.50682	15.192	G6PD
Statin Pathway Mus musculus WP1	1/17	0.132158	0.360016	7.50682	15.192	APOA1
Sulfation Biotransformation Reaction Homo sapiens WP692	1/18	0.139367	0.367	7.06488	13.9224	G6PD
Folic Acid Network Mus musculus WP1273	1/22	0.167613	0.427144	5.71804	10.213	SEPW1
Glutathione metabolism Homo sapiens WP100	1/23	0.17453	0.43087	5.45785	9.52755	G6PD
Physiological and Pathological Hypertrophy of the Heart Homo sapiens WP1528	1/25	0.188192	0.448418	5.00253	8.35569	CALM1
PPAR Alpha Pathway Homo sapiens WP2878	1/26	0.194938	0.448418	4.80218	7.85192	APOA1
Melatonin metabolism and effects Homo sapiens WP3298	1/28	0.208264	0.448418	4.44602	6.97557	CALM1
T-Cell Receptor and Co-stimulatory Signaling Homo sapiens WP2583	1/29	0.214845	0.448418	4.28701	6.59274	CALM1
Dopaminergic Neurogenesis Mus musculus WP1498	1/29	0.214845	0.448418	4.28701	6.59274	ALDH1A1
Glutathione and one carbon metabolism Mus musculus WP730	1/30	0.221371	0.448418	4.13898	6.24122	G6PD
Dopaminergic Neurogenesis Homo sapiens WP2855	1/30	0.221371	0.448418	4.13898	6.24122	ALDH1A1
Statin Pathway Homo sapiens WP430	1/31	0.227843	0.449991	4.00081	5.91758	APOA1
Constitutive Androstane Receptor Pathway Homo sapiens WP2875	1/32	0.234262	0.451383	3.87155	5.61884	GSTA2
Endothelin Pathways Homo sapiens WP2197	1/34	0.246941	0.464485	3.63655	5.08609	CALM1
Glycogen Metabolism Homo sapiens WP500	1/36	0.259412	0.476593	3.4284	4.62607	CALM1
Retinol metabolism Mus musculus WP1259	1/38	0.271677	0.486032	3.24275	4.22577	ALDH1A1
Oxidation by Cytochrome P450 Mus musculus WP1274	1/39	0.277733	0.486032	3.15726	4.04474	CYP51A1
G13 Signaling Pathway Homo sapiens WP524	1/40	0.28374	0.486032	3.07615	3.87502	CALM1
Metapathway biotransformation Mus musculus WP1251	2/132	0.299608	0.486032	1.84841	2.22785	GSTM3;CYP51A1
Tryptophan metabolism Mus musculus WP79	1/43	0.301463	0.486032	2.85599	3.42464	ALDH1A1
Vitamin A and Carotenoid Metabolism Homo sapiens WP716	1/43	0.301463	0.486032	2.85599	3.42464	ALDH1A1
Aryl Hydrocarbon Receptor Pathway Homo sapiens WP2873	1/46	0.31875	0.491944	2.66519	3.04723	GSTA2
Tryptophan metabolism Homo sapiens WP465	1/46	0.31875	0.491944	2.66519	3.04723	ALDH1A1
Diurnally Regulated Genes with Circadian Orthologs Homo sapiens WP410	1/48	0.330038	0.491944	2.55152	2.82847	GSTM3
Diurnally Regulated Genes with Circadian Orthologs Mus musculus WP1268	1/48	0.330038	0.491944	2.55152	2.82847	GSTM3
Synaptic Vesicle Pathway Homo sapiens WP2267	1/51	0.346622	0.507096	2.39806	2.54079	SLC25A4
Cardiac Hypertrophic Response Homo sapiens WP2795	1/55	0.368102	0.528728	2.21998	2.21864	CALM1
Complement and Coagulation Cascades Homo sapiens WP558	1/59	0.388879	0.548597	2.06646	1.95174	CLU
Oxidation by Cytochrome P450 Homo sapiens WP43	1/62	0.404015	0.55995	1.96453	1.78046	CYP51A1
Endochondral Ossification Homo sapiens WP474	1/64	0.413898	0.563757	1.90197	1.6778	CALM1
Metapathway biotransformation Homo sapiens WP702	2/178	0.435962	0.57919	1.36211	1.13083	GSTM3;CYP51A1
Cytoplasmic Ribosomal Proteins Mus musculus WP163	1/70	0.44258	0.57919	1.73606	1.41512	RPL6
SREBP signalling Homo sapiens WP1982	1/71	0.447223	0.57919	1.71117	1.37697	CYP51A1
Circadian rythm related genes Homo sapiens WP3594	2/200	0.496136	0.632173	1.20941	0.847683	MAGED1;PRKCDBP
Cytoplasmic Ribosomal Proteins Homo sapiens WP477	1/89	0.524517	0.652344	1.35992	0.877523	RPL6
Retinoblastoma (RB) in Cancer Homo sapiens WP2446	1/90	0.528481	0.652344	1.34457	0.857496	RBBP7
Apoptosis Modulation and Signaling Homo sapiens WP1772	1/93	0.540178	0.655718	1.30053	0.800939	HN1
G Protein Signaling Pathways Homo sapiens WP35	1/95	0.547815	0.655718	1.27273	0.76595	CALM1
MicroRNAs in cardiomyocyte hypertrophy Homo sapiens WP1544	1/101	0.569977	0.672063	1.196	0.672342	CALM1
Alzheimers Disease Homo sapiens WP2059	1/120	0.633279	0.735721	1.00407	0.458705	CALM1
mRNA processing Mus musculus WP310	3/398	0.644965	0.738297	0.905754	0.397227	SNRPN;SLC25A4;TROVE2
mRNA Processing Homo sapiens WP411	1/127	0.654188	0.738297	0.947956	0.402276	SNRPN
TGF-beta Signaling Pathway Homo sapiens WP366	1/132	0.668393	0.743704	0.911543	0.367242	CITED1
Calcium Regulation in the Cardiac Cell Homo sapiens WP536	1/149	0.712489	0.777216	0.806143	0.273275	CALM1
Integrated Breast Cancer Pathway Homo sapiens WP1984	1/155	0.726618	0.777216	0.774498	0.247339	SMEK1
Myometrial Relaxation and Contraction Pathways Homo sapiens WP289	1/156	0.728905	0.777216	0.769462	0.243313	CALM1
SIDS Susceptibility Pathways Homo sapiens WP706	1/160	0.737863	0.777216	0.749952	0.227983	SLC25A4
EGFR1 Signaling Pathway Mus musculus WP572	1/171	0.761011	0.79105	0.701034	0.191458	RBBP7
TNF-alpha NF-kB Signaling Pathway Mus musculus WP246	1/179	0.776558	0.796728	0.669254	0.169244	RPL6
PluriNetWork Mus musculus WP1763	1/284	0.907819	0.919457	0.418696	0.0404923	RBBP7
XPodNet - protein-protein interactions in the podocyte expanded by STRING Mus musculus WP2309	1/808	0.998964	0.998964	0.142894	0.000148185	MGEA5

## Sheet: BioCarta_2016
Term	Overlap	P.value	Adjusted.P.value	Odds.Ratio	Combined.Score	Genes
Hemoglobin's Chaperone Homo sapiens h ahspPathway	1/13	0.102716	0.185823	10.0111	22.7832	HBB
The PRC2 Complex Sets Long-term Gene Silencing Through Modification of Histone Tails Homo sapiens h prc2Pathway	1/14	0.110168	0.185823	9.24056	20.3823	RBBP7
Oxidative Stress Induced Gene Expression Via Nrf2 Homo sapiens h arenrf2Pathway	1/18	0.139367	0.185823	7.06488	13.9224	GSTA2
Mechanism of Gene Regulation by Peroxisome Proliferators via PPARa Homo sapiens h pparaPathway	1/52	0.352059	0.352059	2.35092	2.45426	APOA1

## Sheet: BioPlanet_2019
Term	Overlap	P.value	Adjusted.P.value	Odds.Ratio	Combined.Score	Genes
Chemiosmotic coupling formation of ATP	13/13	5.48913e-28	1.16918e-25	#NUM!	#NUM!	ATP5A1;ATP5C1;ATP5J;ATP5I;ATP5H;ATP5F1;ATP5O;ATP5G1;ATP5J2;ATP5L;ATP5B;ATP5E;ATP5D
Electron transport chain	17/105	1.59582e-17	1.69954e-15	25.6011	990.164	ATPIF1;ATP5A1;ATP5C1;ATP5J;ATP5I;ATP5H;ATP5G3;ATP5O;ATP5G2;ATP5F1;ATP5G1;ATP5J2;ATP5L;ATP5B;ATP5E;ATP5D;SLC25A4
Respiratory electron transport, ATP biosynthesis by chemiosmotic coupling, and heat production by uncoupling proteins	13/81	1.27021e-13	9.01849e-12	24.698	733.393	ATP5A1;ATP5C1;ATP5J;ATP5I;ATP5H;ATP5F1;ATP5O;ATP5G1;ATP5J2;ATP5L;ATP5B;ATP5E;ATP5D
Oxidative phosphorylation	15/136	4.67666e-13	2.49032e-11	16.1838	459.476	ATP5A1;ATP5C1;ATP5J;ATP5I;ATP5H;ATP5G3;ATP5O;ATP5G2;ATP5F1;ATP5G1;ATP5J2;ATP5L;ATP5B;ATP5E;ATP5D
Tricarboxylic acid (TCA) cycle and respiratory electron transport	13/117	1.62014e-11	6.90179e-10	16.1193	400.498	ATP5A1;ATP5C1;ATP5J;ATP5I;ATP5H;ATP5O;ATP5F1;ATP5G1;ATP5J2;ATP5L;ATP5B;ATP5E;ATP5D
Parkinson's disease	13/131	6.87807e-11	2.44171e-09	14.1967	332.205	ATP5A1;ATP5C1;ATP5J;ATP5H;ATP5G3;ATP5O;ATP5G2;ATP5F1;ATP5G1;ATP5B;ATP5E;ATP5D;SLC25A4
Alzheimer's disease	13/169	1.65692e-09	5.04177e-08	10.7179	216.697	ATP5A1;ATP5C1;ATP5J;ATP5H;ATP5G3;ATP5O;ATP5G2;ATP5F1;ATP5G1;ATP5B;ATP5E;ATP5D;CALM1
Huntington's disease	13/184	4.67787e-09	1.24548e-07	9.77025	187.397	ATP5A1;ATP5C1;ATP5J;ATP5H;ATP5G3;ATP5O;ATP5G2;ATP5F1;ATP5G1;ATP5B;ATP5E;ATP5D;SLC25A4
Metabolism	30/1615	2.36746e-05	0.000560298	2.53976	27.0512	ISYNA1;ATP5A1;ATP5C1;ATP5J;HBB;ATP5I;ATP5H;ATP5G3;ATP5O;ATP5G2;ATP5G1;ATP5L;ATP5B;ATP5E;ATP5D;PGLS;HMGCS2;CKB;G6PD;CYP51A1;APOA1;ATP5F1;PRDX6;MUT;ATP5J2;PLA2G16;GATM;GSTA2;ALDH1A1;CALM1
Mitochondrial protein import	4/52	0.00090857	0.0193525	10.178	71.2829	ATP5B;ATP5A1;ATP5G1;SLC25A4
Creatine metabolism	2/7	0.00139918	0.0270933	48.3634	317.838	GATM;CKB
Electron transport reaction in mitochondria	2/10	0.00294955	0.0523545	30.2226	176.08	ATP5A1;SLC25A4
Glutathione metabolism	3/51	0.00873581	0.1402	7.58666	35.9632	GSTM3;G6PD;GSTA2
Vitamin B12 metabolism	3/52	0.00921503	0.1402	7.43145	34.8306	HBB;APOA1;MUT
Urea cycle and metabolism of amino groups	2/20	0.0117947	0.167484	13.4255	59.6106	GATM;CKB
Smooth muscle contraction	2/22	0.0141854	0.188843	12.0817	51.4142	MYL6B;CALM1
Pentose phosphate pathway	2/27	0.02098	0.262867	9.66293	37.3394	G6PD;PGLS
Response to elevated platelet cytosolic calcium	3/83	0.0318306	0.376662	4.54463	15.6668	APOA1;CALM1;CLU
Ketone body metabolism	1/5	0.0408206	0.434739	30.0455	96.1024	HMGCS2
Folate-alcohol and cancer pathway	1/5	0.0408206	0.434739	30.0455	96.1024	ALDH1A1
Valine, leucine and isoleucine degradation	2/44	0.0516183	0.493853	5.74681	17.0328	HMGCS2;MUT
Defensins	2/45	0.0537321	0.493853	5.61288	16.4106	DEFB119;DEFB123
Endothelial NOS activation	1/7	0.0566812	0.493853	20.0283	57.4874	CALM1
Muscle contraction	2/49	0.0624837	0.493853	5.13415	14.2362	MYL6B;CALM1
Oxygen/carbon dioxide exchange in erythrocytes	1/8	0.0645135	0.493853	17.1662	47.0506	HBB
Calcium/calmodulin-dependent protein kinase activation	1/9	0.0722811	0.493853	15.0197	39.4596	CALM1
Ketone body biosynthesis and degradation	1/9	0.0722811	0.493853	15.0197	39.4596	HMGCS2
Arginine and proline metabolism	2/54	0.0740434	0.493853	4.63931	12.0766	GATM;CKB
Activation of calcium-permeable kainate receptor	1/10	0.0799846	0.493853	13.3502	33.7215	CALM1
COPI-mediated vesicle transport	1/10	0.0799846	0.493853	13.3502	33.7215	COPE
DCC role in regulating apoptosis	1/10	0.0799846	0.493853	13.3502	33.7215	MAGED1
Tetrahydrobiopterin (BH4) biosynthesis, recycling, salvage and regulation	1/10	0.0799846	0.493853	13.3502	33.7215	CALM1
Ethanol oxidation	1/10	0.0799846	0.493853	13.3502	33.7215	ALDH1A1
Selenium pathway	2/60	0.0887278	0.493853	4.15812	10.0717	HBB;APOA1
Folate metabolism	2/63	0.0963676	0.493853	3.95302	9.24842	HBB;APOA1
Alpha-hemoglobin stabilizing enzyme (AHSP) pathway	1/13	0.102716	0.493853	10.0111	22.7832	HBB
Biological oxidations	3/139	0.10926	0.493853	2.66573	5.90201	GSTA2;ALDH1A1;CYP51A1
Glycogen breakdown (glycogenolysis)	1/14	0.110168	0.493853	9.24056	20.3823	CALM1
Phase I of biological oxidations: functionalization of compounds	2/69	0.112173	0.493853	3.59793	7.87124	ALDH1A1;CYP51A1
PPAR signaling pathway	2/69	0.112173	0.493853	3.59793	7.87124	APOA1;HMGCS2
HDL-mediated lipid transport	1/15	0.117559	0.493853	8.58009	18.3684	APOA1
BMP signaling pathway in stem cells	1/15	0.117559	0.493853	8.58009	18.3684	MAGED1
Mechanisms of transcriptional repression by DNA methylation	1/15	0.117559	0.493853	8.58009	18.3684	RBBP7
Cytochrome P450 metabolism of endogenous sterols	1/15	0.117559	0.493853	8.58009	18.3684	CYP51A1
Terpenoid backbone biosynthesis	1/15	0.117559	0.493853	8.58009	18.3684	HMGCS2
Fatty acid omega oxidation	1/15	0.117559	0.493853	8.58009	18.3684	ALDH1A1
PRC2 complex long-term gene silencing through modification of histone tails	1/15	0.117559	0.493853	8.58009	18.3684	RBBP7
Myc repressed pathway	2/73	0.123056	0.493853	3.39454	7.11194	HMGCS2;CLU
Acyl chain remodelling of phosphatidylinositol	1/16	0.124889	0.493853	8.00768	16.6586	PLA2G16
RANKL regulation of apoptosis and immune response	2/74	0.125816	0.493853	3.34722	6.93856	FAM213A;CALM1
ABCA transporters in lipid homeostasis	1/17	0.132158	0.493853	7.50682	15.192	APOA1
Phenylalanine metabolism	1/17	0.132158	0.493853	7.50682	15.192	PRDX6
Acyl chain remodelling of phosphatidylserine	1/17	0.132158	0.493853	7.50682	15.192	PLA2G16
Chylomicron-mediated lipid transport	1/17	0.132158	0.493853	7.50682	15.192	APOA1
Sulfation biotransformation reaction	1/17	0.132158	0.493853	7.50682	15.192	G6PD
Nitric oxide metabolism	1/17	0.132158	0.493853	7.50682	15.192	CALM1
Endocytotic role of NDK, phosphins and dynamin	1/17	0.132158	0.493853	7.50682	15.192	CALM1
Pertussis toxin-insensitive CCR5 signaling in macrophage	1/18	0.139367	0.503138	7.06488	13.9224	CALM1
Corticosteroids and cardioprotection	1/18	0.139367	0.503138	7.06488	13.9224	CALM1
Ras activation upon calcium influx through NMDA receptor	1/19	0.146517	0.509805	6.67205	12.8145	CALM1
Calcineurin in effects in keratinocyte differentiation	1/19	0.146517	0.509805	6.67205	12.8145	CALM1
SMAD2/3 nuclear pathway	2/82	0.148394	0.509805	3.01128	5.74518	CITED1;RBBP7
Drug metabolism: cytochrome P450	2/83	0.151272	0.511443	2.97395	5.61684	GSTM3;GSTA2
Oxidative stress-induced gene expression via Nrf2	1/21	0.160639	0.532331	6.00424	10.9793	GSTA2
Nitric oxide signaling pathway	1/22	0.167613	0.532331	5.71804	10.213	CALM1
Fatty acid, triacylglycerol, and ketone body metabolism	3/173	0.174049	0.532331	2.12891	3.72222	APOA1;HMGCS2;MUT
Mitochondrial fatty acid beta-oxidation	1/23	0.17453	0.532331	5.45785	9.52755	MUT
Deadenylation of mRNA	1/23	0.17453	0.532331	5.45785	9.52755	RQCD1
FSH regulation of apoptosis	4/263	0.175551	0.532331	1.86615	3.24678	CITED1;ATPIF1;FDXR;CLU
Cholesterol biosynthesis	1/24	0.181389	0.532331	5.22029	8.91161	CYP51A1
Glutathione conjugation	1/25	0.188192	0.532331	5.00253	8.35569	GSTA2
DARPP-32 events	1/25	0.188192	0.532331	5.00253	8.35569	CALM1
Physiological and pathological hypertrophy of the heart	1/26	0.194938	0.532331	4.80218	7.85192	CALM1
Acyl chain remodelling of phosphatidylcholine	1/26	0.194938	0.532331	4.80218	7.85192	PLA2G16
Inhibition of activated T cell apoptosis by neuropeptides VIP and PACAP	1/26	0.194938	0.532331	4.80218	7.85192	CALM1
Selenoamino acid metabolism	1/26	0.194938	0.532331	4.80218	7.85192	WBSCR22
Steroid biosynthesis	1/26	0.194938	0.532331	4.80218	7.85192	CYP51A1
PGC-1a regulation	1/26	0.194938	0.532331	4.80218	7.85192	CALM1
Phototransduction	1/29	0.214845	0.54828	4.28701	6.59274	CALM1
Histidine metabolism	1/29	0.214845	0.54828	4.28701	6.59274	WBSCR22
Skeletal myogenesis control by HDAC and calcium/calmodulin-dependent kinase (CaMK)	1/29	0.214845	0.54828	4.28701	6.59274	CALM1
Lipoprotein metabolism	1/29	0.214845	0.54828	4.28701	6.59274	APOA1
Statin pathway	1/29	0.214845	0.54828	4.28701	6.59274	APOA1
Activation of kainate receptors upon glutamate binding	1/30	0.221371	0.54828	4.13898	6.24122	CALM1
Butanoate metabolism	1/30	0.221371	0.54828	4.13898	6.24122	HMGCS2
Signaling pathway from G-protein families	1/30	0.221371	0.54828	4.13898	6.24122	CALM1
Glycine, serine and threonine metabolism	1/32	0.234262	0.573539	3.87155	5.61884	GATM
Lipid metabolism regulation by peroxisome proliferator-activated receptor alpha (PPAR-alpha)	2/112	0.238171	0.573724	2.1867	3.1374	APOA1;HMGCS2
Propanoate metabolism	1/33	0.240628	0.573724	3.75038	5.34243	MUT
Platelet activation, signaling and aggregation	3/205	0.242419	0.573724	1.78874	2.5348	APOA1;CALM1;CLU
Interleukin-7 interactions in immune response	1/34	0.246941	0.573746	3.63655	5.08609	GSTA2
Vascular smooth muscle contraction	2/116	0.250449	0.573746	2.10954	2.92066	MYL6B;CALM1
MEF2D role in T cell apoptosis	1/35	0.253202	0.573746	3.52941	4.84788	CALM1
fMLP induced chemokine gene expression in HMC-1 cells	1/35	0.253202	0.573746	3.52941	4.84788	CALM1
Glycogen metabolism	1/36	0.259412	0.579796	3.4284	4.62607	CALM1
Activation of NMDA receptor upon glutamate binding and postsynaptic events	1/37	0.26557	0.579796	3.333	4.41915	CALM1
EGFR interaction with phospholipase C-gamma	1/38	0.271677	0.579796	3.24275	4.22577	CALM1
p75 neurotrophin receptor-mediated signaling	2/124	0.275047	0.579796	1.97041	2.54344	BEX1;MAGED1
G13 signaling pathway	1/39	0.277733	0.579796	3.15726	4.04474	CALM1
Angiotensin II-mediated activation of JNK pathway via Pyk2-dependent signaling	1/39	0.277733	0.579796	3.15726	4.04474	CALM1
Vitamin A and carotenoid metabolism	1/39	0.277733	0.579796	3.15726	4.04474	ALDH1A1
Factors involved in megakaryocyte development and platelet production	2/125	0.278121	0.579796	1.95429	2.50091	HBB;LRRC16A
Neurotrophin signaling pathway	2/126	0.281194	0.579796	1.93843	2.45931	MAGED1;CALM1
Bioactive peptide-induced signaling pathway	1/41	0.289697	0.579796	2.99909	3.71564	CALM1
Tyrosine metabolism	1/41	0.289697	0.579796	2.99909	3.71564	WBSCR22
Fc epsilon receptor I signaling in mast cells	1/41	0.289697	0.579796	2.99909	3.71564	CALM1
Protein metabolism	5/442	0.305711	0.579796	1.37847	1.63364	ATP5B;ATP5A1;ATP5G1;SLC25A4;RPL6
G-protein-mediated events	1/44	0.307273	0.579796	2.78943	3.29158	CALM1
HNF3A pathway	1/44	0.307273	0.579796	2.78943	3.29158	ATP5J
Interactions of HIV Vpr protein with host cellular proteins	1/44	0.307273	0.579796	2.78943	3.29158	SLC25A4
Vasopressin-regulated water reabsorption	1/44	0.307273	0.579796	2.78943	3.29158	RAB5B
TNF-alpha effects on cytokine activity, cell motility, and apoptosis	2/135	0.308789	0.579796	1.80644	2.12274	ATP5J;APOA1
Carbohydrate metabolism	3/235	0.309774	0.579796	1.55506	1.82239	G6PD;PGLS;CALM1
HNF3B pathway	1/45	0.313036	0.579796	2.7259	3.16596	APOA1
Deposition of new CENP-A-containing nucleosomes at the centromere	1/45	0.313036	0.579796	2.7259	3.16596	RBBP7
ABC transporters	1/47	0.324418	0.590606	2.60711	2.93489	APOA1
Actions of nitric oxide in the heart	1/47	0.324418	0.590606	2.60711	2.93489	CALM1
Lipid digestion, mobilization, and transport	1/48	0.330038	0.590741	2.55152	2.82847	APOA1
Diurnally regulated genes with circadian orthologs	1/48	0.330038	0.590741	2.55152	2.82847	GSTM3
Deadenylation-dependent mRNA decay	1/49	0.335612	0.595712	2.49823	2.72757	RQCD1
Amyloids	1/51	0.346622	0.602975	2.39806	2.54079	APOA1
Malaria	1/51	0.346622	0.602975	2.39806	2.54079	HBB
Hemostasis pathway	5/468	0.348197	0.602975	1.29932	1.37076	HBB;APOA1;CALM1;LRRC16A;CLU
Phospholipase C-mediated cascade	1/54	0.362799	0.623194	2.26198	2.29344	CALM1
TAp63 pathway	1/55	0.368102	0.623276	2.21998	2.21864	FDXR
BDNF signaling pathway	3/261	0.368699	0.623276	1.39649	1.39338	PEG10;CYP51A1;CLU
Inositol phosphate metabolism	1/57	0.378577	0.628758	2.14048	2.07912	ISYNA1
Mechanism of gene regulation by peroxisome proliferators via PPAR-alpha	1/57	0.378577	0.628758	2.14048	2.07912	APOA1
Lipid and lipoprotein metabolism	5/489	0.382788	0.628758	1.24159	1.19227	PLA2G16;CYP51A1;APOA1;HMGCS2;MUT
Tryptophan metabolism	1/58	0.383749	0.628758	2.10282	2.01401	ALDH1A1
RNA degradation	1/59	0.388879	0.632299	2.06646	1.95174	RQCD1
Neurotrophic factor-mediated Trk receptor signaling	1/60	0.393966	0.633575	2.03133	1.89216	MAGED1
Glucose metabolism	1/61	0.399011	0.633575	1.99737	1.83512	CALM1
Cytochrome P450 pathway	1/61	0.399011	0.633575	1.99737	1.83512	CYP51A1
Protein processing in the endoplasmic reticulum	2/166	0.401562	0.633575	1.46267	1.33453	UFD1L;VIMP
Interferon alpha/beta signaling	1/64	0.413898	0.641431	1.90197	1.6778	IFI27
Validated nuclear estrogen receptor alpha network	1/64	0.413898	0.641431	1.90197	1.6778	ATP5J
Glioma	1/65	0.418778	0.641431	1.87216	1.62955	CALM1
Retinol metabolism	1/65	0.418778	0.641431	1.87216	1.62955	ALDH1A1
Endochondral ossification	1/66	0.423618	0.641431	1.84326	1.58322	CALM1
Metapathway biotransformation	2/174	0.424609	0.641431	1.39407	1.19414	GSTM3;CYP51A1
Telomerase regulation	1/67	0.428418	0.642627	1.81524	1.5387	RBBP7
Calcium signaling pathway	2/178	0.435962	0.645682	1.36211	1.13083	CALM1;SLC25A4
NFAT involvement in hypertrophy of the heart	1/69	0.437898	0.645682	1.76168	1.45474	CALM1
Signaling events mediated by HDAC class I	1/70	0.44258	0.645682	1.73606	1.41512	RBBP7
Long-term potentiation	1/70	0.44258	0.645682	1.73606	1.41512	CALM1
Phase II of biological oxidations: conjugation	1/71	0.447223	0.648017	1.71117	1.37697	GSTA2
Cap-dependent translation initiation	1/73	0.456394	0.656837	1.66347	1.30482	RPL6
Gastric acid secretion	1/74	0.460922	0.658902	1.6406	1.27069	CALM1
Phosphatidylinositol signaling system	1/78	0.478664	0.674015	1.55506	1.1457	CALM1
Apoptosis regulation	1/78	0.478664	0.674015	1.55506	1.1457	MAGED1
Amino acid metabolism	2/195	0.482814	0.674015	1.24106	0.903646	GATM;CKB
Apoptosis modulation and signaling	1/80	0.487316	0.674015	1.51554	1.08943	HN1
Opioid signaling	1/80	0.487316	0.674015	1.51554	1.08943	CALM1
TGF-beta regulation of extracellular matrix	5/565	0.505795	0.689641	1.06888	0.728573	GSTM3;G6PD;APOA1;CKB;WISP2
MicroRNAs in cardiomyocyte hypertrophy	1/85	0.508327	0.689641	1.42496	0.964175	CALM1
Myc active pathway	1/85	0.508327	0.689641	1.42496	0.964175	PEG10
Glycerophospholipid biosynthesis	1/86	0.512425	0.690801	1.40813	0.941476	PLA2G16
Salivary secretion	1/89	0.524517	0.702655	1.35992	0.877523	CALM1
G-protein signaling pathways	1/95	0.547815	0.727189	1.27273	0.76595	CALM1
Signaling by NGF	2/221	0.549659	0.727189	1.09227	0.653677	MAGED1;CALM1
TSH regulation of gene expression	1/97	0.555326	0.73015	1.24609	0.732949	CKB
GnRH signaling pathway	1/101	0.569977	0.740275	1.196	0.672342	CALM1
Melanogenesis	1/101	0.569977	0.740275	1.196	0.672342	CALM1
Signaling by ERBB2	1/102	0.573564	0.74042	1.1841	0.658222	CALM1
Chromosome maintenance	1/103	0.577122	0.740524	1.17243	0.644487	RBBP7
Amoebiasis	1/105	0.584149	0.745052	1.14977	0.618114	RAB5B
Cytoplasmic ribosomal proteins	1/108	0.594472	0.753706	1.11736	0.581119	RPL6
Signaling by EGFR in cancer	1/111	0.604541	0.761936	1.08672	0.546932	CALM1
Oocyte meiosis	1/113	0.611114	0.76569	1.06721	0.525569	CALM1
Interleukin-1 regulation of extracellular matrix	1/120	0.633279	0.788821	1.00407	0.458705	ALDH1A1
Signaling by PDGF	1/122	0.639378	0.791788	0.987378	0.441614	CALM1
Influenza viral RNA transcription and replication	1/125	0.648338	0.793655	0.963343	0.417459	RPL6
Integration of energy metabolism	1/125	0.648338	0.793655	0.963343	0.417459	SLC25A4
HIV factor interactions with host	1/128	0.657076	0.795211	0.940444	0.394944	SLC25A4
Signaling by FGFR in disease	1/128	0.657076	0.795211	0.940444	0.394944	CALM1
Membrane trafficking	1/133	0.671163	0.807671	0.904591	0.360699	COPE
NGF signaling via TRKA from the plasma membrane	1/136	0.679338	0.808824	0.884355	0.341924	CALM1
Systemic lupus erythematosus	1/139	0.68731	0.808824	0.864998	0.324348	TROVE2
T cell receptor signaling pathway	1/139	0.68731	0.808824	0.864998	0.324348	CALM1
p53 signaling pathway	1/139	0.68731	0.808824	0.864998	0.324348	FDXR
Influenza infection	1/142	0.695086	0.813479	0.846465	0.307876	RPL6
Calcium regulation in the cardiac cell	1/149	0.712489	0.823243	0.806143	0.273275	CALM1
Signaling by the B cell receptor (BCR)	1/151	0.717278	0.823243	0.795313	0.264276	CALM1
Translation	1/151	0.717278	0.823243	0.795313	0.264276	RPL6
Integrated breast cancer pathway	1/152	0.719642	0.823243	0.790006	0.259913	SMEK1
Phagosome	1/154	0.724312	0.823243	0.7796	0.251447	RAB5B
Myometrial relaxation and contraction pathways	1/155	0.726618	0.823243	0.774498	0.247339	CALM1
T cell receptor regulation of apoptosis	4/603	0.741117	0.835228	0.792885	0.237545	ATP5D;ATP5C1;CLU;RPL6
Innate immune system	2/319	0.745451	0.835689	0.750827	0.220568	DEFB119;DEFB123
Interferon signaling	1/168	0.754907	0.84186	0.713736	0.200674	IFI27
TGF-beta signaling pathway	1/185	0.787554	0.873693	0.647233	0.154574	CITED1
Transmission across chemical synapses	1/190	0.796306	0.878825	0.62995	0.143485	CALM1
HIV infection	1/200	0.812749	0.882625	0.59799	0.123983	SLC25A4
Endocytosis	1/201	0.814319	0.882625	0.59497	0.122209	RAB5B
Disease	4/674	0.814714	0.882625	0.706247	0.144723	APOA1;CALM1;SLC25A4;RPL6
Messenger RNA processing	1/203	0.817419	0.882625	0.589019	0.118748	SNRPN
Phospholipid metabolism	1/205	0.820469	0.882625	0.583185	0.1154	PLA2G16
Antigen-activated B-cell receptor generation of second messengers	1/211	0.829316	0.887659	0.566349	0.105995	CALM1
Apoptosis	1/242	0.868569	0.925026	0.49272	0.0694282	MAGED1
Insulin signaling pathway	1/277	0.9022	0.951718	0.429469	0.0442007	CALM1
Immune system signaling by interferons, interleukins, prolactin, and growth hormones	1/280	0.904648	0.951718	0.424785	0.0425673	IFI27
Neuronal system	1/283	0.907036	0.951718	0.420202	0.0410004	CALM1
Oncostatin M	1/311	0.926644	0.967526	0.381701	0.0290801	BEX1
Immune system	4/998	0.968672	0.996769	0.467993	0.0148957	DEFB119;IFI27;DEFB123;CALM1
Transmembrane transport of small molecules	1/432	0.973748	0.996769	0.27284	0.00725825	APOA1
Olfactory transduction	1/432	0.973748	0.996769	0.27284	0.00725825	CALM1
Interleukin-2 signaling pathway	3/847	0.973766	0.996769	0.41411	0.0110087	ZCCHC11;GSTA2;CYP51A1
Cell cycle	1/453	0.97805	0.996769	0.259882	0.00576788	RBBP7
Adaptive immune system	1/606	0.994076	0.99976	0.192627	0.00114459	CALM1
Gene expression	2/968	0.997561	0.99976	0.238196	0.000581722	RQCD1;RPL6
Signal transduction	2/1020	0.998375	0.99976	0.225406	0.000366623	MAGED1;CALM1
Signaling by GPCR	1/977	0.99976	0.99976	0.117101	2.80622e-05	CALM1
