# Supplementary material for: Aging, inflammation and DNA damage in the somatic testicular niche with idiopathic germ cell aplasia
Source: Nat Commun. 2021 Sep 1;12:5205. doi: 10.1038/s41467-021-25544-0 (PMC8410861; doi:10.1038/s41467-021-25544-0)
Supplement: Supplementary file 20 — Supplementary Dataset 17 [file 41467_2021_25544_MOESM20_ESM.xlsx]

## Sheet: GO_Biological_Process_2018
Term	Overlap	P.value	Adjusted.P.value	Odds.Ratio	Combined.Score	Genes
mitochondrial ATP synthesis coupled proton transport (GO:0042776)	18/21	7.42659e-21	2.4634e-17	111.524	5169.03	ATP5S;ATP5A1;ATP5C1;ATP5J;ATP5I;ATP5G3;ATP5H;ATP5F1;ATP5G2;ATP5O;ATP5G1;MT-ATP8;ATP5L;ATP5J2;MT-ATP6;ATP5B;ATP5E;ATP5D
ATP synthesis coupled proton transport (GO:0015986)	19/27	4.93658e-19	8.18732e-16	44.1764	1862.14	ATP5S;ATP5A1;ATP5C1;ATP5J;ATP5I;ATP5G3;ATP5H;ATP5G2;ATP5O;ATP5F1;ATP5G1;MT-ATP8;ATP5L;ATP5J2;MT-ATP6;ATP5B;ATP5E;ATP5D;ATP6V0A1
cristae formation (GO:0042407)	18/27	1.94474e-17	1.61267e-14	37.1627	1429.98	ATP5S;ATP5A1;ATP5C1;ATP5J;ATP5I;ATP5G3;ATP5H;ATP5G2;ATP5O;ATP5F1;ATP5G1;MT-ATP8;ATP5L;ATP5J2;MT-ATP6;ATP5B;ATP5E;ATP5D
purine ribonucleoside triphosphate biosynthetic process (GO:0009206)	18/27	1.94474e-17	1.61267e-14	37.1627	1429.98	ATP5S;ATP5A1;ATP5C1;ATP5J;ATP5I;ATP5G3;ATP5H;ATP5G2;ATP5O;ATP5F1;ATP5G1;MT-ATP8;ATP5L;ATP5J2;MT-ATP6;ATP5B;ATP5E;ATP5D
ATP biosynthetic process (GO:0006754)	19/32	6.02819e-17	3.9991e-14	27.1783	1015.04	ATP5S;ATP5A1;ATP5C1;ATP5J;ATP5I;ATP5G3;ATP5H;ATP5G2;ATP5O;ATP5F1;ATP5G1;MT-ATP8;ATP5L;ATP5J2;MT-ATP6;ATP5B;ATP5E;ATP5D;ATP6V0A1
inner mitochondrial membrane organization (GO:0007007)	18/36	2.41239e-14	1.33365e-11	18.5725	582.353	ATP5S;ATP5A1;ATP5C1;ATP5J;ATP5I;ATP5G3;ATP5H;ATP5G2;ATP5O;ATP5F1;ATP5G1;MT-ATP8;ATP5L;ATP5J2;MT-ATP6;ATP5B;ATP5E;ATP5D
purine ribonucleoside monophosphate biosynthetic process (GO:0009168)	18/39	1.4291e-13	6.77189e-11	15.9168	470.764	ATP5S;ATP5A1;ATP5C1;ATP5J;ATP5I;ATP5G3;ATP5H;ATP5G2;ATP5O;ATP5F1;ATP5G1;MT-ATP8;ATP5L;ATP5J2;MT-ATP6;ATP5B;ATP5E;ATP5D
ATP metabolic process (GO:0046034)	19/56	2.24445e-11	9.30603e-09	9.53704	233.848	ATP5S;ATP5A1;ATP5C1;ATP5J;ATP5I;ATP5G3;ATP5H;ATP5G2;ATP1B1;ATP5F1;ATP5O;ATP5G1;MT-ATP8;ATP5J2;ATP5L;MT-ATP6;ATP5B;ATP5E;ATP5D
purine ribonucleotide biosynthetic process (GO:0009152)	18/75	3.70819e-08	1.36667e-05	5.85294	100.145	ATP5S;ATP5A1;ATP5C1;ATP5J;ATP5I;ATP5G3;ATP5H;ATP5G2;ATP5F1;ATP5O;ATP5G1;MT-ATP8;ATP5J2;ATP5L;MT-ATP6;ATP5B;ATP5E;ATP5D
energy coupled proton transport, down electrochemical gradient (GO:0015985)	8/13	5.22451e-08	1.73297e-05	29.4478	493.76	ATP5D;ATP5G3;ATP5H;ATP5F1;ATP5G2;ATP5G1;ATP5L;ATP6V0A1
neutrophil activation involved in immune response (GO:0002283)	53/483	2.23997e-07	6.75453e-05	2.31896	35.5071	CYFIP1;B4GALT1;DDX3X;CTSZ;HBB;PTPRJ;AP2A2;GM2A;LAMP2;TIMP2;ITGAX;OLR1;SIRPA;CD36;CTSD;CTSC;ACTR2;SYK;CD93;GAA;CYBB;TNFRSF1B;SERPINB6;RAP2B;PECAM1;PLEKHO2;DOCK2;CFD;ASAH1;RAB5B;PTAFR;FGL2;IQGAP2;GNS;C3;TRPM2;SYNGR1;DPP7;CREG1;PSAP;MLEC;MAPK1;NCKAP1L;CD59;ATP6V0A1;VAT1;DYNC1H1;FUCA1;HUWE1;DNAJC13;TSPAN14;RAB14;CDK13
platelet degranulation (GO:0002576)	22/124	3.8355e-07	0.000103795	4.00378	59.1511	CFD;LGALS3BP;SPARC;APLP2;HGF;PLEK;PDGFB;F13A1;APOA1;IGF1;CLU;TTN;CLEC3B;LAMP2;PSAP;PECAM1;SERPING1;PHACTR2;CD36;TLN1;A2M;GAS6
neutrophil degranulation (GO:0043312)	52/479	4.06792e-07	0.000103795	2.28924	33.6861	CYFIP1;B4GALT1;DDX3X;CTSZ;HBB;PTPRJ;AP2A2;GM2A;LAMP2;TIMP2;ITGAX;OLR1;SIRPA;CD36;CTSD;CTSC;ACTR2;CD93;GAA;CYBB;TNFRSF1B;SERPINB6;RAP2B;PECAM1;PLEKHO2;DOCK2;CFD;ASAH1;RAB5B;PTAFR;FGL2;IQGAP2;GNS;C3;TRPM2;SYNGR1;DPP7;CREG1;PSAP;MLEC;MAPK1;NCKAP1L;CD59;ATP6V0A1;VAT1;DYNC1H1;FUCA1;HUWE1;DNAJC13;TSPAN14;RAB14;CDK13
regulated exocytosis (GO:0045055)	24/148	6.43672e-07	0.000149704	3.59572	51.2609	CFD;LGALS3BP;SPARC;APLP2;HGF;PLEK;PDGFB;F13A1;APOA1;ARHGAP17;IGF1;CLU;TTN;SYNGR1;CLEC3B;LAMP2;PSAP;PECAM1;SERPING1;PHACTR2;CD36;TLN1;A2M;GAS6
neutrophil mediated immunity (GO:0002446)	52/487	6.76985e-07	0.000149704	2.24617	31.9082	CYFIP1;B4GALT1;DDX3X;CTSZ;HBB;PTPRJ;AP2A2;GM2A;LAMP2;TIMP2;ITGAX;OLR1;SIRPA;CD36;CTSD;CTSC;ACTR2;CD93;GAA;CYBB;TNFRSF1B;SERPINB6;RAP2B;PECAM1;PLEKHO2;DOCK2;CFD;ASAH1;RAB5B;PTAFR;FGL2;IQGAP2;GNS;C3;TRPM2;SYNGR1;DPP7;CREG1;PSAP;MLEC;MAPK1;NCKAP1L;CD59;ATP6V0A1;VAT1;DYNC1H1;FUCA1;HUWE1;DNAJC13;TSPAN14;RAB14;CDK13
positive regulation of transcription, DNA-templated (GO:0045893)	95/1120	1.39427e-06	0.00028905	1.76294	23.77	KDM5A;CIITA;CCNT2;DDX3X;BMPR2;CD81;IKZF1;NR3C1;ELK3;ELK4;PPP3CA;CREB3L2;SPIN1;EP300;INSL3;NCK1;VENTX;MEF2A;NCOA1;DDX17;NCOA2;MEF2C;SMARCC1;SMARCC2;DTX3L;FBXW11;HGF;ATRX;NCOA4;TCF12;TET2;ARID1A;SIRT1;SREBF2;DCN;TGFBR1;TNFRSF1A;SFRP1;ZEB2;TBL1XR1;KAT6A;TFEC;IRF8;ITGA6;NCOA7;TLR4;KDM3A;KMT2A;DHX9;PRKDC;PDGFB;CREBL2;PIK3R1;HIF1A;PPP3R1;IRAK1;PLAGL1;NRIP1;BRD4;BPTF;MAP3K2;IVNS1ABP;ATF7IP;FZD1;MLXIP;CD…
positive regulation of nucleic acid-templated transcription (GO:1903508)	50/502	7.99637e-06	0.00156023	2.07244	24.3232	KDM5A;CIITA;CREB3L2;SPIN1;EP300;INSL3;DDX17;NCOA1;MEF2C;SMARCC1;SMARCC2;DTX3L;FBXW11;NCOA4;ARID1A;TGFBR1;SFRP1;TBL1XR1;KAT6A;KDM3A;KMT2A;PDGFB;CREBL2;HIF1A;IRAK1;NRIP1;BPTF;FZD1;MAP3K2;IVNS1ABP;ATF7IP;CD74;CREBBP;EGR2;ZFHX3;STAT1;NR1D2;FOXN3;IGF1;SMARCA1;SMARCA2;SMAD5;DAB2;CD4;REST;SP3;HNRNPD;NFE2L3;CTNNB1;TCF4
interferon-gamma-mediated signaling pathway (GO:0060333)	14/70	1.19469e-05	0.00220155	4.61572	52.3194	CIITA;HLA-DRB5;STAT1;PTAFR;HLA-A;HLA-E;TRIM8;OAS1;TRIM25;IRF8;TRIM38;HLA-DQA2;HLA-DQB2;HLA-DPA1
regulation of amyloid-beta formation (GO:1902003)	7/18	1.90896e-05	0.00333264	11.6971	127.105	PRNP;ROCK2;BIN1;GSAP;APOE;CLU;SORL1
protein targeting to lysosome (GO:0006622)	7/19	2.88725e-05	0.00478851	10.7218	112.071	SCARB2;ZFYVE16;GNPTAB;NCOA4;LAMP2;CLU;SORL1
entry into host cell (GO:0030260)	9/33	3.28649e-05	0.0051911	6.9016	71.246	ITCH;CD4;CD81;AXL;CTNND1;WWP1;CTNNB1;GAS6;EPS15
antigen processing and presentation of exogenous peptide antigen (GO:0002478)	16/97	3.71461e-05	0.00535211	3.6493	37.2252	CD74;DYNC1H1;HLA-DRB5;DCTN4;CLTC;AP1B1;AP2A2;CTSL;CANX;HLA-DOA;HLA-DQA2;CTSD;HLA-DQB2;SEC31A;LGMN;HLA-DPA1
antigen processing and presentation of exogenous peptide antigen via MHC class II (GO:0019886)	16/97	3.71461e-05	0.00535211	3.6493	37.2252	CD74;DYNC1H1;HLA-DRB5;DCTN4;CLTC;AP1B1;AP2A2;CTSL;CANX;HLA-DOA;HLA-DQA2;CTSD;HLA-DQB2;SEC31A;LGMN;HLA-DPA1
negative regulation of amyloid-beta formation (GO:1902430)	5/9	3.94377e-05	0.00535211	22.9405	232.634	PRNP;BIN1;APOE;CLU;SORL1
antigen processing and presentation of peptide antigen via MHC class II (GO:0002495)	16/98	4.22872e-05	0.00535211	3.6046	36.302	CD74;DYNC1H1;HLA-DRB5;DCTN4;CLTC;AP1B1;AP2A2;CTSL;CANX;HLA-DOA;HLA-DQA2;CTSD;HLA-DQB2;SEC31A;LGMN;HLA-DPA1
positive regulation of chemokine production (GO:0032722)	9/34	4.26502e-05	0.00535211	6.62519	66.6658	CSF1R;CD74;MAVS;DDX3X;HMOX1;TLR7;HIF1A;IL6R;TLR4
positive regulation of gene expression (GO:0010628)	66/771	4.49454e-05	0.00535211	1.7584	17.6017	KDM5A;CIITA;DDX3X;CLU;CREB3L2;SPIN1;EP300;CD36;INSL3;NCOA1;DDX17;MEF2C;SMARCC1;SMARCC2;DTX3L;FBXW11;NCOA4;LARP4B;ARID1A;TGFBR1;SFRP1;TBL1XR1;KAT6A;CD46;GAS6;TLR4;KDM3A;KMT2A;ROCK2;PDGFB;CREBL2;PIK3R1;HIF1A;TTN;IRAK1;UBR5;NRIP1;MAPK1;SF3B1;BPTF;MAP3K2;IVNS1ABP;ATF7IP;FZD1;CD74;CREBBP;EGR2;ZFHX3;YTHDF3;STAT1;NR1D2;FOXN3;IGF1;SMARCA1;SMARCA2;SMAD5;SETX;P2RX7;REST;CD4;DAB2;SP3;NFE2L3;HNRNPD;CTNNB1;TC…
endocytosis (GO:0006897)	30/263	4.51791e-05	0.00535211	2.39232	23.9349	SPARC;LRP1;CLTC;RHOBTB3;HBB;PLD4;PIK3C2A;HSP90B1;EEA1;IGKC;DPYSL2;MRC1;STAB1;MAPK1;SNX9;APOE;CD36;SNX6;MSR1;CD93;APOA1;DNAJC13;MERTK;SORL1;MIB1;BIN1;AXL;PECAM1;GAS6;FOLR2
regulation of endothelial cell proliferation (GO:0001936)	14/79	4.97863e-05	0.00569452	3.97473	39.3807	NRP1;EGFL7;BMPR2;SPARC;EGR3;STAT1;ATPIF1;ATP5A1;PDGFB;VASH1;SIRT1;HIF1A;TGFBR1;APOE
Wnt signaling pathway, calcium modulating pathway (GO:0007223)	9/36	6.97086e-05	0.00730387	6.13379	58.7076	PPP3CA;PPP3R1;GNG2;AGO3;AGO4;CTNNB1;PLCB2;TNRC6A;TNRC6B
positive regulation of type I interferon production (GO:0032481)	12/62	6.97584e-05	0.00730387	4.42386	42.3384	RNF135;CREBBP;MAVS;DDX3X;IRAK1;DHX9;PRKDC;STAT1;RIOK3;EP300;CTNNB1;TLR4
mitochondrial transport (GO:0006839)	19/135	7.04624e-05	0.00730387	3.02929	28.9613	ATP5S;ATP5A1;ATP5C1;ATP5J;ATP5I;ATP5H;ATP5G3;ATP5O;ATP5G2;ATP5F1;ATP5G1;MT-ATP8;ATP5J2;ATP5L;MT-ATP6;ATP5B;ATP5E;ATP5D;UCP2
positive regulation of cellular catabolic process (GO:0031331)	16/106	0.000111552	0.0112127	3.2828	29.8768	PFKFB2;DTX3L;RC3H1;APOA1;IGF1;TNFRSF1B;HIF1A;DCN;TPCN1;TRIM8;P2RX7;ITCH;KHSRP;ADAM9;SNX9;APOE
negative regulation of amyloid precursor protein catabolic process (GO:1902992)	5/11	0.000132491	0.0126502	15.292	136.542	PRNP;BIN1;APOE;CLU;SORL1
hemopoiesis (GO:0030097)	13/76	0.000133481	0.0126502	3.80468	33.9436	NOTCH2;CSF1R;KMT2A;PLEK;TET2;PLD4;PRRC2C;HIPK1;ZFP36L2;TGFBR2;SFRP1;KAT6A;CDK13
viral entry into host cell (GO:0046718)	6/17	0.000145372	0.0133944	10.0164	88.5069	ITCH;CD81;AXL;WWP1;GAS6;EPS15
regulation of megakaryocyte differentiation (GO:0045652)	10/49	0.000175343	0.0157192	4.71989	40.8213	MEF2C;NR4A3;KMT2A;AGO3;AGO4;KMT2C;EP300;MYL9;TNRC6A;TNRC6B
positive regulation of phosphorylation (GO:0042327)	24/208	0.000211421	0.0180299	2.41549	20.439	PFKFB2;NRP1;CD74;CSF1R;ROCK2;HGF;IGF1;MERTK;HIF1A;SIRT1;C3;P2RX7;MAVS;DAB2;CD4;GPNMB;KCTD20;AXL;NPTN;NCKAP1L;ITGA6;FAM20A;WDFY2;GAS6
cellular response to organic cyclic compound (GO:0071407)	18/135	0.000217141	0.0180299	2.84238	23.9754	MEF2C;TIPARP;ROCK2;RIOK3;PDGFB;NR3C1;SPIDR;HSP90B1;SSH1;TRPM2;SFRP1;LARP1;NR4A3;GNG2;AKAP9;NRIP1;CTNNA1;CTNNB1
regulation of protein import into nucleus, translocation (GO:0033158)	5/12	0.000217424	0.0180299	13.1068	110.538	MAVS;UBR5;IGF1;GAS6;SIRT1
positive regulation of protein phosphorylation (GO:0001934)	39/412	0.00022493	0.0181974	1.94557	16.3422	CSF1R;NRP1;CCNT2;BMPR2;ROCK2;CD81;PDGFB;CREBL2;TREM2;C3;GPNMB;PDGFC;NPTN;MAPK1;SNX9;IL6R;CD74;PRNP;CMC4;HGF;IGF1;TNFRSF1B;MERTK;SIRT1;TGFBR1;TNFRSF1A;LATS1;DAB2;MAVS;CD4;AXL;AKAP9;LCP2;TAB2;FAM20A;WDFY2;LTBR;GAS6;INHA
positive regulation of transcription from RNA polymerase II promoter (GO:0045944)	68/848	0.000241518	0.0190742	1.63412	13.6099	CIITA;CCNT2;DDX3X;BMPR2;PLXND1;CD81;IKZF1;NR3C1;ELK3;ELK4;PPP3CA;NIPBL;EP300;INSL3;NCK1;VENTX;MEF2A;NCOA1;DDX17;NCOA2;MEF2C;HGF;ATRX;TCF12;TET2;SIRT1;SREBF2;DCN;TNFRSF1A;ZEB2;TBL1XR1;TFEC;IRF8;ITGA6;NCOA7;TLR4;KMT2A;DHX9;PRKDC;PDGFB;PIK3R1;HIF1A;PPP3R1;PLAGL1;NRIP1;BRD4;MLXIP;CREBBP;EGR2;POU2F1;STAT1;NR1D2;IGF1;SMARCA2;USF2;SMAD5;SETX;PER1;KLF7;MAVS;NR4A3;NFIA;NFIC;SP3;CREBRF;CTNNB1;TCF4;CDK13
positive regulation of interferon-beta production (GO:0032728)	7/26	0.000273851	0.0210259	6.76916	55.5269	RNF135;MAVS;DDX3X;DHX9;RIOK3;TLR7;TLR4
cytoskeleton organization (GO:0007010)	17/126	0.000278908	0.0210259	2.8799	23.5709	DST;RHOBTB3;PRPF40A;CDC42BPB;SYNE2;ARHGAP4;SYNE1;FMNL3;FGD6;FMNL2;ABI2;BIN1;DPYSL2;EPB41L3;APOE;TLN1;SIPA1
positive regulation of I-kappaB kinase/NF-kappaB signaling (GO:0043123)	20/163	0.000309298	0.0225505	2.58549	20.8939	ANKRD17;CD74;CFLAR;TNFRSF1A;TRIM8;AKAP13;MAVS;CD4;IRAK1;PELI1;TRIM25;HMOX1;TAB2;TLR7;LTBR;TRIM38;TLR4;WLS;TMED4;BRD4
receptor-mediated endocytosis (GO:0006898)	22/188	0.00031273	0.0225505	2.45181	19.7865	MSR1;SPARC;SYK;LRP1;CD81;CLTC;HBB;APOA1;DNAJC13;AP2A2;SORL1;HSP90B1;IGKC;MRC1;STAB1;CANX;FCHO2;SNX9;APOE;CD36;FOLR2;EPS15
leukocyte differentiation (GO:0002521)	5/13	0.000338241	0.0238712	11.4678	91.6479	TRPM2;AXL;TREM2;IKZF1;GAS6
positive regulation of transport (GO:0051050)	9/44	0.000361326	0.0249692	4.72978	37.4869	C3;DYNC1H1;DAB2;NR4A3;LRP1;KMT2A;SGK3;APOE;SGK1
regulation of I-kappaB kinase/NF-kappaB signaling (GO:0043122)	23/204	0.000396453	0.0268375	2.35127	18.4174	ANKRD17;CD74;STAT1;RIOK3;PDPK1;CFLAR;SIRT1;TNFRSF1A;TRIM8;AKAP13;PER1;MAVS;CD4;IRAK1;PELI1;TRIM25;HMOX1;TAB2;LTBR;TRIM38;WLS;TMED4;BRD4
transmembrane receptor protein tyrosine kinase signaling pathway (GO:0007169)	37/396	0.000413986	0.0274638	1.91539	14.9202	CYFIP1;CSF1R;NRP1;BMPR2;ROCK2;ITSN1;PDGFB;PTPRJ;PIK3R1;PIK3C2A;AP2A2;GIGYF2;SPRED1;PDGFC;PDK4;MAPK1;NCKAP1L;ZNF106;ANKS1A;WASF2;NCK1;ATP6V0A1;ACTR2;TIA1;SYK;HGF;CYBB;IGF1;MTSS1;SETX;CD4;RAB14;HNRNPH1;AXL;RASA1;CASS4;LCP2
cellular response to ketone (GO:1901655)	7/28	0.000450089	0.0287105	6.12383	47.1906	PTGER4;SFRP1;LARP1;GNG2;ROCK2;KLF9;NR3C1
cellular response to alcohol (GO:0097306)	7/28	0.000450089	0.0287105	6.12383	47.1906	PTGER4;SFRP1;GNG2;LARP1;CTNNA1;CTNNB1;SPIDR
regulation of RNA splicing (GO:0043484)	10/55	0.000470704	0.0291294	4.08928	31.3291	SETX;MBNL1;TIA1;SON;AHNAK;CELF1;HNRNPH1;PIK3R1;SRSF10;PTBP3
regulation of myeloid cell differentiation (GO:0045637)	11/65	0.000474221	0.0291294	3.75037	28.7047	MEF2C;CREBBP;NR4A3;KMT2A;AGO3;AGO4;KMT2C;EP300;MYL9;TNRC6A;TNRC6B
positive regulation of response to cytokine stimulus (GO:0060760)	5/14	0.000503735	0.0303036	10.1931	77.4007	CD74;MAVS;DHX9;AXL;GAS6
regulation of fibroblast proliferation (GO:0048145)	9/46	0.000511608	0.0303036	4.47364	33.9011	CD74;MORC3;SFRP1;DHX9;PDGFC;PDGFB;CTNNB1;IGF1;GAS6
negative regulation of cytokine production (GO:0001818)	15/110	0.000556601	0.0323903	2.91202	21.8217	PTGER4;PRNP;CD84;RNF135;CYLD;MAVS;ITCH;GPNMB;AXL;TRIM25;NCKAP1L;GAS6;PIBF1;TLR4;CMKLR1
regulation of transcription from RNA polymerase II promoter (GO:0006357)	105/1478	0.000584502	0.0334274	1.44171	10.7332	CCNT2;CD81;NUCKS1;IKZF1;PRDM1;NR3C1;BACH1;ELK3;YY1;ELK4;EP300;MEF2A;DDX17;MEF2C;SMARCC1;SMARCC2;HGF;DICER1;ZFYVE16;IFI27;TBL1XR1;NUPR1;ZNF431;ZNF395;KMT2A;DHX9;PRKDC;PIK3R1;ZBTB4;HIF1A;PPP3R1;APOE;BPTF;IVNS1ABP;CREBBP;EGR2;ZFHX3;POU2F1;NR1D2;IGF1;SMARCA2;SMAD5;MED13L;SETX;MAVS;NR4A3;CNOT2;SP3;MDM2;NFE2L3;CREBRF;MDM4;TCF4;CDK13;MXD4;CIITA;DDX3X;BMPR2;CHD4;PPP3CA;EPM2AIP1;NIPBL;TRPS1;INSL3;NCK1;VEN…
positive regulation of innate immune response (GO:0045089)	8/38	0.000622614	0.034971	4.90149	36.1807	ANKRD17;MAVS;DHX9;RIOK3;DDX60;TLR5;PUM2;HLA-E
regulation of apoptotic process (GO:0042981)	64/815	0.000632578	0.034971	1.59336	11.7362	RBM25;DDX3X;ITSN1;KIAA0141;CLU;PREX1;AKAP13;DIP2A;RBM5;MEF2C;HGF;TNFRSF1B;SIRT1;TNFRSF1A;LATS1;RNF144B;SFRP1;BIN1;RASA1;BIRC6;ITGA6;SGK3;IL6ST;GAS6;FATE1;SGK1;SOS2;ARHGEF6;NOTCH2;CSF1R;BEX3;PRKDC;HTT;XIAP;PIK3R1;HSP90B1;IRAK1;TNFRSF14;NCKAP1L;MAP4K4;MAP3K2;CD74;CREBBP;EGR3;MAP3K1;STAT1;SIAH1;IGF1;CFLAR;MERTK;HYPK;HIPK3;SETX;ITCH;REST;DAB2;SON;MT-RNR2;AXL;TAOK1;CTNNB1;ATM;LTBR;INHA
negative regulation of endothelial cell proliferation (GO:0001937)	7/30	0.000706717	0.0370363	5.59073	40.5601	MEF2C;SPARC;STAT1;ATP5A1;ATPIF1;APOE;VASH1
protein K48-linked ubiquitination (GO:0070936)	9/48	0.000709658	0.0370363	4.24378	30.7705	UBE2H;ITCH;DTX3L;AMFR;UBR5;TTC3;PELI1;UBE3A;MARCH6
regulation of B cell differentiation (GO:0045577)	5/15	0.000723451	0.0370363	9.17328	66.3364	SFRP1;SYK;NCKAP1L;INHA;ZFP36L2
heterochromatin organization (GO:0070828)	4/9	0.000736609	0.0370363	14.6669	105.799	HP1BP3;SETD7;MTHFR;TNRC18
small RNA loading onto RISC (GO:0070922)	4/9	0.000736609	0.0370363	14.6669	105.799	AGO3;DHX9;AGO4;DICER1
negative regulation of gene expression (GO:0010629)	51/618	0.000746655	0.0370363	1.67637	12.0697	CREBZF;CIITA;DDX3X;IKZF1;ELK3;YY1;NIPBL;DIP2A;MEF2C;SMARCC2;FBXW11;SFMBT2;DNMT3A;SIRT1;PTBP3;NCOR2;SFRP1;ZNF91;KAT6A;GAS6;CD46;NOTCH2;PDGFB;HIF1A;ZBTB4;GIGYF2;ZFP36L2;LARP1;ATXN1;ZBTB7A;SNX6;ATF7IP;SPEN;MSR1;POU2F1;TIPARP;WWP1;NR1D2;FOXN3;PARP14;SMARCA2;PER1;DAB2;REST;AGO3;AGO4;CNOT2;SP3;MDM2;ZNF217;CTNNB1
regulation of RNA metabolic process (GO:0051252)	8/39	0.000748095	0.0370363	4.74313	34.1409	USP36;MBNL1;SON;AHNAK;OAS1;CELF1;HNRNPH1;RASA1
protein destabilization (GO:0031648)	7/31	0.000872393	0.0425548	5.3575	37.7397	PRNP;CREBBP;FBXW11;MDM2;HTT;EP300;SIRT1
regulation of telomere capping (GO:1904353)	6/23	0.000907144	0.0436087	6.47914	45.3877	USP7;TNKS2;NEK7;HNRNPD;MAPK1;ATM
regulation of blood vessel endothelial cell migration (GO:0043535)	9/50	0.000966149	0.0449821	4.03634	28.021	ATP5B;MEF2C;PDPK1;ATP5A1;PDGFB;VASH1;APOE;SIRT1;HIF1A
positive regulation of peptidyl-tyrosine phosphorylation (GO:0050731)	15/116	0.000976398	0.0449821	2.73816	18.9799	CSF1R;PRNP;NRP1;CD74;CD81;HGF;PDGFB;TREM2;IGF1;PARP14;TNFRSF1A;IL6ST;GAS6;IL6R;PIBF1
cellular response to interferon-gamma (GO:0071346)	15/116	0.000976398	0.0449821	2.73816	18.9799	HLA-DRB5;CIITA;STAT1;PTAFR;HLA-A;HLA-E;TRIM8;CCL8;OAS1;TRIM25;IRF8;TRIM38;HLA-DQA2;HLA-DQB2;HLA-DPA1
phosphorylation (GO:0016310)	35/386	0.000998199	0.0453565	1.85025	12.7844	PRKDC;ROCK2;PDGFB;ATP5C1;GNPTAB;IRAK1;ATP5D;MAPK1;PRKACB;MAP4K4;MAP3K2;MORC3;MAP3K1;SYK;PDPK1;NEK7;CDC42BPB;MERTK;HIPK3;TGFBR1;TGFBR2;LATS1;MAPK10;WNK1;PEAK1;TAOK1;AAK1;PKN2;BIRC6;ATM;SGK3;FAM20A;CDK13;GAS6;SGK1
RNA processing (GO:0006396)	21/193	0.00110123	0.0493617	2.25578	15.3649	DDX17;IVNS1ABP;MBNL1;ZCCHC11;ZCCHC6;SNRPN;SCAF11;DHX9;CELF1;HNRNPR;DICER1;PRPF8;SETX;ATXN1;SON;PABPN1;HNRNPH1;KHSRP;HNRNPD;LUC7L3;RBM5
positive regulation of cytokine production (GO:0001819)	23/220	0.00113183	0.0500572	2.15846	14.6428	PTGER4;ANKRD17;CREBBP;CADM1;PRKDC;DHX9;DDX60;HIF1A;HLA-E;PUM2;C3;MAVS;IRAK1;CTNNB1;EP300;TLR7;TLR5;CD46;IL6ST;TLR4;IL6R;PIBF1;HLA-DPA1
positive regulation of smooth muscle cell migration (GO:0014911)	4/10	0.00117735	0.0513852	12.2218	82.4297	NRP1;DOCK4;PDGFB;IGF1
platelet aggregation (GO:0070527)	7/33	0.00129463	0.0557701	4.94486	32.881	RAP2B;PLEK;GNAS;HBB;TLN1;GAS6;MYL9
platelet-derived growth factor receptor signaling pathway (GO:0048008)	5/17	0.00136683	0.0581254	7.64359	50.4115	NRP1;PDGFC;PDGFB;PTPRJ;PIK3C2A
regulation of type I interferon production (GO:0032479)	12/85	0.00142227	0.0597175	3.02636	19.8393	RNF135;CYLD;CREBBP;ITCH;MAVS;IRAK1;DHX9;PRKDC;EP300;TRIM25;CTNNB1;TRIM56
negative regulation of transcription, DNA-templated (GO:0045892)	62/813	0.00156151	0.0647443	1.54041	9.95427	CREBZF;CIITA;IKZF1;PRDM1;NR3C1;BACH1;ELK3;YY1;ELK4;NIPBL;TRPS1;EP300;MEF2A;MEF2C;SMARCC2;FBXW11;DICER1;SIRT1;SREBF2;ETV6;NCOR2;SFRP1;ZNF91;ZEB2;IFI27;TBL1XR1;KAT6A;IRF8;GAS6;ZNF431;PDGFB;ZBTB4;ATXN1;NRIP1;ZBTB7A;SNX6;BPTF;ATF7IP;SPEN;CREBBP;ZFHX3;POU2F1;USP9X;STAT1;WWP1;NR1D2;FOXN3;SMARCA2;PER1;REST;DAB2;PER3;NR4A3;NFIA;NFIC;CNOT2;SP3;MDM2;ZNF217;CTNNB1;MDM4;MXD4
positive regulation of endocytosis (GO:0045807)	10/64	0.00159951	0.0655009	3.40611	21.9287	DAB2;CAMK1D;LRP1;AXL;SIRPA;APOE;GAS6;DOCK2;MERTK;CLU
regulation of smooth muscle cell proliferation (GO:0048660)	8/44	0.00171339	0.0667949	4.08328	26.0075	NR4A3;PRKDC;STAT1;PDGFB;HMOX1;CTNNB1;IGF1;IL6R
protein transport (GO:0015031)	30/326	0.00176557	0.0667949	1.87681	11.8976	MACF1;RAB5B;COPA;TBC1D9B;LRP1;STX16;CLTC;SNX13;MIA3;CLU;HSP90B1;GOLGA4;LAMP2;SNX9;APOE;CD36;WLS;SEC31A;ATP6V0A1;SNX6;TMED4;RAB8B;CD74;STX7;TBC1D9;SCAMP2;ZFYVE16;TBC1D4;RAB14;TBC1D5
interleukin-27-mediated signaling pathway (GO:0070106)	4/11	0.00177442	0.0667949	10.4753	66.3533	STAT1;EBI3;CANX;IL6ST
interleukin-35-mediated signaling pathway (GO:0070757)	4/11	0.00177442	0.0667949	10.4753	66.3533	STAT1;EBI3;CANX;IL6ST
negative regulation of apoptotic signaling pathway (GO:2001234)	10/65	0.00180411	0.0667949	3.344	21.1264	SLC35F6;DDX3X;HGF;HTT;ITGA6;BIRC6;CFLAR;IGF1;CLU;TGFBR1
posttranscriptional gene silencing by RNA (GO:0035194)	5/18	0.00181234	0.0667949	7.05525	44.5408	AGO3;CELF1;AGO4;TNRC6A;TNRC6B
positive regulation of carbohydrate metabolic process (GO:0045913)	5/18	0.00181234	0.0667949	7.05525	44.5408	PFKFB2;P2RX7;PDGFB;IGF1;HIF1A
regulation of smooth muscle cell migration (GO:0014910)	5/18	0.00181234	0.0667949	7.05525	44.5408	NRP1;LRP1;PDGFB;IGF1;SORL1
mRNA destabilization (GO:0061157)	5/18	0.00181234	0.0667949	7.05525	44.5408	YTHDF3;KHSRP;RC3H1;ZFP36L2;GIGYF2
positive regulation of osteoblast differentiation (GO:0045669)	7/35	0.00186178	0.0678629	4.59117	28.8611	IFITM1;MEF2C;BMPR2;HGF;IGF1;IL6ST;IL6R
regulation of lipid metabolic process (GO:0019216)	13/100	0.00197559	0.0709997	2.75161	17.134	NCOA1;NCOA2;SLC27A1;CREBBP;APOA1;NR1D2;NCOR2;TBL1XR1;PSAP;ME1;CD36;RGL1;FADS1
positive regulation of blood vessel endothelial cell migration (GO:0043536)	8/45	0.00199064	0.0709997	3.97271	24.7075	ATP5B;PDPK1;ATP5A1;PDGFB;HMOX1;PIK3C2A;HIF1A;SIRT1
negative regulation of epithelial cell proliferation (GO:0050680)	10/66	0.00202934	0.0716099	3.28412	20.3617	SFRP1;SPARC;STAT1;ATPIF1;TINF2;ATP5A1;KLF9;VASH1;APOE;MTSS1
cytokine-mediated signaling pathway (GO:0019221)	50/633	0.00211631	0.0738928	1.59539	9.82453	CIITA;IFITM1;F13A1;TRIM8;ITGAX;TRIM25;CD36;IL6R;HLA-DPA1;SYK;FBXW11;HGF;HLA-A;TNFRSF1B;SIRT1;DCN;TNFRSF1A;HLA-E;IFI27;OAS1;CANX;PELI1;FSCN1;IRF8;IL6ST;HLA-DQB2;CSF1R;CEBPD;PTAFR;EBI3;PDGFB;PIK3R1;SAMHD1;HIF1A;HSP90B1;CCL8;IRAK1;HMOX1;TNFRSF14;HLA-DQA2;HLA-DRB5;POU2F1;STAT1;IL10RA;CD4;COL1A2;CXCL12;TAB2;TRIM38;LTBR
protein targeting to vacuole (GO:0006623)	6/27	0.00222725	0.0750828	5.24391	32.0245	SCARB2;ZFYVE16;VPS13C;VPS13D;NCOA4;SORL1
positive regulation of endothelial cell proliferation (GO:0001938)	10/67	0.00227669	0.0750828	3.22633	19.6323	NRP1;EGFL7;BMPR2;EGR3;PDPK1;PDGFB;HMOX1;SIRT1;HIF1A;TGFBR1
cellular response to growth factor stimulus (GO:0071363)	16/139	0.00232473	0.0750828	2.39785	14.5409	NRP1;MEF2C;EGR3;BMPR2;PDPK1;KIDINS220;HGF;PDGFB;NR3C1;ZFP36L2;TGFBR1;SETX;ACAP2;SFRP1;CLEC3B;CTNNB1
regulation of primary metabolic process (GO:0080090)	16/139	0.00232473	0.0750828	2.39785	14.5409	NCOA1;NCOA2;SLC27A1;CREBBP;LRP1;ROCK2;APOA1;NR1D2;NCOR2;TBL1XR1;PSAP;ME1;APOE;CD36;RGL1;FADS1
protein stabilization (GO:0050821)	17/152	0.0023512	0.0750828	2.32204	14.0549	USP36;USP7;MORC3;USP33;SEL1L;APOA1;CREBL2;PIK3R1;IGF1;ATP1B1;CLU;HYPK;PER3;LAMP2;AAK1;EP300;MDM4
positive regulation of interferon-alpha production (GO:0032727)	5/19	0.00235553	0.0750828	6.55096	39.6398	MAVS;DHX9;STAT1;TLR7;TLR4
regulation of platelet activation (GO:0010543)	5/19	0.00235553	0.0750828	6.55096	39.6398	SYK;PLEK;PDGFB;APOE;TLR4
production of small RNA involved in gene silencing by RNA (GO:0070918)	5/19	0.00235553	0.0750828	6.55096	39.6398	AGO3;ZC3H7A;AGO4;DICER1;PUM2
regulation of protein localization to early endosome (GO:1902965)	3/6	0.00247679	0.0750828	18.3179	109.922	DTX3L;ROCK2;SORL1
macrophage derived foam cell differentiation (GO:0010742)	3/6	0.00247679	0.0750828	18.3179	109.922	SOAT1;STAT1;EP300
positive regulation of protein import into nucleus, translocation (GO:0033160)	3/6	0.00247679	0.0750828	18.3179	109.922	MAVS;UBR5;IGF1
positive regulation of protein localization to endosome (GO:1905668)	3/6	0.00247679	0.0750828	18.3179	109.922	DTX3L;ROCK2;SORL1
foam cell differentiation (GO:0090077)	3/6	0.00247679	0.0750828	18.3179	109.922	SOAT1;STAT1;EP300
positive regulation of protein localization to early endosome (GO:1902966)	3/6	0.00247679	0.0750828	18.3179	109.922	DTX3L;ROCK2;SORL1
negative regulation of leukocyte apoptotic process (GO:2000107)	4/12	0.00255292	0.0750828	9.16538	54.722	CXCL12;AXL;MERTK;GAS6
negative regulation of protein oligomerization (GO:0032460)	4/12	0.00255292	0.0750828	9.16538	54.722	RIOK3;EP300;CLU;SORL1
negative regulation of apoptotic process (GO:0043066)	40/485	0.00267907	0.0750828	1.66779	9.8771	NOTCH2;CSF1R;BEX3;DDX3X;PRKDC;XIAP;PIK3R1;HSP90B1;IRAK1;PDK4;NCKAP1L;APOE;MAP4K4;CD74;MEF2C;EGR3;HGF;CFLAR;IGF1;TNFRSF1B;MERTK;SIRT1;HIPK3;HYPK;SETX;RNF144B;DAB2;SFRP1;ITCH;SON;MT-RNR2;AXL;RASA1;CTNNB1;BIRC6;GAS6;IL6ST;FATE1;CPEB4;LGMN
modification-dependent protein catabolic process (GO:0019941)	16/141	0.00268935	0.0750828	2.35923	13.963	RANBP2;UBE2H;DTX3L;USP33;AMFR;SIAH1;FBXO22;RNF144B;NUB1;ITCH;RNF213;UBR5;TTC3;MDM2;TRIM25;TRIP12
regulation of mRNA processing (GO:0050684)	6/28	0.00271193	0.0750828	5.00529	29.5817	TIA1;AHCYL1;SON;PABPN1;DHX9;SRSF10
lytic vacuole organization (GO:0080171)	6/28	0.00271193	0.0750828	5.00529	29.5817	MBTPS1;GNPTAB;GAA;TMEM106B;TPP1;HOOK3
production of miRNAs involved in gene silencing by miRNA (GO:0035196)	6/28	0.00271193	0.0750828	5.00529	29.5817	ZCCHC11;ZC3H7A;AGO3;AGO4;DICER1;PUM2
regulation of actin polymerization or depolymerization (GO:0008064)	6/28	0.00271193	0.0750828	5.00529	29.5817	LATS1;FCHSD2;CXCL12;RASA1;ARHGAP18;SSH1
positive regulation of fibroblast proliferation (GO:0048146)	6/28	0.00271193	0.0750828	5.00529	29.5817	CD74;DHX9;PDGFC;PDGFB;IGF1;GAS6
regulation of vasculature development (GO:1901342)	6/28	0.00271193	0.0750828	5.00529	29.5817	SFRP1;PLXND1;GPNMB;HMOX1;CTNNB1;VASH1
positive regulation of cell differentiation (GO:0045597)	20/194	0.00271629	0.0750828	2.12136	12.534	MEF2A;SPAG9;MSR1;IFITM1;MEF2C;BMPR2;HGF;CREBL2;IGF1;TGFBR1;TGFBR2;SFRP1;DAB2;CTNNA1;CTNNB1;CD36;WDFY2;IL6ST;IL6R;CMKLR1
negative regulation of transcription from RNA polymerase II promoter (GO:0000122)	45/565	0.00294847	0.080827	1.60719	9.36426	ZNF451;CIITA;PDGFB;PRDM1;NR3C1;BACH1;ZBTB4;ELK4;YY1;NIPBL;TRPS1;NRIP1;EP300;BPTF;MEF2A;SPEN;MEF2C;CREBBP;ZFHX3;USP9X;STAT1;ATRX;NR1D2;DICER1;SIRT1;SMARCA2;SREBF2;ETV6;NCOR2;PER1;ZEB2;REST;PER3;NR4A3;NFIA;IFI27;TBL1XR1;NFIC;CNOT2;MDM2;ZNF217;IRF8;MDM4;ZNF431;MXD4
negative regulation of interferon-gamma production (GO:0032689)	5/20	0.003008	0.0816453	6.11391	35.5003	PRNP;AXL;GAS6;INHA;TLR4
cellular response to mechanical stimulus (GO:0071260)	8/48	0.00303847	0.0816453	3.67417	21.297	PTGER4;MAP3K2;MAP3K1;TLR7;LTBR;TLR5;TLR4;TNFRSF1A
homotypic cell-cell adhesion (GO:0034109)	7/38	0.00305216	0.0816453	4.14621	24.0145	RAP2B;PLEK;GNAS;HBB;TLN1;GAS6;MYL9
ribonucleoprotein complex assembly (GO:0022618)	17/156	0.00309092	0.0820207	2.25474	13.0308	DDX6;DYNC1H1;DDX3X;SCAF11;DHX9;CELF1;RC3H1;DICER1;RPL6;SETX;EIF2S3;LUC7L3;SF3B1;SRSF10;MDN1;RBM5;EIF3A
positive regulation of endothelial cell migration (GO:0010595)	10/70	0.00316699	0.0827159	3.06453	17.6363	NRP1;ATP5B;BMPR2;SPARC;PDPK1;ROCK2;ATP5A1;PDGFB;SIRT1;HIF1A
vascular endothelial growth factor receptor signaling pathway (GO:0048010)	10/70	0.00316699	0.0827159	3.06453	17.6363	CYFIP1;NRP1;BMPR2;ROCK2;AXL;CYBB;NCKAP1L;PIK3R1;WASF2;NCK1
sterol metabolic process (GO:0016125)	9/59	0.00319542	0.0828063	3.30822	19.0092	CH25H;SQLE;SOAT1;CYP51A1;APOA1;MSMO1;APOE;CLN8;CYP17A1
cortical cytoskeleton organization (GO:0030865)	6/29	0.00327149	0.0834732	4.78741	27.396	FMNL2;ROCK2;PLEK;EPB41L3;RHOBTB3;NCKAP1L
MyD88-dependent toll-like receptor signaling pathway (GO:0002755)	6/29	0.00327149	0.0834732	4.78741	27.396	MAP3K1;IRAK1;TAB2;CD36;TLR5;TLR4
regulation of anatomical structure morphogenesis (GO:0022603)	11/82	0.00333292	0.0843914	2.84983	16.2552	AKAP13;MEF2C;SFRP1;SPARC;FMNL2;PLXND1;GPNMB;RC3H1;HMOX1;CTNNB1;VASH1
cellular response to low-density lipoprotein particle stimulus (GO:0071404)	4/13	0.00353723	0.0868631	8.14657	45.9826	SYK;CD81;CD36;SREBF2
positive regulation of alpha-beta T cell proliferation (GO:0046641)	4/13	0.00353723	0.0868631	8.14657	45.9826	SYK;EBI3;TGFBR2;HLA-E
pre-miRNA processing (GO:0031054)	4/13	0.00353723	0.0868631	8.14657	45.9826	ZCCHC11;AGO3;AGO4;DICER1
positive regulation of phagocytosis (GO:0050766)	7/39	0.00355618	0.0868631	4.01643	22.6489	C3;CAMK1D;SIRPA;NCKAP1L;MERTK;GAS6;DOCK2
peptidyl-serine phosphorylation (GO:0018105)	16/145	0.00356146	0.0868631	2.28559	12.8852	MORC3;CAMK1D;PRKDC;PDPK1;ROCK2;PDGFB;TGFBR1;HIPK3;TGFBR2;LATS1;MAPK1;ATM;SGK3;PKN2;GAS6;SGK1
positive regulation of cellular biosynthetic process (GO:0031328)	17/159	0.00376431	0.0908909	2.20676	12.3185	DDX3X;YTHDF3;DHX9;HGF;PDGFB;HBB;APOA1;LARP4B;IGF1;CLU;HIF1A;EPM2AIP1;ZEB2;PDGFC;HNRNPD;CD36;TLR4
dendritic cell differentiation (GO:0097028)	5/21	0.00378141	0.0908909	5.73149	31.9683	TRPM2;AXL;TREM2;GAS6;TGFBR2
positive regulation of T cell proliferation (GO:0042102)	9/61	0.00402165	0.094038	3.18065	17.5446	SYK;CD209;EBI3;NCKAP1L;IGF1;IL6ST;CD46;HLA-DPA1;NCK1
androgen receptor signaling pathway (GO:0030521)	7/40	0.00412107	0.094038	3.89451	21.3873	NCOA1;DDX17;KDM3A;NRIP1;NCOA4;CTNNB1;ARID1A
miRNA loading onto RISC involved in gene silencing by miRNA (GO:0035280)	3/7	0.00416749	0.094038	13.7377	75.2885	AGO3;AGO4;DICER1
regulation of sterol transport (GO:0032371)	3/7	0.00416749	0.094038	13.7377	75.2885	LRP1;APOA1;APOE
protein localization to cytoplasmic stress granule (GO:1903608)	3/7	0.00416749	0.094038	13.7377	75.2885	TIA1;DDX3X;DHX9
positive regulation of RIG-I signaling pathway (GO:1900246)	3/7	0.00416749	0.094038	13.7377	75.2885	ANKRD17;DDX60;PUM2
negative regulation of dendritic cell apoptotic process (GO:2000669)	3/7	0.00416749	0.094038	13.7377	75.2885	CXCL12;AXL;GAS6
regulation of Cdc42 protein signal transduction (GO:0032489)	3/7	0.00416749	0.094038	13.7377	75.2885	NRP1;APOA1;APOE
regulation of MDA-5 signaling pathway (GO:0039533)	3/7	0.00416749	0.094038	13.7377	75.2885	ANKRD17;RIOK3;DDX60
cellular response to organonitrogen compound (GO:0071417)	12/97	0.00437278	0.0980035	2.59745	14.1103	TRPM2;MEF2C;SFRP1;LARP1;SESN3;SESN1;AKAP9;CTNNA1;CTNNB1;HSP90B1;SSH1;CPEB4
regulation of peptidyl-tyrosine phosphorylation (GO:0050730)	11/85	0.00441272	0.0982349	2.73386	14.8264	NRP1;CD74;PRNP;SFRP1;RAP2B;CD81;HGF;PDGFB;TREM2;IGF1;IL6R
secondary alcohol metabolic process (GO:1902652)	6/31	0.00464235	0.0985527	4.40395	23.6604	SQLE;CH25H;SOAT1;APOA1;APOE;CLN8
lysosome organization (GO:0007040)	6/31	0.00464235	0.0985527	4.40395	23.6604	MBTPS1;GNPTAB;GAA;TMEM106B;TPP1;HOOK3
gene silencing by miRNA (GO:0035195)	6/31	0.00464235	0.0985527	4.40395	23.6604	ZC3H7A;AGO3;AGO4;DICER1;TNRC6A;PUM2
regulation of membrane protein ectodomain proteolysis (GO:0051043)	5/22	0.00468741	0.0985527	5.39406	28.9276	TIMP2;ADAM9;SNX9;APOE;TNFRSF1B
positive regulation of biosynthetic process (GO:0009891)	5/22	0.00468741	0.0985527	5.39406	28.9276	APOA1;CREBL2;APOE;CD36;TLR4
viral genome replication (GO:0019079)	5/22	0.00468741	0.0985527	5.39406	28.9276	EEA1;NFIA;ROCK2;CD209;GAS6
positive regulation of muscle hypertrophy (GO:0014742)	4/14	0.00475063	0.0985527	7.33153	39.2199	MEF2A;NR4A3;IGF1;IL6ST
positive regulation of transporter activity (GO:0032411)	4/14	0.00475063	0.0985527	7.33153	39.2199	KMT2A;WNK1;SGK3;SGK1
clathrin coat assembly (GO:0048268)	4/14	0.00475063	0.0985527	7.33153	39.2199	CLTC;FCHO2;PIK3C2A;EPS15
spliceosomal complex assembly (GO:0000245)	7/41	0.00475131	0.0985527	3.77977	20.2192	SETX;CELF1;SCAF11;LUC7L3;SF3B1;SRSF10;RBM5
positive regulation of neuron differentiation (GO:0045666)	12/98	0.00475382	0.0985527	2.56712	13.731	SCARB2;FZD1;SETX;MEF2C;CAMK1D;KIDINS220;TCF12;NPTN;PLXNB2;TCF4;APOE;SCN1B
toll-like receptor signaling pathway (GO:0002224)	11/86	0.00482871	0.0994834	2.69727	14.385	MAP3K1;IRAK1;CTSL;TLR7;TAB2;CD36;TLR5;PIK3AP1;TLR4;HSP90B1;LGMN
positive regulation of cell projection organization (GO:0031346)	9/63	0.00500602	0.10214	3.06252	16.2225	SCARB2;FZD1;SETX;CAMK1D;KIDINS220;NPTN;PLXNB2;APOE;SCN1B
negative regulation of macromolecule metabolic process (GO:0010605)	14/124	0.00503855	0.10214	2.34311	12.3965	NOTCH2;MSR1;MEF2C;TIPARP;SFMBT2;PDGFB;PARP14;HIF1A;SIRT1;YY1;SFRP1;REST;DIP2A;CD46
positive regulation of ossification (GO:0045778)	8/52	0.00505002	0.10214	3.33945	17.6602	P2RX7;IFITM1;MEF2C;BMPR2;HGF;IGF1;IL6ST;IL6R
positive regulation of signal transduction (GO:0009967)	20/206	0.0053591	0.107734	1.98323	10.3702	MACF1;CD74;CREBBP;TREM2;PIK3R1;IGF1;HIF1A;SIRT1;TGFBR1;C3;SFRP1;TSPAN14;AXL;SPIN1;AAK1;NPTN;EP300;TLR5;GAS6;WLS
positive regulation of telomere maintenance (GO:0032206)	6/32	0.00546738	0.109249	4.23435	22.0565	TNKS2;NEK7;ATRX;HNRNPD;MAPK1;ATM
cellular response to transforming growth factor beta stimulus (GO:0071560)	12/100	0.00559527	0.111135	2.50851	13.0087	MEF2C;SFRP1;CLEC3B;COL1A2;USP9X;ADAM9;NR3C1;SMAD5;SIRT1;ZFP36L2;TGFBR1;TGFBR2
cellular response to amyloid-beta (GO:1904646)	5/23	0.00573749	0.113281	5.09412	26.2894	PRNP;LRP1;IGF1;CD36;TLR4
cellular response to type I interferon (GO:0071357)	9/65	0.00616763	0.114964	2.95283	15.0253	IFITM1;OAS1;IFI27;IRAK1;STAT1;IRF8;HLA-A;SAMHD1;HLA-E
type I interferon signaling pathway (GO:0060337)	9/65	0.00616763	0.114964	2.95283	15.0253	IFITM1;OAS1;IFI27;IRAK1;STAT1;IRF8;HLA-A;SAMHD1;HLA-E
positive regulation of glycolytic process (GO:0045821)	4/15	0.00621506	0.114964	6.66467	33.8617	PFKFB2;P2RX7;IGF1;HIF1A
positive regulation of coenzyme metabolic process (GO:0051197)	4/15	0.00621506	0.114964	6.66467	33.8617	PFKFB2;P2RX7;IGF1;HIF1A
positive regulation of membrane protein ectodomain proteolysis (GO:0051044)	4/15	0.00621506	0.114964	6.66467	33.8617	ADAM9;SNX9;APOE;TNFRSF1B
cellular response to nutrient levels (GO:0031669)	8/54	0.00637556	0.114964	3.19392	16.1462	SFRP1;BMPR2;USP33;LAMP2;PDK4;SIRT1;FADS1;SREBF2
positive regulation of cell-matrix adhesion (GO:0001954)	6/33	0.00639466	0.114964	4.0773	20.5997	NRP1;SFRP1;PLEKHA2;PTPRJ;CD36;UTRN
positive regulation of cytokine-mediated signaling pathway (GO:0001961)	6/33	0.00639466	0.114964	4.0773	20.5997	CD74;MAVS;AXL;PARP14;GAS6;HIF1A
lipoprotein transport (GO:0042953)	3/8	0.00641195	0.114964	10.9896	55.4928	LRP1;MIA3;CD36
regulation of aspartic-type endopeptidase activity involved in amyloid precursor protein catabolic process (GO:1902959)	3/8	0.00641195	0.114964	10.9896	55.4928	ROCK2;BIN1;SORL1
regulation of nitrogen compound metabolic process (GO:0051171)	3/8	0.00641195	0.114964	10.9896	55.4928	LRP1;ROCK2;APOE
positive regulation of viral entry into host cell (GO:0046598)	3/8	0.00641195	0.114964	10.9896	55.4928	CD74;CD4;TRIM38
peptidyl-lysine acetylation (GO:0018394)	3/8	0.00641195	0.114964	10.9896	55.4928	CREBBP;EP300;SIRT1
lipoprotein localization (GO:0044872)	3/8	0.00641195	0.114964	10.9896	55.4928	LRP1;MIA3;CD36
regulation of vascular associated smooth muscle cell migration (GO:1904752)	3/8	0.00641195	0.114964	10.9896	55.4928	DOCK4;MEF2C;PDGFB
cellular response to prostaglandin E stimulus (GO:0071380)	3/8	0.00641195	0.114964	10.9896	55.4928	PTGER4;SFRP1;GNG2
coronary vasculature morphogenesis (GO:0060977)	3/8	0.00641195	0.114964	10.9896	55.4928	NRP1;SPRED1;TGFBR1
intracellular steroid hormone receptor signaling pathway (GO:0030518)	9/66	0.00682104	0.121642	2.90087	14.4688	NCOA1;DDX17;KDM3A;NCOA4;UBR5;NRIP1;CTNNB1;UBE3A;ARID1A
positive regulation of viral life cycle (GO:1903902)	7/44	0.00707988	0.125583	3.47275	17.1918	CD74;CD4;DDX3X;LARP1;VPS4B;PKN2;TRIM38
regulation of interferon-beta production (GO:0032648)	6/34	0.00743104	0.13111	3.93148	19.2725	RNF135;YY1;MAVS;DDX3X;RIOK3;TLR4
response to calcium ion (GO:0051592)	10/79	0.00757493	0.132942	2.66354	13.0058	RYR1;MEF2A;PPP3CA;TRPM2;MEF2C;AHCYL1;ADAM9;ADD1;TTN;SEC31A
protein phosphorylation (GO:0006468)	37/470	0.00790499	0.135944	1.58173	7.65598	CSF1R;PRKDC;ROCK2;PDGFB;IRAK1;MAPK1;PRKACB;MAP4K4;MAP3K2;MORC3;MAP3K1;CAMK1D;SYK;PDPK1;NEK7;CDC42BPB;MERTK;HIPK3;TGFBR1;TGFBR2;LATS1;MAPK10;ABI2;WNK1;PEAK1;TAOK1;AAK1;PKN2;BIRC6;ATM;TLR7;SGK3;FAM20A;CDK13;GAS6;SGK1;TLR4
positive regulation of lymphocyte differentiation (GO:0045621)	4/16	0.00795089	0.135944	6.10896	29.5336	SYK;AXL;NCKAP1L;GAS6
positive regulation of cardiac muscle hypertrophy (GO:0010613)	4/16	0.00795089	0.135944	6.10896	29.5336	MEF2A;NR4A3;IGF1;IL6ST
miRNA metabolic process (GO:0010586)	4/16	0.00795089	0.135944	6.10896	29.5336	DDX17;ZCCHC11;KHSRP;DICER1
myoblast differentiation (GO:0045445)	4/16	0.00795089	0.135944	6.10896	29.5336	DDX17;MBNL1;REST;IGF1
positive regulation of protein kinase activity (GO:0045860)	17/172	0.0082207	0.138591	2.02028	9.69955	MAP3K2;CSF1R;PRNP;DDX3X;MAP3K1;CMC4;PDGFB;CLU;TGFBR2;CD4;MT-RNR1;TAOK1;SNX9;TAB2;LCP2;GAS6;MAP4K4
response to amyloid-beta (GO:1904645)	5/25	0.00831461	0.138591	4.58422	21.9572	PRNP;LRP1;CD36;IGF1;TLR4
regulation of DNA damage response, signal transduction by p53 class mediator (GO:0043516)	5/25	0.00831461	0.138591	4.58422	21.9572	CD74;SPRED1;MDM2;ATM;SIRT1
RNA splicing, via transesterification reactions (GO:0000375)	5/25	0.00831461	0.138591	4.58422	21.9572	SCAF11;KHSRP;PRPF8;SF3B1;SRSF10
positive regulation of glucose transport (GO:0010828)	5/25	0.00831461	0.138591	4.58422	21.9572	C3;NR4A3;CREBL2;PIK3R1;IGF1
regulation of neuron projection development (GO:0010975)	13/119	0.00882807	0.146414	2.25613	10.6711	SCARB2;FZD1;CAMK1D;KIDINS220;PAQR3;SSH1;SETX;RUFY3;NPTN;PLXNB2;APOE;SCN1B;ITM2C
RNA secondary structure unwinding (GO:0010501)	7/46	0.00904321	0.147505	3.29431	15.5022	DDX17;DDX6;DDX18;DDX3X;AGO3;DHX9;AGO4
regulation of amyloid precursor protein biosynthetic process (GO:0042984)	3/9	0.00924963	0.147505	9.15749	42.8861	SOAT1;ITM2B;ITM2C
nuclear migration (GO:0007097)	3/9	0.00924963	0.147505	9.15749	42.8861	DCTN4;HOOK3;SYNE2
virion attachment to host cell (GO:0019062)	3/9	0.00924963	0.147505	9.15749	42.8861	CD81;CD209;GAS6
regulation of skeletal muscle cell differentiation (GO:2001014)	3/9	0.00924963	0.147505	9.15749	42.8861	DDX17;MEF2C;NR1D2
B cell homeostasis (GO:0001782)	3/9	0.00924963	0.147505	9.15749	42.8861	DOCK10;MEF2C;NCKAP1L
antigen processing and presentation of exogenous peptide antigen via MHC class I, TAP-independent (GO:0002480)	3/9	0.00924963	0.147505	9.15749	42.8861	LNPEP;HLA-A;HLA-E
negative regulation of interleukin-17 production (GO:0032700)	3/9	0.00924963	0.147505	9.15749	42.8861	PRNP;NCKAP1L;TLR4
regulation of protein phosphorylation (GO:0001932)	23/261	0.00945861	0.149742	1.78272	8.30896	CD74;CSF1R;PRNP;PRKDC;KIDINS220;ROCK2;HGF;PAQR3;SIRT1;TTN;C3;MAVS;DAB2;SPRED1;CD4;GPNMB;NPTN;PLXNB2;FAM20A;WDFY2;GAS6;INHA;BRD4
cellular response to starvation (GO:0009267)	12/107	0.00950678	0.149742	2.32281	10.8144	SFRP1;BMPR2;SESN3;SESN1;USP33;LAMP2;PDK4;MAPK1;SIRT1;FADS1;SREBF2;CPEB4
regulation of supramolecular fiber organization (GO:1902903)	5/26	0.00986314	0.149742	4.36569	20.1649	AKAP13;CXCL12;MAP1B;APOE;SSH1
regulation of viral entry into host cell (GO:0046596)	5/26	0.00986314	0.149742	4.36569	20.1649	CD74;IFITM1;CD4;TRIM25;TRIM38
negative regulation of B cell activation (GO:0050869)	4/17	0.00997676	0.149742	5.63874	25.9805	SFRP1;RC3H1;ATM;INHA
DNA packaging (GO:0006323)	4/17	0.00997676	0.149742	5.63874	25.9805	NIPBL;KAT6A;GATAD1;ASH1L
positive regulation of cellular protein catabolic process (GO:1903364)	4/17	0.00997676	0.149742	5.63874	25.9805	CD81;ATPIF1;APOE;CTSC
response to purine-containing compound (GO:0014074)	4/17	0.00997676	0.149742	5.63874	25.9805	RYR1;P2RX7;TRPM2;STAT1
long-term memory (GO:0007616)	4/17	0.00997676	0.149742	5.63874	25.9805	PRNP;APOE;SGK1;PJA2
macrophage activation (GO:0042116)	4/17	0.00997676	0.149742	5.63874	25.9805	SYK;CD93;CLU;TLR4
positive regulation of telomere capping (GO:1904355)	4/17	0.00997676	0.149742	5.63874	25.9805	TNKS2;NEK7;HNRNPD;MAPK1
positive regulation of transcription of Notch receptor target (GO:0007221)	4/17	0.00997676	0.149742	5.63874	25.9805	CREBBP;PLXND1;STAT1;EP300
cellular response to glucocorticoid stimulus (GO:0071385)	4/17	0.00997676	0.149742	5.63874	25.9805	REST;KLF9;NR3C1;ZFP36L2
regulation of cytoskeleton organization (GO:0051493)	11/95	0.0101288	0.151339	2.40713	11.0544	P2RX7;CYLD;LRP1;ROCK2;TAOK1;FSCN1;RHOBTB3;ARHGAP18;MAPK1;ARHGAP17;SORBS3
positive regulation of intracellular signal transduction (GO:1902533)	37/479	0.0105154	0.156411	1.54877	7.0545	ANKRD17;CSF1R;PDGFB;TREM2;PTPRJ;PIK3R1;DDX60;TRIM8;AKAP13;IRAK1;PDGFC;HMOX1;TRIM25;WLS;BRD4;TMED4;CD74;HGF;SIAH1;CFLAR;IGF1;TNFRSF1B;MERTK;SIRT1;TGFBR1;DCN;TNFRSF1A;PUM2;MAVS;CD4;AXL;PELI1;TAB2;TRIM38;LTBR;GAS6;PIK3AP1
regulation of extrinsic apoptotic signaling pathway (GO:2001236)	8/59	0.0108333	0.160201	2.88003	13.0325	CYLD;HTT;ITGA6;BIRC6;CFLAR;IGF1;LTBR;TGFBR1
positive regulation of lymphocyte proliferation (GO:0050671)	9/71	0.0109151	0.160201	2.66623	12.045	CD74;MEF2C;CD81;CD209;NCKAP1L;IL6ST;CD46;HLA-DPA1;NCK1
response to insulin (GO:0032868)	9/71	0.0109151	0.160201	2.66623	12.045	EPM2AIP1;TBC1D4;PDPK1;PRKDC;MYO5A;PIK3R1;IGF1;SIRT1;RAB8B
positive regulation of smooth muscle cell proliferation (GO:0048661)	6/37	0.011262	0.164565	3.55045	15.9284	NR4A3;STAT1;PDGFB;HMOX1;IGF1;IL6R
positive regulation of cell migration (GO:0030335)	20/221	0.0113183	0.164661	1.83376	8.21769	SPAG9;NRP1;CSF1R;BMPR2;HGF;PDGFB;MIA3;IGF1;HIF1A;SYNE2;TGFBR1;NIPBL;DAB2;CXCL12;GPNMB;CAPN7;RUFY3;PDGFC;ITGA6;INSL3
pattern recognition receptor signaling pathway (GO:0002221)	7/48	0.0113782	0.16481	3.13328	14.0248	IRAK1;CTSL;TLR7;CD36;TLR4;HSP90B1;LGMN
regulation of stress fiber assembly (GO:0051492)	8/60	0.0119477	0.172306	2.8245	12.5047	PTGER4;NRP1;SFRP1;ROCK2;APOA1;WASF2;SORBS3;TGFBR1
regulation of chemokine production (GO:0032642)	4/18	0.0123095	0.174923	5.2357	23.0234	TLR7;HIF1A;IL6R;TLR4
regulation of cholesterol efflux (GO:0010874)	4/18	0.0123095	0.174923	5.2357	23.0234	LRP1;APOE;SIRT1;SREBF2
regulation of transcription, DNA-templated (GO:0006355)	103/1598	0.0124433	0.174923	1.28707	5.64583	JMJD1C;NUCKS1;IKZF1;NR3C1;BACH1;RPL6;ELK3;YY1;ELK4;CREB3L2;EP300;FADS1;DDX17;MEF2C;SMARCC1;SMARCC2;FBXW11;SFRP1;ZNF91;TBL1XR1;KAT6A;NUPR1;NOTCH2;ZNF395;KMT2A;DHX9;PDGFB;CREBL2;ZBTB4;HIF1A;ATXN1;IRAK1;APOE;ZBTB7A;ZKSCAN1;SNX6;BPTF;IVNS1ABP;FZD1;CREBBP;EGR2;ZFHX3;POU2F1;NR1D2;FOXN3;IGF1;SMARCA1;SMARCA2;SMAD5;MED13L;DAB2;MAFB;CNOT2;SP3;MDM2;NFE2L3;HNRNPD;TCF4;ZNF655;CREBZF;KDM5A;CIITA;CHD7;HP1BP3;CH…
mitochondrial ATP synthesis coupled electron transport (GO:0042775)	10/85	0.0124714	0.174923	2.44968	10.7402	MT-ND6;MT-ND4L;MT-ND4;MT-ND5;MT-CO1;MT-CO2;MT-CO3;MT-CYB;MT-ND3;MT-ND1
protein autoubiquitination (GO:0051865)	7/49	0.0126963	0.174923	3.05852	13.3549	ITCH;RNF213;DTX3L;AMFR;MDM2;UBE3A;KLHL24
3'-UTR-mediated mRNA destabilization (GO:0061158)	3/10	0.0127092	0.174923	7.84886	34.2637	KHSRP;RC3H1;ZFP36L2
positive regulation of amyloid-beta formation (GO:1902004)	3/10	0.0127092	0.174923	7.84886	34.2637	ROCK2;GSAP;CLU
regulation of amyloid-beta clearance (GO:1900221)	3/10	0.0127092	0.174923	7.84886	34.2637	LRP1;APOE;CLU
chylomicron assembly (GO:0034378)	3/10	0.0127092	0.174923	7.84886	34.2637	MT-TP;APOA1;APOE
insulin-like growth factor receptor signaling pathway (GO:0048009)	3/10	0.0127092	0.174923	7.84886	34.2637	PIK3R1;IGF1;GIGYF2
regulation of dendritic cell apoptotic process (GO:2000668)	3/10	0.0127092	0.174923	7.84886	34.2637	CXCL12;AXL;GAS6
positive regulation of cellular amide metabolic process (GO:0034250)	8/61	0.013144	0.18016	2.77106	12.0036	DDX3X;YTHDF3;ROCK2;HNRNPD;GSAP;LARP4B;CLU;TNFRSF1A
negative regulation of programmed cell death (GO:0043069)	32/408	0.0134942	0.18097	1.57235	6.76976	NOTCH2;CSF1R;DDX3X;PRKDC;XIAP;PIK3R1;HSP90B1;IRAK1;NCKAP1L;MAP4K4;CD74;EGR3;HGF;CFLAR;IGF1;MERTK;SIRT1;HIPK3;HYPK;SETX;RNF144B;DAB2;SFRP1;ITCH;SON;MT-RNR2;AXL;RASA1;BIRC6;GAS6;IL6ST;FATE1
negative regulation of intracellular steroid hormone receptor signaling pathway (GO:0033144)	5/28	0.0135305	0.18097	3.98565	17.1495	PER1;DAB2;SFRP1;CNOT2;SIRT1
hydrogen ion transmembrane transport (GO:1902600)	5/28	0.0135305	0.18097	3.98565	17.1495	ATP5S;ATP5B;UCP2;ATP5O;ATP5J2
negative regulation of response to DNA damage stimulus (GO:2001021)	5/28	0.0135305	0.18097	3.98565	17.1495	CD74;CXCL12;MDM2;CLU;SIRT1
regulation of lipid biosynthetic process (GO:0046890)	5/28	0.0135305	0.18097	3.98565	17.1495	C3;PDK4;APOA1;CREBL2;APOE
antigen processing and presentation of peptide antigen via MHC class I (GO:0002474)	5/28	0.0135305	0.18097	3.98565	17.1495	CANX;HLA-A;SEC31A;TAPBP;HLA-E
cellular response to cytokine stimulus (GO:0071345)	35/456	0.01375	0.183168	1.5368	6.58784	CSF1R;CEBPD;DHX9;PTAFR;F13A1;PIK3R1;HIF1A;ZFP36L2;HSP90B1;CCL8;IRAK1;KHSRP;ITGAX;HMOX1;CD36;IL6R;HLA-DPA1;POU2F1;STAT1;IL10RA;HGF;ERBIN;RC3H1;TNFRSF1B;SIRT1;DCN;TNFRSF1A;SFRP1;CD4;COL1A2;AXL;FSCN1;IRF8;GAS6;IL6ST
regulation of cell migration (GO:0030334)	26/316	0.0140364	0.186235	1.65419	7.05695	MACF1;CSF1R;IFITM1;PLXND1;PDGFB;PTPRJ;MIA3;SYNE2;ARHGAP4;DOCK10;GPNMB;PDGFC;ARPIN;SPAG9;HGF;IGF1;SORL1;TGFBR1;SFRP1;DAB2;CXCL12;RUFY3;PLXNB2;SGK3;ITGA6;SGK1
regulation of small GTPase mediated signal transduction (GO:0051056)	14/140	0.0141331	0.186771	2.04384	8.70518	FAM13A;ITSN1;ARHGAP18;ARHGAP17;MYO9B;ARHGAP5;CD2AP;ARHGAP4;PREX1;ARHGAP21;AKAP13;A2M;SOS2;ARHGEF6
non-canonical Wnt signaling pathway (GO:0035567)	13/127	0.0147583	0.194259	2.09691	8.84047	FZD1;CLTC;AP2A2;PPP3CA;SFRP1;PPP3R1;GNG2;AGO3;AGO4;CTNNB1;PLCB2;TNRC6A;TNRC6B
positive regulation of lipid storage (GO:0010884)	4/19	0.0149638	0.194647	4.8864	20.5332	C3;MSR1;OSBPL11;SREBF2
positive regulation of adherens junction organization (GO:1903393)	4/19	0.0149638	0.194647	4.8864	20.5332	NRP1;SFRP1;PTPRJ;ADD1
positive regulation of axon extension (GO:0045773)	4/19	0.0149638	0.194647	4.8864	20.5332	NRP1;MACF1;GOLGA4;RUFY3
negative regulation of cellular amide metabolic process (GO:0034249)	9/75	0.0153359	0.197934	2.50411	10.4611	PRNP;DDX3X;LARP1;BIN1;CNOT2;APOE;CLU;SORL1;GIGYF2
regulation of actin cytoskeleton organization (GO:0032956)	9/75	0.0153359	0.197934	2.50411	10.4611	CSF1R;TRPM2;LRP1;ROCK2;TAOK1;FSCN1;RHOBTB3;ARHGAP18;ARHGAP17
peptidyl-serine modification (GO:0018209)	16/170	0.0156654	0.201403	1.91201	7.94691	MORC3;CAMK1D;PRKDC;PDPK1;ROCK2;PDGFB;TGFBR1;HIPK3;TGFBR2;LATS1;MAPK1;ATM;SGK3;PKN2;GAS6;SGK1
signal transduction involved in mitotic G1 DNA damage checkpoint (GO:0072431)	8/63	0.0157958	0.202085	2.67001	11.0752	PRKDC;PLAGL1;CNOT2;MDM2;EP300;ARID3A;ATM;MDM4
positive regulation of macromolecule biosynthetic process (GO:0010557)	14/142	0.0158402	0.202085	2.01169	8.33885	CIITA;DDX3X;YTHDF3;DHX9;HGF;PDGFB;LARP4B;IGF1;HIF1A;SIRT1;EPM2AIP1;PDGFC;HNRNPD;TLR4
protein modification by small protein conjugation (GO:0032446)	31/398	0.0162358	0.206338	1.55978	6.42712	ZNF451;TOP2B;PRKDC;XIAP;UBE3A;BACH1;HIF1A;RNF135;VCPIP1;NUB1;RNF213;HECTD1;HECTD2;UBR5;RANBP2;USP7;UBE2H;USP9X;FBXW11;HUWE1;WWP1;KLHL24;SIRT1;PJA2;MIB1;ITCH;UVSSA;SP3;MDM2;BIRC6;TRIP12
sterol biosynthetic process (GO:0016126)	6/40	0.0163108	0.2065	3.23666	13.3219	SQLE;CH25H;CYP51A1;APOA1;MSMO1;APOE
positive regulation of glycoprotein biosynthetic process (GO:0010560)	3/11	0.0168097	0.207278	6.86739	28.0588	GOLGA2;SOAT1;IGF1
cytoplasmic mRNA processing body assembly (GO:0033962)	3/11	0.0168097	0.207278	6.86739	28.0588	DDX6;DYNC1H1;RC3H1
oxidative phosphorylation (GO:0006119)	3/11	0.0168097	0.207278	6.86739	28.0588	ATP5D;ATP5C1;MT-CO2
negative regulation of translation, ncRNA-mediated (GO:0040033)	3/11	0.0168097	0.207278	6.86739	28.0588	AGO3;AGO4;TNRC6A
carbohydrate derivative catabolic process (GO:1901136)	3/11	0.0168097	0.207278	6.86739	28.0588	MGEA5;FUCA1;SAMHD1
miRNA mediated inhibition of translation (GO:0035278)	3/11	0.0168097	0.207278	6.86739	28.0588	AGO3;AGO4;TNRC6A
cellular response to prostaglandin stimulus (GO:0071379)	3/11	0.0168097	0.207278	6.86739	28.0588	PTGER4;SFRP1;GNG2
cellular response to decreased oxygen levels (GO:0036294)	8/64	0.0172576	0.210266	2.62219	10.6448	SFRP1;HP1BP3;MDM2;HMOX1;MDM4;SIRT1;HIF1A;CPEB4
regulation of cell-matrix adhesion (GO:0001952)	7/52	0.0173055	0.210266	2.85417	11.5786	MACF1;SFRP1;ROCK2;PLEKHA2;RASA1;CD36;UTRN
positive regulation of cell-substrate adhesion (GO:0010811)	7/52	0.0173055	0.210266	2.85417	11.5786	NRP1;SFRP1;PLEKHA2;APOA1;CD36;UTRN;TRIOBP
positive regulation of proteolysis (GO:0045862)	7/52	0.0173055	0.210266	2.85417	11.5786	FBXW11;ATPIF1;ADAM9;SNX9;APOE;TNFRSF1B;CTSC
Golgi to endosome transport (GO:0006895)	4/20	0.0179528	0.216544	4.58075	18.4147	TGOLN2;RAB14;VPS13C;EPS15
regulation of response to cytokine stimulus (GO:0060759)	4/20	0.0179528	0.216544	4.58075	18.4147	MAVS;IRAK1;DHX9;APOA1
protein localization to lysosome (GO:0061462)	5/30	0.0180188	0.216552	3.66641	14.7255	SCARB2;ZFYVE16;CD81;NCOA4;SORL1
regulation of phagocytosis (GO:0050764)	6/41	0.0182924	0.217477	3.14402	12.5801	CAMK1D;SYK;SIRPA;MERTK;GAS6;DOCK2
mesenchymal cell differentiation (GO:0048762)	6/41	0.0182924	0.217477	3.14402	12.5801	DDX17;MEF2C;HGF;CTNNB1;HIF1A;TGFBR1
cellular response to peptide (GO:1901653)	6/41	0.0182924	0.217477	3.14402	12.5801	PRNP;LRP1;MDM2;CD36;IGF1;TLR4
negative regulation of blood vessel morphogenesis (GO:2000181)	8/65	0.0188141	0.22288	2.57605	10.235	SPRED1;SPARC;ROCK2;STAT1;STAB1;CTNNB1;VASH1;DCN
positive regulation of phosphatidylinositol 3-kinase signaling (GO:0014068)	7/53	0.0190741	0.224358	2.79197	11.0546	HGF;PDGFC;PDGFB;IGF1;PIK3AP1;SIRT1;DCN
positive regulation of tyrosine phosphorylation of STAT protein (GO:0042531)	7/53	0.0190741	0.224358	2.79197	11.0546	CSF1R;IGF1;IL6ST;PARP14;IL6R;PIBF1;TNFRSF1A
activation of protein kinase activity (GO:0032147)	20/233	0.0191691	0.224678	1.72934	6.8386	MAP3K2;MAP3K1;KIDINS220;CD81;PDPK1;PDGFB;IGF1;TGFBR1;TGFBR2;IRAK1;MT-RNR1;TAOK1;ADAM9;MAPK1;TAB2;GAS6;PRKACB;TLR4;PIBF1;MAP4K4
protein complex assembly (GO:0006461)	17/189	0.0195425	0.227845	1.81895	7.15788	CREBBP;AHNAK;SEC16A;AMFR;CTSZ;QPRT;TNFRSF1A;GOLGA2;P2RX7;CXCL12;IRAK1;TRAPPC11;EP300;CTNNB1;CD59;CTSC;SEC31A
cytosolic transport (GO:0016482)	12/118	0.0195766	0.227845	2.08055	8.18366	TGOLN2;EEA1;SPAG9;RAB14;TBC1D5;STX16;VPS13C;CLTC;RHOBTB3;HOOK3;EPS15;SNX6
regulation of gene expression (GO:0010468)	69/1037	0.0200953	0.233063	1.32366	5.17191	USP36;DDX3X;CELF1;HP1BP3;CHD7;JMJD1C;NR3C1;BACH1;CLU;RPL6;YY1;ZC3H7A;EP300;DIP2A;CD36;INSL3;FADS1;NCOA2;MEF2C;MBNL1;SFMBT2;ATRX;RC3H1;ATP1B1;SIRT1;TGFBR1;TAPBP;SFRP1;HNRNPH1;CD46;GAS6;TLR4;NOTCH2;ZNF395;KDM3A;AHNAK;ROCK2;DHX9;PDGFB;HIF1A;MLLT6;TTN;UBR5;MAPK1;SRSF10;ZKSCAN1;BPTF;MSR1;CREBBP;ZFHX3;TIPARP;NR1D2;IGF1;PARP14;SMARCA2;PUM2;MAPK10;ZNF33A;P2RX7;PER1;REST;SON;MAFB;NFIA;SP3;HNRNPD;ZNF217;AT…
JNK cascade (GO:0007254)	8/66	0.0204683	0.234496	2.5315	9.84471	PTGER4;MAP3K2;SPAG9;MAPK10;IRAK1;TAOK1;TAB2;ARHGEF6
proton transport (GO:0015992)	5/31	0.0205912	0.234496	3.52521	13.688	ATP5S;ATP5B;UCP2;ATP5O;ATP5J2
regulation of protein tyrosine kinase activity (GO:0061097)	5/31	0.0205912	0.234496	3.52521	13.688	CSF1R;PRNP;RAP2B;PDGFB;GAS6
regulation of protein kinase activity (GO:0045859)	14/147	0.0207977	0.234496	1.93555	7.49621	PDPK1;KIDINS220;SIRT1;DCN;TTN;PREX1;SPRED1;CD4;DBNDD2;RAP2B;SNX9;TAB2;LCP2;GAS6
cortical actin cytoskeleton organization (GO:0030866)	4/21	0.0212873	0.234496	4.31107	16.5961	FMNL2;ROCK2;PLEK;NCKAP1L
regulation of cardiac muscle hypertrophy (GO:0010611)	4/21	0.0212873	0.234496	4.31107	16.5961	MEF2A;NR4A3;IGF1;IL6ST
ERK1 and ERK2 cascade (GO:0070371)	4/21	0.0212873	0.234496	4.31107	16.5961	PTGER4;MAPK1;IGF1;ZFP36L2
RNA metabolic process (GO:0016070)	17/191	0.0214201	0.234496	1.79785	6.90992	DDX17;DDX18;DDX6;DDX3X;DHX9;PAPD4;HNRNPR;DICER1;LRPPRC;SETX;ATXN1;AGO3;PABPN1;AGO4;HNRNPH1;HNRNPD;RBM5
positive regulation of amyloid precursor protein catabolic process (GO:1902993)	3/12	0.021562	0.234496	6.10403	23.4201	ROCK2;GSAP;CLU
alternative mRNA splicing, via spliceosome (GO:0000380)	3/12	0.021562	0.234496	6.10403	23.4201	DDX17;DHX9;CDK13
response to prostaglandin E (GO:0034695)	3/12	0.021562	0.234496	6.10403	23.4201	PTGER4;SFRP1;GNG2
histone H3 deacetylation (GO:0070932)	3/12	0.021562	0.234496	6.10403	23.4201	ELK4;PER1;SIRT1
regulation of establishment of endothelial barrier (GO:1903140)	3/12	0.021562	0.234496	6.10403	23.4201	ROCK2;ADD1;TNFRSF1A
cellular response to fluid shear stress (GO:0071498)	3/12	0.021562	0.234496	6.10403	23.4201	MEF2C;SREBF2;MTSS1
regulation of skeletal muscle tissue development (GO:0048641)	3/12	0.021562	0.234496	6.10403	23.4201	DDX17;MEF2C;NR1D2
negative regulation of DNA damage response, signal transduction by p53 class mediator (GO:0043518)	3/12	0.021562	0.234496	6.10403	23.4201	CD74;MDM2;SIRT1
negative regulation of androgen receptor signaling pathway (GO:0060766)	3/12	0.021562	0.234496	6.10403	23.4201	SFRP1;DAB2;SIRT1
iron ion transport (GO:0006826)	3/12	0.021562	0.234496	6.10403	23.4201	IREB2;SLC11A2;SLC40A1
regulation of actomyosin structure organization (GO:0110020)	3/12	0.021562	0.234496	6.10403	23.4201	PTGER4;AKAP13;ROCK2
regulation of angiogenesis (GO:0045765)	16/177	0.0220751	0.239292	1.8282	6.97149	SPARC;PLXND1;PDPK1;ROCK2;STAT1;VASH1;HIPK1;HIF1A;SIRT1;DCN;SFRP1;SPRED1;GPNMB;STAB1;HMOX1;CTNNB1
positive regulation of autophagy (GO:0010508)	8/67	0.0222232	0.240112	2.48846	9.47264	TRIM8;LARP1;SESN3;SESN1;HTT;SIRT1;DCN;TPCN1
regulation of phosphatidylinositol 3-kinase signaling (GO:0014066)	9/80	0.022557	0.241719	2.32715	8.82387	HGF;PDGFC;PDGFB;MAPK1;IGF1;PIK3AP1;SIRT1;C3ORF58;DCN
positive regulation of protein modification process (GO:0031401)	15/163	0.0226402	0.241719	1.86395	7.06071	CSF1R;CD74;ROCK2;HGF;SIRT1;GOLGA2;C3;MAVS;DAB2;CD4;GPNMB;NPTN;WDFY2;FAM20A;GAS6
protein polyubiquitination (GO:0000209)	23/283	0.0226964	0.241719	1.62996	6.17028	UBE2H;DTX3L;FBXW11;AMFR;SIAH1;HUWE1;WWP1;LNPEP;UBE3A;MARCH6;FBXO22;RNF144B;ITCH;RNF213;HECTD1;TNKS2;HECTD2;TTC3;UBR5;PELI1;TPP2;TRIP12;TRIM56
regulation of B cell proliferation (GO:0030888)	6/43	0.0227364	0.241719	2.97376	11.2521	CD74;MEF2C;CD81;RC3H1;NCKAP1L;ATM
response to hydrogen peroxide (GO:0042542)	6/43	0.0227364	0.241719	2.97376	11.2521	SETX;TRPM2;HBB;HMOX1;ADAM9;SIRT1
protein ubiquitination (GO:0016567)	37/506	0.0228566	0.241926	1.45748	5.5071	PRKDC;XIAP;UBE3A;BACH1;HIF1A;FBXO22;RNF135;VCPIP1;NUB1;RNF213;HECTD1;HECTD2;TNKS2;UBR5;TRIM25;USP7;UBE2H;DTX3L;USP9X;FBXW11;AMFR;SIAH1;HUWE1;WWP1;LNPEP;KLHL24;SIRT1;PJA2;MIB1;RNF144B;ITCH;UVSSA;PELI1;MDM2;TPP2;BIRC6;TRIP12
Notch signaling pathway (GO:0007219)	7/55	0.0229831	0.241926	2.67536	10.0941	NOTCH2;CREBBP;ITCH;PLXND1;STAT1;EP300;MIB1
viral life cycle (GO:0019058)	11/107	0.0230475	0.241926	2.1049	7.93588	RANBP2;ITCH;NFIA;CD81;CD209;AXL;VPS4B;WWP1;APOE;GAS6;EPS15
positive regulation of epithelial cell proliferation (GO:0050679)	11/107	0.0230475	0.241926	2.1049	7.93588	NRP1;SFRP1;EGFL7;EGR3;NR4A3;BMPR2;PDGFB;IGF1;HIF1A;SIRT1;TGFBR1
regulation of nitric oxide biosynthetic process (GO:0045428)	5/32	0.0233919	0.244766	3.39446	12.7475	KHSRP;HBB;CD36;CLU;TLR4
respiratory electron transport chain (GO:0022904)	10/94	0.0238325	0.248593	2.18617	8.16906	MT-ND6;MT-ND4L;MT-ND4;MT-ND5;MT-CO1;MT-CO2;MT-CO3;MT-CYB;MT-ND3;MT-ND1
cholesterol metabolic process (GO:0008203)	8/68	0.0240815	0.24962	2.44686	9.11776	CH25H;SQLE;SOAT1;CYP51A1;APOA1;MSMO1;APOE;CLN8
peptidyl-threonine phosphorylation (GO:0018107)	8/68	0.0240815	0.24962	2.44686	9.11776	CAMK1D;PDPK1;ROCK2;WNK1;MAPK1;TGFBR1;HIPK3;TGFBR2
positive regulation of protein catabolic process (GO:0045732)	9/81	0.0242511	0.250594	2.2947	8.53468	ITCH;LRP1;TIPARP;ADAM9;WWP1;SNX9;APOE;TNFRSF1B;SORL1
regulation of DNA biosynthetic process (GO:2000278)	4/22	0.0249761	0.254153	4.07135	15.0226	BMPR2;HGF;PDGFB;ATM
regulation of calcium ion import (GO:0090279)	4/22	0.0249761	0.254153	4.07135	15.0226	PRNP;CXCL12;PDGFB;CTNNB1
hematopoietic progenitor cell differentiation (GO:0002244)	4/22	0.0249761	0.254153	4.07135	15.0226	SFRP1;PLEK;PLD4;PRRC2C
positive regulation of macroautophagy (GO:0016239)	6/44	0.0252084	0.254153	2.89535	10.6566	LARP1;SESN3;SESN1;HTT;SIRT1;DCN
negative regulation of type I interferon production (GO:0032480)	6/44	0.0252084	0.254153	2.89535	10.6566	RNF135;YY1;CYLD;ITCH;MAVS;TRIM25
posttranscriptional regulation of gene expression (GO:0010608)	6/44	0.0252084	0.254153	2.89535	10.6566	CYFIP1;DDX6;PER1;ZC3H7A;RC3H1;PUM2
positive regulation of actin filament bundle assembly (GO:0032233)	6/44	0.0252084	0.254153	2.89535	10.6566	NRP1;SFRP1;PLEK;APOA1;SORBS3;TGFBR1
cholesterol transport (GO:0030301)	6/44	0.0252084	0.254153	2.89535	10.6566	MSR1;SOAT1;APOA1;APOE;CD36;CLU
positive regulation of DNA metabolic process (GO:0051054)	9/82	0.0260338	0.259444	2.26315	8.25679	USP7;DHX9;USP9X;HGF;ATRX;PDGFC;PDGFB;IGF1;SIRT1
regulation of innate immune response (GO:0045088)	8/69	0.026046	0.259444	2.40662	8.77909	RNF135;DHX9;STAT1;RIOK3;XIAP;CD36;SAMHD1;HLA-E
negative regulation of angiogenesis (GO:0016525)	8/69	0.026046	0.259444	2.40662	8.77909	SPRED1;SPARC;ROCK2;STAT1;STAB1;CTNNB1;VASH1;DCN
regulation of endocytosis (GO:0030100)	8/69	0.026046	0.259444	2.40662	8.77909	RAB5B;DAB2;ZFYVE16;SYK;LRP1;RAB14;AAK1;APOE
negative regulation of mitochondrion organization (GO:0010823)	5/33	0.0264271	0.262451	3.27306	11.8922	VAT1;SLC35F6;HGF;IGF1;CLU
positive regulation of cholesterol efflux (GO:0010875)	3/13	0.0269695	0.263111	5.49333	19.8477	LRP1;APOE;SIRT1
toll-like receptor 9 signaling pathway (GO:0034162)	3/13	0.0269695	0.263111	5.49333	19.8477	IRAK1;TLR7;PIK3AP1
RNA interference (GO:0016246)	3/13	0.0269695	0.263111	5.49333	19.8477	DHX9;CELF1;DICER1
semaphorin-plexin signaling pathway involved in neuron projection guidance (GO:1902285)	3/13	0.0269695	0.263111	5.49333	19.8477	NRP1;PLXND1;PLXNB2
regulation of fatty acid oxidation (GO:0046320)	3/13	0.0269695	0.263111	5.49333	19.8477	NR4A3;PDK4;LONP2
high-density lipoprotein particle assembly (GO:0034380)	3/13	0.0269695	0.263111	5.49333	19.8477	APOA1;APOE;PRKACB
response to cytokine (GO:0034097)	13/138	0.0273603	0.265863	1.91127	6.87801	CSF1R;IFITM1;CIITA;STAT1;AFF3;NUB1;IRAK1;KHSRP;TIMP2;ADAM9;IL6ST;IL6R;TRIM56
regulation of neurogenesis (GO:0050767)	7/57	0.0274119	0.265863	2.56807	9.23678	SPEN;REST;BIN1;PLXNB2;CTNNB1;HOOK3;SORL1
protein ubiquitination involved in ubiquitin-dependent protein catabolic process (GO:0042787)	8/70	0.0281194	0.27193	2.36768	8.45568	RNF144B;ITCH;UBR5;HUWE1;WWP1;UBE3A;TRIP12;KLHL24
positive regulation of neuron projection development (GO:0010976)	10/97	0.0289011	0.274303	2.11045	7.47917	SCARB2;FZD1;SETX;CAMK1D;PLXND1;KIDINS220;NPTN;PLXNB2;APOE;SCN1B
regulation of canonical Wnt signaling pathway (GO:0060828)	18/213	0.0290094	0.274303	1.69837	6.01246	USP8;DDX3X;IGFBP4;CTNND1;LRRK1;XIAP;LATS1;CYLD;SFRP1;DAB2;TNKS2;WNK1;TBL1XR1;UBR5;FAM53B;ANKRD10;APOE;WLS
regulation of protein oligomerization (GO:0032459)	4/23	0.0290264	0.274303	3.85687	13.6516	EP300;SNX9;APOE;SORL1
regulation of proteolysis involved in cellular protein catabolic process (GO:1903050)	4/23	0.0290264	0.274303	3.85687	13.6516	LATS1;ATPIF1;UBE3A;CTSC
positive regulation of ATP metabolic process (GO:1903580)	4/23	0.0290264	0.274303	3.85687	13.6516	PFKFB2;P2RX7;IGF1;HIF1A
protein localization to Golgi apparatus (GO:0034067)	4/23	0.0290264	0.274303	3.85687	13.6516	VPS13C;VPS13D;PAQR3;SORL1
regulation of androgen receptor signaling pathway (GO:0060765)	4/23	0.0290264	0.274303	3.85687	13.6516	SFRP1;DAB2;EP300;SIRT1
positive regulation of mRNA catabolic process (GO:0061014)	4/23	0.0290264	0.274303	3.85687	13.6516	KHSRP;RC3H1;ZFP36L2;TNRC6B
regulation of protein binding (GO:0043393)	11/111	0.0292729	0.275847	2.02027	7.13377	GOLGA2;DAB2;DTX3L;LRP1;USP33;AMFR;CTSZ;PDGFB;CD36;SORL1;ADD1
positive regulation of muscle cell differentiation (GO:0051149)	5/34	0.0297023	0.276382	3.16003	11.1123	MEF2A;SPAG9;MEF2C;CTNNA1;CTNNB1
macromolecule catabolic process (GO:0009057)	5/34	0.0297023	0.276382	3.16003	11.1123	SIAH1;TPP1;CLN8;CTSD;LGMN
regulation of double-strand break repair (GO:2000779)	5/34	0.0297023	0.276382	3.16003	11.1123	SLF2;UBR5;USP51;TRIP12;SPIDR
embryonic limb morphogenesis (GO:0030326)	5/34	0.0297023	0.276382	3.16003	11.1123	NIPBL;CREBBP;MBNL1;CTNNB1;AFF3
integrin-mediated signaling pathway (GO:0007229)	7/58	0.0298295	0.276382	2.51758	8.84239	NRP1;SYK;DST;PLEK;ERBIN;APOA1;ADAM9
post-Golgi vesicle-mediated transport (GO:0006892)	7/58	0.0298295	0.276382	2.51758	8.84239	TGOLN2;RAB14;VPS13C;MYO5A;EPS15;SORL1;SCAMP2
endosomal transport (GO:0016197)	19/229	0.0299437	0.276667	1.66497	5.84146	WASHC4;SPAG9;DTX3L;STX16;VPS13C;VPS4B;CLTC;RHOBTB3;HOOK3;TGOLN2;EEA1;ZFYVE16;RAB14;BIN1;TBC1D5;SNX9;VPS36;EPS15;SNX6
positive regulation of Wnt signaling pathway (GO:0030177)	13/140	0.0303094	0.27925	1.88097	6.57642	USP8;MACF1;DDX3X;LRRK1;XIAP;SFRP1;TNKS2;TBL1XR1;WNK1;UBR5;SPIN1;FAM53B;WLS
mitochondrial electron transport, NADH to ubiquinone (GO:0006120)	6/46	0.0306747	0.27925	2.75029	9.58288	MT-ND6;MT-ND4L;MT-ND4;MT-ND5;MT-ND3;MT-ND1
cellular response to ionizing radiation (GO:0071479)	6/46	0.0306747	0.27925	2.75029	9.58288	NIPBL;MDM2;NUCKS1;ATM;SIRT1;SPIDR
transcription, DNA-templated (GO:0006351)	27/356	0.0317106	0.27925	1.51251	5.21985	CREBZF;KDM5A;CCNT2;BMPR2;KMT2A;CEBPD;NR3C1;HIF1A;AFF4;TROVE2;TRPS1;BPTF;MEF2A;NCOA1;IVNS1ABP;EGR2;ZFHX3;ASH1L;SMARCA1;POU2F2;USF2;HIPK3;SETX;MAF;NFIC;NFE2L3;TCF4
regulation of protein metabolic process (GO:0051246)	7/59	0.0323867	0.27925	2.46904	8.46881	LRP1;ROCK2;MDM2;GSAP;APOE;FOLR2;SSH1
vesicle organization (GO:0016050)	12/127	0.0324863	0.27925	1.91681	6.56877	WASHC4;EEA1;USP8;ZFYVE16;STX16;STX7;SNX9;DNAJC13;HOOK3;EPS15;PI4K2A;SNX6
lysosomal transport (GO:0007041)	8/72	0.0326024	0.27925	2.29345	7.85131	SCARB2;ZFYVE16;DTX3L;BIN1;NCOA4;TMEM106B;HOOK3;SORL1
response to metal ion (GO:0010038)	8/72	0.0326024	0.27925	2.29345	7.85131	PPP3CA;AHCYL1;SLC11A2;ATP5D;ADAM9;HIF1A;TTN;SEC31A
positive regulation of canonical Wnt signaling pathway (GO:0090263)	11/113	0.0328003	0.27925	1.98045	6.76783	USP8;SFRP1;DDX3X;TNKS2;TBL1XR1;WNK1;UBR5;LRRK1;FAM53B;XIAP;WLS
branching involved in blood vessel morphogenesis (GO:0001569)	3/14	0.0330292	0.27925	4.99368	17.0303	NRP1;CTNNB1;TGFBR2
positive regulation of cell adhesion mediated by integrin (GO:0033630)	3/14	0.0330292	0.27925	4.99368	17.0303	SYK;ADAM9;NCKAP1L
negative regulation of intrinsic apoptotic signaling pathway by p53 class mediator (GO:1902254)	3/14	0.0330292	0.27925	4.99368	17.0303	CD74;MDM2;SIRT1
regulation of lymphocyte differentiation (GO:0045619)	3/14	0.0330292	0.27925	4.99368	17.0303	NCKAP1L;PRDM1;ZFP36L2
cellular response to osmotic stress (GO:0071470)	3/14	0.0330292	0.27925	4.99368	17.0303	DDX3X;RCSD1;SERPINB6
adaptive immune response based on somatic recombination of immune receptors built from immunoglobulin superfamily domains (GO:0002460)	3/14	0.0330292	0.27925	4.99368	17.0303	EBI3;CD46;TLR4
cellular response to nitrogen compound (GO:1901699)	3/14	0.0330292	0.27925	4.99368	17.0303	RIOK3;ATRX;SPIDR
interleukin-6-mediated signaling pathway (GO:0070102)	3/14	0.0330292	0.27925	4.99368	17.0303	STAT1;IL6ST;IL6R
regulation of interferon-gamma biosynthetic process (GO:0045072)	3/14	0.0330292	0.27925	4.99368	17.0303	EBI3;TLR7;INHA
response to ATP (GO:0033198)	3/14	0.0330292	0.27925	4.99368	17.0303	P2RX7;SSH1;HSP90B1
regulation of intracellular signal transduction (GO:1902531)	31/422	0.0330799	0.27925	1.46215	4.98421	SGMS1;ITSN1;FAM13A;XIAP;ARHGAP18;ARHGAP17;CHD4;ARHGAP5;ARHGAP4;PREX1;AKAP13;ARHGAP21;SPRED1;AKAP11;EP300;MAPK1;A2M;C3ORF58;CMKLR1;PDPK1;MYO9B;HIPK1;PJA2;CYLD;KAT6A;MDM2;MDM4;ATM;INHA;SOS2;ARHGEF6
cholesterol biosynthetic process (GO:0006695)	5/35	0.0332221	0.27925	3.05453	10.3993	SQLE;CYP51A1;APOA1;MSMO1;APOE
regulation of sodium ion transport (GO:0002028)	5/35	0.0332221	0.27925	3.05453	10.3993	P2RX7;PER1;AHCYL1;WNK1;SCN1B
mRNA splice site selection (GO:0006376)	4/24	0.0334431	0.27925	3.66383	12.4494	SETX;CELF1;LUC7L3;SRSF10
protein alpha-1,2-demannosylation (GO:0036508)	4/24	0.0334431	0.27925	3.66383	12.4494	AMFR;SEL1L;MAN1A1;MARCH6
negative regulation of intrinsic apoptotic signaling pathway in response to DNA damage (GO:1902230)	4/24	0.0334431	0.27925	3.66383	12.4494	CD74;CXCL12;SIRT1;CLU
cytoplasmic pattern recognition receptor signaling pathway (GO:0002753)	4/24	0.0334431	0.27925	3.66383	12.4494	CYLD;ITCH;IRAK1;TAB2
positive regulation of immune effector process (GO:0002699)	4/24	0.0334431	0.27925	3.66383	12.4494	ANKRD17;DDX60;CD46;PUM2
response to glucocorticoid (GO:0051384)	4/24	0.0334431	0.27925	3.66383	12.4494	REST;ADAM9;NR3C1;ZFP36L2
regulation of signal transduction (GO:0009966)	19/233	0.03485	0.27925	1.63351	5.48319	SCARB2;CSF1R;CREBBP;IGFBP4;USP33;XIAP;NUCKS1;MERTK;SIRT1;CLU;DHRS3;IRAK1;AXL;BIRC6;CD36;CD46;MGLL;C3ORF58;NCK1
cell chemotaxis (GO:0060326)	7/60	0.0350862	0.27925	2.42232	8.11465	NRP1;DOCK4;EGR3;CXCL12;HGF;PDGFB;FPR3
positive regulation of protein binding (GO:0032092)	7/60	0.0350862	0.27925	2.42232	8.11465	MEF2C;DTX3L;LRP1;USP33;AMFR;APOE;ADD1
regulation of mRNA splicing, via spliceosome (GO:0048024)	7/60	0.0350862	0.27925	2.42232	8.11465	DDX17;RBM25;MBNL1;TIA1;SON;SRSF10;RBM5
response to granulocyte macrophage colony-stimulating factor (GO:0097012)	2/6	0.0351062	0.27925	9.14961	30.6455	CD4;ZFP36L2
B cell chemotaxis (GO:0035754)	2/6	0.0351062	0.27925	9.14961	30.6455	CH25H;GAS6
lipoprotein metabolic process (GO:0042157)	2/6	0.0351062	0.27925	9.14961	30.6455	APOA1;APOE
negative regulation of lymphocyte differentiation (GO:0045620)	2/6	0.0351062	0.27925	9.14961	30.6455	SFRP1;INHA
regulation of epithelial to mesenchymal transition involved in endocardial cushion formation (GO:1905005)	2/6	0.0351062	0.27925	9.14961	30.6455	TGFBR1;TGFBR2
nucleus localization (GO:0051647)	2/6	0.0351062	0.27925	9.14961	30.6455	DCTN4;SYNE2
negative regulation of complement activation (GO:0045916)	2/6	0.0351062	0.27925	9.14961	30.6455	SERPING1;A2M
negative regulation of vasculature development (GO:1901343)	2/6	0.0351062	0.27925	9.14961	30.6455	PDGFB;VASH1
negative regulation of cellular extravasation (GO:0002692)	2/6	0.0351062	0.27925	9.14961	30.6455	PTGER4;CXCL12
positive regulation of myeloid leukocyte cytokine production involved in immune response (GO:0061081)	2/6	0.0351062	0.27925	9.14961	30.6455	CD74;NR4A3
regulation of interferon-alpha secretion (GO:1902739)	2/6	0.0351062	0.27925	9.14961	30.6455	MAVS;DHX9
definitive hemopoiesis (GO:0060216)	2/6	0.0351062	0.27925	9.14961	30.6455	HIPK1;ZFP36L2
regulation of hyaluronan biosynthetic process (GO:1900125)	2/6	0.0351062	0.27925	9.14961	30.6455	CLTC;PDGFB
positive regulation of cholesterol storage (GO:0010886)	2/6	0.0351062	0.27925	9.14961	30.6455	MSR1;SREBF2
positive regulation of interferon-alpha secretion (GO:1902741)	2/6	0.0351062	0.27925	9.14961	30.6455	MAVS;DHX9
negative regulation of DNA repair (GO:0045738)	2/6	0.0351062	0.27925	9.14961	30.6455	UBR5;TRIP12
response to catecholamine (GO:0071869)	2/6	0.0351062	0.27925	9.14961	30.6455	NR4A3;GNG2
sterol import (GO:0035376)	2/6	0.0351062	0.27925	9.14961	30.6455	APOA1;CD36
cellular response to granulocyte macrophage colony-stimulating factor stimulus (GO:0097011)	2/6	0.0351062	0.27925	9.14961	30.6455	CD4;ZFP36L2
cholesterol import (GO:0070508)	2/6	0.0351062	0.27925	9.14961	30.6455	APOA1;CD36
regulation of glomerular filtration (GO:0003093)	2/6	0.0351062	0.27925	9.14961	30.6455	PDGFB;GAS6
positive regulation of adaptive immune response (GO:0002821)	2/6	0.0351062	0.27925	9.14961	30.6455	IL6ST;SIRT1
regulation of macrophage apoptotic process (GO:2000109)	2/6	0.0351062	0.27925	9.14961	30.6455	MEF2C;SIRT1
regulation of endothelial cell development (GO:1901550)	2/6	0.0351062	0.27925	9.14961	30.6455	ROCK2;TNFRSF1A
cellular response to monoamine stimulus (GO:0071868)	2/6	0.0351062	0.27925	9.14961	30.6455	NR4A3;GNG2
ceramide transport (GO:0035627)	2/6	0.0351062	0.27925	9.14961	30.6455	COL4A3BP;PSAP
muscle cell differentiation (GO:0042692)	5/36	0.0369905	0.290065	2.95584	9.7457	DDX17;MBNL1;MEF2C;IGF1;SYNE1
histone deacetylation (GO:0016575)	5/36	0.0369905	0.290065	2.95584	9.7457	ELK4;PER1;REST;TBL1XR1;SIRT1
endosome organization (GO:0007032)	5/36	0.0369905	0.290065	2.95584	9.7457	WASHC4;USP8;DNAJC13;HOOK3;PI4K2A
secondary alcohol biosynthetic process (GO:1902653)	5/36	0.0369905	0.290065	2.95584	9.7457	SQLE;CYP51A1;APOA1;MSMO1;APOE
protein acylation (GO:0043543)	5/36	0.0369905	0.290065	2.95584	9.7457	CREBBP;KAT6A;EP300;ZDHHC21;ZDHHC14
regulation of muscle cell differentiation (GO:0051147)	5/36	0.0369905	0.290065	2.95584	9.7457	MEF2A;SPAG9;MEF2C;CTNNA1;CTNNB1
positive regulation of epithelial cell migration (GO:0010634)	8/74	0.0375491	0.293751	2.22371	7.29846	NRP1;BMPR2;SPARC;CAPN7;ROCK2;ADAM9;INSL3;HIF1A
protein localization to plasma membrane (GO:0072659)	12/130	0.037901	0.2949	1.86778	6.11282	MACF1;GOLGA4;EFR3A;TSPAN14;ROCK2;EPB41L3;FCHO2;MYO5A;ATP1B1;GAS6;RAB8B;TNFRSF1A
regulation of tyrosine phosphorylation of STAT protein (GO:0042509)	7/61	0.0379306	0.2949	2.37734	7.77865	CSF1R;IGF1;IL6ST;PARP14;IL6R;PIBF1;TNFRSF1A
regulation of telomere maintenance (GO:0032204)	4/25	0.0382295	0.2949	3.48918	11.3892	USP7;ATRX;TINF2;HNRNPD
positive regulation of nitric oxide biosynthetic process (GO:0045429)	4/25	0.0382295	0.2949	3.48918	11.3892	HBB;CD36;CLU;TLR4
positive regulation of nitric oxide metabolic process (GO:1904407)	4/25	0.0382295	0.2949	3.48918	11.3892	HBB;CD36;CLU;TLR4
nucleotide-binding domain, leucine rich repeat containing receptor signaling pathway (GO:0035872)	4/25	0.0382295	0.2949	3.48918	11.3892	CYLD;ITCH;IRAK1;TAB2
positive regulation of protein complex assembly (GO:0031334)	9/88	0.0387026	0.296832	2.0906	6.79832	SETX;SLF2;PLEK;FSCN1;CTNNB1;SNX9;CD36;SPIDR;TLR4
regulation of protein homooligomerization (GO:0032462)	3/15	0.0397327	0.296832	4.57729	14.7644	RIOK3;APOE;CLU
negative regulation of platelet-derived growth factor receptor signaling pathway (GO:0010642)	3/15	0.0397327	0.296832	4.57729	14.7644	LRP1;PDGFB;PTPRJ
substrate-dependent cell migration (GO:0006929)	3/15	0.0397327	0.296832	4.57729	14.7644	NRP1;ANKS1A;CD2AP
negative regulation of TORC1 signaling (GO:1904262)	3/15	0.0397327	0.296832	4.57729	14.7644	SESN3;SESN1;ATM
negative regulation of release of cytochrome c from mitochondria (GO:0090201)	3/15	0.0397327	0.296832	4.57729	14.7644	HGF;IGF1;CLU
negative regulation of signal transduction by p53 class mediator (GO:1901797)	3/15	0.0397327	0.296832	4.57729	14.7644	CD74;MDM2;SIRT1
positive regulation of cellular response to insulin stimulus (GO:1900078)	3/15	0.0397327	0.296832	4.57729	14.7644	IGF1;PIK3R1;SIRT1
positive regulation of double-strand break repair (GO:2000781)	3/15	0.0397327	0.296832	4.57729	14.7644	SLF2;DTX3L;SPIDR
toll-like receptor 4 signaling pathway (GO:0034142)	3/15	0.0397327	0.296832	4.57729	14.7644	IRAK1;PIK3AP1;TLR4
embryonic cranial skeleton morphogenesis (GO:0048701)	3/15	0.0397327	0.296832	4.57729	14.7644	NIPBL;TGFBR1;TGFBR2
cellular response to corticosteroid stimulus (GO:0071384)	3/15	0.0397327	0.296832	4.57729	14.7644	REST;NR3C1;ZFP36L2
response to X-ray (GO:0010165)	3/15	0.0397327	0.296832	4.57729	14.7644	NIPBL;NUCKS1;ATM
protein localization to chromosome, telomeric region (GO:0070198)	3/15	0.0397327	0.296832	4.57729	14.7644	TNKS2;ATRX;TINF2
regulation of defense response (GO:0031347)	8/75	0.0402014	0.298971	2.19041	7.03965	RNF135;XIAP;NR1D2;APOE;SAMHD1;PIK3AP1;MGLL;BRD4
negative regulation of cellular macromolecule biosynthetic process (GO:2000113)	36/512	0.0403017	0.298971	1.39531	4.48085	CREBZF;CIITA;BMPR2;DDX3X;PDGFB;IKZF1;ZBTB4;GIGYF2;ELK3;NIPBL;LARP1;ATXN1;ZBTB7A;SNX6;ATF7IP;SPEN;SMARCC2;POU2F1;FBXW11;WWP1;NR1D2;FOXN3;SIRT1;SMARCA2;PER1;DAB2;SFRP1;ZNF91;REST;KAT6A;CNOT2;SP3;MDM2;ZNF217;CTNNB1;GAS6
skeletal system development (GO:0001501)	13/146	0.0405331	0.298971	1.79554	5.75585	PTGER4;IGFBP4;ANKRD11;CHD7;IGF1;TGFBR1;AKAP13;COL1A2;TRPS1;CREB3L2;GNAS;INHA;CMKLR1
regulation of actin filament-based process (GO:0032970)	7/62	0.0409221	0.298971	2.33399	7.45963	LRP1;ROCK2;TAOK1;FSCN1;RHOBTB3;ARHGAP18;ARHGAP17
cellular protein catabolic process (GO:0044257)	7/62	0.0409221	0.298971	2.33399	7.45963	CTSL;CTSZ;CLTC;MDM2;AP2A2;CTSC;LGMN
stress-activated MAPK cascade (GO:0051403)	7/62	0.0409221	0.298971	2.33399	7.45963	PTGER4;MAPK10;IRAK1;FBXW11;MAPK1;TAB2;ARHGEF6
DNA damage response, signal transduction by p53 class mediator resulting in cell cycle arrest (GO:0006977)	7/62	0.0409221	0.298971	2.33399	7.45963	PLAGL1;CNOT2;MDM2;EP300;ARID3A;ATM;MDM4
regulation of T cell proliferation (GO:0042129)	7/62	0.0409221	0.298971	2.33399	7.45963	GPNMB;CD209;NCKAP1L;IL6ST;CD46;HLA-DPA1;NCK1
epithelial to mesenchymal transition (GO:0001837)	5/37	0.0410105	0.298971	2.86332	9.14524	DDX17;HGF;CTNNB1;HIF1A;TGFBR1
positive regulation of axonogenesis (GO:0050772)	5/37	0.0410105	0.298971	2.86332	9.14524	MACF1;GOLGA4;PLXND1;RUFY3;PLXNB2
positive regulation of stress fiber assembly (GO:0051496)	5/37	0.0410105	0.298971	2.86332	9.14524	NRP1;SFRP1;APOA1;SORBS3;TGFBR1
regulation of cytokine-mediated signaling pathway (GO:0001959)	9/90	0.0437205	0.316488	2.03876	6.38121	CD74;CYLD;SYK;IRAK1;STAT1;AXL;GAS6;HIPK1;TNFRSF1A
positive regulation of response to external stimulus (GO:0032103)	9/90	0.0437205	0.316488	2.03876	6.38121	ANKRD17;PTGER4;DHX9;PDGFB;TLR7;DDX60;TLR4;TNFRSF1A;PUM2
regulation of Ras protein signal transduction (GO:0046578)	9/90	0.0437205	0.316488	2.03876	6.38121	NOTCH2;ACAP2;ADAP2;APLP2;RASA1;ARHGAP17;MYO9B;IGF1;SMAP2
blood circulation (GO:0008015)	6/50	0.043795	0.316488	2.49974	7.81976	CXCL12;STAT1;MYOF;OLR1;SERPING1;MTHFR
nuclear-transcribed mRNA catabolic process, deadenylation-dependent decay (GO:0000288)	7/63	0.0440629	0.317732	2.29219	7.15654	TTC37;DDX6;ZCCHC11;ZCCHC6;PAN3;CNOT2;RC3H1
cellular response to dsRNA (GO:0071359)	3/16	0.047067	0.318176	4.22497	12.9123	MAVS;DHX9;RIOK3
regulation of RIG-I signaling pathway (GO:0039535)	3/16	0.047067	0.318176	4.22497	12.9123	ANKRD17;DDX60;PUM2
regulation of energy homeostasis (GO:2000505)	3/16	0.047067	0.318176	4.22497	12.9123	NR4A3;NR1D2;CD36
DNA methylation or demethylation (GO:0044728)	3/16	0.047067	0.318176	4.22497	12.9123	ATF7IP;ATRX;DNMT3A
artery development (GO:0060840)	3/16	0.047067	0.318176	4.22497	12.9123	NRP1;BMPR2;TGFBR1
ruffle organization (GO:0031529)	3/16	0.047067	0.318176	4.22497	12.9123	CSF1R;CYFIP1;PLEK
positive regulation of response to endoplasmic reticulum stress (GO:1905898)	3/16	0.047067	0.318176	4.22497	12.9123	TMEM259;PIK3R1;NCK1
regulation of interferon-alpha production (GO:0032647)	3/16	0.047067	0.318176	4.22497	12.9123	MAVS;STAT1;TLR4
DNA alkylation (GO:0006305)	3/16	0.047067	0.318176	4.22497	12.9123	ATF7IP;ATRX;DNMT3A
positive regulation of JAK-STAT cascade (GO:0046427)	7/64	0.0473548	0.318176	2.25186	6.86837	CSF1R;IGF1;IL6ST;PARP14;IL6R;PIBF1;TNFRSF1A
regulation of myosin-light-chain-phosphatase activity (GO:0035507)	2/7	0.0474818	0.318176	7.31931	22.3049	ROCK2;NCKAP1L
cellular response to interferon-alpha (GO:0035457)	2/7	0.0474818	0.318176	7.31931	22.3049	AXL;GAS6
negative regulation of platelet-derived growth factor receptor-beta signaling pathway (GO:2000587)	2/7	0.0474818	0.318176	7.31931	22.3049	LRP1;PDGFB
positive regulation of B cell differentiation (GO:0045579)	2/7	0.0474818	0.318176	7.31931	22.3049	SYK;NCKAP1L
regulation of interleukin-18 production (GO:0032661)	2/7	0.0474818	0.318176	7.31931	22.3049	CD84;DHX9
regulation of histone H3-K9 acetylation (GO:2000615)	2/7	0.0474818	0.318176	7.31931	22.3049	ZNF451;KMT2A
cellular response to hydroxyurea (GO:0072711)	2/7	0.0474818	0.318176	7.31931	22.3049	ATRX;SPIDR
membrane fusion involved in viral entry into host cell (GO:0039663)	2/7	0.0474818	0.318176	7.31931	22.3049	CD4;GAS6
fusion of virus membrane with host plasma membrane (GO:0019064)	2/7	0.0474818	0.318176	7.31931	22.3049	CD4;GAS6
positive regulation of insulin receptor signaling pathway (GO:0046628)	2/7	0.0474818	0.318176	7.31931	22.3049	IGF1;SIRT1
epithelial cell differentiation involved in kidney development (GO:0035850)	2/7	0.0474818	0.318176	7.31931	22.3049	MEF2C;MTSS1
adenylate cyclase-activating dopamine receptor signaling pathway (GO:0007191)	2/7	0.0474818	0.318176	7.31931	22.3049	GNG2;GNAS
tetrahydrofolate interconversion (GO:0035999)	2/7	0.0474818	0.318176	7.31931	22.3049	ATPIF1;MTHFR
negative regulation of glycoprotein biosynthetic process (GO:0010561)	2/7	0.0474818	0.318176	7.31931	22.3049	ITM2B;ITM2C
positive regulation of myeloid cell apoptotic process (GO:0033034)	2/7	0.0474818	0.318176	7.31931	22.3049	MEF2C;SIRT1
T-helper 1 type immune response (GO:0042088)	2/7	0.0474818	0.318176	7.31931	22.3049	EBI3;TLR4
marginal zone B cell differentiation (GO:0002315)	2/7	0.0474818	0.318176	7.31931	22.3049	DOCK10;NOTCH2
positive regulation of CD4-positive, alpha-beta T cell activation (GO:2000516)	2/7	0.0474818	0.318176	7.31931	22.3049	NCKAP1L;TGFBR2
substrate-dependent cell migration, cell extension (GO:0006930)	2/7	0.0474818	0.318176	7.31931	22.3049	NRP1;CD2AP
progesterone receptor signaling pathway (GO:0050847)	2/7	0.0474818	0.318176	7.31931	22.3049	UBR5;UBE3A
positive regulation of lipid transport (GO:0032370)	2/7	0.0474818	0.318176	7.31931	22.3049	LRP1;APOE
regulation of dendritic spine maintenance (GO:1902950)	2/7	0.0474818	0.318176	7.31931	22.3049	PRNP;APOE
positive regulation of cellular senescence (GO:2000774)	2/7	0.0474818	0.318176	7.31931	22.3049	SIRT1;YPEL3
positive regulation of autophagy of mitochondrion (GO:1903599)	2/7	0.0474818	0.318176	7.31931	22.3049	ATPIF1;HTT
cellular response to leptin stimulus (GO:0044320)	2/7	0.0474818	0.318176	7.31931	22.3049	NR4A3;SIRT1
response to endoplasmic reticulum stress (GO:0034976)	10/106	0.0485944	0.324975	1.91168	5.7814	MBTPS1;TMEM259;AMFR;CREB3L2;SEL1L;TRIM25;PIK3R1;MARCH6;HSP90B1;NCK1
phosphatidylinositol phosphorylation (GO:0046854)	4/27	0.0489154	0.325808	3.18543	9.61257	EFR3A;PIK3R1;PIK3C2A;PI4K2A
protein localization to chromosome (GO:0034502)	4/27	0.0489154	0.325808	3.18543	9.61257	SLF2;TNKS2;ATRX;TINF2
inositol lipid-mediated signaling (GO:0048017)	5/39	0.0498144	0.329821	2.69461	8.08234	CSF1R;PTAFR;PIK3R1;IGF1;PIK3C2A
clathrin-dependent endocytosis (GO:0072583)	5/39	0.0498144	0.329821	2.69461	8.08234	ITSN1;CLTC;FCHO2;CANX;AP2A2
regulation of acute inflammatory response (GO:0002673)	11/121	0.0499157	0.329821	1.83564	5.50218	C3;C7;C1S;IGKC;CD81;C1R;SERPING1;CD59;IL6ST;CD46;CLU
Golgi organization (GO:0007030)	11/121	0.0499157	0.329821	1.83564	5.50218	GOLGA2;ARHGAP21;STX16;SEC16A;GOLGB1;TRAPPC11;PLEKHM2;HTT;PI4K2A;SYNE1;TMED4
regulation of cysteine-type endopeptidase activity involved in apoptotic process (GO:0043281)	9/93	0.0520345	0.343138	1.96564	5.81013	BEX3;REST;DDX3X;HGF;KIAA0141;XIAP;TNFRSF1B;GAS6;SIRT1
ubiquitin-dependent protein catabolic process (GO:0006511)	25/341	0.0523878	0.344782	1.45623	4.29453	USP33;VPS4B;UBE3A;FBXO22;NUB1;RNF213;UBR5;TRIM25;RANBP2;UBE2H;DTX3L;FBXW11;AMFR;SIAH1;HUWE1;WWP1;KLHL24;SIRT1;RNF144B;ITCH;TBL1XR1;TTC3;MDM2;CTNNB1;TRIP12
positive regulation of transferase activity (GO:0051347)	12/137	0.0529381	0.34565	1.76253	5.17942	CSF1R;EPM2AIP1;CD74;CD4;DTX3L;PABPN1;AXL;NEK7;MAPK1;SERINC1;MERTK;SORL1
regulation of protein activation cascade (GO:2000257)	10/108	0.0539551	0.34565	1.87247	5.46687	C3;C7;C1S;IGKC;CD81;C1R;SERPING1;CD59;CD46;CLU
negative regulation of TOR signaling (GO:0032007)	5/40	0.0546007	0.34565	2.61748	7.61087	PREX1;SESN3;SESN1;ATM;SIRT1
cognition (GO:0050890)	5/40	0.0546007	0.34565	2.61748	7.61087	CYFIP1;NIPBL;CHD7;GNAS;GPR155
positive regulation of mitotic nuclear division (GO:0045840)	5/40	0.0546007	0.34565	2.61748	7.61087	RANBP2;NIPBL;SLF2;PDGFB;IGF1
regulation of cholesterol biosynthetic process (GO:0045540)	5/40	0.0546007	0.34565	2.61748	7.61087	MBTPS1;SQLE;CYP51A1;APOE;SREBF2
positive regulation of cytokine biosynthetic process (GO:0042108)	5/40	0.0546007	0.34565	2.61748	7.61087	CD4;EBI3;HMOX1;TLR7;TLR4
positive regulation of protein tyrosine kinase activity (GO:0061098)	4/28	0.0548129	0.34565	3.05255	8.86408	CSF1R;PRNP;PDGFB;GAS6
regulation of defense response to virus by virus (GO:0050690)	4/28	0.0548129	0.34565	3.05255	8.86408	CD4;AP1B1;DOCK2;AP2A2
nucleotide-binding oligomerization domain containing signaling pathway (GO:0070423)	4/28	0.0548129	0.34565	3.05255	8.86408	CYLD;ITCH;IRAK1;TAB2
neuron projection extension (GO:1990138)	4/28	0.0548129	0.34565	3.05255	8.86408	NRP1;CYFIP1;USP9X;CTNNB1
positive regulation of phosphate metabolic process (GO:0045937)	4/28	0.0548129	0.34565	3.05255	8.86408	NRP1;KCTD20;NCKAP1L;ITGA6
positive regulation of cholesterol transport (GO:0032376)	3/17	0.0550149	0.34565	3.92298	11.3772	LRP1;APOE;SIRT1
reverse cholesterol transport (GO:0043691)	3/17	0.0550149	0.34565	3.92298	11.3772	APOA1;APOE;CLU
response to interferon-alpha (GO:0035455)	3/17	0.0550149	0.34565	3.92298	11.3772	IFITM1;AXL;GAS6
positive regulation of response to biotic stimulus (GO:0002833)	3/17	0.0550149	0.34565	3.92298	11.3772	ANKRD17;DDX60;PUM2
negative regulation of cell development (GO:0010721)	3/17	0.0550149	0.34565	3.92298	11.3772	REST;HOOK3;SORL1
N-glycan processing (GO:0006491)	3/17	0.0550149	0.34565	3.92298	11.3772	GNPTAB;MGAT4A;MAN1A1
positive chemotaxis (GO:0050918)	3/17	0.0550149	0.34565	3.92298	11.3772	NRP1;GPNMB;PTPRJ
regulation of early endosome to late endosome transport (GO:2000641)	3/17	0.0550149	0.34565	3.92298	11.3772	DAB2;MAPK1;DNAJC13
mitotic G2 DNA damage checkpoint (GO:0007095)	3/17	0.0550149	0.34565	3.92298	11.3772	TAOK1;ATM;FOXN3
positive regulation of focal adhesion assembly (GO:0051894)	3/17	0.0550149	0.34565	3.92298	11.3772	NRP1;SFRP1;PTPRJ
regulation of telomere maintenance via telomere lengthening (GO:1904356)	3/17	0.0550149	0.34565	3.92298	11.3772	TNKS2;TINF2;ATM
cellular response to fibroblast growth factor stimulus (GO:0044344)	9/94	0.0550206	0.34565	1.94241	5.63308	SETX;SPRED1;SFRP1;TIA1;EGR3;RAB14;HNRNPH1;MAPK1;ZFP36L2
regulation of vesicle-mediated transport (GO:0060627)	12/138	0.0553741	0.347214	1.74845	5.05938	NRP1;RAB5B;ZFYVE16;TBC1D9B;TBC1D4;RAB14;TBC1D5;AAK1;TBC1D9;MAPK1;DNAJC13;RAB8B
positive regulation of protein import into nucleus (GO:0042307)	6/53	0.0556298	0.347503	2.33981	6.75979	DAB2;MAVS;UBR5;PIK3R1;IGF1;TGFBR1
negative regulation of cellular response to transforming growth factor beta stimulus (GO:1903845)	6/53	0.0556298	0.347503	2.33981	6.75979	ZNF451;PDPK1;SIRT1;TGFBR1;TGFBR2;SNX6
regulation of complement activation (GO:0030449)	10/109	0.0567763	0.353334	1.85346	5.31689	C3;C7;C1S;IGKC;CD81;C1R;SERPING1;CD59;CD46;CLU
regulation of cell motility (GO:2000145)	10/109	0.0567763	0.353334	1.85346	5.31689	DOCK10;CSF1R;MACF1;PLXND1;ROCK2;ARHGAP18;PLXNB2;SGK3;PKN2;SGK1
vesicle-mediated transport (GO:0016192)	29/410	0.0570277	0.354113	1.40169	4.01474	RAB5B;LRP1;STX16;CLTC;RHOBTB3;MIA3;PIK3C2A;EEA1;GOLGA4;ADAP2;DPYSL2;SNX9;EPS15;SNX6;SPAG9;DTX3L;APLP2;STX7;MYO5A;HOOK3;MIB1;ACAP2;RABEP1;RAB14;TBC1D4;BIN1;TBC1D5;SFT2D2;SMAP2
negative regulation of nucleic acid-templated transcription (GO:1903507)	31/444	0.0580249	0.354113	1.38262	3.93616	CREBZF;CIITA;PDGFB;IKZF1;ZBTB4;ELK3;NIPBL;ATXN1;ZBTB7A;SNX6;ATF7IP;SPEN;SMARCC2;POU2F1;FBXW11;WWP1;NR1D2;FOXN3;SIRT1;SMARCA2;PER1;DAB2;SFRP1;ZNF91;REST;KAT6A;SP3;MDM2;ZNF217;CTNNB1;GAS6
regulation of protein localization to plasma membrane (GO:1903076)	7/67	0.0581517	0.354113	2.13893	6.0846	DAB2;LRP1;PDPK1;CLTC;STX7;TREM2;PIK3R1
negative regulation of cell death (GO:0060548)	8/81	0.0587259	0.354113	2.00974	5.69735	GPNMB;VPS4B;CTNNB1;APOE;CLU;SORL1;WISP2;NCK1
positive regulation of binding (GO:0051099)	8/81	0.0587259	0.354113	2.00974	5.69735	DTX3L;LRP1;DHX9;USP33;AMFR;APOE;IGF1;ADD1
protein catabolic process (GO:0030163)	8/81	0.0587259	0.354113	2.00974	5.69735	MGEA5;LAMP2;SIAH1;TPP1;APOE;CLN8;MARCH6;CTSD
regulation of cholesterol metabolic process (GO:0090181)	5/41	0.0596435	0.354113	2.54464	7.17428	MBTPS1;SQLE;CYP51A1;APOE;SREBF2
peptide transport (GO:0015833)	5/41	0.0596435	0.354113	2.54464	7.17428	ZFYVE16;CD209;MIA3;HSP90B1;SCAMP2
cellular response to insulin stimulus (GO:0032869)	10/110	0.0596924	0.354113	1.83482	5.17155	TBC1D4;PRKDC;PDPK1;PDK4;MYO5A;ZNF106;PIK3R1;PIK3C2A;ATP6V0A1;RAB8B
cellular response to peptide hormone stimulus (GO:0071375)	10/110	0.0596924	0.354113	1.83482	5.17155	NR4A3;GNG2;TBC1D4;PRKDC;PDPK1;GNB4;MYO5A;PIK3R1;PRKACB;RAB8B
nuclear-transcribed mRNA poly(A) tail shortening (GO:0000289)	4/29	0.0610761	0.354113	2.93029	8.19202	ZCCHC11;ZCCHC6;PAN3;CNOT2
regulation of fibroblast apoptotic process (GO:2000269)	2/8	0.0611717	0.354113	6.0991	17.0413	SFRP1;GAS6
negative regulation of protein homooligomerization (GO:0032463)	2/8	0.0611717	0.354113	6.0991	17.0413	RIOK3;CLU
positive regulation of interleukin-8 biosynthetic process (GO:0045416)	2/8	0.0611717	0.354113	6.0991	17.0413	TLR7;TLR4
cytoskeletal anchoring at nuclear membrane (GO:0090286)	2/8	0.0611717	0.354113	6.0991	17.0413	SYNE2;SYNE1
negative regulation of activated T cell proliferation (GO:0046007)	2/8	0.0611717	0.354113	6.0991	17.0413	PRNP;RC3H1
regulation of cytoplasmic transport (GO:1903649)	2/8	0.0611717	0.354113	6.0991	17.0413	MAPK1;DNAJC13
regulation of transcription from RNA polymerase II promoter in response to oxidative stress (GO:0043619)	2/8	0.0611717	0.354113	6.0991	17.0413	HMOX1;HIF1A
regulation of store-operated calcium entry (GO:2001256)	2/8	0.0611717	0.354113	6.0991	17.0413	CD84;HOMER3
response to hydroxyurea (GO:0072710)	2/8	0.0611717	0.354113	6.0991	17.0413	ATRX;SPIDR
protein localization to endosome (GO:0036010)	2/8	0.0611717	0.354113	6.0991	17.0413	NRP1;ACAP2
positive regulation of monocyte differentiation (GO:0045657)	2/8	0.0611717	0.354113	6.0991	17.0413	CD74;CD4
cGMP-mediated signaling (GO:0019934)	2/8	0.0611717	0.354113	6.0991	17.0413	APOE;CD36
regulation of cytoplasmic mRNA processing body assembly (GO:0010603)	2/8	0.0611717	0.354113	6.0991	17.0413	PAN3;CNOT2
cellular response to purine-containing compound (GO:0071415)	2/8	0.0611717	0.354113	6.0991	17.0413	RYR1;TRPM2
regulation of MHC class II biosynthetic process (GO:0045346)	2/8	0.0611717	0.354113	6.0991	17.0413	CIITA;SIRT1
negative regulation of bone remodeling (GO:0046851)	2/8	0.0611717	0.354113	6.0991	17.0413	P2RX7;SFRP1
regulation of smooth muscle cell apoptotic process (GO:0034391)	2/8	0.0611717	0.354113	6.0991	17.0413	IGF1;SIRT1
regulation of amyloid fibril formation (GO:1905906)	2/8	0.0611717	0.354113	6.0991	17.0413	APOE;CLU
response to leptin (GO:0044321)	2/8	0.0611717	0.354113	6.0991	17.0413	NR4A3;SIRT1
interleukin-1 beta secretion (GO:0050702)	2/8	0.0611717	0.354113	6.0991	17.0413	CD36;TLR4
positive regulation of non-canonical Wnt signaling pathway (GO:2000052)	2/8	0.0611717	0.354113	6.0991	17.0413	DAB2;SFRP1
barbed-end actin filament capping (GO:0051016)	2/8	0.0611717	0.354113	6.0991	17.0413	ADD1;TRIOBP
positive regulation of cell aging (GO:0090343)	2/8	0.0611717	0.354113	6.0991	17.0413	SIRT1;YPEL3
regulation of amyloid precursor protein catabolic process (GO:1902991)	2/8	0.0611717	0.354113	6.0991	17.0413	PRNP;ROCK2
myelin maintenance (GO:0043217)	2/8	0.0611717	0.354113	6.0991	17.0413	EPB41L3;CLU
amyloid fibril formation (GO:1990000)	2/8	0.0611717	0.354113	6.0991	17.0413	MDM2;CD36
positive regulation of behavior (GO:0048520)	2/8	0.0611717	0.354113	6.0991	17.0413	MEF2C;NR4A3
positive regulation of alpha-beta T cell differentiation (GO:0046638)	2/8	0.0611717	0.354113	6.0991	17.0413	NCKAP1L;TGFBR2
regulation of protein deacetylation (GO:0090311)	2/8	0.0611717	0.354113	6.0991	17.0413	SPRED1;EP300
regulation of cell death (GO:0010941)	9/96	0.0613208	0.354357	1.89756	5.29729	LRP1;VPS4B;CTSZ;HBB;CTNNB1;CD36;CLU;WISP2;NCK1
intracellular protein transport (GO:0006886)	25/347	0.0616876	0.35554	1.42863	3.9797	RAB5B;COPA;TBC1D9B;STX16;CLTC;SNX13;LAMP2;HOMER3;SNX9;VPS36;WLS;SEC31A;SNX6;TMED4;RAB8B;RANBP2;CD74;EGR2;STX7;TBC1D9;SORL1;ZFYVE16;TBC1D4;RAB14;TBC1D5
negative regulation of cysteine-type endopeptidase activity involved in apoptotic process (GO:0043154)	7/68	0.0620614	0.35554	2.10375	5.84765	BEX3;DDX3X;HGF;XIAP;BIRC6;TNFRSF1B;GAS6
response to interferon-gamma (GO:0034341)	7/68	0.0620614	0.35554	2.10375	5.84765	IFITM1;CIITA;NUB1;CCL8;STAT1;IRF8;HLA-DPA1
COPII-coated vesicle budding (GO:0090114)	7/68	0.0620614	0.35554	2.10375	5.84765	GOLGA2;SEC16A;CTSZ;MIA3;CD59;CTSC;SEC31A
positive regulation of T cell activation (GO:0050870)	7/68	0.0620614	0.35554	2.10375	5.84765	CD209;SIRPA;NCKAP1L;IL6ST;CD46;HLA-DPA1;NCK1
DNA damage response, signal transduction by p53 class mediator (GO:0030330)	8/82	0.0622602	0.356064	1.98247	5.5042	PLAGL1;CNOT2;ATRX;MDM2;EP300;ARID3A;ATM;MDM4
regulation of adherens junction organization (GO:1903391)	3/18	0.063556	0.360368	3.66126	10.0898	MACF1;ROCK2;ADD1
protein localization to centrosome (GO:0071539)	3/18	0.063556	0.360368	3.66126	10.0898	GOLGB1;HOOK3;PIBF1
anion homeostasis (GO:0055081)	3/18	0.063556	0.360368	3.66126	10.0898	APOA1;APOE;SIRT1
DNA conformation change (GO:0071103)	3/18	0.063556	0.360368	3.66126	10.0898	TOP2B;KAT6A;ASH1L
DNA methylation (GO:0006306)	3/18	0.063556	0.360368	3.66126	10.0898	ATF7IP;ATRX;DNMT3A
negative regulation of transforming growth factor beta receptor signaling pathway (GO:0030512)	6/55	0.0644909	0.363388	2.24407	6.15151	ZNF451;PDPK1;SIRT1;TGFBR1;TGFBR2;SNX6
regulation of axonogenesis (GO:0050770)	6/55	0.0644909	0.363388	2.24407	6.15151	PLXND1;RUFY3;PLXNB2;ZSWIM6;APOE;SSH1
positive regulation of DNA biosynthetic process (GO:2000573)	6/55	0.0644909	0.363388	2.24407	6.15151	TNKS2;HGF;NEK7;PDGFB;MAPK1;ATM
response to tumor necrosis factor (GO:0034612)	9/97	0.0646365	0.363388	1.87589	5.13803	NUB1;SFRP1;CCL8;DHX9;ERBIN;ADAM9;AFF3;SIRT1;ZFP36L2
mRNA metabolic process (GO:0016071)	9/97	0.0646365	0.363388	1.87589	5.13803	SON;AGO3;SCAF11;AGO4;CELF1;HNRNPR;PRPF8;ZFP36L2;HIPK3
cellular response to calcium ion (GO:0071277)	5/42	0.0649422	0.36449	2.47573	6.76929	RYR1;MEF2A;TRPM2;MEF2C;ADD1
phosphatidylinositol metabolic process (GO:0046488)	10/112	0.0658124	0.368749	1.79866	4.89405	PLA2G16;CSF1R;SLC27A1;EFR3A;RAB14;PLEKHA2;PLEK;PIK3R1;PIK3C2A;PI4K2A
positive regulation of neurogenesis (GO:0050769)	7/69	0.0661277	0.369269	2.06971	5.62168	SPEN;NIPBL;MEF2C;TCF12;NPTN;CTNNB1;TCF4
regulation of osteoblast differentiation (GO:0045667)	7/69	0.0661277	0.369269	2.06971	5.62168	IFITM1;MEF2C;BMPR2;HGF;IGF1;IL6ST;IL6R
regulation of defense response to virus by host (GO:0050691)	4/30	0.0677004	0.371792	2.81744	7.58641	MAVS;DTX3L;DHX9;STAT1
cellular response to drug (GO:0035690)	4/30	0.0677004	0.371792	2.81744	7.58641	PPP3CA;MEF2C;REST;GAS6
activation of protein kinase B activity (GO:0032148)	4/30	0.0677004	0.371792	2.81744	7.58641	PDPK1;PDGFB;IGF1;GAS6
regulation of ARF protein signal transduction (GO:0032012)	4/30	0.0677004	0.371792	2.81744	7.58641	ACAP2;ADAP2;APLP2;SMAP2
regulation of developmental growth (GO:0048638)	4/30	0.0677004	0.371792	2.81744	7.58641	LATS1;NIPBL;APOE;IGF1
artery morphogenesis (GO:0048844)	4/30	0.0677004	0.371792	2.81744	7.58641	NRP1;BMPR2;LRP1;TGFBR1
ATP-dependent chromatin remodeling (GO:0043044)	4/30	0.0677004	0.371792	2.81744	7.58641	SMARCC1;SMARCC2;CHD4;SMARCA1
positive regulation of B cell proliferation (GO:0030890)	4/30	0.0677004	0.371792	2.81744	7.58641	CD74;MEF2C;CD81;NCKAP1L
regulation of protein polymerization (GO:0032271)	4/30	0.0677004	0.371792	2.81744	7.58641	LATS1;FCHSD2;RASA1;ARHGAP18
positive regulation of reactive oxygen species biosynthetic process (GO:1903428)	4/30	0.0677004	0.371792	2.81744	7.58641	HBB;CD36;CLU;TLR4
regulation of organelle organization (GO:0033043)	10/113	0.0690174	0.376366	1.7811	4.76159	SCARB2;MAVS;ZEB2;TBC1D9B;TBC1D4;TBC1D5;TAOK1;AKAP9;TBC1D9;MAPK1
regulation of humoral immune response (GO:0002920)	10/113	0.0690174	0.376366	1.7811	4.76159	C3;C7;C1S;IGKC;CD81;C1R;SERPING1;CD59;CD46;CLU
positive regulation of NF-kappaB transcription factor activity (GO:0051092)	11/128	0.0691426	0.376366	1.72517	4.60894	TRIM8;IRAK1;DHX9;TRIM25;TRIM14;TAB2;CD36;CFLAR;TRIM38;CLU;TLR4
regulation of protein processing (GO:0070613)	11/128	0.0691426	0.376366	1.72517	4.60894	C3;PRNP;C7;C1S;IGKC;CD81;C1R;SERPING1;CD59;CD46;CLU
cellular iron ion homeostasis (GO:0006879)	6/56	0.0692141	0.376366	2.19907	5.87273	MT-RNR2;SLC11A2;IREB2;SLC40A1;HMOX1;CYBRD1
regulation of tumor necrosis factor-mediated signaling pathway (GO:0010803)	6/56	0.0692141	0.376366	2.19907	5.87273	CYLD;SYK;APOA1;GAS6;HIPK1;TNFRSF1A
regulation of Notch signaling pathway (GO:0008593)	7/70	0.0703508	0.381459	2.03675	5.40606	EGFL7;CREBBP;TSPAN14;AAK1;EP300;CD46;DLK1
regulation of multicellular organismal development (GO:2000026)	5/43	0.0704957	0.381459	2.41045	6.39302	PLA2G16;KIAA1109;NIPBL;TRIP12;TGFBR1
regulation of interferon-gamma production (GO:0032649)	5/43	0.0704957	0.381459	2.41045	6.39302	PRNP;AXL;GAS6;TLR4;HLA-DPA1
regulation of macromolecule metabolic process (GO:0060255)	11/129	0.0722293	0.381739	1.71046	4.49494	MAPK10;DDX3X;LRP1;ROCK2;RASA1;MAPK1;APOE;IGF1;ATP1B1;HIF1A;TAPBP
regulation of immune effector process (GO:0002697)	10/114	0.0723199	0.381739	1.76388	4.63311	C3;C7;C1S;IGKC;CD81;C1R;SERPING1;CD59;CD46;CLU
Golgi vesicle transport (GO:0048193)	20/271	0.0723474	0.381739	1.46455	3.84632	DYNC1H1;COPA;DCTN4;CTSZ;MYO5A;HTT;MIA3;SORL1;SCAMP2;TAPBP;GOLGA2;GOLGA3;GOLGB1;TRAPPC11;CD59;GAS6;CTSC;SEC31A;TMED4;RAB8B
primary alcohol metabolic process (GO:0034308)	3/19	0.072667	0.381739	3.43225	8.9989	DHRS9;IGF1;DHRS3
protein ADP-ribosylation (GO:0006471)	3/19	0.072667	0.381739	3.43225	8.9989	TNKS2;PARP14;PARP8
negative regulation of phosphate metabolic process (GO:0045936)	3/19	0.072667	0.381739	3.43225	8.9989	PLEK;INHA;SIRT1
endoplasmic reticulum mannose trimming (GO:1904380)	3/19	0.072667	0.381739	3.43225	8.9989	AMFR;SEL1L;MARCH6
nucleosome disassembly (GO:0006337)	3/19	0.072667	0.381739	3.43225	8.9989	SMARCC1;SMARCC2;ARID1A
chromatin disassembly (GO:0031498)	3/19	0.072667	0.381739	3.43225	8.9989	SMARCC1;SMARCC2;ARID1A
histone deubiquitination (GO:0016578)	3/19	0.072667	0.381739	3.43225	8.9989	USP36;USP7;USP51
positive regulation of viral genome replication (GO:0045070)	4/31	0.0746795	0.381739	2.71295	7.03887	DDX3X;LARP1;NUCKS1;PKN2
very-low-density lipoprotein particle remodeling (GO:0034372)	2/9	0.0760066	0.381739	5.22752	13.471	APOA1;APOE
ATF6-mediated unfolded protein response (GO:0036500)	2/9	0.0760066	0.381739	5.22752	13.471	MBTPS1;HSP90B1
epithelial cell apoptotic process (GO:1904019)	2/9	0.0760066	0.381739	5.22752	13.471	BMPR2;HIPK1
positive regulation of cholesterol esterification (GO:0010873)	2/9	0.0760066	0.381739	5.22752	13.471	APOA1;APOE
negative regulation of tyrosine phosphorylation of STAT protein (GO:0042532)	2/9	0.0760066	0.381739	5.22752	13.471	PARP14;PIBF1
regulation of platelet-derived growth factor receptor-beta signaling pathway (GO:2000586)	2/9	0.0760066	0.381739	5.22752	13.471	LRP1;PDGFB
regulation of integrin activation (GO:0033623)	2/9	0.0760066	0.381739	5.22752	13.471	PTGER4;PLEK
positive regulation of leukocyte apoptotic process (GO:2000108)	2/9	0.0760066	0.381739	5.22752	13.471	MEF2C;SIRT1
chylomicron remodeling (GO:0034371)	2/9	0.0760066	0.381739	5.22752	13.471	APOA1;APOE
semaphorin-plexin signaling pathway involved in axon guidance (GO:1902287)	2/9	0.0760066	0.381739	5.22752	13.471	PLXND1;PLXNB2
myelin assembly (GO:0032288)	2/9	0.0760066	0.381739	5.22752	13.471	EPB41L3;DICER1
nicotinamide nucleotide biosynthetic process (GO:0019359)	2/9	0.0760066	0.381739	5.22752	13.471	QPRT;ME1
response to leucine (GO:0043201)	2/9	0.0760066	0.381739	5.22752	13.471	SESN3;SESN1
interleukin-1 secretion (GO:0050701)	2/9	0.0760066	0.381739	5.22752	13.471	CD36;TLR4
sympathetic ganglion development (GO:0061549)	2/9	0.0760066	0.381739	5.22752	13.471	NRP1;CTNNB1
peptidyl-amino acid modification (GO:0018193)	2/9	0.0760066	0.381739	5.22752	13.471	MDM2;APOA1
negative regulation of alcohol biosynthetic process (GO:1902931)	2/9	0.0760066	0.381739	5.22752	13.471	PLEK;APOE
regulation of natural killer cell activation (GO:0032814)	2/9	0.0760066	0.381739	5.22752	13.471	PRDM1;PIBF1
positive regulation of cell activation (GO:0050867)	2/9	0.0760066	0.381739	5.22752	13.471	PLEK;TLR4
endothelial cell chemotaxis (GO:0035767)	2/9	0.0760066	0.381739	5.22752	13.471	NRP1;EGR3
regulation of hair cycle (GO:0042634)	2/9	0.0760066	0.381739	5.22752	13.471	PER1;NIPBL
potassium ion import across plasma membrane (GO:1990573)	2/9	0.0760066	0.381739	5.22752	13.471	KCNJ5;ATP1B1
cellular response to leucine (GO:0071233)	2/9	0.0760066	0.381739	5.22752	13.471	SESN3;SESN1
proton-transporting V-type ATPase complex assembly (GO:0070070)	2/9	0.0760066	0.381739	5.22752	13.471	DMXL2;ATP6V0A1
fatty acid homeostasis (GO:0055089)	2/9	0.0760066	0.381739	5.22752	13.471	APOE;SIRT1
cytoskeletal anchoring at plasma membrane (GO:0007016)	2/9	0.0760066	0.381739	5.22752	13.471	EPB41L3;TLN1
histone H3-K4 trimethylation (GO:0080182)	2/9	0.0760066	0.381739	5.22752	13.471	KMT2A;TET2
RNA destabilization (GO:0050779)	2/9	0.0760066	0.381739	5.22752	13.471	YTHDF3;GIGYF2
vacuolar proton-transporting V-type ATPase complex assembly (GO:0070072)	2/9	0.0760066	0.381739	5.22752	13.471	DMXL2;ATP6V0A1
actin filament reorganization (GO:0090527)	2/9	0.0760066	0.381739	5.22752	13.471	CASS4;FRYL
microtubule anchoring at centrosome (GO:0034454)	2/9	0.0760066	0.381739	5.22752	13.471	NIN;HOOK3
mature B cell differentiation involved in immune response (GO:0002313)	2/9	0.0760066	0.381739	5.22752	13.471	DOCK10;NOTCH2
interleukin-1 beta production (GO:0032611)	2/9	0.0760066	0.381739	5.22752	13.471	CD36;TLR4
positive regulation of ion transmembrane transport (GO:0034767)	2/9	0.0760066	0.381739	5.22752	13.471	P2RX7;WNK1
regulation of T cell activation (GO:0050863)	5/44	0.0763017	0.381739	2.34852	6.04289	CD4;GPNMB;CD209;SIRPA;HLA-DPA1
regulation of steroid biosynthetic process (GO:0050810)	5/44	0.0763017	0.381739	2.34852	6.04289	MBTPS1;SQLE;CYP51A1;SIRT1;SREBF2
myeloid cell differentiation (GO:0030099)	5/44	0.0763017	0.381739	2.34852	6.04289	KAT6A;ATPIF1;TET2;IKZF1;INHA
regulation of focal adhesion assembly (GO:0051893)	5/44	0.0763017	0.381739	2.34852	6.04289	NRP1;MACF1;SFRP1;ROCK2;PTPRJ
adherens junction organization (GO:0034332)	5/44	0.0763017	0.381739	2.34852	6.04289	CADM1;CTNND1;CTNNA1;CTNNB1;RAB8B
protein deubiquitination (GO:0016579)	19/257	0.0772594	0.385948	1.4669	3.75613	USP24;USP8;USP36;USP7;USP9X;USP33;HIF1A;TGFBR1;RNF135;YY1;CYLD;VCPIP1;MAVS;TNKS2;MDM2;TRIM25;EP300;USP51;MDM4
cellular response to oxygen-containing compound (GO:1901701)	20/274	0.0788545	0.393324	1.44702	3.67566	MEF2C;PDGFB;TNFRSF1B;HSP90B1;SSH1;SETX;SFRP1;NR4A3;GNG2;SESN3;PABPN1;AXL;SESN1;AKAP9;NRIP1;PDK4;ADAM9;MAPK1;TLR4;CPEB4
receptor metabolic process (GO:0043112)	6/58	0.0792439	0.39361	2.11427	5.36014	SYK;LRP1;CD81;CLTC;CD36;LGMN
regulation of neuron death (GO:1901214)	7/72	0.0792679	0.39361	1.97387	5.00361	PRNP;MEF2C;GPNMB;CTSZ;APOE;CLU;SORL1
cell-cell junction organization (GO:0045216)	7/72	0.0792679	0.39361	1.97387	5.00361	CSF1R;CADM1;CTNND1;FSCN1;CTNNA1;TLN1;RAB8B
positive regulation of tumor necrosis factor superfamily cytokine production (GO:1903557)	4/32	0.0820063	0.402749	2.61592	6.5423	MAVS;CLU;TLR4;HLA-E
positive regulation of telomere maintenance via telomerase (GO:0032212)	4/32	0.0820063	0.402749	2.61592	6.5423	TNKS2;NEK7;MAPK1;ATM
positive regulation of transcription factor import into nucleus (GO:0042993)	4/32	0.0820063	0.402749	2.61592	6.5423	MAVS;TLR7;PIK3R1;TLR4
regulation of erythrocyte differentiation (GO:0045646)	4/32	0.0820063	0.402749	2.61592	6.5423	MAFB;STAT1;NCKAP1L;HIF1A
vasculogenesis (GO:0001570)	4/32	0.0820063	0.402749	2.61592	6.5423	SPRED1;EGFL7;RASA1;TGFBR2
regulation of cell development (GO:0060284)	3/20	0.0823224	0.402749	3.23018	8.06612	NOTCH2;AKAP13;CTNNB1
cell projection assembly (GO:0030031)	3/20	0.0823224	0.402749	3.23018	8.06612	CYFIP1;RHOBTB3;NCKAP1L
proteoglycan metabolic process (GO:0006029)	3/20	0.0823224	0.402749	3.23018	8.06612	BMPR2;IGF1;GAL3ST4
regulation of cholesterol transport (GO:0032374)	3/20	0.0823224	0.402749	3.23018	8.06612	LRP1;APOA1;APOE
axon extension (GO:0048675)	3/20	0.0823224	0.402749	3.23018	8.06612	NRP1;CYFIP1;USP9X
protein localization to cell periphery (GO:1990778)	10/117	0.0828144	0.404559	1.71415	4.27022	EFR3A;TSPAN14;ROCK2;EPB41L3;FCHO2;MYO5A;ATP1B1;GAS6;RAB8B;TNFRSF1A
cellular response to organic substance (GO:0071310)	11/133	0.0854435	0.414954	1.65403	4.06875	NCOA1;MAPK10;CSF1R;NCOA2;SFRP1;CLEC3B;TIPARP;KHSRP;PDGFB;MAPK1;CTNNB1
protein modification by small protein removal (GO:0070646)	19/261	0.0867145	0.414954	1.44235	3.52673	USP24;USP8;USP36;USP7;USP9X;USP33;HIF1A;TGFBR1;RNF135;YY1;CYLD;VCPIP1;MAVS;TNKS2;MDM2;TRIM25;EP300;USP51;MDM4
positive regulation of protein localization to cell periphery (GO:1904377)	5/46	0.0886606	0.414954	2.23373	5.41218	LRP1;PDPK1;EPB41L2;TREM2;PIK3R1
regulation of cellular component movement (GO:0051270)	5/46	0.0886606	0.414954	2.23373	5.41218	ROCK2;ARHGAP18;ZSWIM6;PKN2;TGFBR1
positive regulation of defense response (GO:0031349)	7/74	0.0888102	0.414954	1.91475	4.63609	PTGER4;MEF2C;DHX9;RIOK3;TLR7;TLR4;TNFRSF1A
protein acetylation (GO:0006473)	4/33	0.0896724	0.414954	2.52558	6.09066	CREBBP;KAT6A;EP300;SIRT1
positive regulation of Notch signaling pathway (GO:0045747)	4/33	0.0896724	0.414954	2.52558	6.09066	CREBBP;TSPAN14;AAK1;EP300
cellular glucose homeostasis (GO:0001678)	4/33	0.0896724	0.414954	2.52558	6.09066	NUCKS1;PIK3R1;GAS6;SIRT1
activation of MAPKK activity (GO:0000186)	4/33	0.0896724	0.414954	2.52558	6.09066	KIDINS220;TAOK1;ADAM9;TGFBR1
response to reactive oxygen species (GO:0000302)	6/60	0.0900443	0.414954	2.03575	4.90096	HBB;ADAM9;HMOX1;MAPK1;APOE;SIRT1
muscle organ development (GO:0007517)	6/60	0.0900443	0.414954	2.03575	4.90096	MEF2A;MEF2C;EGR3;TCF12;IGF1;UTRN
peptidyl-threonine modification (GO:0018210)	8/89	0.0906579	0.414954	1.81048	4.34634	CAMK1D;PDPK1;ROCK2;WNK1;MAPK1;TGFBR1;HIPK3;TGFBR2
regulation of inflammatory response (GO:0050727)	13/166	0.0914554	0.414954	1.55917	3.72939	PTGER4;DHX9;APOA1;XIAP;NR1D2;TNFRSF1A;PER1;TLR7;APOE;PIK3AP1;TLR4;MGLL;BRD4
ganglion development (GO:0061548)	2/10	0.091831	0.414954	4.57384	10.9214	NRP1;CTNNB1
positive regulation of steroid metabolic process (GO:0045940)	2/10	0.091831	0.414954	4.57384	10.9214	APOA1;APOE
negative regulation of oxidative stress-induced neuron death (GO:1903204)	2/10	0.091831	0.414954	4.57384	10.9214	NR4A3;HIF1A
positive regulation of cytoplasmic transport (GO:1903651)	2/10	0.091831	0.414954	4.57384	10.9214	DAB2;SORL1
regulation of Arp2/3 complex-mediated actin nucleation (GO:0034315)	2/10	0.091831	0.414954	4.57384	10.9214	CYFIP1;ABI2
I-kappaB phosphorylation (GO:0007252)	2/10	0.091831	0.414954	4.57384	10.9214	TLR7;TLR4
regulation of protein exit from endoplasmic reticulum (GO:0070861)	2/10	0.091831	0.414954	4.57384	10.9214	SEC16A;SORL1
peptidyl-lysine dimethylation (GO:0018027)	2/10	0.091831	0.414954	4.57384	10.9214	SETD7;ASH1L
positive regulation of natural killer cell activation (GO:0032816)	2/10	0.091831	0.414954	4.57384	10.9214	AXL;GAS6
negative regulation of B cell proliferation (GO:0030889)	2/10	0.091831	0.414954	4.57384	10.9214	RC3H1;ATM
negative regulation of cell activation (GO:0050866)	2/10	0.091831	0.414954	4.57384	10.9214	PDGFB;APOE
cellular response to ATP (GO:0071318)	2/10	0.091831	0.414954	4.57384	10.9214	SSH1;HSP90B1
regulation of cytoplasmic translation (GO:2000765)	2/10	0.091831	0.414954	4.57384	10.9214	DHX9;CPEB4
actin filament capping (GO:0051693)	2/10	0.091831	0.414954	4.57384	10.9214	ADD1;TRIOBP
positive regulation of protein exit from endoplasmic reticulum (GO:0070863)	2/10	0.091831	0.414954	4.57384	10.9214	SEC16A;SORL1
regulation of gene expression by genetic imprinting (GO:0006349)	2/10	0.091831	0.414954	4.57384	10.9214	DNMT3A;PCGF3
negative regulation of stem cell differentiation (GO:2000737)	2/10	0.091831	0.414954	4.57384	10.9214	REST;ZFP36L2
actin filament-based transport (GO:0099515)	2/10	0.091831	0.414954	4.57384	10.9214	MYO5A;SYNE2
regulation of phospholipase activity (GO:0010517)	2/10	0.091831	0.414954	4.57384	10.9214	LRP1;PDPK1
positive regulation of lipid localization (GO:1905954)	2/10	0.091831	0.414954	4.57384	10.9214	C3;LRP1
cellular response to leucine starvation (GO:1990253)	2/10	0.091831	0.414954	4.57384	10.9214	SESN3;SESN1
very-low-density lipoprotein particle assembly (GO:0034379)	2/10	0.091831	0.414954	4.57384	10.9214	MT-TP;SOAT1
Wnt signaling pathway involved in midbrain dopaminergic neuron differentiation (GO:1904953)	2/10	0.091831	0.414954	4.57384	10.9214	FZD1;CTNNB1
regulation of plasminogen activation (GO:0010755)	2/10	0.091831	0.414954	4.57384	10.9214	CLEC3B;CTSZ
low-density lipoprotein particle receptor catabolic process (GO:0032802)	2/10	0.091831	0.414954	4.57384	10.9214	CLTC;AP2A2
cellular response to thyroid hormone stimulus (GO:0097067)	2/10	0.091831	0.414954	4.57384	10.9214	CTSL;KLF9
positive regulation of calcium ion import (GO:0090280)	2/10	0.091831	0.414954	4.57384	10.9214	CXCL12;PDGFB
neuron projection regeneration (GO:0031102)	2/10	0.091831	0.414954	4.57384	10.9214	APOA1;APOE
regulation of actin filament length (GO:0030832)	2/10	0.091831	0.414954	4.57384	10.9214	CXCL12;SSH1
energy coupled proton transmembrane transport, against electrochemical gradient (GO:0015988)	2/10	0.091831	0.414954	4.57384	10.9214	MT-ND4;MT-CO1
N-acetylneuraminate metabolic process (GO:0006054)	2/10	0.091831	0.414954	4.57384	10.9214	ST6GAL1;GNPDA1
regulation of NLRP3 inflammasome complex assembly (GO:1900225)	2/10	0.091831	0.414954	4.57384	10.9214	CD36;TLR4
positive regulation of glial cell differentiation (GO:0045687)	2/10	0.091831	0.414954	4.57384	10.9214	BIN1;DICER1
regulation of DNA-templated transcription, initiation (GO:2000142)	2/10	0.091831	0.414954	4.57384	10.9214	SETX;CTNNB1
regulation of transforming growth factor beta production (GO:0071634)	2/10	0.091831	0.414954	4.57384	10.9214	CD46;HIF1A
positive regulation of cardiac muscle cell differentiation (GO:2000727)	2/10	0.091831	0.414954	4.57384	10.9214	MEF2C;IGF1
establishment of protein localization to vacuole (GO:0072666)	3/21	0.092495	0.414954	3.05056	7.26217	VPS13C;VPS13D;VPS36
sterol transport (GO:0015918)	3/21	0.092495	0.414954	3.05056	7.26217	MSR1;APOA1;CD36
histone lysine demethylation (GO:0070076)	3/21	0.092495	0.414954	3.05056	7.26217	KDM5A;KDM3A;JMJD1C
ventricular septum morphogenesis (GO:0060412)	3/21	0.092495	0.414954	3.05056	7.26217	BMPR2;TGFBR1;TGFBR2
positive regulation of defense response to virus by host (GO:0002230)	3/21	0.092495	0.414954	3.05056	7.26217	MAVS;DTX3L;STAT1
protein-DNA complex disassembly (GO:0032986)	3/21	0.092495	0.414954	3.05056	7.26217	SMARCC1;SMARCC2;ARID1A
positive regulation of lipid metabolic process (GO:0045834)	3/21	0.092495	0.414954	3.05056	7.26217	APOA1;CREBL2;APOE
positive regulation of transcription from RNA polymerase II promoter involved in cellular response to chemical stimulus (GO:1901522)	3/21	0.092495	0.414954	3.05056	7.26217	EP300;SMAD5;HIF1A
regulation of interleukin-17 production (GO:0032660)	3/21	0.092495	0.414954	3.05056	7.26217	PRNP;NCKAP1L;TLR4
positive regulation of leukocyte cell-cell adhesion (GO:1903039)	3/21	0.092495	0.414954	3.05056	7.26217	NR4A3;SIRPA;HLA-DPA1
mitochondrial electron transport, cytochrome c to oxygen (GO:0006123)	3/21	0.092495	0.414954	3.05056	7.26217	MT-CO1;MT-CO2;MT-CO3
phagocytosis (GO:0006909)	11/135	0.0925735	0.414954	1.62718	3.87228	SCARB2;C3;MSR1;CD93;LRP1;IGKC;AXL;PECAM1;PLD4;GAS6;MERTK
positive regulation of sequence-specific DNA binding transcription factor activity (GO:0051091)	16/215	0.0943629	0.422405	1.47611	3.48451	FZD1;CAMK1D;DHX9;CFLAR;CLU;TRIM8;MAVS;IRAK1;TRIM25;TRIM14;CTNNB1;EP300;TAB2;CD36;TRIM38;TLR4
negative regulation of I-kappaB kinase/NF-kappaB signaling (GO:0043124)	5/47	0.0952063	0.424461	2.18043	5.12773	CYLD;PER1;STAT1;RIOK3;SIRT1
positive regulation of tumor necrosis factor production (GO:0032760)	5/47	0.0952063	0.424461	2.18043	5.12773	MAVS;DHX9;CLU;TLR4;HLA-E
positive regulation of organelle assembly (GO:1902117)	5/47	0.0952063	0.424461	2.18043	5.12773	DYNC1H1;PAN3;CNOT2;FSCN1;HTT
negative regulation of MAP kinase activity (GO:0043407)	6/61	0.0957294	0.425649	1.99863	4.68924	SPRED1;PAQR3;PTPRJ;APOE;SORL1;HIPK3
regulation of DNA replication (GO:0006275)	6/61	0.0957294	0.425649	1.99863	4.68924	ANKRD17;DHX9;PDGFC;PDGFB;NUCKS1;IGF1
epithelial tube morphogenesis (GO:0060562)	4/34	0.0976685	0.429094	2.44126	5.67881	CSF1R;MEF2C;CTNNB1;MTSS1
positive regulation of telomere maintenance via telomere lengthening (GO:1904358)	4/34	0.0976685	0.429094	2.44126	5.67881	TNKS2;NEK7;MAPK1;ATM
regulation of alcohol biosynthetic process (GO:1902930)	4/34	0.0976685	0.429094	2.44126	5.67881	MBTPS1;SQLE;CYP51A1;SREBF2
regulation of axon extension (GO:0030516)	4/34	0.0976685	0.429094	2.44126	5.67881	MACF1;GOLGA4;RUFY3;APOE
regulation of insulin receptor signaling pathway (GO:0046626)	4/34	0.0976685	0.429094	2.44126	5.67881	NUCKS1;IGF1;SIRT1;NCK1
negative regulation of endothelial cell migration (GO:0010596)	4/34	0.0976685	0.429094	2.44126	5.67881	MEF2C;APOE;VASH1;DCN
cellular macromolecular complex assembly (GO:0034622)	4/34	0.0976685	0.429094	2.44126	5.67881	BIN1;MIA3;SNX9;TCF4
regulation of interleukin-8 production (GO:0032677)	4/34	0.0976685	0.429094	2.44126	5.67881	MAVS;TLR7;TLR5;TLR4
ncRNA metabolic process (GO:0034660)	4/34	0.0976685	0.429094	2.44126	5.67881	DDX17;ZCCHC11;KHSRP;DICER1
transforming growth factor beta receptor signaling pathway (GO:0007179)	7/76	0.0989716	0.433671	1.85905	4.29984	COL1A2;USP9X;ADAM9;SIRT1;SMAD5;TGFBR1;TGFBR2
negative regulation of extrinsic apoptotic signaling pathway (GO:2001237)	7/76	0.0989716	0.433671	1.85905	4.29984	HTT;HMOX1;ITGA6;BIRC6;CFLAR;IGF1;TGFBR1
positive regulation of cellular component organization (GO:0051130)	9/106	0.0995128	0.434893	1.70103	3.92508	DAB2;SLF2;LRP1;PLEKHM2;ATM;APOE;SPIDR;TGFBR1;ADD1
RNA splicing (GO:0008380)	9/106	0.0995128	0.434893	1.70103	3.92508	IVNS1ABP;MBNL1;SNRPN;SCAF11;KHSRP;LUC7L3;PRPF8;SF3B1;SRSF10
glycoprotein metabolic process (GO:0009100)	5/48	0.101991	0.436775	2.12961	4.86163	MGEA5;MGAT4A;MAN1A1;HIF1A;GAL3ST4
regulation of epithelial cell migration (GO:0010632)	5/48	0.101991	0.436775	2.12961	4.86163	MACF1;BMPR2;CAPN7;INSL3;HIF1A
positive regulation of protein autophosphorylation (GO:0031954)	3/22	0.103156	0.436775	2.88986	6.56435	GPNMB;PDGFC;PDGFB
peripheral nervous system development (GO:0007422)	3/22	0.103156	0.436775	2.88986	6.56435	GSTM3;EGR2;ADGRG6
positive regulation of interleukin-10 production (GO:0032733)	3/22	0.103156	0.436775	2.88986	6.56435	CD46;PIBF1;TLR4
positive regulation of erythrocyte differentiation (GO:0045648)	3/22	0.103156	0.436775	2.88986	6.56435	STAT1;NCKAP1L;HIF1A
negative regulation of nervous system development (GO:0051961)	3/22	0.103156	0.436775	2.88986	6.56435	REST;HOOK3;SORL1
regulation of bone resorption (GO:0045124)	3/22	0.103156	0.436775	2.88986	6.56435	P2RX7;CSF1R;SYK
NLS-bearing protein import into nucleus (GO:0006607)	3/22	0.103156	0.436775	2.88986	6.56435	RANBP2;RERE;TRPS1
positive regulation of proteolysis involved in cellular protein catabolic process (GO:1903052)	3/22	0.103156	0.436775	2.88986	6.56435	ATPIF1;CLU;CTSC
outflow tract septum morphogenesis (GO:0003148)	3/22	0.103156	0.436775	2.88986	6.56435	NRP1;BMPR2;TGFBR2
positive regulation of cytoskeleton organization (GO:0051495)	7/77	0.104281	0.436775	1.8324	4.14243	P2RX7;NRP1;DYNC1H1;PLEK;NCKAP1L;SORBS3;NCK1
regulation of programmed cell death (GO:0043067)	19/268	0.105008	0.436775	1.40128	3.15809	MAP3K2;CREBBP;RBM25;MAP3K1;STAT1;CFLAR;TNFRSF1B;SIRT1;CLU;TNFRSF1A;TAOK1;DIP2A;ATM;SGK3;TNFRSF14;LTBR;SGK1;INHA;MAP4K4
negative regulation of protein complex assembly (GO:0031333)	4/35	0.105984	0.436775	2.36239	5.3023	PTGER4;DDX3X;EP300;SORL1
regulation of mitotic spindle organization (GO:0060236)	4/35	0.105984	0.436775	2.36239	5.3023	DYNC1H1;STAG2;VPS4B;CLTC
regulation of ion transmembrane transport (GO:0034765)	4/35	0.105984	0.436775	2.36239	5.3023	P2RX7;KCNJ5;AHCYL1;AKAP9
positive regulation of ATPase activity (GO:0032781)	4/35	0.105984	0.436775	2.36239	5.3023	DHX9;TOR1AIP2;ATP1B1;TOR1AIP1
protein kinase B signaling (GO:0043491)	4/35	0.105984	0.436775	2.36239	5.3023	SETX;MDM2;IGF1;GAS6
lipid phosphorylation (GO:0046834)	4/35	0.105984	0.436775	2.36239	5.3023	EFR3A;PIK3R1;PIK3C2A;PI4K2A
erythrocyte differentiation (GO:0030218)	4/35	0.105984	0.436775	2.36239	5.3023	ATPIF1;NCKAP1L;IKZF1;INHA
positive regulation of DNA replication (GO:0045740)	4/35	0.105984	0.436775	2.36239	5.3023	DHX9;PDGFC;PDGFB;IGF1
regulation of MAPK cascade (GO:0043408)	15/203	0.10738	0.436775	1.46425	3.26729	CD74;CSF1R;SYK;PDGFB;IGF1;TNFRSF1B;MERTK;TNFRSF1A;P2RX7;SPRED1;CD4;AXL;MAPK1;LTBR;INHA
COPII vesicle coating (GO:0048208)	6/63	0.107658	0.436775	1.92829	4.29777	GOLGA2;SEC16A;CTSZ;CD59;CTSC;SEC31A
iron ion homeostasis (GO:0055072)	6/63	0.107658	0.436775	1.92829	4.29777	MT-RNR2;SLC11A2;IREB2;SLC40A1;HMOX1;CYBRD1
vesicle targeting, rough ER to cis-Golgi (GO:0048207)	6/63	0.107658	0.436775	1.92829	4.29777	GOLGA2;SEC16A;CTSZ;CD59;CTSC;SEC31A
regulation of viral genome replication (GO:0045069)	6/63	0.107658	0.436775	1.92829	4.29777	IFITM1;MAVS;DDX3X;LARP1;OAS1;PKN2
negative regulation of neuron apoptotic process (GO:0043524)	6/63	0.107658	0.436775	1.92829	4.29777	MEF2C;RASA1;APOE;HIF1A;CPEB4;LGMN
vesicle coating (GO:0006901)	6/63	0.107658	0.436775	1.92829	4.29777	GOLGA2;SEC16A;CTSZ;CD59;CTSC;SEC31A
positive regulation of posttranscriptional gene silencing (GO:0060148)	2/11	0.108502	0.436775	4.06542	9.02923	DHX9;PUM2
atrial septum morphogenesis (GO:0060413)	2/11	0.108502	0.436775	4.06542	9.02923	NOTCH2;BMPR2
regulation of histone H3-K9 methylation (GO:0051570)	2/11	0.108502	0.436775	4.06542	9.02923	ATRX;SIRT1
positive regulation by host of viral process (GO:0044794)	2/11	0.108502	0.436775	4.06542	9.02923	NUCKS1;APOE
import across plasma membrane (GO:0098739)	2/11	0.108502	0.436775	4.06542	9.02923	KCNJ5;ATP1B1
negative regulation of fatty acid biosynthetic process (GO:0045717)	2/11	0.108502	0.436775	4.06542	9.02923	PIBF1;SIRT1
calcineurin-NFAT signaling cascade (GO:0033173)	2/11	0.108502	0.436775	4.06542	9.02923	PPP3CA;PPP3R1
regulation of long-term neuronal synaptic plasticity (GO:0048169)	2/11	0.108502	0.436775	4.06542	9.02923	SYNGR1;NPTN
regulation of phosphorylation of RNA polymerase II C-terminal domain (GO:1901407)	2/11	0.108502	0.436775	4.06542	9.02923	CCNT2;BRD4
stress granule assembly (GO:0034063)	2/11	0.108502	0.436775	4.06542	9.02923	DYNC1H1;DDX3X
positive regulation of mesenchymal cell proliferation (GO:0002053)	2/11	0.108502	0.436775	4.06542	9.02923	STAT1;TGFBR2
negative regulation of histone acetylation (GO:0035067)	2/11	0.108502	0.436775	4.06542	9.02923	ZNF451;SIRT1
transcytosis (GO:0045056)	2/11	0.108502	0.436775	4.06542	9.02923	LRP1;CLTC
response to sterol (GO:0036314)	2/11	0.108502	0.436775	4.06542	9.02923	TGFBR1;TGFBR2
macrophage differentiation (GO:0030225)	2/11	0.108502	0.436775	4.06542	9.02923	CSF1R;SIRT1
histone mRNA catabolic process (GO:0071044)	2/11	0.108502	0.436775	4.06542	9.02923	PAPD4;ATM
icosanoid biosynthetic process (GO:0046456)	2/11	0.108502	0.436775	4.06542	9.02923	LTC4S;FADS1
progesterone metabolic process (GO:0042448)	2/11	0.108502	0.436775	4.06542	9.02923	DHRS9;CYP17A1
protein kinase C signaling (GO:0070528)	2/11	0.108502	0.436775	4.06542	9.02923	PLEK;PDGFB
regulation of cholesterol esterification (GO:0010872)	2/11	0.108502	0.436775	4.06542	9.02923	APOA1;APOE
methionine metabolic process (GO:0006555)	2/11	0.108502	0.436775	4.06542	9.02923	AHCYL1;MTHFR
negative regulation of intrinsic apoptotic signaling pathway in response to DNA damage by p53 class mediator (GO:1902166)	2/11	0.108502	0.436775	4.06542	9.02923	CD74;SIRT1
inhibition of cysteine-type endopeptidase activity involved in apoptotic process (GO:1990001)	2/11	0.108502	0.436775	4.06542	9.02923	XIAP;BIRC6
low-density lipoprotein receptor particle metabolic process (GO:0032799)	2/11	0.108502	0.436775	4.06542	9.02923	CLTC;AP2A2
response to thyroid hormone (GO:0097066)	2/11	0.108502	0.436775	4.06542	9.02923	CTSL;KLF9
embryonic hemopoiesis (GO:0035162)	2/11	0.108502	0.436775	4.06542	9.02923	KMT2A;TGFBR2
hemidesmosome assembly (GO:0031581)	2/11	0.108502	0.436775	4.06542	9.02923	ITGA6;PLEC
midbrain dopaminergic neuron differentiation (GO:1904948)	2/11	0.108502	0.436775	4.06542	9.02923	FZD1;CTNNB1
cardiac muscle cell membrane repolarization (GO:0099622)	2/11	0.108502	0.436775	4.06542	9.02923	KCNJ5;ATP1B1
positive regulation of interferon-gamma biosynthetic process (GO:0045078)	2/11	0.108502	0.436775	4.06542	9.02923	EBI3;TLR7
hepatocyte growth factor receptor signaling pathway (GO:0048012)	2/11	0.108502	0.436775	4.06542	9.02923	NRP1;HGF
microtubule anchoring at microtubule organizing center (GO:0072393)	2/11	0.108502	0.436775	4.06542	9.02923	NIN;HOOK3
Golgi ribbon formation (GO:0090161)	2/11	0.108502	0.436775	4.06542	9.02923	GOLGA2;STX16
cell-substrate junction assembly (GO:0007044)	2/11	0.108502	0.436775	4.06542	9.02923	ITGA6;PLEC
positive regulation of tumor necrosis factor secretion (GO:1904469)	2/11	0.108502	0.436775	4.06542	9.02923	MAVS;DHX9
regulation of non-canonical Wnt signaling pathway (GO:2000050)	2/11	0.108502	0.436775	4.06542	9.02923	SFRP1;RNF213
myeloid cell activation involved in immune response (GO:0002275)	2/11	0.108502	0.436775	4.06542	9.02923	SYK;DOCK2
lipid homeostasis (GO:0055088)	5/49	0.109008	0.438279	2.0811	4.6124	APOA1;NR1D2;APOE;SIRT1;USF2
response to lipid (GO:0033993)	11/140	0.111921	0.448901	1.56369	3.42443	IRAK1;VPS4B;ERBIN;CTNNB1;TNFRSF14;NR1D2;CD36;LTBR;TNFRSF1B;TLR4;TNFRSF1A
regulation of cellular component organization (GO:0051128)	11/140	0.111921	0.448901	1.56369	3.42443	LATS1;KIAA1109;RAB5B;ITCH;SPARC;ZFYVE16;FMNL2;RAB14;AAK1;SGK3;SGK1
circulatory system development (GO:0072359)	9/109	0.113146	0.450956	1.64974	3.5949	MEF2A;AKAP13;MEF2C;NIPBL;ADAP2;PDGFB;TAB2;TGFBR1;TGFBR2
homophilic cell adhesion via plasma membrane adhesion molecules (GO:0007156)	6/64	0.113897	0.450956	1.89495	4.11671	CD84;GYPC;CADM1;NPTN;PECAM1;PLXNB2
positive regulation of cell adhesion (GO:0045785)	6/64	0.113897	0.450956	1.89495	4.11671	CXCL12;SYK;SIRPA;ADAM9;PTPRJ;NCKAP1L
protein K48-linked deubiquitination (GO:0071108)	3/23	0.114275	0.450956	2.74522	5.95477	USP8;VCPIP1;USP33
folic acid-containing compound metabolic process (GO:0006760)	3/23	0.114275	0.450956	2.74522	5.95477	ATPIF1;MTHFR;FOLR2
cellular response to interleukin-6 (GO:0071354)	3/23	0.114275	0.450956	2.74522	5.95477	STAT1;IL6ST;IL6R
response to alkaloid (GO:0043279)	3/23	0.114275	0.450956	2.74522	5.95477	RYR1;HMOX1;MAPK1
positive regulation of ion transmembrane transporter activity (GO:0032414)	3/23	0.114275	0.450956	2.74522	5.95477	WNK1;AKAP9;ATP1B1
positive regulation of cell junction assembly (GO:1901890)	3/23	0.114275	0.450956	2.74522	5.95477	NRP1;SFRP1;PTPRJ
cellular response to catecholamine stimulus (GO:0071870)	3/23	0.114275	0.450956	2.74522	5.95477	NR4A3;GNG2;MAPK1
cholesterol efflux (GO:0033344)	3/23	0.114275	0.450956	2.74522	5.95477	SOAT1;APOA1;APOE
mRNA catabolic process (GO:0006402)	4/36	0.114608	0.450956	2.28844	4.9573	AGO3;AGO4;RC3H1;ZFP36L2
plasma membrane organization (GO:0007009)	4/36	0.114608	0.450956	2.28844	4.9573	P2RX7;EPB41L3;MYOF;SNX9
epithelial cell migration (GO:0010631)	4/36	0.114608	0.450956	2.28844	4.9573	NRP1;ZEB2;PLXND1;PKN2
acylglycerol metabolic process (GO:0006639)	4/36	0.114608	0.450956	2.28844	4.9573	PLA2G16;SEL1L;APOE;MGLL
cardiac muscle contraction (GO:0060048)	4/36	0.114608	0.450956	2.28844	4.9573	GAA;ATP1B1;SCN1B;TTN
regulation of transforming growth factor beta receptor signaling pathway (GO:0017015)	7/79	0.115352	0.453342	1.78131	3.84722	ZNF451;DAB2;PDPK1;SIRT1;TGFBR1;TGFBR2;SNX6
wound healing (GO:0042060)	5/50	0.116254	0.45581	2.03474	4.37872	MACF1;MYOF;HMOX1;MIA3;TGFBR1
receptor internalization (GO:0031623)	5/50	0.116254	0.45581	2.03474	4.37872	SYK;LRP1;CD81;CLTC;CD36
positive regulation of MAPK cascade (GO:0043410)	20/289	0.117144	0.458755	1.36524	2.92756	NOTCH2;NRP1;CD74;CSF1R;PDGFB;TREM2;IGF1;TNFRSF1B;MERTK;TNFRSF1A;CD4;CCL8;GPNMB;IRAK1;AXL;TAOK1;PDGFC;CD36;LTBR;GAS6
cellular response to hormone stimulus (GO:0032870)	7/80	0.121108	0.467091	1.75681	3.70876	NCOA1;NCOA2;MEF2C;NR4A3;CTSL;KLF9;NR3C1
negative regulation of MAPK cascade (GO:0043409)	7/80	0.121108	0.467091	1.75681	3.70876	P2RX7;SPRED1;PAQR3;PTPRJ;APOE;TLR4;SORL1
regulation of DNA repair (GO:0006282)	4/37	0.123529	0.467091	2.21898	4.6405	DHX9;UBR5;TRIP12;SIRT1
regulation of osteoclast differentiation (GO:0045670)	4/37	0.123529	0.467091	2.21898	4.6405	NOTCH2;MAFB;FAM213A;TLR4
regulation of metal ion transport (GO:0010959)	4/37	0.123529	0.467091	2.21898	4.6405	P2RX7;PER1;CD4;WNK1
positive regulation of multi-organism process (GO:0043902)	4/37	0.123529	0.467091	2.21898	4.6405	ANKRD17;VPS4B;DDX60;PUM2
response to organonitrogen compound (GO:0010243)	5/51	0.123722	0.467091	1.9904	4.15938	TRPM2;AMFR;SEL1L;TRIM25;MARCH6
regulation of telomere maintenance via telomerase (GO:0032210)	5/51	0.123722	0.467091	1.9904	4.15938	TNKS2;TINF2;NEK7;MAPK1;ATM
positive regulation of protein metabolic process (GO:0051247)	8/96	0.125394	0.467091	1.66584	3.45879	ITCH;LRP1;ROCK2;TIPARP;WWP1;APOE;CLU;SORL1
positive regulation of histone methylation (GO:0031062)	3/24	0.125823	0.467091	2.61435	5.41925	KMT2A;CTNNB1;SIRT1
negative regulation of G1/S transition of mitotic cell cycle (GO:2000134)	3/24	0.125823	0.467091	2.61435	5.41925	GPNMB;PRKDC;ZNF655
cellular modified amino acid biosynthetic process (GO:0042398)	3/24	0.125823	0.467091	2.61435	5.41925	SLC27A1;GATM;ATPIF1
negative regulation of sequestering of calcium ion (GO:0051283)	3/24	0.125823	0.467091	2.61435	5.41925	RYR1;TRPM2;ITPR2
receptor catabolic process (GO:0032801)	3/24	0.125823	0.467091	2.61435	5.41925	CLTC;AP2A2;LGMN
positive regulation of vascular endothelial growth factor production (GO:0010575)	3/24	0.125823	0.467091	2.61435	5.41925	C3;IL6ST;HIF1A
negative regulation of interleukin-6 production (GO:0032715)	3/24	0.125823	0.467091	2.61435	5.41925	NCKAP1L;GAS6;TLR4
proteoglycan biosynthetic process (GO:0030166)	3/24	0.125823	0.467091	2.61435	5.41925	BMPR2;IGF1;GAL3ST4
negative regulation of T cell proliferation (GO:0042130)	3/24	0.125823	0.467091	2.61435	5.41925	PRNP;GPNMB;RC3H1
regulation of cellular senescence (GO:2000772)	3/24	0.125823	0.467091	2.61435	5.41925	VASH1;SIRT1;YPEL3
positive regulation of neutrophil chemotaxis (GO:0090023)	3/24	0.125823	0.467091	2.61435	5.41925	CD74;CAMK1D;NCKAP1L
regulation of actin filament bundle assembly (GO:0032231)	3/24	0.125823	0.467091	2.61435	5.41925	PTGER4;ROCK2;PLEK
regulation of double-strand break repair via nonhomologous end joining (GO:2001032)	2/12	0.125891	0.467091	3.65869	7.58205	DTX3L;USP51
regulation of intrinsic apoptotic signaling pathway in response to DNA damage by p53 class mediator (GO:1902165)	2/12	0.125891	0.467091	3.65869	7.58205	CD74;SIRT1
viral RNA genome replication (GO:0039694)	2/12	0.125891	0.467091	3.65869	7.58205	EEA1;ROCK2
phospholipid efflux (GO:0033700)	2/12	0.125891	0.467091	3.65869	7.58205	APOA1;APOE
mitochondrion transport along microtubule (GO:0047497)	2/12	0.125891	0.467091	3.65869	7.58205	HIF1A;LRPPRC
positive regulation of potassium ion transmembrane transporter activity (GO:1901018)	2/12	0.125891	0.467091	3.65869	7.58205	AKAP9;ATP1B1
regulation of bone remodeling (GO:0046850)	2/12	0.125891	0.467091	3.65869	7.58205	CSF1R;SFRP1
regulation of interleukin-8 biosynthetic process (GO:0045414)	2/12	0.125891	0.467091	3.65869	7.58205	TLR7;TLR4
spliceosomal tri-snRNP complex assembly (GO:0000244)	2/12	0.125891	0.467091	3.65869	7.58205	PRPF8;SRSF10
cargo loading into COPII-coated vesicle (GO:0090110)	2/12	0.125891	0.467091	3.65869	7.58205	MIA3;SEC31A
cytoplasmic translational initiation (GO:0002183)	2/12	0.125891	0.467091	3.65869	7.58205	EIF2S3;EIF3A
negative regulation of interleukin-1 secretion (GO:0050711)	2/12	0.125891	0.467091	3.65869	7.58205	APOA1;GAS6
regulation of vascular endothelial cell proliferation (GO:1905562)	2/12	0.125891	0.467091	3.65869	7.58205	MEF2C;PDPK1
positive regulation of mRNA metabolic process (GO:1903313)	2/12	0.125891	0.467091	3.65869	7.58205	KHSRP;RC3H1
negative regulation of interleukin-12 production (GO:0032695)	2/12	0.125891	0.467091	3.65869	7.58205	PIBF1;CMKLR1
calcineurin-mediated signaling (GO:0097720)	2/12	0.125891	0.467091	3.65869	7.58205	PPP3CA;PPP3R1
positive regulation of SMAD protein import into nucleus (GO:0060391)	2/12	0.125891	0.467091	3.65869	7.58205	DAB2;TGFBR1
regulation of mesenchymal cell proliferation (GO:0010464)	2/12	0.125891	0.467091	3.65869	7.58205	STAT1;TGFBR2
histone H3-K9 demethylation (GO:0033169)	2/12	0.125891	0.467091	3.65869	7.58205	KDM3A;JMJD1C
skeletal myofibril assembly (GO:0014866)	2/12	0.125891	0.467091	3.65869	7.58205	CFLAR;TTN
regulation of viral life cycle (GO:1903900)	2/12	0.125891	0.467091	3.65869	7.58205	VPS4B;TRIM25
retinol metabolic process (GO:0042572)	2/12	0.125891	0.467091	3.65869	7.58205	DHRS9;DHRS3
entry of bacterium into host cell (GO:0035635)	2/12	0.125891	0.467091	3.65869	7.58205	CTNND1;CTNNB1
Golgi localization (GO:0051645)	2/12	0.125891	0.467091	3.65869	7.58205	ARHGAP21;HOOK3
regulation of cholesterol storage (GO:0010885)	2/12	0.125891	0.467091	3.65869	7.58205	MSR1;SREBF2
endochondral bone morphogenesis (GO:0060350)	2/12	0.125891	0.467091	3.65869	7.58205	MEF2C;BMPR2
positive regulation of macromolecule metabolic process (GO:0010604)	19/276	0.128655	0.476812	1.35708	2.78285	MEF2C;DDX3X;DTX3L;ROCK2;PDGFB;IGF1;HIF1A;CLU;TGFBR1;TTN;P2RX7;ITCH;TBC1D5;UBR5;MAPK1;CD36;GAS6;CD46;TLR4
transmembrane receptor protein serine/threonine kinase signaling pathway (GO:0007178)	11/144	0.128944	0.477311	1.51634	3.10604	ZFYVE16;COL1A2;BMPR2;IRAK1;USP9X;ADAM9;INHA;SMAD5;SIRT1;TGFBR1;TGFBR2
cellular protein localization (GO:0034613)	22/327	0.129077	0.477311	1.32456	2.71183	CD74;RAB5B;COPA;TBC1D9B;STX16;CLTC;STX7;SNX13;TBC1D9;NIPBL;ZFYVE16;TBC1D4;RAB14;TBC1D5;EPB41L3;CTNNB1;SNX9;WLS;SEC31A;SNX6;TMED4;RAB8B
protein localization to organelle (GO:0033365)	8/97	0.130855	0.483347	1.64704	3.34953	ACAP2;TIA1;DDX3X;DHX9;PAQR3;MDM2;SORL1;TOR1AIP1
positive regulation of MAP kinase activity (GO:0043406)	13/177	0.131389	0.483769	1.45374	2.95051	MAP3K2;CD81;KIDINS220;PDGFB;IGF1;TGFBR1;IRAK1;TAOK1;PDGFC;ADAM9;MAPK1;TAB2;TLR4
plasma membrane bounded cell projection morphogenesis (GO:0120039)	5/52	0.131407	0.483769	1.94795	3.95329	EPB41L3;NCKAP1L;DICER1;SGK1;MAP4K4
triglyceride metabolic process (GO:0006641)	5/52	0.131407	0.483769	1.94795	3.95329	PLA2G16;SEL1L;APOA1;APOE;SIRT1
negative regulation of intracellular signal transduction (GO:1902532)	12/161	0.132627	0.48605	1.47675	2.98335	P2RX7;PREX1;PER1;SPRED1;DDX3X;STAT1;RIOK3;PLEK;MDM2;PTPRJ;SIRT1;CD2AP
positive regulation of DNA repair (GO:0045739)	4/38	0.132735	0.48605	2.1536	4.34899	SLF2;DHX9;SIRT1;SPIDR
positive regulation of neuron death (GO:1901216)	4/38	0.132735	0.48605	2.1536	4.34899	PRNP;CTNNB1;CLU;TLR4
positive regulation of kinase activity (GO:0033674)	9/113	0.132842	0.48605	1.58595	3.20139	CSF1R;CD74;CD4;AXL;SNX9;TAB2;LCP2;GAS6;MERTK
negative regulation of NF-kappaB transcription factor activity (GO:0032088)	7/82	0.133052	0.48605	1.70978	3.44866	CYLD;USP7;ITCH;IRAK1;ERBIN;SIRT1;CMKLR1
positive regulation of protein secretion (GO:0050714)	7/82	0.133052	0.48605	1.70978	3.44866	PTGER4;CADM1;ADAM9;IGF1;WLS;HLA-E;TTN
positive regulation of cell cycle arrest (GO:0071158)	7/82	0.133052	0.48605	1.70978	3.44866	PLAGL1;CNOT2;MDM2;EP300;ARID3A;ATM;MDM4
negative regulation of protein serine/threonine kinase activity (GO:0071901)	6/67	0.133667	0.48669	1.80147	3.62527	LATS1;PAQR3;PTPRJ;APOE;SIRT1;SORL1
negative regulation of protein binding (GO:0032091)	6/67	0.133667	0.48669	1.80147	3.62527	GOLGA2;DAB2;USP33;CTSZ;PDGFB;SORL1
extrinsic apoptotic signaling pathway (GO:0097191)	6/67	0.133667	0.48669	1.80147	3.62527	DDX3X;PDPK1;KIAA0141;HIPK1;IL6R;TNFRSF1A
mRNA splicing, via spliceosome (GO:0000398)	18/261	0.134642	0.489702	1.3594	2.72579	SRRM2;DDX17;SPEN;SNRPN;SCAF11;DHX9;HNRNPR;PRPF40A;PRPF8;U2SURP;PNN;PABPN1;HNRNPH1;HNRNPD;CDK13;SF3B1;SRSF10;RBM5
histone modification (GO:0016570)	8/98	0.136436	0.494026	1.62865	3.24411	USP36;CREBBP;TBL1XR1;KAT6A;HUWE1;EP300;USP51;SIRT1
regulation of spindle assembly (GO:0090169)	3/25	0.137767	0.494026	2.49539	4.94633	DYNC1H1;STAG2;VPS4B
regulation of protein ubiquitination involved in ubiquitin-dependent protein catabolic process (GO:2000058)	3/25	0.137767	0.494026	2.49539	4.94633	LATS1;UBE3A;CLU
in utero embryonic development (GO:0001701)	3/25	0.137767	0.494026	2.49539	4.94633	MBNL1;CHD7;TGFBR1
regulation of interleukin-10 production (GO:0032653)	3/25	0.137767	0.494026	2.49539	4.94633	CD46;PIBF1;TLR4
positive regulation of leukocyte mediated cytotoxicity (GO:0001912)	3/25	0.137767	0.494026	2.49539	4.94633	CADM1;STX7;HLA-E
regulation of lamellipodium assembly (GO:0010591)	3/25	0.137767	0.494026	2.49539	4.94633	FSCN1;WASF2;SSH1
regulation of apoptotic signaling pathway (GO:2001233)	3/25	0.137767	0.494026	2.49539	4.94633	CYLD;SGMS1;TGFBR1
regulation of viral release from host cell (GO:1902186)	3/25	0.137767	0.494026	2.49539	4.94633	TRIM8;VPS4B;TRIM25
regulation of potassium ion transmembrane transporter activity (GO:1901016)	3/25	0.137767	0.494026	2.49539	4.94633	AKAP9;KCNAB1;ATP1B1
long-chain fatty acid transport (GO:0015909)	3/25	0.137767	0.494026	2.49539	4.94633	SLC27A1;APOE;CD36
positive regulation of neutrophil migration (GO:1902624)	3/25	0.137767	0.494026	2.49539	4.94633	CD74;CAMK1D;NCKAP1L
regulation of vascular smooth muscle cell proliferation (GO:1904705)	3/25	0.137767	0.494026	2.49539	4.94633	MEF2C;PDGFB;IGF1
negative regulation of neuron death (GO:1901215)	7/83	0.139235	0.497641	1.6872	3.32647	MEF2C;GPNMB;RASA1;APOE;SORL1;CPEB4;LGMN
positive regulation of cell motility (GO:2000147)	13/179	0.139556	0.497641	1.43607	2.82804	SPAG9;CSF1R;HGF;PDGFB;IGF1;SYNE2;TGFBR1;DAB2;CXCL12;GPNMB;RUFY3;PDGFC;ITGA6
regulation of actin filament polymerization (GO:0030833)	6/68	0.140597	0.497641	1.77232	3.47704	LATS1;FCHSD2;RASA1;ARHGAP18;NCKAP1L;NCK1
T cell receptor signaling pathway (GO:0050852)	12/163	0.141271	0.497641	1.45703	2.85151	HLA-DRB5;CD4;FBXW11;PDPK1;TAB2;PTPRJ;LCP2;PIK3R1;HLA-DQA2;HLA-DQB2;HLA-DPA1;NCK1
regulation of alternative mRNA splicing, via spliceosome (GO:0000381)	4/39	0.142211	0.497641	2.09196	4.08025	DDX17;RBM25;MBNL1;RBM5
positive regulation of fat cell differentiation (GO:0045600)	4/39	0.142211	0.497641	2.09196	4.08025	SFRP1;CREBL2;WDFY2;CMKLR1
positive regulation of reactive oxygen species metabolic process (GO:2000379)	4/39	0.142211	0.497641	2.09196	4.08025	PDGFB;CD36;TLR4;TGFBR2
regulation of plasma membrane bounded cell projection assembly (GO:0120032)	4/39	0.142211	0.497641	2.09196	4.08025	TRPM2;CYLD;FSCN1;SSH1
ER to Golgi vesicle-mediated transport (GO:0006888)	13/180	0.143742	0.497641	1.4274	2.76878	DYNC1H1;COPA;DCTN4;CTSZ;MIA3;GOLGA2;GOLGB1;TRAPPC11;CD59;GAS6;CTSC;SEC31A;TMED4
positive regulation of histone H3-K4 methylation (GO:0051571)	2/13	0.143876	0.497641	3.3259	6.44827	KMT2A;CTNNB1
regulation of acyl-CoA biosynthetic process (GO:0050812)	2/13	0.143876	0.497641	3.3259	6.44827	PDPR;PDK4
regulation of granulocyte chemotaxis (GO:0071622)	2/13	0.143876	0.497641	3.3259	6.44827	CAMK1D;CMKLR1
positive regulation of glycogen biosynthetic process (GO:0045725)	2/13	0.143876	0.497641	3.3259	6.44827	EPM2AIP1;IGF1
positive regulation of T cell mediated cytotoxicity (GO:0001916)	2/13	0.143876	0.497641	3.3259	6.44827	STX7;HLA-E
myelination in peripheral nervous system (GO:0022011)	2/13	0.143876	0.497641	3.3259	6.44827	ADGRG6;DICER1
regulation of acetyl-CoA biosynthetic process from pyruvate (GO:0010510)	2/13	0.143876	0.497641	3.3259	6.44827	PDPR;PDK4
atrial septum development (GO:0003283)	2/13	0.143876	0.497641	3.3259	6.44827	NOTCH2;BMPR2
pathway-restricted SMAD protein phosphorylation (GO:0060389)	2/13	0.143876	0.497641	3.3259	6.44827	TGFBR1;TGFBR2
copper ion homeostasis (GO:0055070)	2/13	0.143876	0.497641	3.3259	6.44827	PRNP;XIAP
tetrahydrofolate metabolic process (GO:0046653)	2/13	0.143876	0.497641	3.3259	6.44827	ATPIF1;MTHFR
positive regulation of lamellipodium assembly (GO:0010592)	2/13	0.143876	0.497641	3.3259	6.44827	FSCN1;WASF2
triglyceride-rich lipoprotein particle remodeling (GO:0034370)	2/13	0.143876	0.497641	3.3259	6.44827	APOA1;APOE
mammary gland epithelium development (GO:0061180)	2/13	0.143876	0.497641	3.3259	6.44827	LATS1;CSF1R
regulation of transcription initiation from RNA polymerase II promoter (GO:0060260)	2/13	0.143876	0.497641	3.3259	6.44827	ATF7IP;ZNF451
regulation of leukocyte migration (GO:0002685)	2/13	0.143876	0.497641	3.3259	6.44827	HMOX1;MIA3
response to fatty acid (GO:0070542)	2/13	0.143876	0.497641	3.3259	6.44827	PDK4;CD36
regulation of cellular carbohydrate metabolic process (GO:0010675)	2/13	0.143876	0.497641	3.3259	6.44827	PDK4;SIRT1
response to iron ion (GO:0010039)	2/13	0.143876	0.497641	3.3259	6.44827	SLC11A2;HIF1A
cellular response to exogenous dsRNA (GO:0071360)	2/13	0.143876	0.497641	3.3259	6.44827	MAVS;DHX9
positive regulation of sodium ion transport (GO:0010765)	2/13	0.143876	0.497641	3.3259	6.44827	AHCYL1;SCN1B
glycerolipid catabolic process (GO:0046503)	2/13	0.143876	0.497641	3.3259	6.44827	GPCPD1;MGLL
renal absorption (GO:0070293)	2/13	0.143876	0.497641	3.3259	6.44827	HBB;SGK1
positive regulation of actin nucleation (GO:0051127)	2/13	0.143876	0.497641	3.3259	6.44827	CYFIP1;ABI2
regulation of axon guidance (GO:1902667)	2/13	0.143876	0.497641	3.3259	6.44827	NRP1;ZSWIM6
positive regulation of immune response (GO:0050778)	5/54	0.147396	0.509237	1.86825	3.57701	DHX9;RIOK3;IL6ST;CD46;SIRT1
regulation of endothelial cell migration (GO:0010594)	6/69	0.147689	0.509237	1.74409	3.33583	NRP1;BMPR2;SPARC;ROCK2;VASH1;DCN
response to organic cyclic compound (GO:0014070)	6/69	0.147689	0.509237	1.74409	3.33583	TRPM2;SFRP1;TIPARP;HMOX1;MAPK1;CTNNB1
cellular response to hypoxia (GO:0071456)	10/132	0.14838	0.511086	1.5022	2.86617	SFRP1;CREBBP;HP1BP3;MDM2;EP300;HMOX1;MDM4;BACH1;HIF1A;SIRT1
chromatin remodeling (GO:0006338)	9/116	0.148711	0.511697	1.54124	2.93721	SMARCC1;SMARCC2;ATRX;TNRC18;CHD4;SMARCA1;ARID1A;SMARCA2;BPTF
response to growth factor (GO:0070848)	3/26	0.150078	0.512603	2.38677	4.52675	SFRP1;PDGFB;CTNNB1
regulation of NF-kappaB import into nucleus (GO:0042345)	3/26	0.150078	0.512603	2.38677	4.52675	CYLD;TLR7;TLR4
positive regulation of granulocyte chemotaxis (GO:0071624)	3/26	0.150078	0.512603	2.38677	4.52675	CD74;CAMK1D;NCKAP1L
internal peptidyl-lysine acetylation (GO:0018393)	3/26	0.150078	0.512603	2.38677	4.52675	CREBBP;KAT6A;EP300
regulation of microtubule-based process (GO:0032886)	3/26	0.150078	0.512603	2.38677	4.52675	MACF1;CYLD;TAOK1
regulation of T cell receptor signaling pathway (GO:0050856)	3/26	0.150078	0.512603	2.38677	4.52675	PRNP;RC3H1;PTPRJ
positive regulation of glucose import (GO:0046326)	3/26	0.150078	0.512603	2.38677	4.52675	CREBL2;PIK3R1;IGF1
regulation of mitotic cell cycle (GO:0007346)	12/165	0.150211	0.512603	1.43783	2.72572	MAP3K2;CYLD;DYNC1H1;MAP3K1;TAOK1;NEK7;CLTC;MDM2;PKN2;CDK13;SIRT1;MAP4K4
positive regulation of Ras protein signal transduction (GO:0046579)	4/40	0.151946	0.515844	2.03374	3.83204	NOTCH2;AKAP13;APOA1;IGF1
positive regulation of mitotic cell cycle phase transition (GO:1901992)	4/40	0.151946	0.515844	2.03374	3.83204	ANKRD17;DDX3X;VPS4B;BRD4
response to peptide hormone (GO:0043434)	4/40	0.151946	0.515844	2.03374	3.83204	EPM2AIP1;STAT1;IGF1;SIRT1
regulation of ATPase activity (GO:0043462)	4/40	0.151946	0.515844	2.03374	3.83204	ATPIF1;TOR1AIP2;ATP1B1;TOR1AIP1
positive regulation of epithelial to mesenchymal transition (GO:0010718)	4/40	0.151946	0.515844	2.03374	3.83204	DAB2;CTNNB1;TGFBR1;TGFBR2
heart development (GO:0007507)	11/149	0.152094	0.515844	1.46102	2.75147	MEF2A;AKAP13;MEF2C;NIPBL;ADAP2;BMPR2;CHD7;PDGFB;TAB2;TGFBR1;TGFBR2
Fc-epsilon receptor signaling pathway (GO:0038095)	13/182	0.152314	0.516062	1.41036	2.65403	MAP3K1;SYK;FBXW11;PDPK1;PIK3R1;MAPK10;PPP3CA;PPP3R1;NR4A3;IGKC;MAPK1;TAB2;LCP2
activation of MAPK activity (GO:0000187)	9/117	0.154203	0.521929	1.52689	2.8545	MAP3K2;SPAG9;IRAK1;CD81;TAOK1;MAPK1;TAB2;IGF1;TLR4
stress-activated protein kinase signaling cascade (GO:0031098)	6/70	0.15494	0.523889	1.71675	3.20126	MAP3K2;MAP3K1;FBXW11;TAOK1;MAPK1;MAP4K4
regulation of cellular catabolic process (GO:0031329)	5/55	0.155686	0.525342	1.83078	3.4051	USP33;PSAP;LONP2;EP300;ATM
fat cell differentiation (GO:0045444)	5/55	0.155686	0.525342	1.83078	3.4051	EGR2;NR4A3;EP300;OSBPL11;SIRT1
regulation of peptidyl-serine phosphorylation (GO:0033135)	7/86	0.158592	0.527617	1.62287	2.98838	LATS1;CMC4;PAQR3;AKAP9;CREBL2;GAS6;NCK1
negative regulation of cell projection organization (GO:0031345)	4/41	0.161924	0.527617	1.97867	3.60242	PRNP;PAQR3;APOE;ITM2C
regulation of stress-activated MAPK cascade (GO:0032872)	4/41	0.161924	0.527617	1.97867	3.60242	PER1;TAOK1;MAPK1;MAP4K4
positive regulation of ERK1 and ERK2 cascade (GO:0070374)	14/201	0.162258	0.527617	1.37267	2.4963	NOTCH2;NRP1;CD74;CSF1R;PDGFB;TREM2;MERTK;CD4;CCL8;GPNMB;AXL;PDGFC;CD36;GAS6
regulation of Golgi organization (GO:1903358)	2/14	0.162351	0.527617	3.04858	5.54232	AKAP9;MAPK1
myeloid dendritic cell activation (GO:0001773)	2/14	0.162351	0.527617	3.04858	5.54232	DOCK2;TGFBR2
regulation of extracellular matrix disassembly (GO:0010715)	2/14	0.162351	0.527617	3.04858	5.54232	LRP1;FSCN1
regulation of calcineurin-NFAT signaling cascade (GO:0070884)	2/14	0.162351	0.527617	3.04858	5.54232	PRNP;IGF1
regulation of monocyte differentiation (GO:0045655)	2/14	0.162351	0.527617	3.04858	5.54232	CD74;CD4
N-acetylglucosamine metabolic process (GO:0006044)	2/14	0.162351	0.527617	3.04858	5.54232	MGEA5;GNPDA1
regulation of defense response to virus (GO:0050688)	2/14	0.162351	0.527617	3.04858	5.54232	ITCH;DHX9
positive regulation of glycogen metabolic process (GO:0070875)	2/14	0.162351	0.527617	3.04858	5.54232	EPM2AIP1;IGF1
cell migration involved in sprouting angiogenesis (GO:0002042)	2/14	0.162351	0.527617	3.04858	5.54232	NRP1;EGR3
smooth muscle contraction (GO:0006939)	2/14	0.162351	0.527617	3.04858	5.54232	ROCK2;PIK3C2A
regulation of ventricular cardiac muscle cell membrane repolarization (GO:0060307)	2/14	0.162351	0.527617	3.04858	5.54232	AKAP9;SCN1B
neutrophil activation (GO:0042119)	2/14	0.162351	0.527617	3.04858	5.54232	PREX1;SYK
positive regulation of DNA damage response, signal transduction by p53 class mediator (GO:0043517)	2/14	0.162351	0.527617	3.04858	5.54232	SPRED1;ATM
necroptotic process (GO:0070266)	2/14	0.162351	0.527617	3.04858	5.54232	CYLD;TLR4
positive regulation of vascular smooth muscle cell proliferation (GO:1904707)	2/14	0.162351	0.527617	3.04858	5.54232	PDGFB;IGF1
fatty acid transport (GO:0015908)	2/14	0.162351	0.527617	3.04858	5.54232	SLC27A1;APOE
negative regulation of smooth muscle cell migration (GO:0014912)	2/14	0.162351	0.527617	3.04858	5.54232	MEF2C;LRP1
histone H4-K16 acetylation (GO:0043984)	2/14	0.162351	0.527617	3.04858	5.54232	KMT2A;MSL1
regulation of protein modification by small protein conjugation or removal (GO:1903320)	2/14	0.162351	0.527617	3.04858	5.54232	ITCH;TGFBR1
regulation of mRNA catabolic process (GO:0061013)	2/14	0.162351	0.527617	3.04858	5.54232	KHSRP;RC3H1
regulation of adaptive immune response (GO:0002819)	2/14	0.162351	0.527617	3.04858	5.54232	IL6ST;SIRT1
negative regulation of T cell receptor signaling pathway (GO:0050860)	2/14	0.162351	0.527617	3.04858	5.54232	PRNP;PTPRJ
positive regulation of blood vessel diameter (GO:0097755)	2/14	0.162351	0.527617	3.04858	5.54232	BMPR2;HMOX1
negative regulation of hydrogen peroxide-induced cell death (GO:1903206)	2/14	0.162351	0.527617	3.04858	5.54232	NR4A3;HGF
regulation of nuclear-transcribed mRNA catabolic process, deadenylation-dependent decay (GO:1900151)	2/14	0.162351	0.527617	3.04858	5.54232	ZFP36L2;TNRC6B
myotube cell development (GO:0014904)	2/14	0.162351	0.527617	3.04858	5.54232	RYR1;IGF1
modulation by host of viral transcription (GO:0043921)	3/27	0.162723	0.527617	2.2872	4.15288	REST;EP300;NUCKS1
release of sequestered calcium ion into cytosol (GO:0051209)	3/27	0.162723	0.527617	2.2872	4.15288	RYR1;TRPM2;ITPR2
negative regulation of myeloid leukocyte differentiation (GO:0002762)	3/27	0.162723	0.527617	2.2872	4.15288	MAFB;INHA;TLR4
extrinsic apoptotic signaling pathway via death domain receptors (GO:0008625)	3/27	0.162723	0.527617	2.2872	4.15288	DDX3X;KIAA0141;TNFRSF1A
phosphatidylserine metabolic process (GO:0006658)	3/27	0.162723	0.527617	2.2872	4.15288	PLA2G16;SLC27A1;SERINC1
positive regulation of substrate adhesion-dependent cell spreading (GO:1900026)	3/27	0.162723	0.527617	2.2872	4.15288	NRP1;APOA1;TRIOBP
regulation of vascular endothelial growth factor production (GO:0010574)	3/27	0.162723	0.527617	2.2872	4.15288	C3;IL6ST;HIF1A
regulation of autophagy of mitochondrion (GO:1903146)	3/27	0.162723	0.527617	2.2872	4.15288	USP36;HTT;SREBF2
negative regulation of peptidyl-tyrosine phosphorylation (GO:0050732)	3/27	0.162723	0.527617	2.2872	4.15288	SFRP1;PARP14;PIBF1
leukocyte cell-cell adhesion (GO:0007159)	3/27	0.162723	0.527617	2.2872	4.15288	SYK;CD209;PECAM1
Fc receptor mediated stimulatory signaling pathway (GO:0002431)	10/135	0.163991	0.530732	1.46591	2.65029	CYFIP1;ACTR2;NR4A3;SYK;IGKC;MAPK1;NCKAP1L;PIK3R1;WASF2;NCK1
organonitrogen compound catabolic process (GO:1901565)	5/56	0.164164	0.530732	1.79479	3.24299	SIAH1;LNPEP;TPP1;CLN8;CTSD
phosphatidylinositol-mediated signaling (GO:0048015)	5/56	0.164164	0.530732	1.79479	3.24299	CSF1R;PTAFR;PIK3R1;IGF1;PIK3C2A
regulation of MAP kinase activity (GO:0043405)	7/87	0.165303	0.533896	1.6025	2.88445	IRAK1;PAQR3;PDGFC;PDGFB;PTPRJ;APOE;SORL1
negative regulation of cysteine-type endopeptidase activity (GO:2000117)	6/72	0.169896	0.547663	1.66455	2.95053	BEX3;DDX3X;HGF;XIAP;TNFRSF1B;GAS6
regulation of fat cell differentiation (GO:0045598)	6/72	0.169896	0.547663	1.66455	2.95053	SFRP1;CREBL2;WDFY2;SIRT1;ZFP36L2;CMKLR1
regulation of autophagy (GO:0010506)	14/203	0.170971	0.548037	1.358	2.39859	USP36;HGF;USP33;SREBF2;DCN;TPCN1;GOLGA2;TRIM8;PSAP;EP300;ATM;TAB2;ATP6V0A1;SNX6
macromolecular complex assembly (GO:0065003)	9/120	0.171258	0.548037	1.48538	2.62109	CD74;CREBBP;KMT2A;MDM2;NCKAP1L;MDM4;MDN1;CD2AP;TAPBP
enzyme linked receptor protein signaling pathway (GO:0007167)	9/120	0.171258	0.548037	1.48538	2.62109	CSF1R;CD4;BMPR2;IRAK1;SYK;CASS4;LCP2;IL6ST;MTSS1
regulation of ion transmembrane transporter activity (GO:0032412)	4/42	0.172133	0.548037	1.9265	3.38965	AHCYL1;WNK1;UTRN;SCN1B
regulation of interleukin-6 production (GO:0032675)	4/42	0.172133	0.548037	1.9265	3.38965	NCKAP1L;GAS6;IL6R;TLR4
negative regulation of translation (GO:0017148)	7/88	0.172139	0.548037	1.58263	2.78457	DDX3X;LARP1;YTHDF3;CNOT2;GIGYF2;TNRC6A;CPEB4
regulation of proteasomal ubiquitin-dependent protein catabolic process (GO:0032434)	7/88	0.172139	0.548037	1.58263	2.78457	RNF144B;NUB1;USP7;DAB2;MDM2;CLU;N4BP1
regulation of cellular response to stress (GO:0080135)	8/104	0.172333	0.548037	1.52638	2.68386	RANBP2;CREBBP;EP300;MAPK1;USP51;ATM;VASH1;SIRT1
peptide metabolic process (GO:0006518)	8/104	0.172333	0.548037	1.52638	2.68386	GSTM3;CPM;SPCS3;LAMP2;GSTA1;LNPEP;TPP1;GAS6
IRE1-mediated unfolded protein response (GO:0036498)	5/57	0.172821	0.548037	1.76018	3.09	CTDSP2;TPP1;TLN1;ADD1;SEC31A
I-kappaB kinase/NF-kappaB signaling (GO:0007249)	5/57	0.172821	0.548037	1.76018	3.09	ROCK2;TLR7;TAB2;TLR4;TNFRSF1A
cellular respiration (GO:0045333)	5/57	0.172821	0.548037	1.76018	3.09	MT-ND4;NR4A3;MT-CO1;MT-CO3;MT-ND1
protein homotetramerization (GO:0051289)	5/57	0.172821	0.548037	1.76018	3.09	RYR1;GOLGA2;ATPIF1;SAMHD1;GLS
regulation of glycolytic process (GO:0006110)	5/57	0.172821	0.548037	1.76018	3.09	PFKFB2;RANBP2;P2RX7;IGF1;HIF1A
positive regulation of cell death (GO:0010942)	5/57	0.172821	0.548037	1.76018	3.09	PRNP;LRP1;HBB;CD36;CLU
regulation of Rho protein signal transduction (GO:0035023)	5/57	0.172821	0.548037	1.76018	3.09	NRP1;AKAP13;APOA1;MYO9B;APOE
epidermal growth factor receptor signaling pathway (GO:0007173)	5/57	0.172821	0.548037	1.76018	3.09	PDPK1;ERBIN;PIK3R1;PIK3C2A;EPS15
muscle contraction (GO:0006936)	10/137	0.174824	0.549494	1.44268	2.516	RYR1;PABPN1;CALD1;ROCK2;MYOF;TLN1;UTRN;MYL9;SORBS3;TTN
regulation of TORC1 signaling (GO:1903432)	3/28	0.175672	0.549494	2.19559	3.81843	SESN3;SESN1;ATM
positive regulation of sprouting angiogenesis (GO:1903672)	3/28	0.175672	0.549494	2.19559	3.81843	PDPK1;HMOX1;PIK3C2A
chondrocyte differentiation (GO:0002062)	3/28	0.175672	0.549494	2.19559	3.81843	MEF2C;BMPR2;CREB3L2
positive regulation of extrinsic apoptotic signaling pathway (GO:2001238)	3/28	0.175672	0.549494	2.19559	3.81843	CYLD;SFRP1;LTBR
negative regulation of JNK cascade (GO:0046329)	3/28	0.175672	0.549494	2.19559	3.81843	PER1;ITCH;HIPK3
positive regulation of calcium-mediated signaling (GO:0050850)	3/28	0.175672	0.549494	2.19559	3.81843	HTT;TREM2;IGF1
triglyceride homeostasis (GO:0070328)	3/28	0.175672	0.549494	2.19559	3.81843	APOA1;APOE;SIRT1
positive regulation of lipid biosynthetic process (GO:0046889)	3/28	0.175672	0.549494	2.19559	3.81843	APOA1;CREBL2;APOE
ventricular septum development (GO:0003281)	3/28	0.175672	0.549494	2.19559	3.81843	BMPR2;TGFBR1;TGFBR2
protein K63-linked deubiquitination (GO:0070536)	3/28	0.175672	0.549494	2.19559	3.81843	USP8;CYLD;USP33
cellular response to hydrogen peroxide (GO:0070301)	3/28	0.175672	0.549494	2.19559	3.81843	SETX;TRPM2;SIRT1
aerobic respiration (GO:0009060)	3/28	0.175672	0.549494	2.19559	3.81843	MT-ND4;MT-CO1;MT-CO3
stimulatory C-type lectin receptor signaling pathway (GO:0002223)	9/121	0.17713	0.549494	1.47204	2.54792	CREBBP;SYK;FBXW11;CLEC7A;CD209;PDPK1;EP300;TAB2;PRKACB
positive regulation of proteasomal protein catabolic process (GO:1901800)	6/73	0.177592	0.549494	1.63962	2.83371	RNF144B;NUB1;DAB2;TMEM259;MDM2;CLU
positive regulation of inflammatory response (GO:0050729)	6/73	0.177592	0.549494	1.63962	2.83371	PTGER4;DHX9;TLR7;IL6ST;TLR4;TNFRSF1A
regulation of neuron apoptotic process (GO:0043523)	7/89	0.179094	0.549494	1.56325	2.68854	PRNP;MEF2C;RASA1;CTNNB1;APOE;CPEB4;LGMN
myotube differentiation (GO:0014902)	2/15	0.181215	0.549494	2.81393	4.80639	MEF2C;IGF1
apoptotic DNA fragmentation (GO:0006309)	2/15	0.181215	0.549494	2.81393	4.80639	H1F0;DICER1
maintenance of protein location in nucleus (GO:0051457)	2/15	0.181215	0.549494	2.81393	4.80639	MORC3;SYNE1
mitotic sister chromatid cohesion (GO:0007064)	2/15	0.181215	0.549494	2.81393	4.80639	NIPBL;POGZ
positive regulation of small GTPase mediated signal transduction (GO:0051057)	2/15	0.181215	0.549494	2.81393	4.80639	NOTCH2;IGF1
positive regulation of potassium ion transmembrane transport (GO:1901381)	2/15	0.181215	0.549494	2.81393	4.80639	AKAP9;ATP1B1
negative regulation of insulin secretion (GO:0046676)	2/15	0.181215	0.549494	2.81393	4.80639	SFRP1;REST
regulation of establishment of cell polarity (GO:2000114)	2/15	0.181215	0.549494	2.81393	4.80639	ROCK2;RUFY3
unsaturated fatty acid biosynthetic process (GO:0006636)	2/15	0.181215	0.549494	2.81393	4.80639	LTC4S;FADS1
regulation of tumor necrosis factor secretion (GO:1904467)	2/15	0.181215	0.549494	2.81393	4.80639	MAVS;DHX9
cardiac muscle cell differentiation (GO:0055007)	2/15	0.181215	0.549494	2.81393	4.80639	AKAP13;MEF2C
regulation of clathrin-dependent endocytosis (GO:2000369)	2/15	0.181215	0.549494	2.81393	4.80639	DAB2;AAK1
regulation of cell-substrate junction assembly (GO:0090109)	2/15	0.181215	0.549494	2.81393	4.80639	MACF1;ROCK2
nitric oxide mediated signal transduction (GO:0007263)	2/15	0.181215	0.549494	2.81393	4.80639	APOE;CD36
mitotic chromosome condensation (GO:0007076)	2/15	0.181215	0.549494	2.81393	4.80639	NIPBL;TTN
response to cholesterol (GO:0070723)	2/15	0.181215	0.549494	2.81393	4.80639	TGFBR1;TGFBR2
N-terminal protein amino acid acetylation (GO:0006474)	2/15	0.181215	0.549494	2.81393	4.80639	CREBBP;EP300
negative regulation of platelet activation (GO:0010544)	2/15	0.181215	0.549494	2.81393	4.80639	PDGFB;APOE
positive regulation of NF-kappaB import into nucleus (GO:0042346)	2/15	0.181215	0.549494	2.81393	4.80639	TLR7;TLR4
negative regulation of RNA metabolic process (GO:0051253)	2/15	0.181215	0.549494	2.81393	4.80639	NCOR2;PTBP3
negative regulation of protein processing (GO:0010955)	2/15	0.181215	0.549494	2.81393	4.80639	PRNP;CTSZ
regulation of T cell mediated cytotoxicity (GO:0001914)	2/15	0.181215	0.549494	2.81393	4.80639	STX7;HLA-E
protein targeting to peroxisome (GO:0006625)	2/15	0.181215	0.549494	2.81393	4.80639	LONP2;RAB8B
cytoplasmic sequestering of protein (GO:0051220)	2/15	0.181215	0.549494	2.81393	4.80639	LATS1;YWHAB
inhibition of cysteine-type endopeptidase activity (GO:0097340)	2/15	0.181215	0.549494	2.81393	4.80639	XIAP;BIRC6
regulation of cartilage development (GO:0061035)	2/15	0.181215	0.549494	2.81393	4.80639	BMPR2;TRPS1
atrioventricular valve morphogenesis (GO:0003181)	2/15	0.181215	0.549494	2.81393	4.80639	BMPR2;TGFBR2
positive regulation of alpha-beta T cell activation (GO:0046635)	2/15	0.181215	0.549494	2.81393	4.80639	SYK;EBI3
membrane repolarization during cardiac muscle cell action potential (GO:0086013)	2/15	0.181215	0.549494	2.81393	4.80639	KCNJ5;ATP1B1
regulation of mast cell degranulation (GO:0043304)	2/15	0.181215	0.549494	2.81393	4.80639	CD84;SYK
positive regulation of cell morphogenesis involved in differentiation (GO:0010770)	5/58	0.181649	0.549494	1.72688	2.94551	NRP1;PLXND1;APOA1;PLXNB2;TRIOBP
response to lipopolysaccharide (GO:0032496)	11/155	0.182464	0.549494	1.39969	2.38117	MEF2C;IRAK1;PABPN1;AXL;ERBIN;ADAM9;TNFRSF14;LTBR;TNFRSF1B;TLR4;TNFRSF1A
membrane depolarization (GO:0051899)	4/43	0.182557	0.549494	1.877	3.1922	P2RX7;ATPIF1;SCN1B;TPCN1
positive regulation of interleukin-6 production (GO:0032755)	4/43	0.182557	0.549494	1.877	3.1922	MAVS;DHX9;IL6R;TLR4
positive regulation of protein localization to plasma membrane (GO:1903078)	4/43	0.182557	0.549494	1.877	3.1922	LRP1;PDPK1;TREM2;PIK3R1
substantia nigra development (GO:0021762)	4/43	0.182557	0.549494	1.877	3.1922	SEC16A;GNB4;ATP5J;ATP5F1
positive regulation of interferon-gamma production (GO:0032729)	4/43	0.182557	0.549494	1.877	3.1922	EBI3;TLR7;TLR4;HLA-DPA1
negative regulation of protein metabolic process (GO:0051248)	4/43	0.182557	0.549494	1.877	3.1922	PRNP;MDM4;APOE;CLU
RNA catabolic process (GO:0006401)	4/43	0.182557	0.549494	1.877	3.1922	AGO3;AGO4;HNRNPD;ZFP36L2
positive regulation of programmed cell death (GO:0043068)	17/257	0.182841	0.549848	1.29887	2.20695	DDX3X;ITSN1;SIAH1;HTT;SIRT1;LATS1;PREX1;AKAP13;SFRP1;REST;BIN1;CTNNB1;ATM;ITGA6;SOS2;RBM5;ARHGEF6
glucose homeostasis (GO:0042593)	6/74	0.185425	0.557116	1.61542	2.72216	OAS1;PDK4;NUCKS1;PIK3R1;IGF1;SIRT1
regulation of cell cycle process (GO:0010564)	7/90	0.186167	0.558837	1.54433	2.59619	DYNC1H1;SFRP1;BIN1;PRPF40A;BIRC6;USP51;CDK13
vacuolar transport (GO:0007034)	3/29	0.188895	0.562951	2.11104	3.51818	VPS13C;VPS13D;TMEM106B
positive regulation of myeloid cell differentiation (GO:0045639)	3/29	0.188895	0.562951	2.11104	3.51818	STAT1;NCKAP1L;HIF1A
regulation of neutrophil chemotaxis (GO:0090022)	3/29	0.188895	0.562951	2.11104	3.51818	CD74;CAMK1D;NCKAP1L
lysosome localization (GO:0032418)	3/29	0.188895	0.562951	2.11104	3.51818	NR4A3;PLEKHM2;TMEM106B
negative regulation of lymphocyte proliferation (GO:0050672)	3/29	0.188895	0.562951	2.11104	3.51818	GPNMB;RC3H1;ATM
regulation of activated T cell proliferation (GO:0046006)	3/29	0.188895	0.562951	2.11104	3.51818	PRNP;RC3H1;IGF1
semaphorin-plexin signaling pathway (GO:0071526)	3/29	0.188895	0.562951	2.11104	3.51818	NRP1;PLXND1;PLXNB2
regulation of cellular biosynthetic process (GO:0031326)	3/29	0.188895	0.562951	2.11104	3.51818	C3;PDK4;SIRT1
cell morphogenesis (GO:0000902)	5/59	0.190639	0.56764	1.69481	2.80893	CYFIP1;NCKAP1L;CLU;FRYL;SSH1
inorganic cation transmembrane transport (GO:0098662)	10/140	0.191679	0.569712	1.40916	2.32784	ATP5S;TRPM2;ATP5B;SLC11A2;UCP2;SLC40A1;ATP5O;GAS6;SCN1B;ATP5J2
negative regulation of sequence-specific DNA binding transcription factor activity (GO:0043433)	10/140	0.191679	0.569712	1.40916	2.32784	PRNP;CYLD;USP7;ITCH;IRAK1;ERBIN;GAS6;SIRT1;CMKLR1;ZNF431
positive regulation of interleukin-8 production (GO:0032757)	4/44	0.193183	0.57122	1.82998	3.00871	MAVS;TLR7;TLR5;TLR4
positive regulation of intracellular transport (GO:0032388)	4/44	0.193183	0.57122	1.82998	3.00871	DYNC1H1;SYK;RUFY3;SORL1
heart contraction (GO:0060047)	4/44	0.193183	0.57122	1.82998	3.00871	GAA;ATP1B1;SCN1B;TTN
lipid transport (GO:0006869)	7/91	0.193352	0.57122	1.52586	2.50737	NCOA1;MT-TP;NCOA2;SLCO2B1;PSAP;APOE;CLN8
regulation of protein catabolic process (GO:0042176)	7/91	0.193352	0.57122	1.52586	2.50737	ITCH;LRP1;TIPARP;MDM2;WWP1;MDM4;SORL1
cellular response to lipopolysaccharide (GO:0071222)	7/91	0.193352	0.57122	1.52586	2.50737	MEF2C;IRAK1;PABPN1;AXL;ADAM9;TNFRSF1B;TLR4
retinoid metabolic process (GO:0001523)	6/75	0.193392	0.57122	1.59193	2.6156	LRP1;DHRS9;ALDH1A1;APOA1;APOE;DHRS3
innate immune response activating cell surface receptor signaling pathway (GO:0002220)	9/124	0.195279	0.576282	1.43341	2.34123	CREBBP;SYK;FBXW11;CLEC7A;CD209;PDPK1;EP300;TAB2;PRKACB
axon guidance (GO:0007411)	11/158	0.198632	0.579475	1.37091	2.2158	CYFIP1;NRP1;CXCL12;PLXND1;USP33;FEZ2;SIAH1;PLXNB2;MAPK1;PIK3R1;SCN1B
protein localization to microtubule organizing center (GO:1905508)	2/16	0.200379	0.579475	2.6128	4.20019	HOOK3;PIBF1
positive regulation of nuclear-transcribed mRNA catabolic process, deadenylation-dependent decay (GO:1900153)	2/16	0.200379	0.579475	2.6128	4.20019	ZFP36L2;TNRC6B
negative regulation of immune effector process (GO:0002698)	2/16	0.200379	0.579475	2.6128	4.20019	ITCH;RC3H1
sympathetic nervous system development (GO:0048485)	2/16	0.200379	0.579475	2.6128	4.20019	NRP1;CTNNB1
positive regulation of macrophage derived foam cell differentiation (GO:0010744)	2/16	0.200379	0.579475	2.6128	4.20019	MSR1;CD36
regulation of SMAD protein import into nucleus (GO:0060390)	2/16	0.200379	0.579475	2.6128	4.20019	DAB2;TGFBR1
positive regulation of nitric-oxide synthase activity (GO:0051000)	2/16	0.200379	0.579475	2.6128	4.20019	APOE;HIF1A
negative regulation of peptide hormone secretion (GO:0090278)	2/16	0.200379	0.579475	2.6128	4.20019	SFRP1;REST
positive regulation of G2/M transition of mitotic cell cycle (GO:0010971)	2/16	0.200379	0.579475	2.6128	4.20019	VPS4B;BRD4
positive regulation of cell migration involved in sprouting angiogenesis (GO:0090050)	2/16	0.200379	0.579475	2.6128	4.20019	HMOX1;PIK3C2A
positive regulation of G1/S transition of mitotic cell cycle (GO:1900087)	2/16	0.200379	0.579475	2.6128	4.20019	ANKRD17;DDX3X
endoplasmic reticulum to cytosol transport (GO:1903513)	2/16	0.200379	0.579475	2.6128	4.20019	SEL1L;HSP90B1
linoleic acid metabolic process (GO:0043651)	2/16	0.200379	0.579475	2.6128	4.20019	GSTA1;FADS1
regulation of glucose transport (GO:0010827)	2/16	0.200379	0.579475	2.6128	4.20019	C3;NR4A3
mesenchyme development (GO:0060485)	2/16	0.200379	0.579475	2.6128	4.20019	BMPR2;TGFBR1
programmed necrotic cell death (GO:0097300)	2/16	0.200379	0.579475	2.6128	4.20019	CYLD;TLR4
regulation of intrinsic apoptotic signaling pathway in response to DNA damage (GO:1902229)	2/16	0.200379	0.579475	2.6128	4.20019	CXCL12;CLU
positive regulation of DNA-templated transcription, initiation (GO:2000144)	2/16	0.200379	0.579475	2.6128	4.20019	SETX;CTNNB1
lipopolysaccharide-mediated signaling pathway (GO:0031663)	2/16	0.200379	0.579475	2.6128	4.20019	IRAK1;TLR4
positive regulation of cardiac muscle tissue growth (GO:0055023)	2/16	0.200379	0.579475	2.6128	4.20019	MEF2C;IGF1
regulation of reactive oxygen species biosynthetic process (GO:1903426)	2/16	0.200379	0.579475	2.6128	4.20019	CD36;TLR4
regulation of histone H3-K4 methylation (GO:0051569)	2/16	0.200379	0.579475	2.6128	4.20019	KMT2A;CTNNB1
nucleic acid-templated transcription (GO:0097659)	6/76	0.201485	0.580148	1.5691	2.51377	CREBZF;NCOA1;MEF2A;NR3C1;SMARCA1;BPTF
regulation of actin cytoskeleton reorganization (GO:2000249)	3/30	0.202361	0.580148	2.03274	3.24772	CSF1R;NRP1;TRPM2
beta-catenin-TCF complex assembly (GO:1904837)	3/30	0.202361	0.580148	2.03274	3.24772	CREBBP;EP300;CTNNB1
bile acid and bile salt transport (GO:0015721)	3/30	0.202361	0.580148	2.03274	3.24772	NCOA1;NCOA2;SLCO2B1
activation of JUN kinase activity (GO:0007257)	3/30	0.202361	0.580148	2.03274	3.24772	SPAG9;MAP3K2;TAOK1
regulation of cell adhesion mediated by integrin (GO:0033628)	3/30	0.202361	0.580148	2.03274	3.24772	SYK;ADAM9;NCKAP1L
phosphatidylinositol 3-kinase signaling (GO:0014065)	3/30	0.202361	0.580148	2.03274	3.24772	PIK3R1;IGF1;PIK3C2A
response to estradiol (GO:0032355)	3/30	0.202361	0.580148	2.03274	3.24772	SFRP1;NRIP1;CTNNB1
replication fork processing (GO:0031297)	3/30	0.202361	0.580148	2.03274	3.24772	BOD1L1;ATRX;NUCKS1
acylglycerol catabolic process (GO:0046464)	3/30	0.202361	0.580148	2.03274	3.24772	APOA1;APOE;MGLL
nucleus organization (GO:0006997)	4/45	0.203995	0.584328	1.78525	2.83794	USP36;BIN1;VPS4B;SYNE1
cellular transition metal ion homeostasis (GO:0046916)	7/93	0.208044	0.594899	1.49022	2.33965	PRNP;MT-RNR2;SLC11A2;IREB2;SLC40A1;HMOX1;CYBRD1
proteolysis involved in cellular protein catabolic process (GO:0051603)	7/93	0.208044	0.594899	1.49022	2.33965	CTSL;VPS4B;CTSZ;MDM2;MARCH6;CTSC;LGMN
regulation of tumor necrosis factor production (GO:0032680)	5/61	0.209075	0.596305	1.63411	2.55748	MAVS;GAS6;CLU;TLR4;HLA-E
striated muscle contraction (GO:0006941)	5/61	0.209075	0.596305	1.63411	2.55748	GAA;RCSD1;ATP1B1;SCN1B;TTN
actin cytoskeleton reorganization (GO:0031532)	5/61	0.209075	0.596305	1.63411	2.55748	NRP1;PLEK;CASS4;CDC42BPB;FRYL
negative regulation of transmembrane receptor protein serine/threonine kinase signaling pathway (GO:0090101)	6/77	0.209699	0.59757	1.54692	2.41642	ZNF451;PDPK1;SIRT1;TGFBR1;TGFBR2;SNX6
regulation of ERK1 and ERK2 cascade (GO:0070372)	16/247	0.21436	0.606445	1.26946	1.95509	NOTCH2;NRP1;CD74;CSF1R;SYK;PDGFB;TREM2;MERTK;CD4;CCL8;GPNMB;AXL;PDGFC;CD36;GAS6;TLR4
regulation of G1/S transition of mitotic cell cycle (GO:2000045)	4/46	0.214979	0.606445	1.74265	2.67883	ANKRD17;DDX3X;GPNMB;ZNF655
cellular response to lipid (GO:0071396)	12/178	0.214995	0.606445	1.32431	2.03566	SETX;MEF2C;SFRP1;PABPN1;ROCK2;AXL;NRIP1;PDK4;ADAM9;NR3C1;TNFRSF1B;TLR4
organelle transport along microtubule (GO:0072384)	3/31	0.216041	0.606445	1.96004	3.00334	ARHGAP21;HTT;LRPPRC
regulation of protein autophosphorylation (GO:0031952)	3/31	0.216041	0.606445	1.96004	3.00334	GPNMB;PDGFC;PDGFB
positive regulation of bone mineralization (GO:0030501)	3/31	0.216041	0.606445	1.96004	3.00334	P2RX7;MEF2C;BMPR2
negative regulation of blood vessel endothelial cell migration (GO:0043537)	3/31	0.216041	0.606445	1.96004	3.00334	MEF2C;APOE;VASH1
regulation of glucose import (GO:0046324)	3/31	0.216041	0.606445	1.96004	3.00334	CREBL2;PIK3R1;IGF1
regulation of cellular response to heat (GO:1900034)	6/78	0.218029	0.606445	1.52536	2.32331	RANBP2;CREBBP;EP300;MAPK1;ATM;SIRT1
antigen processing and presentation of exogenous peptide antigen via MHC class I (GO:0042590)	6/78	0.218029	0.606445	1.52536	2.32331	CYBB;LNPEP;CD36;HLA-A;TAPBP;HLA-E
fibroblast growth factor receptor signaling pathway (GO:0008543)	6/78	0.218029	0.606445	1.52536	2.32331	SETX;SPRED1;TIA1;RAB14;HNRNPH1;MAPK1
diterpenoid metabolic process (GO:0016101)	5/62	0.218503	0.606445	1.60536	2.44168	LRP1;ALDH1A1;APOA1;APOE;DHRS3
negative regulation of intrinsic apoptotic signaling pathway (GO:2001243)	5/62	0.218503	0.606445	1.60536	2.44168	DDX3X;CXCL12;MDM2;CLU;SIRT1
positive regulation of catabolic process (GO:0009896)	5/62	0.218503	0.606445	1.60536	2.44168	ITCH;LRP1;TIPARP;WWP1;SORL1
mRNA processing (GO:0006397)	18/283	0.218809	0.606445	1.24508	1.89197	SRRM2;SPEN;SNRPN;SCAF11;DHX9;CELF1;HNRNPR;PRPF40A;PRPF8;U2SURP;PNN;SON;PABPN1;HNRNPH1;HNRNPD;SF3B1;SRSF10;RBM5
cardiac myofibril assembly (GO:0055003)	2/17	0.219761	0.606445	2.43848	3.69482	MEF2A;TTN
high-density lipoprotein particle remodeling (GO:0034375)	2/17	0.219761	0.606445	2.43848	3.69482	APOA1;APOE
negative regulation of antigen receptor-mediated signaling pathway (GO:0050858)	2/17	0.219761	0.606445	2.43848	3.69482	PRNP;PTPRJ
cellular response to gamma radiation (GO:0071480)	2/17	0.219761	0.606445	2.43848	3.69482	MDM2;ATM
positive regulation of fatty acid metabolic process (GO:0045923)	2/17	0.219761	0.606445	2.43848	3.69482	NR4A3;APOA1
negative regulation of telomere maintenance (GO:0032205)	2/17	0.219761	0.606445	2.43848	3.69482	TNKS2;ATM
cardiac atrium morphogenesis (GO:0003209)	2/17	0.219761	0.606445	2.43848	3.69482	NOTCH2;BMPR2
negative regulation of tumor necrosis factor-mediated signaling pathway (GO:0010804)	2/17	0.219761	0.606445	2.43848	3.69482	APOA1;GAS6
negative regulation of intracellular transport (GO:0032387)	2/17	0.219761	0.606445	2.43848	3.69482	SLC35F6;CD84
negative regulation of phosphoprotein phosphatase activity (GO:0032515)	2/17	0.219761	0.606445	2.43848	3.69482	ROCK2;NCKAP1L
peptidyl-lysine trimethylation (GO:0018023)	2/17	0.219761	0.606445	2.43848	3.69482	KMT2A;TET2
pharyngeal system development (GO:0060037)	2/17	0.219761	0.606445	2.43848	3.69482	BMPR2;TGFBR1
positive regulation of calcium ion transmembrane transporter activity (GO:1901021)	2/17	0.219761	0.606445	2.43848	3.69482	HTT;ATP1B1
positive regulation of signal transduction by p53 class mediator (GO:1901798)	2/17	0.219761	0.606445	2.43848	3.69482	SPRED1;ATM
positive regulation of natural killer cell mediated cytotoxicity (GO:0045954)	2/17	0.219761	0.606445	2.43848	3.69482	GYPC;CADM1
positive regulation by host of viral transcription (GO:0043923)	2/17	0.219761	0.606445	2.43848	3.69482	EP300;NUCKS1
regulation of establishment or maintenance of cell polarity (GO:0032878)	2/17	0.219761	0.606445	2.43848	3.69482	ROCK2;RUFY3
cellular response to inorganic substance (GO:0071241)	2/17	0.219761	0.606445	2.43848	3.69482	ATRX;SPIDR
positive regulation of natural killer cell mediated immunity (GO:0002717)	2/17	0.219761	0.606445	2.43848	3.69482	CADM1;HLA-E
positive regulation of cell cycle G2/M phase transition (GO:1902751)	2/17	0.219761	0.606445	2.43848	3.69482	VPS4B;BRD4
regulation of insulin-like growth factor receptor signaling pathway (GO:0043567)	2/17	0.219761	0.606445	2.43848	3.69482	IGFBP4;IGF1
microtubule nucleation (GO:0007020)	2/17	0.219761	0.606445	2.43848	3.69482	GOLGA2;AKAP9
positive regulation of interleukin-6 secretion (GO:2000778)	2/17	0.219761	0.606445	2.43848	3.69482	MAVS;DHX9
regulation of mRNA stability (GO:0043488)	9/128	0.220637	0.608357	1.38494	2.09297	LARP1;YTHDF3;YWHAB;KHSRP;HNRNPD;RC3H1;ZFP36L2;GIGYF2;PUM2
positive regulation of protein localization to membrane (GO:1905477)	7/95	0.223139	0.614745	1.4562	2.18424	PRNP;PPP3R1;LRP1;YWHAB;PDPK1;TREM2;PIK3R1
regulation of intrinsic apoptotic signaling pathway (GO:2001242)	4/47	0.226121	0.620896	1.70204	2.5304	CYLD;DDX3X;SGMS1;SIAH1
negative regulation of cellular biosynthetic process (GO:0031327)	4/47	0.226121	0.620896	1.70204	2.5304	SLC27A1;KHSRP;PLEK;CLTC
histone H4 acetylation (GO:0043967)	4/47	0.226121	0.620896	1.70204	2.5304	PER1;KMT2A;EP300;MSL1
positive regulation of pathway-restricted SMAD protein phosphorylation (GO:0010862)	4/47	0.226121	0.620896	1.70204	2.5304	DAB2;BMPR2;INHA;TGFBR1
regulation of cell cycle (GO:0051726)	14/215	0.227857	0.625147	1.27611	1.88741	MAP3K2;ANKRD17;MAP3K1;NEK7;SIRT1;CYLD;SFRP1;SON;TAOK1;EP300;USP51;INHA;SIPA1;MAP4K4
negative regulation of protein modification process (GO:0031400)	5/63	0.228058	0.625181	1.57759	2.33193	PRNP;YWHAB;PRKDC;PAQR3;SIRT1
dendrite morphogenesis (GO:0048813)	3/32	0.229907	0.628172	1.89235	2.78191	DOCK10;MEF2A;TMEM106B
cellular response to amino acid stimulus (GO:0071230)	3/32	0.229907	0.628172	1.89235	2.78191	SESN3;SESN1;CPEB4
cellular response to glucagon stimulus (GO:0071377)	3/32	0.229907	0.628172	1.89235	2.78191	GNG2;GNB4;PRKACB
cyclic-nucleotide-mediated signaling (GO:0019935)	3/32	0.229907	0.628172	1.89235	2.78191	ADGRG6;APOE;CD36
protein glycosylation (GO:0006486)	9/130	0.233769	0.63181	1.3619	1.97942	GOLGA2;MGEA5;B4GALT1;RPN2;TNKS2;TET2;MGAT1;PARP14;PARP8
ERBB signaling pathway (GO:0038127)	6/80	0.235011	0.63181	1.48397	2.14898	PDPK1;ERBIN;MAPK1;PIK3R1;PIK3C2A;EPS15
regulation of hydrolase activity (GO:0051336)	6/80	0.235011	0.63181	1.48397	2.14898	FGD6;PLXND1;ATPIF1;APOA1;PLXNB2;SERPINA5
endosome to lysosome transport (GO:0008333)	4/48	0.237405	0.63181	1.66327	2.39175	DTX3L;BIN1;VPS4B;HOOK3
inflammatory response (GO:0006954)	16/252	0.23761	0.63181	1.24223	1.78524	PTGER4;CSF1R;SYK;CYBB;FPR3;AOAH;TNFRSF1B;TNFRSF1A;ITCH;CCL8;TNFRSF14;SIGLEC1;LTBR;FOLR2;TLR4;MGLL
NADH dehydrogenase complex assembly (GO:0010257)	5/64	0.237733	0.63181	1.55077	2.22785	MT-ND6;MT-ND4;MT-ND5;MT-ND3;MT-ND1
mitochondrial respiratory chain complex I biogenesis (GO:0097031)	5/64	0.237733	0.63181	1.55077	2.22785	MT-ND6;MT-ND4;MT-ND5;MT-ND3;MT-ND1
mitochondrial respiratory chain complex I assembly (GO:0032981)	5/64	0.237733	0.63181	1.55077	2.22785	MT-ND6;MT-ND4;MT-ND5;MT-ND3;MT-ND1
glycerophospholipid metabolic process (GO:0006650)	5/64	0.237733	0.63181	1.55077	2.22785	CSF1R;PLEK;APOA1;SERINC1;GPCPD1
regulation of spindle organization (GO:0090224)	2/18	0.239287	0.63181	2.28596	3.26913	DYNC1H1;CLTC
leukotriene biosynthetic process (GO:0019370)	2/18	0.239287	0.63181	2.28596	3.26913	GGTA1P;LTC4S
negative regulation of fibroblast proliferation (GO:0048147)	2/18	0.239287	0.63181	2.28596	3.26913	MORC3;SFRP1
establishment or maintenance of apical/basal cell polarity (GO:0035088)	2/18	0.239287	0.63181	2.28596	3.26913	ERBIN;FSCN1
negative regulation of RNA splicing (GO:0033119)	2/18	0.239287	0.63181	2.28596	3.26913	SRSF10;PTBP3
ubiquitin-dependent protein catabolic process via the multivesicular body sorting pathway (GO:0043162)	2/18	0.239287	0.63181	2.28596	3.26913	VPS4B;VPS36
regulation of cardiac muscle cell proliferation (GO:0060043)	2/18	0.239287	0.63181	2.28596	3.26913	MEF2C;TGFBR1
retrograde protein transport, ER to cytosol (GO:0030970)	2/18	0.239287	0.63181	2.28596	3.26913	SEL1L;HSP90B1
regulation of cardiac muscle cell membrane repolarization (GO:0099623)	2/18	0.239287	0.63181	2.28596	3.26913	AKAP9;SCN1B
negative regulation of peptidyl-serine phosphorylation (GO:0033137)	2/18	0.239287	0.63181	2.28596	3.26913	PAQR3;NCK1
negative regulation of oxidative stress-induced intrinsic apoptotic signaling pathway (GO:1902176)	2/18	0.239287	0.63181	2.28596	3.26913	SIRT1;HIF1A
blood vessel endothelial cell migration (GO:0043534)	2/18	0.239287	0.63181	2.28596	3.26913	NRP1;EGR3
glyceraldehyde-3-phosphate metabolic process (GO:0019682)	2/18	0.239287	0.63181	2.28596	3.26913	ALDH1A1;PGLS
response to organophosphorus (GO:0046683)	2/18	0.239287	0.63181	2.28596	3.26913	P2RX7;STAT1
negative regulation of calcium-mediated signaling (GO:0050849)	2/18	0.239287	0.63181	2.28596	3.26913	PRNP;PLEK
actin filament polymerization (GO:0030041)	2/18	0.239287	0.63181	2.28596	3.26913	PREX1;TTC17
negative regulation of osteoclast differentiation (GO:0045671)	2/18	0.239287	0.63181	2.28596	3.26913	MAFB;TLR4
calcium-mediated signaling using intracellular calcium source (GO:0035584)	2/18	0.239287	0.63181	2.28596	3.26913	PRNP;TRPM2
Fc receptor signaling pathway (GO:0038093)	12/183	0.242644	0.63181	1.28525	1.82012	MAPK10;PPP3CA;PPP3R1;MAP3K1;SYK;IGKC;FBXW11;PDPK1;MAPK1;TAB2;LCP2;PIK3R1
regulation of cellular macromolecule biosynthetic process (GO:2000112)	37/631	0.242674	0.63181	1.14299	1.61852	NOTCH2;ANKRD17;CYFIP1;DDX6;ZNF395;KDM3A;HP1BP3;CHD7;JMJD1C;NUCKS1;NR3C1;BACH1;HIF1A;RPL6;MLLT6;EP300;INSL3;SRSF10;FADS1;ZKSCAN1;BPTF;NCOA2;MEF2C;CREBBP;ZFHX3;ATRX;NR1D2;SMARCA2;TGFBR1;ZNF33A;REST;MAFB;NFIA;SP3;HNRNPD;ZNF217;ZNF655
negative regulation of neurogenesis (GO:0050768)	3/33	0.24393	0.63181	1.82918	2.58074	REST;HOOK3;SORL1
cellular response to glucose starvation (GO:0042149)	3/33	0.24393	0.63181	1.82918	2.58074	SESN3;SESN1;CPEB4
positive regulation of biomineral tissue development (GO:0070169)	3/33	0.24393	0.63181	1.82918	2.58074	P2RX7;MEF2C;BMPR2
positive regulation of locomotion (GO:0040017)	3/33	0.24393	0.63181	1.82918	2.58074	CSF1R;VPS4B;PDGFB
regulation of interleukin-12 production (GO:0032655)	3/33	0.24393	0.63181	1.82918	2.58074	PIBF1;TLR4;CMKLR1
positive regulation of calcium ion transport (GO:0051928)	3/33	0.24393	0.63181	1.82918	2.58074	P2RX7;CXCL12;PDGFB
RNA splicing, via transesterification reactions with bulged adenosine as nucleophile (GO:0000377)	15/236	0.245413	0.63181	1.24342	1.74676	SRRM2;SPEN;SNRPN;DHX9;HNRNPR;PRPF40A;PRPF8;U2SURP;PNN;PABPN1;HNRNPH1;HNRNPD;SF3B1;SRSF10;RBM5
positive regulation of apoptotic process (GO:0043065)	19/307	0.246159	0.63181	1.20899	1.69474	PRNP;DDX3X;ITSN1;SIAH1;HTT;SIRT1;TGFBR1;LATS1;PREX1;AKAP13;SFRP1;REST;BIN1;CTNNB1;ATM;ITGA6;SOS2;RBM5;ARHGEF6
positive regulation of cell growth (GO:0030307)	7/98	0.246462	0.63181	1.40797	1.97193	MACF1;GOLGA4;SFRP1;DDX3X;RUFY3;IGF1;TGFBR1
response to molecule of bacterial origin (GO:0002237)	7/98	0.246462	0.63181	1.40797	1.97193	IRAK1;ERBIN;TNFRSF14;LTBR;TNFRSF1B;TLR4;TNFRSF1A
negative regulation of cell adhesion (GO:0007162)	5/65	0.247518	0.63181	1.52485	2.1291	PLXND1;RASA1;PLXNB2;MIA3;SIPA1
organic hydroxy compound biosynthetic process (GO:1901617)	4/49	0.248819	0.63181	1.62622	2.26212	CH25H;SQLE;CYP51A1;MSMO1
positive regulation of response to DNA damage stimulus (GO:2001022)	4/49	0.248819	0.63181	1.62622	2.26212	SPRED1;DHX9;ATM;SIRT1
protein heterooligomerization (GO:0051291)	4/49	0.248819	0.63181	1.62622	2.26212	CD74;TRPS1;HBB;IKZF1
retrograde transport, endosome to Golgi (GO:0042147)	6/82	0.252383	0.63181	1.44477	1.98917	SPAG9;TBC1D5;STX16;CLTC;RHOBTB3;SNX6
ephrin receptor signaling pathway (GO:0048013)	6/82	0.252383	0.63181	1.44477	1.98917	ACTR2;ROCK2;RASA1;ITSN1;ANKS1A;AP2A2
negative regulation of binding (GO:0051100)	6/82	0.252383	0.63181	1.44477	1.98917	GOLGA2;DAB2;USP33;CTSZ;PDGFB;SORL1
viral process (GO:0016032)	14/220	0.253636	0.63181	1.2448	1.70769	RANBP2;VPS4B;AP1B1;NUCKS1;AP2A2;RPL6;CD4;NFIA;CD209;APOE;GAS6;DOCK2;RPS21;EIF3A
Fc-gamma receptor signaling pathway involved in phagocytosis (GO:0038096)	9/133	0.253974	0.63181	1.32874	1.82107	CYFIP1;ACTR2;SYK;IGKC;MAPK1;NCKAP1L;PIK3R1;WASF2;NCK1
protein targeting (GO:0006605)	9/133	0.253974	0.63181	1.32874	1.82107	SPCS3;VPS13C;LAMP2;VPS13D;LONP2;HOMER3;ZDHHC21;SORL1;ZDHHC14
response to peptide (GO:1901652)	3/34	0.258085	0.63181	1.77008	2.39752	PRNP;STAT1;ERBIN
bone development (GO:0060348)	3/34	0.258085	0.63181	1.77008	2.39752	PTGER4;AKAP13;GNAS
endoplasmic reticulum organization (GO:0007029)	3/34	0.258085	0.63181	1.77008	2.39752	SEC16A;TOR1AIP2;SEC31A
regulation of interleukin-1 beta secretion (GO:0050706)	3/34	0.258085	0.63181	1.77008	2.39752	P2RX7;APOA1;TLR4
response to glucagon (GO:0033762)	3/34	0.258085	0.63181	1.77008	2.39752	GNG2;GNB4;PRKACB
anterior/posterior pattern specification (GO:0009952)	3/34	0.258085	0.63181	1.77008	2.39752	BMPR2;TGFBR1;WLS
response to amino acid (GO:0043200)	3/34	0.258085	0.63181	1.77008	2.39752	SESN3;SESN1;CPEB4
regulation of mitotic spindle assembly (GO:1901673)	2/19	0.258889	0.63181	2.15137	2.90727	STAG2;VPS4B
negative regulation of lymphocyte activation (GO:0051250)	2/19	0.258889	0.63181	2.15137	2.90727	GPNMB;PIBF1
vesicle transport along microtubule (GO:0047496)	2/19	0.258889	0.63181	2.15137	2.90727	DYNC1H1;HTT
Rac protein signal transduction (GO:0016601)	2/19	0.258889	0.63181	2.15137	2.90727	CYFIP1;ABI2
regulation of transcription factor import into nucleus (GO:0042990)	2/19	0.258889	0.63181	2.15137	2.90727	MAVS;PIK3R1
intracellular estrogen receptor signaling pathway (GO:0030520)	2/19	0.258889	0.63181	2.15137	2.90727	DDX17;ARID1A
folic acid metabolic process (GO:0046655)	2/19	0.258889	0.63181	2.15137	2.90727	MTHFR;FOLR2
striated muscle cell differentiation (GO:0051146)	2/19	0.258889	0.63181	2.15137	2.90727	AKAP13;MEF2C
regulation of neuron migration (GO:2001222)	2/19	0.258889	0.63181	2.15137	2.90727	NIPBL;PLXNB2
negative regulation of protein localization to cell periphery (GO:1904376)	2/19	0.258889	0.63181	2.15137	2.90727	DAB2;CLTC
positive regulation of blood coagulation (GO:0030194)	2/19	0.258889	0.63181	2.15137	2.90727	PLEK;TLR4
positive regulation of pri-miRNA transcription from RNA polymerase II promoter (GO:1902895)	2/19	0.258889	0.63181	2.15137	2.90727	PDGFB;HIF1A
telomere capping (GO:0016233)	2/19	0.258889	0.63181	2.15137	2.90727	PRKDC;TINF2
positive regulation of transcription regulatory region DNA binding (GO:2000679)	2/19	0.258889	0.63181	2.15137	2.90727	CTNNB1;IGF1
response to interferon-beta (GO:0035456)	2/19	0.258889	0.63181	2.15137	2.90727	IFITM1;STAT1
positive regulation of neuron apoptotic process (GO:0043525)	2/19	0.258889	0.63181	2.15137	2.90727	PRNP;CTNNB1
regulation of protein kinase A signaling (GO:0010738)	2/19	0.258889	0.63181	2.15137	2.90727	AKAP11;PJA2
negative regulation of protein localization to plasma membrane (GO:1903077)	2/19	0.258889	0.63181	2.15137	2.90727	DAB2;CLTC
NADP metabolic process (GO:0006739)	2/19	0.258889	0.63181	2.15137	2.90727	ME1;PGLS
negative regulation of double-strand break repair (GO:2000780)	2/19	0.258889	0.63181	2.15137	2.90727	UBR5;TRIP12
protein exit from endoplasmic reticulum (GO:0032527)	2/19	0.258889	0.63181	2.15137	2.90727	SEL1L;HSP90B1
heart morphogenesis (GO:0003007)	4/50	0.260346	0.63181	1.59078	2.14079	NIPBL;CHD7;TGFBR1;TTN
regulation of cellular protein metabolic process (GO:0032268)	4/50	0.260346	0.63181	1.59078	2.14079	CYFIP1;DDX6;APOE;SSH1
Fc-gamma receptor signaling pathway (GO:0038094)	9/134	0.260834	0.63181	1.31804	1.77128	CYFIP1;ACTR2;SYK;IGKC;MAPK1;NCKAP1L;PIK3R1;WASF2;NCK1
negative regulation of endopeptidase activity (GO:0010951)	6/83	0.261199	0.63181	1.42593	1.91427	BIN1;TIMP2;SERPING1;SORL1;SERPINA5;SERPINB6
positive regulation of homeostatic process (GO:0032846)	6/83	0.261199	0.63181	1.42593	1.91427	P2RX7;SYK;STAT1;ATRX;NCKAP1L;HIF1A
antigen receptor-mediated signaling pathway (GO:0050851)	16/257	0.261837	0.63181	1.21613	1.62966	MEF2C;HLA-DRB5;SYK;FBXW11;PDPK1;PTPRJ;PIK3R1;CD4;IGKC;NCKAP1L;TAB2;LCP2;HLA-DQA2;HLA-DQB2;HLA-DPA1;NCK1
cellular response to metal ion (GO:0071248)	7/100	0.262412	0.63181	1.37754	1.84293	MEF2A;RYR1;TRPM2;PRNP;MEF2C;MAPK1;ADD1
insulin receptor signaling pathway (GO:0008286)	5/67	0.267383	0.63181	1.4755	1.9463	PDK4;ZNF106;PIK3R1;PIK3C2A;ATP6V0A1
regulation of cardiac conduction (GO:1903779)	5/67	0.267383	0.63181	1.4755	1.9463	RYR1;AHCYL1;TMEM65;ITPR2;ATP1B1
cellular response to UV (GO:0034644)	5/67	0.267383	0.63181	1.4755	1.9463	YY1;CREBBP;EP300;SIRT1;N4BP1
positive regulation of protein serine/threonine kinase activity (GO:0071902)	8/118	0.269541	0.63181	1.33112	1.74515	CSF1R;CCNT2;DDX3X;CMC4;IRAK1;PDGFC;PDGFB;SIRT1
positive regulation of supramolecular fiber organization (GO:1902905)	6/84	0.270095	0.63181	1.40757	1.84249	PLEK;AKAP9;NCKAP1L;APOE;CLU;NCK1
cellular response to molecule of bacterial origin (GO:0071219)	6/84	0.270095	0.63181	1.40757	1.84249	MEF2C;PABPN1;AXL;ADAM9;TNFRSF1B;TLR4
regulation of kinase activity (GO:0043549)	7/101	0.270494	0.63181	1.36282	1.78189	CSF1R;CD74;CD4;KIDINS220;AXL;MERTK;TTN
negative regulation of neuron projection development (GO:0010977)	4/51	0.271973	0.63181	1.55685	2.0271	RUFY3;PAQR3;APOE;ITM2C
positive regulation of developmental growth (GO:0048639)	4/51	0.271973	0.63181	1.55685	2.0271	MACF1;GOLGA4;RUFY3;IGF1
peptidyl-tyrosine modification (GO:0018212)	4/51	0.271973	0.63181	1.55685	2.0271	TPST2;CSF1R;ABI2;PDGFB
regulation of heart rate by cardiac conduction (GO:0086091)	3/35	0.272344	0.63181	1.71467	2.23026	KCNJ5;AKAP9;SCN1B
positive regulation of peptide secretion (GO:0002793)	3/35	0.272344	0.63181	1.71467	2.23026	ADAM9;IGF1;TTN
positive regulation of telomerase activity (GO:0051973)	3/35	0.272344	0.63181	1.71467	2.23026	NEK7;HNRNPD;MAPK1
DNA-dependent DNA replication maintenance of fidelity (GO:0045005)	3/35	0.272344	0.63181	1.71467	2.23026	BOD1L1;ATRX;NUCKS1
endothelial cell migration (GO:0043542)	3/35	0.272344	0.63181	1.71467	2.23026	NRP1;EGR3;PLXND1
protein sulfation (GO:0006477)	1/6	0.273715	0.63181	3.65612	4.73713	TPST2
macropinocytosis (GO:0044351)	1/6	0.273715	0.63181	3.65612	4.73713	DOCK2
hindlimb morphogenesis (GO:0035137)	1/6	0.273715	0.63181	3.65612	4.73713	AFF3
regulation of oxidative stress-induced neuron intrinsic apoptotic signaling pathway (GO:1903376)	1/6	0.273715	0.63181	3.65612	4.73713	HIF1A
neuron projection maintenance (GO:1990535)	1/6	0.273715	0.63181	3.65612	4.73713	PRNP
regulation of extent of cell growth (GO:0061387)	1/6	0.273715	0.63181	3.65612	4.73713	APOE
positive regulation of aspartic-type peptidase activity (GO:1905247)	1/6	0.273715	0.63181	3.65612	4.73713	ROCK2
lipoxin biosynthetic process (GO:2001301)	1/6	0.273715	0.63181	3.65612	4.73713	LTC4S
viral release from host cell (GO:0019076)	1/6	0.273715	0.63181	3.65612	4.73713	VPS4B
positive regulation of myelination (GO:0031643)	1/6	0.273715	0.63181	3.65612	4.73713	DICER1
regulation of skeletal muscle satellite cell proliferation (GO:0014842)	1/6	0.273715	0.63181	3.65612	4.73713	CFLAR
cellular hyperosmotic response (GO:0071474)	1/6	0.273715	0.63181	3.65612	4.73713	RCSD1
regulation of phagocytosis, engulfment (GO:0060099)	1/6	0.273715	0.63181	3.65612	4.73713	NCKAP1L
regulation of nuclear cell cycle DNA replication (GO:0033262)	1/6	0.273715	0.63181	3.65612	4.73713	ATRX
ventricular cardiac muscle cell development (GO:0055015)	1/6	0.273715	0.63181	3.65612	4.73713	MEF2A
N-acetylneuraminate catabolic process (GO:0019262)	1/6	0.273715	0.63181	3.65612	4.73713	GNPDA1
regulation of digestive system process (GO:0044058)	1/6	0.273715	0.63181	3.65612	4.73713	SGK1
cardiac ventricle formation (GO:0003211)	1/6	0.273715	0.63181	3.65612	4.73713	MEF2C
vesicle fusion with endoplasmic reticulum-Golgi intermediate compartment (ERGIC) membrane (GO:1990668)	1/6	0.273715	0.63181	3.65612	4.73713	TAPBP
negative regulation of muscle cell apoptotic process (GO:0010656)	1/6	0.273715	0.63181	3.65612	4.73713	IGF1
positive regulation of cardiac muscle tissue development (GO:0055025)	1/6	0.273715	0.63181	3.65612	4.73713	MEF2C
amino sugar catabolic process (GO:0046348)	1/6	0.273715	0.63181	3.65612	4.73713	GNPDA1
iron ion import (GO:0097286)	1/6	0.273715	0.63181	3.65612	4.73713	SLC11A2
protein localization to endoplasmic reticulum exit site (GO:0070973)	1/6	0.273715	0.63181	3.65612	4.73713	SEC16A
negative regulation of phospholipid metabolic process (GO:1903726)	1/6	0.273715	0.63181	3.65612	4.73713	SLC27A1
regulation of mesenchymal stem cell differentiation (GO:2000739)	1/6	0.273715	0.63181	3.65612	4.73713	REST
peroxisomal membrane transport (GO:0015919)	1/6	0.273715	0.63181	3.65612	4.73713	RAB8B
exit from host cell (GO:0035891)	1/6	0.273715	0.63181	3.65612	4.73713	VPS4B
phosphorylation of RNA polymerase II C-terminal domain (GO:0070816)	1/6	0.273715	0.63181	3.65612	4.73713	CDK13
hematopoietic stem cell differentiation (GO:0060218)	1/6	0.273715	0.63181	3.65612	4.73713	SFRP1
oxygen homeostasis (GO:0032364)	1/6	0.273715	0.63181	3.65612	4.73713	HIF1A
regulation of histone deacetylase activity (GO:1901725)	1/6	0.273715	0.63181	3.65612	4.73713	KDM5A
positive regulation of memory T cell differentiation (GO:0043382)	1/6	0.273715	0.63181	3.65612	4.73713	CD46
negative regulation of interferon-gamma-mediated signaling pathway (GO:0060336)	1/6	0.273715	0.63181	3.65612	4.73713	PARP14
negative regulation of response to interferon-gamma (GO:0060331)	1/6	0.273715	0.63181	3.65612	4.73713	PARP14
regulation of atrial cardiac muscle cell membrane depolarization (GO:0060371)	1/6	0.273715	0.63181	3.65612	4.73713	SCN1B
regulation of phosphatidylinositol biosynthetic process (GO:0010511)	1/6	0.273715	0.63181	3.65612	4.73713	PDGFB
antigen processing and presentation of endogenous peptide antigen (GO:0002483)	1/6	0.273715	0.63181	3.65612	4.73713	HLA-E
embryonic skeletal joint morphogenesis (GO:0060272)	1/6	0.273715	0.63181	3.65612	4.73713	CTNNB1
deadenylation-independent decapping of nuclear-transcribed mRNA (GO:0031087)	1/6	0.273715	0.63181	3.65612	4.73713	PNRC2
signal complex assembly (GO:0007172)	1/6	0.273715	0.63181	3.65612	4.73713	NCK1
regulation of protein localization to cell cortex (GO:1904776)	1/6	0.273715	0.63181	3.65612	4.73713	EPB41L2
negative regulation of leukocyte degranulation (GO:0043301)	1/6	0.273715	0.63181	3.65612	4.73713	CD84
alpha-beta T cell activation (GO:0046631)	1/6	0.273715	0.63181	3.65612	4.73713	HLA-E
regulation of chemokine-mediated signaling pathway (GO:0070099)	1/6	0.273715	0.63181	3.65612	4.73713	HIF1A
Golgi disassembly (GO:0090166)	1/6	0.273715	0.63181	3.65612	4.73713	GOLGA2
positive regulation of RNA export from nucleus (GO:0046833)	1/6	0.273715	0.63181	3.65612	4.73713	DHX9
positive regulation of axon guidance (GO:1902669)	1/6	0.273715	0.63181	3.65612	4.73713	NRP1
white fat cell differentiation (GO:0050872)	1/6	0.273715	0.63181	3.65612	4.73713	SIRT1
corticosteroid receptor signaling pathway (GO:0031958)	1/6	0.273715	0.63181	3.65612	4.73713	ARID1A
release of sequestered calcium ion into cytosol by sarcoplasmic reticulum (GO:0014808)	1/6	0.273715	0.63181	3.65612	4.73713	RYR1
response to heparin (GO:0071503)	1/6	0.273715	0.63181	3.65612	4.73713	SFRP1
regulation of transforming growth factor beta2 production (GO:0032909)	1/6	0.273715	0.63181	3.65612	4.73713	HIF1A
negative regulation of cytoplasmic translation (GO:2000766)	1/6	0.273715	0.63181	3.65612	4.73713	CPEB4
dosage compensation by inactivation of X chromosome (GO:0009048)	1/6	0.273715	0.63181	3.65612	4.73713	PCGF3
negative regulation of calcium ion-dependent exocytosis (GO:0045955)	1/6	0.273715	0.63181	3.65612	4.73713	REST
folic acid-containing compound biosynthetic process (GO:0009396)	1/6	0.273715	0.63181	3.65612	4.73713	ATPIF1
negative regulation of erythrocyte differentiation (GO:0045647)	1/6	0.273715	0.63181	3.65612	4.73713	MAFB
regulation of aldosterone biosynthetic process (GO:0032347)	1/6	0.273715	0.63181	3.65612	4.73713	REST
ventricular compact myocardium morphogenesis (GO:0003223)	1/6	0.273715	0.63181	3.65612	4.73713	TGFBR1
negative regulation of systemic arterial blood pressure (GO:0003085)	1/6	0.273715	0.63181	3.65612	4.73713	BMPR2
glycosyl compound catabolic process (GO:1901658)	1/6	0.273715	0.63181	3.65612	4.73713	FUCA1
regulation of cortisol biosynthetic process (GO:2000064)	1/6	0.273715	0.63181	3.65612	4.73713	REST
cellular response to bacterial lipopeptide (GO:0071221)	1/6	0.273715	0.63181	3.65612	4.73713	CD36
aggrephagy (GO:0035973)	1/6	0.273715	0.63181	3.65612	4.73713	WDFY3
positive regulation of phospholipid transport (GO:2001140)	1/6	0.273715	0.63181	3.65612	4.73713	APOE
positive regulation of clathrin-dependent endocytosis (GO:2000370)	1/6	0.273715	0.63181	3.65612	4.73713	DAB2
lipoprotein catabolic process (GO:0042159)	1/6	0.273715	0.63181	3.65612	4.73713	APOE
regulation of anion channel activity (GO:0010359)	1/6	0.273715	0.63181	3.65612	4.73713	PRNP
positive regulation of keratinocyte migration (GO:0051549)	1/6	0.273715	0.63181	3.65612	4.73713	ADAM9
regulation of inositol phosphate biosynthetic process (GO:0010919)	1/6	0.273715	0.63181	3.65612	4.73713	PLEK
imitative learning (GO:0098596)	1/6	0.273715	0.63181	3.65612	4.73713	HTT
regulation of dendritic cell chemotaxis (GO:2000508)	1/6	0.273715	0.63181	3.65612	4.73713	GAS6
monoubiquitinated protein deubiquitination (GO:0035520)	1/6	0.273715	0.63181	3.65612	4.73713	USP7
mesenchymal cell differentiation involved in kidney development (GO:0072161)	1/6	0.273715	0.63181	3.65612	4.73713	STAT1
morphogenesis of an endothelium (GO:0003159)	1/6	0.273715	0.63181	3.65612	4.73713	CTNNB1
glomerulus vasculature development (GO:0072012)	1/6	0.273715	0.63181	3.65612	4.73713	PECAM1
positive regulation of centrosome cycle (GO:0046607)	1/6	0.273715	0.63181	3.65612	4.73713	RANBP2
endosome to lysosome transport via multivesicular body sorting pathway (GO:0032510)	1/6	0.273715	0.63181	3.65612	4.73713	VPS4B
positive regulation of oxidative stress-induced cell death (GO:1903209)	1/6	0.273715	0.63181	3.65612	4.73713	TLR4
regulation of lysosomal protein catabolic process (GO:1905165)	1/6	0.273715	0.63181	3.65612	4.73713	LRP1
negative regulation of cell cycle phase transition (GO:1901988)	1/6	0.273715	0.63181	3.65612	4.73713	ZFP36L2
negative regulation of smooth muscle cell differentiation (GO:0051151)	1/6	0.273715	0.63181	3.65612	4.73713	PDGFB
chondrocyte development (GO:0002063)	1/6	0.273715	0.63181	3.65612	4.73713	BMPR2
negative regulation of glial cell proliferation (GO:0060253)	1/6	0.273715	0.63181	3.65612	4.73713	DICER1
peptidyl-serine autophosphorylation (GO:0036289)	1/6	0.273715	0.63181	3.65612	4.73713	ATM
negative regulation of interleukin-6 secretion (GO:1900165)	1/6	0.273715	0.63181	3.65612	4.73713	GAS6
astrocyte activation (GO:0048143)	1/6	0.273715	0.63181	3.65612	4.73713	LRP1
regulation of sarcomere organization (GO:0060297)	1/6	0.273715	0.63181	3.65612	4.73713	AKAP13
L-amino acid import (GO:0043092)	1/6	0.273715	0.63181	3.65612	4.73713	SLC1A3
single strand break repair (GO:0000012)	1/6	0.273715	0.63181	3.65612	4.73713	SIRT1
neutrophil extravasation (GO:0072672)	1/6	0.273715	0.63181	3.65612	4.73713	PECAM1
positive regulation of fibroblast apoptotic process (GO:2000271)	1/6	0.273715	0.63181	3.65612	4.73713	SFRP1
response to manganese ion (GO:0010042)	1/6	0.273715	0.63181	3.65612	4.73713	ADAM9
glucocorticoid receptor signaling pathway (GO:0042921)	1/6	0.273715	0.63181	3.65612	4.73713	ARID1A
regulation of osteoclast development (GO:2001204)	1/6	0.273715	0.63181	3.65612	4.73713	NOTCH2
positive regulation of aspartic-type endopeptidase activity involved in amyloid precursor protein catabolic process (GO:1902961)	1/6	0.273715	0.63181	3.65612	4.73713	ROCK2
dendritic spine maintenance (GO:0097062)	1/6	0.273715	0.63181	3.65612	4.73713	PRNP
neuron remodeling (GO:0016322)	1/6	0.273715	0.63181	3.65612	4.73713	ANKS1A
positive regulation of nucleobase-containing compound transport (GO:0032241)	1/6	0.273715	0.63181	3.65612	4.73713	DHX9
positive regulation of protein glycosylation (GO:0060050)	1/6	0.273715	0.63181	3.65612	4.73713	GOLGA2
vocal learning (GO:0042297)	1/6	0.273715	0.63181	3.65612	4.73713	HTT
protein localization to nuclear envelope (GO:0090435)	1/6	0.273715	0.63181	3.65612	4.73713	TOR1AIP2
regulation of protein depolymerization (GO:1901879)	1/6	0.273715	0.63181	3.65612	4.73713	MAP1B
positive regulation of hormone metabolic process (GO:0032352)	1/6	0.273715	0.63181	3.65612	4.73713	HIF1A
regulation of intrinsic apoptotic signaling pathway by p53 class mediator (GO:1902253)	1/6	0.273715	0.63181	3.65612	4.73713	MDM2
striated muscle hypertrophy (GO:0014897)	1/6	0.273715	0.63181	3.65612	4.73713	TTN
regulation of superoxide metabolic process (GO:0090322)	1/6	0.273715	0.63181	3.65612	4.73713	SYK
establishment of mitochondrion localization, microtubule-mediated (GO:0034643)	1/6	0.273715	0.63181	3.65612	4.73713	LRPPRC
regulation of T cell tolerance induction (GO:0002664)	1/6	0.273715	0.63181	3.65612	4.73713	TGFBR2
regulation of nuclease activity (GO:0032069)	1/6	0.273715	0.63181	3.65612	4.73713	OAS1
positive regulation of amyloid-beta clearance (GO:1900223)	1/6	0.273715	0.63181	3.65612	4.73713	LRP1
cellular triglyceride homeostasis (GO:0035356)	1/6	0.273715	0.63181	3.65612	4.73713	SIRT1
positive regulation of receptor binding (GO:1900122)	1/6	0.273715	0.63181	3.65612	4.73713	NRP1
negative regulation of bone resorption (GO:0045779)	1/6	0.273715	0.63181	3.65612	4.73713	P2RX7
positive regulation of podosome assembly (GO:0071803)	1/6	0.273715	0.63181	3.65612	4.73713	FSCN1
positive regulation of extrinsic apoptotic signaling pathway via death domain receptors (GO:1902043)	1/6	0.273715	0.63181	3.65612	4.73713	SFRP1
negative regulation of glucocorticoid receptor signaling pathway (GO:2000323)	1/6	0.273715	0.63181	3.65612	4.73713	PER1
inner ear receptor cell development (GO:0060119)	1/6	0.273715	0.63181	3.65612	4.73713	SLC4A7
regulation of MHC class I biosynthetic process (GO:0045343)	1/6	0.273715	0.63181	3.65612	4.73713	CIITA
regulation of protein targeting (GO:1903533)	1/6	0.273715	0.63181	3.65612	4.73713	ATPIF1
positive regulation of cGMP biosynthetic process (GO:0030828)	1/6	0.273715	0.63181	3.65612	4.73713	APOE
retinal ganglion cell axon guidance (GO:0031290)	1/6	0.273715	0.63181	3.65612	4.73713	NRP1
ear development (GO:0043583)	1/6	0.273715	0.63181	3.65612	4.73713	NIPBL
regulation of phosphorylation (GO:0042325)	8/119	0.277041	0.634484	1.31906	1.69313	RANBP2;NRP1;KCTD20;PLXNB2;NCKAP1L;ITGA6;INHA;SIRT1
brain development (GO:0007420)	8/119	0.277041	0.634484	1.31906	1.69313	EGR2;NIPBL;ATXN1;PLXNB2;UBE3A;SMARCA1;BPTF;TGFBR2
MAPK cascade (GO:0000165)	17/278	0.27725	0.634484	1.19302	1.53045	MEF2A;PTGER4;MEF2C;FBXW11;YWHAB;HGF;PAQR3;PDGFB;IGF1;ZFP36L2;SETX;SPRED1;PABPN1;RASA1;AKAP9;MAPK1;MAP4K4
regulation of epithelial to mesenchymal transition (GO:0010717)	5/68	0.277445	0.634484	1.452	1.86166	SFRP1;DAB2;CTNNB1;TGFBR1;TGFBR2
vacuolar acidification (GO:0007035)	2/20	0.278507	0.634484	2.03175	2.5972	DMXL2;ATP6V0A1
negative regulation of innate immune response (GO:0045824)	2/20	0.278507	0.634484	2.03175	2.5972	SERPING1;A2M
regulation of epidermal cell differentiation (GO:0045604)	2/20	0.278507	0.634484	2.03175	2.5972	ROCK2;CTSL
intrinsic apoptotic signaling pathway in response to DNA damage by p53 class mediator (GO:0042771)	2/20	0.278507	0.634484	2.03175	2.5972	EP300;SIRT1
androgen metabolic process (GO:0008209)	2/20	0.278507	0.634484	2.03175	2.5972	DHRS9;CYP17A1
positive regulation of gene silencing by miRNA (GO:2000637)	2/20	0.278507	0.634484	2.03175	2.5972	DHX9;PUM2
growth hormone receptor signaling pathway (GO:0060396)	2/20	0.278507	0.634484	2.03175	2.5972	MAPK1;PIK3R1
regulation of glycogen biosynthetic process (GO:0005979)	2/20	0.278507	0.634484	2.03175	2.5972	EPM2AIP1;IGF1
regulation of toll-like receptor signaling pathway (GO:0034121)	2/20	0.278507	0.634484	2.03175	2.5972	CD36;TLR5
inositol phosphate-mediated signaling (GO:0048016)	2/20	0.278507	0.634484	2.03175	2.5972	PPP3CA;PPP3R1
vesicle cytoskeletal trafficking (GO:0099518)	2/20	0.278507	0.634484	2.03175	2.5972	HTT;MYO5A
cellular response to estradiol stimulus (GO:0071392)	2/20	0.278507	0.634484	2.03175	2.5972	SFRP1;NRIP1
entrainment of circadian clock by photoperiod (GO:0043153)	2/20	0.278507	0.634484	2.03175	2.5972	PER1;PER3
negative regulation of macromolecule biosynthetic process (GO:0010558)	2/20	0.278507	0.634484	2.03175	2.5972	CIITA;CLTC
Arp2/3 complex-mediated actin nucleation (GO:0034314)	2/20	0.278507	0.634484	2.03175	2.5972	ACTR2;IQGAP2
positive regulation of hydrolase activity (GO:0051345)	11/172	0.281347	0.640514	1.25077	1.58618	DOCK10;ARHGAP21;SFRP1;CCL8;TOR1AIP2;SNX13;APOA1;SNX9;ITGA6;ATP1B1;TOR1AIP1
regulation of calcium ion transport (GO:0051924)	4/52	0.283687	0.6428	1.52434	1.92049	CD84;CD4;CTNNB1;HOMER3
positive regulation of mitotic cell cycle (GO:0045931)	4/52	0.283687	0.6428	1.52434	1.92049	PDGFB;MDM2;PKN2;IGF1
actin filament organization (GO:0007015)	8/120	0.284597	0.6428	1.30721	1.64275	ABI2;RUFY3;RHOBTB3;CASS4;ARHGAP17;FRYL;CD2AP;TTN
negative regulation of growth (GO:0045926)	8/120	0.284597	0.6428	1.30721	1.64275	NOTCH2;SFRP1;BMPR2;DDX3X;PTPRJ;SMARCA2;SIRT1;SIPA1
calcium ion transmembrane import into cytosol (GO:0097553)	3/36	0.286684	0.6428	1.66263	2.07724	RYR1;TRPM2;ITPR2
actin polymerization or depolymerization (GO:0008154)	3/36	0.286684	0.6428	1.66263	2.07724	PREX1;ABI2;TTC17
organic hydroxy compound transport (GO:0015850)	3/36	0.286684	0.6428	1.66263	2.07724	NCOA1;NCOA2;SLCO2B1
regulation of nitric-oxide synthase activity (GO:0050999)	3/36	0.286684	0.6428	1.66263	2.07724	ZDHHC21;APOE;HIF1A
regulation of filopodium assembly (GO:0051489)	3/36	0.286684	0.6428	1.66263	2.07724	NRP1;TRPM2;FSCN1
positive regulation of plasma membrane bounded cell projection assembly (GO:0120034)	5/69	0.287582	0.6428	1.42924	1.78119	P2RX7;NRP1;FSCN1;HTT;WASF2
negative regulation of cell migration (GO:0030336)	8/121	0.292205	0.6428	1.29558	1.59395	IFITM1;SFRP1;LRP1;HMOX1;PTPRJ;MIA3;ARPIN;ARHGAP4
nuclear-transcribed mRNA catabolic process (GO:0000956)	11/174	0.293958	0.6428	1.23529	1.51239	ZCCHC6;ZCCHC11;PAN3;CNOT2;CSDE1;RC3H1;PAPD4;ATM;RPS21;RPL6;PNRC2
cellular response to BMP stimulus (GO:0071773)	6/87	0.297195	0.6428	1.35523	1.64439	SFRP1;BMPR2;ZFYVE16;USP9X;INHA;SMAD5
positive regulation of proteasomal ubiquitin-dependent protein catabolic process (GO:0032436)	5/70	0.297786	0.6428	1.40718	1.70463	RNF144B;NUB1;DAB2;MDM2;CLU
phospholipid metabolic process (GO:0006644)	5/70	0.297786	0.6428	1.40718	1.70463	PLA2G16;RARRES3;CLN8;PLCB2;FADS1
negative regulation of developmental process (GO:0051093)	5/70	0.297786	0.6428	1.40718	1.70463	VAT1;SFRP1;RC3H1;GAS6;ARPIN
positive regulation of cellular component movement (GO:0051272)	2/21	0.298088	0.6428	1.92471	2.32961	CSF1R;TGFBR1
mRNA transcription (GO:0009299)	2/21	0.298088	0.6428	1.92471	2.32961	HIF1A;HIPK3
positive regulation of T cell mediated immunity (GO:0002711)	2/21	0.298088	0.6428	1.92471	2.32961	STX7;HLA-E
positive regulation of translational initiation (GO:0045948)	2/21	0.298088	0.6428	1.92471	2.32961	DDX3X;YTHDF3
positive regulation of lamellipodium organization (GO:1902745)	2/21	0.298088	0.6428	1.92471	2.32961	FSCN1;WASF2
negative regulation of G-protein coupled receptor protein signaling pathway (GO:0045744)	2/21	0.298088	0.6428	1.92471	2.32961	YWHAB;PLEK
regulation of macrophage activation (GO:0043030)	2/21	0.298088	0.6428	1.92471	2.32961	CD74;TLR4
embryonic skeletal system morphogenesis (GO:0048704)	2/21	0.298088	0.6428	1.92471	2.32961	TGFBR1;TGFBR2
vesicle docking (GO:0048278)	2/21	0.298088	0.6428	1.92471	2.32961	STX16;STX7
response to nicotine (GO:0035094)	2/21	0.298088	0.6428	1.92471	2.32961	HMOX1;MAPK1
negative regulation of viral process (GO:0048525)	2/21	0.298088	0.6428	1.92471	2.32961	STAT1;TRIM14
limb morphogenesis (GO:0035108)	2/21	0.298088	0.6428	1.92471	2.32961	MBNL1;NIPBL
cellular response to alkaloid (GO:0071312)	2/21	0.298088	0.6428	1.92471	2.32961	RYR1;SPIDR
photoperiodism (GO:0009648)	2/21	0.298088	0.6428	1.92471	2.32961	PER1;PER3
histone ubiquitination (GO:0016574)	2/21	0.298088	0.6428	1.92471	2.32961	DTX3L;HUWE1
protein monoubiquitination (GO:0006513)	3/37	0.30108	0.6428	1.61364	1.93698	DTX3L;HUWE1;TRIM25
protein K63-linked ubiquitination (GO:0070534)	3/37	0.30108	0.6428	1.61364	1.93698	ITCH;HECTD1;TRIM56
actin filament bundle assembly (GO:0051017)	3/37	0.30108	0.6428	1.61364	1.93698	FSCN1;ADD1;HSP90B1
organic cyclic compound biosynthetic process (GO:1901362)	3/37	0.30108	0.6428	1.61364	1.93698	MT-RNR1;CYP51A1;CYP17A1
positive regulation of response to stimulus (GO:0048584)	4/54	0.30732	0.6428	1.46321	1.72639	MAVS;DHX9;SIRT1;YPEL3
double-strand break repair (GO:0006302)	9/141	0.310307	0.6428	1.24768	1.46003	YY1;SETX;NIPBL;DTX3L;PRKDC;NABP1;NUCKS1;ATM;SPIDR
angiotensin-activated signaling pathway (GO:0038166)	1/7	0.31142	0.6428	3.04661	3.55421	AHCYL1
adherens junction assembly (GO:0034333)	1/7	0.31142	0.6428	3.04661	3.55421	CTNNB1
positive regulation of insulin-like growth factor receptor signaling pathway (GO:0043568)	1/7	0.31142	0.6428	3.04661	3.55421	IGF1
interleukin-18-mediated signaling pathway (GO:0035655)	1/7	0.31142	0.6428	3.04661	3.55421	PDGFB
cellular response to interleukin-18 (GO:0071351)	1/7	0.31142	0.6428	3.04661	3.55421	PDGFB
bleb assembly (GO:0032060)	1/7	0.31142	0.6428	3.04661	3.55421	P2RX7
negative regulation of keratinocyte proliferation (GO:0010839)	1/7	0.31142	0.6428	3.04661	3.55421	KLF9
response to misfolded protein (GO:0051788)	1/7	0.31142	0.6428	3.04661	3.55421	CLU
positive regulation of transmembrane transport (GO:0034764)	1/7	0.31142	0.6428	3.04661	3.55421	P2RX7
positive regulation of calcineurin-NFAT signaling cascade (GO:0070886)	1/7	0.31142	0.6428	3.04661	3.55421	IGF1
positive regulation of dendritic cell chemotaxis (GO:2000510)	1/7	0.31142	0.6428	3.04661	3.55421	GAS6
regulation of DNA endoreduplication (GO:0032875)	1/7	0.31142	0.6428	3.04661	3.55421	STAG2
regulation of ER to Golgi vesicle-mediated transport (GO:0060628)	1/7	0.31142	0.6428	3.04661	3.55421	SORL1
mitral valve development (GO:0003174)	1/7	0.31142	0.6428	3.04661	3.55421	BMPR2
death-inducing signaling complex assembly (GO:0071550)	1/7	0.31142	0.6428	3.04661	3.55421	TNFRSF1A
positive regulation of apoptotic cell clearance (GO:2000427)	1/7	0.31142	0.6428	3.04661	3.55421	C3
release of sequestered calcium ion into cytosol by endoplasmic reticulum (GO:1903514)	1/7	0.31142	0.6428	3.04661	3.55421	RYR1
sequestering of extracellular ligand from receptor (GO:0035581)	1/7	0.31142	0.6428	3.04661	3.55421	CD46
positive regulation of blood vessel endothelial cell proliferation involved in sprouting angiogenesis (GO:1903589)	1/7	0.31142	0.6428	3.04661	3.55421	HMOX1
negative regulation of synapse organization (GO:1905809)	1/7	0.31142	0.6428	3.04661	3.55421	APOE
lymphatic endothelial cell differentiation (GO:0060836)	1/7	0.31142	0.6428	3.04661	3.55421	BMPR2
regulation of chemokine biosynthetic process (GO:0045073)	1/7	0.31142	0.6428	3.04661	3.55421	HMOX1
gas homeostasis (GO:0033483)	1/7	0.31142	0.6428	3.04661	3.55421	HIF1A
formation of translation preinitiation complex (GO:0001731)	1/7	0.31142	0.6428	3.04661	3.55421	EIF2S3
regulation of response to biotic stimulus (GO:0002831)	1/7	0.31142	0.6428	3.04661	3.55421	SCARB2
L-cysteine metabolic process (GO:0046439)	1/7	0.31142	0.6428	3.04661	3.55421	AHCYL1
regulation of memory T cell differentiation (GO:0043380)	1/7	0.31142	0.6428	3.04661	3.55421	CD46
heme catabolic process (GO:0042167)	1/7	0.31142	0.6428	3.04661	3.55421	HMOX1
chromatin-mediated maintenance of transcription (GO:0048096)	1/7	0.31142	0.6428	3.04661	3.55421	ARID1A
response to type I interferon (GO:0034340)	1/7	0.31142	0.6428	3.04661	3.55421	TRIM56
establishment of protein localization to peroxisome (GO:0072663)	1/7	0.31142	0.6428	3.04661	3.55421	LONP2
vascular endothelial growth factor signaling pathway (GO:0038084)	1/7	0.31142	0.6428	3.04661	3.55421	NRP1
negative regulation of nitrogen compound metabolic process (GO:0051172)	1/7	0.31142	0.6428	3.04661	3.55421	CLTC
porphyrin-containing compound catabolic process (GO:0006787)	1/7	0.31142	0.6428	3.04661	3.55421	HMOX1
positive regulation of macrophage migration (GO:1905523)	1/7	0.31142	0.6428	3.04661	3.55421	CMKLR1
regulation of interleukin-23 production (GO:0032667)	1/7	0.31142	0.6428	3.04661	3.55421	TLR4
modification by symbiont of host morphology or physiology (GO:0044003)	1/7	0.31142	0.6428	3.04661	3.55421	CD209
negative regulation of membrane protein ectodomain proteolysis (GO:0051045)	1/7	0.31142	0.6428	3.04661	3.55421	TIMP2
negative regulation of nitric oxide metabolic process (GO:1904406)	1/7	0.31142	0.6428	3.04661	3.55421	KHSRP
peptidyl-lysine deacetylation (GO:0034983)	1/7	0.31142	0.6428	3.04661	3.55421	SIRT1
positive regulation of triglyceride catabolic process (GO:0010898)	1/7	0.31142	0.6428	3.04661	3.55421	APOA1
regulation of alpha-beta T cell differentiation (GO:0046637)	1/7	0.31142	0.6428	3.04661	3.55421	PRDM1
regulation by virus of viral protein levels in host cell (GO:0046719)	1/7	0.31142	0.6428	3.04661	3.55421	STAT1
regulation of pinocytosis (GO:0048548)	1/7	0.31142	0.6428	3.04661	3.55421	AXL
regulation of glucocorticoid receptor signaling pathway (GO:2000322)	1/7	0.31142	0.6428	3.04661	3.55421	PER1
positive regulation of neuroblast proliferation (GO:0002052)	1/7	0.31142	0.6428	3.04661	3.55421	CTNNB1
auditory receptor cell differentiation (GO:0042491)	1/7	0.31142	0.6428	3.04661	3.55421	SLC4A7
endonucleolytic cleavage in ITS1 to separate SSU-rRNA from 5.8S rRNA and LSU-rRNA from tricistronic rRNA transcript (SSU-rRNA, 5.8S rRNA, LSU-rRNA) (GO:0000447)	1/7	0.31142	0.6428	3.04661	3.55421	RPS21
positive regulation of sequestering of triglyceride (GO:0010890)	1/7	0.31142	0.6428	3.04661	3.55421	OSBPL11
regulation of establishment of protein localization (GO:0070201)	1/7	0.31142	0.6428	3.04661	3.55421	SPIDR
pharyngeal arch artery morphogenesis (GO:0061626)	1/7	0.31142	0.6428	3.04661	3.55421	BMPR2
regulation of growth hormone secretion (GO:0060123)	1/7	0.31142	0.6428	3.04661	3.55421	CHD7
positive regulation of ceramide biosynthetic process (GO:2000304)	1/7	0.31142	0.6428	3.04661	3.55421	TNFRSF1A
vascular smooth muscle contraction (GO:0014829)	1/7	0.31142	0.6428	3.04661	3.55421	PIK3C2A
regulation of NADP metabolic process (GO:1902031)	1/7	0.31142	0.6428	3.04661	3.55421	ME1
G-quadruplex DNA unwinding (GO:0044806)	1/7	0.31142	0.6428	3.04661	3.55421	DHX9
negative regulation of nitric oxide biosynthetic process (GO:0045019)	1/7	0.31142	0.6428	3.04661	3.55421	KHSRP
xenobiotic catabolic process (GO:0042178)	1/7	0.31142	0.6428	3.04661	3.55421	GSTM3
positive regulation of isomerase activity (GO:0010912)	1/7	0.31142	0.6428	3.04661	3.55421	DHX9
positive regulation of membrane depolarization (GO:1904181)	1/7	0.31142	0.6428	3.04661	3.55421	DCN
lens fiber cell differentiation (GO:0070306)	1/7	0.31142	0.6428	3.04661	3.55421	MAF
response to caffeine (GO:0031000)	1/7	0.31142	0.6428	3.04661	3.55421	RYR1
regulation of protein deubiquitination (GO:0090085)	1/7	0.31142	0.6428	3.04661	3.55421	ITCH
tooth mineralization (GO:0034505)	1/7	0.31142	0.6428	3.04661	3.55421	FAM20A
positive regulation of macrophage chemotaxis (GO:0010759)	1/7	0.31142	0.6428	3.04661	3.55421	CMKLR1
positive regulation of type I interferon-mediated signaling pathway (GO:0060340)	1/7	0.31142	0.6428	3.04661	3.55421	MAVS
cleavage furrow formation (GO:0036089)	1/7	0.31142	0.6428	3.04661	3.55421	SNX9
regulation of glycogen (starch) synthase activity (GO:2000465)	1/7	0.31142	0.6428	3.04661	3.55421	EPM2AIP1
sensory organ morphogenesis (GO:0090596)	1/7	0.31142	0.6428	3.04661	3.55421	NIPBL
regulation of Wnt signaling pathway, planar cell polarity pathway (GO:2000095)	1/7	0.31142	0.6428	3.04661	3.55421	DAB2
amino acid import across plasma membrane (GO:0089718)	1/7	0.31142	0.6428	3.04661	3.55421	SLC1A3
chylomicron remnant clearance (GO:0034382)	1/7	0.31142	0.6428	3.04661	3.55421	APOE
regulation of protein heterodimerization activity (GO:0043497)	1/7	0.31142	0.6428	3.04661	3.55421	CD36
detection of molecule of bacterial origin (GO:0032490)	1/7	0.31142	0.6428	3.04661	3.55421	TLR4
malate metabolic process (GO:0006108)	1/7	0.31142	0.6428	3.04661	3.55421	ME1
folic acid transport (GO:0015884)	1/7	0.31142	0.6428	3.04661	3.55421	FOLR2
membrane invagination (GO:0010324)	1/7	0.31142	0.6428	3.04661	3.55421	FCHO2
long-chain fatty acid import (GO:0044539)	1/7	0.31142	0.6428	3.04661	3.55421	CD36
cellular phosphate ion homeostasis (GO:0030643)	1/7	0.31142	0.6428	3.04661	3.55421	GPCPD1
hyperosmotic response (GO:0006972)	1/7	0.31142	0.6428	3.04661	3.55421	RCSD1
regulation of cellular response to insulin stimulus (GO:1900076)	1/7	0.31142	0.6428	3.04661	3.55421	NUCKS1
microglial cell activation (GO:0001774)	1/7	0.31142	0.6428	3.04661	3.55421	CLU
positive regulation of neurological system process (GO:0031646)	1/7	0.31142	0.6428	3.04661	3.55421	DICER1
skeletal muscle myosin thick filament assembly (GO:0030241)	1/7	0.31142	0.6428	3.04661	3.55421	TTN
cellular response to caffeine (GO:0071313)	1/7	0.31142	0.6428	3.04661	3.55421	RYR1
histone H3-K4 demethylation (GO:0034720)	1/7	0.31142	0.6428	3.04661	3.55421	KDM5A
cellular divalent inorganic anion homeostasis (GO:0072501)	1/7	0.31142	0.6428	3.04661	3.55421	GPCPD1
negative regulation of mitochondrial outer membrane permeabilization involved in apoptotic signaling pathway (GO:1901029)	1/7	0.31142	0.6428	3.04661	3.55421	SLC35F6
venous blood vessel development (GO:0060841)	1/7	0.31142	0.6428	3.04661	3.55421	BMPR2
negative regulation of production of miRNAs involved in gene silencing by miRNA (GO:1903799)	1/7	0.31142	0.6428	3.04661	3.55421	NCOR2
erythrocyte development (GO:0048821)	1/7	0.31142	0.6428	3.04661	3.55421	NCKAP1L
regulation of hormone biosynthetic process (GO:0046885)	1/7	0.31142	0.6428	3.04661	3.55421	HIF1A
regulation of interleukin-13 production (GO:0032656)	1/7	0.31142	0.6428	3.04661	3.55421	HLA-E
negative regulation of leukocyte migration (GO:0002686)	1/7	0.31142	0.6428	3.04661	3.55421	HMOX1
positive regulation of sphingolipid biosynthetic process (GO:0090154)	1/7	0.31142	0.6428	3.04661	3.55421	TNFRSF1A
negative regulation of MyD88-independent toll-like receptor signaling pathway (GO:0034128)	1/7	0.31142	0.6428	3.04661	3.55421	TLR4
cellular trivalent inorganic anion homeostasis (GO:0072502)	1/7	0.31142	0.6428	3.04661	3.55421	GPCPD1
negative regulation of glial cell apoptotic process (GO:0034351)	1/7	0.31142	0.6428	3.04661	3.55421	GAS6
regulation of endocytic recycling (GO:2001135)	1/7	0.31142	0.6428	3.04661	3.55421	SORL1
regulation of extracellular matrix organization (GO:1903053)	1/7	0.31142	0.6428	3.04661	3.55421	LRP1
regulation of mitochondrial fusion (GO:0010635)	1/7	0.31142	0.6428	3.04661	3.55421	VAT1
positive regulation of histone H3-K9 methylation (GO:0051574)	1/7	0.31142	0.6428	3.04661	3.55421	SIRT1
oxygen transport (GO:0015671)	1/7	0.31142	0.6428	3.04661	3.55421	HBB
positive regulation of mast cell degranulation (GO:0043306)	1/7	0.31142	0.6428	3.04661	3.55421	SYK
cellular response to laminar fluid shear stress (GO:0071499)	1/7	0.31142	0.6428	3.04661	3.55421	SREBF2
glycoside catabolic process (GO:0016139)	1/7	0.31142	0.6428	3.04661	3.55421	FUCA1
positive regulation of extracellular matrix disassembly (GO:0090091)	1/7	0.31142	0.6428	3.04661	3.55421	FSCN1
melanocyte differentiation (GO:0030318)	1/7	0.31142	0.6428	3.04661	3.55421	MEF2C
vesicle transport along actin filament (GO:0030050)	1/7	0.31142	0.6428	3.04661	3.55421	MYO5A
retrograde axonal transport (GO:0008090)	1/7	0.31142	0.6428	3.04661	3.55421	DST
pteridine-containing compound biosynthetic process (GO:0042559)	1/7	0.31142	0.6428	3.04661	3.55421	ATPIF1
negative regulation of telomere capping (GO:1904354)	1/7	0.31142	0.6428	3.04661	3.55421	ATM
negative regulation of osteoblast proliferation (GO:0033689)	1/7	0.31142	0.6428	3.04661	3.55421	SFRP1
regulation of translation (GO:0006417)	13/213	0.313866	0.645864	1.18979	1.37871	RANBP2;CYFIP1;DDX6;DDX3X;YTHDF3;DHX9;LARP4B;GIGYF2;PUM2;LARP1;CNOT2;HNRNPD;TNRC6A
regulation of ossification (GO:0030278)	3/38	0.315509	0.645864	1.56745	1.80816	MEF2C;SFRP1;BMPR2
regulation of cellular pH (GO:0030641)	3/38	0.315509	0.645864	1.56745	1.80816	SLC4A7;ATP5B;SLC9A9
T cell differentiation (GO:0030217)	3/38	0.315509	0.645864	1.56745	1.80816	CD4;CHD7;ZFP36L2
negative regulation of cellular protein metabolic process (GO:0032269)	6/89	0.315544	0.645864	1.32243	1.52536	DDX3X;LARP1;CNOT2;APOE;CLN8;GIGYF2
acylglycerol homeostasis (GO:0055090)	2/22	0.317581	0.645864	1.82838	2.09719	APOA1;APOE
glutathione derivative biosynthetic process (GO:1901687)	2/22	0.317581	0.645864	1.82838	2.09719	GSTM3;GSTA1
cellular response to nerve growth factor stimulus (GO:1990090)	2/22	0.317581	0.645864	1.82838	2.09719	ACAP2;KIDINS220
peptidyl-S-diacylglycerol-L-cysteine biosynthetic process from peptidyl-cysteine (GO:0018231)	2/22	0.317581	0.645864	1.82838	2.09719	ZDHHC21;ZDHHC14
peptidyl-L-cysteine S-palmitoylation (GO:0018230)	2/22	0.317581	0.645864	1.82838	2.09719	ZDHHC21;ZDHHC14
early endosome to late endosome transport (GO:0045022)	2/22	0.317581	0.645864	1.82838	2.09719	EEA1;HOOK3
negative regulation of response to endoplasmic reticulum stress (GO:1903573)	2/22	0.317581	0.645864	1.82838	2.09719	CLU;NCK1
negative regulation of cell cycle G1/S phase transition (GO:1902807)	2/22	0.317581	0.645864	1.82838	2.09719	GPNMB;ZNF655
DNA catabolic process, endonucleolytic (GO:0000737)	2/22	0.317581	0.645864	1.82838	2.09719	H1F0;DICER1
triglyceride catabolic process (GO:0019433)	2/22	0.317581	0.645864	1.82838	2.09719	APOA1;APOE
regulation of cytokine production involved in inflammatory response (GO:1900015)	2/22	0.317581	0.645864	1.82838	2.09719	PER1;TLR4
beta-catenin destruction complex disassembly (GO:1904886)	2/22	0.317581	0.645864	1.82838	2.09719	FZD1;CTNNB1
C21-steroid hormone metabolic process (GO:0008207)	2/22	0.317581	0.645864	1.82838	2.09719	DHRS9;CYP17A1
positive regulation of RNA splicing (GO:0033120)	2/22	0.317581	0.645864	1.82838	2.09719	SETX;PIK3R1
glutathione derivative metabolic process (GO:1901685)	2/22	0.317581	0.645864	1.82838	2.09719	GSTM3;GSTA1
positive regulation of phosphatase activity (GO:0010922)	2/22	0.317581	0.645864	1.82838	2.09719	MEF2C;PLEK
digestive system development (GO:0055123)	2/22	0.317581	0.645864	1.82838	2.09719	NIPBL;ITGA6
regulation of calcium ion transport into cytosol (GO:0010522)	2/22	0.317581	0.645864	1.82838	2.09719	P2RX7;PRNP
regulation of interferon-gamma-mediated signaling pathway (GO:0060334)	2/22	0.317581	0.645864	1.82838	2.09719	STAT1;PARP14
lipid biosynthetic process (GO:0008610)	5/72	0.318356	0.645864	1.36503	1.56239	CYP51A1;ACSM5;CLN8;FADS1;CYP17A1
Rho protein signal transduction (GO:0007266)	5/72	0.318356	0.645864	1.36503	1.56239	COL1A2;RHOBTB3;MYO9B;ARHGAP5;ARHGAP4
regulation of epithelial cell proliferation (GO:0050678)	5/72	0.318356	0.645864	1.36503	1.56239	SFRP1;NR4A3;TINF2;IGF1;MTSS1
glycoprotein biosynthetic process (GO:0009101)	5/72	0.318356	0.645864	1.36503	1.56239	GOLGA2;BMPR2;MGAT1;IGF1;GAL3ST4
protein localization to membrane (GO:0072657)	10/160	0.318903	0.646578	1.21997	1.39427	EFR3A;TSPAN14;ROCK2;EPB41L3;FCHO2;MYO5A;ATP1B1;GAS6;RAB8B;TNFRSF1A
negative regulation of protein phosphorylation (GO:0001933)	11/178	0.319621	0.647637	1.20545	1.37496	P2RX7;PREX1;PRNP;SFRP1;SPRED1;DBNDD2;PRKDC;PDPK1;PAQR3;DCN;NCK1
protein tetramerization (GO:0051262)	6/90	0.324786	0.649866	1.30662	1.46941	RYR1;GOLGA2;CD74;ATPIF1;SAMHD1;GLS
positive regulation of cytokine secretion (GO:0050715)	5/73	0.328707	0.649866	1.34488	1.4963	PTGER4;CSF1R;MAVS;CADM1;DHX9
signal transduction by p53 class mediator (GO:0072331)	3/39	0.329951	0.649866	1.52383	1.68964	ZMAT1;ATRX;MDM4
skeletal muscle tissue development (GO:0007519)	3/39	0.329951	0.649866	1.52383	1.68964	RYR1;MEF2C;CFLAR
cellular response to amino acid starvation (GO:0034198)	3/39	0.329951	0.649866	1.52383	1.68964	SESN3;SESN1;MAPK1
regulation of extrinsic apoptotic signaling pathway via death domain receptors (GO:1902041)	3/39	0.329951	0.649866	1.52383	1.68964	SFRP1;HMOX1;CFLAR
chromosome organization (GO:0051276)	4/56	0.33114	0.649866	1.40678	1.5548	LATS1;TOP2B;INSL3;SIRT1
positive regulation of protein transport (GO:0051222)	4/56	0.33114	0.649866	1.40678	1.5548	RUFY3;ADAM9;IGF1;TTN
protein import (GO:0017038)	4/56	0.33114	0.649866	1.40678	1.5548	RANBP2;LAMP2;APOE;CLU
negative regulation of cellular catabolic process (GO:0031330)	4/56	0.33114	0.649866	1.40678	1.5548	GOLGA2;HGF;TIMP2;TAB2
cellular response to acid chemical (GO:0071229)	6/91	0.334063	0.649866	1.29118	1.41568	SETX;SESN3;SESN1;PDK4;PDGFB;CPEB4
chromosome condensation (GO:0030261)	2/23	0.336943	0.649866	1.74122	1.89417	NIPBL;TTN
positive regulation of cell cycle G1/S phase transition (GO:1902808)	2/23	0.336943	0.649866	1.74122	1.89417	ANKRD17;DDX3X
lamellipodium assembly (GO:0030032)	2/23	0.336943	0.649866	1.74122	1.89417	CYFIP1;ARHGEF6
vitamin transport (GO:0051180)	2/23	0.336943	0.649866	1.74122	1.89417	APOA1;FOLR2
vesicle-mediated transport between endosomal compartments (GO:0098927)	2/23	0.336943	0.649866	1.74122	1.89417	EEA1;HOOK3
peroxisome organization (GO:0007031)	2/23	0.336943	0.649866	1.74122	1.89417	PLA2G16;LONP2
apoptotic nuclear changes (GO:0030262)	2/23	0.336943	0.649866	1.74122	1.89417	H1F0;DICER1
histone H3-K4 methylation (GO:0051568)	2/23	0.336943	0.649866	1.74122	1.89417	KMT2A;TET2
positive regulation of monooxygenase activity (GO:0032770)	2/23	0.336943	0.649866	1.74122	1.89417	APOE;HIF1A
regulation of microtubule cytoskeleton organization (GO:0070507)	2/23	0.336943	0.649866	1.74122	1.89417	CYLD;TAOK1
regulation of chondrocyte differentiation (GO:0032330)	2/23	0.336943	0.649866	1.74122	1.89417	TRPS1;TGFBR1
mitotic G2/M transition checkpoint (GO:0044818)	2/23	0.336943	0.649866	1.74122	1.89417	TAOK1;FOXN3
negative regulation of viral transcription (GO:0032897)	2/23	0.336943	0.649866	1.74122	1.89417	REST;TRIM14
positive regulation of protein oligomerization (GO:0032461)	2/23	0.336943	0.649866	1.74122	1.89417	SNX9;CLU
protein oligomerization (GO:0051259)	13/217	0.33757	0.649866	1.16621	1.26648	PRNP;B4GALT1;AHNAK;AMFR;QPRT;ATPIF1;HBB;IKZF1;RNF213;IRAK1;TRPS1;HMOX1;TRAPPC11
negative regulation of response to stimulus (GO:0048585)	8/127	0.338753	0.649866	1.22986	1.33131	NCOR2;CSF1R;AXL;VPS13C;APOA1;MERTK;CLU;SIRT1
regulation of G-protein coupled receptor protein signaling pathway (GO:0008277)	5/74	0.339089	0.649866	1.32532	1.43333	C3;YWHAB;USP33;PLEK;MGLL
neuron projection morphogenesis (GO:0048812)	10/163	0.339552	0.649866	1.19586	1.29168	DOCK10;MEF2A;MAP1B;EPB41L3;TMEM106B;CTNNB1;NCKAP1L;DICER1;SGK1;MAP4K4
positive regulation of cellular metabolic process (GO:0031325)	6/92	0.343371	0.649866	1.2761	1.36407	TBC1D5;PDGFB;APOA1;APOE;HIF1A;TGFBR2
negative regulation of epidermal growth factor receptor signaling pathway (GO:0042059)	3/40	0.344384	0.649866	1.48257	1.58042	PTPRJ;EPS15;SNX6
sensory organ development (GO:0007423)	3/40	0.344384	0.649866	1.48257	1.58042	MAFB;CHD7;HIPK1
negative regulation of cytokine secretion (GO:0050710)	3/40	0.344384	0.649866	1.48257	1.58042	PTGER4;APOA1;GAS6
regulation of release of cytochrome c from mitochondria (GO:0090199)	3/40	0.344384	0.649866	1.48257	1.58042	HGF;IGF1;CLU
negative regulation of cytokine-mediated signaling pathway (GO:0001960)	3/40	0.344384	0.649866	1.48257	1.58042	APOA1;PARP14;GAS6
neuron migration (GO:0001764)	3/40	0.344384	0.649866	1.48257	1.58042	NRP1;MEF2C;USP9X
regulation of protein dephosphorylation (GO:0035304)	3/40	0.344384	0.649866	1.48257	1.58042	YWHAB;HTT;HSP90B1
regulation of DNA methylation (GO:0044030)	1/8	0.34717	0.649866	2.61124	2.76254	KMT2A
biomineral tissue development (GO:0031214)	1/8	0.34717	0.649866	2.61124	2.76254	FAM20A
regulation of brown fat cell differentiation (GO:0090335)	1/8	0.34717	0.649866	2.61124	2.76254	SIRT1
regulation of establishment of protein localization to mitochondrion (GO:1903747)	1/8	0.34717	0.649866	2.61124	2.76254	ATPIF1
mast cell activation involved in immune response (GO:0002279)	1/8	0.34717	0.649866	2.61124	2.76254	NR4A3
stress-induced premature senescence (GO:0090400)	1/8	0.34717	0.649866	2.61124	2.76254	SIRT1
integrin activation (GO:0033622)	1/8	0.34717	0.649866	2.61124	2.76254	CXCL12
cellular response to interleukin-21 (GO:0098757)	1/8	0.34717	0.649866	2.61124	2.76254	STAT1
ventricular cardiac muscle cell membrane repolarization (GO:0099625)	1/8	0.34717	0.649866	2.61124	2.76254	KCNJ5
intestinal cholesterol absorption (GO:0030299)	1/8	0.34717	0.649866	2.61124	2.76254	CD36
negative regulation of potassium ion transmembrane transporter activity (GO:1901017)	1/8	0.34717	0.649866	2.61124	2.76254	KCNAB1
cardiolipin biosynthetic process (GO:0032049)	1/8	0.34717	0.649866	2.61124	2.76254	SLC27A1
interleukin-21-mediated signaling pathway (GO:0038114)	1/8	0.34717	0.649866	2.61124	2.76254	STAT1
regulation of microvillus organization (GO:0032530)	1/8	0.34717	0.649866	2.61124	2.76254	FSCN1
phagolysosome assembly (GO:0001845)	1/8	0.34717	0.649866	2.61124	2.76254	RAB14
positive regulation of early endosome to late endosome transport (GO:2000643)	1/8	0.34717	0.649866	2.61124	2.76254	DAB2
plasma membrane to endosome transport (GO:0048227)	1/8	0.34717	0.649866	2.61124	2.76254	RAB5B
negative regulation of voltage-gated potassium channel activity (GO:1903817)	1/8	0.34717	0.649866	2.61124	2.76254	KCNAB1
regulation of striated muscle cell differentiation (GO:0051153)	1/8	0.34717	0.649866	2.61124	2.76254	AKAP13
central nervous system myelination (GO:0022010)	1/8	0.34717	0.649866	2.61124	2.76254	CLU
positive regulation of catenin import into nucleus (GO:0035413)	1/8	0.34717	0.649866	2.61124	2.76254	UBR5
deadenylation-dependent decapping of nuclear-transcribed mRNA (GO:0000290)	1/8	0.34717	0.649866	2.61124	2.76254	PAN3
TORC1 signaling (GO:0038202)	1/8	0.34717	0.649866	2.61124	2.76254	LARP1
positive regulation of metanephros development (GO:0072216)	1/8	0.34717	0.649866	2.61124	2.76254	PDGFB
genetic imprinting (GO:0071514)	1/8	0.34717	0.649866	2.61124	2.76254	DNMT3A
cell junction maintenance (GO:0034331)	1/8	0.34717	0.649866	2.61124	2.76254	CSF1R
regulation of chemokine secretion (GO:0090196)	1/8	0.34717	0.649866	2.61124	2.76254	CSF1R
kinetochore assembly (GO:0051382)	1/8	0.34717	0.649866	2.61124	2.76254	POGZ
positive regulation of tumor necrosis factor biosynthetic process (GO:0042535)	1/8	0.34717	0.649866	2.61124	2.76254	TLR4
histone H4 deacetylation (GO:0070933)	1/8	0.34717	0.649866	2.61124	2.76254	REST
B cell mediated immunity (GO:0019724)	1/8	0.34717	0.649866	2.61124	2.76254	CD74
late endosome to vacuole transport via multivesicular body sorting pathway (GO:0032511)	1/8	0.34717	0.649866	2.61124	2.76254	VPS36
positive regulation of regulatory T cell differentiation (GO:0045591)	1/8	0.34717	0.649866	2.61124	2.76254	CD46
heterochromatin assembly (GO:0031507)	1/8	0.34717	0.649866	2.61124	2.76254	TNRC18
regulation of protein ADP-ribosylation (GO:0010835)	1/8	0.34717	0.649866	2.61124	2.76254	TINF2
establishment of protein localization to chromatin (GO:0071169)	1/8	0.34717	0.649866	2.61124	2.76254	NIPBL
phospholipid homeostasis (GO:0055091)	1/8	0.34717	0.649866	2.61124	2.76254	APOA1
alpha-amino acid biosynthetic process (GO:1901607)	1/8	0.34717	0.649866	2.61124	2.76254	GATM
cardiac muscle hypertrophy (GO:0003300)	1/8	0.34717	0.649866	2.61124	2.76254	TTN
phospholipid scrambling (GO:0017121)	1/8	0.34717	0.649866	2.61124	2.76254	P2RX7
regulation of lipid transport (GO:0032368)	1/8	0.34717	0.649866	2.61124	2.76254	LRP1
ventricular trabecula myocardium morphogenesis (GO:0003222)	1/8	0.34717	0.649866	2.61124	2.76254	TGFBR1
leptin-mediated signaling pathway (GO:0033210)	1/8	0.34717	0.649866	2.61124	2.76254	SIRT1
negative regulation of exocytosis (GO:0045920)	1/8	0.34717	0.649866	2.61124	2.76254	VPS4B
membrane lipid catabolic process (GO:0046466)	1/8	0.34717	0.649866	2.61124	2.76254	FUCA1
positive regulation of interleukin-2 biosynthetic process (GO:0045086)	1/8	0.34717	0.649866	2.61124	2.76254	CD4
peripheral nervous system axon ensheathment (GO:0032292)	1/8	0.34717	0.649866	2.61124	2.76254	ADGRG6
regulation of sensory perception (GO:0051931)	1/8	0.34717	0.649866	2.61124	2.76254	MGLL
monocyte activation (GO:0042117)	1/8	0.34717	0.649866	2.61124	2.76254	ADAM9
peroxisomal transport (GO:0043574)	1/8	0.34717	0.649866	2.61124	2.76254	LONP2
positive regulation of respiratory burst (GO:0060267)	1/8	0.34717	0.649866	2.61124	2.76254	CAMK1D
negative regulation of cAMP-dependent protein kinase activity (GO:2000480)	1/8	0.34717	0.649866	2.61124	2.76254	SIRT1
asymmetric protein localization (GO:0008105)	1/8	0.34717	0.649866	2.61124	2.76254	ERBIN
mast cell degranulation (GO:0043303)	1/8	0.34717	0.649866	2.61124	2.76254	NR4A3
negative regulation of vascular permeability (GO:0043116)	1/8	0.34717	0.649866	2.61124	2.76254	PTPRJ
calcium ion import into cytosol (GO:1902656)	1/8	0.34717	0.649866	2.61124	2.76254	TRPM2
regulation of ERAD pathway (GO:1904292)	1/8	0.34717	0.649866	2.61124	2.76254	TMEM259
bone resorption (GO:0045453)	1/8	0.34717	0.649866	2.61124	2.76254	TPP1
positive regulation of chromatin silencing (GO:0031937)	1/8	0.34717	0.649866	2.61124	2.76254	SIRT1
acylglycerol acyl-chain remodeling (GO:0036155)	1/8	0.34717	0.649866	2.61124	2.76254	MGLL
positive regulation of chemokine secretion (GO:0090197)	1/8	0.34717	0.649866	2.61124	2.76254	CSF1R
positive regulation of lipoprotein lipase activity (GO:0051006)	1/8	0.34717	0.649866	2.61124	2.76254	APOA1
positive regulation of protein homodimerization activity (GO:0090073)	1/8	0.34717	0.649866	2.61124	2.76254	MEF2C
mammary gland epithelial cell differentiation (GO:0060644)	1/8	0.34717	0.649866	2.61124	2.76254	LATS1
calcium ion import across plasma membrane (GO:0098703)	1/8	0.34717	0.649866	2.61124	2.76254	TRPM2
phosphatidylinositol-3-phosphate biosynthetic process (GO:0036092)	1/8	0.34717	0.649866	2.61124	2.76254	PIK3C2A
peptidyl-lysine monomethylation (GO:0018026)	1/8	0.34717	0.649866	2.61124	2.76254	SETD7
aldehyde biosynthetic process (GO:0046184)	1/8	0.34717	0.649866	2.61124	2.76254	KDM3A
immunoglobulin mediated immune response (GO:0016064)	1/8	0.34717	0.649866	2.61124	2.76254	CD74
nose development (GO:0043584)	1/8	0.34717	0.649866	2.61124	2.76254	CHD7
regulation of peroxisome proliferator activated receptor signaling pathway (GO:0035358)	1/8	0.34717	0.649866	2.61124	2.76254	SIRT1
regulation of keratinocyte migration (GO:0051547)	1/8	0.34717	0.649866	2.61124	2.76254	ADAM9
endochondral ossification (GO:0001958)	1/8	0.34717	0.649866	2.61124	2.76254	MEF2C
response to vitamin D (GO:0033280)	1/8	0.34717	0.649866	2.61124	2.76254	SFRP1
cellular monovalent inorganic anion homeostasis (GO:0030320)	1/8	0.34717	0.649866	2.61124	2.76254	GPCPD1
polyol biosynthetic process (GO:0046173)	1/8	0.34717	0.649866	2.61124	2.76254	PPIP5K2
regulation of cardiac muscle cell action potential involved in regulation of contraction (GO:0098909)	1/8	0.34717	0.649866	2.61124	2.76254	AKAP9
regulation of apoptotic cell clearance (GO:2000425)	1/8	0.34717	0.649866	2.61124	2.76254	C3
exocyst localization (GO:0051601)	1/8	0.34717	0.649866	2.61124	2.76254	TNFAIP2
regulation of stress-activated protein kinase signaling cascade (GO:0070302)	1/8	0.34717	0.649866	2.61124	2.76254	MAPK1
neuron projection extension involved in neuron projection guidance (GO:1902284)	1/8	0.34717	0.649866	2.61124	2.76254	NRP1
histone H2A-K119 monoubiquitination (GO:0036353)	1/8	0.34717	0.649866	2.61124	2.76254	PCGF3
defense response to protozoan (GO:0042832)	1/8	0.34717	0.649866	2.61124	2.76254	CLEC7A
microtubule nucleation by microtubule organizing center (GO:0051418)	1/8	0.34717	0.649866	2.61124	2.76254	NIN
cellular response to angiotensin (GO:1904385)	1/8	0.34717	0.649866	2.61124	2.76254	AHCYL1
negative regulation of interleukin-1 production (GO:0032692)	1/8	0.34717	0.649866	2.61124	2.76254	GAS6
aorta development (GO:0035904)	1/8	0.34717	0.649866	2.61124	2.76254	LRP1
positive regulation of chromatin binding (GO:0035563)	1/8	0.34717	0.649866	2.61124	2.76254	DTX3L
positive regulation of transforming growth factor beta production (GO:0071636)	1/8	0.34717	0.649866	2.61124	2.76254	CD46
nuclear-transcribed mRNA catabolic process, deadenylation-independent decay (GO:0031086)	1/8	0.34717	0.649866	2.61124	2.76254	PNRC2
negative regulation of T-helper cell differentiation (GO:0045623)	1/8	0.34717	0.649866	2.61124	2.76254	RC3H1
regulation of PERK-mediated unfolded protein response (GO:1903897)	1/8	0.34717	0.649866	2.61124	2.76254	NCK1
establishment of Golgi localization (GO:0051683)	1/8	0.34717	0.649866	2.61124	2.76254	ARHGAP21
DNA damage induced protein phosphorylation (GO:0006975)	1/8	0.34717	0.649866	2.61124	2.76254	ATM
regulation of endodeoxyribonuclease activity (GO:0032071)	1/8	0.34717	0.649866	2.61124	2.76254	SIRT1
regulation of MyD88-independent toll-like receptor signaling pathway (GO:0034127)	1/8	0.34717	0.649866	2.61124	2.76254	TLR4
axon extension involved in axon guidance (GO:0048846)	1/8	0.34717	0.649866	2.61124	2.76254	NRP1
Schwann cell development (GO:0014044)	1/8	0.34717	0.649866	2.61124	2.76254	ADGRG6
cellular protein modification process (GO:0006464)	55/1001	0.348509	0.652005	1.06556	1.12319	F13A1;MIA3;FBXO22;TRIOBP;GOLGA2;PPP3CA;NUB1;PRKACB;MORC3;SYK;FBXW11;PDPK1;IGFBP4;APLP2;APOA1;TGFBR1;TGFBR2;LATS1;PEAK1;CTDSP2;BIRC6;SGK3;FAM20A;GAS6;SGK1;RPN2;ROCK2;PRKDC;PDGFB;HIF1A;HSP90B1;C3;TGOLN2;IRAK1;MAPK1;MGAT1;APOE;MAP4K4;MAP3K2;MBTPS1;MGEA5;MAP3K1;NEK7;CDC42BPB;MERTK;HIPK3;SSH1;MAPK10;WNK1;TAOK1;MGAT4A;AAK1;PKN2;ATM;CDK13
cellular response to DNA damage stimulus (GO:0006974)	19/329	0.348818	0.652216	1.12187	1.18156	SLF2;DTX3L;PRKDC;SETD7;BOD1L1;XIAP;BACH1;ZBTB4;SIRT1;SPIDR;SETX;YY1;NIPBL;TAOK1;UBR5;NABP1;ATM;SUSD6;TRIP12
negative regulation of phosphorylation (GO:0042326)	5/75	0.349496	0.652747	1.30632	1.37329	PRNP;PRKDC;PAQR3;INHA;SIRT1
antigen processing and presentation of exogenous peptide antigen via MHC class I, TAP-dependent (GO:0002479)	5/75	0.349496	0.652747	1.30632	1.37329	CYBB;CD36;HLA-A;TAPBP;HLA-E
regulation of cell growth (GO:0001558)	12/201	0.35104	0.655261	1.16173	1.21616	KIAA1109;SFRP1;ITCH;BMPR2;DDX3X;PTPRJ;SGK3;SGK1;SMARCA2;SIRT1;SIPA1;TGFBR1
phospholipid transport (GO:0015914)	4/58	0.355047	0.657741	1.35454	1.40263	MT-TP;ATP10D;APOA1;APOE
ubiquitin-dependent ERAD pathway (GO:0030433)	4/58	0.355047	0.657741	1.35454	1.40263	AMFR;SEL1L;MARCH6;HSP90B1
cholesterol homeostasis (GO:0042632)	4/58	0.355047	0.657741	1.35454	1.40263	SOAT1;APOA1;APOE;SIRT1
neutrophil migration (GO:1990266)	4/58	0.355047	0.657741	1.35454	1.40263	CCL8;SYK;PECAM1;NCKAP1L
sterol homeostasis (GO:0055092)	4/58	0.355047	0.657741	1.35454	1.40263	SOAT1;APOA1;APOE;SIRT1
response to light stimulus (GO:0009416)	4/58	0.355047	0.657741	1.35454	1.40263	MAPK10;PER1;PER3;UVSSA
dendritic spine organization (GO:0097061)	2/24	0.356136	0.657741	1.66199	1.71591	DOCK10;PRNP
negative regulation of protein localization to membrane (GO:1905476)	2/24	0.356136	0.657741	1.66199	1.71591	DAB2;CLTC
macromolecule modification (GO:0043412)	2/24	0.356136	0.657741	1.66199	1.71591	ST6GAL1;LRPPRC
regulation of chemotaxis (GO:0050920)	2/24	0.356136	0.657741	1.66199	1.71591	PDGFB;ZSWIM6
cellular senescence (GO:0090398)	2/24	0.356136	0.657741	1.66199	1.71591	KAT6A;SIRT1
negative regulation of endothelial cell apoptotic process (GO:2000352)	2/24	0.356136	0.657741	1.66199	1.71591	PDPK1;GAS6
regulation of neuronal synaptic plasticity (GO:0048168)	2/24	0.356136	0.657741	1.66199	1.71591	SYNGR1;APOE
actin nucleation (GO:0045010)	2/24	0.356136	0.657741	1.66199	1.71591	ACTR2;IQGAP2
transition metal ion homeostasis (GO:0055076)	2/24	0.356136	0.657741	1.66199	1.71591	XIAP;HMOX1
negative regulation of proteasomal ubiquitin-dependent protein catabolic process (GO:0032435)	2/24	0.356136	0.657741	1.66199	1.71591	USP7;N4BP1
ear morphogenesis (GO:0042471)	2/24	0.356136	0.657741	1.66199	1.71591	NIPBL;CHD7
histone mRNA metabolic process (GO:0008334)	2/24	0.356136	0.657741	1.66199	1.71591	PAPD4;ATM
Golgi to plasma membrane protein transport (GO:0043001)	2/24	0.356136	0.657741	1.66199	1.71591	MACF1;GOLGA4
positive regulation of multicellular organismal process (GO:0051240)	12/202	0.35734	0.659597	1.15556	1.18915	DAB2;BMPR2;LRP1;CAPN7;PDGFB;CTNNB1;GAS6;INSL3;HIF1A;SIRT1;TGFBR1;TGFBR2
regulation of calcium-mediated signaling (GO:0050848)	3/41	0.358788	0.659701	1.44348	1.4796	PLEK;TREM2;CMKLR1
regulation of substrate adhesion-dependent cell spreading (GO:1900024)	3/41	0.358788	0.659701	1.44348	1.4796	NRP1;APOA1;TRIOBP
positive regulation of viral transcription (GO:0050434)	3/41	0.358788	0.659701	1.44348	1.4796	DHX9;EP300;NUCKS1
monocyte chemotaxis (GO:0002548)	3/41	0.358788	0.659701	1.44348	1.4796	CCL8;PDGFB;IL6R
regulation of protein localization (GO:0032880)	3/41	0.358788	0.659701	1.44348	1.4796	RAB14;AAK1;PLEKHM2
negative regulation of proteolysis (GO:0045861)	3/41	0.358788	0.659701	1.44348	1.4796	PRNP;TIMP2;CLN8
positive regulation of receptor-mediated endocytosis (GO:0048260)	3/41	0.358788	0.659701	1.44348	1.4796	DAB2;TBC1D5;CLU
response to interleukin-1 (GO:0070555)	5/76	0.35992	0.661048	1.28785	1.31602	SFRP1;CCL8;IRAK1;RC3H1;HIF1A
double-strand break repair via homologous recombination (GO:0000724)	5/76	0.35992	0.661048	1.28785	1.31602	YY1;NIPBL;NABP1;NUCKS1;SPIDR
vesicle fusion (GO:0006906)	6/94	0.362056	0.662123	1.24696	1.26686	EEA1;SAMD9L;STX16;STX7;RAB8B;TAPBP
mitotic cytokinesis (GO:0000281)	4/59	0.367004	0.662123	1.32984	1.33301	USP8;SON;RASA1;SNX9
cell junction assembly (GO:0034329)	4/59	0.367004	0.662123	1.32984	1.33301	FSCN1;CTNNB1;ITGA6;TLN1
regulation of pathway-restricted SMAD protein phosphorylation (GO:0060393)	4/59	0.367004	0.662123	1.32984	1.33301	DAB2;BMPR2;INHA;TGFBR1
neuron projection development (GO:0031175)	10/167	0.36742	0.662123	1.16515	1.1666	DOCK10;DBNDD2;EPB41L3;APOA1;NCKAP1L;DICER1;APOE;SGK1;FRYL;MAP4K4
ERAD pathway (GO:0036503)	5/77	0.370352	0.662123	1.2699	1.26139	AMFR;SEL1L;TRIM25;MARCH6;HSP90B1
negative regulation of protein secretion (GO:0050709)	3/42	0.373146	0.662123	1.40639	1.3864	PTGER4;REST;SFRP1
ceramide metabolic process (GO:0006672)	3/42	0.373146	0.662123	1.40639	1.3864	ASAH1;SGMS1;CLN8
Ras protein signal transduction (GO:0007265)	13/223	0.373755	0.662123	1.13252	1.11458	CYFIP1;USP8;RAB5B;RHOBTB3;MYO9B;IGF1;ARHGAP5;ARHGAP4;COL1A2;RAP2B;ABI2;RAB14;RAB8B
lamellipodium organization (GO:0097581)	2/25	0.375125	0.662123	1.58964	1.55864	CYFIP1;ARHGEF6
negative regulation of gene expression, epigenetic (GO:0045814)	2/25	0.375125	0.662123	1.58964	1.55864	CREBZF;DNMT3A
positive regulation of nuclear division (GO:0051785)	2/25	0.375125	0.662123	1.58964	1.55864	PDGFB;IGF1
positive regulation of filopodium assembly (GO:0051491)	2/25	0.375125	0.662123	1.58964	1.55864	NRP1;FSCN1
response to alcohol (GO:0097305)	2/25	0.375125	0.662123	1.58964	1.55864	TGFBR1;TGFBR2
regulation of glucose metabolic process (GO:0010906)	2/25	0.375125	0.662123	1.58964	1.55864	PDK4;SIRT1
positive regulation of interleukin-1 beta secretion (GO:0050718)	2/25	0.375125	0.662123	1.58964	1.55864	P2RX7;TLR4
cellular response to epidermal growth factor stimulus (GO:0071364)	2/25	0.375125	0.662123	1.58964	1.55864	PDPK1;ZFP36L2
cellular response to vascular endothelial growth factor stimulus (GO:0035924)	2/25	0.375125	0.662123	1.58964	1.55864	NRP1;EGR3
female gamete generation (GO:0007292)	2/25	0.375125	0.662123	1.58964	1.55864	DIAPH2;USP9X
positive regulation of Rho protein signal transduction (GO:0035025)	2/25	0.375125	0.662123	1.58964	1.55864	AKAP13;APOA1
regulation of nervous system development (GO:0051960)	2/25	0.375125	0.662123	1.58964	1.55864	MEF2C;CTNNB1
regulation of cellular protein localization (GO:1903827)	2/25	0.375125	0.662123	1.58964	1.55864	CTNNB1;SPIDR
signal transduction in response to DNA damage (GO:0042770)	2/25	0.375125	0.662123	1.58964	1.55864	ATRX;MDM4
signal peptide processing (GO:0006465)	2/25	0.375125	0.662123	1.58964	1.55864	SPCS3;GAS6
response to copper ion (GO:0046688)	2/25	0.375125	0.662123	1.58964	1.55864	PRNP;ATP5D
inorganic cation import across plasma membrane (GO:0098659)	2/25	0.375125	0.662123	1.58964	1.55864	TRPM2;SLC9A9
peptide catabolic process (GO:0043171)	2/25	0.375125	0.662123	1.58964	1.55864	LNPEP;TPP1
positive regulation of translation (GO:0045727)	5/78	0.380785	0.662123	1.25244	1.20925	DDX3X;YTHDF3;DHX9;HNRNPD;LARP4B
epithelial cell differentiation (GO:0030855)	6/96	0.380794	0.662123	1.21912	1.17706	LATS1;DAB2;MAF;DHRS9;GSTA1;TPP1
inositol metabolic process (GO:0006020)	1/9	0.381065	0.662123	2.28472	2.20426	PPIP5K2
manganese ion transport (GO:0006828)	1/9	0.381065	0.662123	2.28472	2.20426	SLC11A2
regulation of protein acetylation (GO:1901983)	1/9	0.381065	0.662123	2.28472	2.20426	SIRT1
regulation of macrophage cytokine production (GO:0010935)	1/9	0.381065	0.662123	2.28472	2.20426	CD74
neuron maturation (GO:0042551)	1/9	0.381065	0.662123	2.28472	2.20426	ANKS1A
negative regulation of pri-miRNA transcription from RNA polymerase II promoter (GO:1902894)	1/9	0.381065	0.662123	2.28472	2.20426	PDGFB
sarcoplasmic reticulum calcium ion transport (GO:0070296)	1/9	0.381065	0.662123	2.28472	2.20426	RYR1
regulation of interleukin-1 secretion (GO:0050704)	1/9	0.381065	0.662123	2.28472	2.20426	GAS6
embryonic digestive tract morphogenesis (GO:0048557)	1/9	0.381065	0.662123	2.28472	2.20426	NIPBL
sphingomyelin metabolic process (GO:0006684)	1/9	0.381065	0.662123	2.28472	2.20426	SGMS1
homocysteine metabolic process (GO:0050667)	1/9	0.381065	0.662123	2.28472	2.20426	MTHFR
embryonic forelimb morphogenesis (GO:0035115)	1/9	0.381065	0.662123	2.28472	2.20426	NIPBL
negative regulation of natural killer cell mediated cytotoxicity (GO:0045953)	1/9	0.381065	0.662123	2.28472	2.20426	HLA-E
Cdc42 protein signal transduction (GO:0032488)	1/9	0.381065	0.662123	2.28472	2.20426	RHOBTB3
positive regulation of immunoglobulin secretion (GO:0051024)	1/9	0.381065	0.662123	2.28472	2.20426	HLA-E
ATP synthesis coupled electron transport (GO:0042773)	1/9	0.381065	0.662123	2.28472	2.20426	MT-CO2
regulation of endoplasmic reticulum unfolded protein response (GO:1900101)	1/9	0.381065	0.662123	2.28472	2.20426	PIK3R1
response to dopamine (GO:1903350)	1/9	0.381065	0.662123	2.28472	2.20426	MAPK1
response to muscle stretch (GO:0035994)	1/9	0.381065	0.662123	2.28472	2.20426	TTN
regulation of sensory perception of pain (GO:0051930)	1/9	0.381065	0.662123	2.28472	2.20426	MGLL
L-ascorbic acid metabolic process (GO:0019852)	1/9	0.381065	0.662123	2.28472	2.20426	CYB5A
cellular response to oxygen levels (GO:0071453)	1/9	0.381065	0.662123	2.28472	2.20426	CPEB4
response to muramyl dipeptide (GO:0032495)	1/9	0.381065	0.662123	2.28472	2.20426	ERBIN
positive regulation of astrocyte differentiation (GO:0048711)	1/9	0.381065	0.662123	2.28472	2.20426	BIN1
positive regulation of natural killer cell mediated immune response to tumor cell (GO:0002857)	1/9	0.381065	0.662123	2.28472	2.20426	GYPC
positive regulation of phosphorylation of RNA polymerase II C-terminal domain (GO:1901409)	1/9	0.381065	0.662123	2.28472	2.20426	CCNT2
regulation of cytokine secretion involved in immune response (GO:0002739)	1/9	0.381065	0.662123	2.28472	2.20426	APOA1
Golgi vesicle budding (GO:0048194)	1/9	0.381065	0.662123	2.28472	2.20426	SEC31A
protein localization to vacuole (GO:0072665)	1/9	0.381065	0.662123	2.28472	2.20426	CD81
production of siRNA involved in RNA interference (GO:0030422)	1/9	0.381065	0.662123	2.28472	2.20426	DICER1
regulation of Rac protein signal transduction (GO:0035020)	1/9	0.381065	0.662123	2.28472	2.20426	ARHGAP17
intestinal lipid absorption (GO:0098856)	1/9	0.381065	0.662123	2.28472	2.20426	CD36
pinocytosis (GO:0006907)	1/9	0.381065	0.662123	2.28472	2.20426	DOCK2
negative regulation of protein sumoylation (GO:0033234)	1/9	0.381065	0.662123	2.28472	2.20426	CTNNB1
Notch signaling involved in heart development (GO:0061314)	1/9	0.381065	0.662123	2.28472	2.20426	NOTCH2
atrioventricular valve development (GO:0003171)	1/9	0.381065	0.662123	2.28472	2.20426	TGFBR2
negative regulation of heterotypic cell-cell adhesion (GO:0034115)	1/9	0.381065	0.662123	2.28472	2.20426	APOA1
regulation of cell-cell adhesion involved in gastrulation (GO:0070587)	1/9	0.381065	0.662123	2.28472	2.20426	APOA1
regulation of bile acid biosynthetic process (GO:0070857)	1/9	0.381065	0.662123	2.28472	2.20426	SIRT1
positive regulation of myeloid leukocyte mediated immunity (GO:0002888)	1/9	0.381065	0.662123	2.28472	2.20426	SYK
regulation of leukocyte activation (GO:0002694)	1/9	0.381065	0.662123	2.28472	2.20426	CD74
negative regulation of interferon-beta production (GO:0032688)	1/9	0.381065	0.662123	2.28472	2.20426	YY1
regulation of leukocyte degranulation (GO:0043300)	1/9	0.381065	0.662123	2.28472	2.20426	SYK
cholesterol catabolic process (GO:0006707)	1/9	0.381065	0.662123	2.28472	2.20426	APOE
granulocyte activation (GO:0036230)	1/9	0.381065	0.662123	2.28472	2.20426	PREX1
ether lipid metabolic process (GO:0046485)	1/9	0.381065	0.662123	2.28472	2.20426	PLA2G16
positive regulation of cytokine production involved in inflammatory response (GO:1900017)	1/9	0.381065	0.662123	2.28472	2.20426	TLR4
regulation of helicase activity (GO:0051095)	1/9	0.381065	0.662123	2.28472	2.20426	SIRT1
regulation of homotypic cell-cell adhesion (GO:0034110)	1/9	0.381065	0.662123	2.28472	2.20426	SYK
mitral valve morphogenesis (GO:0003183)	1/9	0.381065	0.662123	2.28472	2.20426	BMPR2
T cell mediated immunity (GO:0002456)	1/9	0.381065	0.662123	2.28472	2.20426	CD46
mast cell mediated immunity (GO:0002448)	1/9	0.381065	0.662123	2.28472	2.20426	NR4A3
muscle cell fate commitment (GO:0042693)	1/9	0.381065	0.662123	2.28472	2.20426	MEF2C
positive regulation of protein homooligomerization (GO:0032464)	1/9	0.381065	0.662123	2.28472	2.20426	CLU
positive regulation of vascular endothelial cell proliferation (GO:1905564)	1/9	0.381065	0.662123	2.28472	2.20426	PDPK1
axonal transport of mitochondrion (GO:0019896)	1/9	0.381065	0.662123	2.28472	2.20426	HIF1A
neuron projection organization (GO:0106027)	1/9	0.381065	0.662123	2.28472	2.20426	PRNP
regulation of nephron tubule epithelial cell differentiation (GO:0072182)	1/9	0.381065	0.662123	2.28472	2.20426	CTNNB1
DNA topological change (GO:0006265)	1/9	0.381065	0.662123	2.28472	2.20426	TOP2B
positive regulation of triglyceride lipase activity (GO:0061365)	1/9	0.381065	0.662123	2.28472	2.20426	APOA1
Golgi inheritance (GO:0048313)	1/9	0.381065	0.662123	2.28472	2.20426	GOLGA2
negative regulation of peptidyl-lysine acetylation (GO:2000757)	1/9	0.381065	0.662123	2.28472	2.20426	SIRT1
regulation of glycoprotein biosynthetic process (GO:0010559)	1/9	0.381065	0.662123	2.28472	2.20426	IGF1
regulation of immunoglobulin secretion (GO:0051023)	1/9	0.381065	0.662123	2.28472	2.20426	HLA-E
acidic amino acid transport (GO:0015800)	1/9	0.381065	0.662123	2.28472	2.20426	SLC1A3
response to UV-C (GO:0010225)	1/9	0.381065	0.662123	2.28472	2.20426	YY1
regulation of organ growth (GO:0046620)	1/9	0.381065	0.662123	2.28472	2.20426	LATS1
sterol catabolic process (GO:0016127)	1/9	0.381065	0.662123	2.28472	2.20426	APOE
regulation of muscle system process (GO:0090257)	1/9	0.381065	0.662123	2.28472	2.20426	MYL9
regulation of mast cell activation (GO:0033003)	1/9	0.381065	0.662123	2.28472	2.20426	CD84
positive regulation of natural killer cell mediated cytotoxicity directed against tumor cell target (GO:0002860)	1/9	0.381065	0.662123	2.28472	2.20426	GYPC
cellular response to dopamine (GO:1903351)	1/9	0.381065	0.662123	2.28472	2.20426	MAPK1
positive regulation of nitric-oxide synthase biosynthetic process (GO:0051770)	1/9	0.381065	0.662123	2.28472	2.20426	TLR4
ionotropic glutamate receptor signaling pathway (GO:0035235)	1/9	0.381065	0.662123	2.28472	2.20426	CPEB4
intrinsic apoptotic signaling pathway by p53 class mediator (GO:0072332)	3/43	0.387441	0.670544	1.37116	1.30012	ZMAT1;EP300;SIRT1
negative regulation of DNA metabolic process (GO:0051053)	3/43	0.387441	0.670544	1.37116	1.30012	ZNF91;BMPR2;KMT2A
branching morphogenesis of an epithelial tube (GO:0048754)	3/43	0.387441	0.670544	1.37116	1.30012	NRP1;CTNNB1;TGFBR2
negative regulation of ERBB signaling pathway (GO:1901185)	3/43	0.387441	0.670544	1.37116	1.30012	PTPRJ;EPS15;LGMN
peptidyl-lysine modification (GO:0018205)	7/115	0.388421	0.670544	1.18527	1.12087	RANBP2;ZNF451;TOP2B;SP3;MDM2;EP300;SIRT1
negative regulation of cell growth (GO:0030308)	7/115	0.388421	0.670544	1.18527	1.12087	SFRP1;BMPR2;DDX3X;PTPRJ;SMARCA2;SIRT1;SIPA1
negative regulation of cell motility (GO:2000146)	6/97	0.39017	0.670544	1.20566	1.13474	IFITM1;SFRP1;PTPRJ;MIA3;ARPIN;ARHGAP4
regulation of vesicle fusion (GO:0031338)	4/61	0.390869	0.670544	1.28304	1.20527	TBC1D9B;TBC1D4;TBC1D5;TBC1D9
positive regulation of leukocyte chemotaxis (GO:0002690)	4/61	0.390869	0.670544	1.28304	1.20527	CXCL12;GAS6;IL6R;CMKLR1
negative regulation of viral life cycle (GO:1903901)	4/61	0.390869	0.670544	1.28304	1.20527	TRIM8;IFITM1;MAVS;OAS1
peptidyl-tyrosine phosphorylation (GO:0018108)	5/79	0.391211	0.670544	1.23545	1.15948	CSF1R;SYK;ABI2;PDGFB;PIBF1
steroid biosynthetic process (GO:0006694)	5/79	0.391211	0.670544	1.23545	1.15948	CH25H;SQLE;CYP51A1;MSMO1;CYP17A1
cell-cell junction assembly (GO:0007043)	5/79	0.391211	0.670544	1.23545	1.15948	EPB41L3;FSCN1;CTNNA1;PKN2;TLN1
positive regulation of intracellular protein transport (GO:0090316)	9/152	0.391391	0.670544	1.15103	1.07972	PRNP;USP36;RUFY3;SEC16A;ITGAX;HUWE1;GAS6;SORL1;SREBF2
positive regulation of cyclin-dependent protein kinase activity (GO:1904031)	2/26	0.393878	0.670544	1.52333	1.4193	CCNT2;PDGFB
response to gamma radiation (GO:0010332)	2/26	0.393878	0.670544	1.52333	1.4193	MDM2;ATM
regulation of pri-miRNA transcription from RNA polymerase II promoter (GO:1902893)	2/26	0.393878	0.670544	1.52333	1.4193	PDGFB;HIF1A
negative regulation of catalytic activity (GO:0043086)	2/26	0.393878	0.670544	1.52333	1.4193	ATPIF1;SERPINA5
regulation of transcription involved in G1/S transition of mitotic cell cycle (GO:0000083)	2/26	0.393878	0.670544	1.52333	1.4193	BACH1;BRD4
phosphatidylethanolamine acyl-chain remodeling (GO:0036152)	2/26	0.393878	0.670544	1.52333	1.4193	PLA2G16;RARRES3
RNA biosynthetic process (GO:0032774)	2/26	0.393878	0.670544	1.52333	1.4193	SETX;TCF4
negative regulation of telomere maintenance via telomere lengthening (GO:1904357)	2/26	0.393878	0.670544	1.52333	1.4193	TNKS2;TINF2
apoptotic cell clearance (GO:0043277)	2/26	0.393878	0.670544	1.52333	1.4193	LRP1;GAS6
regulation of centrosome cycle (GO:0046605)	2/26	0.393878	0.670544	1.52333	1.4193	VPS4B;CTNNB1
sphingolipid metabolic process (GO:0006665)	7/116	0.397008	0.670544	1.17434	1.08485	COL4A3BP;ASAH1;GM2A;SGMS1;PSAP;SERINC1;CLN8
regulation of macroautophagy (GO:0016241)	7/116	0.397008	0.670544	1.17434	1.08485	LARP1;SESN3;SESN1;SIRT1;DCN;ATP6V0A1;SNX6
phosphatidylinositol biosynthetic process (GO:0006661)	6/98	0.399542	0.670544	1.19249	1.09404	SLC27A1;RAB14;PLEKHA2;PIK3R1;PIK3C2A;PI4K2A
regulation of protein serine/threonine kinase activity (GO:0071900)	5/80	0.401625	0.670544	1.21891	1.11193	CSF1R;DDX3X;CCNT2;CMC4;SIRT1
negative regulation of defense response (GO:0031348)	5/80	0.401625	0.670544	1.21891	1.11193	PTGER4;ITCH;APOA1;APOE;TNFRSF1A
lymphocyte chemotaxis (GO:0048247)	3/44	0.401655	0.670544	1.33765	1.22015	CH25H;CCL8;GAS6
amide biosynthetic process (GO:0043604)	3/44	0.401655	0.670544	1.33765	1.22015	SGMS1;ATPIF1;CLN8
unsaturated fatty acid metabolic process (GO:0033559)	3/44	0.401655	0.670544	1.33765	1.22015	GSTA1;FADS1;MGLL
regulation of intracellular pH (GO:0051453)	3/44	0.401655	0.670544	1.33765	1.22015	SLC4A7;ATP5B;SLC9A9
carboxylic acid biosynthetic process (GO:0046394)	3/44	0.401655	0.670544	1.33765	1.22015	ATPIF1;FADS1;GLS
positive regulation of viral process (GO:0048524)	3/44	0.401655	0.670544	1.33765	1.22015	DHX9;VPS4B;APOE
sprouting angiogenesis (GO:0002040)	3/44	0.401655	0.670544	1.33765	1.22015	NRP1;RNF213;EGR3
negative regulation of peptidase activity (GO:0010466)	4/62	0.402757	0.670544	1.26086	1.14665	TIMP2;SERPING1;SERPINA5;SERPINB6
BMP signaling pathway (GO:0030509)	5/81	0.412018	0.670544	1.20281	1.06652	BMPR2;ZFYVE16;USP9X;INHA;SMAD5
positive regulation of GTPase activity (GO:0043547)	11/192	0.412351	0.670544	1.11138	0.984549	DOCK10;ARHGAP21;SFRP1;TBC1D9B;CCL8;TBC1D4;TBC1D5;SNX13;TBC1D9;SNX9;ITGA6
positive regulation of lipid kinase activity (GO:0090218)	2/27	0.412371	0.670544	1.46232	1.29537	CD81;PDGFB
negative regulation of small GTPase mediated signal transduction (GO:0051058)	2/27	0.412371	0.670544	1.46232	1.29537	RASA1;CD2AP
regulation of double-strand break repair via homologous recombination (GO:0010569)	2/27	0.412371	0.670544	1.46232	1.29537	USP51;SPIDR
transition metal ion transport (GO:0000041)	2/27	0.412371	0.670544	1.46232	1.29537	IREB2;SLC11A2
transcription from RNA polymerase III promoter (GO:0006383)	2/27	0.412371	0.670544	1.46232	1.29537	IVNS1ABP;TROVE2
microtubule polymerization (GO:0046785)	2/27	0.412371	0.670544	1.46232	1.29537	GOLGA2;AKAP9
cargo loading into vesicle (GO:0035459)	2/27	0.412371	0.670544	1.46232	1.29537	MIA3;SEC31A
muscle fiber development (GO:0048747)	2/27	0.412371	0.670544	1.46232	1.29537	RYR1;TTN
regulation of intracellular steroid hormone receptor signaling pathway (GO:0033143)	2/27	0.412371	0.670544	1.46232	1.29537	LATS1;EP300
regulation of cilium assembly (GO:1902017)	2/27	0.412371	0.670544	1.46232	1.29537	CYLD;HTT
negative regulation of smooth muscle cell proliferation (GO:0048662)	2/27	0.412371	0.670544	1.46232	1.29537	MEF2C;HMOX1
endocytic recycling (GO:0032456)	2/27	0.412371	0.670544	1.46232	1.29537	RAB14;EPS15
induction of positive chemotaxis (GO:0050930)	1/10	0.413202	0.670544	2.03075	1.79481	CXCL12
negative regulation of viral-induced cytoplasmic pattern recognition receptor signaling pathway (GO:0039532)	1/10	0.413202	0.670544	2.03075	1.79481	RIOK3
negative regulation of cholesterol transport (GO:0032375)	1/10	0.413202	0.670544	2.03075	1.79481	SREBF2
dorsal/ventral axis specification (GO:0009950)	1/10	0.413202	0.670544	2.03075	1.79481	SFRP1
cellular response to growth hormone stimulus (GO:0071378)	1/10	0.413202	0.670544	2.03075	1.79481	PIK3R1
superoxide anion generation (GO:0042554)	1/10	0.413202	0.670544	2.03075	1.79481	CYBB
gas transport (GO:0015669)	1/10	0.413202	0.670544	2.03075	1.79481	HBB
protein K11-linked deubiquitination (GO:0035871)	1/10	0.413202	0.670544	2.03075	1.79481	VCPIP1
establishment of spindle localization (GO:0051293)	1/10	0.413202	0.670544	2.03075	1.79481	DYNC1H1
leukotriene D4 metabolic process (GO:1901748)	1/10	0.413202	0.670544	2.03075	1.79481	GGTA1P
regulation of platelet-derived growth factor receptor signaling pathway (GO:0010640)	1/10	0.413202	0.670544	2.03075	1.79481	PTPRJ
mesoderm morphogenesis (GO:0048332)	1/10	0.413202	0.670544	2.03075	1.79481	BMPR2
pyroptosis (GO:0070269)	1/10	0.413202	0.670544	2.03075	1.79481	DHX9
response to laminar fluid shear stress (GO:0034616)	1/10	0.413202	0.670544	2.03075	1.79481	SREBF2
nerve growth factor signaling pathway (GO:0038180)	1/10	0.413202	0.670544	2.03075	1.79481	KIDINS220
positive regulation of bone remodeling (GO:0046852)	1/10	0.413202	0.670544	2.03075	1.79481	SYK
regulation of respiratory burst (GO:0060263)	1/10	0.413202	0.670544	2.03075	1.79481	CAMK1D
hair cell differentiation (GO:0035315)	1/10	0.413202	0.670544	2.03075	1.79481	CTNNB1
positive regulation of glucose import in response to insulin stimulus (GO:2001275)	1/10	0.413202	0.670544	2.03075	1.79481	PIK3R1
glutamine metabolic process (GO:0006541)	1/10	0.413202	0.670544	2.03075	1.79481	GLS
cellular copper ion homeostasis (GO:0006878)	1/10	0.413202	0.670544	2.03075	1.79481	PRNP
RNA phosphodiester bond hydrolysis, endonucleolytic (GO:0090502)	1/10	0.413202	0.670544	2.03075	1.79481	DICER1
positive regulation of lipase activity (GO:0060193)	1/10	0.413202	0.670544	2.03075	1.79481	PDPK1
creatine metabolic process (GO:0006600)	1/10	0.413202	0.670544	2.03075	1.79481	GATM
androgen biosynthetic process (GO:0006702)	1/10	0.413202	0.670544	2.03075	1.79481	CYP17A1
cell differentiation involved in metanephros development (GO:0072202)	1/10	0.413202	0.670544	2.03075	1.79481	STAT1
mitotic G1 DNA damage checkpoint (GO:0031571)	1/10	0.413202	0.670544	2.03075	1.79481	PRKDC
negative regulation of gene silencing by miRNA (GO:0060965)	1/10	0.413202	0.670544	2.03075	1.79481	NCOR2
regulation of pH (GO:0006885)	1/10	0.413202	0.670544	2.03075	1.79481	PDK4
glycoprotein catabolic process (GO:0006516)	1/10	0.413202	0.670544	2.03075	1.79481	MGEA5
negative regulation of autophagosome assembly (GO:1902902)	1/10	0.413202	0.670544	2.03075	1.79481	FEZ2
negative regulation of interleukin-1 beta secretion (GO:0050713)	1/10	0.413202	0.670544	2.03075	1.79481	APOA1
Rap protein signal transduction (GO:0032486)	1/10	0.413202	0.670544	2.03075	1.79481	RAP2B
regulation of natural killer cell mediated cytotoxicity directed against tumor cell target (GO:0002858)	1/10	0.413202	0.670544	2.03075	1.79481	GYPC
endosomal vesicle fusion (GO:0034058)	1/10	0.413202	0.670544	2.03075	1.79481	SAMD9L
regulation of fatty acid beta-oxidation (GO:0031998)	1/10	0.413202	0.670544	2.03075	1.79481	LONP2
myeloid dendritic cell differentiation (GO:0043011)	1/10	0.413202	0.670544	2.03075	1.79481	TGFBR2
positive regulation of circadian rhythm (GO:0042753)	1/10	0.413202	0.670544	2.03075	1.79481	FBXW11
IRES-dependent viral translational initiation (GO:0075522)	1/10	0.413202	0.670544	2.03075	1.79481	EIF3A
[truncated: 1,318 more rows]

## Sheet: GO_Cellular_Component_2018
Term	Overlap	P.value	Adjusted.P.value	Odds.Ratio	Combined.Score	Genes
mitochondrial proton-transporting ATP synthase complex (GO:0005753)	20/22	3.52599e-24	1.03664e-21	186.248	10057.7	ATPIF1;ATP5A1;USMG5;ATP5C1;ATP5J;ATP5I;ATP5G3;ATP5H;ATP5F1;ATP5G2;ATP5O;ATP5G1;MT-ATP8;ATP5L;ATP5J2;MT-ATP6;ATP5B;C14ORF2;ATP5E;ATP5D
mitochondrial proton-transporting ATP synthase complex, coupling factor F(o) (GO:0000276)	6/7	1.28954e-07	1.89563e-05	110.238	1748.8	ATP5H;ATP5G3;ATP5F1;ATP5G2;ATP5G1;ATP5L
lysosome (GO:0005764)	46/422	1.68682e-06	0.000165308	2.29216	30.4689	SCARB2;SLC35F6;ASAH1;AHNAK;LRP1;CLTC;CTSZ;LIPA;GNS;TRPM2;GM2A;CTSL;LAMP2;PSAP;HLA-DOA;SLC15A3;HLA-DQA2;CTSD;CTSC;HLA-DPA1;ATP6V0A1;CD74;HLA-DRB5;DTX3L;FUCA1;GAA;STX7;SLC11A2;AP1B1;CYBRD1;MYO5A;LNPEP;DNAJC13;DCN;TPCN1;DAB2;ZFYVE16;RAB14;GNB4;TMEM106B;TPP1;TLR7;PI4K2A;HLA-DQB2;LGMN;ITM2C
lysosomal membrane (GO:0005765)	34/291	8.64507e-06	0.000396998	2.46473	28.7351	SCARB2;SLC35F6;B4GALT1;AHNAK;LRP1;CLTC;AP2A2;TRPM2;SYNGR1;LAMP2;PSAP;HLA-DOA;SLC15A3;HLA-DQA2;ATP6V0A1;HLA-DPA1;CD74;HLA-DRB5;GAA;SLC11A2;STX7;AP1B1;CYBRD1;LNPEP;DNAJC13;TPCN1;DAB2;ZFYVE16;RAB14;GNB4;TMEM106B;TLR7;PI4K2A;HLA-DQB2
vacuolar lumen (GO:0005775)	23/161	9.92229e-06	0.000396998	3.09097	35.6102	SCARB2;VAT1;ACTR2;CD74;DYNC1H1;ASAH1;FUCA1;GAA;LIPA;GNS;DCN;C3;DPP7;GM2A;CTSL;CREG1;LAMP2;PSAP;MAPK1;TPP1;CTSD;CTSC;LGMN
Golgi subcompartment (GO:0098791)	48/479	1.02938e-05	0.000396998	2.08462	23.9397	NOTCH2;SCARB2;COPA;B4GALT1;SGMS1;STX16;PDGFB;GOLIM4;ZDHHC21;GLG1;GOLGA2;TGOLN2;GOLGA3;GOLGA4;GNPTAB;PDGFC;SNX9;CD59;MGAT1;MAN1A1;HLA-DQA2;C3ORF58;WLS;HLA-DPA1;CD74;MBTPS1;HLA-DRB5;ST6GAL1;PAQR3;AP1B1;HLA-A;FAM91A1;SORL1;SREBF2;TNFRSF1A;HLA-E;TAPBP;TPST2;RAB14;MGAT4A;GOLGB1;AKAP9;BIRC6;GSAP;TLR7;GGTA1P;PI4K2A;HLA-DQB2
integral component of lumenal side of endoplasmic reticulum membrane (GO:0071556)	9/29	1.02963e-05	0.000396998	8.28367	95.1274	CD74;HLA-DRB5;CANX;HLA-A;HLA-DQA2;HLA-DQB2;HLA-DPA1;TAPBP;HLA-E
lytic vacuole membrane (GO:0098852)	29/233	1.17428e-05	0.000396998	2.64279	30.0017	SCARB2;SLC35F6;AHNAK;LRP1;TRPM2;LAMP2;PSAP;HLA-DOA;SLC15A3;HLA-DQA2;ATP6V0A1;HLA-DPA1;CD74;HLA-DRB5;GAA;SLC11A2;STX7;AP1B1;CYBRD1;LNPEP;DNAJC13;TPCN1;DAB2;ZFYVE16;RAB14;GNB4;TMEM106B;PI4K2A;HLA-DQB2
chromatin (GO:0000785)	34/296	1.2456e-05	0.000396998	2.41705	27.2965	ANKRD17;TOP2B;KDM3A;JMJD1C;NUCKS1;CHD4;AFF4;YY1;NIPBL;TRPS1;POGZ;NRIP1;TNRC18;BPTF;MEF2A;NCOA1;TTC37;MEF2C;SMARCC1;CREBBP;SMARCC2;SLF2;STAT1;TCF12;DNMT3A;ARID1A;SMARCA2;SIRT1;NCOR2;ZEB2;H1F0;STAG2;MAF;TCF4
tertiary granule (GO:0070820)	23/164	1.35033e-05	0.000396998	3.02472	33.9149	CYFIP1;ASAH1;CD93;GAA;STX7;PTAFR;CYBB;HBB;AP2A2;SERPINB6;TRPM2;TSPAN14;RAP2B;RAB14;LAMP2;TIMP2;ITGAX;SIRPA;OLR1;NCKAP1L;CD59;CTSD;ATP6V0A1
MHC protein complex (GO:0042611)	7/18	1.90896e-05	0.000510212	11.6971	127.105	CD74;HLA-DRB5;HLA-A;HLA-DOA;HLA-DQB2;HLA-E;HLA-DPA1
COPII-coated ER to Golgi transport vesicle (GO:0030134)	14/75	2.72153e-05	0.000666775	4.23626	44.5305	CD74;HLA-DRB5;SEC16A;CTSZ;HLA-A;HLA-E;GOLGA2;CD59;HLA-DQA2;CTSC;HLA-DQB2;TMED4;HLA-DPA1;SEC31A
ficolin-1-rich granule (GO:0101002)	24/184	3.01706e-05	0.000682319	2.78136	28.9502	CFD;ACTR2;ASAH1;DDX3X;CD93;GAA;CTSZ;FGL2;HUWE1;HBB;GNS;AP2A2;SERPINB6;TRPM2;LAMP2;TIMP2;ITGAX;SIRPA;MAPK1;NCKAP1L;PLEKHO2;CDK13;CTSD;ATP6V0A1
lysosomal lumen (GO:0043202)	15/86	3.28904e-05	0.000687854	3.90133	40.2708	SCARB2;CD74;ASAH1;GAA;FUCA1;LIPA;GNS;DCN;GM2A;CTSL;LAMP2;PSAP;TPP1;CTSD;LGMN
early endosome (GO:0005769)	27/222	3.50946e-05	0.000687854	2.57024	26.3641	NRP1;SAMD9L;RAB5B;LRP1;SNX13;EEA1;MAPK1;APOE;WLS;SNX6;USP8;DTX3L;SLC11A2;STX7;MYO5A;APOA1;LNPEP;DNAJC13;HLA-A;SORL1;HLA-E;ITCH;CD4;ZFYVE16;RABEP1;RAB14;WDFY2
platelet alpha granule (GO:0031091)	15/90	5.69604e-05	0.00104665	3.69247	36.0871	CFD;SPARC;APLP2;HGF;PDGFB;F13A1;IGF1;CLU;SERPINA5;PECAM1;PHACTR2;SERPING1;CD36;GAS6;A2M
nuclear body (GO:0016604)	55/618	6.96893e-05	0.00120521	1.8285	17.5014	USP36;CIITA;RBM25;HP1BP3;ZBTB20;NR3C1;AFF3;TRIM8;PNN;TRIM25;RAB8B;DDX17;SRRM2;NCOA2;MEF2C;USP7;MORC3;SCAF11;SFMBT2;TCF12;ATRX;TINF2;PRPF40A;PPP4R3B;SIRT1;NCOR2;KAT6A;LUC7L3;WDFY3;SGK1;DHX9;ARHGAP18;HIF1A;ZBTB4;ADD1;PLAGL1;SF3B1;SRSF10;N4BP1;ATP6V0A1;ATF7IP;CREBBP;ZFHX3;ERBIN;HIPK3;SETX;H1F0;SON;AGO4;MDM2;ZNF217;TPP2;PKN2;TRIP12;CDK13
tertiary granule membrane (GO:0070821)	13/73	8.70756e-05	0.00142223	3.99554	37.3533	CD93;GAA;PTAFR;CYBB;SERPINB6;TRPM2;TSPAN14;RAP2B;RAB14;ITGAX;SIRPA;OLR1;CD59
Golgi membrane (GO:0000139)	42/442	0.000120674	0.00186728	1.95684	17.6554	NOTCH2;SCARB2;COPA;B4GALT1;SGMS1;STX16;CLTC;PDGFB;GOLIM4;RHOBTB3;PLD4;ZDHHC21;GLG1;GOLGA2;GOLGA3;GNPTAB;PDGFC;CD59;MGAT1;MAN1A1;HLA-DQA2;C3ORF58;WLS;HLA-DPA1;CD74;MBTPS1;HLA-DRB5;ST6GAL1;PAQR3;AP1B1;HLA-A;SORL1;SREBF2;SCAMP2;TNFRSF1A;HLA-E;TAPBP;TPST2;MGAT4A;GOLGB1;TLR7;HLA-DQB2
endocytic vesicle (GO:0030139)	16/108	0.00013974	0.00205418	3.2111	28.5008	RAB5B;SPARC;STX7;CLTC;GOLIM4;PLD4;HBB;APOA1;AP2A2;MTSS1;HSP90B1;RABEP1;RAB14;APOE;CD36;RAB8B
cytoplasmic stress granule (GO:0010494)	9/41	0.000205365	0.00287511	5.17402	43.9311	DDX6;MBNL1;TIA1;DDX3X;LARP1;RC3H1;LARP4B;GIGYF2;PUM2
clathrin-coated endocytic vesicle membrane (GO:0030669)	8/33	0.000222558	0.00297418	5.88334	49.4808	CD74;HLA-DRB5;CLTC;APOE;AP2A2;HLA-DQA2;HLA-DQB2;HLA-DPA1
ER to Golgi transport vesicle membrane (GO:0012507)	10/54	0.000403632	0.00515947	4.18244	32.6858	CD74;HLA-DRB5;SEC16A;CD59;HLA-A;HLA-DQA2;HLA-DQB2;HLA-DPA1;HLA-E;SEC31A
MHC class II protein complex (GO:0042613)	5/14	0.000503735	0.00617075	10.1931	77.4007	CD74;HLA-DRB5;HLA-DOA;HLA-DQB2;HLA-DPA1
lytic vacuole (GO:0000323)	21/183	0.00055079	0.00625608	2.3963	17.9822	DTX3L;FUCA1;GAA;STX7;CLTC;CTSZ;MYO5A;LIPA;TPCN1;TRPM2;RAB14;CTSL;LAMP2;PSAP;TMEM106B;TPP1;TLR7;CTSD;CTSC;LGMN;ITM2C
secretory granule lumen (GO:0034774)	31/317	0.000553258	0.00625608	2.01025	15.0762	CFD;LGALS3BP;CYFIP1;SPARC;DDX3X;CTSZ;PDGFB;F13A1;GNS;CLU;C3;CLEC3B;DPP7;GM2A;CREG1;TIMP2;MAPK1;A2M;CTSD;CTSC;VAT1;DYNC1H1;ACTR2;FUCA1;HGF;HUWE1;APOA1;IGF1;SERPING1;GAS6;DOCK2
nuclear chromatin (GO:0000790)	26/253	0.000722276	0.00721877	2.12041	15.3372	DHX9;NUCKS1;CHD4;YY1;NIPBL;TRPS1;POGZ;NRIP1;BPTF;MEF2A;NCOA1;MEF2C;SMARCC1;CREBBP;SMARCC2;STAT1;TCF12;ATRX;ARID1A;SMARCA2;SIRT1;NCOR2;ZEB2;H1F0;CTNNB1;TCF4
RISC-loading complex (GO:0070578)	4/9	0.000736609	0.00721877	14.6669	105.799	AGO3;DHX9;AGO4;DICER1
RISC complex (GO:0016442)	4/9	0.000736609	0.00721877	14.6669	105.799	DDX6;AGO3;AGO4;DICER1
RNAi effector complex (GO:0031332)	4/9	0.000736609	0.00721877	14.6669	105.799	DDX6;AGO3;AGO4;DICER1
focal adhesion (GO:0005925)	33/356	0.000947918	0.00898993	1.89482	13.1903	SCARB2;CYFIP1;NRP1;AHNAK;LRP1;STX16;CD81;YWHAB;USP33;CLTC;LPP;RPL6;TRIOBP;SYNE2;ADD1;HSP90B1;EPB41L2;CTNNA1;MAPK1;CD59;FZD1;ACTR2;DST;SORBS3;DAB2;MARCKS;PEAK1;CTNNB1;ADAM9;ITGA6;TLN1;CD46;PLEC
azurophil granule (GO:0042582)	18/154	0.00107445	0.00976058	2.44282	16.699	VAT1;ACTR2;DYNC1H1;B4GALT1;FUCA1;GAA;STX7;DNAJC13;GNS;C3;SYNGR1;DPP7;GM2A;CREG1;LAMP2;PSAP;MAPK1;CTSC
ficolin-1-rich granule membrane (GO:0101003)	10/61	0.00109558	0.00976058	3.60704	24.5873	TRPM2;CD93;GAA;LAMP2;ITGAX;SIRPA;NCKAP1L;AP2A2;SERPINB6;ATP6V0A1
platelet alpha granule membrane (GO:0031092)	5/17	0.00136683	0.0118191	7.64359	50.4115	SPARC;APLP2;PECAM1;PHACTR2;CD36
trans-Golgi network (GO:0005802)	20/185	0.00154581	0.0129848	2.23814	14.4857	CD74;HLA-DRB5;STX16;CLTC;AP1B1;RHOBTB3;PLD4;FAM91A1;SORL1;SCAMP2;TGOLN2;GOLGA4;GSAP;SNX9;BIRC6;HLA-DQA2;PI4K2A;HLA-DQB2;WLS;HLA-DPA1
cytoplasmic vesicle membrane (GO:0030659)	9/54	0.00170375	0.013914	3.67677	23.4392	RYR1;TRPM2;TBC1D4;YWHAB;AP1B1;ITPR2;HTT;SNX9;LNPEP
npBAF complex (GO:0071564)	4/11	0.00177442	0.0140218	10.4753	66.3533	SMARCC1;SMARCC2;ARID1A;SMARCA2
endocytic vesicle lumen (GO:0071682)	5/18	0.00181234	0.0140218	7.05525	44.5408	SPARC;HBB;APOA1;APOE;HSP90B1
platelet alpha granule lumen (GO:0031093)	10/67	0.00227669	0.0171627	3.22633	19.6323	CFD;SPARC;HGF;PDGFB;F13A1;SERPING1;IGF1;GAS6;A2M;CLU
Golgi stack (GO:0005795)	6/28	0.00271193	0.0199327	5.00529	29.5817	RAB14;STX16;GOLGB1;AKAP9;GGTA1P;SORL1
endolysosome (GO:0036019)	5/20	0.003008	0.0211702	6.11391	35.5003	CTSL;CLTC;TLR7;AP2A2;LGMN
clathrin-coated vesicle membrane (GO:0030665)	11/81	0.00302431	0.0211702	2.89069	16.7691	SCARB2;TGOLN2;CD74;HLA-DRB5;CD4;CLTC;APOE;AP2A2;HLA-DQA2;HLA-DQB2;HLA-DPA1
cytoplasmic ribonucleoprotein granule (GO:0036464)	18/170	0.00324652	0.0221972	2.18382	12.5137	DDX6;MBNL1;TIA1;DDX3X;DHX9;ROCK2;RC3H1;LARP4B;RPL6;GIGYF2;PUM2;SYNE1;PNRC2;LARP1;PAN3;AGO3;CNOT2;TNRC6A
coated vesicle (GO:0030135)	10/71	0.00351863	0.0231099	3.01413	17.0289	GOLGA2;DAB2;CTSZ;CLTC;FCHO2;AAK1;SNX9;CTSC;TMED4;SEC31A
endoribonuclease complex (GO:1902555)	4/13	0.00353723	0.0231099	8.14657	45.9826	AGO3;DHX9;AGO4;DICER1
phagocytic vesicle (GO:0045335)	11/83	0.00366626	0.0234322	2.8101	15.7607	SYK;RAB14;CYBB;PLD4;TLR7;CD36;HLA-A;RAB8B;TAPBP;HLA-E;ATP6V0A1
clathrin-coated endocytic vesicle (GO:0045334)	8/50	0.00394622	0.0246849	3.49884	19.3661	CD74;HLA-DRB5;CLTC;APOE;AP2A2;HLA-DQA2;HLA-DQB2;HLA-DPA1
micro-ribonucleoprotein complex (GO:0035068)	3/7	0.00416749	0.0255259	13.7377	75.2885	DHX9;DICER1;TNRC6A
trans-Golgi network membrane (GO:0032588)	11/85	0.00441272	0.0264763	2.73386	14.8264	CD74;HLA-DRB5;STX16;CLTC;AP1B1;RHOBTB3;PLD4;HLA-DQA2;HLA-DQB2;HLA-DPA1;SCAMP2
ficolin-1-rich granule lumen (GO:1904813)	14/123	0.00468726	0.0275611	2.36473	12.6818	CFD;ACTR2;ASAH1;DDX3X;CTSZ;FGL2;HUWE1;HBB;GNS;TIMP2;MAPK1;PLEKHO2;CDK13;CTSD
SWI/SNF complex (GO:0016514)	4/15	0.00621506	0.035828	6.66467	33.8617	SMARCC1;SMARCC2;ARID1A;SMARCA2
azurophil granule lumen (GO:0035578)	11/90	0.00681241	0.0385163	2.56015	12.7726	C3;VAT1;ACTR2;DYNC1H1;DPP7;GM2A;CREG1;FUCA1;MAPK1;GNS;CTSC
specific granule membrane (GO:0035579)	11/91	0.00739599	0.0410268	2.52802	12.4045	TRPM2;TSPAN14;RAP2B;CD93;OLR1;CYBB;MLEC;PTPRJ;CD59;CD36;TNFRSF1B
specific granule (GO:0042581)	16/160	0.00912218	0.0496652	2.04588	9.60959	CYFIP1;CD93;CTSZ;CYBB;PTPRJ;TNFRSF1B;TRPM2;TSPAN14;RAP2B;TIMP2;MLEC;OLR1;CD59;CD36;DOCK2;CTSD
Golgi-associated vesicle (GO:0005798)	8/58	0.00979765	0.0523729	2.93779	13.5891	GOLGA2;TGOLN2;RAB14;CTSZ;CTSC;TMED4;RAB8B;SEC31A
BAF-type complex (GO:0090544)	4/17	0.00997676	0.052378	5.63874	25.9805	SMARCC1;SMARCC2;ARID1A;SMARCA2
mitochondrial inner membrane (GO:0005743)	28/341	0.0114003	0.0588016	1.65176	7.39018	MT-ND6;ATP5S;MT-ND4;MT-ND5;MT-CO1;ATP5A1;MRPL38;ATP5C1;ATP5J;ATP5I;ATP5H;ATP5O;MT-ND3;ATP5G1;MT-ND1;ATP5L;MT-ATP6;TMEM65;ATP5E;ATP5D;UCP2;ATP5F1;MT-ATP8;ATP5J2;MRPL53;MT-CO2;MT-CO3;MT-CYB
nuclear speck (GO:0016607)	25/296	0.0116916	0.0592643	1.70213	7.5726	USP36;RBM25;HP1BP3;ARHGAP18;NR3C1;HIF1A;PNN;SF3B1;SRSF10;ATP6V0A1;SRRM2;DDX17;MEF2C;SFMBT2;TCF12;ERBIN;PRPF40A;PPP4R3B;SON;KAT6A;ZNF217;LUC7L3;TRIP12;CDK13;SGK1
U2-type prespliceosome (GO:0071004)	4/18	0.0123095	0.0613387	5.2357	23.0234	SNRPN;LUC7L3;PRPF40A;SF3B1
early endosome membrane (GO:0031901)	9/73	0.0129863	0.0636331	2.58263	11.2186	RAB5B;RABEP1;ZFYVE16;RAB14;DNAJC13;HLA-A;WLS;HLA-E;SNX6
PML body (GO:0016605)	8/62	0.0144257	0.0690641	2.7196	11.5277	TRIM8;CIITA;MORC3;KAT6A;ATRX;WDFY3;SIRT1;N4BP1
clathrin-coated vesicle (GO:0030136)	11/100	0.0145645	0.0690641	2.27129	9.60567	SCARB2;TGOLN2;DAB2;CD4;RAB14;CLTC;FCHO2;AAK1;SNX9;AP2A2;RAB8B
integral component of endoplasmic reticulum membrane (GO:0030176)	13/128	0.0156736	0.0731433	2.07857	8.63806	CD74;HLA-DRB5;SGMS1;AMFR;HLA-A;MARCH6;HLA-E;TAPBP;DHRS9;CANX;HLA-DQA2;HLA-DQB2;HLA-DPA1
nuclear inclusion body (GO:0042405)	3/11	0.0168097	0.0772197	6.86739	28.0588	RANBP2;ATXN1;PABPN1
membrane raft (GO:0045121)	12/119	0.0207821	0.0918729	2.06099	7.9836	PRNP;CD4;RAP2B;AHNAK;ARID3A;CD36;TNFRSF1B;CTSD;PI4K2A;TGFBR1;TNFRSF1A;TGFBR2
recycling endosome (GO:0055037)	12/119	0.0207821	0.0918729	2.06099	7.9836	FCHSD2;RAP2B;RAB14;STX7;SLC11A2;SLC9A9;MYO5A;HLA-A;SORL1;SCAMP2;HLA-E;RAB8B
euchromatin (GO:0000791)	4/21	0.0212873	0.0918729	4.31107	16.5961	H1F0;DNMT3A;CTNNB1;SIRT1
cytoskeleton (GO:0005856)	38/520	0.021499	0.0918729	1.45693	5.59424	MACF1;AHNAK;GYPC;DHX9;RHOBTB3;IQGAP2;DDX60;CLU;TRIOBP;SYNE2;ARHGAP21;CALD1;EPB41L2;EPB41L3;MAPK1;WASF2;MDN1;ACTR2;DST;MYO9B;CDC42BPB;SMARCA2;LRPPRC;MTSS1;HYPK;PJA2;CD2AP;TTC17;MARCKS;H1F0;BIN1;PEAK1;AKAP9;FSCN1;PKN2;TACC1;UTRN;PLEC
node of Ranvier (GO:0033268)	3/12	0.021562	0.0918729	6.10403	23.4201	BIN1;KCNQ3;SCN1B
nuclear chromosome part (GO:0044454)	30/392	0.0220977	0.0928105	1.5292	5.82975	PRKDC;DHX9;NUCKS1;CHD4;YY1;NIPBL;TNKS2;TRPS1;POGZ;NRIP1;BPTF;MEF2A;NCOA1;MEF2C;CREBBP;SMARCC1;SMARCC2;STAT1;TCF12;ATRX;TINF2;ARID1A;SIRT1;SMARCA2;NCOR2;ZEB2;H1F0;NABP1;ATM;TCF4
intrinsic component of external side of plasma membrane (GO:0031233)	4/22	0.0249761	0.103422	4.07135	15.0226	PRNP;ADAM9;CD59;FOLR2
prespliceosome (GO:0071010)	4/23	0.0290264	0.118524	3.85687	13.6516	SNRPN;LUC7L3;PRPF40A;SF3B1
intermediate filament cytoskeleton (GO:0045111)	8/71	0.0303041	0.122047	2.32997	8.14669	PNN;PKN2;DDX60;SMARCA2;SYNE2;PJA2;MDN1;PLEC
cytoplasmic vesicle (GO:0031410)	18/215	0.0314288	0.124866	1.68095	5.81614	NRP1;RAB5B;DST;SLC11A2;CTSZ;MYOF;STX7;GOLIM4;RHOBTB3;APOA1;AP2A2;MTSS1;SPRED1;RABEP1;SNX9;SGK3;PI4K2A;WLS
nuclear matrix (GO:0016363)	7/59	0.0323867	0.126935	2.46904	8.46881	NCOR2;SCAF8;SPARC;ATXN1;STAG2;DNMT3A;PRPF40A
endolysosome membrane (GO:0036020)	3/14	0.0330292	0.126935	4.99368	17.0303	CLTC;TLR7;AP2A2
actin cytoskeleton (GO:0015629)	23/294	0.0332466	0.126935	1.56288	5.31973	ACTR2;AHNAK;DHX9;DCTN4;MYO5A;MYO9B;CDC42BPB;IQGAP2;RCSD1;TRIOBP;MTSS1;CD2AP;TTN;TTC17;AKAP13;ARHGAP21;H1F0;MARCKS;BIN1;CALD1;PEAK1;FSCN1;WASF2
recycling endosome membrane (GO:0055038)	6/47	0.0336766	0.126935	2.68307	9.09816	RAP2B;RAB14;HLA-A;RAB8B;SCAMP2;HLA-E
filopodium (GO:0030175)	7/60	0.0350862	0.130574	2.42232	8.11465	ABI2;RUFY3;FSCN1;MYO5A;UTRN;IQGAP2;SYNE2
late endosome membrane (GO:0031902)	6/48	0.0368621	0.135468	2.61905	8.64436	SCARB2;HLA-DRB5;LAMP2;SLC11A2;SLC9A9;VPS36
trans-Golgi network transport vesicle (GO:0030140)	3/15	0.0397327	0.144215	4.57729	14.7644	TGOLN2;RAB14;RAB8B
endoplasmic reticulum lumen (GO:0005788)	21/270	0.0426619	0.152959	1.55182	4.89515	MT-TP;MBTPS1;IGFBP4;APLP2;EBI3;CTSZ;PDGFB;APOA1;MIA3;TXNDC16;HSP90B1;TGOLN2;C3;VCPIP1;COL1A2;MGAT4A;PDGFC;CANX;APOE;GAS6;CTSC
Golgi cisterna (GO:0031985)	6/50	0.043795	0.155129	2.49974	7.81976	GOLGA2;B4GALT1;SGMS1;STX16;GGTA1P;SORL1
phagocytic vesicle membrane (GO:0030670)	5/38	0.0452847	0.15685	2.77641	8.59239	CYBB;HLA-A;ATP6V0A1;TAPBP;HLA-E
nuclear cyclin-dependent protein kinase holoenzyme complex (GO:0019908)	3/16	0.047067	0.15685	4.22497	12.9123	KDM5A;CCNT2;CDK13
pericentriolar material (GO:0000242)	3/16	0.047067	0.15685	4.22497	12.9123	NIN;TNKS2;HOOK3
Golgi trans cisterna (GO:0000138)	2/7	0.0474818	0.15685	7.31931	22.3049	B4GALT1;SGMS1
NURF complex (GO:0016589)	2/7	0.0474818	0.15685	7.31931	22.3049	SMARCA1;BPTF
early phagosome (GO:0032009)	2/7	0.0474818	0.15685	7.31931	22.3049	SYK;TLR7
nuclear chromosome (GO:0000228)	6/52	0.0514914	0.168205	2.3908	7.09192	SETX;NIPBL;SPIDR;LRPPRC;TTN;BRD4
polysomal ribosome (GO:0042788)	4/28	0.0548129	0.175808	3.05255	8.86408	DHX9;LARP4B;RPS21;RPL6
mitochondrial respiratory chain complex IV (GO:0005751)	3/17	0.0550149	0.175808	3.92298	11.3772	MT-CO1;MT-CO2;MT-CO3
endoplasmic reticulum-Golgi intermediate compartment (GO:0005793)	9/95	0.0581158	0.181662	1.91972	5.46222	GOLGA2;GOLGB1;CTSZ;MAN1A1;CD59;CLN8;CTSC;TMED4;TAPBP
late endosome (GO:0005770)	12/140	0.0604695	0.181662	1.72094	4.82831	SCARB2;HLA-DRB5;RAB14;KIDINS220;LAMP2;STX7;SLC11A2;SLC9A9;MYO5A;HTT;MAPK1;VPS36
autolysosome (GO:0044754)	2/8	0.0611717	0.181662	6.0991	17.0413	LAMP2;NCOA4
apical dendrite (GO:0097440)	2/8	0.0611717	0.181662	6.0991	17.0413	MAP1B;CLU
chromatin silencing complex (GO:0005677)	2/8	0.0611717	0.181662	6.0991	17.0413	TNRC18;SIRT1
cyclin/CDK positive transcription elongation factor complex (GO:0008024)	2/8	0.0611717	0.181662	6.0991	17.0413	CCNT2;CDK13
spherical high-density lipoprotein particle (GO:0034366)	2/8	0.0611717	0.181662	6.0991	17.0413	APOA1;CLU
P-body (GO:0000932)	7/68	0.0620614	0.182461	2.10375	5.84765	DDX6;PAN3;CNOT2;RC3H1;TNRC6A;SYNE1;PNRC2
anchored component of external side of plasma membrane (GO:0031362)	3/18	0.063556	0.183191	3.66126	10.0898	PRNP;CD59;FOLR2
nuclear euchromatin (GO:0005719)	3/18	0.063556	0.183191	3.66126	10.0898	H1F0;CTNNB1;SIRT1
sarcoplasm (GO:0016528)	4/31	0.0746795	0.213163	2.71295	7.03887	RYR1;ITPR2;SYNE2;PLEC
axon initial segment (GO:0043194)	2/9	0.0760066	0.214865	5.22752	13.471	BIN1;KCNQ3
azurophil granule membrane (GO:0035577)	6/58	0.0792439	0.221883	2.11427	5.36014	SYNGR1;B4GALT1;GAA;LAMP2;PSAP;DNAJC13
nuclear heterochromatin (GO:0005720)	3/20	0.0823224	0.228328	3.23018	8.06612	ATRX;IKZF1;SIRT1
main axon (GO:0044304)	4/33	0.0896724	0.244987	2.52558	6.09066	BIN1;EPB41L3;KCNQ3;SCN1B
U2-type spliceosomal complex (GO:0005684)	6/60	0.0900443	0.244987	2.03575	4.90096	SRRM2;SNRPN;LUC7L3;PRPF40A;PRPF8;SF3B1
filopodium tip (GO:0032433)	2/10	0.091831	0.244987	4.57384	10.9214	ABI2;MYO5A
platelet dense granule (GO:0042827)	3/21	0.092495	0.244987	3.05056	7.26217	LGALS3BP;CLEC3B;LAMP2
U1 snRNP (GO:0005685)	3/21	0.092495	0.244987	3.05056	7.26217	SNRPN;LUC7L3;PRPF40A
endoplasmic reticulum-Golgi intermediate compartment membrane (GO:0033116)	5/47	0.0952063	0.249917	2.18043	5.12773	GOLGA2;CTSZ;CD59;CTSC;TAPBP
vacuole (GO:0005773)	6/62	0.101602	0.264344	1.96283	4.4884	CD74;TBC1D5;USP33;SLC11A2;HTT;WDFY3
cell cortex region (GO:0099738)	2/11	0.108502	0.274998	4.06542	9.02923	EPB41L2;CTSZ
ISWI-type complex (GO:0031010)	2/11	0.108502	0.274998	4.06542	9.02923	SMARCA1;BPTF
beta-catenin-TCF complex (GO:1990907)	2/11	0.108502	0.274998	4.06542	9.02923	CTNNB1;TCF4
nuclear periphery (GO:0034399)	7/78	0.109742	0.275762	1.80649	3.99167	NCOR2;SCAF8;SPARC;ATXN1;STAG2;DNMT3A;PRPF40A
autophagosome (GO:0005776)	6/64	0.113897	0.283434	1.89495	4.11671	TBC1D5;USP33;LAMP2;NCOA4;HTT;WDFY3
nucleoplasm part (GO:0044451)	27/407	0.114723	0.283434	1.30593	2.82765	KMT2A;DHX9;KMT2C;ZBTB20;AFF3;HIF1A;ZBTB4;ADD1;PLAGL1;TRIM25;RAB8B;ATF7IP;NCOA2;CREBBP;USP7;ZFHX3;SCAF11;ATRX;TINF2;HIPK3;SETX;NCOR2;H1F0;AGO4;MDM2;TPP2;PKN2
ribonucleoprotein granule (GO:0035770)	7/80	0.121108	0.293745	1.75681	3.70876	DDX6;TIA1;DDX3X;AGO3;DHX9;ROCK2;RPL6
mitochondrial respiratory chain complex I (GO:0005747)	5/51	0.123722	0.293745	1.9904	4.15938	MT-ND4L;MT-ND4;MT-ND5;MT-ND3;MT-ND1
endoplasmic reticulum exit site (GO:0070971)	3/24	0.125823	0.293745	2.61435	5.41925	SEC16A;MIA3;SEC31A
endosome lumen (GO:0031904)	3/24	0.125823	0.293745	2.61435	5.41925	CTSL;LNPEP;LGMN
invadopodium (GO:0071437)	2/12	0.125891	0.293745	3.65869	7.58205	RUFY3;FSCN1
pericentric heterochromatin (GO:0005721)	2/12	0.125891	0.293745	3.65869	7.58205	ATRX;IKZF1
filopodium membrane (GO:0031527)	2/12	0.125891	0.293745	3.65869	7.58205	UTRN;SYNE2
perinuclear region of cytoplasm (GO:0048471)	25/378	0.128128	0.296611	1.301	2.67321	CYFIP1;STX16;YWHAB;USP33;HTT;CLU;HSP90B1;COL4A3BP;TNKS2;UBR5;HMOX1;SEC31A;STAT1;AMFR;SLC11A2;STX7;MYO9B;LRPPRC;PUM2;RAB14;MT-RNR2;CTNNB1;PKN2;TLR4;ITM2C
chromosome (GO:0005694)	8/97	0.130855	0.300557	1.64704	3.34953	SETX;DDX18;NIPBL;STAG2;UVSSA;HP1BP3;CDK13;SPIDR
cytoplasmic vesicle lumen (GO:0060205)	10/129	0.133567	0.304408	1.54032	3.1009	CFD;C3;CYFIP1;SPARC;DDX3X;HUWE1;HBB;APOA1;APOE;HSP90B1
serine/threonine protein kinase complex (GO:1902554)	3/25	0.137767	0.311566	2.49539	4.94633	DAB2;TGFBR1;TGFBR2
secondary lysosome (GO:0005767)	2/13	0.143876	0.318042	3.3259	6.44827	NCOA4;LAMP2
clathrin coat of endocytic vesicle (GO:0030128)	2/13	0.143876	0.318042	3.3259	6.44827	TBC1D5;AP2A2
AP-2 adaptor complex (GO:0030122)	2/13	0.143876	0.318042	3.3259	6.44827	TBC1D5;AP2A2
tertiary granule lumen (GO:1904724)	5/55	0.155686	0.34158	1.83078	3.4051	CYFIP1;ASAH1;TIMP2;HBB;CTSD
mitochondrial respiratory chain complex III (GO:0005750)	2/14	0.162351	0.350964	3.04858	5.54232	MT-CO1;MT-CYB
platelet dense granule lumen (GO:0031089)	2/14	0.162351	0.350964	3.04858	5.54232	LGALS3BP;CLEC3B
brush border membrane (GO:0031526)	3/28	0.175672	0.37699	2.19559	3.81843	B4GALT1;SLC11A2;CD36
very-low-density lipoprotein particle (GO:0034361)	2/15	0.181215	0.383289	2.81393	4.80639	APOA1;APOE
COPI vesicle coat (GO:0030126)	2/15	0.181215	0.383289	2.81393	4.80639	COPA;C3ORF58
sarcoplasmic reticulum (GO:0016529)	3/29	0.188895	0.396679	2.11104	3.51818	RYR1;ITPR2;SYNE2
spliceosomal snRNP complex (GO:0097525)	5/59	0.190639	0.397504	1.69481	2.80893	SNRPN;LUC7L3;PRPF40A;PRPF8;SF3B1
CHD-type complex (GO:0090545)	2/16	0.200379	0.403503	2.6128	4.20019	APLP2;CHD4
COPI-coated vesicle membrane (GO:0030663)	2/16	0.200379	0.403503	2.6128	4.20019	COPA;C3ORF58
BLOC-1 complex (GO:0031083)	2/16	0.200379	0.403503	2.6128	4.20019	WASHC4;PI4K2A
T cell receptor complex (GO:0042101)	2/16	0.200379	0.403503	2.6128	4.20019	CD4;SYK
NuRD complex (GO:0016581)	2/16	0.200379	0.403503	2.6128	4.20019	APLP2;CHD4
intercalated disc (GO:0014704)	3/31	0.216041	0.429163	1.96004	3.00334	TMEM65;ATP1B1;SCN1B
vesicle coat (GO:0030120)	3/31	0.216041	0.429163	1.96004	3.00334	COPA;C3ORF58;SEC31A
specific granule lumen (GO:0035580)	5/62	0.218503	0.430731	1.60536	2.44168	CYFIP1;CTSZ;TIMP2;DOCK2;CTSD
clathrin adaptor complex (GO:0030131)	2/17	0.219761	0.430731	2.43848	3.69482	TBC1D5;AP2A2
cis-Golgi network (GO:0005801)	4/47	0.226121	0.440262	1.70204	2.5304	GOLGA2;AKAP9;GOLIM4;HOOK3
polysome (GO:0005844)	5/63	0.228058	0.441112	1.57759	2.33193	LARP1;DHX9;LARP4B;RPS21;RPL6
histone methyltransferase complex (GO:0035097)	4/49	0.248819	0.478122	1.62622	2.26212	KMT2A;KMT2C;SIRT1;BPTF
condensed nuclear chromosome (GO:0000794)	3/34	0.258085	0.492707	1.77008	2.39752	LRPPRC;TTN;BRD4
nucleolus (GO:0005730)	39/676	0.268249	0.496741	1.12306	1.47777	ZNF330;DDX6;USP36;ZCCHC11;DOCK4;DDX3X;PRKDC;SETD7;CHD7;NUCKS1;SYNE1;GOLGA3;RNF213;ATXN1;AKAP11;NRIP1;SPIN1;RBM34;MDN1;N4BP1;DDX17;DDX18;TSPYL1;STAT1;SCAF11;LARP4B;SIRT1;ETV6;ZEB2;NIN;DIAPH2;KAT6A;TTC3;MDM2;SPATS2L;ATM;WDFY3;ZNF655;EIF3A
axolemma (GO:0030673)	1/6	0.273715	0.496741	3.65612	4.73713	EPB41L3
clathrin coat (GO:0030118)	1/6	0.273715	0.496741	3.65612	4.73713	CLTC
platelet dense granule membrane (GO:0031088)	1/6	0.273715	0.496741	3.65612	4.73713	LAMP2
membrane attack complex (GO:0005579)	1/6	0.273715	0.496741	3.65612	4.73713	C7
paranode region of axon (GO:0033270)	1/6	0.273715	0.496741	3.65612	4.73713	EPB41L3
spanning component of plasma membrane (GO:0044214)	1/6	0.273715	0.496741	3.65612	4.73713	BMPR2
sex chromosome (GO:0000803)	1/6	0.273715	0.496741	3.65612	4.73713	PCGF3
U2 snRNP (GO:0005686)	2/21	0.298088	0.534377	1.92471	2.32961	SNRPN;SF3B1
cytoplasmic dynein complex (GO:0005868)	2/21	0.298088	0.534377	1.92471	2.32961	DYNC1H1;DCTN4
insulin-responsive compartment (GO:0032593)	1/7	0.31142	0.535424	3.04661	3.55421	MYO5A
H3 histone acetyltransferase complex (GO:0070775)	1/7	0.31142	0.535424	3.04661	3.55421	KAT6A
extrinsic component of endosome membrane (GO:0031313)	1/7	0.31142	0.535424	3.04661	3.55421	USP8
cyclin-dependent protein kinase activating kinase holoenzyme complex (GO:0019907)	1/7	0.31142	0.535424	3.04661	3.55421	KDM5A
messenger ribonucleoprotein complex (GO:1990124)	1/7	0.31142	0.535424	3.04661	3.55421	CPEB4
MOZ/MORF histone acetyltransferase complex (GO:0070776)	1/7	0.31142	0.535424	3.04661	3.55421	KAT6A
shelterin complex (GO:0070187)	1/7	0.31142	0.535424	3.04661	3.55421	TINF2
microtubule end (GO:1990752)	2/22	0.317581	0.539704	1.82838	2.09719	NIN;DST
transcriptionally active chromatin (GO:0035327)	2/22	0.317581	0.539704	1.82838	2.09719	TTC37;AFF4
caveola (GO:0005901)	4/56	0.33114	0.559512	1.40678	1.5548	BMPR2;MYOF;MAPK1;TGFBR2
U5 snRNP (GO:0005682)	2/23	0.336943	0.566065	1.74122	1.89417	SNRPN;PRPF8
anchored component of plasma membrane (GO:0046658)	3/40	0.344384	0.567044	1.48257	1.58042	PRNP;CD59;FOLR2
condensed chromosome (GO:0000793)	3/40	0.344384	0.567044	1.48257	1.58042	LRPPRC;TTN;BRD4
microtubule minus-end (GO:0036449)	1/8	0.34717	0.567044	2.61124	2.76254	NIN
death-inducing signaling complex (GO:0031264)	1/8	0.34717	0.567044	2.61124	2.76254	CFLAR
lamellipodium membrane (GO:0031258)	1/8	0.34717	0.567044	2.61124	2.76254	SYNE2
heterochromatin (GO:0000792)	3/41	0.358788	0.578231	1.44348	1.4796	TOP2B;ATRX;SIRT1
aggresome (GO:0016235)	3/41	0.358788	0.578231	1.44348	1.4796	SFMBT2;EPS15;SYNE2
ribosome (GO:0005840)	5/76	0.35992	0.578231	1.28785	1.31602	DHX9;LARP4B;RPS21;RPL6;NCK1
U4/U6 x U5 tri-snRNP complex (GO:0046540)	2/25	0.375125	0.592939	1.58964	1.55864	SNRPN;PRPF8
mitotic spindle pole (GO:0097431)	2/25	0.375125	0.592939	1.58964	1.55864	NIN;STAG2
nuclear inner membrane (GO:0005637)	2/25	0.375125	0.592939	1.58964	1.55864	IFI27;SIRT1
junctional sarcoplasmic reticulum membrane (GO:0014701)	1/9	0.381065	0.595921	2.28472	2.20426	RYR1
juxtaparanode region of axon (GO:0044224)	1/9	0.381065	0.595921	2.28472	2.20426	EPB41L3
mitochondrial outer membrane (GO:0005741)	7/115	0.388421	0.604211	1.18527	1.12087	CYB5A;MAVS;IFI27;VPS13C;ATP5G3;ATP5G2;FATE1
cell cortex part (GO:0044448)	3/44	0.401655	0.621508	1.33765	1.22015	GYPC;EPB41L2;CTSZ
primary lysosome (GO:0005766)	1/10	0.413202	0.632716	2.03075	1.79481	STX7
preribosome, small subunit precursor (GO:0030688)	1/10	0.413202	0.632716	2.03075	1.79481	RIOK3
catenin complex (GO:0016342)	2/28	0.430578	0.655907	1.406	1.18473	CTNNA1;CTNNB1
mitotic spindle (GO:0072686)	5/84	0.443008	0.66213	1.15695	0.941948	GOLGA2;NIN;STAG2;CLTC;MAPK1
proton-transporting V-type ATPase complex (GO:0033176)	1/11	0.443672	0.66213	1.82758	1.48522	ATP6V0A1
MLL3/4 complex (GO:0044666)	1/11	0.443672	0.66213	1.82758	1.48522	KMT2C
spanning component of membrane (GO:0089717)	1/11	0.443672	0.66213	1.82758	1.48522	BMPR2
U2-type catalytic step 2 spliceosome (GO:0071007)	2/29	0.448481	0.664707	1.35385	1.08564	SRRM2;PRPF8
axon (GO:0030424)	8/141	0.449921	0.664707	1.09958	0.87822	SETX;NRP1;BIN1;STAT1;RUFY3;MAP1B;FEZ2;HTT
chromosome, centromeric region (GO:0000775)	3/49	0.471023	0.684399	1.19193	0.897345	ZNF330;STAG2;ATRX
PRC1 complex (GO:0035102)	1/12	0.472562	0.684399	1.66135	1.24533	PHC3
U4 snRNP (GO:0005687)	1/12	0.472562	0.684399	1.66135	1.24533	SNRPN
integral component of nuclear inner membrane (GO:0005639)	1/12	0.472562	0.684399	1.66135	1.24533	P2RX7
nuclear chromosome, telomeric region (GO:0000784)	6/107	0.482937	0.686431	1.08571	0.790256	TNKS2;PRKDC;TINF2;ATRX;NABP1;ATM
spindle pole (GO:0000922)	6/107	0.482937	0.686431	1.08571	0.790256	GOLGA2;LATS1;NIN;STAG2;VPS4B;BIRC6
endosomal part (GO:0044440)	2/31	0.483304	0.686431	1.26035	0.916414	USP8;SNX6
spliceosomal tri-snRNP complex (GO:0097526)	2/31	0.483304	0.686431	1.26035	0.916414	SNRPN;PRPF8
actin-based cell projection (GO:0098858)	4/70	0.495558	0.691026	1.10756	0.777581	RUFY3;FSCN1;UTRN;IQGAP2
smooth endoplasmic reticulum (GO:0005790)	1/13	0.499952	0.691026	1.52282	1.05569	RYR1
COPII vesicle coat (GO:0030127)	1/13	0.499952	0.691026	1.52282	1.05569	SEC31A
nuclear telomere cap complex (GO:0000783)	1/13	0.499952	0.691026	1.52282	1.05569	TINF2
Set1C/COMPASS complex (GO:0048188)	1/13	0.499952	0.691026	1.52282	1.05569	BPTF
spindle (GO:0005819)	10/186	0.500641	0.691026	1.03831	0.718374	GOLGA2;LATS1;CYLD;NIN;TBL1XR1;VPS4B;CLTC;FAM96B;MAPK1;BIRC6
nuclear transcription factor complex (GO:0044798)	4/71	0.506753	0.696194	1.09097	0.741564	POU2F1;TCF12;NR1D2;HIF1A
centrosome (GO:0005813)	24/461	0.523994	0.70927	1.00334	0.648436	RANBP2;DYNC1H1;ROCK2;DHX9;FBXW11;CEP350;VPS4B;USP33;DCTN4;CHD4;PPP4R3B;HOOK3;HIPK1;GNAI2;MIB1;CYLD;NIN;TNKS2;AKAP9;CTNNB1;PKN2;PRKACB;PIBF1;CTSC
potassium channel complex (GO:0034705)	1/14	0.525921	0.70927	1.40561	0.903249	KCNAB1
endoplasmic reticulum subcompartment (GO:0098827)	1/14	0.525921	0.70927	1.40561	0.903249	RYR1
microtubule plus-end (GO:0035371)	1/14	0.525921	0.70927	1.40561	0.903249	DST
spliceosomal complex (GO:0005681)	6/114	0.545232	0.725828	1.01497	0.615622	IVNS1ABP;RBM25;SNRPN;HNRNPR;SF3B1;RBM5
actin filament (GO:0005884)	3/55	0.54905	0.725828	1.05407	0.631983	MYO5A;MYO9B;RCSD1
intrinsic component of the cytoplasmic side of the plasma membrane (GO:0031235)	1/15	0.550543	0.725828	1.30514	0.778972	RASA1
Cul2-RING ubiquitin ligase complex (GO:0031462)	1/15	0.550543	0.725828	1.30514	0.778972	ZSWIM6
Ino80 complex (GO:0031011)	1/15	0.550543	0.725828	1.30514	0.778972	YY1
chromosomal region (GO:0098687)	4/76	0.560932	0.736223	1.01494	0.586792	ZNF330;STAG2;TINF2;ATM
secretory vesicle (GO:0099503)	1/16	0.573887	0.743273	1.21806	0.676418	IGF1
vacuolar proton-transporting V-type ATPase complex (GO:0016471)	1/16	0.573887	0.743273	1.21806	0.676418	ATP6V0A1
exocytic vesicle (GO:0070382)	1/16	0.573887	0.743273	1.21806	0.676418	IGF1
ESC/E(Z) complex (GO:0035098)	1/18	0.617005	0.795611	1.07465	0.518926	SIRT1
peroxisomal membrane (GO:0005778)	2/40	0.62191	0.798435	0.96139	0.456621	MAVS;RAB8B
chromosome, telomeric region (GO:0000781)	6/124	0.627839	0.802541	0.928459	0.432172	TNKS2;PRKDC;TINF2;ATRX;NABP1;ATM
microtubule organizing center (GO:0005815)	25/507	0.633985	0.803642	0.946206	0.431214	ROCK2;DHX9;VPS4B;USP33;DCTN4;CHD4;GNAI2;PRKACB;PIBF1;CTSC;SPAG9;RANBP2;DYNC1H1;FBXW11;CEP350;PPP4R3B;HOOK3;HIPK1;MIB1;CYLD;NIN;AKAP9;CTNNB1;PKN2;BIRC6
small nuclear ribonucleoprotein complex (GO:0030532)	1/19	0.6369	0.803642	1.01489	0.457862	SNRPN
striated muscle thin filament (GO:0005865)	1/19	0.6369	0.803642	1.01489	0.457862	TTN
microtubule organizing center part (GO:0044450)	6/126	0.643279	0.808222	0.912888	0.402745	NIN;TNKS2;CEP350;HTT;HOOK3;PIBF1
pigment granule (GO:0048770)	1/21	0.673646	0.839204	0.913308	0.360802	MYO5A
melanosome (GO:0042470)	1/21	0.673646	0.839204	0.913308	0.360802	MYO5A
dendrite (GO:0030425)	10/215	0.683744	0.848188	0.890054	0.338374	PRNP;STAT1;RUFY3;MAP1B;HTT;HOMER3;APOE;CLU;PI4K2A;CPEB4
INO80-type complex (GO:0097346)	1/22	0.690602	0.853096	0.869771	0.321982	YY1
mitochondrial envelope (GO:0005740)	3/69	0.701886	0.863408	0.829864	0.293758	GATM;ADAP2;CMC4
peroxisome (GO:0005777)	4/92	0.709787	0.865881	0.829699	0.284413	PLA2G16;AKAP11;LONP2;MYO5A
microbody (GO:0042579)	4/92	0.709787	0.865881	0.829699	0.284413	PLA2G16;AKAP11;LONP2;MYO5A
actomyosin (GO:0042641)	2/48	0.719421	0.873405	0.793856	0.261423	FSCN1;CDC42BPB
calcium channel complex (GO:0034704)	1/24	0.721918	0.873405	0.794055	0.258738	RYR1
cytosolic small ribosomal subunit (GO:0022627)	2/49	0.729991	0.873405	0.776924	0.244516	DDX3X;RPS21
spindle microtubule (GO:0005876)	2/49	0.729991	0.873405	0.776924	0.244516	TBL1XR1;CLTC
centriolar satellite (GO:0034451)	1/25	0.736368	0.873405	0.760929	0.232864	PIBF1
preribosome, large subunit precursor (GO:0030687)	1/26	0.750067	0.873405	0.730453	0.210073	MDN1
mitochondrion (GO:0005739)	49/1026	0.750463	0.873405	0.912044	0.261815	MT-ND6;CREBZF;SLC35F6;SLC27A1;LRRK1;KIAA0141;ATP5C1;CLU;ATP5G1;SYNE2;GLS;ELK3;FAM110B;ME1;PDK4;CMC4;ATPIF1;SLC11A2;USMG5;ATP5F1;SIRT1;SREBF2;TNFRSF1A;ATP5J2;IFI27;MT-CO2;MT-CO3;PI4K2A;ATP5A1;ATP5J;ATP5I;ATP5H;ATP5O;ATP5L;ATP5B;PDPR;UCP2;ATP5D;MAPK1;TNRC18;ARGLU1;NKTR;LRPPRC;MAPK10;GATM;MAVS;MT-RNR2;ZNF217;MT-CYB
peroxisomal part (GO:0044439)	3/75	0.754022	0.873405	0.760467	0.214705	MAVS;LONP2;RAB8B
Golgi lumen (GO:0005796)	4/98	0.755068	0.873405	0.776493	0.218153	GOLIM4;PDGFB;GAS6;DCN
cortical actin cytoskeleton (GO:0030864)	2/52	0.759688	0.873405	0.730193	0.200691	AKAP13;EPB41L2
cortical cytoskeleton (GO:0030863)	2/52	0.759688	0.873405	0.730193	0.200691	AKAP13;GYPC
mitochondrial large ribosomal subunit (GO:0005762)	2/52	0.759688	0.873405	0.730193	0.200691	MRPL53;MRPL38
U12-type spliceosomal complex (GO:0005689)	1/27	0.763056	0.873405	0.702322	0.189925	SF3B1
MLL1/2 complex (GO:0044665)	1/27	0.763056	0.873405	0.702322	0.189925	KMT2A
MLL1 complex (GO:0071339)	1/27	0.763056	0.873405	0.702322	0.189925	KMT2A
small ribosomal subunit (GO:0015935)	2/53	0.76894	0.873405	0.715838	0.188081	DDX3X;RPS21
ruffle membrane (GO:0032587)	2/53	0.76894	0.873405	0.715838	0.188081	MACF1;PLEK
Golgi cisterna membrane (GO:0032580)	1/28	0.77537	0.873405	0.676274	0.172055	GOLGA2
rough endoplasmic reticulum (GO:0005791)	1/28	0.77537	0.873405	0.676274	0.172055	RAB14
Golgi cis cisterna (GO:0000137)	1/28	0.77537	0.873405	0.676274	0.172055	GOLGA2
RNA polymerase II transcription factor complex (GO:0090575)	6/147	0.780721	0.876077	0.77606	0.192103	POU2F1;TCF12;CTNNB1;NR1D2;TCF4;HIF1A
mitochondrial intermembrane space (GO:0005758)	2/57	0.802901	0.89754	0.663636	0.145684	GATM;CMC4
nucleolar part (GO:0044452)	6/153	0.811617	0.902027	0.744146	0.155323	DAB2;CLEC3B;SESN1;NFIC;LIPA;AFF4
polymeric cytoskeletal fiber (GO:0099513)	9/221	0.815707	0.902027	0.773557	0.157573	PNN;MACF1;DYNC1H1;DPYSL2;MAP1B;MYO5A;MYO9B;RCSD1;LRPPRC
fibrillar center (GO:0001650)	5/131	0.816119	0.902027	0.723582	0.147028	DAB2;SESN1;NFIC;LIPA;AFF4
site of double-strand break (GO:0035861)	1/34	0.836929	0.918124	0.55314	0.0984677	SLF2
Cajal body (GO:0015030)	1/34	0.836929	0.918124	0.55314	0.0984677	SRRM2
lipid droplet (GO:0005811)	2/64	0.85177	0.930931	0.588492	0.094417	IRAK1;DHRS3
cation channel complex (GO:0034703)	2/65	0.857772	0.931966	0.57912	0.0888465	RYR1;KCNAB1
site of DNA damage (GO:0090734)	1/37	0.861064	0.931966	0.506965	0.075835	SLF2
cytoplasmic microtubule (GO:0005881)	1/38	0.868288	0.931966	0.493237	0.0696607	CYLD
centriole (GO:0005814)	3/95	0.876728	0.931966	0.594518	0.0782139	NIN;CEP350;HTT
integral component of Golgi membrane (GO:0030173)	1/40	0.88163	0.931966	0.467893	0.0589466	SGMS1
contractile actin filament bundle (GO:0097517)	1/40	0.88163	0.931966	0.467893	0.0589466	FSCN1
stress fiber (GO:0001725)	1/40	0.88163	0.931966	0.467893	0.0589466	FSCN1
Cul3-RING ubiquitin ligase complex (GO:0031463)	2/70	0.884577	0.931966	0.536396	0.0657864	KLHL24;BACH1
nuclear ubiquitin ligase complex (GO:0000152)	1/41	0.887785	0.931966	0.456172	0.0542959	PHC3
microvillus (GO:0005902)	1/42	0.893621	0.931966	0.445022	0.0500531	FSCN1
microbody lumen (GO:0031907)	1/42	0.893621	0.931966	0.445022	0.0500531	LONP2
peroxisomal matrix (GO:0005782)	1/42	0.893621	0.931966	0.445022	0.0500531	LONP2
bicellular tight junction (GO:0005923)	2/72	0.893927	0.931966	0.521015	0.0584222	RAP2B;TGFBR1
preribosome (GO:0030684)	2/75	0.906637	0.941878	0.499524	0.0489598	RIOK3;MDN1
intermediate filament (GO:0005882)	1/46	0.914086	0.946272	0.405379	0.0364156	PNN
microtubule (GO:0005874)	7/210	0.923717	0.952887	0.627412	0.0497848	MACF1;CYLD;DYNC1H1;TBL1XR1;DPYSL2;MAP1B;LRPPRC
mitochondrial matrix (GO:0005759)	11/308	0.92899	0.954975	0.673122	0.0495806	ATP5B;PDPR;ATP5E;ATP5D;ATP5A1;PDK4;ATP5C1;ACSM5;NR3C1;ATP5F1;GLS
SCF ubiquitin ligase complex (GO:0019005)	1/54	0.943968	0.96369	0.344044	0.0198384	FBXW11
microtubule cytoskeleton (GO:0015630)	14/388	0.944023	0.96369	0.679499	0.0391427	SPAG9;MACF1;DYNC1H1;DST;CLTC;LRPPRC;HYPK;CYLD;DPYSL2;MAP1B;FAM96B;BIRC6;TACC1;PIBF1
integral component of plasma membrane (GO:0005887)	63/1463	0.952889	0.969375	0.810554	0.0391144	RYR1;CD84;BMPR2;PLXND1;CD81;SLC40A1;PTPRJ;SLCO2B1;MRC1;STAB1;OLR1;CD36;EMB;IL6R;HLA-DPA1;CMKLR1;GPR34;SEMA6D;SLC11A2;CYBB;TNFRSF1B;TGFBR1;TNFRSF1A;TGFBR2;SLC7A8;KCNQ3;SLC18B1;IL6ST;CD46;TLR4;PI4K2A;NOTCH2;CSF1R;LRP1;SGMS1;GYPC;PTAFR;SLC1A3;FPR3;TRPM2;C7;IRAK1;GPNMB;TNFRSF14;NCKAP1L;TSPAN3;HLA-DQA2;P2RY13;MSR1;CADM1;LNPEP;MERTK;SORL1;TM9SF2;P2RX7;SLC4A7;TSPAN14;CD4;DAB2;AXL;PLXNB2;LTBR;CLEC2D
cytosolic ribosome (GO:0022626)	3/124	0.959108	0.972337	0.451335	0.018844	DDX3X;RPS21;RPL6
cytosolic large ribosomal subunit (GO:0022625)	1/69	0.974871	0.984921	0.267939	0.00681908	RPL6
large ribosomal subunit (GO:0015934)	1/72	0.978596	0.985299	0.256577	0.00555139	RPL6
cullin-RING ubiquitin ligase complex (GO:0031461)	4/181	0.986133	0.989498	0.410561	0.00573318	FBXW11;ZSWIM6;KLHL24;BACH1
cytosolic part (GO:0044445)	3/159	0.990311	0.990311	0.349424	0.00340216	DDX3X;RPS21;RPL6

## Sheet: GO_Molecular_Function_2018
Term	Overlap	P.value	Adjusted.P.value	Odds.Ratio	Combined.Score	Genes
proton-transporting ATP synthase activity, rotational mechanism (GO:0046933)	9/11	1.32205e-10	8.5669e-08	82.9155	1886.05	ATP5B;ATP5D;ATP5A1;ATP5H;ATP5G3;ATP5F1;ATP5G2;ATP5G1;ATP5L
ATPase activity, coupled to transmembrane movement of ions, rotational mechanism (GO:0044769)	10/25	2.17288e-07	7.04013e-05	12.2873	188.512	ATP5B;ATP5A1;ATP5D;ATP5G3;ATP5H;ATP5G2;ATP5F1;ATP5G1;ATP5L;ATP6V0A1
hydrogen ion transmembrane transporter activity (GO:0015078)	12/51	8.68237e-06	0.00166801	5.67491	66.1367	ATP5S;ATP5B;ATP5A1;ATP5D;ATP5G3;ATP5H;ATP5G2;ATP5F1;MT-CYB;ATP5G1;ATP5L;ATP6V0A1
cation-transporting ATPase activity (GO:0019829)	9/29	1.02963e-05	0.00166801	8.28367	95.1274	ATP5B;ATP5A1;ATP5D;ATP5G3;ATP5H;ATP5G2;ATP5F1;ATP5G1;ATP5L
cadherin binding (GO:0045296)	35/313	1.66966e-05	0.00216388	2.34527	25.7986	MACF1;DDX6;DDX3X;AHNAK;YWHAB;CTNND1;HDLBP;ARHGAP18;RPL6;GIGYF2;ADD1;GOLGA2;GOLGA3;LARP1;CALD1;CTNNA1;TRIM25;SNX9;ARGLU1;EPS15;WASF2;NCK1;USP8;STAT1;SWAP70;CD2AP;EIF2S3;FMNL2;FSCN1;CTNNB1;PKN2;ITGA6;TLN1;CD46;PLEC
RNA polymerase binding (GO:0070063)	7/19	2.88725e-05	0.00305245	10.7218	112.071	SCAF8;CCNT2;PABPN1;DHX9;BIN1;PKN2;ARHGAP5
amyloid-beta binding (GO:0001540)	11/49	3.2974e-05	0.00305245	5.33398	55.0456	CD74;MSR1;PRNP;APOA1;GSAP;CD36;APOE;CLU;SORL1;ITM2B;ITM2C
nuclear hormone receptor binding (GO:0035257)	11/56	0.000120823	0.00943423	4.50259	40.6186	NCOA1;NCOA2;STAT1;NRIP1;JMJD1C;EP300;CTNNB1;NCOA7;TRIP12;SIRT1;HIF1A
RNA binding (GO:0003723)	103/1387	0.000135068	0.00943423	1.51668	13.5132	HDLBP;ATP5C1;HNRNPR;NUCKS1;RPL6;YY1;PNN;KHSRP;TRIM25;DDX17;SRRM2;DDX18;MBNL1;SNRPN;SCAF11;RC3H1;DICER1;FNDC3A;LARP4B;HLA-A;FSCN1;KCTD12;ANKRD17;DDX6;MACF1;ZCCHC6;DHX9;PRKDC;KMT2C;IREB2;DDX60;PRPF8;GIGYF2;ZFP36L2;HSP90B1;LARP1;ZMAT1;TIA1;ZRANB2;MYO5A;PRRC2C;HELZ;QKI;PRRC2B;PRRC2A;PUM2;H1F0;SON;EIF2S3;AGO3;AGO4;GOLGB1;HNRNPD;SPATS2L;CDK13;RPS21;CPEB4;USP36;RBM25;ZCCHC11;DDX3X;CELF1;CLTC;FAM208A;SYN…
ATPase activity (GO:0016887)	24/203	0.00014559	0.00943423	2.48362	21.9421	MACF1;DYNC1H1;DDX3X;DHX9;VPS4B;ATP5A1;RHOBTB3;ATP5C1;ATP5J;ATP5I;MYO9B;ATP5H;ATP5O;ATP1B1;ATP5F1;MT-ATP8;ATP5L;ATP5J2;MT-ATP6;ATP5B;RNF213;ATP5E;ATP5D;MDN1
hormone receptor binding (GO:0051427)	9/40	0.000167943	0.00989336	5.3412	46.4251	NCOA1;NCOA2;STAT1;NRIP1;EP300;CTNNB1;NCOA7;HIF1A;SIRT1
transcription regulatory region sequence-specific DNA binding (GO:0000976)	30/292	0.000295031	0.0159317	2.12423	17.2666	KDM5A;ZNF395;KDM3A;KMT2A;JMJD1C;ZBTB4;YY1;PLAGL1;TRPS1;CREB3L2;NRIP1;TNRC18;MEF2A;IVNS1ABP;MLXIP;MEF2C;CREBBP;ZFHX3;NR1D2;ARID3A;ETV6;SETX;PER1;REST;PER3;NR4A3;SP3;CREBRF;NFE2L3;ZNF431
core promoter proximal region sequence-specific DNA binding (GO:0000987)	28/278	0.000633657	0.0315854	2.07499	15.2803	ZNF395;CHD4;PRDM1;NR3C1;ELK3;ELK4;YY1;MEF2A;MEF2C;SMARCC1;CREBBP;EGR2;ZFHX3;SMARCC2;STAT1;TCF12;USF2;SREBF2;PER1;KLF7;NR4A3;NFIA;NFIC;TFEC;SP3;ZNF217;IRF8;TCF4
MHC protein binding (GO:0042287)	7/30	0.000706717	0.0327109	5.59073	40.5601	ATP5B;CD74;CD4;CLEC7A;ATP5A1;TAPBP;HLA-E
double-stranded RNA binding (GO:0003725)	10/59	0.000838215	0.0362109	3.75467	26.5989	MBNL1;DDX3X;OAS1;AGO3;DHX9;AGO4;CLTC;TLR7;DICER1;DDX60
cysteine-type endopeptidase activity (GO:0004197)	12/81	0.000924131	0.0371205	3.20247	22.3746	USP8;USP7;SFRP1;CAPN7;CTSL;USP9X;USP33;CTSZ;CFLAR;CTSD;CTSC;LGMN
GTPase regulator activity (GO:0030695)	27/275	0.00115106	0.0371205	2.01524	13.6373	NRP1;DOCK4;TBC1D9B;FAM13A;ARHGAP18;ARHGAP17;IQGAP2;ARHGAP5;ARHGAP4;PREX1;ARHGAP21;ADAP2;NCKAP1L;A2M;RANBP2;APLP2;TBC1D9;MYO9B;ACAP2;TBC1D4;TBC1D5;RASA1;ALDH1A1;SMAP2;RIN2;SIPA1;ARHGEF6
protease binding (GO:0002020)	15/118	0.00116552	0.0371205	2.68471	18.1341	PRNP;RIOK3;AMFR;CLTC;CFLAR;MARCH6;SERPINA5;SERPINB6;TTN;COL1A2;BIN1;TIMP2;LONP2;A2M;INSL3
vinculin binding (GO:0017166)	4/10	0.00117735	0.0371205	12.2218	82.4297	CTNNA1;TLN1;UTRN;SORBS3
MHC class II receptor activity (GO:0032395)	4/10	0.00117735	0.0371205	12.2218	82.4297	HLA-DOA;HLA-DQA2;HLA-DQB2;HLA-DPA1
RNA polymerase II core promoter proximal region sequence-specific DNA binding (GO:0000978)	26/262	0.00120662	0.0371205	2.03857	13.6991	ZNF395;CHD4;PRDM1;NR3C1;ELK3;ELK4;YY1;MEF2A;MEF2C;SMARCC1;EGR2;ZFHX3;SMARCC2;STAT1;TCF12;USF2;SREBF2;PER1;KLF7;NR4A3;NFIA;NFIC;TFEC;ZNF217;IRF8;TCF4
GTPase activator activity (GO:0005096)	25/249	0.00126026	0.0371205	2.06446	13.7832	NRP1;DOCK4;TBC1D9B;FAM13A;ARHGAP18;ARHGAP17;ARHGAP5;ARHGAP4;PREX1;ARHGAP21;ADAP2;NCKAP1L;A2M;RANBP2;APLP2;TBC1D9;MYO9B;ACAP2;TBC1D4;TBC1D5;RASA1;ALDH1A1;SMAP2;SIPA1;ARHGEF6
lipoprotein particle receptor binding (GO:0070325)	6/25	0.00145612	0.0403272	5.79651	37.8627	LRP1;CLTC;APOA1;APOE;CLU;HSP90B1
core promoter binding (GO:0001047)	13/97	0.0014936	0.0403272	2.85034	18.5459	KDM5A;ZFHX3;KMT2A;DHX9;STAT1;NR1D2;NR3C1;ELK4;REST;NR4A3;NRIP1;EP300;ZNF431
cysteine-type peptidase activity (GO:0008234)	10/65	0.00180411	0.0467625	3.344	21.1264	USP8;USP7;SFRP1;CTSL;USP9X;USP33;CTSZ;CTSD;CTSC;LGMN
ubiquitin protein ligase activity (GO:0061630)	20/192	0.0024066	0.0599798	2.14625	12.9409	UBE2H;AMFR;SIAH1;HUWE1;RC3H1;XIAP;WWP1;UBE3A;MARCH6;PJA2;RNF144B;ITCH;HECTD1;HECTD2;UBR5;MDM2;PELI1;TRIM25;MDM4;TRIP12
RNA polymerase II regulatory region sequence-specific DNA binding (GO:0000977)	38/460	0.00328289	0.0787894	1.66948	9.5478	ZNF395;CHD4;PRDM1;NR3C1;BACH1;ZBTB4;ELK3;ELK4;YY1;PLAGL1;TRPS1;CREB3L2;MEF2A;MLXIP;MEF2C;SMARCC1;EGR2;ZFHX3;SMARCC2;POU2F1;STAT1;TCF12;NR1D2;ARID3A;USF2;SREBF2;ETV6;KLF7;PER1;NR4A3;NFIA;NFIC;SP3;TFEC;CREBRF;ZNF217;IRF8;TCF4
low-density lipoprotein receptor activity (GO:0005041)	4/13	0.00353723	0.0815209	8.14657	45.9826	LRP1;STAB1;CD36;SORL1
scavenger receptor activity (GO:0005044)	5/21	0.00378141	0.0815209	5.73149	31.9683	SCARB2;MSR1;LRP1;STAB1;CD36
ubiquitin-like protein ligase activity (GO:0061659)	19/186	0.00378602	0.0815209	2.09848	11.7021	ZNF451;UBE2H;AMFR;SIAH1;HUWE1;RC3H1;XIAP;WWP1;UBE3A;PJA2;RNF144B;ITCH;HECTD1;HECTD2;UBR5;MDM2;PELI1;MDM4;TRIP12
transcription regulatory region DNA binding (GO:0044212)	32/374	0.00395269	0.0815209	1.73183	9.58284	CIITA;KDM3A;KMT2A;DHX9;JMJD1C;IKZF1;NR3C1;ELK3;ELK4;YY1;ELMSAN1;CREB3L2;EP300;TNRC18;MEF2A;IVNS1ABP;MEF2C;EGR2;TIPARP;STAT1;TCF12;NR1D2;SMARCA2;SREBF2;PER1;REST;PER3;TBL1XR1;NFE2L3;ZNF217;TCF4;CDK13
RNA polymerase II transcription cofactor activity (GO:0001104)	11/84	0.00402572	0.0815209	2.77146	15.2847	RERE;NCOA1;MEF2A;ZNF451;CREBBP;DHX9;CNOT2;CTNNB1;ARHGAP5;SMARCA2;MED13L
core promoter sequence-specific DNA binding (GO:0001046)	10/73	0.00431448	0.0847207	2.91813	15.8915	KDM5A;ZFHX3;REST;POU2F1;NR4A3;KMT2A;STAT1;NRIP1;NR1D2;ZNF431
bHLH transcription factor binding (GO:0043425)	5/22	0.00468741	0.0855113	5.39406	28.9276	CREBBP;TCF12;TCF4;SIRT1;USF2
MHC class I protein binding (GO:0042288)	4/14	0.00475063	0.0855113	7.33153	39.2199	ATP5B;ATP5A1;HLA-E;TAPBP
1-phosphatidylinositol binding (GO:0005545)	4/14	0.00475063	0.0855113	7.33153	39.2199	EEA1;ZFYVE16;WDFY3;SNX9
sequence-specific double-stranded DNA binding (GO:1990837)	13/112	0.00534448	0.0936006	2.41655	12.6426	MEF2A;IVNS1ABP;MEF2C;KDM3A;KMT2A;DHX9;JMJD1C;NR1D2;ELK3;PER1;PER3;NFE2L3;TNRC18
protein serine/threonine kinase activity (GO:0004674)	31/368	0.00564366	0.0962393	1.70137	8.80837	CCNT2;PRKDC;ROCK2;LRRK1;TTN;IRAK1;MAPK1;PRKACB;MAP4K4;MAP3K2;MAP3K1;CAMK1D;SYK;RIOK3;PDPK1;NEK7;CDC42BPB;HIPK3;TGFBR1;TGFBR2;LATS1;WNK1;TAOK1;PELI1;AAK1;ATM;SGK3;PKN2;ALPK1;CDK13;SGK1
lipoprotein particle receptor activity (GO:0030228)	4/15	0.00621506	0.0966266	6.66467	33.8617	LRP1;STAB1;CD36;SORL1
purinergic nucleotide receptor activity (GO:0001614)	4/15	0.00621506	0.0966266	6.66467	33.8617	P2RX7;P2RY13;GPR34;PTAFR
G-protein coupled nucleotide receptor activity (GO:0001608)	3/8	0.00641195	0.0966266	10.9896	55.4928	P2RY13;GPR34;PTAFR
tau protein binding (GO:0048156)	3/8	0.00641195	0.0966266	10.9896	55.4928	BIN1;APOE;CLU
G-protein coupled purinergic nucleotide receptor activity (GO:0045028)	3/8	0.00641195	0.0966266	10.9896	55.4928	P2RY13;GPR34;PTAFR
MHC class II protein complex binding (GO:0023026)	4/16	0.00795089	0.117095	6.10896	29.5336	CD74;CD81;ATP1B1;HLA-DOA
siRNA binding (GO:0035197)	3/9	0.00924963	0.133195	9.15749	42.8861	DHX9;TLR7;DICER1
ligand-dependent nuclear receptor binding (GO:0016922)	4/17	0.00997676	0.134387	5.63874	25.9805	NCOA1;NCOR2;NCOA2;ARID1A
low-density lipoprotein particle binding (GO:0030169)	4/17	0.00997676	0.134387	5.63874	25.9805	MSR1;STAB1;CD36;SORL1
RNA polymerase II transcription factor binding (GO:0001085)	13/121	0.0100951	0.134387	2.21411	10.1754	MEF2A;RERE;SPEN;MEF2C;CREBBP;EGR2;DHX9;CHD4;YY1;IFI27;TRPS1;EP300;CTNNB1
RNA polymerase II activating transcription factor binding (GO:0001102)	7/47	0.010162	0.134387	3.21178	14.7392	MEF2A;CREBBP;EGR2;MEF2C;IFI27;EP300;CTNNB1
transcription factor activity, RNA polymerase II core promoter proximal region sequence-specific binding (GO:0000982)	24/280	0.011253	0.145838	1.72947	7.76037	MEF2A;MEF2C;CREBBP;EGR2;ZFHX3;TCF12;NR1D2;PRDM1;NR3C1;BACH1;USF2;SREBF2;ELK3;ELK4;YY1;KLF7;REST;NR4A3;NFIA;NFIC;TFEC;ZNF217;IRF8;TCF4
Rho GTPase binding (GO:0017048)	9/72	0.0119172	0.151419	2.62377	11.6227	CYFIP1;AKAP13;DOCK4;ABI2;ARHGAP17;MYO9B;IQGAP2;TRIOBP;ARHGAP4
NAD+ ADP-ribosyltransferase activity (GO:0003950)	4/18	0.0123095	0.153395	5.2357	23.0234	TNKS2;TIPARP;PARP14;PARP8
RNA polymerase II transcription coactivator activity (GO:0001105)	6/39	0.0144823	0.177067	3.33492	14.1228	MEF2A;NCOA1;CREBBP;DHX9;CTNNB1;SMARCA2
MHC protein complex binding (GO:0023023)	4/19	0.0149638	0.179566	4.8864	20.5332	CD74;CD81;ATP1B1;HLA-DOA
semaphorin receptor activity (GO:0017154)	3/11	0.0168097	0.198049	6.86739	28.0588	NRP1;PLXND1;PLXNB2
low-density lipoprotein particle receptor binding (GO:0050750)	4/20	0.0179528	0.20774	4.58075	18.4147	CLTC;APOE;CLU;HSP90B1
kinase activity (GO:0016301)	23/280	0.0203272	0.228281	1.64925	6.42514	MAP3K2;MAP3K1;SYK;PRKDC;PDPK1;CDC42BPB;PIK3C2A;HIPK3;TGFBR1;CCL8;IRAK1;WNK1;PPIP5K2;PEAK1;TAOK1;PDK4;MAPK1;ATM;SGK3;PKN2;CDK13;PRKACB;MAP4K4
androgen receptor binding (GO:0050681)	6/42	0.0204326	0.228281	3.05652	11.8918	NCOA1;KDM3A;NRIP1;NCOA4;EP300;CTNNB1
transcription corepressor binding (GO:0001222)	3/12	0.021562	0.236817	6.10403	23.4201	PER1;PER3;CNOT2
nucleoside-triphosphatase activity (GO:0017111)	32/424	0.0221318	0.236967	1.50688	5.74232	MACF1;DDX6;RAB5B;DDX3X;DHX9;VPS4B;ATP5A1;RHOBTB3;ATP5C1;ATP5J;ATP5I;ATP5H;ATP5O;ATP5L;GNAI2;MT-ATP6;ATP5B;RNF213;ATP5E;ATP5D;MDN1;RAB8B;ATRX;MYO9B;SMARCA1;ATP1B1;ATP5F1;MT-ATP8;ATP5J2;RAB14;RASA1;GNAS
Rac GTPase binding (GO:0048365)	6/43	0.0227364	0.236967	2.97376	11.2521	CYFIP1;DOCK4;ABI2;ARHGAP17;IQGAP2;ARHGAP4
protein kinase activator activity (GO:0030295)	7/55	0.0229831	0.236967	2.67536	10.0941	DDX3X;CMC4;WNK1;TAOK1;NCKAP1L;FAM20A;GAS6
integrin binding (GO:0005178)	10/94	0.0238325	0.236967	2.18617	8.16906	CXCL12;SYK;DST;GPNMB;ERBIN;ADAM9;IGF1;TLN1;UTRN;WISP2
activating transcription factor binding (GO:0033613)	8/68	0.0240815	0.236967	2.44686	9.11776	MEF2A;CIITA;MEF2C;CREBBP;EGR2;IFI27;EP300;CTNNB1
histone acetyltransferase binding (GO:0035035)	4/22	0.0249761	0.236967	4.07135	15.0226	MEF2A;STAT1;HIF1A;ZBTB7A
ATP binding (GO:0005524)	21/255	0.0251267	0.236967	1.65262	6.08797	RYR1;PRPS2;DHX9;ATP5A1;ATP10D;RHOBTB3;MYO9B;CDC42BPB;ATP1B1;TGFBR1;LATS1;P2RX7;OAS1;WNK1;PPIP5K2;TAOK1;ATP5D;PDK4;PRKACB;PI4K2A;MAP4K4
platelet-derived growth factor receptor binding (GO:0005161)	3/13	0.0269695	0.236967	5.49333	19.8477	PDGFC;PDGFB;PTPRJ
ubiquitin-ubiquitin ligase activity (GO:0034450)	3/13	0.0269695	0.236967	5.49333	19.8477	AMFR;UBR5;PELI1
ubiquitin protein ligase activity involved in ERAD pathway (GO:1904264)	3/13	0.0269695	0.236967	5.49333	19.8477	AMFR;TRIM25;MARCH6
RNA stem-loop binding (GO:0035613)	3/13	0.0269695	0.236967	5.49333	19.8477	DDX3X;DHX9;RC3H1
protein kinase activity (GO:0004672)	37/513	0.0274477	0.236967	1.4355	5.16131	CSF1R;CCNT2;PRKDC;ROCK2;LRRK1;TTN;CCL8;IRAK1;PDK4;MAPK1;PRKACB;MAP4K4;MAP3K2;MAP3K1;CAMK1D;SYK;RIOK3;PDPK1;HGF;NEK7;CDC42BPB;MERTK;HIPK3;TGFBR1;LATS1;WNK1;AXL;PEAK1;TAOK1;PELI1;AAK1;PKN2;ATM;SGK3;CDK13;ALPK1;SGK1
single-stranded RNA binding (GO:0003727)	6/45	0.0278532	0.236967	2.82096	10.1013	DDX3X;AGO3;DHX9;AGO4;TLR7;DDX60
ubiquitin-protein transferase activity (GO:0004842)	31/417	0.0287768	0.236967	1.48148	5.25658	XIAP;UBE3A;BACH1;FBXO22;RNF135;RNF213;HECTD1;HECTD2;UBR5;TRIM25;UBE2H;DTX3L;FBXW11;AMFR;SIAH1;HUWE1;RC3H1;WWP1;KLHL24;MARCH6;PJA2;MIB1;RNF144B;ITCH;TTC3;PELI1;MDM2;MDM4;BIRC6;TRIP12;TRIM56
transcriptional repressor activity, RNA polymerase II core promoter proximal region sequence-specific binding (GO:0001078)	10/97	0.0289011	0.236967	2.11045	7.47917	YY1;CREBBP;ZFHX3;REST;IRF8;ZNF217;NR1D2;PRDM1;BACH1;SREBF2
lipoprotein particle binding (GO:0071813)	4/23	0.0290264	0.236967	3.85687	13.6516	MSR1;STAB1;CD36;SORL1
calcium-release channel activity (GO:0015278)	4/23	0.0290264	0.236967	3.85687	13.6516	RYR1;TRPM2;ITPR2;TPCN1
helicase activity (GO:0004386)	5/34	0.0297023	0.236967	3.16003	11.1123	DDX17;SETX;DDX6;DHX9;ATRX
protein phosphorylated amino acid binding (GO:0045309)	5/34	0.0297023	0.236967	3.16003	11.1123	SYK;YWHAB;RASA1;SH3BP2;PIK3R1
transcription coactivator activity (GO:0003713)	23/291	0.0300616	0.236967	1.58063	5.53932	MEF2A;DDX17;NCOA1;KDM5A;NCOA2;SMARCC1;CREBBP;CIITA;SMARCC2;DHX9;NCOA4;NR1D2;ARID1A;SMARCA2;YY1;KLF7;KAT6A;TFEC;NRIP1;NFE2L3;CTNNB1;EP300;NCOA7
actin filament binding (GO:0051015)	12/127	0.0324863	0.236967	1.91681	6.56877	CYFIP1;MACF1;ACTR2;BIN1;FSCN1;IQGAP2;RCSD1;TRIOBP;ADD1;SYNE1;SSFA2;TTN
DNA-dependent ATPase activity (GO:0008094)	8/72	0.0326024	0.236967	2.29345	7.85131	TOP2B;DDX3X;DHX9;ATRX;CHD4;SMARCA1;SMARCA2;BPTF
transmembrane receptor protein serine/threonine kinase activity (GO:0004675)	3/14	0.0330292	0.236967	4.99368	17.0303	BMPR2;TGFBR1;TGFBR2
miRNA binding (GO:0035198)	4/24	0.0334431	0.236967	3.66383	12.4494	AGO3;ZC3H7A;AGO4;PUM2
death receptor activity (GO:0005035)	4/24	0.0334431	0.236967	3.66383	12.4494	TNFRSF14;LTBR;TNFRSF1B;TNFRSF1A
tumor necrosis factor-activated receptor activity (GO:0005031)	4/24	0.0334431	0.236967	3.66383	12.4494	TNFRSF14;LTBR;TNFRSF1B;TNFRSF1A
adenyl ribonucleotide binding (GO:0032559)	22/279	0.0340499	0.236967	1.57599	5.32673	RYR1;PRPS2;DHX9;ATP5A1;ATP10D;RHOBTB3;MYO9B;CDC42BPB;ATP1B1;TGFBR1;LATS1;P2RX7;OAS1;WNK1;PPIP5K2;TAOK1;ATP5D;PDK4;ME1;PRKACB;PI4K2A;MAP4K4
phosphatidylinositol binding (GO:0035091)	10/100	0.0346905	0.236967	2.03978	6.85627	EEA1;ZFYVE16;PLEKHA2;RUFY3;FCHO2;ITPR2;SNX13;WDFY3;SNX9;SNX6
chromo shadow domain binding (GO:0070087)	2/6	0.0351062	0.236967	9.14961	30.6455	NIPBL;ATRX
MHC class II protein binding (GO:0042289)	2/6	0.0351062	0.236967	9.14961	30.6455	CD74;CD4
iron ion transmembrane transporter activity (GO:0005381)	2/6	0.0351062	0.236967	9.14961	30.6455	SLC11A2;SLC40A1
phosphatidylcholine-sterol O-acyltransferase activator activity (GO:0060228)	2/6	0.0351062	0.236967	9.14961	30.6455	APOA1;APOE
transforming growth factor beta-activated receptor activity (GO:0005024)	2/6	0.0351062	0.236967	9.14961	30.6455	TGFBR1;TGFBR2
uridylyltransferase activity (GO:0070569)	2/6	0.0351062	0.236967	9.14961	30.6455	ZCCHC11;ZCCHC6
G-protein coupled glutamate receptor binding (GO:0035256)	2/6	0.0351062	0.236967	9.14961	30.6455	PRNP;HOMER3
T cell receptor binding (GO:0042608)	2/6	0.0351062	0.236967	9.14961	30.6455	DOCK2;HLA-E
phospholipase activator activity (GO:0016004)	2/6	0.0351062	0.236967	9.14961	30.6455	CCL8;PDPK1
transcriptional repressor activity, RNA polymerase II transcription regulatory region sequence-specific binding (GO:0001227)	14/159	0.0373533	0.249535	1.77423	5.8325	CREBBP;ZFHX3;NR1D2;PRDM1;BACH1;ZBTB4;SREBF2;ETV6;YY1;ZEB2;REST;TRPS1;IRF8;ZNF217
insulin-like growth factor receptor binding (GO:0005159)	3/15	0.0397327	0.262722	4.57729	14.7644	GNAS;IGF1;PIK3R1
transcriptional activator activity, RNA polymerase II transcription regulatory region sequence-specific binding (GO:0001228)	22/284	0.0402017	0.263138	1.5455	4.967	MEF2A;MLXIP;MEF2C;EGR2;TCF12;ARID3A;NR3C1;HIF1A;USF2;ELK3;ELK4;KLF7;NR4A3;NFIA;PLAGL1;NFIC;TRPS1;CREB3L2;TFEC;CREBRF;TCF4;VENTX
steroid hormone receptor binding (GO:0035258)	8/76	0.0429755	0.278227	2.15808	6.79175	NCOA1;LATS1;KDM3A;NR4A3;NCOA4;NRIP1;EP300;CTNNB1
enhancer binding (GO:0035326)	4/26	0.043387	0.278227	3.3304	10.4495	YY1;ZNF395;TIPARP;TCF12
transcriptional activator activity, RNA polymerase II transcription factor binding (GO:0001190)	6/50	0.043795	0.278227	2.49974	7.81976	NCOA1;MEF2A;CREBBP;DHX9;CTNNB1;SMARCA2
ubiquitin-specific protease binding (GO:1990381)	3/16	0.047067	0.279711	4.22497	12.9123	AMFR;CLTC;MARCH6
AT DNA binding (GO:0003680)	2/7	0.0474818	0.279711	7.31931	22.3049	MEF2C;KMT2A
lipase activator activity (GO:0060229)	2/7	0.0474818	0.279711	7.31931	22.3049	CCL8;PDPK1
interleukin-6 receptor binding (GO:0005138)	2/7	0.0474818	0.279711	7.31931	22.3049	IL6ST;IL6R
Arp2/3 complex binding (GO:0071933)	2/7	0.0474818	0.279711	7.31931	22.3049	SNX9;IQGAP2
AP-2 adaptor complex binding (GO:0035612)	2/7	0.0474818	0.279711	7.31931	22.3049	TBC1D5;AAK1
calcium-dependent protein serine/threonine phosphatase activity (GO:0004723)	2/7	0.0474818	0.279711	7.31931	22.3049	PPP3CA;PPP3R1
leucine binding (GO:0070728)	2/7	0.0474818	0.279711	7.31931	22.3049	SESN3;SESN1
thiol-dependent ubiquitinyl hydrolase activity (GO:0036459)	9/92	0.0491565	0.286968	1.98943	5.99364	USP24;USP36;USP8;VCPIP1;CYLD;USP7;USP9X;USP33;USP51
DNA helicase activity (GO:0003678)	5/40	0.0546007	0.315904	2.61748	7.61087	SETX;DDX3X;DHX9;ATRX;CHD4
phosphotyrosine residue binding (GO:0001784)	4/29	0.0610761	0.347713	2.93029	8.19202	SYK;RASA1;SH3BP2;PIK3R1
aryl hydrocarbon receptor binding (GO:0017162)	2/8	0.0611717	0.347713	6.0991	17.0413	NCOA1;NCOA2
SUMO transferase activity (GO:0019789)	3/18	0.063556	0.358124	3.66126	10.0898	RANBP2;ZNF451;MDM2
transferase activity, transferring pentosyl groups (GO:0016763)	5/42	0.0649422	0.362781	2.47573	6.76929	TNKS2;TIPARP;QPRT;PARP14;PARP8
zinc ion binding (GO:0008270)	22/302	0.0691231	0.37753	1.44476	3.86019	KDM5A;KMT2A;USP33;MYCBP2;SIAH1;TET2;LNPEP;CHD4;SAMHD1;TRIM8;EEA1;YY1;CYLD;KLF7;ZNF91;CD4;KAT6A;TIMP2;MDM2;ZNF117;MDM4;INSL3
transferase activity, transferring acyl groups other than amino-acyl groups (GO:0016747)	6/56	0.0692141	0.37753	2.19907	5.87273	CREBBP;SOAT1;KAT6A;EP300;ZDHHC21;ZDHHC14
potassium channel regulator activity (GO:0015459)	5/43	0.0704957	0.37753	2.41045	6.39302	RASA1;AKAP9;KCNAB1;SGK3;SGK1
NADH dehydrogenase (ubiquinone) activity (GO:0008137)	5/43	0.0704957	0.37753	2.41045	6.39302	MT-ND4L;MT-ND4;MT-ND5;MT-ND3;MT-ND1
NADH dehydrogenase (quinone) activity (GO:0050136)	5/43	0.0704957	0.37753	2.41045	6.39302	MT-ND4L;MT-ND4;MT-ND5;MT-ND3;MT-ND1
transcriptional activator activity, RNA polymerase II core promoter proximal region sequence-specific binding (GO:0001077)	14/175	0.0717736	0.379744	1.59655	4.2057	MEF2A;MEF2C;EGR2;TCF12;NR3C1;USF2;ELK3;ELK4;KLF7;NR4A3;NFIA;NFIC;TFEC;TCF4
transforming growth factor beta binding (GO:0050431)	3/19	0.072667	0.379744	3.43225	8.9989	CD36;TGFBR1;TGFBR2
insulin receptor binding (GO:0005158)	3/19	0.072667	0.379744	3.43225	8.9989	IGF1;PIK3R1;INSL3
histone deacetylase binding (GO:0042826)	8/85	0.0736452	0.381777	1.90493	4.969	MEF2A;NCOR2;TOP2B;NIPBL;MEF2C;YWHAB;CHD4;PKN2
protein serine/threonine kinase activator activity (GO:0043539)	4/31	0.0746795	0.381801	2.71295	7.03887	DDX3X;CMC4;TAOK1;FAM20A
chloride channel inhibitor activity (GO:0019869)	2/9	0.0760066	0.381801	5.22752	13.471	WNK1;STX7
cytoskeletal adaptor activity (GO:0008093)	2/9	0.0760066	0.381801	5.22752	13.471	ABI2;NCK1
glucocorticoid receptor binding (GO:0035259)	2/9	0.0760066	0.381801	5.22752	13.471	NR4A3;NRIP1
estrogen receptor binding (GO:0030331)	4/32	0.0820063	0.400677	2.61592	6.5423	NCOA1;LATS1;NRIP1;CTNNB1
transcription factor activity, RNA polymerase II core promoter sequence-specific (GO:0000983)	3/20	0.0823224	0.400677	3.23018	8.06612	MEF2C;POU2F1;STAT1
poly-purine tract binding (GO:0070717)	3/20	0.0823224	0.400677	3.23018	8.06612	TIA1;DDX3X;ATXN1
exopeptidase activity (GO:0008238)	5/45	0.0823578	0.400677	2.28969	5.71663	CPM;CTSZ;TPP2;LNPEP;TPP1
mRNA binding (GO:0003729)	14/179	0.0828561	0.400677	1.55752	3.87923	RBM25;DDX3X;DHX9;CELF1;IREB2;RC3H1;ZFP36L2;PUM2;LARP1;LUC7L3;SF3B1;RBM5;EIF3A;CPEB4
cytokine receptor activity (GO:0004896)	7/73	0.0839612	0.402849	1.94386	4.81572	CD74;CD4;IL10RA;EBI3;IL6ST;IL6R;CMKLR1
Rho guanyl-nucleotide exchange factor activity (GO:0005089)	6/59	0.0845485	0.402849	2.07427	5.12433	PREX1;AKAP13;ITSN1;DOCK2;SOS2;ARHGEF6
ion channel inhibitor activity (GO:0008200)	4/33	0.0896724	0.416129	2.52558	6.09066	WNK1;RASA1;STX7;SCN1B
Lys48-specific deubiquitinase activity (GO:1990380)	2/10	0.091831	0.416129	4.57384	10.9214	USP7;USP9X
endocytic adaptor activity (GO:0098748)	2/10	0.091831	0.416129	4.57384	10.9214	DAB2;AP2A2
eukaryotic initiation factor 4E binding (GO:0008190)	2/10	0.091831	0.416129	4.57384	10.9214	LARP1;DDX3X
clathrin adaptor activity (GO:0035615)	2/10	0.091831	0.416129	4.57384	10.9214	DAB2;AP2A2
phosphotransferase activity, for other substituted phosphate groups (GO:0016780)	2/10	0.091831	0.416129	4.57384	10.9214	GNPTAB;SGMS1
I-SMAD binding (GO:0070411)	2/10	0.091831	0.416129	4.57384	10.9214	CTNNB1;TGFBR1
ubiquitin-like protein ligase binding (GO:0044389)	21/297	0.0940632	0.423284	1.39799	3.30456	EGR2;USP7;UBE2H;SLF2;DTX3L;STAT1;TNFRSF1B;HIF1A;CLU;SMAD5;TRIOBP;LRPPRC;PER1;ITCH;ABI2;MDM2;SNX9;TNFRSF14;LTBR;FATE1;PRKACB
transcriptional repressor activity, RNA polymerase II transcription factor binding (GO:0001191)	5/47	0.0952063	0.425474	2.18043	5.12773	RERE;YY1;SPEN;ZNF451;CREBBP
transition metal ion binding (GO:0046914)	27/399	0.0967117	0.429241	1.33459	3.11764	KDM5A;KDM3A;B4GALT1;KMT2A;USP33;MYCBP2;CHD4;SAMHD1;TRIM8;EEA1;YY1;TIMP2;ME1;INSL3;PRNP;SLC11A2;SIAH1;TET2;LNPEP;CYLD;KLF7;ZNF91;CD4;KAT6A;MDM2;ZNF117;MDM4
RNA polymerase core enzyme binding (GO:0043175)	4/34	0.0976685	0.430427	2.44126	5.67881	SCAF8;DHX9;UVSSA;BRD4
GTPase binding (GO:0051020)	7/76	0.0989716	0.430427	1.85905	4.29984	GOLGA4;ACAP2;FGD6;ADAP2;APLP2;RASA1;SMAP2
thiol-dependent ubiquitin-specific protease activity (GO:0004843)	7/76	0.0989716	0.430427	1.85905	4.29984	USP36;USP8;VCPIP1;CYLD;USP7;USP33;USP51
PDZ domain binding (GO:0030165)	6/62	0.101602	0.438919	1.96283	4.4884	FZD1;DOCK4;CADM1;PLEKHA2;KIDINS220;CRIM1
core promoter proximal region DNA binding (GO:0001159)	3/22	0.103156	0.442682	2.88986	6.56435	YY1;CREBBP;SP3
small GTPase binding (GO:0031267)	6/63	0.107658	0.447832	1.92829	4.29777	ACAP2;FGD6;ADAP2;APLP2;SMAP2;SORL1
mRNA 3'-UTR binding (GO:0003730)	6/63	0.107658	0.447832	1.92829	4.29777	LARP1;KHSRP;RC3H1;ZFP36L2;PUM2;CPEB4
platelet-derived growth factor binding (GO:0048407)	2/11	0.108502	0.447832	4.06542	9.02923	COL1A2;PDGFB
mRNA 3'-UTR AU-rich region binding (GO:0035925)	2/11	0.108502	0.447832	4.06542	9.02923	KHSRP;ZFP36L2
dynactin binding (GO:0034452)	2/11	0.108502	0.447832	4.06542	9.02923	HTT;SNX6
NADH dehydrogenase activity (GO:0003954)	2/11	0.108502	0.447832	4.06542	9.02923	MT-ND4;MT-ND1
phosphotransferase activity, alcohol group as acceptor (GO:0016773)	18/254	0.112514	0.454297	1.40025	3.05909	MAP3K2;MAP3K1;SYK;PRKDC;CDC42BPB;PIK3C2A;HIPK3;TGFBR1;CCL8;IRAK1;WNK1;PEAK1;TAOK1;PDK4;SGK3;PKN2;FAM20A;CDK13
actin binding (GO:0003779)	18/254	0.112514	0.454297	1.40025	3.05909	CYFIP1;MACF1;ACTR2;MYO9B;IQGAP2;RCSD1;TRIOBP;MTSS1;SYNE2;ADD1;SSFA2;SSH1;SYNE1;TTN;BIN1;MAP1B;FSCN1;UTRN
enhancer sequence-specific DNA binding (GO:0001158)	6/64	0.113897	0.454297	1.89495	4.11671	YY1;SMARCC1;ZNF395;SMARCC2;CHD4;BACH1
transcription factor activity, RNA polymerase II distal enhancer sequence-specific binding (GO:0003705)	6/64	0.113897	0.454297	1.89495	4.11671	MEF2A;MEF2C;ZFHX3;IRF8;HIF1A;USF2
ADP binding (GO:0043531)	3/23	0.114275	0.454297	2.74522	5.95477	ATP5D;ME1;MYO9B
ATPase activator activity (GO:0001671)	3/23	0.114275	0.454297	2.74522	5.95477	TOR1AIP2;ATP1B1;TOR1AIP1
protein kinase binding (GO:0019901)	32/495	0.118563	0.468469	1.27092	2.71	PFKFB2;CSF1R;TOP2B;CLTC;PLEK;RHOBTB3;PTPRJ;NR3C1;HIF1A;ZBTB4;AP2A2;TTN;GOLGA2;SPRED1;SPAG9;MAP3K2;MAP3K1;CMC4;AP1B1;MERTK;SIRT1;PJA2;LATS1;CYLD;MAVS;CD4;FAM212A;NR4A3;WNK1;AXL;ADAM9;UTRN
phosphatidylinositol-3,4-bisphosphate binding (GO:0043325)	3/24	0.125823	0.485578	2.61435	5.41925	ADAP2;PLEKHA2;PLEK
acetyltransferase activity (GO:0016407)	3/24	0.125823	0.485578	2.61435	5.41925	CREBBP;KAT6A;EP300
poly(A)-specific ribonuclease activity (GO:0004535)	2/12	0.125891	0.485578	3.65869	7.58205	PAN3;CNOT2
annealing activity (GO:0097617)	2/12	0.125891	0.485578	3.65869	7.58205	DDX3X;SMARCA1
RNA polymerase II distal enhancer sequence-specific DNA binding (GO:0000980)	5/52	0.131407	0.500891	1.94795	3.95329	YY1;SMARCC1;SMARCC2;CHD4;BACH1
collagen binding (GO:0005518)	5/52	0.131407	0.500891	1.94795	3.95329	SPARC;CTSL;ADGRG6;PDGFB;ADAM9
ATPase regulator activity (GO:0060590)	4/38	0.132735	0.502994	2.1536	4.34899	ATPIF1;TOR1AIP2;ATP1B1;TOR1AIP1
transcription cofactor binding (GO:0001221)	3/25	0.137767	0.51903	2.49539	4.94633	PER1;CCNT2;PER3
double-stranded DNA binding (GO:0003690)	8/99	0.142136	0.529726	1.61067	3.14237	PRKDC;DHX9;STAT1;NUCKS1;DDX60;AFF3;AFF4;AFF1
kinase binding (GO:0019900)	27/418	0.142717	0.529726	1.26844	2.46952	PFKFB2;CLTC;RHOBTB3;HTT;PTPRJ;NR3C1;HIF1A;ZBTB4;AP2A2;TTN;GOLGA2;SPRED1;MAP3K2;MAP3K1;CMC4;AP1B1;LATS1;CYLD;PER1;MAVS;CD4;FAM212A;NR4A3;ABI2;WNK1;CTNNB1;UTRN
insulin-like growth factor I binding (GO:0031994)	2/13	0.143876	0.529726	3.3259	6.44827	IGFBP4;ITGA6
histone demethylase activity (H3-K9 specific) (GO:0032454)	2/13	0.143876	0.529726	3.3259	6.44827	KDM3A;JMJD1C
RNA polymerase II core binding (GO:0000993)	3/26	0.150078	0.549437	2.38677	4.52675	DHX9;UVSSA;BRD4
SH3 domain binding (GO:0017124)	5/55	0.155686	0.566768	1.83078	3.4051	ABI2;ADAM9;ZNF106;WASF2;CD2AP
phosphatase binding (GO:0019902)	8/102	0.159924	0.566906	1.55902	2.85777	PPP3R1;SPRED1;WNK1;MAPK1;CTNNB1;PIK3R1;CTSC;HSP90B1
histone-lysine N-methyltransferase activity (GO:0018024)	4/41	0.161924	0.566906	1.97867	3.60242	KMT2A;KMT2C;SETD7;ASH1L
insulin-like growth factor binding (GO:0005520)	2/14	0.162351	0.566906	3.04858	5.54232	IGFBP4;ITGA6
MAP kinase activity (GO:0004707)	2/14	0.162351	0.566906	3.04858	5.54232	MAPK10;MAPK1
lipoprotein transporter activity (GO:0042954)	2/14	0.162351	0.566906	3.04858	5.54232	LRP1;MIA3
Rac guanyl-nucleotide exchange factor activity (GO:0030676)	2/14	0.162351	0.566906	3.04858	5.54232	PREX1;DOCK2
poly(A) binding (GO:0008143)	2/14	0.162351	0.566906	3.04858	5.54232	TIA1;DDX3X
basal RNA polymerase II transcription machinery binding (GO:0001099)	3/27	0.162723	0.566906	2.2872	4.15288	DHX9;UVSSA;BRD4
ATP-dependent DNA helicase activity (GO:0004003)	3/28	0.175672	0.608747	2.19559	3.81843	DDX3X;DHX9;CHD4
intracellular ligand-gated ion channel activity (GO:0005217)	2/15	0.181215	0.618039	2.81393	4.80639	RYR1;TRPM2
RNA polymerase II carboxy-terminal domain kinase activity (GO:0008353)	2/15	0.181215	0.618039	2.81393	4.80639	MAPK1;CDK13
peptide N-acetyltransferase activity (GO:0034212)	2/15	0.181215	0.618039	2.81393	4.80639	CREBBP;EP300
regulatory region DNA binding (GO:0000975)	15/224	0.188633	0.63752	1.31565	2.19444	MEF2A;MEF2C;EGR2;CIITA;KMT2A;TCF12;IKZF1;SMARCA2;YY1;REST;TBL1XR1;ELMSAN1;CREB3L2;ZNF217;CDK13
nucleosomal DNA binding (GO:0031492)	3/29	0.188895	0.63752	2.11104	3.51818	SMARCC1;SMARCC2;CHD4
histone methyltransferase activity (H3-K4 specific) (GO:0042800)	2/16	0.200379	0.662272	2.6128	4.20019	KMT2A;KMT2C
proton-transporting ATPase activity, rotational mechanism (GO:0046961)	2/16	0.200379	0.662272	2.6128	4.20019	ATP5B;ATP6V0A1
poly(U) RNA binding (GO:0008266)	2/16	0.200379	0.662272	2.6128	4.20019	ATXN1;HNRNPH1
growth factor receptor binding (GO:0070851)	7/92	0.200646	0.662272	1.50783	2.42191	PDGFC;PDGFB;PTPRJ;IL6ST;TLR5;IL6R;PIBF1
phosphatidylinositol 3-kinase activity (GO:0035004)	6/76	0.201485	0.662272	1.5691	2.51377	HGF;PDGFB;ATM;PIK3R1;PIK3C2A;PIK3AP1
glutathione transferase activity (GO:0004364)	3/30	0.202361	0.662272	2.03274	3.24772	GSTM3;GSTA1;LTC4S
transmembrane receptor protein tyrosine kinase activity (GO:0004714)	5/61	0.209075	0.67154	1.63411	2.55748	NRP1;CSF1R;AXL;CRIM1;MERTK
RNA cap binding (GO:0000339)	2/17	0.219761	0.67154	2.43848	3.69482	CYFIP1;LARP1
cholesterol transporter activity (GO:0017127)	2/17	0.219761	0.67154	2.43848	3.69482	APOA1;APOE
CXCR chemokine receptor binding (GO:0045236)	2/17	0.219761	0.67154	2.43848	3.69482	ITCH;CXCL12
Notch binding (GO:0005112)	2/17	0.219761	0.67154	2.43848	3.69482	NCOR2;AAK1
G-protein beta/gamma-subunit complex binding (GO:0031683)	2/17	0.219761	0.67154	2.43848	3.69482	GNAS;GNAI2
retinol dehydrogenase activity (GO:0004745)	2/17	0.219761	0.67154	2.43848	3.69482	DHRS9;DHRS3
ubiquitin protein ligase binding (GO:0031625)	18/284	0.223115	0.67154	1.24034	1.86059	EGR2;USP7;UBE2H;SLF2;TNFRSF1B;HIF1A;CLU;SMAD5;TRIOBP;LRPPRC;PER1;ABI2;MDM2;SNX9;TNFRSF14;LTBR;FATE1;PRKACB
protein-lysine N-methyltransferase activity (GO:0016279)	4/47	0.226121	0.67154	1.70204	2.5304	KMT2A;KMT2C;SETD7;ASH1L
ATPase binding (GO:0051117)	5/63	0.228058	0.67154	1.57759	2.33193	ATPIF1;TOR1AIP2;ATP1B1;TOR1AIP1;ATP6V0A1
phosphatidylinositol-3,4,5-trisphosphate binding (GO:0005547)	3/32	0.229907	0.67154	1.89235	2.78191	ADAP2;ZFYVE16;IQGAP2
histone methyltransferase activity (GO:0042054)	4/48	0.237405	0.67154	1.66327	2.39175	KMT2A;KMT2C;SETD7;ASH1L
protein tyrosine kinase binding (GO:1990782)	4/48	0.237405	0.67154	1.66327	2.39175	DOCK4;CD4;GAS6;NCK1
microfilament motor activity (GO:0000146)	2/18	0.239287	0.67154	2.28596	3.26913	MYO5A;MYO9B
protein kinase A regulatory subunit binding (GO:0034237)	2/18	0.239287	0.67154	2.28596	3.26913	AKAP9;PJA2
transcriptional activator activity, RNA polymerase II distal enhancer sequence-specific binding (GO:0001205)	2/18	0.239287	0.67154	2.28596	3.26913	MEF2A;MEF2C
lysine-acetylated histone binding (GO:0070577)	2/18	0.239287	0.67154	2.28596	3.26913	KMT2A;BRD4
acetylation-dependent protein binding (GO:0140033)	2/18	0.239287	0.67154	2.28596	3.26913	KMT2A;BRD4
purine ribonucleoside triphosphate binding (GO:0035639)	24/396	0.24431	0.67154	1.1828	1.66693	PRPS2;RYR1;DHX9;ATP5A1;ATP10D;RHOBTB3;MYO9B;CDC42BPB;ATP1B1;TGFBR1;GNAI2;P2RX7;LATS1;RAP2B;RAB14;OAS1;WNK1;PPIP5K2;TAOK1;ATP5D;PDK4;PRKACB;PI4K2A;MAP4K4
RNA polymerase II regulatory region DNA binding (GO:0001012)	13/201	0.245841	0.67154	1.26654	1.77704	MEF2A;MLXIP;MEF2C;NR1D2;ARID3A;ZBTB4;ETV6;NR4A3;PLAGL1;TRPS1;CREB3L2;SP3;CREBRF
Ras GTPase binding (GO:0017016)	12/184	0.24833	0.67154	1.27771	1.77985	RANBP2;AKAP13;TBC1D9B;TBC1D4;TBC1D5;USP33;DMXL2;RHOBTB3;MYO5A;TBC1D9;MYO9B;IQGAP2
aminopeptidase activity (GO:0004177)	3/34	0.258085	0.67154	1.77008	2.39752	DPP7;TPP2;LNPEP
E-box binding (GO:0070888)	3/34	0.258085	0.67154	1.77008	2.39752	PER1;TCF4;SREBF2
RNA helicase activity (GO:0003724)	5/67	0.267383	0.67154	1.4755	1.9463	DDX17;DDX18;DDX6;DDX3X;DHX9
ATP-dependent RNA helicase activity (GO:0004004)	5/67	0.267383	0.67154	1.4755	1.9463	DDX17;DDX18;DDX6;DDX3X;DHX9
phosphatidylinositol kinase activity (GO:0052742)	4/51	0.271973	0.67154	1.55685	2.0271	ATM;PIK3R1;PIK3C2A;PI4K2A
GDP binding (GO:0019003)	4/51	0.271973	0.67154	1.55685	2.0271	RAB5B;RAP2B;RAB14;RAB8B
7SK snRNA binding (GO:0097322)	1/6	0.273715	0.67154	3.65612	4.73713	CCNT2
clathrin light chain binding (GO:0032051)	1/6	0.273715	0.67154	3.65612	4.73713	CLTC
histone methyltransferase activity (H3-K36 specific) (GO:0046975)	1/6	0.273715	0.67154	3.65612	4.73713	ASH1L
beta-galactosidase activity (GO:0004565)	1/6	0.273715	0.67154	3.65612	4.73713	PSAP
prostaglandin E receptor activity (GO:0004957)	1/6	0.273715	0.67154	3.65612	4.73713	PTGER4
hyalurononglucosaminidase activity (GO:0004415)	1/6	0.273715	0.67154	3.65612	4.73713	MGEA5
NEDD8 transferase activity (GO:0019788)	1/6	0.273715	0.67154	3.65612	4.73713	MDM2
apolipoprotein receptor binding (GO:0034190)	1/6	0.273715	0.67154	3.65612	4.73713	APOA1
cAMP-dependent protein kinase activity (GO:0004691)	1/6	0.273715	0.67154	3.65612	4.73713	PRKACB
JUN kinase binding (GO:0008432)	1/6	0.273715	0.67154	3.65612	4.73713	SPAG9
neurotrophin TRKA receptor binding (GO:0005168)	1/6	0.273715	0.67154	3.65612	4.73713	PIK3R1
ADP-ribosylation factor binding (GO:0030306)	1/6	0.273715	0.67154	3.65612	4.73713	SORL1
clathrin heavy chain binding (GO:0032050)	1/6	0.273715	0.67154	3.65612	4.73713	LRP1
manganese ion transmembrane transporter activity (GO:0005384)	1/6	0.273715	0.67154	3.65612	4.73713	SLC11A2
1-phosphatidylinositol-3-kinase regulator activity (GO:0046935)	1/6	0.273715	0.67154	3.65612	4.73713	PIK3R1
ceramidase activity (GO:0017040)	1/6	0.273715	0.67154	3.65612	4.73713	ASAH1
cuprous ion binding (GO:1903136)	1/6	0.273715	0.67154	3.65612	4.73713	PRNP
CD4 receptor binding (GO:0042609)	1/6	0.273715	0.67154	3.65612	4.73713	CD74
malate dehydrogenase activity (GO:0016615)	1/6	0.273715	0.67154	3.65612	4.73713	ME1
phosphoserine residue binding (GO:0050815)	1/6	0.273715	0.67154	3.65612	4.73713	YWHAB
interleukin-1 binding (GO:0019966)	1/6	0.273715	0.67154	3.65612	4.73713	A2M
sodium channel inhibitor activity (GO:0019871)	1/6	0.273715	0.67154	3.65612	4.73713	SCN1B
polynucleotide adenylyltransferase activity (GO:0004652)	1/6	0.273715	0.67154	3.65612	4.73713	PAPD4
ubiquinone binding (GO:0048039)	1/6	0.273715	0.67154	3.65612	4.73713	MT-ND4
hydrolase activity, acting on carbon-nitrogen (but not peptide) bonds, in cyclic amides (GO:0016812)	1/6	0.273715	0.67154	3.65612	4.73713	DPYSL2
1-phosphatidylinositol 4-kinase activity (GO:0004430)	1/6	0.273715	0.67154	3.65612	4.73713	PI4K2A
BMP receptor activity (GO:0098821)	1/6	0.273715	0.67154	3.65612	4.73713	BMPR2
RNA-dependent ATPase activity (GO:0008186)	5/68	0.277445	0.67154	1.452	1.86166	DDX17;DDX18;DDX6;DDX3X;DHX9
aldo-keto reductase (NADP) activity (GO:0004033)	2/20	0.278507	0.67154	2.03175	2.5972	CYB5A;KCNAB1
glutamate receptor binding (GO:0035254)	2/20	0.278507	0.67154	2.03175	2.5972	GNAS;HOMER3
K63-linked polyubiquitin modification-dependent protein binding (GO:0070530)	2/20	0.278507	0.67154	2.03175	2.5972	TAB2;PRPF8
ligand-gated calcium channel activity (GO:0099604)	2/20	0.278507	0.67154	2.03175	2.5972	RYR1;TRPM2
poly-pyrimidine tract binding (GO:0008187)	2/20	0.278507	0.67154	2.03175	2.5972	ATXN1;HNRNPH1
mitogen-activated protein kinase binding (GO:0051019)	2/20	0.278507	0.67154	2.03175	2.5972	PTPRJ;SIRT1
ATP-dependent helicase activity (GO:0008026)	6/85	0.279064	0.67154	1.38968	1.77367	DDX17;DDX18;DDX6;DDX3X;DHX9;CHD4
adenylyltransferase activity (GO:0070566)	2/21	0.298088	0.67154	1.92471	2.32961	OAS1;PAPD4
AU-rich element binding (GO:0017091)	2/21	0.298088	0.67154	1.92471	2.32961	KHSRP;ZFP36L2
solute:proton symporter activity (GO:0015295)	2/21	0.298088	0.67154	1.92471	2.32961	SLC11A2;SLC15A3
hydrogen-exporting ATPase activity (GO:0036442)	2/21	0.298088	0.67154	1.92471	2.32961	ATP5B;ATP6V0A1
voltage-gated calcium channel activity (GO:0005245)	3/37	0.30108	0.67154	1.61364	1.93698	RYR1;GAS6;TPCN1
DNA binding (GO:0003677)	50/893	0.307614	0.67154	1.08773	1.28233	RERE;CREBZF;KDM5A;DDX3X;HP1BP3;CHD4;NUCKS1;IKZF1;AFF3;AFF4;AFF1;RPL6;YY1;ELK4;EPM2AIP1;EP300;INSL3;RBM5;VENTX;MEF2A;MEF2C;RFC1;APLP2;DNMT3A;ARID1A;ZEB2;KAT6A;NUPR1;ZNF395;DHX9;PRKDC;DDX60;ZBTB4;HIF1A;PLAGL1;ZBTB7A;BPTF;CREBBP;POU2F1;STAT1;HUWE1;FOXN3;POU2F2;USF2;SETX;NR4A3;ABI2;ZNF217;NABP1;TCF4
type II transforming growth factor beta receptor binding (GO:0005114)	1/7	0.31142	0.67154	3.04661	3.55421	TGFBR1
high-affinity glutamate transmembrane transporter activity (GO:0005314)	1/7	0.31142	0.67154	3.04661	3.55421	SLC1A3
phosphatidylinositol 3-kinase regulatory subunit binding (GO:0036312)	1/7	0.31142	0.67154	3.04661	3.55421	PIK3AP1
DEAD/H-box RNA helicase binding (GO:0017151)	1/7	0.31142	0.67154	3.04661	3.55421	SMAD5
N6-methyladenosine-containing RNA binding (GO:1990247)	1/7	0.31142	0.67154	3.04661	3.55421	YTHDF3
interleukin-17 receptor activity (GO:0030368)	1/7	0.31142	0.67154	3.04661	3.55421	IL6ST
superoxide-generating NADPH oxidase activity (GO:0016175)	1/7	0.31142	0.67154	3.04661	3.55421	CYBB
annealing helicase activity (GO:0036310)	1/7	0.31142	0.67154	3.04661	3.55421	SMARCA1
extracellular ATP-gated cation channel activity (GO:0004931)	1/7	0.31142	0.67154	3.04661	3.55421	P2RX7
insulin-like growth factor II binding (GO:0031995)	1/7	0.31142	0.67154	3.04661	3.55421	IGFBP4
beta-N-acetylglucosaminylglycopeptide beta-1,4-galactosyltransferase activity (GO:0003831)	1/7	0.31142	0.67154	3.04661	3.55421	B4GALT1
aldehyde-lyase activity (GO:0016832)	1/7	0.31142	0.67154	3.04661	3.55421	CYP17A1
ATP-gated ion channel activity (GO:0035381)	1/7	0.31142	0.67154	3.04661	3.55421	P2RX7
phospholipase binding (GO:0043274)	1/7	0.31142	0.67154	3.04661	3.55421	PDPK1
mannosidase activity (GO:0015923)	1/7	0.31142	0.67154	3.04661	3.55421	MAN1A1
cAMP response element binding (GO:0035497)	1/7	0.31142	0.67154	3.04661	3.55421	CREB3L2
activin-activated receptor activity (GO:0017002)	1/7	0.31142	0.67154	3.04661	3.55421	BMPR2
NAADP-sensitive calcium-release channel activity (GO:0072345)	1/7	0.31142	0.67154	3.04661	3.55421	TPCN1
1-phosphatidylinositol-4-phosphate 3-kinase activity (GO:0035005)	1/7	0.31142	0.67154	3.04661	3.55421	PIK3C2A
phosphofructokinase activity (GO:0008443)	1/7	0.31142	0.67154	3.04661	3.55421	PFKFB2
U1 snRNA binding (GO:0030619)	1/7	0.31142	0.67154	3.04661	3.55421	PRPF8
protein-glutamine gamma-glutamyltransferase activity (GO:0003810)	1/7	0.31142	0.67154	3.04661	3.55421	F13A1
retinal dehydrogenase activity (GO:0001758)	1/7	0.31142	0.67154	3.04661	3.55421	ALDH1A1
ATP-dependent 3'-5' DNA helicase activity (GO:0043140)	1/7	0.31142	0.67154	3.04661	3.55421	DHX9
nucleotide receptor activity (GO:0016502)	1/7	0.31142	0.67154	3.04661	3.55421	P2RX7
telethonin binding (GO:0031433)	1/7	0.31142	0.67154	3.04661	3.55421	TTN
poly(G) binding (GO:0034046)	1/7	0.31142	0.67154	3.04661	3.55421	ATXN1
endodeoxyribonuclease activity, producing 5'-phosphomonoesters (GO:0016888)	1/7	0.31142	0.67154	3.04661	3.55421	DICER1
fatty acid transporter activity (GO:0015245)	1/7	0.31142	0.67154	3.04661	3.55421	SLC27A1
fatty-acyl-CoA synthase activity (GO:0004321)	1/7	0.31142	0.67154	3.04661	3.55421	ACSM5
vascular endothelial growth factor-activated receptor activity (GO:0005021)	1/7	0.31142	0.67154	3.04661	3.55421	NRP1
divalent inorganic cation transmembrane transporter activity (GO:0072509)	3/38	0.315509	0.67154	1.56745	1.80816	SLC11A2;SLC40A1;ITPR2
monocarboxylic acid binding (GO:0033293)	2/22	0.317581	0.67154	1.82838	2.09719	PSAP;SERPINA5
Wnt-activated receptor activity (GO:0042813)	2/22	0.317581	0.67154	1.82838	2.09719	FZD1;SFRP1
mRNA 5'-UTR binding (GO:0048027)	2/22	0.317581	0.67154	1.82838	2.09719	DDX3X;LARP1
N-acetyltransferase activity (GO:0008080)	2/22	0.317581	0.67154	1.82838	2.09719	CREBBP;EP300
NAD binding (GO:0051287)	2/22	0.317581	0.67154	1.82838	2.09719	ALDH1A1;ME1
heme binding (GO:0020037)	5/72	0.318356	0.67154	1.36503	1.56239	CYP51A1;CYBB;HMOX1;BACH1;CYP17A1
receptor tyrosine kinase binding (GO:0030971)	3/39	0.329951	0.67154	1.52383	1.68964	DOCK4;GAS6;NCK1
peptide-lysine-N-acetyltransferase activity (GO:0061733)	3/39	0.329951	0.67154	1.52383	1.68964	CREBBP;KAT6A;EP300
carboxypeptidase activity (GO:0004180)	3/39	0.329951	0.67154	1.52383	1.68964	CPM;CTSZ;PEPD
serine-type endopeptidase inhibitor activity (GO:0004867)	4/56	0.33114	0.67154	1.40678	1.5548	SERPING1;A2M;SERPINA5;SERPINB6
disordered domain specific binding (GO:0097718)	2/23	0.336943	0.67154	1.74122	1.89417	CLTC;MDM2
endoribonuclease activity (GO:0004521)	2/23	0.336943	0.67154	1.74122	1.89417	RNASEK;DICER1
ubiquitin-like protein-specific protease activity (GO:0019783)	5/74	0.339089	0.67154	1.32532	1.43333	USP24;CYLD;USP7;USP9X;USP33
protein kinase C binding (GO:0005080)	3/40	0.344384	0.67154	1.48257	1.58042	TOP2B;PLEK;ADAM9
histone deacetylase activity (GO:0004407)	3/40	0.344384	0.67154	1.48257	1.58042	REST;CHD4;SIRT1
transferrin receptor binding (GO:1990459)	1/8	0.34717	0.67154	2.61124	2.76254	CD81
ether hydrolase activity (GO:0016803)	1/8	0.34717	0.67154	2.61124	2.76254	EPHX1
3-chloroallyl aldehyde dehydrogenase activity (GO:0004028)	1/8	0.34717	0.67154	2.61124	2.76254	ALDH1A1
CTD phosphatase activity (GO:0008420)	1/8	0.34717	0.67154	2.61124	2.76254	CTDSP2
mannosyl-oligosaccharide 1,2-alpha-mannosidase activity (GO:0004571)	1/8	0.34717	0.67154	2.61124	2.76254	MAN1A1
sequence-specific mRNA binding (GO:1990825)	1/8	0.34717	0.67154	2.61124	2.76254	DHX9
acyl-CoA ligase activity (GO:0003996)	1/8	0.34717	0.67154	2.61124	2.76254	ACSM5
cyclic nucleotide-dependent protein kinase activity (GO:0004690)	1/8	0.34717	0.67154	2.61124	2.76254	PRKACB
neurotrophin TRK receptor binding (GO:0005167)	1/8	0.34717	0.67154	2.61124	2.76254	PIK3R1
purinergic receptor activity (GO:0035586)	1/8	0.34717	0.67154	2.61124	2.76254	P2RX7
dipeptidyl-peptidase activity (GO:0008239)	1/8	0.34717	0.67154	2.61124	2.76254	DPP7
galactosidase activity (GO:0015925)	1/8	0.34717	0.67154	2.61124	2.76254	PSAP
sodium:bicarbonate symporter activity (GO:0008510)	1/8	0.34717	0.67154	2.61124	2.76254	SLC4A7
type I transforming growth factor beta receptor binding (GO:0034713)	1/8	0.34717	0.67154	2.61124	2.76254	TGFBR2
voltage-gated potassium channel activity involved in ventricular cardiac muscle cell action potential repolarization (GO:1902282)	1/8	0.34717	0.67154	2.61124	2.76254	KCNJ5
NADP-retinol dehydrogenase activity (GO:0052650)	1/8	0.34717	0.67154	2.61124	2.76254	DHRS3
oxidoreductase activity, acting on diphenols and related substances as donors, cytochrome as acceptor (GO:0016681)	1/8	0.34717	0.67154	2.61124	2.76254	MT-CYB
lipoprotein lipase activity (GO:0004465)	1/8	0.34717	0.67154	2.61124	2.76254	AOAH
ubiquinol-cytochrome-c reductase activity (GO:0008121)	1/8	0.34717	0.67154	2.61124	2.76254	MT-CYB
phosphatidylinositol 3-kinase regulator activity (GO:0035014)	1/8	0.34717	0.67154	2.61124	2.76254	PIK3R1
histone demethylase activity (H3-K4 specific) (GO:0032453)	1/8	0.34717	0.67154	2.61124	2.76254	KDM5A
alcohol dehydrogenase (NAD) activity (GO:0004022)	1/8	0.34717	0.67154	2.61124	2.76254	DHRS9
hydrolase activity, acting on carbon-nitrogen (but not peptide) bonds, in linear amides (GO:0016811)	5/75	0.349496	0.674028	1.30632	1.37329	ASAH1;REST;CHD4;SIRT1;GLS
protein-cysteine S-palmitoyltransferase activity (GO:0019706)	2/24	0.356136	0.676763	1.66199	1.71591	ZDHHC21;ZDHHC14
kinase activator activity (GO:0019209)	2/24	0.356136	0.676763	1.66199	1.71591	WNK1;NCKAP1L
protein-cysteine S-acyltransferase activity (GO:0019707)	2/24	0.356136	0.676763	1.66199	1.71591	ZDHHC21;ZDHHC14
cysteine-type endopeptidase inhibitor activity involved in apoptotic process (GO:0043027)	2/24	0.356136	0.676763	1.66199	1.71591	XIAP;GAS6
phosphatidylinositol phospholipase C activity (GO:0004435)	2/24	0.356136	0.676763	1.66199	1.71591	PLD4;PLCB2
histone acetyltransferase activity (GO:0004402)	3/41	0.358788	0.677828	1.44348	1.4796	CREBBP;KAT6A;EP300
oxidoreductase activity, acting on paired donors, with incorporation or reduction of molecular oxygen, NAD(P)H as one donor, and incorporation of one atom of oxygen (GO:0016709)	3/41	0.358788	0.677828	1.44348	1.4796	SQLE;CH25H;MSMO1
peptidase activity, acting on L-amino acid peptides (GO:0070011)	11/185	0.365603	0.685917	1.15652	1.1637	CFD;CAPN7;CTSL;C1R;USP9X;CTSZ;ADAM9;TPP2;LNPEP;TPP1;CTSC
protein deacetylase activity (GO:0033558)	3/42	0.373146	0.685917	1.40639	1.3864	REST;CHD4;SIRT1
metal ion transmembrane transporter activity (GO:0046873)	2/25	0.375125	0.685917	1.58964	1.55864	SLC11A2;ITPR2
endopeptidase activity (GO:0004175)	20/354	0.380305	0.685917	1.09573	1.05933	CFD;USP8;MBTPS1;USP7;C1S;USP9X;C1R;USP33;CTSZ;C3;SFRP1;IGKC;CTSL;CAPN7;ADAM9;TPP2;TPP1;CTSD;CTSC;LGMN
MAP kinase kinase kinase activity (GO:0004709)	5/78	0.380785	0.685917	1.25244	1.20925	CSF1R;MAP3K1;AXL;TAOK1;MERTK
RNA 7-methylguanosine cap binding (GO:0000340)	1/9	0.381065	0.685917	2.28472	2.20426	CYFIP1
serine-type exopeptidase activity (GO:0070008)	1/9	0.381065	0.685917	2.28472	2.20426	CPM
complement component C1q binding (GO:0001849)	1/9	0.381065	0.685917	2.28472	2.20426	CD93
natural killer cell lectin-like receptor binding (GO:0046703)	1/9	0.381065	0.685917	2.28472	2.20426	HLA-E
superoxide-generating NADPH oxidase activator activity (GO:0016176)	1/9	0.381065	0.685917	2.28472	2.20426	PDGFB
nucleoside-triphosphate diphosphatase activity (GO:0047429)	1/9	0.381065	0.685917	2.28472	2.20426	DHX9
sterol esterase activity (GO:0004771)	1/9	0.381065	0.685917	2.28472	2.20426	LIPA
dolichyl-diphosphooligosaccharide-protein glycotransferase activity (GO:0004579)	1/9	0.381065	0.685917	2.28472	2.20426	RPN2
Toll-like receptor binding (GO:0035325)	1/9	0.381065	0.685917	2.28472	2.20426	CD36
serine-type carboxypeptidase activity (GO:0004185)	1/9	0.381065	0.685917	2.28472	2.20426	CPM
BMP binding (GO:0036122)	1/9	0.381065	0.685917	2.28472	2.20426	BMPR2
5S rRNA binding (GO:0008097)	1/9	0.381065	0.685917	2.28472	2.20426	MDM2
G-protein coupled receptor binding (GO:0001664)	8/133	0.386286	0.689729	1.17045	1.11331	FZD1;SFRP1;CXCL12;USP33;PSAP;GNAS;HOMER3;GNAI2
1-phosphatidylinositol-3-kinase activity (GO:0016303)	3/43	0.387441	0.689729	1.37116	1.30012	ATM;PIK3R1;PIK3C2A
polyubiquitin modification-dependent protein binding (GO:0031593)	3/43	0.387441	0.689729	1.37116	1.30012	TAB2;PRPF8;EPS15
cholesterol binding (GO:0015485)	3/43	0.387441	0.689729	1.37116	1.30012	SOAT1;APOA1;APOE
protein serine/threonine phosphatase activity (GO:0004722)	4/61	0.390869	0.693569	1.28304	1.20527	PPP3CA;PPP3R1;CTDSP2;PALD1
thyroid hormone receptor binding (GO:0046966)	2/26	0.393878	0.693569	1.52333	1.4193	JMJD1C;TRIP12
calcium channel regulator activity (GO:0005246)	2/26	0.393878	0.693569	1.52333	1.4193	SGK3;SGK1
RNA polymerase II transcription corepressor activity (GO:0001106)	2/26	0.393878	0.693569	1.52333	1.4193	RERE;ZNF451
transforming growth factor beta receptor binding (GO:0005160)	3/44	0.401655	0.697279	1.33765	1.22015	INHA;TGFBR1;TGFBR2
transmembrane receptor protein kinase activity (GO:0019199)	4/62	0.402757	0.697279	1.26086	1.14665	CSF1R;AXL;MERTK;TGFBR2
beta-tubulin binding (GO:0048487)	2/27	0.412371	0.697279	1.46232	1.29537	HTT;LRPPRC
phospholipase C activity (GO:0004629)	2/27	0.412371	0.697279	1.46232	1.29537	PLD4;PLCB2
RNA polymerase II core promoter sequence-specific DNA binding (GO:0000979)	2/27	0.412371	0.697279	1.46232	1.29537	POU2F1;STAT1
prostaglandin receptor activity (GO:0004955)	1/10	0.413202	0.697279	2.03075	1.79481	PTGER4
microtubule minus-end binding (GO:0051011)	1/10	0.413202	0.697279	2.03075	1.79481	MACF1
mannosyl-oligosaccharide mannosidase activity (GO:0015924)	1/10	0.413202	0.697279	2.03075	1.79481	MAN1A1
NADPH binding (GO:0070402)	1/10	0.413202	0.697279	2.03075	1.79481	KCNAB1
oligosaccharyl transferase activity (GO:0004576)	1/10	0.413202	0.697279	2.03075	1.79481	RPN2
galactosyltransferase activity (GO:0008378)	1/10	0.413202	0.697279	2.03075	1.79481	B4GALT1
phosphatidylcholine 1-acylhydrolase activity (GO:0008970)	1/10	0.413202	0.697279	2.03075	1.79481	PLA2G16
volume-sensitive anion channel activity (GO:0005225)	1/10	0.413202	0.697279	2.03075	1.79481	TTYH3
G-protein activated inward rectifier potassium channel activity (GO:0015467)	1/10	0.413202	0.697279	2.03075	1.79481	KCNJ5
oxidoreductase activity, oxidizing metal ions, NAD or NADP as acceptor (GO:0016723)	1/10	0.413202	0.697279	2.03075	1.79481	CYBRD1
co-SMAD binding (GO:0070410)	1/10	0.413202	0.697279	2.03075	1.79481	USP9X
protein homodimerization activity (GO:0042803)	36/664	0.417349	0.702447	1.0489	0.916559	PRPS2;CSF1R;KMT2A;GYPC;VPS4B;QPRT;PLEK;PDGFB;ZBTB4;ADD1;SYNE1;TRIM8;EEA1;IRAK1;PDGFC;PSAP;HMOX1;SNX9;APOE;IL6R;SNX6;GSTM3;CADM1;STAT1;ATPIF1;TCF12;USF2;TPST2;P2RX7;CD4;NR4A3;RABEP1;PECAM1;TCF4;IL6ST;MGLL
sterol transporter activity (GO:0015248)	2/28	0.430578	0.702933	1.406	1.18473	APOA1;APOE
metallocarboxypeptidase activity (GO:0004181)	2/28	0.430578	0.702933	1.406	1.18473	CPM;PEPD
kinesin binding (GO:0019894)	2/28	0.430578	0.702933	1.406	1.18473	SPAG9;PLEKHM2
palmitoyltransferase activity (GO:0016409)	2/28	0.430578	0.702933	1.406	1.18473	ZDHHC21;ZDHHC14
RNA polymerase II repressing transcription factor binding (GO:0001103)	2/28	0.430578	0.702933	1.406	1.18473	YY1;CHD4
ligand-dependent nuclear receptor transcription coactivator activity (GO:0030374)	4/65	0.438121	0.702933	1.19866	0.989202	NCOA1;NCOA2;NCOA7;NR1D2
inositol 1,4,5 trisphosphate binding (GO:0070679)	1/11	0.443672	0.702933	1.82758	1.48522	ITPR2
U6 snRNA binding (GO:0017070)	1/11	0.443672	0.702933	1.82758	1.48522	PRPF8
sodium:potassium-exchanging ATPase activity (GO:0005391)	1/11	0.443672	0.702933	1.82758	1.48522	ATP1B1
protein phosphatase 1 binding (GO:0008157)	1/11	0.443672	0.702933	1.82758	1.48522	AKAP11
tumor necrosis factor receptor binding (GO:0005164)	1/11	0.443672	0.702933	1.82758	1.48522	STAT1
potassium-transporting ATPase activity (GO:0008556)	1/11	0.443672	0.702933	1.82758	1.48522	ATP1B1
hexosaminidase activity (GO:0015929)	1/11	0.443672	0.702933	1.82758	1.48522	MGEA5
microtubule-severing ATPase activity (GO:0008568)	1/11	0.443672	0.702933	1.82758	1.48522	VPS4B
Lys63-specific deubiquitinase activity (GO:0061578)	1/11	0.443672	0.702933	1.82758	1.48522	CYLD
caspase binding (GO:0089720)	1/11	0.443672	0.702933	1.82758	1.48522	RIOK3
potassium:proton antiporter activity (GO:0015386)	1/11	0.443672	0.702933	1.82758	1.48522	SLC9A9
immunoglobulin binding (GO:0019865)	1/11	0.443672	0.702933	1.82758	1.48522	FCGRT
mannose binding (GO:0005537)	1/11	0.443672	0.702933	1.82758	1.48522	CD209
intermediate filament binding (GO:0019215)	1/11	0.443672	0.702933	1.82758	1.48522	SIRT1
MAP kinase kinase kinase kinase activity (GO:0008349)	1/11	0.443672	0.702933	1.82758	1.48522	MAP4K4
acylglycerol lipase activity (GO:0047372)	1/11	0.443672	0.702933	1.82758	1.48522	MGLL
complement receptor activity (GO:0004875)	1/11	0.443672	0.702933	1.82758	1.48522	FPR3
CoA-ligase activity (GO:0016405)	1/11	0.443672	0.702933	1.82758	1.48522	ACSM5
ubiquitin conjugating enzyme binding (GO:0031624)	2/29	0.448481	0.704392	1.35385	1.08564	RNF144B;MARCH6
sterol binding (GO:0032934)	3/48	0.457419	0.704392	1.21849	0.953046	SOAT1;APOA1;APOE
protein kinase inhibitor activity (GO:0004860)	4/67	0.461361	0.704392	1.16048	0.897718	SPRED1;FAM212A;DCN;NCK1
phospholipase A2 activity (GO:0004623)	2/30	0.466061	0.704392	1.30543	0.996618	PLA2G16;RARRES3
pre-mRNA binding (GO:0036002)	2/30	0.466061	0.704392	1.30543	0.996618	CELF1;PRPF8
Hsp90 protein binding (GO:0051879)	2/30	0.466061	0.704392	1.30543	0.996618	NR3C1;HIF1A
protein serine/threonine kinase inhibitor activity (GO:0030291)	2/30	0.466061	0.704392	1.30543	0.996618	SPRED1;FAM212A
NADP binding (GO:0050661)	2/30	0.466061	0.704392	1.30543	0.996618	ME1;KCNAB1
ribonuclease activity (GO:0004540)	3/49	0.471023	0.704392	1.19193	0.897345	RNASEK;DICER1;SAMHD1
chemokine receptor binding (GO:0042379)	3/49	0.471023	0.704392	1.19193	0.897345	ITCH;CCL8;CXCL12
microtubule plus-end binding (GO:0051010)	1/12	0.472562	0.704392	1.66135	1.24533	DST
voltage-gated potassium channel activity involved in cardiac muscle cell action potential repolarization (GO:0086008)	1/12	0.472562	0.704392	1.66135	1.24533	KCNJ5
fibroblast growth factor receptor binding (GO:0005104)	1/12	0.472562	0.704392	1.66135	1.24533	NPTN
Ral GTPase binding (GO:0017160)	1/12	0.472562	0.704392	1.66135	1.24533	USP33
sodium:amino acid symporter activity (GO:0005283)	1/12	0.472562	0.704392	1.66135	1.24533	SLC1A3
SUMO binding (GO:0032183)	1/12	0.472562	0.704392	1.66135	1.24533	NR3C1
RNA polymerase II basal transcription factor binding (GO:0001091)	1/12	0.472562	0.704392	1.66135	1.24533	TCF4
protein tyrosine kinase activator activity (GO:0030296)	1/12	0.472562	0.704392	1.66135	1.24533	GAS6
potassium ion binding (GO:0030955)	1/12	0.472562	0.704392	1.66135	1.24533	ATP1B1
metalloendopeptidase inhibitor activity (GO:0008191)	1/12	0.472562	0.704392	1.66135	1.24533	TIMP2
C2H2 zinc finger domain binding (GO:0070742)	1/12	0.472562	0.704392	1.66135	1.24533	SRRM2
sodium ion binding (GO:0031402)	1/12	0.472562	0.704392	1.66135	1.24533	ATP1B1
DNA replication origin binding (GO:0003688)	1/12	0.472562	0.704392	1.66135	1.24533	DHX9
C-acyltransferase activity (GO:0016408)	1/12	0.472562	0.704392	1.66135	1.24533	ACSM5
oxidoreductase activity, acting on NAD(P)H, oxygen as acceptor (GO:0050664)	1/12	0.472562	0.704392	1.66135	1.24533	CYBB
phosphatidylinositol-4,5-bisphosphate 3-kinase activity (GO:0046934)	4/68	0.472856	0.704392	1.14229	0.855533	HGF;PDGFB;PIK3R1;PIK3AP1
protein kinase regulator activity (GO:0019887)	6/107	0.482937	0.714803	1.08571	0.790256	CCNT2;WNK1;KIDINS220;NCKAP1L;DCN;NCK1
3'-5'-exoribonuclease activity (GO:0000175)	2/31	0.483304	0.714803	1.26035	0.916414	PAN3;CNOT2
oxidoreductase activity, acting on the CH-OH group of donors, NAD or NADP as acceptor (GO:0016616)	5/88	0.483662	0.714803	1.10096	0.799701	CYB5A;DHRS9;ME1;KCNAB1;DHRS3
phospholipase activity (GO:0004620)	4/69	0.484257	0.714803	1.12465	0.815531	PLA2G16;RARRES3;PLCB2;MGLL
transcription corepressor activity (GO:0003714)	11/203	0.485738	0.71536	1.04709	0.756091	NCOR2;YY1;RERE;ZNF451;TBL1XR1;CREG1;TFEC;NRIP1;SIRT1;ELK3;MXD4
cysteine-type endopeptidase inhibitor activity (GO:0004869)	3/51	0.497752	0.720283	1.14215	0.796825	XIAP;BIRC6;GAS6
ionotropic glutamate receptor binding (GO:0035255)	1/13	0.499952	0.720283	1.52282	1.05569	GNAS
protein kinase A catalytic subunit binding (GO:0034236)	1/13	0.499952	0.720283	1.52282	1.05569	PJA2
GTPase inhibitor activity (GO:0005095)	1/13	0.499952	0.720283	1.52282	1.05569	IQGAP2
sodium:proton antiporter activity (GO:0015385)	1/13	0.499952	0.720283	1.52282	1.05569	SLC9A9
acidic amino acid transmembrane transporter activity (GO:0015172)	1/13	0.499952	0.720283	1.52282	1.05569	SLC1A3
3'-5' DNA helicase activity (GO:0043138)	1/13	0.499952	0.720283	1.52282	1.05569	DHX9
monocarboxylic acid transmembrane transporter activity (GO:0008028)	2/32	0.500197	0.720283	1.21828	0.843965	SLCO2B1;EMB
transition metal ion transmembrane transporter activity (GO:0046915)	2/32	0.500197	0.720283	1.21828	0.843965	SLC11A2;SLC40A1
telomeric DNA binding (GO:0042162)	2/32	0.500197	0.720283	1.21828	0.843965	TINF2;HNRNPD
phosphatidylinositol bisphosphate kinase activity (GO:0052813)	4/71	0.506753	0.726646	1.09097	0.741564	HGF;PDGFB;PIK3R1;PIK3AP1
methylation-dependent protein binding (GO:0140034)	3/52	0.510858	0.726646	1.11878	0.751445	KDM5A;ATRX;SPIN1
protein heterodimerization activity (GO:0046982)	14/265	0.511893	0.726646	1.01918	0.682484	MEF2A;MT-TP;TOP2B;MEF2C;TCF12;PDGFB;CYBB;HIF1A;USF2;ADD1;IRAK1;TCF4;TLR4;SNX6
Rab GTPase binding (GO:0017137)	7/130	0.515377	0.726646	1.0399	0.689306	TBC1D9B;TBC1D4;TBC1D5;DMXL2;RHOBTB3;MYO5A;TBC1D9
phosphoric diester hydrolase activity (GO:0008081)	2/33	0.51673	0.726646	1.17891	0.77836	GPCPD1;PLCB2
endopeptidase inhibitor activity (GO:0004866)	6/111	0.518909	0.726646	1.04413	0.684977	TIMP2;SERPING1;BIRC6;A2M;SERPINA5;SERPINB6
repressing transcription factor binding (GO:0070491)	3/53	0.523781	0.726646	1.09635	0.708988	YY1;STAT1;CHD4
tropomyosin binding (GO:0005523)	1/14	0.525921	0.726646	1.40561	0.903249	CALD1
outward rectifier potassium channel activity (GO:0015271)	1/14	0.525921	0.726646	1.40561	0.903249	REST
monovalent cation:proton antiporter activity (GO:0005451)	1/14	0.525921	0.726646	1.40561	0.903249	SLC9A9
peptide transmembrane transporter activity (GO:1904680)	1/14	0.525921	0.726646	1.40561	0.903249	SLC15A3
CARD domain binding (GO:0050700)	1/14	0.525921	0.726646	1.40561	0.903249	MAVS
ribosomal small subunit binding (GO:0043024)	1/14	0.525921	0.726646	1.40561	0.903249	DDX3X
protein serine/threonine/tyrosine kinase activity (GO:0004712)	1/14	0.525921	0.726646	1.40561	0.903249	SGK1
retinoic acid binding (GO:0001972)	1/14	0.525921	0.726646	1.40561	0.903249	SERPINA5
aldehyde dehydrogenase (NAD) activity (GO:0004029)	1/14	0.525921	0.726646	1.40561	0.903249	ALDH1A1
transcription coactivator binding (GO:0001223)	1/14	0.525921	0.726646	1.40561	0.903249	CCNT2
L-glutamate transmembrane transporter activity (GO:0005313)	1/14	0.525921	0.726646	1.40561	0.903249	SLC1A3
cysteine-type endopeptidase activity involved in execution phase of apoptosis (GO:0097200)	1/14	0.525921	0.726646	1.40561	0.903249	CFLAR
protein tyrosine/serine/threonine phosphatase activity (GO:0008138)	2/34	0.532895	0.734715	1.14201	0.718817	PALD1;SSH1
metalloexopeptidase activity (GO:0008235)	3/54	0.536514	0.738134	1.07479	0.669235	CPM;LNPEP;PEPD
ATPase activity, coupled (GO:0042623)	5/94	0.542524	0.740149	1.02641	0.627672	DDX17;VPS4B;SMARCA1;SMARCA2;BPTF
ubiquitin-like protein conjugating enzyme binding (GO:0044390)	2/35	0.548686	0.740149	1.10735	0.664661	RNF144B;MARCH6
steroid hydroxylase activity (GO:0008395)	2/35	0.548686	0.740149	1.10735	0.664661	CH25H;CYP17A1
manganese ion binding (GO:0030145)	2/35	0.548686	0.740149	1.10735	0.664661	B4GALT1;ME1
methylated histone binding (GO:0035064)	3/55	0.54905	0.740149	1.05407	0.631983	KDM5A;ATRX;SPIN1
G-protein coupled chemoattractant receptor activity (GO:0001637)	1/15	0.550543	0.740149	1.30514	0.778972	CMKLR1
phosphatidylinositol phosphate kinase activity (GO:0016307)	1/15	0.550543	0.740149	1.30514	0.778972	PIK3C2A
interleukin-1 receptor binding (GO:0005149)	1/15	0.550543	0.740149	1.30514	0.778972	TLR5
protein disulfide oxidoreductase activity (GO:0015035)	1/15	0.550543	0.740149	1.30514	0.778972	STAB1
adrenergic receptor binding (GO:0031690)	1/15	0.550543	0.740149	1.30514	0.778972	GNAS
myosin V binding (GO:0031489)	1/15	0.550543	0.740149	1.30514	0.778972	RAB14
snRNA binding (GO:0017069)	2/36	0.564098	0.751271	1.07472	0.615307	CCNT2;PRPF8
translation initiation factor activity (GO:0003743)	2/36	0.564098	0.751271	1.07472	0.615307	EIF2S3;EIF3A
cytokine receptor binding (GO:0005126)	7/137	0.571489	0.751271	0.983541	0.550301	SPRED1;CXCL12;IL6ST;TLR5;INHA;IL6R;PIBF1
cysteine-type endopeptidase activity involved in apoptotic process (GO:0097153)	1/16	0.573887	0.751271	1.21806	0.676418	CFLAR
muscle alpha-actinin binding (GO:0051371)	1/16	0.573887	0.751271	1.21806	0.676418	TTN
sulfuric ester hydrolase activity (GO:0008484)	1/16	0.573887	0.751271	1.21806	0.676418	GNS
alkali metal ion binding (GO:0031420)	1/16	0.573887	0.751271	1.21806	0.676418	ATP1B1
transferase activity, transferring amino-acyl groups (GO:0016755)	1/16	0.573887	0.751271	1.21806	0.676418	F13A1
acid-thiol ligase activity (GO:0016878)	1/16	0.573887	0.751271	1.21806	0.676418	ACSM5
potassium ion antiporter activity (GO:0022821)	1/16	0.573887	0.751271	1.21806	0.676418	SLC9A9
cysteine-type endopeptidase activator activity involved in apoptotic process (GO:0008656)	1/16	0.573887	0.751271	1.21806	0.676418	BEX3
bile acid transmembrane transporter activity (GO:0015125)	1/16	0.573887	0.751271	1.21806	0.676418	SLCO2B1
four-way junction DNA binding (GO:0000400)	1/16	0.573887	0.751271	1.21806	0.676418	YY1
frizzled binding (GO:0005109)	2/37	0.579128	0.756603	1.04396	0.570244	FZD1;SFRP1
ribosome binding (GO:0043022)	2/38	0.593773	0.766312	1.01491	0.529028	YTHDF3;CPEB4
ATP-dependent microtubule motor activity, minus-end-directed (GO:0008569)	1/17	0.59602	0.766312	1.14188	0.590898	DYNC1H1
monovalent inorganic cation transmembrane transporter activity (GO:0015077)	1/17	0.59602	0.766312	1.14188	0.590898	ATP5S
antiporter activity (GO:0015297)	1/17	0.59602	0.766312	1.14188	0.590898	SLC7A8
GTP-Rho binding (GO:0017049)	1/17	0.59602	0.766312	1.14188	0.590898	TRIOBP
receptor antagonist activity (GO:0048019)	1/17	0.59602	0.766312	1.14188	0.590898	MT-RNR2
metalloaminopeptidase activity (GO:0070006)	1/17	0.59602	0.766312	1.14188	0.590898	LNPEP
aspartic-type peptidase activity (GO:0070001)	1/17	0.59602	0.766312	1.14188	0.590898	CTSD
amino acid binding (GO:0016597)	2/39	0.608034	0.778668	0.987426	0.491268	SESN3;SESN1
sulfotransferase activity (GO:0008146)	2/39	0.608034	0.778668	0.987426	0.491268	TPST2;GAL3ST4
phosphatidylinositol phosphate binding (GO:1901981)	4/81	0.611707	0.780896	0.94878	0.466327	ZFYVE16;ADAP2;SNX13;IQGAP2
Ran GTPase binding (GO:0008536)	1/18	0.617005	0.780896	1.07465	0.518926	RANBP2
fatty acid ligase activity (GO:0015645)	1/18	0.617005	0.780896	1.07465	0.518926	ACSM5
ankyrin binding (GO:0030506)	1/18	0.617005	0.780896	1.07465	0.518926	PLEC
peptidase activator activity involved in apoptotic process (GO:0016505)	1/18	0.617005	0.780896	1.07465	0.518926	BEX3
oxidoreductase activity, acting on the CH-NH group of donors, NAD or NADP as acceptor (GO:0016646)	1/18	0.617005	0.780896	1.07465	0.518926	MTHFR
carboxylic ester hydrolase activity (GO:0052689)	5/103	0.624328	0.788624	0.931703	0.438907	PLA2G16;RARRES3;PGLS;LIPA;MGLL
phosphatase activity (GO:0016791)	5/104	0.632858	0.793675	0.922243	0.421935	PDPR;CTDSP2;PTPRJ;CTDSPL2;SSH1
pyrophosphatase activity (GO:0016462)	2/41	0.635404	0.793675	0.936689	0.424784	DDX3X;DHX9
intracellular chloride channel activity (GO:0061778)	1/19	0.6369	0.793675	1.01489	0.457862	TTYH3
lysophospholipase activity (GO:0004622)	1/19	0.6369	0.793675	1.01489	0.457862	MGLL
intracellular calcium activated chloride channel activity (GO:0005229)	1/19	0.6369	0.793675	1.01489	0.457862	TTYH3
spectrin binding (GO:0030507)	1/19	0.6369	0.793675	1.01489	0.457862	ADD1
RNA polymerase II transcription factor activity, sequence-specific transcription regulatory region DNA binding (GO:0001133)	1/19	0.6369	0.793675	1.01489	0.457862	NR1D2
protein tyrosine kinase activity (GO:0004713)	7/147	0.645881	0.803323	0.912803	0.399022	CSF1R;SYK;PEAK1;AXL;HGF;MERTK;TTN
carboxylic acid transmembrane transporter activity (GO:0046943)	3/64	0.652322	0.806327	0.898123	0.383693	SLC7A8;SLC1A3;EMB
ferrous iron binding (GO:0008198)	1/20	0.655763	0.806327	0.961427	0.40568	TET2
organic cation transmembrane transporter activity (GO:0015101)	1/20	0.655763	0.806327	0.961427	0.40568	SLC7A8
methyl-CpG binding (GO:0008327)	1/20	0.655763	0.806327	0.961427	0.40568	ZBTB4
alcohol dehydrogenase (NADP+) activity (GO:0008106)	1/20	0.655763	0.806327	0.961427	0.40568	DHRS3
phospholipid-translocating ATPase activity (GO:0004012)	1/20	0.655763	0.806327	0.961427	0.40568	ATP10D
lipase activity (GO:0016298)	2/43	0.661252	0.808474	0.890903	0.368495	LIPA;MGLL
anion:cation symporter activity (GO:0015296)	2/43	0.661252	0.808474	0.890903	0.368495	SLC4A7;SLC1A3
non-membrane spanning protein tyrosine kinase activity (GO:0004715)	2/43	0.661252	0.808474	0.890903	0.368495	SYK;PEAK1
mitogen-activated protein kinase kinase binding (GO:0031434)	3/65	0.662687	0.808702	0.88359	0.363556	CSF1R;AXL;MERTK
phosphatidylinositol bisphosphate binding (GO:1902936)	4/87	0.66761	0.809875	0.879914	0.35553	ADAP2;PLEKHA2;PLEK;FCHO2
steroid dehydrogenase activity, acting on the CH-OH group of donors, NAD or NADP as acceptor (GO:0033764)	1/21	0.673646	0.809875	0.913308	0.360802	DHRS9
lysine N-methyltransferase activity (GO:0016278)	1/21	0.673646	0.809875	0.913308	0.360802	SETD7
sialyltransferase activity (GO:0008373)	1/21	0.673646	0.809875	0.913308	0.360802	ST6GAL1
calcium-dependent cysteine-type endopeptidase activity (GO:0004198)	1/21	0.673646	0.809875	0.913308	0.360802	CAPN7
chemokine receptor activity (GO:0004950)	1/21	0.673646	0.809875	0.913308	0.360802	CMKLR1
inward rectifier potassium channel activity (GO:0005242)	1/21	0.673646	0.809875	0.913308	0.360802	KCNJ5
aspartic-type endopeptidase activity (GO:0004190)	1/21	0.673646	0.809875	0.913308	0.360802	CTSD
translation factor activity, RNA binding (GO:0008135)	3/67	0.682737	0.819285	0.855888	0.326645	EIF2S3;EIF3A;CPEB4
solute:sodium symporter activity (GO:0015370)	1/22	0.690602	0.822629	0.869771	0.321982	SLC1A3
bicarbonate transmembrane transporter activity (GO:0015106)	1/22	0.690602	0.822629	0.869771	0.321982	SLC4A7
actinin binding (GO:0042805)	1/22	0.690602	0.822629	0.869771	0.321982	TTN
fibroblast growth factor binding (GO:0017134)	1/22	0.690602	0.822629	0.869771	0.321982	GLG1
damaged DNA binding (GO:0003684)	2/46	0.697235	0.825975	0.830028	0.299336	CREBBP;EP300
chemokine activity (GO:0008009)	2/46	0.697235	0.825975	0.830028	0.299336	CCL8;CXCL12
myosin binding (GO:0017022)	2/46	0.697235	0.825975	0.830028	0.299336	RAB14;TRIOBP
growth factor activity (GO:0008083)	3/69	0.701886	0.829968	0.829864	0.293758	HGF;PDGFB;INHA
voltage-gated ion channel activity involved in regulation of postsynaptic membrane potential (GO:1905030)	1/23	0.706677	0.83239	0.830192	0.288227	SCN1B
voltage-gated sodium channel activity (GO:0005248)	1/23	0.706677	0.83239	0.830192	0.288227	SCN1B
protein phosphatase binding (GO:0019903)	4/92	0.709787	0.83239	0.829699	0.284413	AKAP11;CTNNB1;PIK3R1;HSP90B1
phosphoprotein phosphatase activity (GO:0004721)	6/136	0.714456	0.83239	0.842218	0.283182	PPP3CA;CTDSP2;PTPRJ;CTDSPL2;PALD1;SSH1
calcium channel activity (GO:0005262)	4/93	0.717736	0.83239	0.820333	0.272067	RYR1;TRPM2;GAS6;TPCN1
flavin adenine dinucleotide binding (GO:0050660)	2/48	0.719421	0.83239	0.793856	0.261423	MTHFR;CYBB
phospholipid transporter activity (GO:0005548)	2/48	0.719421	0.83239	0.793856	0.261423	MT-TP;ATP10D
sodium ion transmembrane transporter activity (GO:0015081)	3/71	0.720141	0.83239	0.805371	0.26441	SLC4A7;SLC9A9;ATP1B1
retinoid binding (GO:0005501)	1/24	0.721918	0.83239	0.794055	0.258738	SERPINA5
disulfide oxidoreductase activity (GO:0015036)	1/24	0.721918	0.83239	0.794055	0.258738	STAB1
UDP-galactosyltransferase activity (GO:0035250)	1/24	0.721918	0.83239	0.794055	0.258738	B4GALT1
DNA secondary structure binding (GO:0000217)	1/24	0.721918	0.83239	0.794055	0.258738	YY1
endoribonuclease activity, producing 5'-phosphomonoesters (GO:0016891)	1/24	0.721918	0.83239	0.794055	0.258738	DICER1
neutral amino acid transmembrane transporter activity (GO:0015175)	1/24	0.721918	0.83239	0.794055	0.258738	SLC7A8
L-amino acid transmembrane transporter activity (GO:0015179)	2/49	0.729991	0.839911	0.776924	0.244516	SLC7A8;SLC1A3
oxidoreductase activity, acting on the aldehyde or oxo group of donors, NAD or NADP as acceptor (GO:0016620)	1/25	0.736368	0.839911	0.760929	0.232864	ALDH1A1
ion gated channel activity (GO:0022839)	1/25	0.736368	0.839911	0.760929	0.232864	TTYH3
N-acyltransferase activity (GO:0016410)	1/25	0.736368	0.839911	0.760929	0.232864	EP300
actin monomer binding (GO:0003785)	1/25	0.736368	0.839911	0.760929	0.232864	MTSS1
triglyceride lipase activity (GO:0004806)	1/25	0.736368	0.839911	0.760929	0.232864	AOAH
endonuclease activity (GO:0004519)	3/73	0.737515	0.839911	0.782277	0.23818	RNASEK;DICER1;LRPPRC
acetylglucosaminyltransferase activity (GO:0008375)	2/50	0.740221	0.841515	0.760698	0.228823	MGAT4A;MGAT1
tumor necrosis factor receptor superfamily binding (GO:0032813)	1/26	0.750067	0.846823	0.730453	0.210073	STAT1
SH2 domain binding (GO:0042169)	1/26	0.750067	0.846823	0.730453	0.210073	ARHGAP5
Rab guanyl-nucleotide exchange factor activity (GO:0017112)	2/51	0.750118	0.846823	0.745134	0.214245	TRAPPC11;RIN2
SH3/SH2 adaptor activity (GO:0005070)	2/51	0.750118	0.846823	0.745134	0.214245	ARHGAP4;NCK1
cyclin-dependent protein serine/threonine kinase regulator activity (GO:0016538)	1/27	0.763056	0.858438	0.702322	0.189925	CCNT2
calmodulin-dependent protein kinase activity (GO:0004683)	1/27	0.763056	0.858438	0.702322	0.189925	CAMK1D
voltage-gated cation channel activity (GO:0022843)	4/100	0.768893	0.861408	0.760235	0.199793	RYR1;KCNQ3;GAS6;TPCN1
syntaxin binding (GO:0019905)	3/77	0.769684	0.861408	0.739835	0.193671	GOLGA2;STX16;STX7
calcium ion transmembrane transporter activity (GO:0015085)	3/77	0.769684	0.861408	0.739835	0.193671	RYR1;TRPM2;ITPR2
dicarboxylic acid transmembrane transporter activity (GO:0005310)	1/28	0.77537	0.866275	0.676274	0.172055	SLC1A3
iron ion binding (GO:0005506)	2/54	0.777879	0.867583	0.702034	0.17634	KDM3A;TET2
delayed rectifier potassium channel activity (GO:0005251)	1/29	0.787044	0.873296	0.652087	0.156156	KCNQ3
alpha-actinin binding (GO:0051393)	1/29	0.787044	0.873296	0.652087	0.156156	TTN
excitatory extracellular ligand-gated ion channel activity (GO:0005231)	1/29	0.787044	0.873296	0.652087	0.156156	P2RX7
protein transporter activity (GO:0008565)	3/80	0.791638	0.87596	0.710898	0.166102	ZFYVE16;LRP1;MIA3
magnesium ion binding (GO:0000287)	5/127	0.794659	0.87596	0.747465	0.171799	LATS1;ATP10D;CDC42BPB;PRKACB;PI4K2A
phosphoric ester hydrolase activity (GO:0042578)	2/56	0.794852	0.87596	0.675962	0.1552	PTPRJ;SAMHD1
amino acid transmembrane transporter activity (GO:0015171)	2/56	0.794852	0.87596	0.675962	0.1552	SLC7A8;SLC1A3
serine-type endopeptidase activity (GO:0004252)	8/196	0.803429	0.883603	0.775625	0.169758	CFD;C3;MBTPS1;IGKC;C1S;CTSL;C1R;CTSD
calcium ion binding (GO:0005509)	12/284	0.806317	0.883603	0.803664	0.173012	RYR1;TRPM2;PPP3CA;PPP3R1;CLEC3B;SPARC;LRP1;C1R;ITSN1;ITPR2;HSP90B1;TTN
O-acyltransferase activity (GO:0008374)	1/31	0.808606	0.883603	0.60855	0.129282	SOAT1
phosphatidylinositol-3-phosphate binding (GO:0032266)	1/31	0.808606	0.883603	0.60855	0.129282	SNX13
oxidoreductase activity, acting on paired donors, with incorporation or reduction of molecular oxygen, 2-oxoglutarate as one donor, and incorporation of one atom each of oxygen into both donors (GO:0016706)	1/31	0.808606	0.883603	0.60855	0.129282	TET2
serine-type peptidase activity (GO:0008236)	9/220	0.811652	0.884136	0.777265	0.162203	CFD;C3;MBTPS1;IGKC;C1S;CTSL;C1R;TPP1;CTSD
hormone activity (GO:0005179)	3/83	0.811823	0.884136	0.68413	0.142623	GPNMB;IGF1;INHA
sequence-specific DNA binding (GO:0043565)	17/394	0.816126	0.885515	0.820813	0.166779	MEF2A;MEF2C;POU2F1;KMT2A;TINF2;FOXN3;POU2F2;HIF1A;ZBTB4;USF2;YY1;ZEB2;NR4A3;HNRNPD;ZNF217;VENTX;BPTF
kinase inhibitor activity (GO:0019210)	2/59	0.81816	0.885515	0.640283	0.128503	DCN;NCK1
nuclease activity (GO:0004518)	2/59	0.81816	0.885515	0.640283	0.128503	SAMHD1;LRPPRC
hydrolase activity, hydrolyzing O-glycosyl compounds (GO:0004553)	1/32	0.818555	0.885515	0.588889	0.117904	MAN1A1
voltage-gated potassium channel activity (GO:0005249)	3/85	0.82434	0.888304	0.667374	0.128918	KCNJ5;REST;KCNQ3
ligand-gated cation channel activity (GO:0099094)	2/60	0.825386	0.888304	0.62921	0.120748	TRPM2;KCNJ5
phosphatidylinositol-4,5-bisphosphate binding (GO:0005546)	2/60	0.825386	0.888304	0.62921	0.120748	ADAP2;FCHO2
cyclin-dependent protein serine/threonine kinase activity (GO:0004693)	1/33	0.827987	0.888304	0.570456	0.107678	CDK13
sodium-independent organic anion transmembrane transporter activity (GO:0015347)	1/33	0.827987	0.888304	0.570456	0.107678	SLCO2B1
metal ion binding (GO:0046872)	19/442	0.831871	0.890996	0.817194	0.150428	RYR1;ZNF330;SPARC;LRP1;C1R;ITSN1;ATP10D;ITPR2;CDC42BPB;HSP90B1;TTN;LATS1;TRPM2;PPP3CA;PPP3R1;CLEC3B;APOE;PRKACB;PI4K2A
cyclin-dependent protein kinase activity (GO:0097472)	1/34	0.836929	0.891337	0.55314	0.0984677	CDK13
carboxylic acid binding (GO:0031406)	1/34	0.836929	0.891337	0.55314	0.0984677	PSAP
purine ribonucleoside binding (GO:0032550)	6/159	0.838995	0.891337	0.714736	0.125473	RAB5B;RAP2B;RAB14;RHOBTB3;RAB8B;GNAI2
protein tyrosine phosphatase activity (GO:0004725)	2/62	0.839067	0.891337	0.608172	0.106713	PTPRJ;PALD1
anion transmembrane transporter activity (GO:0008509)	2/62	0.839067	0.891337	0.608172	0.106713	SLC4A7;SLCO2B1
ion transmembrane transporter activity (GO:0015075)	1/35	0.845407	0.895275	0.536843	0.0901559	SLC4A7
UDP-glycosyltransferase activity (GO:0008194)	2/63	0.845537	0.895275	0.598171	0.100363	B4GALT1;MGAT1
metalloendopeptidase activity (GO:0004222)	2/65	0.857772	0.906748	0.57912	0.0888465	MBTPS1;ADAM9
secondary active transmembrane transporter activity (GO:0015291)	2/66	0.863552	0.911371	0.570041	0.0836256	SLC7A8;SLCO2B1
peptidyl-prolyl cis-trans isomerase activity (GO:0003755)	1/38	0.868288	0.913394	0.493237	0.0696607	NKTR
CCR chemokine receptor binding (GO:0048020)	1/38	0.868288	0.913394	0.493237	0.0696607	CCL8
guanyl ribonucleotide binding (GO:0032561)	6/170	0.88078	0.921931	0.666407	0.0845985	RAB5B;RAP2B;RAB14;RHOBTB3;RAB8B;GNAI2
cation channel activity (GO:0005261)	5/146	0.880997	0.921931	0.64609	0.0818606	RYR1;P2RX7;TRPM2;SLC40A1;TPCN1
sodium channel activity (GO:0005272)	1/40	0.88163	0.921931	0.467893	0.0589466	SCN1B
microtubule binding (GO:0008017)	7/195	0.884972	0.921931	0.678013	0.0828531	GOLGA2;MACF1;PRNP;DST;MAP1B;HOOK3;LRPPRC
cation transmembrane transporter activity (GO:0008324)	3/97	0.88537	0.921931	0.581807	0.070835	TRPM2;SLC7A8;TPCN1
copper ion binding (GO:0005507)	1/41	0.887785	0.921931	0.456172	0.0542959	PRNP
protein methyltransferase activity (GO:0008276)	1/41	0.887785	0.921931	0.456172	0.0542959	SETD7
phosphotransferase activity, phosphate group as acceptor (GO:0016776)	1/41	0.887785	0.921931	0.456172	0.0542959	PPIP5K2
GTPase activity (GO:0003924)	8/222	0.895029	0.927966	0.680446	0.0754609	RAB5B;DDX3X;RAB14;RASA1;RHOBTB3;GNAS;RAB8B;GNAI2
rRNA binding (GO:0019843)	1/43	0.899154	0.930753	0.434403	0.0461776	MDM2
metallopeptidase activity (GO:0008237)	3/102	0.904651	0.93495	0.552276	0.0553416	MBTPS1;ADAM9;LNPEP
S-adenosylmethionine-dependent methyltransferase activity (GO:0008757)	1/47	0.918555	0.947808	0.396545	0.033688	DNMT3A
ATP-dependent microtubule motor activity (GO:1990939)	1/48	0.922792	0.950666	0.388088	0.0311836	DYNC1H1
motor activity (GO:0003774)	2/85	0.939434	0.966275	0.439108	0.0274343	MYO5A;MYO9B
single-stranded DNA binding (GO:0003697)	2/87	0.944524	0.96997	0.42873	0.0244696	DHX9;NABP1
chloride transmembrane transporter activity (GO:0015108)	1/56	0.949648	0.971581	0.331498	0.0171263	TTYH3
ATPase activity, coupled to movement of substances (GO:0043492)	1/56	0.949648	0.971581	0.331498	0.0171263	ATP10D
GTP binding (GO:0005525)	4/147	0.95059	0.971581	0.509096	0.0257971	RAP2B;RAB14;RHOBTB3;GNAI2
ion channel activity (GO:0005216)	2/93	0.957459	0.977061	0.400335	0.0174034	TRPM2;TPCN1
chloride channel activity (GO:0005254)	1/61	0.961457	0.979598	0.303793	0.0119407	TTYH3
ubiquitin binding (GO:0043130)	1/62	0.963464	0.980101	0.298797	0.0111214	VPS36
G-protein coupled peptide receptor activity (GO:0008528)	1/64	0.967169	0.981061	0.289281	0.00965688	FPR3
transferase activity, transferring hexosyl groups (GO:0016758)	2/100	0.968908	0.981061	0.371602	0.0117372	B4GALT1;MGAT1
G-protein coupled receptor activity (GO:0004930)	8/267	0.969902	0.981061	0.560873	0.0171403	FZD1;PTGER4;SFRP1;GPR34;PTAFR;ADGRG6;FPR3;CMKLR1
anion channel activity (GO:0005253)	1/66	0.970498	0.981061	0.28035	0.00839525	TTYH3
methyltransferase activity (GO:0008168)	1/67	0.972034	0.981061	0.276088	0.00783097	DNMT3A
ligand-gated ion channel activity (GO:0015276)	1/68	0.973491	0.981061	0.271953	0.00730658	P2RX7
organic anion transmembrane transporter activity (GO:0008514)	1/70	0.97618	0.982243	0.264042	0.00636571	SLCO2B1
immunoglobulin receptor binding (GO:0034987)	1/81	0.986775	0.991365	0.227604	0.00303014	IGKC
cytokine activity (GO:0005125)	3/155	0.988525	0.991585	0.358696	0.00413995	CXCL12;CCL8;INHA
tubulin binding (GO:0015631)	6/255	0.992326	0.99386	0.436934	0.00336592	GOLGA2;PRNP;MAP1B;HTT;HOOK3;LRPPRC
potassium channel activity (GO:0005267)	1/100	0.995217	0.995217	0.183737	0.000880992	KCNQ3

## Sheet: Reactome_2016
Term	Overlap	P.value	Adjusted.P.value	Odds.Ratio	Combined.Score	Genes
Formation of ATP by chemiosmotic coupling Homo sapiens R-HSA-163210	16/16	2.47947e-21	2.58113e-18	#NUM!	#NUM!	ATP5S;ATP5A1;ATP5C1;ATP5J;ATP5I;ATP5G3;ATP5H;ATP5F1;ATP5G2;ATP5O;ATP5G1;ATP5L;ATP5J2;ATP5B;ATP5E;ATP5D
Immune System Homo sapiens R-HSA-168256	143/1547	5.09111e-12	2.64992e-09	1.99812	51.9581	CYFIP1;IFITM1;AHCYL1;CD81;UBE3A;CLU;HERC1;TRIM25;EP300;HLA-DOA;PRKACB;IL6R;MEF2A;MEF2C;DEFB119;FBXW11;HGF;PAQR3;AP1B1;CYBB;HLA-A;HLA-E;IFI27;AKAP9;TRIM14;IL6ST;TLN1;CFD;CSF1R;DHX9;PRKDC;EBI3;PDGFB;PLD4;ITPR2;PIK3R1;PLD3;HSP90B1;C3;PPP3R1;RNF213;C7;IRAK1;CLEC7A;TNFRSF14;NCKAP1L;HLA-DQA2;SEC31A;ATP6V0A1;CREBBP;HLA-DRB5;UBE2H;SIAH1;MYO5A;LNPEP;CYLD;MAVS;AGO3;AGO4;CD209;MDM2;TPP2;TAB2;CD22;LGMN;CIITA…
Platelet degranulation Homo sapiens R-HSA-114608	23/105	3.29813e-09	1.14445e-06	5.21735	101.894	CFD;LGALS3BP;SPARC;APLP2;HGF;PLEK;PDGFB;F13A1;APOA1;IGF1;CLU;SEPP1;TTN;CLEC3B;LAMP2;PSAP;PECAM1;SERPING1;PHACTR2;CD36;TLN1;A2M;GAS6
Response to elevated platelet cytosolic Ca2+ Homo sapiens R-HSA-76005	23/110	8.52245e-09	2.21797e-06	4.9162	91.3457	CFD;LGALS3BP;SPARC;APLP2;HGF;PLEK;PDGFB;F13A1;APOA1;IGF1;CLU;SEPP1;TTN;CLEC3B;LAMP2;PSAP;PECAM1;SERPING1;PHACTR2;CD36;TLN1;A2M;GAS6
Innate Immune System Homo sapiens R-HSA-168249	77/807	1.7016e-07	3.54272e-05	2.00115	31.1909	CYFIP1;AHCYL1;YWHAB;TREM2;CLU;EEA1;PPP3CA;SPRED1;CTSL;TRIM25;EP300;CD36;PRKACB;NCK1;MEF2A;ACTR2;MEF2C;DEFB119;SYK;FBXW11;PDPK1;PAQR3;HLA-E;RASA1;AKAP9;PELI1;LCP2;TLR7;CD46;TLN1;TLR5;TLR4;TRIM56;CFD;C1S;C1R;DHX9;PRKDC;PDGFB;PLD4;ITPR2;PIK3R1;PLD3;HSP90B1;C3;RNF135;PPP3R1;C7;IGKC;IRAK1;CLEC7A;ADRBK1;MAPK1;CD59;NCKAP1L;WASF2;CREBBP;MAP3K1;MYO5A;MRE11A;MYO9B;MAPK10;P2RX7;CYLD;ITCH;CD4;MAVS;AGO3;ABI2;…
Hemostasis Homo sapiens R-HSA-109582	58/552	2.65238e-07	4.60188e-05	2.21256	33.504	LGALS3BP;CD84;DOCK4;SPARC;PLEK;F13A1;JMJD1C;HBB;CLU;SERPINA5;DOCK10;LAMP2;ITGAX;OLR1;PHACTR2;EP300;SIRPA;CD36;AMICA1;PRKACB;SYK;PDPK1;APLP2;HGF;APOA1;ATP1B1;SEPP1;SERPINB6;SLC7A8;PECAM1;SERPING1;ITGA6;LCP2;GAS6;TLN1;DOCK2;MGLL;CFD;PDGFB;ITPR2;PIK3R1;LRRC16A;GLG1;TTN;GNAI2;CLEC3B;GNG2;PSAP;MAPK1;A2M;SH2B3;CD74;CREBBP;IGF1;MERTK;P2RX7;GNAS;GNB4
Adaptive Immune System Homo sapiens R-HSA-1280218	72/762	6.25244e-07	9.29827e-05	1.97375	28.1953	IFITM1;AHCYL1;CD81;YWHAB;CLTC;TREM2;PTPRJ;UBE3A;AP2A2;HERC1;CTSL;MRC1;CD36;HLA-DOA;AMICA1;PRKACB;CTSD;CTSC;HLA-DPA1;NCK1;DTX3L;SYK;FBXW11;PDPK1;AP1B1;CYBB;HLA-A;PJA2;HLA-E;TAPBP;RNF144B;CANX;LCP2;HLA-DQB2;DCTN4;PDGFB;ITPR2;PIK3R1;C3;RNF213;HECTD1;HECTD2;IGKC;MAPK1;TNFRSF14;HLA-DQA2;SEC31A;DYNC1H1;CD74;HLA-DRB5;UBE2H;SIAH1;HUWE1;WWP1;LNPEP;LILRB5;ITCH;CD4;AGO3;AGO4;MDM2;TPP2;TRIP12;TAB2;SIGLEC1;PI…
Platelet activation, signaling and aggregation Homo sapiens R-HSA-76002	33/253	1.05691e-06	0.000137531	2.79731	38.4915	CFD;LGALS3BP;SPARC;PLEK;PDGFB;F13A1;ITPR2;PIK3R1;CLU;GNAI2;TTN;CLEC3B;GNG2;LAMP2;PSAP;PHACTR2;MAPK1;CD36;A2M;SYK;PDPK1;APLP2;HGF;APOA1;IGF1;SEPP1;GNB4;PECAM1;SERPING1;LCP2;TLN1;GAS6;MGLL
Respiratory electron transport, ATP synthesis by chemiosmotic coupling, and heat production by uncoupling proteins. Homo sapiens R-HSA-163200	18/109	1.2183e-05	0.00140916	3.65953	41.4094	ATP5S;ATP5A1;ATP5C1;ATP5J;ATP5I;ATP5H;ATP5G3;ATP5O;ATP5G2;ATP5F1;ATP5G1;LRPPRC;ATP5J2;ATP5L;ATP5B;ATP5E;ATP5D;UCP2
MHC class II antigen presentation Homo sapiens R-HSA-2132295	17/103	2.12619e-05	0.00205062	3.65456	39.3179	CD74;DYNC1H1;HLA-DRB5;DCTN4;CLTC;AP1B1;AP2A2;CTSL;CANX;HLA-DOA;HLA-DQA2;CTSD;CTSC;HLA-DQB2;SEC31A;LGMN;HLA-DPA1
Interferon gamma signaling Homo sapiens R-HSA-877300	16/93	2.16684e-05	0.00205062	3.83968	41.2369	CIITA;HLA-DRB5;STAT1;PTAFR;HLA-A;HLA-E;TRIM8;OAS1;TRIM25;TRIM14;IRF8;TRIM38;HLA-DQA2;HLA-DQB2;GBP4;HLA-DPA1
The citric acid (TCA) cycle and respiratory electron transport Homo sapiens R-HSA-1428517	20/153	0.000130878	0.0113537	2.78136	24.8689	ATP5S;ATP5A1;ATP5C1;ATP5J;ATP5I;ATP5H;ATP5G3;ATP5O;ATP5G2;ATP5F1;ATP5G1;LRPPRC;ATP5J2;ATP5L;ATP5B;PDPR;ATP5E;ATP5D;UCP2;PDK4
Post-transcriptional silencing by small RNAs Homo sapiens R-HSA-426496	4/7	0.000222533	0.0178197	24.4475	205.614	AGO3;AGO4;TNRC6A;TNRC6B
BMAL1:CLOCK,NPAS2 activates circadian gene expression Homo sapiens R-HSA-1368108	9/42	0.000249462	0.0185493	5.01696	41.6218	NCOA1;NCOA2;PER1;CREBBP;TBL1XR1;NRIP1;EP300;NR3C1;HIF1A
Ca2+ pathway Homo sapiens R-HSA-4086398	11/61	0.00026766	0.0185756	4.05126	33.3248	PPP3CA;PPP3R1;GNG2;AGO3;AGO4;GNB4;ITPR2;CTNNB1;PLCB2;TNRC6A;TNRC6B
Toll-Like Receptors Cascades Homo sapiens R-HSA-168898	18/140	0.000342414	0.02074	2.72517	21.7455	MEF2A;MEF2C;MAP3K1;FBXW11;DHX9;HSP90B1;EEA1;MAPK10;IRAK1;CTSL;PELI1;MAPK1;TAB2;TLR7;CD36;TLR5;TLR4;LGMN
RORA activates gene expression Homo sapiens R-HSA-1368082	7/27	0.000353261	0.02074	6.43036	51.1104	NCOA1;NCOA2;CREBBP;TBL1XR1;NRIP1;EP300;SIRT1
Circadian Clock Homo sapiens R-HSA-400253	11/63	0.000358617	0.02074	3.89503	30.9002	NCOA1;NCOA2;PER1;MEF2C;CREBBP;TBL1XR1;NRIP1;EP300;NR3C1;SIRT1;HIF1A
Fcgamma receptor (FCGR) dependent phagocytosis Homo sapiens R-HSA-2029480	16/120	0.000476694	0.0261178	2.83878	21.7128	CYFIP1;ACTR2;AHCYL1;SYK;ITPR2;PLD4;MYO5A;MYO9B;PIK3R1;PLD3;IGKC;ABI2;MAPK1;NCKAP1L;WASF2;NCK1
TRAF3-dependent IRF activation pathway Homo sapiens R-HSA-918233	5/14	0.000503735	0.0262194	10.1931	77.4007	RNF135;CREBBP;MAVS;EP300;TRIM25
Myogenesis Homo sapiens R-HSA-525793	7/29	0.000566962	0.0268276	5.84516	43.6939	MEF2A;SPAG9;MEF2C;TCF12;CTNNA1;CTNNB1;TCF4
CDO in myogenesis Homo sapiens R-HSA-375170	7/29	0.000566962	0.0268276	5.84516	43.6939	MEF2A;SPAG9;MEF2C;TCF12;CTNNA1;CTNNB1;TCF4
Cell surface interactions at the vascular wall Homo sapiens R-HSA-202733	14/101	0.000712302	0.0322394	2.96617	21.4958	CD74;CD84;PIK3R1;ATP1B1;MERTK;GLG1;SLC7A8;ITGAX;PECAM1;SIRPA;OLR1;ITGA6;AMICA1;GAS6
Signaling by Rho GTPases Homo sapiens R-HSA-194315	34/367	0.000808124	0.0350524	1.89448	13.4902	CYFIP1;YWHAB;ROCK2;ITSN1;FAM13A;ARHGAP18;ARHGAP17;IQGAP2;ARHGAP5;ARHGAP4;AKAP13;CTNNA1;MAPK1;NCKAP1L;A2M;WASF2;NCK1;RANBP2;NCOA2;ACTR2;PDPK1;HMHA1;CYBB;MYO9B;FMNL3;DIAPH2;FMNL2;ABI2;TAOK1;CTNNB1;PKN2;MYL9;SOS2;ARHGEF6
Phosphorylation of CD3 and TCR zeta chains Homo sapiens R-HSA-202427	6/24	0.00115692	0.048174	6.11886	41.3757	HLA-DRB5;CD4;PTPRJ;HLA-DQA2;HLA-DQB2;HLA-DPA1
LRR FLII-interacting protein 1 (LRRFIP1) activates type I IFN production Homo sapiens R-HSA-3134973	3/5	0.00128813	0.0515747	27.4783	182.856	CREBBP;CTNNB1;EP300
Binding and Uptake of Ligands by Scavenger Receptors Homo sapiens R-HSA-2173782	11/74	0.00144856	0.05585	3.21307	21.0045	MSR1;SPARC;COL1A2;LRP1;IGKC;STAB1;HBB;APOA1;CD36;APOE;HSP90B1
Signaling by NOTCH Homo sapiens R-HSA-157118	15/122	0.00163715	0.0608669	2.5838	16.5745	NOTCH2;CREBBP;B4GALT1;SEL1L;HIF1A;DLK1;MIB1;NCOR2;ITCH;AGO3;TBL1XR1;AGO4;EP300;TNRC6A;TNRC6B
CLEC7A (Dectin-1) induces NFAT activation Homo sapiens R-HSA-5607763	4/11	0.00177442	0.0636955	10.4753	66.3533	PPP3CA;PPP3R1;AHCYL1;ITPR2
Generation of second messenger molecules Homo sapiens R-HSA-202433	7/35	0.00186178	0.0643431	4.59117	28.8611	HLA-DRB5;CD4;LCP2;HLA-DQA2;HLA-DQB2;HLA-DPA1;NCK1
Toll Like Receptor 9 (TLR9) Cascade Homo sapiens R-HSA-168138	12/88	0.00192632	0.0643431	2.90643	18.1714	EEA1;MEF2A;MAPK10;MEF2C;MAP3K1;IRAK1;FBXW11;DHX9;PELI1;MAPK1;TLR7;TAB2
Vesicle-mediated transport Homo sapiens R-HSA-5653656	41/492	0.00197789	0.0643431	1.68788	10.5083	COPA;SPARC;LRP1;STX16;YWHAB;VPS4B;DCTN4;CLTC;CTSZ;GOLIM4;RHOBTB3;HBB;MIA3;PIK3C2A;GNS;HSP90B1;GOLGA2;TGOLN2;GOLGA4;IGKC;STAB1;SNX9;CD59;MAN1A1;APOE;CD36;VPS36;CTSC;SEC31A;MSR1;DYNC1H1;SEC16A;AP1B1;APOA1;MYO5A;LNPEP;DAB2;COL1A2;RAB14;TBC1D4;GOLGB1
Regulation of TP53 Expression and Degradation Homo sapiens R-HSA-6806003	7/36	0.00220922	0.0666527	4.43262	27.106	USP7;PDPK1;MDM2;MDM4;ATM;PRDM1;SGK1
RHO GTPases Activate WASPs and WAVEs Homo sapiens R-HSA-5663213	7/36	0.00220922	0.0666527	4.43262	27.106	CYFIP1;ACTR2;ABI2;MAPK1;NCKAP1L;WASF2;NCK1
Scavenging by Class A Receptors Homo sapiens R-HSA-3000480	5/19	0.00235553	0.0666527	6.55096	39.6398	MSR1;COL1A2;APOA1;APOE;HSP90B1
Transcriptional regulation of white adipocyte differentiation Homo sapiens R-HSA-381340	11/79	0.00247598	0.0666527	2.97603	17.8595	NCOA1;NCOR2;NCOA2;CREBBP;EGR2;CEBPD;TBL1XR1;EP300;CD36;SREBF2;MED13L
Pre-NOTCH Expression and Processing Homo sapiens R-HSA-1912422	9/57	0.002509	0.0666527	3.44643	20.6368	NOTCH2;CREBBP;B4GALT1;AGO3;AGO4;SEL1L;EP300;TNRC6A;TNRC6B
Endosomal/Vacuolar pathway Homo sapiens R-HSA-1236977	4/12	0.00255292	0.0666527	9.16538	54.722	CTSL;LNPEP;HLA-A;HLA-E
Antigen activates B Cell Receptor (BCR) leading to generation of second messengers Homo sapiens R-HSA-983695	8/47	0.00265033	0.0666527	3.76858	22.3593	AHCYL1;IGKC;SYK;ITPR2;PIK3R1;PIK3AP1;CD22;NCK1
Regulation of lipid metabolism by Peroxisome proliferator-activated receptor alpha (PPARalpha) Homo sapiens R-HSA-400206	14/116	0.00274411	0.0666527	2.52796	14.9106	NCOA1;NCOA2;SLC27A1;CREBBP;APOA1;SREBF2;MED13L;NCOR2;TBL1XR1;ME1;EP300;CD36;RGL1;FADS1
MyD88:Mal cascade initiated on plasma membrane Homo sapiens R-HSA-166058	12/92	0.00281721	0.0666527	2.76053	16.2098	MEF2A;MAPK10;MEF2C;MAP3K1;IRAK1;FBXW11;DHX9;PELI1;MAPK1;TAB2;CD36;TLR4
Toll Like Receptor TLR1:TLR2 Cascade Homo sapiens R-HSA-168179	12/92	0.00281721	0.0666527	2.76053	16.2098	MEF2A;MAPK10;MEF2C;MAP3K1;IRAK1;FBXW11;DHX9;PELI1;MAPK1;TAB2;CD36;TLR4
Toll Like Receptor TLR6:TLR2 Cascade Homo sapiens R-HSA-168188	12/92	0.00281721	0.0666527	2.76053	16.2098	MEF2A;MAPK10;MEF2C;MAP3K1;IRAK1;FBXW11;DHX9;PELI1;MAPK1;TAB2;CD36;TLR4
Toll Like Receptor 2 (TLR2) Cascade Homo sapiens R-HSA-181438	12/92	0.00281721	0.0666527	2.76053	16.2098	MEF2A;MAPK10;MEF2C;MAP3K1;IRAK1;FBXW11;DHX9;PELI1;MAPK1;TAB2;CD36;TLR4
Opioid Signalling Homo sapiens R-HSA-111885	11/81	0.00302431	0.0692212	2.89069	16.7691	PPP3CA;PPP3R1;AHCYL1;GNG2;ADRBK1;GNB4;ITPR2;MAPK1;PRKACB;PLCB2;GNAI2
Interferon Signaling Homo sapiens R-HSA-913531	20/196	0.00305876	0.0692212	2.09703	12.1412	RANBP2;IFITM1;HLA-DRB5;CIITA;STAT1;PTAFR;HLA-A;SAMHD1;HLA-E;TRIM8;IFI27;OAS1;TRIM25;TRIM14;IRF8;TRIM38;HLA-DQA2;HLA-DQB2;GBP4;HLA-DPA1
Toll Like Receptor 10 (TLR10) Cascade Homo sapiens R-HSA-168142	11/82	0.00333292	0.0708074	2.84983	16.2552	MEF2A;MAPK10;MEF2C;MAP3K1;IRAK1;FBXW11;DHX9;PELI1;MAPK1;TAB2;TLR5
Toll Like Receptor 5 (TLR5) Cascade Homo sapiens R-HSA-168176	11/82	0.00333292	0.0708074	2.84983	16.2552	MEF2A;MAPK10;MEF2C;MAP3K1;IRAK1;FBXW11;DHX9;PELI1;MAPK1;TAB2;TLR5
MyD88 cascade initiated on plasma membrane Homo sapiens R-HSA-975871	11/82	0.00333292	0.0708074	2.84983	16.2552	MEF2A;MAPK10;MEF2C;MAP3K1;IRAK1;FBXW11;DHX9;PELI1;MAPK1;TAB2;TLR5
Trafficking and processing of endosomal TLR Homo sapiens R-HSA-1679131	4/13	0.00353723	0.073645	8.14657	45.9826	CTSL;TLR7;HSP90B1;LGMN
TRAF6 mediated induction of NFkB and MAP kinases upon TLR7/8 or 9 activation Homo sapiens R-HSA-975138	11/83	0.00366626	0.0748348	2.8101	15.7607	MEF2A;MAPK10;MEF2C;MAP3K1;IRAK1;FBXW11;DHX9;PELI1;MAPK1;TLR7;TAB2
Translocation of ZAP-70 to Immunological synapse Homo sapiens R-HSA-202430	5/21	0.00378141	0.075701	5.73149	31.9683	HLA-DRB5;CD4;HLA-DQA2;HLA-DQB2;HLA-DPA1
MyD88 dependent cascade initiated on endosome Homo sapiens R-HSA-975155	11/85	0.00441272	0.0850675	2.73386	14.8264	MEF2A;MAPK10;MEF2C;MAP3K1;IRAK1;FBXW11;DHX9;PELI1;MAPK1;TLR7;TAB2
Toll Like Receptor 7/8 (TLR7/8) Cascade Homo sapiens R-HSA-168181	11/85	0.00441272	0.0850675	2.73386	14.8264	MEF2A;MAPK10;MEF2C;MAP3K1;IRAK1;FBXW11;DHX9;PELI1;MAPK1;TLR7;TAB2
Transport to the Golgi and subsequent modification Homo sapiens R-HSA-948021	17/162	0.00455424	0.0861994	2.16076	11.6501	DYNC1H1;ST6GAL1;COPA;B4GALT1;FUCA1;SEC16A;DCTN4;CTSZ;MIA3;GOLGA2;GOLGB1;MGAT4A;MAN1A1;CD59;MGAT1;CTSC;SEC31A
Pre-NOTCH Transcription and Translation Homo sapiens R-HSA-1912408	7/41	0.00475131	0.0883235	3.77977	20.2192	NOTCH2;CREBBP;AGO3;AGO4;EP300;TNRC6A;TNRC6B
Activation of gene expression by SREBF (SREBP) Homo sapiens R-HSA-2426168	7/42	0.00545147	0.0981301	3.67158	19.1358	NCOA1;NCOA2;SQLE;CREBBP;TBL1XR1;CYP51A1;SREBF2
Oncogene Induced Senescence Homo sapiens R-HSA-2559585	6/32	0.00546738	0.0981301	4.23435	22.0565	AGO3;AGO4;MDM2;MAPK1;TNRC6A;TNRC6B
PPARA activates gene expression Homo sapiens R-HSA-1989781	13/113	0.00576042	0.101637	2.39225	12.3362	NCOA1;NCOA2;SLC27A1;CREBBP;APOA1;SREBF2;MED13L;TBL1XR1;ME1;EP300;CD36;RGL1;FADS1
TRAF6 mediated NF-kB activation Homo sapiens R-HSA-933542	5/24	0.00694291	0.117358	4.82575	23.9841	RNF135;MAVS;MAP3K1;DHX9;TRIM25
PLC beta mediated events Homo sapiens R-HSA-112043	7/44	0.00707988	0.117358	3.47275	17.1918	AHCYL1;ADRBK1;ITPR2;MAPK1;PRKACB;PLCB2;GNAI2
Regulation of cholesterol biosynthesis by SREBP (SREBF) Homo sapiens R-HSA-1655829	8/55	0.0071297	0.117358	3.1258	15.4523	NCOA1;NCOA2;MBTPS1;SQLE;CREBBP;TBL1XR1;CYP51A1;SREBF2
Chromatin organization Homo sapiens R-HSA-4839726	21/226	0.00721511	0.117358	1.88933	9.31738	NCOA1;KDM5A;ATF7IP;NCOA2;SMARCC1;CREBBP;KDM3A;SMARCC2;KMT2A;KMT2C;SETD7;DNMT3A;CHD4;ARID1A;SMARCA2;MSL1;NCOR2;REST;TBL1XR1;KAT6A;EP300
Chromatin modifying enzymes Homo sapiens R-HSA-3247509	21/226	0.00721511	0.117358	1.88933	9.31738	NCOA1;KDM5A;ATF7IP;NCOA2;SMARCC1;CREBBP;KDM3A;SMARCC2;KMT2A;KMT2C;SETD7;DNMT3A;CHD4;ARID1A;SMARCA2;MSL1;NCOR2;REST;TBL1XR1;KAT6A;EP300
G-protein mediated events Homo sapiens R-HSA-112040	7/45	0.00801737	0.128401	3.38118	16.3181	AHCYL1;ADRBK1;ITPR2;MAPK1;PRKACB;PLCB2;GNAI2
Antigen Presentation: Folding, assembly and peptide loading of class I MHC Homo sapiens R-HSA-983170	5/25	0.00831461	0.131144	4.58422	21.9572	CANX;HLA-A;SEC31A;TAPBP;HLA-E
Regulation of TP53 Degradation Homo sapiens R-HSA-6804757	6/35	0.0085833	0.133361	3.79571	18.0597	USP7;PDPK1;MDM2;MDM4;ATM;SGK1
Class I MHC mediated antigen processing & presentation Homo sapiens R-HSA-983169	26/305	0.00918597	0.135618	1.72042	8.06892	UBE3A;RNF213;HECTD1;HERC1;HECTD2;CTSL;MRC1;CD36;SEC31A;UBE2H;DTX3L;FBXW11;SIAH1;HUWE1;WWP1;CYBB;LNPEP;HLA-A;PJA2;HLA-E;TAPBP;RNF144B;ITCH;CANX;TPP2;TRIP12
Type I hemidesmosome assembly Homo sapiens R-HSA-446107	3/9	0.00924963	0.135618	9.15749	42.8861	DST;ITGA6;PLEC
MAPK1 (ERK2) activation Homo sapiens R-HSA-112411	3/9	0.00924963	0.135618	9.15749	42.8861	MAPK1;IL6ST;IL6R
Small interfering RNA (siRNA) biogenesis Homo sapiens R-HSA-426486	3/9	0.00924963	0.135618	9.15749	42.8861	AGO3;AGO4;DICER1
PD-1 signaling Homo sapiens R-HSA-389948	5/26	0.00986314	0.142605	4.36569	20.1649	HLA-DRB5;CD4;HLA-DQA2;HLA-DQB2;HLA-DPA1
C-type lectin receptors (CLRs) Homo sapiens R-HSA-5621481	13/123	0.0114996	0.163987	2.17362	9.7062	CREBBP;AHCYL1;SYK;FBXW11;PDPK1;ITPR2;PPP3CA;PPP3R1;CLEC7A;CD209;EP300;TAB2;PRKACB
Regulation of actin dynamics for phagocytic cup formation Homo sapiens R-HSA-2029482	11/97	0.0117572	0.165395	2.3509	10.4457	CYFIP1;ACTR2;SYK;IGKC;ABI2;MYO5A;MAPK1;NCKAP1L;MYO9B;WASF2;NCK1
Regulation of gene expression by Hypoxia-inducible Factor Homo sapiens R-HSA-1234158	3/10	0.0127092	0.176403	7.84886	34.2637	CREBBP;EP300;HIF1A
Activated TLR4 signalling Homo sapiens R-HSA-166054	12/112	0.0134072	0.182925	2.20608	9.51255	MEF2A;MAPK10;MEF2C;MAP3K1;IRAK1;FBXW11;DHX9;PELI1;MAPK1;TAB2;CD36;TLR4
The role of Nef in HIV-1 replication and disease pathogenesis Homo sapiens R-HSA-164952	5/28	0.0135305	0.182925	3.98565	17.1495	CD4;AP1B1;HLA-A;DOCK2;AP2A2
RHO GTPase Effectors Homo sapiens R-HSA-195258	22/255	0.0137877	0.184013	1.74055	7.4565	RANBP2;CYFIP1;NCOA2;ACTR2;YWHAB;PDPK1;ROCK2;CYBB;IQGAP2;FMNL3;DIAPH2;FMNL2;ABI2;TAOK1;CTNNA1;CTNNB1;MAPK1;NCKAP1L;PKN2;MYL9;WASF2;NCK1
Regulation of TP53 Activity through Methylation Homo sapiens R-HSA-6804760	4/19	0.0149638	0.194717	4.8864	20.5332	MDM2;EP300;MDM4;ATM
HDL-mediated lipid transport Homo sapiens R-HSA-194223	4/19	0.0149638	0.194717	4.8864	20.5332	APOA1;APOE;A2M;PRKACB
G alpha (12/13) signalling events Homo sapiens R-HSA-416482	9/75	0.0153359	0.197094	2.50411	10.4611	AKAP13;GNG2;ROCK2;ITSN1;GNB4;PIK3R1;SOS2;ARHGAP4;ARHGEF6
YAP1- and WWTR1 (TAZ)-stimulated gene expression Homo sapiens R-HSA-2032785	5/29	0.0156677	0.198904	3.81938	15.8739	NCOA1;NCOA2;CREBBP;TBL1XR1;HIPK1
Transcriptional activation of mitochondrial biogenesis Homo sapiens R-HSA-2151201	6/40	0.0163108	0.204573	3.23666	13.3219	NCOA1;ATP5B;NCOA2;CREBBP;MEF2C;TBL1XR1
Interleukin-6 signaling Homo sapiens R-HSA-1059683	3/11	0.0168097	0.20587	6.86739	28.0588	STAT1;IL6ST;IL6R
RHO GTPases activate IQGAPs Homo sapiens R-HSA-5626467	3/11	0.0168097	0.20587	6.86739	28.0588	CTNNA1;CTNNB1;IQGAP2
Beta-catenin independent WNT signaling Homo sapiens R-HSA-3858494	14/144	0.0177009	0.214264	1.98053	7.98973	FZD1;CLTC;ITPR2;AP2A2;PPP3CA;PPP3R1;GNG2;AGO3;AGO4;GNB4;CTNNB1;PLCB2;TNRC6A;TNRC6B
TCR signaling Homo sapiens R-HSA-202403	12/118	0.0195766	0.234245	2.08055	8.18366	HLA-DRB5;CD4;FBXW11;PDPK1;TAB2;PTPRJ;LCP2;PIK3R1;HLA-DQA2;HLA-DQB2;HLA-DPA1;NCK1
RIG-I/MDA5 mediated induction of IFN-alpha/beta pathways Homo sapiens R-HSA-168928	9/79	0.0209492	0.243979	2.36052	9.12494	RNF135;CYLD;CREBBP;ITCH;MAVS;MAP3K1;DHX9;EP300;TRIM25
Nef-mediates down modulation of cell surface receptors by recruiting them to clathrin adapters Homo sapiens R-HSA-164938	4/21	0.0212873	0.243979	4.31107	16.5961	CD4;AP1B1;HLA-A;AP2A2
CD209 (DC-SIGN) signaling Homo sapiens R-HSA-5621575	4/21	0.0212873	0.243979	4.31107	16.5961	CREBBP;CD209;EP300;PRKACB
Signaling by VEGF Homo sapiens R-HSA-194138	26/328	0.0214692	0.243979	1.58744	6.09757	CYFIP1;NRP1;NRP2;AHCYL1;YWHAB;ROCK2;CTNND1;PDGFB;ITPR2;PIK3R1;SPRED1;CTNNA1;MAPK1;NCKAP1L;PRKACB;WASF2;NCK1;PDPK1;PAQR3;CYBB;ABI2;AXL;RASA1;AKAP9;CTNNB1;TLN1
NF-kB activation through FADD/RIP-1 pathway mediated by caspase-8 and -10 Homo sapiens R-HSA-933543	3/12	0.021562	0.243979	6.10403	23.4201	RNF135;MAVS;TRIM25
Semaphorin interactions Homo sapiens R-HSA-373755	8/67	0.0222232	0.244602	2.48846	9.47264	NRP1;PLXND1;ROCK2;DPYSL2;SEMA6D;TREM2;TLN1;MYL9
Cytokine Signaling in Immune system Homo sapiens R-HSA-1280215	44/620	0.0222705	0.244602	1.41296	5.37561	CSF1R;CIITA;IFITM1;YWHAB;PTAFR;EBI3;PDGFB;PIK3R1;SAMHD1;TRIM8;SPRED1;IRAK1;TRIM25;MAPK1;TNFRSF14;HLA-DQA2;IL6R;GBP4;HLA-DPA1;RANBP2;HLA-DRB5;SYK;STAT1;FBXW11;HGF;PAQR3;HLA-A;TNFRSF1B;TNFRSF1A;HLA-E;CD4;IFI27;OAS1;RASA1;AKAP9;PELI1;TRIM14;IRF8;TAB2;TRIM38;LTBR;IL6ST;TLN1;HLA-DQB2
Complement cascade Homo sapiens R-HSA-166658	9/80	0.022557	0.244602	2.32715	8.82387	CFD;C3;C1S;IGKC;C7;C1R;CD59;CD46;CLU
Regulation of insulin secretion Homo sapiens R-HSA-422356	9/80	0.022557	0.244602	2.32715	8.82387	MARCKS;AHCYL1;GNG2;GNAS;GNB4;ITPR2;PRKACB;PLCB2;GNAI2
TRAF6 mediated IRF7 activation Homo sapiens R-HSA-933541	5/32	0.0233919	0.247529	3.39446	12.7475	RNF135;CREBBP;MAVS;EP300;TRIM25
Interferon alpha/beta signaling Homo sapiens R-HSA-909733	8/68	0.0240815	0.247529	2.44686	9.11776	IFITM1;OAS1;IFI27;STAT1;IRF8;HLA-A;SAMHD1;HLA-E
N-glycan trimming and elongation in the cis-Golgi Homo sapiens R-HSA-964739	2/5	0.0242297	0.247529	12.2001	45.3866	MAN1A1;MGAT1
PTK6 Expression Homo sapiens R-HSA-8849473	2/5	0.0242297	0.247529	12.2001	45.3866	NR3C1;HIF1A
Scavenging by Class B Receptors Homo sapiens R-HSA-3000471	2/5	0.0242297	0.247529	12.2001	45.3866	APOA1;CD36
Transcriptional Regulation by TP53 Homo sapiens R-HSA-3700989	27/348	0.0247221	0.247529	1.55087	5.73833	CCNT2;YWHAB;CHD4;PRDM1;GLS;SESN3;PLAGL1;SESN1;EP300;CREBBP;USP7;PDPK1;MRE11A;ARID3A;HIPK1;LRPPRC;AGO3;AGO4;KAT6A;CNOT2;MDM2;ATM;MDM4;CDK13;SGK1;TNRC6A;TNRC6B
Toll Like Receptor 4 (TLR4) Cascade Homo sapiens R-HSA-166016	12/122	0.0247291	0.247529	2.00447	7.41607	MEF2A;MAPK10;MEF2C;MAP3K1;IRAK1;FBXW11;DHX9;PELI1;MAPK1;TAB2;CD36;TLR4
Rho GTPase cycle Homo sapiens R-HSA-194840	12/122	0.0247291	0.247529	2.00447	7.41607	AKAP13;FAM13A;ITSN1;HMHA1;ARHGAP18;ARHGAP17;MYO9B;A2M;ARHGAP5;SOS2;ARHGAP4;ARHGEF6
Asparagine N-linked glycosylation Homo sapiens R-HSA-446203	21/259	0.0291394	0.288896	1.6245	5.74369	DYNC1H1;ST6GAL1;COPA;B4GALT1;RPN2;FUCA1;SEC16A;DCTN4;CTSZ;SEL1L;MIA3;GOLGA2;GOLGB1;MGAT4A;CANX;MLEC;CD59;MGAT1;MAN1A1;CTSC;SEC31A
Negative regulators of RIG-I/MDA5 signaling Homo sapiens R-HSA-936440	5/34	0.0297023	0.290635	3.16003	11.1123	RNF135;CYLD;ITCH;MAVS;TRIM25
TP53 Regulates Metabolic Genes Homo sapiens R-HSA-5628897	9/84	0.0298732	0.290635	2.20257	7.73276	SESN3;AGO3;YWHAB;AGO4;SESN1;LRPPRC;TNRC6A;GLS;TNRC6B
Costimulation by the CD28 family Homo sapiens R-HSA-388841	8/72	0.0326024	0.308538	2.29345	7.85131	HLA-DRB5;CD4;PDPK1;TNFRSF14;PIK3R1;HLA-DQA2;HLA-DQB2;HLA-DPA1
Signaling by NOTCH1 Homo sapiens R-HSA-1980143	8/72	0.0326024	0.308538	2.29345	7.85131	NCOR2;CREBBP;ITCH;TBL1XR1;EP300;HIF1A;DLK1;MIB1
TRAF6 Mediated Induction of proinflammatory cytokines Homo sapiens R-HSA-168180	8/72	0.0326024	0.308538	2.29345	7.85131	MEF2A;MAPK10;MEF2C;IRAK1;FBXW11;DHX9;MAPK1;TAB2
Endogenous sterols Homo sapiens R-HSA-211976	4/24	0.0334431	0.312356	3.66383	12.4494	NCOA1;NCOA2;CYP51A1;CYP17A1
Unfolded Protein Response (UPR) Homo sapiens R-HSA-381119	9/86	0.0340912	0.312356	2.14513	7.24778	MBTPS1;C19ORF10;KHSRP;CTDSP2;TPP1;TLN1;ADD1;HSP90B1;SEC31A
MAP kinase activation in TLR cascade Homo sapiens R-HSA-450294	7/60	0.0350862	0.312356	2.42232	8.11465	MEF2A;MAPK10;MEF2C;IRAK1;FBXW11;MAPK1;TAB2
Role of phospholipids in phagocytosis Homo sapiens R-HSA-2029485	7/60	0.0350862	0.312356	2.42232	8.11465	AHCYL1;SYK;IGKC;ITPR2;PLD4;PIK3R1;PLD3
Sensing of DNA Double Strand Breaks Homo sapiens R-HSA-5693548	2/6	0.0351062	0.312356	9.14961	30.6455	MRE11A;ATM
RSK activation Homo sapiens R-HSA-444257	2/6	0.0351062	0.312356	9.14961	30.6455	PDPK1;MAPK1
SMAD2/3 Phosphorylation Motif Mutants in Cancer Homo sapiens R-HSA-3304356	2/6	0.0351062	0.312356	9.14961	30.6455	TGFBR1;TGFBR2
N-Glycan antennae elongation Homo sapiens R-HSA-975577	3/15	0.0397327	0.34851	4.57729	14.7644	ST6GAL1;B4GALT1;MGAT4A
Cell-Cell communication Homo sapiens R-HSA-1500931	12/131	0.0398393	0.34851	1.85198	5.96876	CADM1;DST;CTNND1;CTNNA1;SIRPA;CTNNB1;ITGA6;PIK3R1;CD2AP;NCK1;PLEC;ARHGEF6
Mitochondrial biogenesis Homo sapiens R-HSA-1592230	6/49	0.040234	0.34903	2.558	8.21897	NCOA1;NCOA2;ATP5B;MEF2C;CREBBP;TBL1XR1
FCERI mediated Ca+2 mobilization Homo sapiens R-HSA-2871809	7/62	0.0409221	0.352066	2.33399	7.45963	PPP3CA;PPP3R1;AHCYL1;SYK;IGKC;ITPR2;LCP2
N-glycan antennae elongation in the medial/trans-Golgi Homo sapiens R-HSA-975576	4/26	0.043387	0.364241	3.3304	10.4495	ST6GAL1;B4GALT1;FUCA1;MGAT4A
TNFR1-induced NFkappaB signaling pathway Homo sapiens R-HSA-5357956	4/26	0.043387	0.364241	3.3304	10.4495	CYLD;XIAP;TAB2;TNFRSF1A
Regulation of Complement cascade Homo sapiens R-HSA-977606	4/26	0.043387	0.364241	3.3304	10.4495	C3;C7;CD59;CD46
VEGFA-VEGFR2 Pathway Homo sapiens R-HSA-4420097	24/320	0.0456187	0.371643	1.49256	4.6082	CYFIP1;AHCYL1;YWHAB;PDPK1;ROCK2;PAQR3;CTNND1;PDGFB;CYBB;ITPR2;PIK3R1;SPRED1;ABI2;AXL;RASA1;AKAP9;CTNNA1;CTNNB1;MAPK1;NCKAP1L;TLN1;PRKACB;WASF2;NCK1
Oxidative Stress Induced Senescence Homo sapiens R-HSA-2559580	9/91	0.0463856	0.371643	2.0138	6.1839	MAPK10;AGO3;AGO4;MDM2;MAPK1;PHC3;TNRC6A;MAP4K4;TNRC6B
JNK (c-Jun kinases) phosphorylation and activation mediated by activated human TAK1 Homo sapiens R-HSA-450321	3/16	0.047067	0.371643	4.22497	12.9123	MAPK10;IRAK1;TAB2
Rap1 signalling Homo sapiens R-HSA-392517	3/16	0.047067	0.371643	4.22497	12.9123	YWHAB;PRKACB;SIPA1
PTK6 promotes HIF1A stabilization Homo sapiens R-HSA-8857538	2/7	0.0474818	0.371643	7.31931	22.3049	GPNMB;HIF1A
Loss of Function of TGFBR1 in Cancer Homo sapiens R-HSA-3656534	2/7	0.0474818	0.371643	7.31931	22.3049	TGFBR1;TGFBR2
TGFBR1 KD Mutants in Cancer Homo sapiens R-HSA-3656532	2/7	0.0474818	0.371643	7.31931	22.3049	TGFBR1;TGFBR2
Loss of Function of SMAD2/3 in Cancer Homo sapiens R-HSA-3304349	2/7	0.0474818	0.371643	7.31931	22.3049	TGFBR1;TGFBR2
SMAD2/3 MH2 Domain Mutants in Cancer Homo sapiens R-HSA-3315487	2/7	0.0474818	0.371643	7.31931	22.3049	TGFBR1;TGFBR2
Membrane Trafficking Homo sapiens R-HSA-199991	30/420	0.048376	0.374419	1.41728	4.29258	COPA;STX16;YWHAB;VPS4B;DCTN4;CLTC;CTSZ;GOLIM4;RHOBTB3;MIA3;PIK3C2A;GNS;GOLGA2;TGOLN2;GOLGA4;SNX9;CD59;MAN1A1;VPS36;CTSC;SEC31A;DYNC1H1;SEC16A;AP1B1;MYO5A;LNPEP;DAB2;RAB14;TBC1D4;GOLGB1
VEGFR2 mediated vascular permeability Homo sapiens R-HSA-5218920	4/27	0.0489154	0.374419	3.18543	9.61257	PDPK1;CTNND1;CTNNA1;CTNNB1
Interleukin-6 family signaling Homo sapiens R-HSA-6783589	4/27	0.0489154	0.374419	3.18543	9.61257	STAT1;EBI3;IL6ST;IL6R
Cytosolic sensors of pathogen-associated DNA Homo sapiens R-HSA-1834949	7/66	0.054398	0.413345	2.17529	6.33321	CREBBP;DHX9;PRKDC;EP300;MRE11A;CTNNB1;TRIM56
N-glycan trimming in the ER and Calnexin/Calreticulin cycle Homo sapiens R-HSA-532668	3/17	0.0550149	0.415003	3.92298	11.3772	SEL1L;CANX;MLEC
XBP1(S) activates chaperone genes Homo sapiens R-HSA-381038	6/53	0.0556298	0.416623	2.33981	6.75979	C19ORF10;CTDSP2;TPP1;TLN1;ADD1;SEC31A
Signaling by Wnt Homo sapiens R-HSA-195721	22/295	0.0565476	0.420471	1.48236	4.25832	FZD1;USP8;CREBBP;CLTC;XIAP;ITPR2;AP2A2;PPP3CA;SFRP1;PPP3R1;GNG2;AGO3;TNKS2;AGO4;GNB4;CTNNB1;EP300;TCF4;PLCB2;TNRC6A;WLS;TNRC6B
Downregulation of ERBB4 signaling Homo sapiens R-HSA-1253288	2/8	0.0611717	0.439171	6.0991	17.0413	ITCH;WWP1
Terminal pathway of complement Homo sapiens R-HSA-166665	2/8	0.0611717	0.439171	6.0991	17.0413	C7;CLU
Signaling by TGF-beta Receptor Complex in Cancer Homo sapiens R-HSA-3304351	2/8	0.0611717	0.439171	6.0991	17.0413	TGFBR1;TGFBR2
Cross-presentation of particulate exogenous antigens (phagosomes) Homo sapiens R-HSA-1236973	2/8	0.0611717	0.439171	6.0991	17.0413	CYBB;CD36
Synthesis of PG Homo sapiens R-HSA-1483148	2/8	0.0611717	0.439171	6.0991	17.0413	PLD4;PLD3
Antigen processing-Cross presentation Homo sapiens R-HSA-1236975	8/82	0.0622602	0.443924	1.98247	5.5042	CTSL;MRC1;CYBB;LNPEP;CD36;HLA-A;TAPBP;HLA-E
Pre-NOTCH Processing in Golgi Homo sapiens R-HSA-1912420	3/18	0.063556	0.444769	3.66126	10.0898	NOTCH2;B4GALT1;SEL1L
IRE1alpha activates chaperones Homo sapiens R-HSA-381070	6/55	0.0644909	0.444769	2.24407	6.15151	C19ORF10;CTDSP2;TPP1;TLN1;ADD1;SEC31A
MyD88-independent TLR3/TLR4 cascade Homo sapiens R-HSA-166166	9/97	0.0646365	0.444769	1.87589	5.13803	MEF2A;MAPK10;MEF2C;IRAK1;FBXW11;DHX9;MAPK1;TAB2;TLR4
Toll Like Receptor 3 (TLR3) Cascade Homo sapiens R-HSA-168164	9/97	0.0646365	0.444769	1.87589	5.13803	MEF2A;MAPK10;MEF2C;IRAK1;FBXW11;DHX9;MAPK1;TAB2;TLR4
TRIF-mediated TLR3/TLR4 signaling Homo sapiens R-HSA-937061	9/97	0.0646365	0.444769	1.87589	5.13803	MEF2A;MAPK10;MEF2C;IRAK1;FBXW11;DHX9;MAPK1;TAB2;TLR4
Glucagon-like Peptide-1 (GLP1) regulates insulin secretion Homo sapiens R-HSA-381676	5/42	0.0649422	0.444769	2.47573	6.76929	GNG2;GNAS;GNB4;ITPR2;PRKACB
Neurotransmitter Receptor Binding And Downstream Transmission In The Postsynaptic Cell Homo sapiens R-HSA-112314	12/142	0.0658669	0.448153	1.69429	4.60866	KCNJ5;GNG2;PDPK1;AKAP9;GNB4;MDM2;NPTN;MAPK1;PRKACB;AP2A2;PLCB2;GNAI2
MAPK targets/ Nuclear events mediated by MAP kinases Homo sapiens R-HSA-450282	4/30	0.0677004	0.457637	2.81744	7.58641	MEF2A;MAPK10;MEF2C;MAPK1
trans-Golgi Network Vesicle Budding Homo sapiens R-HSA-199992	7/70	0.0703508	0.467427	2.03675	5.40606	TGOLN2;CTSZ;CLTC;AP1B1;SNX9;PIK3C2A;GNS
Clathrin derived vesicle budding Homo sapiens R-HSA-421837	7/70	0.0703508	0.467427	2.03675	5.40606	TGOLN2;CTSZ;CLTC;AP1B1;SNX9;PIK3C2A;GNS
Iron uptake and transport Homo sapiens R-HSA-917937	5/43	0.0704957	0.467427	2.41045	6.39302	SLC11A2;SLC40A1;HMOX1;CYBRD1;ATP6V0A1
CLEC7A (Dectin-1) signaling Homo sapiens R-HSA-5607764	9/99	0.0716019	0.46879	1.83401	4.83562	PPP3CA;PPP3R1;AHCYL1;SYK;FBXW11;CLEC7A;PDPK1;ITPR2;TAB2
Downstream TCR signaling Homo sapiens R-HSA-202424	9/99	0.0716019	0.46879	1.83401	4.83562	HLA-DRB5;CD4;FBXW11;PDPK1;TAB2;PIK3R1;HLA-DQA2;HLA-DQB2;HLA-DPA1
Other semaphorin interactions Homo sapiens R-HSA-416700	3/19	0.072667	0.469853	3.43225	8.9989	PLXND1;SEMA6D;TREM2
Prostacyclin signalling through prostacyclin receptor Homo sapiens R-HSA-392851	3/19	0.072667	0.469853	3.43225	8.9989	GNG2;GNAS;GNB4
NOD1/2 Signaling Pathway Homo sapiens R-HSA-168638	4/31	0.0746795	0.474624	2.71295	7.03887	CYLD;ITCH;IRAK1;TAB2
Adherens junctions interactions Homo sapiens R-HSA-418990	4/31	0.0746795	0.474624	2.71295	7.03887	CADM1;CTNND1;CTNNA1;CTNNB1
Cohesin Loading onto Chromatin Homo sapiens R-HSA-2470946	2/9	0.0760066	0.474624	5.22752	13.471	NIPBL;STAG2
Formation of annular gap junctions Homo sapiens R-HSA-196025	2/9	0.0760066	0.474624	5.22752	13.471	DAB2;CLTC
Nef Mediated CD4 Down-regulation Homo sapiens R-HSA-167590	2/9	0.0760066	0.474624	5.22752	13.471	CD4;AP2A2
Cellular Senescence Homo sapiens R-HSA-2559583	13/161	0.0761404	0.474624	1.61227	4.15189	TINF2;MRE11A;PHC3;MAPK10;H1F0;AGO3;AGO4;MDM2;MAPK1;ATM;TNRC6A;MAP4K4;TNRC6B
Cell junction organization Homo sapiens R-HSA-446728	8/86	0.0777021	0.481475	1.88041	4.80421	DST;CADM1;CTNND1;CTNNA1;CTNNB1;ITGA6;PLEC;ARHGEF6
ER to Golgi Anterograde Transport Homo sapiens R-HSA-199977	11/131	0.0786625	0.484542	1.68178	4.27606	GOLGA2;DYNC1H1;COPA;SEC16A;GOLGB1;DCTN4;CTSZ;MIA3;CD59;CTSC;SEC31A
DAG and IP3 signaling Homo sapiens R-HSA-1489509	4/32	0.0820063	0.495575	2.61592	6.5423	AHCYL1;ADRBK1;ITPR2;PRKACB
G beta:gamma signalling through PLC beta Homo sapiens R-HSA-418217	3/20	0.0823224	0.495575	3.23018	8.06612	GNG2;GNB4;PLCB2
RMTs methylate histone arginines Homo sapiens R-HSA-3214858	5/45	0.0823578	0.495575	2.28969	5.71663	SMARCC1;SMARCC2;DNMT3A;ARID1A;SMARCA2
NRAGE signals death through JNK Homo sapiens R-HSA-193648	5/45	0.0823578	0.495575	2.28969	5.71663	AKAP13;ITSN1;SOS2;ARHGAP4;ARHGEF6
Cargo concentration in the ER Homo sapiens R-HSA-5694530	4/33	0.0896724	0.520472	2.52558	6.09066	CTSZ;MIA3;CD59;CTSC
Glucagon signaling in metabolic regulation Homo sapiens R-HSA-163359	4/33	0.0896724	0.520472	2.52558	6.09066	GNG2;GNAS;GNB4;PRKACB
Smooth Muscle Contraction Homo sapiens R-HSA-445355	4/33	0.0896724	0.520472	2.52558	6.09066	CALD1;TLN1;SORBS3;MYL9
Gap junction degradation Homo sapiens R-HSA-190873	2/10	0.091831	0.520472	4.57384	10.9214	DAB2;CLTC
Nef mediated downregulation of MHC class I complex cell surface expression Homo sapiens R-HSA-164940	2/10	0.091831	0.520472	4.57384	10.9214	AP1B1;HLA-A
MAPK3 (ERK1) activation Homo sapiens R-HSA-110056	2/10	0.091831	0.520472	4.57384	10.9214	IL6ST;IL6R
Activation of the AP-1 family of transcription factors Homo sapiens R-HSA-450341	2/10	0.091831	0.520472	4.57384	10.9214	MAPK10;MAPK1
IRAK1 recruits IKK complex Homo sapiens R-HSA-937039	2/10	0.091831	0.520472	4.57384	10.9214	IRAK1;PELI1
IRAK1 recruits IKK complex upon TLR7/8 or 9 stimulation Homo sapiens R-HSA-975144	2/10	0.091831	0.520472	4.57384	10.9214	IRAK1;PELI1
Acetylcholine regulates insulin secretion Homo sapiens R-HSA-399997	2/10	0.091831	0.520472	4.57384	10.9214	MARCKS;PLCB2
ERK/MAPK targets Homo sapiens R-HSA-198753	3/21	0.092495	0.520472	3.05056	7.26217	MEF2A;MEF2C;MAPK1
Presynaptic function of Kainate receptors Homo sapiens R-HSA-500657	3/21	0.092495	0.520472	3.05056	7.26217	GNG2;GNB4;PLCB2
Regulation of TP53 Activity Homo sapiens R-HSA-5633007	12/151	0.0939814	0.525993	1.58383	3.74521	USP7;PDPK1;KAT6A;MDM2;EP300;MRE11A;MDM4;ATM;CHD4;PRDM1;SGK1;HIPK1
NOTCH1 Intracellular Domain Regulates Transcription Homo sapiens R-HSA-2122947	5/47	0.0952063	0.52718	2.18043	5.12773	NCOR2;CREBBP;TBL1XR1;EP300;HIF1A
Nucleotide-binding domain, leucine rich repeat containing receptor (NLR) signaling pathways Homo sapiens R-HSA-168643	5/47	0.0952063	0.52718	2.18043	5.12773	P2RX7;CYLD;ITCH;IRAK1;TAB2
EGFR interacts with phospholipase C-gamma Homo sapiens R-HSA-212718	4/34	0.0976685	0.532319	2.44126	5.67881	AHCYL1;ADRBK1;ITPR2;PRKACB
PLC-gamma1 signalling Homo sapiens R-HSA-167021	4/34	0.0976685	0.532319	2.44126	5.67881	AHCYL1;ADRBK1;ITPR2;PRKACB
Lipoprotein metabolism Homo sapiens R-HSA-174824	4/34	0.0976685	0.532319	2.44126	5.67881	APOA1;APOE;A2M;PRKACB
Signaling by the B Cell Receptor (BCR) Homo sapiens R-HSA-983705	17/233	0.0992939	0.538359	1.44503	3.33755	AHCYL1;SYK;FBXW11;PDPK1;PDGFB;ITPR2;PIK3R1;AGO3;IGKC;AGO4;MDM2;MAPK1;PIK3AP1;CD22;TNRC6A;NCK1;TNRC6B
Death Receptor Signalling Homo sapiens R-HSA-73887	5/48	0.101991	0.545103	2.12961	4.86163	CYLD;XIAP;TAB2;CFLAR;TNFRSF1A
RA biosynthesis pathway Homo sapiens R-HSA-5365859	3/22	0.103156	0.545103	2.88986	6.56435	DHRS9;ALDH1A1;DHRS3
Intrinsic Pathway of Fibrin Clot Formation Homo sapiens R-HSA-140837	3/22	0.103156	0.545103	2.88986	6.56435	SERPING1;A2M;SERPINA5
Nephrin interactions Homo sapiens R-HSA-373753	3/22	0.103156	0.545103	2.88986	6.56435	PIK3R1;CD2AP;NCK1
ADP signalling through P2Y purinoceptor 12 Homo sapiens R-HSA-392170	3/22	0.103156	0.545103	2.88986	6.56435	GNG2;GNB4;GNAI2
Lysosome Vesicle Biogenesis Homo sapiens R-HSA-432720	4/35	0.105984	0.554419	2.36239	5.3023	CTSZ;CLTC;AP1B1;GNS
Post NMDA receptor activation events Homo sapiens R-HSA-438064	4/35	0.105984	0.554419	2.36239	5.3023	PDPK1;AKAP9;MAPK1;PRKACB
MyD88 deficiency (TLR2/4) Homo sapiens R-HSA-5602498	2/11	0.108502	0.556409	4.06542	9.02923	CD36;TLR4
IRAK4 deficiency (TLR2/4) Homo sapiens R-HSA-5603041	2/11	0.108502	0.556409	4.06542	9.02923	CD36;TLR4
TRAF6 mediated IRF7 activation in TLR7/8 or 9 signaling Homo sapiens R-HSA-975110	2/11	0.108502	0.556409	4.06542	9.02923	IRAK1;TLR7
Interleukin-7 signaling Homo sapiens R-HSA-1266695	2/11	0.108502	0.556409	4.06542	9.02923	HGF;PIK3R1
Regulation of TP53 Activity through Acetylation Homo sapiens R-HSA-6804758	3/23	0.114275	0.571926	2.74522	5.95477	KAT6A;EP300;CHD4
MicroRNA (miRNA) biogenesis Homo sapiens R-HSA-203927	3/23	0.114275	0.571926	2.74522	5.95477	AGO3;AGO4;DICER1
RAF-independent MAPK1/3 activation Homo sapiens R-HSA-112409	3/23	0.114275	0.571926	2.74522	5.95477	MAPK1;IL6ST;IL6R
Signaling by BMP Homo sapiens R-HSA-201451	3/23	0.114275	0.571926	2.74522	5.95477	BMPR2;ZFYVE16;SMAD5
Cholesterol biosynthesis Homo sapiens R-HSA-191273	3/23	0.114275	0.571926	2.74522	5.95477	SQLE;CYP51A1;MSMO1
Immunoregulatory interactions between a Lymphoid and a non-Lymphoid cell Homo sapiens R-HSA-198933	12/157	0.116242	0.578985	1.51781	3.26644	C3;IFITM1;IGKC;CD81;TREM2;HLA-A;SIGLEC1;AMICA1;CLEC2D;CD22;LILRB5;HLA-E
Integration of energy metabolism Homo sapiens R-HSA-163685	9/110	0.117909	0.584494	1.63332	3.49177	MARCKS;AHCYL1;GNG2;GNAS;GNB4;ITPR2;PRKACB;PLCB2;GNAI2
Metabolism of fat-soluble vitamins Homo sapiens R-HSA-6806667	5/51	0.123722	0.595691	1.9904	4.15938	LRP1;RBP1;APOA1;APOE;LGMN
G-protein beta:gamma signalling Homo sapiens R-HSA-397795	5/51	0.123722	0.595691	1.9904	4.15938	GNG2;PDPK1;GNB4;PIK3R1;PLCB2
TNFs bind their physiological receptors Homo sapiens R-HSA-5669034	3/24	0.125823	0.595691	2.61435	5.41925	TNFRSF14;TNFRSF1B;TNFRSF1A
DARPP-32 events Homo sapiens R-HSA-180024	3/24	0.125823	0.595691	2.61435	5.41925	PPP3CA;PPP3R1;PRKACB
Diseases associated with the TLR signaling cascade Homo sapiens R-HSA-5602358	3/24	0.125823	0.595691	2.61435	5.41925	CD36;TLR5;TLR4
Diseases of Immune System Homo sapiens R-HSA-5260271	3/24	0.125823	0.595691	2.61435	5.41925	CD36;TLR5;TLR4
Nuclear Events (kinase and transcription factor activation) Homo sapiens R-HSA-198725	3/24	0.125823	0.595691	2.61435	5.41925	MEF2A;MEF2C;MAPK1
ATF6-alpha activates chaperones Homo sapiens R-HSA-381033	2/12	0.125891	0.595691	3.65869	7.58205	MBTPS1;HSP90B1
NOTCH2 intracellular domain regulates transcription Homo sapiens R-HSA-2197563	2/12	0.125891	0.595691	3.65869	7.58205	NOTCH2;EP300
Caspase-mediated cleavage of cytoskeletal proteins Homo sapiens R-HSA-264870	2/12	0.125891	0.595691	3.65869	7.58205	ADD1;PLEC
Peptide hormone metabolism Homo sapiens R-HSA-2980736	7/81	0.127009	0.598263	1.73298	3.576	SPCS3;CTSZ;MYO5A;CTNNB1;IGF1;INHA;CTSD
Fc epsilon receptor (FCERI) signaling Homo sapiens R-HSA-2454202	26/395	0.127598	0.598333	1.29454	2.66529	AHCYL1;YWHAB;PDGFB;ITPR2;PIK3R1;PPP3CA;PPP3R1;SPRED1;IGKC;MAPK1;MAP3K1;SYK;FBXW11;PDPK1;PAQR3;MAPK10;AGO3;AGO4;RASA1;AKAP9;MDM2;LCP2;TAB2;TLN1;TNRC6A;TNRC6B
DAP12 signaling Homo sapiens R-HSA-2424491	23/344	0.128884	0.601649	1.31591	2.6961	AHCYL1;SYK;YWHAB;PDPK1;PAQR3;PDGFB;ITPR2;TREM2;PIK3R1;HLA-E;SPRED1;AGO3;AGO4;ADRBK1;RASA1;AKAP9;MDM2;MAPK1;LCP2;TLN1;PRKACB;TNRC6A;TNRC6B
Signalling by NGF Homo sapiens R-HSA-166520	29/450	0.135424	0.629359	1.26578	2.53073	AHCYL1;YWHAB;ITSN1;PDGFB;ITPR2;PIK3R1;AP2A2;ARHGAP4;AKAP13;SPRED1;IRAK1;ADRBK1;MAPK1;PRKACB;MEF2A;MEF2C;KIDINS220;PDPK1;PAQR3;AGO3;AGO4;RASA1;AKAP9;MDM2;TLN1;SOS2;TNRC6A;TNRC6B;ARHGEF6
Basigin interactions Homo sapiens R-HSA-210991	3/25	0.137767	0.637403	2.49539	4.94633	SLC7A8;ITGA6;ATP1B1
COPII (Coat Protein 2) Mediated Vesicle Transport Homo sapiens R-HSA-204005	6/68	0.140597	0.640065	1.77232	3.47704	GOLGA2;SEC16A;CTSZ;CD59;CTSC;SEC31A
Formation of Fibrin Clot (Clotting Cascade) Homo sapiens R-HSA-140877	4/39	0.142211	0.640065	2.09196	4.08025	F13A1;SERPING1;A2M;SERPINA5
Activation of NMDA receptor upon glutamate binding and postsynaptic events Homo sapiens R-HSA-442755	4/39	0.142211	0.640065	2.09196	4.08025	PDPK1;AKAP9;MAPK1;PRKACB
Mitotic Telophase/Cytokinesis Homo sapiens R-HSA-68884	2/13	0.143876	0.640065	3.3259	6.44827	NIPBL;STAG2
WNT5A-dependent internalization of FZD2, FZD5 and ROR2 Homo sapiens R-HSA-5140745	2/13	0.143876	0.640065	3.3259	6.44827	CLTC;AP2A2
IRF3-mediated induction of type I IFN Homo sapiens R-HSA-3270619	2/13	0.143876	0.640065	3.3259	6.44827	PRKDC;MRE11A
NICD traffics to nucleus Homo sapiens R-HSA-157052	2/13	0.143876	0.640065	3.3259	6.44827	NOTCH2;CREBBP
Notch-HLH transcription pathway Homo sapiens R-HSA-350054	2/13	0.143876	0.640065	3.3259	6.44827	NOTCH2;CREBBP
TNFR1-induced proapoptotic signaling Homo sapiens R-HSA-5357786	2/13	0.143876	0.640065	3.3259	6.44827	CYLD;TNFRSF1A
Assembly of collagen fibrils and other multimeric structures Homo sapiens R-HSA-2022090	5/54	0.147396	0.648261	1.86825	3.57701	COL1A2;DST;CTSL;ITGA6;PLEC
Golgi Associated Vesicle Biogenesis Homo sapiens R-HSA-432722	5/54	0.147396	0.648261	1.86825	3.57701	TGOLN2;CLTC;AP1B1;SNX9;PIK3C2A
Stimuli-sensing channels Homo sapiens R-HSA-2672351	8/100	0.147952	0.648261	1.59308	3.04416	RYR1;TRPM2;TTYH3;WNK1;WWP1;SGK3;SGK1;TPCN1
Recycling pathway of L1 Homo sapiens R-HSA-437239	3/26	0.150078	0.648261	2.38677	4.52675	DPYSL2;MAPK1;AP2A2
Regulation of Hypoxia-inducible Factor (HIF) by oxygen Homo sapiens R-HSA-1234174	3/26	0.150078	0.648261	2.38677	4.52675	CREBBP;EP300;HIF1A
Cellular response to hypoxia Homo sapiens R-HSA-2262749	3/26	0.150078	0.648261	2.38677	4.52675	CREBBP;EP300;HIF1A
TAK1 activates NFkB by phosphorylation and activation of IKKs complex Homo sapiens R-HSA-445989	3/26	0.150078	0.648261	2.38677	4.52675	IRAK1;DHX9;TAB2
PKMTs methylate histone lysines Homo sapiens R-HSA-3214841	4/40	0.151946	0.653617	2.03374	3.83204	ATF7IP;KMT2A;KMT2C;SETD7
TNF signaling Homo sapiens R-HSA-75893	4/41	0.161924	0.669544	1.97867	3.60242	CYLD;XIAP;TAB2;TNFRSF1A
SUMOylation of transcription factors Homo sapiens R-HSA-3232118	2/14	0.162351	0.669544	3.04858	5.54232	SP3;MDM2
Regulation of necroptotic cell death Homo sapiens R-HSA-5675482	2/14	0.162351	0.669544	3.04858	5.54232	XIAP;CFLAR
Golgi Cisternae Pericentriolar Stack Reorganization Homo sapiens R-HSA-162658	2/14	0.162351	0.669544	3.04858	5.54232	GOLGA2;MAPK1
SEMA3A-Plexin repulsion signaling by inhibiting Integrin adhesion Homo sapiens R-HSA-399955	2/14	0.162351	0.669544	3.04858	5.54232	NRP1;TLN1
Activation of Rac Homo sapiens R-HSA-428540	2/14	0.162351	0.669544	3.04858	5.54232	SOS2;NCK1
Synthesis of PIPs at the early endosome membrane Homo sapiens R-HSA-1660516	2/14	0.162351	0.669544	3.04858	5.54232	PIK3C2A;PI4K2A
Regulation of pyruvate dehydrogenase (PDH) complex Homo sapiens R-HSA-204174	2/14	0.162351	0.669544	3.04858	5.54232	PDPR;PDK4
Integrin alphaIIb beta3 signaling Homo sapiens R-HSA-354192	3/27	0.162723	0.669544	2.2872	4.15288	SYK;PDPK1;TLN1
CREB phosphorylation through the activation of Ras Homo sapiens R-HSA-442742	3/27	0.162723	0.669544	2.2872	4.15288	PDPK1;AKAP9;MAPK1
Synthesis of bile acids and bile salts Homo sapiens R-HSA-192105	3/27	0.162723	0.669544	2.2872	4.15288	NCOA1;NCOA2;CH25H
Signaling by Retinoic Acid Homo sapiens R-HSA-5362517	4/42	0.172133	0.680711	1.9265	3.38965	DHRS9;ALDH1A1;PDK4;DHRS3
Retinoid metabolism and transport Homo sapiens R-HSA-975634	4/42	0.172133	0.680711	1.9265	3.38965	LRP1;RBP1;APOA1;APOE
EPHB-mediated forward signaling Homo sapiens R-HSA-3928662	4/42	0.172133	0.680711	1.9265	3.38965	ACTR2;ROCK2;RASA1;ITSN1
Constitutive Signaling by NOTCH1 HD+PEST Domain Mutants Homo sapiens R-HSA-2894862	5/57	0.172821	0.680711	1.76018	3.09	NCOR2;CREBBP;TBL1XR1;EP300;MIB1
Signaling by NOTCH1 in Cancer Homo sapiens R-HSA-2644603	5/57	0.172821	0.680711	1.76018	3.09	NCOR2;CREBBP;TBL1XR1;EP300;MIB1
Signaling by NOTCH1 PEST Domain Mutants in Cancer Homo sapiens R-HSA-2644602	5/57	0.172821	0.680711	1.76018	3.09	NCOR2;CREBBP;TBL1XR1;EP300;MIB1
Constitutive Signaling by NOTCH1 PEST Domain Mutants Homo sapiens R-HSA-2644606	5/57	0.172821	0.680711	1.76018	3.09	NCOR2;CREBBP;TBL1XR1;EP300;MIB1
Signaling by NOTCH1 HD+PEST Domain Mutants in Cancer Homo sapiens R-HSA-2894858	5/57	0.172821	0.680711	1.76018	3.09	NCOR2;CREBBP;TBL1XR1;EP300;MIB1
Developmental Biology Homo sapiens R-HSA-1266738	47/786	0.173727	0.680711	1.1695	2.04694	NRP1;NRP2;PLXND1;CEBPD;ROCK2;YWHAB;KMT2C;ITSN1;CLTC;PDGFB;TREM2;AP2A2;YY1;SPRED1;DPYSL2;CTNNA1;EP300;MAPK1;CD36;SCN1B;NCK1;MEF2A;NCOA1;SPAG9;ACTR2;NCOA2;PRNP;MEF2C;CREBBP;EGR2;SEMA6D;PAQR3;TCF12;SIAH1;SREBF2;MED13L;NCOR2;MAFB;TBL1XR1;RASA1;AKAP9;KCNQ3;CTNNB1;TCF4;TLN1;MYL9;SOS2
[truncated: 779 more rows]

## Sheet: KEGG_2016
Term	Overlap	P.value	Adjusted.P.value	Odds.Ratio	Combined.Score	Genes
[truncated: 243 more rows]

## Sheet: WikiPathways_2016
Term	Overlap	P.value	Adjusted.P.value	Odds.Ratio	Combined.Score	Genes
[truncated: 349 more rows]

## Sheet: BioCarta_2016
Term	Overlap	P.value	Adjusted.P.value	Odds.Ratio	Combined.Score	Genes
[truncated: 194 more rows]

[truncated: 1 more sheets: BioPlanet_2019]
