# Supplementary material for: Aging, inflammation and DNA damage in the somatic testicular niche with idiopathic germ cell aplasia
Source: Nat Commun. 2021 Sep 1;12:5205. doi: 10.1038/s41467-021-25544-0 (PMC8410861; doi:10.1038/s41467-021-25544-0)
Supplement: Supplementary file 23 — Supplementary Dataset 20 [file 41467_2021_25544_MOESM23_ESM.xlsx]

## Sheet: iGCA
SOURCE	TARGET	count
END	LEY	113
END	MYD	113
END	STRO	104
END	MCR	79
END	TCL	52
END	UND	52
END	END	41
END	SRT	22
LEY	STRO	119
LEY	END	113
LEY	MCR	107
LEY	MYD	88
LEY	TCL	74
LEY	LEY	45
LEY	SRT	27
LEY	UND	20
MCR	LEY	107
MCR	MYD	102
MCR	TCL	88
MCR	STRO	88
MCR	END	79
MCR	MCR	62
MCR	UND	57
MCR	SRT	35
MYD	END	113
MYD	STRO	112
MYD	MCR	102
MYD	LEY	88
MYD	TCL	73
MYD	MYD	39
MYD	SRT	25
MYD	UND	14
SRT	MCR	35
SRT	LEY	27
SRT	MYD	25
SRT	STRO	24
SRT	END	22
SRT	TCL	19
SRT	UND	15
SRT	SRT	11
STRO	LEY	119
STRO	MYD	112
STRO	END	104
STRO	MCR	88
STRO	STRO	67
STRO	TCL	60
STRO	UND	43
STRO	SRT	24
TCL	MCR	88
TCL	LEY	74
TCL	MYD	73
TCL	STRO	60
TCL	END	52
TCL	UND	40
TCL	TCL	27
TCL	SRT	19
UND	MCR	57
UND	END	52
UND	STRO	43
UND	TCL	40
UND	LEY	20
UND	SRT	15
UND	MYD	14
UND	UND	5

## Sheet: CTL
SOURCE	TARGET	count
END	LEY	97
END	MYD	84
END	MCR	74
END	STRO	64
END	SRT	53
END	UND	53
END	END	49
LEY	END	97
LEY	SRT	48
LEY	MCR	44
LEY	STRO	44
LEY	MYD	37
LEY	UND	20
LEY	LEY	18
MCR	END	74
MCR	SRT	48
MCR	MYD	47
MCR	MCR	47
MCR	LEY	44
MCR	STRO	40
MCR	UND	34
MYD	END	84
MYD	MCR	47
MYD	SRT	42
MYD	LEY	37
MYD	STRO	35
MYD	MYD	20
MYD	UND	18
SRT	END	53
SRT	LEY	48
SRT	MCR	48
SRT	MYD	42
SRT	STRO	33
SRT	UND	33
SRT	SRT	14
STRO	END	64
STRO	LEY	44
STRO	MCR	40
STRO	MYD	35
STRO	SRT	33
STRO	UND	28
STRO	STRO	20
UND	END	53
UND	MCR	34
UND	SRT	33
UND	STRO	28
UND	LEY	20
UND	MYD	18
UND	UND	8
