# Supplementary material for: Aging, inflammation and DNA damage in the somatic testicular niche with idiopathic germ cell aplasia
Source: Nat Commun. 2021 Sep 1;12:5205. doi: 10.1038/s41467-021-25544-0 (PMC8410861; doi:10.1038/s41467-021-25544-0)
Supplement: Supplementary file 31 — Supplementary Dataset 28 [file 41467_2021_25544_MOESM31_ESM.xlsx]

## Sheet: Sheet 1
# Dowregulated Pathways tabulated for cell type intersections - as in VennDiagram Figure 3
Intersection	Pathways
STRO	EPHA-mediated growth cone collapse Homo sapiens R-HSA-3928663
STRO	Striated Muscle Contraction Homo sapiens R-HSA-390522
STRO	regulation of blood circulation (GO:1903522)
STRO	actin-myosin filament sliding (GO:0033275)
STRO	muscle filament sliding (GO:0030049)
END	p75 NTR receptor-mediated signalling Homo sapiens R-HSA-193704
END	Cytosolic sensors of pathogen-associated DNA Homo sapiens R-HSA-1834949
END	Signaling by PTK6 Homo sapiens R-HSA-8848021
END	Transport of Mature mRNA derived from an Intron-Containing Transcript Homo sapiens R-HSA-159236
END	Transport of Mature Transcript to Cytoplasm Homo sapiens R-HSA-72202
END	Toll Like Receptor 4 (TLR4) Cascade Homo sapiens R-HSA-166016
END	Activation of the AP-1 family of transcription factors Homo sapiens R-HSA-450341
END	Interleukin-6 signaling Homo sapiens R-HSA-1059683
END	Cell death signalling via NRAGE, NRIF and NADE Homo sapiens R-HSA-204998
END	cellular response to type I interferon (GO:0071357)
END	type I interferon signaling pathway (GO:0060337)
END	regulation of cell death (GO:0010941)
END	transforming growth factor beta receptor signaling pathway (GO:0007179)
END	response to interferon-beta (GO:0035456)
END	regulation of intrinsic apoptotic signaling pathway in response to DNA damage by p53 class mediator (GO:1902165)
END	cellular response to transforming growth factor beta stimulus (GO:0071560)
END	prostanoid biosynthetic process (GO:0046457)
END	transmembrane receptor protein serine/threonine kinase signaling pathway (GO:0007178)
END	positive regulation of cell death (GO:0010942)
END	regulation of type I interferon production (GO:0032479)
END	negative regulation of translational initiation (GO:0045947)
END	regulation of mRNA splicing, via spliceosome (GO:0048024)
END	response to purine-containing compound (GO:0014074)
END	RNA 3'-end processing (GO:0031123)
END	regulation of translational initiation (GO:0006446)
END	prostaglandin biosynthetic process (GO:0001516)
END	response to organophosphorus (GO:0046683)
END	positive regulation of neuron death (GO:1901216)
END	nuclear export (GO:0051168)
END	positive regulation of pri-miRNA transcription from RNA polymerase II promoter (GO:1902895)
END	T cell receptor signaling pathway (GO:0050852)
END	positive regulation of transcription from RNA polymerase II promoter (GO:0045944)
END	cellular response to organic substance (GO:0071310)
END	negative regulation of macroautophagy (GO:0016242)
END	negative regulation of transcription, DNA-templated (GO:0045892)
END	response to cytokine (GO:0034097)
END	nucleus organization (GO:0006997)
END	cellular response to laminar fluid shear stress (GO:0071499)
END	posttranslational protein targeting to endoplasmic reticulum membrane (GO:0006620)
END	cytoplasmic sequestering of NF-kappaB (GO:0007253)
END	positive regulation of protein kinase A signaling (GO:0010739)
END	cellular response to interleukin-6 (GO:0071354)
END	regulation of fibroblast proliferation (GO:0048145)
END	mRNA 3'-end processing (GO:0031124)
END	intrinsic apoptotic signaling pathway in response to endoplasmic reticulum stress (GO:0070059)
END	negative regulation of oxidative stress-induced cell death (GO:1903202)
END	interstrand cross-link repair (GO:0036297)
SRT	Endosomal/Vacuolar pathway Homo sapiens R-HSA-1236977
SRT	DNA Repair Homo sapiens R-HSA-73894
SRT	PIWI-interacting RNA (piRNA) biogenesis Homo sapiens R-HSA-5601884
SRT	Meiosis Homo sapiens R-HSA-1500620
SRT	Transcription-Coupled Nucleotide Excision Repair (TC-NER) Homo sapiens R-HSA-6781827
SRT	N-glycan trimming in the ER and Calnexin/Calreticulin cycle Homo sapiens R-HSA-532668
SRT	Antigen Presentation: Folding, assembly and peptide loading of class I MHC Homo sapiens R-HSA-983170
SRT	Formation of TC-NER Pre-Incision Complex Homo sapiens R-HSA-6781823
SRT	Calnexin/calreticulin cycle Homo sapiens R-HSA-901042
SRT	TP53 Regulates Transcription of DNA Repair Genes Homo sapiens R-HSA-6796648
SRT	Folding of actin by CCT/TriC Homo sapiens R-HSA-390450
SRT	Meiotic recombination Homo sapiens R-HSA-912446
SRT	Scavenging by Class A Receptors Homo sapiens R-HSA-3000480
SRT	Homology Directed Repair Homo sapiens R-HSA-5693538
SRT	Scavenging by Class F Receptors Homo sapiens R-HSA-3000484
SRT	Chaperonin-mediated protein folding Homo sapiens R-HSA-390466
SRT	Deadenylation-dependent mRNA decay Homo sapiens R-HSA-429914
SRT	Trafficking and processing of endosomal TLR Homo sapiens R-HSA-1679131
SRT	Translocation of ZAP-70 to Immunological synapse Homo sapiens R-HSA-202430
SRT	Unfolded Protein Response (UPR) Homo sapiens R-HSA-381119
SRT	Pausing and recovery of Tat-mediated HIV elongation Homo sapiens R-HSA-167238
SRT	Tat-mediated HIV elongation arrest and recovery Homo sapiens R-HSA-167243
SRT	2-LTR circle formation Homo sapiens R-HSA-164843
SRT	Protein folding Homo sapiens R-HSA-391251
SRT	RNA Polymerase II Pre-transcription Events Homo sapiens R-HSA-674695
SRT	Early Phase of HIV Life Cycle Homo sapiens R-HSA-162594
SRT	Polymerase switching on the C-strand of the telomere Homo sapiens R-HSA-174411
SRT	Polymerase switching Homo sapiens R-HSA-69091
SRT	Leading Strand Synthesis Homo sapiens R-HSA-69109
SRT	Removal of the Flap Intermediate Homo sapiens R-HSA-69166
SRT	HIV elongation arrest and recovery Homo sapiens R-HSA-167287
SRT	Pausing and recovery of HIV elongation Homo sapiens R-HSA-167290
SRT	Elongation arrest and recovery Homo sapiens R-HSA-112387
SRT	DNA strand elongation Homo sapiens R-HSA-69190
SRT	BBSome-mediated cargo-targeting to cilium Homo sapiens R-HSA-5620922
SRT	HIV Transcription Elongation Homo sapiens R-HSA-167169
SRT	Tat-mediated elongation of the HIV-1 transcript Homo sapiens R-HSA-167246
SRT	Formation of HIV-1 elongation complex containing HIV-1 Tat Homo sapiens R-HSA-167200
SRT	DNA Double-Strand Break Repair Homo sapiens R-HSA-5693532
SRT	mRNA decay by 5' to 3' exoribonuclease Homo sapiens R-HSA-430039
SRT	Processive synthesis on the lagging strand Homo sapiens R-HSA-69183
SRT	Transcription of the HIV genome Homo sapiens R-HSA-167172
SRT	Formation of HIV elongation complex in the absence of HIV Tat Homo sapiens R-HSA-167152
SRT	RNA Polymerase II Transcription Elongation Homo sapiens R-HSA-75955
SRT	Formation of RNA Pol II elongation complex Homo sapiens R-HSA-112382
SRT	RNA Polymerase II HIV Promoter Escape Homo sapiens R-HSA-167162
SRT	RNA Polymerase II Promoter Escape Homo sapiens R-HSA-73776
SRT	RNA Polymerase II Transcription Initiation And Promoter Clearance Homo sapiens R-HSA-76042
SRT	RNA Polymerase II Transcription Initiation Homo sapiens R-HSA-75953
SRT	RNA Polymerase II Transcription Pre-Initiation And Promoter Opening Homo sapiens R-HSA-73779
SRT	HIV Transcription Initiation Homo sapiens R-HSA-167161
SRT	Phosphorylation of CD3 and TCR zeta chains Homo sapiens R-HSA-202427
SRT	Post-Elongation Processing of Intronless pre-mRNA Homo sapiens R-HSA-112297
SRT	Processing of Capped Intronless Pre-mRNA Homo sapiens R-HSA-75067
SRT	Axonal growth inhibition (RHOA activation) Homo sapiens R-HSA-193634
SRT	Generation of second messenger molecules Homo sapiens R-HSA-202433
SRT	PD-1 signaling Homo sapiens R-HSA-389948
SRT	Attenuation phase Homo sapiens R-HSA-3371568
SRT	FGFR2 alternative splicing Homo sapiens R-HSA-6803529
SRT	Resolution of D-loop Structures through Synthesis-Dependent Strand Annealing (SDSA) Homo sapiens R-HSA-5693554
SRT	p75NTR regulates axonogenesis Homo sapiens R-HSA-193697
SRT	Synthesis, secretion, and deacylation of Ghrelin Homo sapiens R-HSA-422085
SRT	RNA Pol II CTD phosphorylation and interaction with CE Homo sapiens R-HSA-167160
SRT	RNA Pol II CTD phosphorylation and interaction with CE Homo sapiens R-HSA-77075
SRT	DNA metabolic process (GO:0006259)
SRT	DNA repair (GO:0006281)
SRT	DNA ligation (GO:0006266)
SRT	nucleotide-excision repair (GO:0006289)
SRT	antigen processing and presentation of exogenous peptide antigen via MHC class I, TAP-independent (GO:0002480)
SRT	antigen processing and presentation of peptide antigen via MHC class I (GO:0002474)
SRT	transcription-coupled nucleotide-excision repair (GO:0006283)
SRT	DNA synthesis involved in DNA repair (GO:0000731)
SRT	transcription from RNA polymerase II promoter (GO:0006366)
SRT	DNA replication (GO:0006260)
SRT	centromere complex assembly (GO:0034508)
SRT	positive regulation of protein localization to Cajal body (GO:1904871)
SRT	establishment of integrated proviral latency (GO:0075713)
SRT	regulation of nitrogen compound metabolic process (GO:0051171)
SRT	regulation of protein localization to Cajal body (GO:1904869)
SRT	immunoglobulin mediated immune response (GO:0016064)
SRT	regulation of mitotic cell cycle spindle assembly checkpoint (GO:0090266)
SRT	spermatogenesis (GO:0007283)
SRT	DNA replication-independent nucleosome assembly (GO:0006336)
SRT	DNA biosynthetic process (GO:0071897)
SRT	male gamete generation (GO:0048232)
SRT	negative regulation of cell cycle process (GO:0010948)
SRT	positive regulation of telomerase RNA localization to Cajal body (GO:1904874)
SRT	establishment of viral latency (GO:0019043)
SRT	positive regulation of establishment of protein localization to telomere (GO:1904851)
SRT	positive regulation of viral genome replication (GO:0045070)
SRT	nuclear import (GO:0051170)
SRT	RNA splicing (GO:0008380)
SRT	RNA export from nucleus (GO:0006405)
SRT	chromatin remodeling at centromere (GO:0031055)
SRT	G2 DNA damage checkpoint (GO:0031572)
SRT	positive regulation of nuclear-transcribed mRNA catabolic process, deadenylation-dependent decay (GO:1900153)
SRT	antigen processing and presentation of exogenous peptide antigen via MHC class II (GO:0019886)
SRT	antigen processing and presentation of exogenous peptide antigen (GO:0002478)
SRT	regulation of establishment of protein localization to telomere (GO:0070203)
SRT	antigen processing and presentation of peptide antigen via MHC class II (GO:0002495)
SRT	cellular response to epidermal growth factor stimulus (GO:0071364)
SRT	positive regulation of viral life cycle (GO:1903902)
SRT	DNA recombination (GO:0006310)
SRT	transcription, DNA-templated (GO:0006351)
SRT	regulation of telomerase RNA localization to Cajal body (GO:1904872)
SRT	DNA conformation change (GO:0071103)
SRT	positive regulation of protein localization to chromosome, telomeric region (GO:1904816)
SRT	synaptonemal complex assembly (GO:0007130)
SRT	synaptonemal complex organization (GO:0070193)
SRT	chromosome organization (GO:0051276)
SRT	positive regulation of angiogenesis (GO:0045766)
SRT	chromatin remodeling (GO:0006338)
SRT	histone exchange (GO:0043486)
SRT	positive regulation of vasculature development (GO:1904018)
SRT	protein exit from endoplasmic reticulum (GO:0032527)
SRT	DNA double-strand break processing (GO:0000729)
SRT	positive regulation of establishment of protein localization (GO:1904951)
SRT	protein retention in ER lumen (GO:0006621)
SRT	negative regulation of acute inflammatory response (GO:0002674)
SRT	regulation of mitotic spindle checkpoint (GO:1903504)
SRT	negative regulation of cell cycle phase transition (GO:1901988)
SRT_END	RNA Polymerase II Transcription Homo sapiens R-HSA-73857
SRT_END	Interferon gamma signaling Homo sapiens R-HSA-877300
SRT_END	mRNA 3'-end processing Homo sapiens R-HSA-72187
SRT_END	Post-Elongation Processing of Intron-Containing pre-mRNA Homo sapiens R-HSA-112296
SRT_END	Interferon alpha/beta signaling Homo sapiens R-HSA-909733
SRT_END	Toll-Like Receptors Cascades Homo sapiens R-HSA-168898
SRT_END	RNA splicing, via transesterification reactions with bulged adenosine as nucleophile (GO:0000377)
SRT_END	mRNA processing (GO:0006397)
SRT_END	mRNA splicing, via spliceosome (GO:0000398)
SRT_END	cellular response to interferon-gamma (GO:0071346)
SRT_END	interferon-gamma-mediated signaling pathway (GO:0060333)
SRT_END	DNA-templated transcription, termination (GO:0006353)
SRT_END	termination of RNA polymerase II transcription (GO:0006369)
SRT_END	mRNA transport (GO:0051028)
SRT_END	postreplication repair (GO:0006301)
SRT_END_STRO	negative regulation of RNA splicing (GO:0033119)
MCR	VEGFA-VEGFR2 Pathway Homo sapiens R-HSA-4420097
MCR	Innate Immune System Homo sapiens R-HSA-168249
MCR	Developmental Biology Homo sapiens R-HSA-1266738
MCR	Circadian Clock Homo sapiens R-HSA-400253
MCR	Dectin-2 family Homo sapiens R-HSA-5621480
MCR	Chemokine receptors bind chemokines Homo sapiens R-HSA-380108
MCR	NCAM signaling for neurite out-growth Homo sapiens R-HSA-375165
MCR	Regulation of actin dynamics for phagocytic cup formation Homo sapiens R-HSA-2029482
MCR	Signaling by EGFR Homo sapiens R-HSA-177929
MCR	Dissolution of Fibrin Clot Homo sapiens R-HSA-75205
MCR	Signaling by FGFR3 Homo sapiens R-HSA-5654741
MCR	Signaling by FGFR1 Homo sapiens R-HSA-5654736
MCR	Diseases of metabolism Homo sapiens R-HSA-5668914
MCR	NOTCH1 Intracellular Domain Regulates Transcription Homo sapiens R-HSA-2122947
MCR	trans-Golgi Network Vesicle Budding Homo sapiens R-HSA-199992
MCR	Clathrin derived vesicle budding Homo sapiens R-HSA-421837
MCR	CLEC7A/inflammasome pathway Homo sapiens R-HSA-5660668
MCR	Signaling by Interleukins Homo sapiens R-HSA-449147
MCR	ROS, RNS production in response to bacteria Homo sapiens R-HSA-1222556
MCR	Fcgamma receptor (FCGR) dependent phagocytosis Homo sapiens R-HSA-2029480
MCR	Lysosome Vesicle Biogenesis Homo sapiens R-HSA-432720
MCR	Golgi Associated Vesicle Biogenesis Homo sapiens R-HSA-432722
MCR	RHO GTPases Activate WASPs and WAVEs Homo sapiens R-HSA-5663213
MCR	Constitutive Signaling by NOTCH1 HD+PEST Domain Mutants Homo sapiens R-HSA-2894862
MCR	Signaling by NOTCH1 in Cancer Homo sapiens R-HSA-2644603
MCR	Signaling by NOTCH1 PEST Domain Mutants in Cancer Homo sapiens R-HSA-2644602
MCR	Constitutive Signaling by NOTCH1 PEST Domain Mutants Homo sapiens R-HSA-2644606
MCR	Signaling by NOTCH1 HD+PEST Domain Mutants in Cancer Homo sapiens R-HSA-2894858
MCR	Recruitment and ATM-mediated phosphorylation of repair and signaling proteins at DNA double strand breaks Homo sapiens R-HSA-5693565
MCR	DNA Double Strand Break Response Homo sapiens R-HSA-5693606
MCR	Cross-presentation of particulate exogenous antigens (phagosomes) Homo sapiens R-HSA-1236973
MCR	RAF-independent MAPK1/3 activation Homo sapiens R-HSA-112409
MCR	Pyrimidine salvage reactions Homo sapiens R-HSA-73614
MCR	Regulation of PLK1 Activity at G2/M Transition Homo sapiens R-HSA-2565942
MCR	granulocyte chemotaxis (GO:0071621)
MCR	regulation of phagocytosis (GO:0050764)
MCR	neutrophil chemotaxis (GO:0030593)
MCR	neutrophil migration (GO:1990266)
MCR	positive regulation of inflammatory response (GO:0050729)
MCR	positive regulation of defense response (GO:0031349)
MCR	positive regulation of phagocytosis (GO:0050766)
MCR	positive regulation of epidermal growth factor receptor signaling pathway (GO:0045742)
MCR	regulation of tumor necrosis factor-mediated signaling pathway (GO:0010803)
MCR	regulation of inflammatory response (GO:0050727)
MCR	positive regulation of response to external stimulus (GO:0032103)
MCR	positive regulation of reactive oxygen species biosynthetic process (GO:1903428)
MCR	positive regulation of NF-kappaB transcription factor activity (GO:0051092)
MCR	regulation of cytokine secretion (GO:0050707)
MCR	negative regulation of protein ubiquitination involved in ubiquitin-dependent protein catabolic process (GO:2000059)
MCR	regulation of tumor necrosis factor production (GO:0032680)
MCR	positive regulation of cellular amide metabolic process (GO:0034250)
MCR	positive regulation of intrinsic apoptotic signaling pathway (GO:2001244)
MCR	vesicle budding from membrane (GO:0006900)
MCR	positive regulation of cellular biosynthetic process (GO:0031328)
MCR	positive regulation of macromolecule metabolic process (GO:0010604)
MCR	inflammatory response (GO:0006954)
MCR	negative regulation of protein ubiquitination (GO:0031397)
MCR	negative regulation of ubiquitin-protein transferase activity (GO:0051444)
MCR	response to interferon-gamma (GO:0034341)
MCR	chemokine-mediated signaling pathway (GO:0070098)
MCR	nucleotide-binding domain, leucine rich repeat containing receptor signaling pathway (GO:0035872)
MCR	positive regulation of nitric oxide biosynthetic process (GO:0045429)
MCR	positive regulation of nitric oxide metabolic process (GO:1904407)
MCR	positive regulation of intracellular signal transduction (GO:1902533)
MCR	negative regulation of cytokine secretion (GO:0050710)
MCR	positive regulation of cellular protein metabolic process (GO:0032270)
MCR	cellular response to lipopolysaccharide (GO:0071222)
MCR	nucleic acid phosphodiester bond hydrolysis (GO:0090305)
MCR	leukocyte aggregation (GO:0070486)
MCR	regulation of interleukin-6 production (GO:0032675)
MCR	nucleotide-binding oligomerization domain containing signaling pathway (GO:0070423)
MCR	response to molecule of bacterial origin (GO:0002237)
MCR	negative regulation of NF-kappaB transcription factor activity (GO:0032088)
MCR	positive regulation of sequence-specific DNA binding transcription factor activity (GO:0051091)
MCR	positive regulation of tumor necrosis factor superfamily cytokine production (GO:1903557)
MCR	regulation of nitric oxide biosynthetic process (GO:0045428)
MCR	global genome nucleotide-excision repair (GO:0070911)
MCR	negative regulation of proteolysis involved in cellular protein catabolic process (GO:1903051)
MCR	regulation of heterotypic cell-cell adhesion (GO:0034114)
MCR	negative regulation of phagocytosis (GO:0050765)
MCR	positive regulation of interleukin-2 production (GO:0032743)
MCR	Arp2/3 complex-mediated actin nucleation (GO:0034314)
MCR	negative regulation of protein serine/threonine kinase activity (GO:0071901)
MCR	membrane raft organization (GO:0031579)
MCR	positive regulation of adaptive immune response based on somatic recombination of immune receptors built from immunoglobulin superfamily domains (GO:0002824)
MCR	RNA-dependent DNA biosynthetic process (GO:0006278)
MCR	regulation of interleukin-2 production (GO:0032663)
MCR	mitochondrial calcium ion transmembrane transport (GO:0006851)
MCR	MAPK cascade (GO:0000165)
MCR	response to lipopolysaccharide (GO:0032496)
MCR	regulation of cell proliferation (GO:0042127)
MCR	regulation of cytokine-mediated signaling pathway (GO:0001959)
MCR	defense response to Gram-negative bacterium (GO:0050829)
MCR	protein-DNA complex assembly (GO:0065004)
MCR	Notch signaling pathway (GO:0007219)
MCR	regulation of cellular amide metabolic process (GO:0034248)
MCR	negative regulation of sequence-specific DNA binding transcription factor activity (GO:0043433)
MCR	positive regulation of protein metabolic process (GO:0051247)
MCR	response to glucocorticoid (GO:0051384)
MCR	actin nucleation (GO:0045010)
MCR	positive regulation of JNK cascade (GO:0046330)
MCR	I-kappaB kinase/NF-kappaB signaling (GO:0007249)
MCR	modification-dependent macromolecule catabolic process (GO:0043632)
MCR	positive regulation of T-helper 1 type immune response (GO:0002827)
MCR	ribosomal subunit export from nucleus (GO:0000054)
MCR	PERK-mediated unfolded protein response (GO:0036499)
MCR	positive regulation of macromolecule biosynthetic process (GO:0010557)
MCR	regulation of protein ubiquitination involved in ubiquitin-dependent protein catabolic process (GO:2000058)
MCR	regulation of apoptotic signaling pathway (GO:2001233)
MCR	positive regulation of translation (GO:0045727)
MCR	DNA duplex unwinding (GO:0032508)
MCR	monocyte chemotaxis (GO:0002548)
MCR	activation of cysteine-type endopeptidase activity involved in apoptotic process (GO:0006919)
MCR	cellular response to low-density lipoprotein particle stimulus (GO:0071404)
MCR	regulation of viral entry into host cell (GO:0046596)
MCR	ERBB signaling pathway (GO:0038127)
MCR	negative regulation of macromolecule metabolic process (GO:0010605)
MCR	negative regulation of cellular process (GO:0048523)
MCR	negative regulation of MAP kinase activity (GO:0043407)
MCR	positive regulation of multicellular organismal process (GO:0051240)
MCR	RNA phosphodiester bond hydrolysis (GO:0090501)
MCR	cellular response to molecule of bacterial origin (GO:0071219)
MCR	nicotinamide nucleotide metabolic process (GO:0046496)
MCR	positive regulation of programmed cell death (GO:0043068)
MCR_STRO	EPHB-mediated forward signaling Homo sapiens R-HSA-3928662
MCR_STRO	mitochondrial electron transport, cytochrome c to oxygen (GO:0006123)
MCR_END	Negative regulation of MAPK pathway Homo sapiens R-HSA-5675221
MCR_END	IRAK2 mediated activation of TAK1 complex upon TLR7/8 or 9 stimulation Homo sapiens R-HSA-975163
MCR_END	IRAK2 mediated activation of TAK1 complex Homo sapiens R-HSA-937042
MCR_END	Diseases of carbohydrate metabolism Homo sapiens R-HSA-5663084
MCR_END	Myoclonic epilepsy of Lafora Homo sapiens R-HSA-3785653
MCR_END	Glycogen storage diseases Homo sapiens R-HSA-3229121
MCR_END	Signaling by TGF-beta Receptor Complex Homo sapiens R-HSA-170834
MCR_END	Constitutive Signaling by Ligand-Responsive EGFR Cancer Variants Homo sapiens R-HSA-1236382
MCR_END	Signaling by Ligand-Responsive EGFR Variants in Cancer Homo sapiens R-HSA-5637815
MCR_END	Signaling by EGFR in Cancer Homo sapiens R-HSA-1643713
MCR_END	Interleukin-1 signaling Homo sapiens R-HSA-446652
MCR_END	Regulation of TNFR1 signaling Homo sapiens R-HSA-5357905
MCR_END	Membrane binding and targetting of GAG proteins Homo sapiens R-HSA-174490
MCR_END	Synthesis And Processing Of GAG, GAGPOL Polyproteins Homo sapiens R-HSA-174495
MCR_END	Downregulation of ERBB2:ERBB3 signaling Homo sapiens R-HSA-1358803
MCR_END	Receptor-ligand binding initiates the second proteolytic cleavage of Notch receptor Homo sapiens R-HSA-156988
MCR_END	Regulation of Hypoxia-inducible Factor (HIF) by oxygen Homo sapiens R-HSA-1234174
MCR_END	Cellular response to hypoxia Homo sapiens R-HSA-2262749
MCR_END	Regulation of innate immune responses to cytosolic DNA Homo sapiens R-HSA-3134975
MCR_END	Association of licensing factors with the pre-replicative complex Homo sapiens R-HSA-69298
MCR_END	Constitutive Signaling by NOTCH1 HD Domain Mutants Homo sapiens R-HSA-2691232
MCR_END	Signaling by NOTCH1 HD Domain Mutants in Cancer Homo sapiens R-HSA-2691230
MCR_END	Glycogen synthesis Homo sapiens R-HSA-3322077
MCR_END	TNF signaling Homo sapiens R-HSA-75893
MCR_END	Signaling by ERBB2 Homo sapiens R-HSA-1227986
MCR_END	Activation of IRF3/IRF7 mediated by TBK1/IKK epsilon Homo sapiens R-HSA-936964
MCR_END	Fc epsilon receptor (FCERI) signaling Homo sapiens R-HSA-2454202
MCR_END	Immune System Homo sapiens R-HSA-168256
MCR_END	Signaling by NOTCH2 Homo sapiens R-HSA-1980145
MCR_END	SMAD2/SMAD3:SMAD4 heterotrimer regulates transcription Homo sapiens R-HSA-2173796
MCR_END	Regulation of TP53 Activity through Methylation Homo sapiens R-HSA-6804760
MCR_END	Translesion Synthesis by POLH Homo sapiens R-HSA-110320
MCR_END	Death Receptor Signalling Homo sapiens R-HSA-73887
MCR_END	Amyloid fiber formation Homo sapiens R-HSA-977225
MCR_END	NOTCH2 Activation and Transmission of Signal to the Nucleus Homo sapiens R-HSA-2979096
MCR_END	Regulation of FZD by ubiquitination Homo sapiens R-HSA-4641263
MCR_END	TRAF6 Mediated Induction of proinflammatory cytokines Homo sapiens R-HSA-168180
MCR_END	Downregulation of SMAD2/3:SMAD4 transcriptional activity Homo sapiens R-HSA-2173795
MCR_END	FCERI mediated MAPK activation Homo sapiens R-HSA-2871796
MCR_END	IKK complex recruitment mediated by RIP1 Homo sapiens R-HSA-937041
MCR_END	Signaling by SCF-KIT Homo sapiens R-HSA-1433557
MCR_END	MAP kinase activation in TLR cascade Homo sapiens R-HSA-450294
MCR_END	Deactivation of the beta-catenin transactivating complex Homo sapiens R-HSA-3769402
MCR_END	Downstream signaling of activated FGFR2 Homo sapiens R-HSA-5654696
MCR_END	Downstream signaling of activated FGFR4 Homo sapiens R-HSA-5654716
MCR_END	Downstream signaling of activated FGFR3 Homo sapiens R-HSA-5654708
MCR_END	Signaling by ERBB4 Homo sapiens R-HSA-1236394
MCR_END	DAP12 interactions Homo sapiens R-HSA-2172127
MCR_END	Signaling by FGFR4 Homo sapiens R-HSA-5654743
MCR_END	Downstream signaling of activated FGFR1 Homo sapiens R-HSA-5654687
MCR_END	Signaling by FGFR2 Homo sapiens R-HSA-5654738
MCR_END	Toll Like Receptor 10 (TLR10) Cascade Homo sapiens R-HSA-168142
MCR_END	Toll Like Receptor 5 (TLR5) Cascade Homo sapiens R-HSA-168176
MCR_END	MyD88 cascade initiated on plasma membrane Homo sapiens R-HSA-975871
MCR_END	Transcriptional activity of SMAD2/SMAD3:SMAD4 heterotrimer Homo sapiens R-HSA-2173793
MCR_END	TRAF6 mediated induction of NFkB and MAP kinases upon TLR7/8 or 9 activation Homo sapiens R-HSA-975138
MCR_END	Signaling by FGFR Homo sapiens R-HSA-190236
MCR_END	MyD88 dependent cascade initiated on endosome Homo sapiens R-HSA-975155
MCR_END	Toll Like Receptor 7/8 (TLR7/8) Cascade Homo sapiens R-HSA-168181
MCR_END	Downstream signal transduction Homo sapiens R-HSA-186763
MCR_END	Negative regulation of FGFR3 signaling Homo sapiens R-HSA-5654732
MCR_END	DAP12 signaling Homo sapiens R-HSA-2424491
MCR_END	NGF signalling via TRKA from the plasma membrane Homo sapiens R-HSA-187037
MCR_END	Activated NOTCH1 Transmits Signal to the Nucleus Homo sapiens R-HSA-2122948
MCR_END	Toll Like Receptor 9 (TLR9) Cascade Homo sapiens R-HSA-168138
MCR_END	Cytokine Signaling in Immune system Homo sapiens R-HSA-1280215
MCR_END	Negative regulation of FGFR4 signaling Homo sapiens R-HSA-5654733
MCR_END	Oxidative Stress Induced Senescence Homo sapiens R-HSA-2559580
MCR_END	Oncogene Induced Senescence Homo sapiens R-HSA-2559585
MCR_END	Negative regulation of FGFR1 signaling Homo sapiens R-HSA-5654726
MCR_END	MyD88:Mal cascade initiated on plasma membrane Homo sapiens R-HSA-166058
MCR_END	Toll Like Receptor TLR1:TLR2 Cascade Homo sapiens R-HSA-168179
MCR_END	Toll Like Receptor TLR6:TLR2 Cascade Homo sapiens R-HSA-168188
MCR_END	Toll Like Receptor 2 (TLR2) Cascade Homo sapiens R-HSA-181438
MCR_END	Negative regulation of FGFR2 signaling Homo sapiens R-HSA-5654727
MCR_END	Signaling by PDGF Homo sapiens R-HSA-186797
MCR_END	MyD88-independent TLR3/TLR4 cascade Homo sapiens R-HSA-166166
MCR_END	Toll Like Receptor 3 (TLR3) Cascade Homo sapiens R-HSA-168164
MCR_END	TRIF-mediated TLR3/TLR4 signaling Homo sapiens R-HSA-937061
MCR_END	Regulation of TP53 Degradation Homo sapiens R-HSA-6804757
MCR_END	Fanconi Anemia Pathway Homo sapiens R-HSA-6783310
MCR_END	Regulation of TP53 Expression and Degradation Homo sapiens R-HSA-6806003
MCR_END	RIG-I/MDA5 mediated induction of IFN-alpha/beta pathways Homo sapiens R-HSA-168928
MCR_END	Signalling by NGF Homo sapiens R-HSA-166520
MCR_END	Activated TLR4 signalling Homo sapiens R-HSA-166054
MCR_END	cellular response to tumor necrosis factor (GO:0071356)
MCR_END	ribosomal large subunit assembly (GO:0000027)
MCR_END	cellular response to cytokine stimulus (GO:0071345)
MCR_END	positive regulation of ERBB signaling pathway (GO:1901186)
MCR_END	endoplasmic reticulum mannose trimming (GO:1904380)
MCR_END	negative regulation of type I interferon production (GO:0032480)
MCR_END	entry of bacterium into host cell (GO:0035635)
MCR_END	antimicrobial humoral immune response mediated by antimicrobial peptide (GO:0061844)
MCR_END	regulation of necrotic cell death (GO:0010939)
MCR_END	positive regulation of apoptotic process (GO:0043065)
MCR_END	protein alpha-1,2-demannosylation (GO:0036508)
MCR_END	cytoplasmic pattern recognition receptor signaling pathway (GO:0002753)
MCR_END	regulation of translational initiation in response to stress (GO:0043558)
MCR_END	ERBB2 signaling pathway (GO:0038128)
MCR_END	regulation of necroptotic process (GO:0060544)
MCR_END	regulation of I-kappaB kinase/NF-kappaB signaling (GO:0043122)
MCR_END	Fc-epsilon receptor signaling pathway (GO:0038095)
MCR_END	Fc receptor signaling pathway (GO:0038093)
MCR_END	glucan biosynthetic process (GO:0009250)
MCR_END	glycogen biosynthetic process (GO:0005978)
MCR_END	error-prone translesion synthesis (GO:0042276)
MCR_END	negative regulation of actin filament polymerization (GO:0030837)
MCR_END	nucleotide-excision repair, DNA duplex unwinding (GO:0000717)
MCR_END	negative regulation of viral transcription (GO:0032897)
MCR_END	nucleotide-excision repair, DNA damage recognition (GO:0000715)
MCR_END	positive regulation of I-kappaB kinase/NF-kappaB signaling (GO:0043123)
MCR_END	nucleotide-excision repair, DNA incision (GO:0033683)
MCR_END	negative regulation of programmed cell death (GO:0043069)
MCR_END	negative regulation of transcription from RNA polymerase II promoter (GO:0000122)
MCR_END	response to endoplasmic reticulum stress (GO:0034976)
MCR_END_STRO	maturation of LSU-rRNA (GO:0000470)
MCR_SRT	RHO GTPases Activate Rhotekin and Rhophilins Homo sapiens R-HSA-5666185
MCR_SRT	Synthesis of 5-eicosatetraenoic acids Homo sapiens R-HSA-2142688
MCR_SRT	Processing of DNA double-strand break ends Homo sapiens R-HSA-5693607
MCR_SRT	Integration of provirus Homo sapiens R-HSA-162592
MCR_SRT	HDR through Homologous Recombination (HR) or Single Strand Annealing (SSA) Homo sapiens R-HSA-5693567
MCR_SRT	maturation of SSU-rRNA from tricistronic rRNA transcript (SSU-rRNA, 5.8S rRNA, LSU-rRNA) (GO:0000462)
MCR_SRT	maturation of SSU-rRNA (GO:0030490)
MCR_SRT	regulation of signal transduction by p53 class mediator (GO:1901796)
MCR_SRT	positive regulation of signal transduction by p53 class mediator (GO:1901798)
MCR_SRT	regulation of cell cycle (GO:0051726)
MCR_SRT	positive regulation of endocytosis (GO:0045807)
MCR_SRT	positive regulation of tumor necrosis factor production (GO:0032760)
MCR_SRT	regulation of cell cycle arrest (GO:0071156)
MCR_SRT	cellular response to fibroblast growth factor stimulus (GO:0044344)
MCR_SRT	positive regulation of DNA biosynthetic process (GO:2000573)
MCR_SRT	DNA damage response, signal transduction by p53 class mediator (GO:0030330)
MCR_SRT	regulation of viral genome replication (GO:0045069)
MCR_SRT_END	Downregulation of ERBB4 signaling Homo sapiens R-HSA-1253288
MCR_SRT_END	PTK6 Regulates RTKs and Their Effectors AKT1 and DOK1 Homo sapiens R-HSA-8849469
MCR_SRT_END	Gap-filling DNA repair synthesis and ligation in GG-NER Homo sapiens R-HSA-5696397
MCR_SRT_END	EGFR downregulation Homo sapiens R-HSA-182971
MCR_SRT_END	Translesion synthesis by REV1 Homo sapiens R-HSA-110312
MCR_SRT_END	TRAF6 mediated induction of TAK1 complex Homo sapiens R-HSA-937072
MCR_SRT_END	Recognition of DNA damage by PCNA-containing replication complex Homo sapiens R-HSA-110314
MCR_SRT_END	Translesion synthesis by POLK Homo sapiens R-HSA-5655862
MCR_SRT_END	Translesion synthesis by POLI Homo sapiens R-HSA-5656121
MCR_SRT_END	Translesion synthesis by Y family DNA polymerases bypasses lesions on DNA template Homo sapiens R-HSA-110313
MCR_SRT_END	Dual Incision in GG-NER Homo sapiens R-HSA-5696400
MCR_SRT_END	rRNA modification in the nucleus Homo sapiens R-HSA-6790901
MCR_SRT_END	HDR through Homologous Recombination (HRR) Homo sapiens R-HSA-5685942
MCR_SRT_END	DNA Damage Bypass Homo sapiens R-HSA-73893
MCR_SRT_END	Cellular Senescence Homo sapiens R-HSA-2559583
MCR_SRT_END	HIV Life Cycle Homo sapiens R-HSA-162587
MCR_SRT_END	Late Phase of HIV Life Cycle Homo sapiens R-HSA-162599
MCR_SRT_END	Cleavage of Growing Transcript in the Termination Region Homo sapiens R-HSA-109688
MCR_SRT_END	RNA Polymerase II Transcription Termination Homo sapiens R-HSA-73856
MCR_SRT_END	Post-Elongation Processing of the Transcript Homo sapiens R-HSA-76044
MCR_SRT_END	Gap-filling DNA repair synthesis and ligation in TC-NER Homo sapiens R-HSA-6782210
MCR_SRT_END	Dual incision in TC-NER Homo sapiens R-HSA-6782135
MCR_SRT_END	error-free translesion synthesis (GO:0070987)
MCR_SRT_END	regulation of translation (GO:0006417)
MCR_SRT_END	positive regulation of cell cycle arrest (GO:0071158)
MCR_SRT_END	nucleotide-excision repair, DNA gap filling (GO:0006297)
MCR_SRT_END	translesion synthesis (GO:0019985)
MCR_SRT_END	DNA damage response, signal transduction by p53 class mediator resulting in cell cycle arrest (GO:0006977)
MCR_SRT_END	signal transduction involved in mitotic G1 DNA damage checkpoint (GO:0072431)
MCR_SRT_END	nucleotide-excision repair, DNA incision, 5'-to lesion (GO:0006296)
MCR_SRT_END	RNA transport (GO:0050658)
MCR_SRT_END_STRO	ribosomal large subunit biogenesis (GO:0042273)
MYD	Signaling by Robo receptor Homo sapiens R-HSA-376176
MYD	Antigen processing: Ubiquitination & Proteasome degradation Homo sapiens R-HSA-983168
MYD	Synthesis and interconversion of nucleotide di- and triphosphates Homo sapiens R-HSA-499943
MYD	Pyruvate metabolism Homo sapiens R-HSA-70268
MYD	Pyruvate metabolism and Citric Acid (TCA) cycle Homo sapiens R-HSA-71406
MYD	regulation of mitochondrial membrane potential (GO:0051881)
MYD	negative regulation of canonical Wnt signaling pathway (GO:0090090)
MYD	ubiquitin-dependent protein catabolic process (GO:0006511)
MYD	regulation of protein dephosphorylation (GO:0035304)
MYD	regulation of primary metabolic process (GO:0080090)
MYD	positive regulation of ubiquitin-protein transferase activity (GO:0051443)
MYD	regulation of canonical Wnt signaling pathway (GO:0060828)
MYD	detection of calcium ion (GO:0005513)
MYD	proteasomal ubiquitin-independent protein catabolic process (GO:0010499)
MYD	positive regulation of dephosphorylation (GO:0035306)
MYD	positive regulation of receptor activity (GO:2000273)
MYD	negative regulation of peptidyl-threonine phosphorylation (GO:0010801)
MYD	regulation of cyclic nucleotide metabolic process (GO:0030799)
MYD	regulation of cyclic-nucleotide phosphodiesterase activity (GO:0051342)
MYD	proteasomal protein catabolic process (GO:0010498)
MYD	regulation of protein modification process (GO:0031399)
MYD	mitotic G2 DNA damage checkpoint (GO:0007095)
MYD	regulation of ATP biosynthetic process (GO:2001169)
MYD	positive regulation of ryanodine-sensitive calcium-release channel activity (GO:0060316)
MYD	substantia nigra development (GO:0021762)
MYD	proteasome-mediated ubiquitin-dependent protein catabolic process (GO:0043161)
MYD	negative regulation of protein phosphorylation (GO:0001933)
MYD	positive regulation of cyclic nucleotide biosynthetic process (GO:0030804)
MYD	regulation of ubiquitin-protein transferase activity (GO:0051438)
MYD	positive regulation of protein dephosphorylation (GO:0035307)
MYD	protein localization to vacuole (GO:0072665)
MYD	regulation of oxidative stress-induced cell death (GO:1903201)
MYD	positive regulation of protein modification process (GO:0031401)
MYD	regulation of autophagosome assembly (GO:2000785)
MYD	hydrogen peroxide metabolic process (GO:0042743)
MYD	negative regulation of oxidative stress-induced neuron death (GO:1903204)
MYD	negative regulation of cysteine-type endopeptidase activity involved in apoptotic process (GO:0043154)
MYD	positive regulation of protein autophosphorylation (GO:0031954)
MYD	actin polymerization or depolymerization (GO:0008154)
MYD	negative regulation of ryanodine-sensitive calcium-release channel activity (GO:0060315)
MYD	positive regulation by host of viral process (GO:0044794)
MYD	modulation by host of viral process (GO:0044788)
MYD	negative regulation of release of sequestered calcium ion into cytosol (GO:0051280)
MYD	mitotic G2/M transition checkpoint (GO:0044818)
MYD	apoptotic nuclear changes (GO:0030262)
MYD_STRO	Muscle contraction Homo sapiens R-HSA-397014
MYD_STRO	muscle contraction (GO:0006936)
MYD_END	Regulation of Insulin-like Growth Factor (IGF) transport and uptake by Insulin-like Growth Factor Binding Proteins (IGFBPs) Homo sapiens R-HSA-381426
MYD_END	positive regulation of purine nucleotide biosynthetic process (GO:1900373)
MYD_END	positive regulation of ATP biosynthetic process (GO:2001171)
MYD_END	viral life cycle (GO:0019058)
MYD_END	regulation of neuron death (GO:1901214)
MYD_END	regulation of cAMP biosynthetic process (GO:0030817)
MYD_END	positive regulation of protein modification by small protein conjugation or removal (GO:1903322)
MYD_END	negative regulation of autophagosome assembly (GO:1902902)
MYD_END	macroautophagy (GO:0016236)
MYD_END_STRO	positive regulation of ATPase activity (GO:0032781)
MYD_SRT	Cell Cycle Homo sapiens R-HSA-1640170
MYD_SRT	Cell Cycle, Mitotic Homo sapiens R-HSA-69278
MYD_SRT	Prefoldin mediated transfer of substrate to CCT/TriC Homo sapiens R-HSA-389957
MYD_SRT	Nucleotide Excision Repair Homo sapiens R-HSA-5696398
MYD_SRT	Sensing of DNA Double Strand Breaks Homo sapiens R-HSA-5693548
MYD_SRT	Regulation of TP53 Activity through Phosphorylation Homo sapiens R-HSA-6804756
MYD_SRT	RHO GTPases Activate Formins Homo sapiens R-HSA-5663220
MYD_SRT_STRO	regulation of ATPase activity (GO:0043462)
MYD_MCR	mTORC1-mediated signalling Homo sapiens R-HSA-166208
MYD_MCR	Cross-presentation of soluble exogenous antigens (endosomes) Homo sapiens R-HSA-1236978
MYD_MCR	Insulin receptor signalling cascade Homo sapiens R-HSA-74751
MYD_MCR	Signaling by Insulin receptor Homo sapiens R-HSA-74752
MYD_MCR	Axon guidance Homo sapiens R-HSA-422475
MYD_MCR	G2/M Checkpoints Homo sapiens R-HSA-69481
MYD_MCR	Apoptosis Homo sapiens R-HSA-109581
MYD_MCR	Programmed Cell Death Homo sapiens R-HSA-5357801
MYD_MCR	mTOR signalling Homo sapiens R-HSA-165159
MYD_MCR	Class I MHC mediated antigen processing & presentation Homo sapiens R-HSA-983169
MYD_MCR	PKB-mediated events Homo sapiens R-HSA-109703
MYD_MCR	ARMS-mediated activation Homo sapiens R-HSA-170984
MYD_MCR	Signalling to p38 via RIT and RIN Homo sapiens R-HSA-187706
MYD_MCR	Formation of Incision Complex in GG-NER Homo sapiens R-HSA-5696395
MYD_MCR	Frs2-mediated activation Homo sapiens R-HSA-170968
MYD_MCR	MAPK1/MAPK3 signaling Homo sapiens R-HSA-5684996
MYD_MCR	Prolonged ERK activation events Homo sapiens R-HSA-169893
MYD_MCR	Interleukin receptor SHC signaling Homo sapiens R-HSA-912526
MYD_MCR	Signalling to RAS Homo sapiens R-HSA-167044
MYD_MCR	VEGFR2 mediated cell proliferation Homo sapiens R-HSA-5218921
MYD_MCR	Signaling by VEGF Homo sapiens R-HSA-194138
MYD_MCR	Interleukin-2 signaling Homo sapiens R-HSA-451927
MYD_MCR	Signalling to ERKs Homo sapiens R-HSA-187687
MYD_MCR	Uptake and function of diphtheria toxin Homo sapiens R-HSA-5336415
MYD_MCR	Interleukin-3, 5 and GM-CSF signaling Homo sapiens R-HSA-512988
MYD_MCR	Diseases of signal transduction Homo sapiens R-HSA-5663202
MYD_MCR	regulation of cellular ketone metabolic process (GO:0010565)
MYD_MCR	regulation of cellular amine metabolic process (GO:0033238)
MYD_MCR	regulation of cellular amino acid metabolic process (GO:0006521)
MYD_MCR	regulation of G2/M transition of mitotic cell cycle (GO:0010389)
MYD_MCR	non-canonical Wnt signaling pathway (GO:0035567)
MYD_MCR	NIK/NF-kappaB signaling (GO:0038061)
MYD_MCR	negative regulation of Wnt signaling pathway (GO:0030178)
MYD_MCR	proteolysis involved in cellular protein catabolic process (GO:0051603)
MYD_MCR	positive regulation of Wnt signaling pathway (GO:0030177)
MYD_MCR	cellular iron ion homeostasis (GO:0006879)
MYD_MCR	positive regulation of hydrolase activity (GO:0051345)
MYD_MCR	protein deubiquitination (GO:0016579)
MYD_MCR	carbohydrate catabolic process (GO:0016052)
MYD_MCR_STRO	cellular respiration (GO:0045333)
MYD_MCR_END	CLEC7A (Dectin-1) signaling Homo sapiens R-HSA-5607764
MYD_MCR_END	IGF1R signaling cascade Homo sapiens R-HSA-2428924
MYD_MCR_END	Signaling by Type 1 Insulin-like Growth Factor 1 Receptor (IGF1R) Homo sapiens R-HSA-2404192
MYD_MCR_END	IRS-related events triggered by IGF1R Homo sapiens R-HSA-2428928
MYD_MCR_END	MAPK family signaling cascades Homo sapiens R-HSA-5683057
MYD_MCR_END	IRS-mediated signalling Homo sapiens R-HSA-112399
MYD_MCR_END	DNA Replication Pre-Initiation Homo sapiens R-HSA-69002
MYD_MCR_END	M/G1 Transition Homo sapiens R-HSA-68874
MYD_MCR_END	C-type lectin receptors (CLRs) Homo sapiens R-HSA-5621481
MYD_MCR_END	Beta-catenin independent WNT signaling Homo sapiens R-HSA-3858494
MYD_MCR_END	FCERI mediated NF-kB activation Homo sapiens R-HSA-2871837
MYD_MCR_END	G2/M Transition Homo sapiens R-HSA-69275
MYD_MCR_END	Mitotic G2-G2/M phases Homo sapiens R-HSA-453274
MYD_MCR_END	Pink/Parkin Mediated Mitophagy Homo sapiens R-HSA-5205685
MYD_MCR_END	Mitophagy Homo sapiens R-HSA-5205647
MYD_MCR_END	DNA Damage Recognition in GG-NER Homo sapiens R-HSA-5696394
MYD_MCR_END	p75NTR recruits signalling complexes Homo sapiens R-HSA-209543
MYD_MCR_END	Downregulation of TGF-beta receptor signaling Homo sapiens R-HSA-2173788
MYD_MCR_END	GRB2 events in EGFR signaling Homo sapiens R-HSA-179812
MYD_MCR_END	SHC1 events in EGFR signaling Homo sapiens R-HSA-180336
MYD_MCR_END	SOS-mediated signalling Homo sapiens R-HSA-112412
MYD_MCR_END	SHC1 events in ERBB4 signaling Homo sapiens R-HSA-1250347
MYD_MCR_END	RAF/MAP kinase cascade Homo sapiens R-HSA-5673001
MYD_MCR_END	FRS-mediated FGFR2 signaling Homo sapiens R-HSA-5654700
MYD_MCR_END	FRS-mediated FGFR4 signaling Homo sapiens R-HSA-5654712
MYD_MCR_END	FRS-mediated FGFR3 signaling Homo sapiens R-HSA-5654706
MYD_MCR_END	FRS-mediated FGFR1 signaling Homo sapiens R-HSA-5654693
MYD_MCR_END	Downstream signaling events of B Cell Receptor (BCR) Homo sapiens R-HSA-1168372
MYD_MCR_END	Signaling by Leptin Homo sapiens R-HSA-2586552
MYD_MCR_END	NRIF signals cell death from the nucleus Homo sapiens R-HSA-205043
MYD_MCR_END	Signaling by the B Cell Receptor (BCR) Homo sapiens R-HSA-983705
MYD_MCR_END	cellular response to hypoxia (GO:0071456)
MYD_MCR_END	regulation of ubiquitin-protein ligase activity involved in mitotic cell cycle (GO:0051439)
MYD_MCR_END	regulation of transcription from RNA polymerase II promoter in response to stress (GO:0043618)
MYD_MCR_END	SCF-dependent proteasomal ubiquitin-dependent protein catabolic process (GO:0031146)
MYD_MCR_END	regulation of hematopoietic progenitor cell differentiation (GO:1901532)
MYD_MCR_END	regulation of transcription from RNA polymerase II promoter in response to hypoxia (GO:0061418)
MYD_MCR_END	interleukin-1-mediated signaling pathway (GO:0070498)
MYD_MCR_END	regulation of stem cell differentiation (GO:2000736)
MYD_MCR_END	pyruvate metabolic process (GO:0006090)
MYD_MCR_END	glycolytic process (GO:0006096)
MYD_MCR_END	ATP generation from ADP (GO:0006757)
MYD_MCR_END	positive regulation of protein ubiquitination (GO:0031398)
MYD_MCR_END	regulation of mRNA stability (GO:0043488)
MYD_MCR_END	gluconeogenesis (GO:0006094)
MYD_MCR_END	hexose biosynthetic process (GO:0019319)
MYD_MCR_END	iron ion homeostasis (GO:0055072)
MYD_MCR_END	regulation of protein ubiquitination (GO:0031396)
MYD_MCR_END	stimulatory C-type lectin receptor signaling pathway (GO:0002223)
MYD_MCR_END	entry into host cell (GO:0030260)
MYD_MCR_END	tumor necrosis factor-mediated signaling pathway (GO:0033209)
MYD_MCR_END	innate immune response activating cell surface receptor signaling pathway (GO:0002220)
MYD_MCR_END	cellular response to interleukin-1 (GO:0071347)
MYD_MCR_SRT	Mitotic Anaphase Homo sapiens R-HSA-68882
MYD_MCR_SRT	Mitotic Metaphase and Anaphase Homo sapiens R-HSA-2555396
MYD_MCR_SRT	M Phase Homo sapiens R-HSA-68886
MYD_MCR_SRT	Cooperation of Prefoldin and TriC/CCT in actin and tubulin folding Homo sapiens R-HSA-389958
MYD_MCR_SRT	Separation of Sister Chromatids Homo sapiens R-HSA-2467813
MYD_MCR_SRT	Post-chaperonin tubulin folding pathway Homo sapiens R-HSA-389977
MYD_MCR_SRT	Formation of tubulin folding intermediates by CCT/TriC Homo sapiens R-HSA-389960
MYD_MCR_SRT	Global Genome Nucleotide Excision Repair (GG-NER) Homo sapiens R-HSA-5696399
MYD_MCR_SRT	regulation of mitotic cell cycle phase transition (GO:1901990)
MYD_MCR_SRT	antigen processing and presentation of exogenous peptide antigen via MHC class I, TAP-dependent (GO:0002479)
MYD_MCR_SRT	antigen processing and presentation of exogenous peptide antigen via MHC class I (GO:0042590)
MYD_MCR_SRT	regulation of ubiquitin protein ligase activity (GO:1904666)
MYD_MCR_SRT_END	Antigen processing-Cross presentation Homo sapiens R-HSA-1236975
MYD_MCR_SRT_END	Cell Cycle Checkpoints Homo sapiens R-HSA-69620
MYD_MCR_SRT_END	DNA Replication Homo sapiens R-HSA-69306
MYD_MCR_SRT_END	APC/C:Cdc20 mediated degradation of Cyclin B Homo sapiens R-HSA-174048
MYD_MCR_SRT_END	APC-Cdc20 mediated degradation of Nek2A Homo sapiens R-HSA-179409
MYD_MCR_SRT_END	NF-kB is activated and signals survival Homo sapiens R-HSA-209560
MYD_MCR_SRT_END	HSF1 activation Homo sapiens R-HSA-3371511
MYD_MCR_SRT_END	p75NTR signals via NF-kB Homo sapiens R-HSA-193639
MYD_MCR_SRT_END	anaphase-promoting complex-dependent catabolic process (GO:0031145)
MYD_MCR_SRT_END	negative regulation of mitotic cell cycle phase transition (GO:1901991)
MYD_MCR_SRT_END	protein stabilization (GO:0050821)
MYD_MCR_SRT_END	neutrophil activation involved in immune response (GO:0002283)
MYD_MCR_SRT_END	neutrophil degranulation (GO:0043312)
MYD_MCR_SRT_END	neutrophil mediated immunity (GO:0002446)
MYD_MCR_SRT_END	regulation of apoptotic process (GO:0042981)
LEY	Elastic fibre formation Homo sapiens R-HSA-1566948
LEY	Cell-extracellular matrix interactions Homo sapiens R-HSA-446353
LEY	Hemostasis Homo sapiens R-HSA-109582
LEY	Extracellular matrix organization Homo sapiens R-HSA-1474244
LEY	negative regulation of protein catabolic process (GO:0042177)
LEY	homotypic cell-cell adhesion (GO:0034109)
LEY	elastic fiber assembly (GO:0048251)
LEY	positive regulation of cyclic nucleotide metabolic process (GO:0030801)
LEY	regulation of multicellular organism growth (GO:0040014)
LEY	removal of superoxide radicals (GO:0019430)
LEY	cellular response to superoxide (GO:0071451)
LEY	regulation of glycogen biosynthetic process (GO:0005979)
LEY_END	positive regulation of activated T cell proliferation (GO:0042104)
LEY_SRT	Basigin interactions Homo sapiens R-HSA-210991
LEY_SRT	mRNA Splicing - Minor Pathway Homo sapiens R-HSA-72165
LEY_MCR_STRO	EPH-Ephrin signaling Homo sapiens R-HSA-2682334
LEY_MCR_STRO	aerobic respiration (GO:0009060)
LEY_MCR_END	Negative regulators of RIG-I/MDA5 signaling Homo sapiens R-HSA-936440
LEY_MCR_SRT_END	ribosomal small subunit assembly (GO:0000028)
LEY_MCR_SRT_END	ribosome assembly (GO:0042255)
LEY_MCR_SRT_END	ribonucleoprotein complex assembly (GO:0022618)
LEY_MCR_SRT_END	ribosomal small subunit biogenesis (GO:0042274)
LEY_MYD	Platelet activation, signaling and aggregation Homo sapiens R-HSA-76002
LEY_MYD	Molecules associated with elastic fibres Homo sapiens R-HSA-2129379
LEY_MYD	Macroautophagy Homo sapiens R-HSA-1632852
LEY_MYD	PTK6 Regulates Cell Cycle Homo sapiens R-HSA-8849470
LEY_MYD	platelet degranulation (GO:0002576)
LEY_MYD	regulated exocytosis (GO:0045055)
LEY_MYD	platelet aggregation (GO:0070527)
LEY_MYD	regulation of muscle contraction (GO:0006937)
LEY_MYD	regulation of muscle system process (GO:0090257)
LEY_MYD	regulation of cell communication by electrical coupling involved in cardiac conduction (GO:1901844)
LEY_MYD	mitochondrial respiratory chain complex IV assembly (GO:0033617)
LEY_MYD	mitochondrial respiratory chain complex IV biogenesis (GO:0097034)
LEY_MYD_STRO	RHO GTPases activate PAKs Homo sapiens R-HSA-5627123
LEY_MYD_STRO	Sema4D in semaphorin signaling Homo sapiens R-HSA-400685
LEY_MYD_STRO	Semaphorin interactions Homo sapiens R-HSA-373755
LEY_MYD_END_STRO	Complex I biogenesis Homo sapiens R-HSA-6799198
LEY_MYD_END_STRO	mitochondrial electron transport, NADH to ubiquinone (GO:0006120)
LEY_MYD_MCR	Metabolism of polyamines Homo sapiens R-HSA-351202
LEY_MYD_MCR	Signaling by Wnt Homo sapiens R-HSA-195721
LEY_MYD_MCR	Signaling by Hedgehog Homo sapiens R-HSA-5358351
LEY_MYD_MCR	Regulation of ornithine decarboxylase (ODC) Homo sapiens R-HSA-350562
LEY_MYD_MCR	TCF dependent signaling in response to WNT Homo sapiens R-HSA-201681
LEY_MYD_MCR	negative regulation of cell cycle arrest (GO:0071157)
LEY_MYD_MCR	glycolytic process through glucose-6-phosphate (GO:0061620)
LEY_MYD_MCR	canonical glycolysis (GO:0061621)
LEY_MYD_MCR	glucose catabolic process to pyruvate (GO:0061718)
LEY_MYD_MCR	positive regulation of canonical Wnt signaling pathway (GO:0090263)
LEY_MYD_MCR	positive regulation of cell cycle (GO:0045787)
LEY_MYD_MCR	glucose metabolic process (GO:0006006)
LEY_MYD_MCR	negative regulation of cytokine production (GO:0001818)
LEY_MYD_MCR_STRO	Smooth Muscle Contraction Homo sapiens R-HSA-445355
LEY_MYD_MCR_STRO	TP53 Regulates Metabolic Genes Homo sapiens R-HSA-5628897
LEY_MYD_MCR_STRO	RHO GTPases activate PKNs Homo sapiens R-HSA-5625740
LEY_MYD_MCR_STRO	Sema4D induced cell migration and growth-cone collapse Homo sapiens R-HSA-416572
LEY_MYD_MCR_STRO	RHO GTPases Activate ROCKs Homo sapiens R-HSA-5627117
LEY_MYD_MCR_END	SCF(Skp2)-mediated degradation of p27/p21 Homo sapiens R-HSA-187577
LEY_MYD_MCR_END	Cyclin E associated events during G1/S transition Homo sapiens R-HSA-69202
LEY_MYD_MCR_END	Cyclin A:Cdk2-associated events at S phase entry Homo sapiens R-HSA-69656
LEY_MYD_MCR_END	Ubiquitin-dependent degradation of Cyclin D1 Homo sapiens R-HSA-69229
LEY_MYD_MCR_END	Ubiquitin-dependent degradation of Cyclin D Homo sapiens R-HSA-75815
LEY_MYD_MCR_END	G1 Phase Homo sapiens R-HSA-69236
LEY_MYD_MCR_END	Cyclin D associated events in G1 Homo sapiens R-HSA-69231
LEY_MYD_MCR_END	GLI3 is processed to GLI3R by the proteasome Homo sapiens R-HSA-5610785
LEY_MYD_MCR_END	Degradation of GLI2 by the proteasome Homo sapiens R-HSA-5610783
LEY_MYD_MCR_END	Degradation of beta-catenin by the destruction complex Homo sapiens R-HSA-195253
LEY_MYD_MCR_END	Vpu mediated degradation of CD4 Homo sapiens R-HSA-180534
LEY_MYD_MCR_END	SCF-beta-TrCP mediated degradation of Emi1 Homo sapiens R-HSA-174113
LEY_MYD_MCR_END	AUF1 (hnRNP D0) binds and destabilizes mRNA Homo sapiens R-HSA-450408
LEY_MYD_MCR_END	MAPK6/MAPK4 signaling Homo sapiens R-HSA-5687128
LEY_MYD_MCR_END	NIK-->noncanonical NF-kB signaling Homo sapiens R-HSA-5676590
LEY_MYD_MCR_END	Degradation of GLI1 by the proteasome Homo sapiens R-HSA-5610780
LEY_MYD_MCR_END	Glucose metabolism Homo sapiens R-HSA-70326
LEY_MYD_MCR_END	Hedgehog 'off' state Homo sapiens R-HSA-5610787
LEY_MYD_MCR_END	Dectin-1 mediated noncanonical NF-kB signaling Homo sapiens R-HSA-5607761
LEY_MYD_MCR_END	Autodegradation of Cdh1 by Cdh1:APC/C Homo sapiens R-HSA-174084
LEY_MYD_MCR_END	Hedgehog 'on' state Homo sapiens R-HSA-5632684
LEY_MYD_MCR_END	Activation of NF-kappaB in B cells Homo sapiens R-HSA-1169091
LEY_MYD_MCR_END	Regulation of activated PAK-2p34 by proteasome mediated degradation Homo sapiens R-HSA-211733
LEY_MYD_MCR_END	CDK-mediated phosphorylation and removal of Cdc6 Homo sapiens R-HSA-69017
LEY_MYD_MCR_END	Regulation of Apoptosis Homo sapiens R-HSA-169911
LEY_MYD_MCR_END	Autodegradation of the E3 ubiquitin ligase COP1 Homo sapiens R-HSA-349425
LEY_MYD_MCR_END	p53-Independent DNA Damage Response Homo sapiens R-HSA-69610
LEY_MYD_MCR_END	p53-Independent G1/S DNA damage checkpoint Homo sapiens R-HSA-69613
LEY_MYD_MCR_END	Ubiquitin Mediated Degradation of Phosphorylated Cdc25A Homo sapiens R-HSA-69601
LEY_MYD_MCR_END	PCP/CE pathway Homo sapiens R-HSA-4086400
LEY_MYD_MCR_END	Vif-mediated degradation of APOBEC3G Homo sapiens R-HSA-180585
LEY_MYD_MCR_END	Stabilization of p53 Homo sapiens R-HSA-69541
LEY_MYD_MCR_END	Degradation of AXIN Homo sapiens R-HSA-4641257
LEY_MYD_MCR_END	Hh mutants that don't undergo autocatalytic processing are degraded by ERAD Homo sapiens R-HSA-5362768
LEY_MYD_MCR_END	Degradation of DVL Homo sapiens R-HSA-4641258
LEY_MYD_MCR_END	Hh mutants abrogate ligand secretion Homo sapiens R-HSA-5387390
LEY_MYD_MCR_END	CDT1 association with the CDC6:ORC:origin complex Homo sapiens R-HSA-68827
LEY_MYD_MCR_END	The role of GTSE1 in G2/M progression after G2 checkpoint Homo sapiens R-HSA-8852276
LEY_MYD_MCR_END	p53-Dependent G1/S DNA damage checkpoint Homo sapiens R-HSA-69580
LEY_MYD_MCR_END	p53-Dependent G1 DNA Damage Response Homo sapiens R-HSA-69563
LEY_MYD_MCR_END	Asymmetric localization of PCP proteins Homo sapiens R-HSA-4608870
LEY_MYD_MCR_END	Endosomal Sorting Complex Required For Transport (ESCRT) Homo sapiens R-HSA-917729
LEY_MYD_MCR_END	Hedgehog ligand biogenesis Homo sapiens R-HSA-5358346
LEY_MYD_MCR_END	G1/S DNA Damage Checkpoints Homo sapiens R-HSA-69615
LEY_MYD_MCR_END	Regulation of RAS by GAPs Homo sapiens R-HSA-5658442
LEY_MYD_MCR_END	Assembly of the pre-replicative complex Homo sapiens R-HSA-68867
LEY_MYD_MCR_END	Spry regulation of FGF signaling Homo sapiens R-HSA-1295596
LEY_MYD_MCR_END	MAP3K8 (TPL2)-dependent MAPK1/3 activation Homo sapiens R-HSA-5684264
LEY_MYD_MCR_END	Switching of origins to a post-replicative state Homo sapiens R-HSA-69052
LEY_MYD_MCR_END	Orc1 removal from chromatin Homo sapiens R-HSA-68949
LEY_MYD_MCR_END	TGF-beta receptor signaling activates SMADs Homo sapiens R-HSA-2173789
LEY_MYD_MCR_END	TCR signaling Homo sapiens R-HSA-202403
LEY_MYD_MCR_END	Removal of licensing factors from origins Homo sapiens R-HSA-69300
LEY_MYD_MCR_END	TNFR2 non-canonical NF-kB pathway Homo sapiens R-HSA-5668541
LEY_MYD_MCR_END	Oxygen-dependent proline hydroxylation of Hypoxia-inducible Factor Alpha Homo sapiens R-HSA-1234176
LEY_MYD_MCR_END	Regulation of DNA replication Homo sapiens R-HSA-69304
LEY_MYD_MCR_END	negative regulation of G2/M transition of mitotic cell cycle (GO:0010972)
LEY_MYD_MCR_END	positive regulation of ubiquitin protein ligase activity (GO:1904668)
LEY_MYD_MCR_END	regulation of hematopoietic stem cell differentiation (GO:1902036)
LEY_MYD_MCR_END	positive regulation of ubiquitin-protein ligase activity involved in regulation of mitotic cell cycle transition (GO:0051437)
LEY_MYD_MCR_END	positive regulation of protein ubiquitination involved in ubiquitin-dependent protein catabolic process (GO:2000060)
LEY_MYD_MCR_END	Wnt signaling pathway, planar cell polarity pathway (GO:0060071)
LEY_MYD_MCR_END	negative regulation of cell cycle G2/M phase transition (GO:1902750)
LEY_MYD_MCR_END	regulation of establishment of planar polarity (GO:0090175)
LEY_MYD_MCR_END	negative regulation of ubiquitin-protein ligase activity involved in mitotic cell cycle (GO:0051436)
LEY_MYD_MCR_END_STRO	Platelet degranulation Homo sapiens R-HSA-114608
LEY_MYD_MCR_END_STRO	Response to elevated platelet cytosolic Ca2+ Homo sapiens R-HSA-76005
LEY_MYD_MCR_END_STRO	Respiratory electron transport Homo sapiens R-HSA-611105
LEY_MYD_MCR_END_STRO	Respiratory electron transport, ATP synthesis by chemiosmotic coupling, and heat production by uncoupling proteins. Homo sapiens R-HSA-163200
LEY_MYD_MCR_END_STRO	The citric acid (TCA) cycle and respiratory electron transport Homo sapiens R-HSA-1428517
LEY_MYD_MCR_END_STRO	Glycolysis Homo sapiens R-HSA-70171
LEY_MYD_MCR_END_STRO	Gluconeogenesis Homo sapiens R-HSA-70263
LEY_MYD_MCR_END_STRO	NADH dehydrogenase complex assembly (GO:0010257)
LEY_MYD_MCR_END_STRO	mitochondrial respiratory chain complex I biogenesis (GO:0097031)
LEY_MYD_MCR_END_STRO	mitochondrial respiratory chain complex I assembly (GO:0032981)
LEY_MYD_MCR_SRT	APOBEC3G mediated resistance to HIV-1 infection Homo sapiens R-HSA-180689
LEY_MYD_MCR_SRT	Detoxification of Reactive Oxygen Species Homo sapiens R-HSA-3299685
LEY_MYD_MCR_SRT_STRO	RHO GTPases activate CIT Homo sapiens R-HSA-5625900
LEY_MYD_MCR_SRT_STRO	RHO GTPase Effectors Homo sapiens R-HSA-195258
LEY_MYD_MCR_SRT_STRO	Transcriptional Regulation by TP53 Homo sapiens R-HSA-3700989
LEY_MYD_MCR_SRT_STRO	interleukin-12-mediated signaling pathway (GO:0035722)
LEY_MYD_MCR_SRT_STRO	cellular response to interleukin-12 (GO:0071349)
LEY_MYD_MCR_SRT_END	G1/S Transition Homo sapiens R-HSA-69206
LEY_MYD_MCR_SRT_END	S Phase Homo sapiens R-HSA-69242
LEY_MYD_MCR_SRT_END	Cellular responses to stress Homo sapiens R-HSA-2262752
LEY_MYD_MCR_SRT_END	Host Interactions of HIV factors Homo sapiens R-HSA-162909
LEY_MYD_MCR_SRT_END	HIV Infection Homo sapiens R-HSA-162906
LEY_MYD_MCR_SRT_END	Mitotic G1-G1/S phases Homo sapiens R-HSA-453279
LEY_MYD_MCR_SRT_END	Regulation of APC/C activators between G1/S and early anaphase Homo sapiens R-HSA-176408
LEY_MYD_MCR_SRT_END	APC/C-mediated degradation of cell cycle proteins Homo sapiens R-HSA-174143
LEY_MYD_MCR_SRT_END	Regulation of mitotic cell cycle Homo sapiens R-HSA-453276
LEY_MYD_MCR_SRT_END	APC/C:Cdc20 mediated degradation of Securin Homo sapiens R-HSA-174154
LEY_MYD_MCR_SRT_END	APC/C:Cdh1 mediated degradation of Cdc20 and other APC/C:Cdh1 targeted proteins in late mitosis/early G1 Homo sapiens R-HSA-174178
LEY_MYD_MCR_SRT_END	Cdc20:Phospho-APC/C mediated degradation of Cyclin A Homo sapiens R-HSA-174184
LEY_MYD_MCR_SRT_END	APC:Cdc20 mediated degradation of cell cycle proteins prior to satisfation of the cell cycle checkpoint Homo sapiens R-HSA-179419
LEY_MYD_MCR_SRT_END	APC/C:Cdc20 mediated degradation of mitotic proteins Homo sapiens R-HSA-176409
LEY_MYD_MCR_SRT_END	Activation of APC/C and APC/C:Cdc20 mediated degradation of mitotic proteins Homo sapiens R-HSA-176814
LEY_MYD_MCR_SRT_END	Processing of Capped Intron-Containing Pre-mRNA Homo sapiens R-HSA-72203
LEY_MYD_MCR_SRT_END	Senescence-Associated Secretory Phenotype (SASP) Homo sapiens R-HSA-2559582
LEY_MYD_MCR_SRT_END	Downstream TCR signaling Homo sapiens R-HSA-202424
LEY_MYD_MCR_SRT_END	Assembly Of The HIV Virion Homo sapiens R-HSA-175474
LEY_MYD_MCR_SRT_END	Regulation of mRNA stability by proteins that bind AU-rich elements Homo sapiens R-HSA-450531
LEY_MYD_MCR_SRT_END	ER-Phagosome pathway Homo sapiens R-HSA-1236974
LEY_MYD_MCR_SRT_END	Termination of translesion DNA synthesis Homo sapiens R-HSA-5656169
LEY_MYD_MCR_SRT_END	TGF-beta receptor signaling in EMT (epithelial to mesenchymal transition) Homo sapiens R-HSA-2173791
LEY_MYD_MCR_SRT_END	ISG15 antiviral mechanism Homo sapiens R-HSA-1169408
LEY_MYD_MCR_SRT_END	Antiviral mechanism by IFN-stimulated genes Homo sapiens R-HSA-1169410
LEY_MYD_MCR_SRT_END	Interferon Signaling Homo sapiens R-HSA-913531
LEY_MYD_MCR_SRT_END	Synthesis of DNA Homo sapiens R-HSA-69239
LEY_MYD_MCR_SRT_END	virion assembly (GO:0019068)
LEY_MYD_MCR_SRT_END	negative regulation of apoptotic process (GO:0043066)
LEY_MYD_MCR_SRT_END	negative regulation of ubiquitin protein ligase activity (GO:1904667)
LEY_MYD_MCR_SRT_END	cytokine-mediated signaling pathway (GO:0019221)
LEY_MYD_MCR_SRT_END_STRO	L13a-mediated translational silencing of Ceruloplasmin expression Homo sapiens R-HSA-156827
LEY_MYD_MCR_SRT_END_STRO	3' -UTR-mediated translational regulation Homo sapiens R-HSA-157279
LEY_MYD_MCR_SRT_END_STRO	GTP hydrolysis and joining of the 60S ribosomal subunit Homo sapiens R-HSA-72706
LEY_MYD_MCR_SRT_END_STRO	Formation of a pool of free 40S subunits Homo sapiens R-HSA-72689
LEY_MYD_MCR_SRT_END_STRO	Eukaryotic Translation Elongation Homo sapiens R-HSA-156842
LEY_MYD_MCR_SRT_END_STRO	Peptide chain elongation Homo sapiens R-HSA-156902
LEY_MYD_MCR_SRT_END_STRO	Cap-dependent Translation Initiation Homo sapiens R-HSA-72737
LEY_MYD_MCR_SRT_END_STRO	Eukaryotic Translation Initiation Homo sapiens R-HSA-72613
LEY_MYD_MCR_SRT_END_STRO	Viral mRNA Translation Homo sapiens R-HSA-192823
LEY_MYD_MCR_SRT_END_STRO	Translation Homo sapiens R-HSA-72766
LEY_MYD_MCR_SRT_END_STRO	Selenocysteine synthesis Homo sapiens R-HSA-2408557
LEY_MYD_MCR_SRT_END_STRO	Eukaryotic Translation Termination Homo sapiens R-HSA-72764
LEY_MYD_MCR_SRT_END_STRO	Nonsense Mediated Decay (NMD) independent of the Exon Junction Complex (EJC) Homo sapiens R-HSA-975956
LEY_MYD_MCR_SRT_END_STRO	SRP-dependent cotranslational protein targeting to membrane Homo sapiens R-HSA-1799339
LEY_MYD_MCR_SRT_END_STRO	Selenoamino acid metabolism Homo sapiens R-HSA-2408522
LEY_MYD_MCR_SRT_END_STRO	Nonsense-Mediated Decay (NMD) Homo sapiens R-HSA-927802
LEY_MYD_MCR_SRT_END_STRO	Nonsense Mediated Decay (NMD) enhanced by the Exon Junction Complex (EJC) Homo sapiens R-HSA-975957
LEY_MYD_MCR_SRT_END_STRO	Influenza Infection Homo sapiens R-HSA-168254
LEY_MYD_MCR_SRT_END_STRO	Influenza Viral RNA Transcription and Replication Homo sapiens R-HSA-168273
LEY_MYD_MCR_SRT_END_STRO	Influenza Life Cycle Homo sapiens R-HSA-168255
LEY_MYD_MCR_SRT_END_STRO	Infectious disease Homo sapiens R-HSA-5663205
LEY_MYD_MCR_SRT_END_STRO	Major pathway of rRNA processing in the nucleolus Homo sapiens R-HSA-6791226
LEY_MYD_MCR_SRT_END_STRO	rRNA processing Homo sapiens R-HSA-72312
LEY_MYD_MCR_SRT_END_STRO	Metabolism of amino acids and derivatives Homo sapiens R-HSA-71291
LEY_MYD_MCR_SRT_END_STRO	Disease Homo sapiens R-HSA-1643685
LEY_MYD_MCR_SRT_END_STRO	Ribosomal scanning and start codon recognition Homo sapiens R-HSA-72702
LEY_MYD_MCR_SRT_END_STRO	Translation initiation complex formation Homo sapiens R-HSA-72649
LEY_MYD_MCR_SRT_END_STRO	Activation of the mRNA upon binding of the cap-binding complex and eIFs, and subsequent binding to 43S Homo sapiens R-HSA-72662
LEY_MYD_MCR_SRT_END_STRO	Formation of the ternary complex, and subsequently, the 43S complex Homo sapiens R-HSA-72695
LEY_MYD_MCR_SRT_END_STRO	Metabolism of proteins Homo sapiens R-HSA-392499
LEY_MYD_MCR_SRT_END_STRO	Gene Expression Homo sapiens R-HSA-74160
LEY_MYD_MCR_SRT_END_STRO	Metabolism Homo sapiens R-HSA-1430728
LEY_MYD_MCR_SRT_END_STRO	Budding and maturation of HIV virion Homo sapiens R-HSA-162588
LEY_MYD_MCR_SRT_END_STRO	mRNA Splicing - Major Pathway Homo sapiens R-HSA-72163
LEY_MYD_MCR_SRT_END_STRO	mRNA Splicing Homo sapiens R-HSA-72172
LEY_MYD_MCR_SRT_END_STRO	protein targeting to ER (GO:0045047)
LEY_MYD_MCR_SRT_END_STRO	SRP-dependent cotranslational protein targeting to membrane (GO:0006614)
LEY_MYD_MCR_SRT_END_STRO	cotranslational protein targeting to membrane (GO:0006613)
LEY_MYD_MCR_SRT_END_STRO	nuclear-transcribed mRNA catabolic process, nonsense-mediated decay (GO:0000184)
LEY_MYD_MCR_SRT_END_STRO	viral gene expression (GO:0019080)
LEY_MYD_MCR_SRT_END_STRO	viral transcription (GO:0019083)
LEY_MYD_MCR_SRT_END_STRO	viral process (GO:0016032)
LEY_MYD_MCR_SRT_END_STRO	nuclear-transcribed mRNA catabolic process (GO:0000956)
LEY_MYD_MCR_SRT_END_STRO	peptide biosynthetic process (GO:0043043)
LEY_MYD_MCR_SRT_END_STRO	rRNA metabolic process (GO:0016072)
LEY_MYD_MCR_SRT_END_STRO	rRNA processing (GO:0006364)
LEY_MYD_MCR_SRT_END_STRO	translation (GO:0006412)
LEY_MYD_MCR_SRT_END_STRO	cellular protein metabolic process (GO:0044267)
LEY_MYD_MCR_SRT_END_STRO	cytoplasmic translation (GO:0002181)
LEY_MYD_MCR_SRT_END_STRO	ncRNA processing (GO:0034470)
LEY_MYD_MCR_SRT_END_STRO	cellular macromolecule biosynthetic process (GO:0034645)
LEY_MYD_MCR_SRT_END_STRO	ribosome biogenesis (GO:0042254)
LEY_MYD_MCR_SRT_END_STRO	gene expression (GO:0010467)
LEY_MYD_MCR_SRT_END_STRO	mitochondrial respiratory chain complex assembly (GO:0033108)
LEY_MYD_MCR_SRT_END_STRO	mitochondrial ATP synthesis coupled electron transport (GO:0042775)
LEY_MYD_MCR_SRT_END_STRO	respiratory electron transport chain (GO:0022904)
