# Supplementary material for: Aging, inflammation and DNA damage in the somatic testicular niche with idiopathic germ cell aplasia
Source: Nat Commun. 2021 Sep 1;12:5205. doi: 10.1038/s41467-021-25544-0 (PMC8410861; doi:10.1038/s41467-021-25544-0)
Supplement: Supplementary file 32 — Supplementary Dataset 29 [file 41467_2021_25544_MOESM32_ESM.xlsx]

## Sheet: LEY
# LEY cells - DGE iGCA testis vs adult testis from GSE112013 and GSE124263
GeneID	p_val	avg_logFC	pct.1	pct.2	p_val_adj
MT-RNR2	0	5.42916	1	0	0
MT-RNR1	0	4.06587	0.998	0	0
CLEC3B	0	2.97495	0.943	0.144	0
RP5-857K21.10	0	2.82869	0.697	0	0
RPL6	0	2.68656	0.693	0	0
MT-ND6	0	2.13133	0.859	0.178	0
AC011816.4	0	1.72191	0.682	0	0
RPL13P12	0	1.61651	0.892	0	0
LRRC75A-AS1	0	1.59398	0.671	0	0
GAS5	0	1.59249	0.908	0	0
C7	0	1.58766	0.897	0.335	0
SNHG6	0	1.57482	0.919	0	0
MTATP6P1	2.83232e-136	3.16596	0.297	0	1.20645e-131
IFITM1	0	1.44046	0.969	0.415	0
RP3-412A9.11	0	1.42741	0.665	0	0
RP5-857K21.8	0	1.35047	0.649	0	0
RPL9P9	0	1.32978	0.652	0	0
ATP5E	0	1.48009	0.666	0	0
LHFP	0	1.27641	0.58	0	0
ATP5G2	0	1.30166	0.648	0	0
GLTSCR2	0	1.23444	0.635	0	0
RP11-234A1.1	0	1.15718	0.609	0	0
AL162151.1	0	1.08409	0.597	0	0
MT-ND3	0	1.06763	0.998	0.975	0
SEPW1	0	1.053	0.596	0	0
RNASEK	0	1.02381	0.81	0.043	0
ATP5L	0	1.249	0.643	0	0
VIM	0	0.99904	0.996	0.999	0
USMG5	0	0.993182	0.594	0	0
RP11-490G8.1	0	0.990556	0.574	0	0
MT-ATP6	0	1.01901	0.999	0.993	0
ATP5G3	0	0.990528	0.594	0	0
SNHG5	0	0.964501	0.662	0	0
RP11-320L13.2	0	0.958517	0.57	0	0
SPG20	0	0.926709	0.569	0	0
MT-CYB	0	0.85275	1	0.996	0
RPS21	0	0.852178	0.989	0.875	0
MT-CO3	0	0.841257	0.999	0.996	0
MIR100HG	0	0.839488	0.637	0.005	0
CYP51A1	0	0.785969	0.594	0.014	0
MT-ND5	0	0.743675	0.992	0.904	0
HYPK	0	0.741878	0.668	0.026	0
MT-CO1	0	0.709308	1	0.998	0
MT-ND4	0	0.676062	1	0.996	0
MT-CO2	0	0.600596	0.999	0.995	0
RPS15A	0	-0.776018	0.976	0.999	0
RPL22	0	-0.886765	0.936	0.973	0
ATP5J	0	0.969936	0.604	0	0
TNP1	0	-1.01918	0	0.495	0
RPL41	0	-1.027	0.984	0.999	0
NOP53	0	-1.02872	0.281	0.889	0
U2AF1	0	-1.02881	0.003	0.497	0
PPIB	0	-1.05904	0.327	0.898	0
RPS20	0	-1.07768	0.971	0.994	0
EEF1D	0	-1.08196	0.313	0.955	0
GAPDH	0	-1.08542	0.452	0.98	0
RPL23A	0	-1.09949	0.859	0.998	0
RPL13A	0	-1.11634	0.989	1	0
ATP5D	2.7247e-306	0.912762	0.566	0	1.16061e-301
MMP23B	0	-1.14179	0.1	0.593	0
EIF3L	0	-1.17574	0.134	0.711	0
FXYD1	0	-1.18891	0.122	0.649	0
AC004086.1	0	-1.21316	0.297	0.996	0
ARL6IP4	0	-1.27542	0	0.716	0
RPL17	0	-1.28026	0.024	0.649	0
RPL31	0	-1.30664	0.955	0.994	0
TMSB4X	0	-1.36435	0.984	0.999	0
RPL27A	0	-1.47087	0.91	0.995	0
EIF4A1	0	-1.50671	0	0.709	0
RPL7	0	-1.55203	0.963	1	0
UBB	0	-1.57204	0.295	0.945	0
EEF1A1	0	-1.61818	0.976	1	0
RPL26	0	-1.69385	0.912	0.991	0
RPS10	0	-1.76207	0.015	0.834	0
RPL36A	0	-1.78213	0.034	0.782	0
ALDOA	0	-1.84589	0.009	0.878	0
RPL39	0	-1.90149	0.846	0.989	0
SNHG32	0	-1.93071	0.053	0.905	0
SLC25A6	0	-1.96563	0	0.916	0
CD99	0	-1.9762	0.003	0.927	0
PRM2	0	-2.0854	0	0.849	0
H3F3A	0	-2.10002	0.282	0.986	0
PRM1	0	-2.18201	0	0.889	0
PTGDS	0	-2.70756	0.978	0.999	0
ACTA2	0	-3.05543	0.262	0.743	0
GCSH	1.95633e-307	-1.00528	0.132	0.623	8.3332e-303
ATPIF1	3.11959e-298	0.872411	0.555	0	1.32882e-293
PTRF	1.03374e-305	1.02073	0.565	0	4.4033e-301
CAVIN1	1.11844e-298	-0.93818	0.255	0.793	4.7641e-294
ATP5A1	1.77899e-272	0.803706	0.519	0	7.57779e-268
OIP5-AS1	2.22358e-295	0.64318	0.551	0	9.47157e-291
C19orf43	8.24258e-295	0.85905	0.55	0	3.51101e-290
C14orf2	2.16915e-293	0.859959	0.549	0	9.23971e-289
RPL26P19	3.99791e-291	0.664182	0.545	0	1.70295e-286
RPL12P4	1.46862e-290	0.640756	0.545	0	6.25575e-286
MICOS10	2.20375e-289	-0.92994	0.096	0.568	9.3871e-285
SEPP1	3.7785e-289	0.922363	0.543	0	1.60949e-284
ATP5B	1.18667e-268	0.783947	0.514	0	5.05474e-264
FAM213A	1.28189e-286	0.89546	0.539	0	5.46034e-282
RP11-818F20.1	2.44552e-286	0.911257	0.539	0	1.04169e-281
SEP15	7.22925e-282	0.810265	0.532	0	3.07937e-277
ATP5H	7.55761e-274	0.765061	0.521	0	3.21924e-269
RPL39P3	3.36589e-280	0.643434	0.53	0	1.43373e-275
MT-ND1	2.28346e-279	0.668945	0.999	0.98	9.72665e-275
RP11-864N7.2	8.19542e-279	0.853613	0.528	0	3.49092e-274
ATP5C1	2.3979e-261	0.743609	0.503	0	1.02141e-256
GSTA1	1.71069e-277	0.633961	0.754	0.141	7.28686e-273
NRK	2.38487e-277	1.09432	0.763	0.198	1.01586e-272
DDT	3.16172e-274	-0.723344	0.002	0.418	1.34677e-269
RP11-884K10.5	4.01463e-274	0.751503	0.521	0	1.71007e-269
ATP5O	9.01176e-264	0.720394	0.506	0	3.83865e-259
TAGLN	8.57789e-274	-1.93224	0.065	0.516	3.65384e-269
MYL6	7.18042e-273	-0.88218	0.978	0.992	3.05857e-268
MYEOV2	1.77899e-272	0.750104	0.519	0	7.57778e-268
ATP5G1	4.14638e-249	0.694096	0.485	0	1.76619e-244
RPL21	2.72026e-272	-0.574127	0.985	1	1.15872e-267
C14orf166	1.17957e-271	0.770675	0.518	0	5.0245e-267
FTH1	7.30866e-271	-0.972073	0.609	1	3.1132e-266
MDK	4.07058e-269	0.891754	0.866	0.329	1.7339e-264
ATP5F1	3.59807e-214	0.58623	0.431	0	1.53263e-209
AC016739.2	1.77197e-266	0.798708	0.51	0	7.54787e-262
RPS7P1	2.15031e-265	0.590973	0.509	0	9.15947e-261
ATP5J2	8.99115e-195	0.535198	0.4	0	3.82987e-190
RPL10AP6	3.12304e-263	0.630958	0.506	0	1.33029e-258
NDUFV2	1.06879e-262	-0.763771	0.035	0.465	4.55262e-258
NDUFB8.1	2.07937e-262	-0.86921	0	0.399	8.85728e-258
RPL13AP5	3.73779e-262	0.719396	0.504	0	1.59215e-257
ATP2B4	1.17743e-121	0.37343	0.581	0.17	5.01537e-117
STAR	1.35648e-260	0.900086	0.654	0.095	5.77804e-256
C8orf59	5.28084e-260	0.731592	0.501	0	2.24943e-255
ATP10D	2.38332e-80	0.303442	0.504	0.173	1.0152e-75
TAX1BP3	1.41515e-257	-0.876848	0.121	0.559	6.02796e-253
FAUP1	4.63547e-257	0.560313	0.497	0	1.97452e-252
RPS17	8.60602e-257	-2.7241	0.01	0.411	3.66582e-252
MT-ND4L	4.50137e-253	0.756257	0.955	0.545	1.91741e-248
STEAP4	8.29905e-253	0.904224	0.724	0.163	3.53506e-248
RF00019	8.33089e-253	0.423157	0.49	0	3.54863e-248
AK1	8.582e-253	-1.01492	0.506	0.781	3.65559e-248
KRT13	3.74356e-252	-1.96737	0.084	0.527	1.59461e-247
PTMA	4.05765e-251	-0.735214	0.963	0.977	1.7284e-246
SELENOM	4.55714e-251	-0.829468	0.286	0.856	1.94116e-246
TGFBR3	8.57184e-251	0.741128	0.858	0.31	3.65126e-246
TPM1	1.6096e-250	-1.13661	0.514	0.793	6.85624e-246
ADAMTS5	3.40976e-250	0.97407	0.648	0.108	1.45242e-245
C19orf10	3.663e-250	0.694622	0.486	0	1.56029e-245
UQCR11.1	2.80373e-249	-0.846821	0	0.381	1.19428e-244
ATP5S	1.36172e-102	0.299461	0.232	0	5.8004e-98
GSTT1	6.07776e-245	-0.851436	0	0.376	2.58888e-240
DCN	1.03666e-244	0.597164	0.997	0.995	4.41577e-240
VIMP	2.16672e-244	0.711138	0.478	0	9.22937e-240
AHNAK	2.29058e-244	0.711538	0.971	0.749	9.75693e-240
ATP6V0E1	1.22219e-48	-0.289392	0.884	0.838	5.20606e-44
PPIA	1.18388e-240	-0.731278	0.824	0.917	5.04285e-236
PRKCDBP	3.13883e-240	0.701455	0.472	0	1.33701e-235
NR2F1	5.74522e-240	0.844643	0.71	0.167	2.44723e-235
EPHX1	2.21954e-238	0.722771	0.954	0.676	9.45436e-234
TUBA1B	2.62931e-238	-0.888518	0.292	0.802	1.11998e-233
IGF2	8.18031e-236	-2.14684	0.387	0.7	3.48449e-231
KRTCAP2	1.02988e-234	-0.767295	0.053	0.454	4.38686e-230
LINC00493	1.472e-234	0.660381	0.463	0	6.27012e-230
IGFBP2	2.14616e-234	-1.31106	0.06	0.467	9.14177e-230
RABAC1	6.11507e-233	-0.830721	0.539	0.782	2.60478e-228
ATP5PD	7.75121e-134	-0.599772	0.244	0.556	3.30171e-129
HIST1H4C	4.02142e-232	0.795346	0.901	0.468	1.71296e-227
TROVE2	1.72563e-231	0.67044	0.458	0	7.35047e-227
HNRNPA1	1.9044e-229	-0.702347	0.882	0.953	8.11198e-225
C14orf156	6.04588e-229	0.6278	0.454	0	2.5753e-224
PRDX1	2.03766e-228	-0.742384	0.521	0.88	8.6796e-224
HBB	3.4875e-228	0.956925	0.453	0	1.48553e-223
TRIR	1.00318e-226	-0.783173	0.256	0.694	4.27312e-222
C6orf48	1.17957e-225	0.683814	0.449	0	5.02448e-221
C1S	1.07267e-223	0.530679	0.983	0.952	4.56915e-219
PCOLCE	1.47229e-223	0.795387	0.874	0.424	6.27137e-219
RPL6P27	2.17769e-223	0.484545	0.446	0	9.2761e-219
FAM96B	2.21313e-220	0.593563	0.441	0	9.42703e-216
COL6A1	5.92422e-219	0.609609	0.958	0.735	2.52348e-214
PGLS	3.88416e-218	0.605938	0.437	0	1.6545e-213
DLK1	1.17146e-216	1.49336	0.83	0.383	4.98996e-212
AC004945.2	6.52443e-215	0.614555	0.432	0	2.77915e-210
ATP5PB	5.94539e-138	-0.61599	0.208	0.514	2.5325e-133
APOD	8.09169e-214	-1.17539	0.759	0.91	3.44674e-209
CHMP4A	4.66036e-213	-0.574517	0	0.332	1.98513e-208
C19orf70	6.16105e-213	0.586771	0.429	0	2.62436e-208
RPS15AP1	3.37624e-212	0.479271	0.428	0	1.43814e-207
ABI3BP	3.91276e-211	0.753294	0.761	0.25	1.66668e-206
LUM	3.38846e-210	1.21463	0.751	0.3	1.44335e-205
WISP2	9.62957e-210	1.15307	0.424	0	4.10181e-205
HMGN2	1.7208e-209	-0.923	0.383	0.688	7.32994e-205
AC004383.4	2.82649e-208	0.815815	0.422	0	1.20397e-203
RTFDC1	8.21875e-207	0.570067	0.419	0	3.50086e-202
RP11-889L3.1	4.14137e-205	0.5911	0.417	0	1.76406e-200
COL6A2	1.53863e-203	0.514646	0.976	0.92	6.55393e-199
ATP5ME	2.0983e-152	-0.649603	0.268	0.657	8.93792e-148
CCN2	1.62276e-202	-1.02632	0.015	0.351	6.91229e-198
AC004453.8	8.5401e-200	0.54564	0.408	0	3.63774e-195
AC090937.2	7.79619e-199	0.565244	0.406	0	3.32086e-194
MGEA5	4.08344e-198	0.580463	0.405	0	1.73938e-193
FAM127A	7.08792e-198	0.584285	0.405	0	3.01917e-193
RPL15	1.12247e-197	-0.397072	0.992	0.999	4.78128e-193
RP11-425L10.1	1.22999e-197	0.562214	0.404	0	5.23925e-193
ZBTB20	1.73189e-197	0.647404	0.865	0.409	7.37718e-193
SFRP1	2.03016e-196	0.997314	0.945	0.749	8.64767e-192
ATP5F1B	2.71168e-164	-0.673992	0.259	0.63	1.15507e-159
ZCCHC11	1.55509e-194	0.568802	0.399	0	6.62405e-190
SELENOK	3.10458e-193	-0.731062	0.232	0.608	1.32243e-188
CPZ	4.14072e-193	0.510203	0.397	0	1.76378e-188
NEGR1	5.02449e-193	0.649349	0.837	0.349	2.14023e-188
NBEAL1	2.05453e-192	-0.830253	0.214	0.568	8.75148e-188
RTRAF	2.78204e-192	-0.725528	0.251	0.638	1.18504e-187
MRC2	3.67354e-192	0.566269	0.395	0	1.56478e-187
SNRPN	2.69207e-191	0.494332	0.662	0.148	1.14671e-186
FTX	2.98846e-191	0.527241	0.559	0.085	1.27296e-186
ATP5MC1	6.62819e-164	-0.675624	0.243	0.59	2.82334e-159
TMBIM4.1	8.8348e-191	-0.609531	0	0.301	3.76327e-186
FAM46A	9.63382e-191	0.668693	0.393	0	4.10362e-186
SDPR	2.18551e-188	0.636893	0.389	0	9.3094e-184
SELENOW	1.15711e-187	-0.727677	0.265	0.698	4.92881e-183
C1orf123	1.90018e-187	0.514222	0.387	0	8.09399e-183
ATP5IF1	4.09587e-191	-0.720767	0.251	0.644	1.74467e-186
PRRX1	1.38483e-185	0.666391	0.912	0.547	5.89881e-181
COLEC12	2.15977e-185	0.645113	0.621	0.141	9.19974e-181
RPS6	6.23923e-185	-0.407288	0.99	0.997	2.65766e-180
ST6GALNAC6	6.99203e-184	-0.493126	0	0.291	2.97832e-179
OSR2	5.89799e-183	-0.690209	0.879	0.943	2.51231e-178
DPEP1	1.87742e-182	-0.972904	0.589	0.823	7.99704e-178
GOLGB1	2.24506e-182	0.691103	0.91	0.558	9.56308e-178
RP11-58B17.1	3.74304e-181	0.521628	0.377	0	1.59439e-176
ATP5MD	5.70192e-181	-0.720798	0.268	0.67	2.42879e-176
COL6A3	2.22783e-180	0.639331	0.914	0.571	9.48968e-176
ATP5F1C	3.15234e-180	-0.731626	0.244	0.605	1.34277e-175
RP11-327J17.3	5.37304e-180	0.53336	0.375	0	2.2887e-175
RPL14P1	9.14738e-180	0.409453	0.374	0	3.89642e-175
TMA7	8.69547e-179	-0.652513	0.669	0.86	3.70392e-174
MIF	1.65991e-178	-0.671588	0.257	0.672	7.07056e-174
EGLN2	2.59065e-178	-0.504646	0.002	0.287	1.10351e-173
TPM2	1.03496e-177	-1.14024	0.873	0.866	4.40853e-173
ADAMTS1	3.47193e-177	0.820679	0.666	0.21	1.4789e-172
C6	4.41123e-177	0.982249	0.558	0.123	1.87901e-172
TMEM198B	9.027e-177	0.398417	0.369	0	3.84514e-172
AC007969.5	1.53152e-176	0.501739	0.369	0	6.52365e-172
SERPINE2	1.33444e-175	0.624586	0.945	0.718	5.68419e-171
INHBA	6.98531e-175	0.818886	0.677	0.214	2.97546e-170
IGFBP4	9.95636e-175	0.675786	0.921	0.615	4.24101e-170
MYL9	3.69745e-173	-1.12075	0.874	0.88	1.57497e-168
EGR1	1.57564e-172	0.83777	0.865	0.445	6.7116e-168
IGFBP7	9.48539e-171	-0.419921	0.999	1	4.0404e-166
RP11-349A22.5	1.3088e-170	0.485622	0.359	0	5.57497e-166
CNPY2	1.5169e-169	-0.665191	0.117	0.452	6.46141e-165
GS1-251I9.4	1.77583e-169	0.502137	0.357	0	7.56435e-165
MRPL53	4.6205e-168	0.392432	0.418	0.029	1.96815e-163
DPT	1.26993e-166	0.696689	0.916	0.593	5.40941e-162
GABPB1-AS1	1.44354e-166	0.535528	0.724	0.227	6.14891e-162
AC069513.3	1.51948e-166	0.483826	0.352	0	6.47236e-162
RPL23	1.54983e-165	-0.54849	0.978	0.976	6.60166e-161
CILP	2.63637e-165	0.697003	0.828	0.422	1.12299e-160
RP11-51O6.1	5.66628e-165	0.481124	0.349	0	2.41361e-160
ATP5F1A	3.22594e-187	-0.755429	0.248	0.638	1.37412e-182
ATP5MF	2.38024e-203	-0.771974	0.22	0.606	1.01389e-198
CTC-539A10.4	7.46016e-164	0.49682	0.347	0	3.17773e-159
MIR143HG	1.24832e-163	0.592949	0.347	0	5.31735e-159
PILRB	1.6441e-163	-0.475956	0	0.262	7.00321e-159
RNF213	2.08834e-163	0.479891	0.346	0	8.89548e-159
KCTD12	2.97232e-162	0.594453	0.771	0.313	1.26609e-157
AC011753.3	2.12032e-161	0.433867	0.343	0	9.03172e-157
KDELC2	2.12032e-161	0.480071	0.343	0	9.03173e-157
FHL2	9.43592e-161	-0.739809	0.842	0.905	4.01932e-156
SPRY1	1.1847e-160	0.712797	0.821	0.373	5.04635e-156
RPL9	1.14429e-159	-0.413075	0.991	0.999	4.87422e-155
CKB	7.17463e-159	-0.917843	0.688	0.819	3.0561e-154
AES	1.62201e-158	0.441609	0.338	0	6.90911e-154
MRPL38	8.38033e-158	0.349607	0.37	0.014	3.56969e-153
SERPING1	1.34359e-157	0.552537	0.953	0.732	5.72318e-153
C7orf73	2.0631e-157	0.439589	0.336	0	8.78799e-153
RP11-254F19.4	2.0631e-157	0.561533	0.336	0	8.78799e-153
INSL3	5.48524e-157	-0.833217	0.897	0.342	2.33649e-152
TCEAL4	7.35999e-157	-0.562296	0.965	0.966	3.13506e-152
WBSCR22	2.60871e-156	0.43337	0.334	0	1.1112e-151
EBF1	8.18932e-156	0.576435	0.889	0.492	3.48832e-151
RP4-681N20.1	1.19218e-155	0.451216	0.332	0	5.07819e-151
ZC3H11A	1.7196e-153	-0.434252	0.001	0.249	7.32482e-149
SELENOP	3.42972e-153	-0.465281	0.289	0.876	1.46093e-148
ATP5MPL	8.36367e-233	-0.814919	0.267	0.732	3.56259e-228
CTSH	5.20187e-152	0.511714	0.593	0.156	2.21579e-147
MSMO1	7.96247e-152	0.523658	0.527	0.111	3.39169e-147
GBAS	7.72174e-151	0.424157	0.324	0	3.28915e-146
C14orf1	1.27423e-150	0.410404	0.323	0	5.42771e-146
ARHGAP20	5.74158e-149	0.494361	0.588	0.153	2.44568e-144
ZNF271P	6.94825e-149	0.32819	0.32	0	2.95968e-144
RARRES3	1.1442e-148	0.433453	0.32	0	4.87382e-144
FAM198B	3.10062e-148	0.461642	0.319	0	1.32074e-143
CDC26	6.12935e-147	-0.483494	0.03	0.303	2.61086e-142
RPL37	7.92165e-146	0.394836	0.994	0.982	3.37431e-141
CNOT2	1.20423e-145	0.400298	0.314	0	5.12953e-141
ZNF395	1.28081e-145	0.399424	0.488	0.084	5.45575e-141
JUN	4.52318e-145	0.599346	0.974	0.783	1.92669e-140
CCDC80	5.60664e-144	0.629057	0.736	0.297	2.38821e-139
FRG1HP	1.03087e-143	0.345787	0.311	0	4.3911e-139
PGAM1	1.34073e-143	-0.670239	0.343	0.602	5.71097e-139
APOE	2.00698e-143	-0.729205	0.921	0.96	8.54894e-139
NTRK2	2.38994e-143	0.578167	0.612	0.194	1.01802e-138
C16orf13	2.76409e-143	0.390783	0.31	0	1.17739e-138
TMEM176B	2.58134e-142	0.495865	0.543	0.13	1.09955e-137
CMC4	4.76141e-142	0.327192	0.344	0.016	2.02817e-137
ZEB2	3.42841e-141	0.510071	0.758	0.299	1.46036e-136
CAVIN3	4.43221e-141	-0.660289	0.227	0.553	1.88794e-136
C1R	4.90698e-141	0.491837	0.969	0.86	2.09018e-136
C19orf60	6.17111e-141	0.39125	0.306	0	2.62865e-136
HELLPAR	6.17111e-141	0.434993	0.306	0	2.62865e-136
HMGB4	6.38114e-141	-0.46251	0	0.229	2.71811e-136
HYMAI	1.00762e-140	0.39528	0.305	0	4.29206e-136
ADIRF	1.06038e-140	-0.4776	0.291	0.839	4.51681e-136
HSPB1	8.13523e-140	-0.773556	0.641	0.762	3.46528e-135
FOS	4.52766e-139	0.73577	0.971	0.726	1.9286e-134
RPL32P3	3.55472e-138	0.330253	0.301	0	1.51417e-133
ATP5MC2	1.22241e-242	-0.821483	0.278	0.787	5.20699e-238
CTB-50L17.10	2.49359e-137	0.37068	0.299	0	1.06217e-132
MESDC2	6.59547e-137	0.392921	0.298	0	2.80941e-132
AC017048.3	7.22176e-137	0.378657	0.311	0.006	3.07618e-132
ACBD6	1.05362e-136	0.366842	0.493	0.096	4.48798e-132
PROK1	1.34319e-136	-0.911513	0.156	0.474	5.72147e-132
COPS9	1.88326e-136	-0.593209	0.244	0.566	8.02193e-132
ATP5MC3	2.89329e-259	-0.852016	0.268	0.754	1.23243e-254
COL1A2	5.36242e-136	0.538897	0.972	0.921	2.28418e-131
RP11-543P15.1	3.19898e-135	0.372091	0.295	0	1.36264e-130
RPL30	3.40613e-135	-0.401451	0.986	0.997	1.45088e-130
C4orf27	1.36635e-134	0.378752	0.294	0	5.82009e-130
TMEM176A	4.75621e-134	0.496284	0.546	0.146	2.02595e-129
PNRC2	5.42608e-134	0.391806	0.58	0.154	2.31129e-129
ATP5PF	2.6083e-281	-0.874199	0.266	0.768	1.11103e-276
CDK5RAP3	1.18495e-133	-0.386708	0	0.218	5.0474e-129
SLC7A2	4.52411e-133	0.428621	0.545	0.138	1.92709e-128
RPL41P5	2.75471e-132	0.345257	0.29	0	1.1734e-127
AMZ2P1	1.16557e-131	0.298061	0.288	0	4.96487e-127
RP1-265C24.9	1.88437e-131	0.373878	0.288	0	8.02667e-127
TMEM261	3.04577e-131	0.375872	0.288	0	1.29738e-126
TRIM56	1.22564e-130	0.447307	0.693	0.249	5.22073e-126
RP4-614O4.5	1.28443e-130	0.386489	0.286	0	5.47114e-126
RPL37P2	1.28443e-130	0.296323	0.286	0	5.47114e-126
LTBP4	1.30613e-130	0.41692	0.982	0.963	5.56358e-126
GTF2I	1.64766e-130	-0.64967	0.282	0.549	7.01835e-126
SNHG29	2.07421e-130	1.11047	0.286	0	8.83532e-126
NAP1L1	3.78597e-130	-0.507068	0.889	0.898	1.61267e-125
RP11-466H18.1	5.40569e-130	0.358719	0.285	0	2.30261e-125
DDIT4	1.12403e-129	-0.691718	0.157	0.447	4.78791e-125
RP11-767I20.1	1.40755e-129	0.37009	0.284	0	5.99558e-125
RPLP2	1.42841e-128	-0.608142	0.987	0.994	6.08445e-124
AC243919.1	1.53393e-128	1.07827	0.283	0	6.53394e-124
PRKG1	3.5874e-128	0.432658	0.591	0.174	1.52809e-123
FADS1	3.95147e-128	0.436201	0.533	0.138	1.68317e-123
GK5	4.33547e-128	0.408192	0.502	0.115	1.84674e-123
RPL3P4	6.41294e-128	1.05351	0.281	0	2.73166e-123
AFDN	6.42411e-128	-0.599911	0.104	0.383	2.73641e-123
GLG1	7.57223e-128	0.473482	0.792	0.35	3.22547e-123
JAZF1	1.31685e-127	0.427812	0.638	0.208	5.60924e-123
ASMTL	1.39773e-127	-0.363987	0	0.208	5.95376e-123
TIMP3	1.53442e-127	-0.496739	0.965	0.976	6.53603e-123
FAM127B	1.66243e-127	0.34931	0.281	0	7.0813e-123
RP11-750B16.1	2.67574e-127	0.347859	0.28	0	1.13976e-122
PCBP1	4.12515e-127	-0.558749	0.269	0.603	1.75715e-122
SNHG16	4.30574e-127	0.305052	0.28	0	1.83407e-122
NDUFC2	1.65297e-126	-0.6179	0.461	0.643	7.04098e-122
CCN1	1.81234e-126	-0.708587	0.128	0.449	7.71985e-122
WFDC1	1.33103e-125	-0.877547	0.195	0.488	5.66966e-121
AP001324.1	3.08441e-125	0.826941	0.276	0	1.31384e-120
PTEN	9.67622e-125	0.445867	0.68	0.254	4.12168e-120
RP3-417G15.1	1.27593e-124	0.358888	0.275	0	5.43495e-120
PJA2	4.37987e-124	0.448149	0.771	0.339	1.86565e-119
AC016739.1	5.26774e-124	0.68668	0.274	0	2.24385e-119
MTX1	6.50684e-124	-0.380542	0.007	0.22	2.77165e-119
SELT	8.44694e-124	0.33575	0.273	0	3.59806e-119
AC073861.1	8.44694e-124	0.741996	0.273	0	3.59806e-119
TLE5	9.55898e-124	-0.559648	0.272	0.635	4.07174e-119
SRSF9	1.22673e-123	-0.577014	0.321	0.606	5.22539e-119
RP11-36C20.1	2.17052e-123	0.347445	0.273	0	9.24556e-119
RPL18AP3	2.17052e-123	0.742525	0.273	0	9.24557e-119
GSTM5	2.67108e-123	0.601217	0.861	0.59	1.13777e-118
RP11-742N3.1	8.92583e-123	0.340179	0.272	0	3.80205e-118
CTD-3110H11.3	8.92584e-123	0.350784	0.272	0	3.80205e-118
MYDGF	9.1511e-123	-0.559761	0.231	0.528	3.898e-118
IDI1	1.42854e-122	0.454637	0.59	0.185	6.085e-118
C17orf89	2.28857e-122	0.33785	0.271	0	9.7484e-118
RPS23P8	2.28857e-122	0.68105	0.271	0	9.74841e-118
DLC1	4.06432e-122	0.426521	0.641	0.22	1.73124e-117
CHCHD8	9.38051e-122	0.33149	0.27	0	3.99572e-117
ATP5F1D	3.14852e-278	-0.879178	0.259	0.752	1.34114e-273
MICOS13	1.29533e-121	-0.592758	0.205	0.486	5.51758e-117
COL14A1	1.41491e-121	0.522365	0.458	0.102	6.02694e-117
BEX3	2.82472e-121	-0.495834	0.964	0.954	1.20322e-116
SELENOF	3.73008e-121	-0.585532	0.248	0.567	1.58887e-116
AL138785.1	6.13457e-121	0.658274	0.268	0	2.61308e-116
PRELID1	6.71797e-121	-0.567514	0.229	0.512	2.86159e-116
NLRP1	1.00211e-120	-0.40159	0.012	0.227	4.2686e-116
SCARA5	1.17559e-120	0.631936	0.531	0.164	5.00755e-116
PET100	7.40612e-120	-0.460198	0.04	0.28	3.15471e-115
MORF4L2	3.10418e-119	-0.624515	0.849	0.859	1.32225e-114
RPS26	6.1866e-119	-0.672159	0.866	0.875	2.63524e-114
AC136632.1	6.60796e-119	0.572771	0.264	0	2.81473e-114
RPL24P4	1.05385e-118	0.272912	0.264	0	4.48897e-114
OLFML3	1.46717e-118	0.431462	0.684	0.253	6.24957e-114
FMC1	1.67236e-118	-0.445329	0.037	0.272	7.12357e-114
RP13-49I15.5	1.68033e-118	0.376597	0.263	0	7.15753e-114
AC007969.1	1.68033e-118	0.531934	0.263	0	7.15753e-114
CTC-788C1.1	2.67865e-118	0.319469	0.263	0	1.141e-113
RPS27AP16	2.67865e-118	0.534425	0.263	0	1.141e-113
MARCH6	3.62118e-118	0.418187	0.685	0.254	1.54248e-113
AR	3.80815e-118	0.439103	0.71	0.29	1.62212e-113
SAV1	3.94453e-118	0.455664	0.673	0.261	1.68021e-113
LIFR	3.98627e-118	0.479928	0.602	0.203	1.69799e-113
FTLP3	4.26918e-118	0.632748	0.262	0	1.8185e-113
C8orf4	2.74865e-117	0.470696	0.261	0	1.17082e-112
CCDC56	6.96539e-117	0.317086	0.26	0	2.96698e-112
RP11-492E3.1	1.10845e-116	0.364777	0.26	0	4.72157e-112
KIAA1551	1.76359e-116	0.350822	0.259	0	7.51217e-112
CXCL12	1.96003e-116	0.518879	0.545	0.166	8.34894e-112
AKAP17A	2.56806e-116	-0.341556	0	0.191	1.09389e-111
RP11-835E18.2	2.80531e-116	0.324692	0.259	0	1.19495e-111
SLC40A1	4.33585e-116	0.481256	0.782	0.387	1.8469e-111
MUM1L1	4.46142e-116	0.359891	0.259	0	1.90039e-111
SOCS3	4.7158e-116	0.926908	0.535	0.188	2.00874e-111
KIAA1715	7.09368e-116	0.332992	0.258	0	3.02163e-111
YBX1	1.398e-115	-0.403872	0.956	0.953	5.95494e-111
PSMA2.1	1.42896e-115	-0.375846	0	0.19	6.08678e-111
CTD-2192J16.15	1.79221e-115	0.327227	0.257	0	7.63409e-111
NPC2	1.87428e-115	-0.515158	0.785	0.834	7.98368e-111
FAM195B	2.84778e-115	0.324675	0.257	0	1.21304e-110
FAM92A1	4.5241e-115	0.32231	0.257	0	1.92708e-110
APOL6	4.52817e-115	0.364106	0.466	0.109	1.92882e-110
VPS13C	5.69919e-115	0.408934	0.632	0.222	2.42763e-110
AC004453.1	2.87542e-114	0.487103	0.255	0	1.22481e-109
RPL35	3.85903e-114	-0.382536	0.985	0.99	1.64379e-109
CTSC	4.7447e-114	0.486433	0.781	0.37	2.02105e-109
CTD-2001E22.2	7.2398e-114	0.321341	0.254	0	3.08387e-109
FAM208A	7.2398e-114	0.317629	0.254	0	3.08387e-109
CD46	8.7579e-114	0.384285	0.603	0.196	3.73052e-109
RP11-138A9.2	1.14842e-113	0.368535	0.254	0	4.8918e-109
NEXN	1.20279e-113	-0.632541	0.17	0.438	5.12341e-109
KIAA0368	2.88781e-113	0.327447	0.253	0	1.23009e-108
RPL41P2	2.88781e-113	0.250418	0.253	0	1.23009e-108
FBN1	4.67235e-113	0.52664	0.892	0.598	1.99023e-108
CALM2	5.68217e-113	-0.389635	0.968	0.983	2.42038e-108
TAPBP	5.90094e-113	0.35843	0.584	0.182	2.51356e-108
F3	9.05041e-113	-0.697023	0.408	0.65	3.85511e-108
CIAO2B	9.62596e-113	-0.560251	0.213	0.477	4.10027e-108
RAB5B	1.82135e-112	0.318674	0.251	0	7.75822e-108
CYR61	1.82135e-112	0.561913	0.251	0	7.75822e-108
UNC5C	2.62169e-112	0.329267	0.396	0.069	1.11674e-107
SMEK1	4.56824e-112	0.324102	0.251	0	1.94589e-107
RP11-291L15.2	7.2325e-112	0.333071	0.25	0	3.08076e-107
DNLZ	1.38813e-111	0.274895	0.274	0.01	5.91288e-107
RAB24	2.67966e-111	0.267224	0.287	0.016	1.14143e-106
DDX47	1.00535e-110	0.257457	0.261	0.005	4.28238e-106
TNFAIP2	1.0738e-110	0.406678	0.338	0.043	4.57396e-106
FAM208B	1.79257e-110	0.318052	0.248	0	7.63564e-106
FAM134A	1.79257e-110	0.300014	0.248	0	7.63564e-106
DHCR24	1.89607e-110	0.330391	0.349	0.046	8.07648e-106
AC024293.1	2.8332e-110	0.465713	0.247	0	1.20683e-105
KIAA0114	4.47699e-110	0.346282	0.247	0	1.90702e-105
STUB1	4.6058e-110	-0.573578	0.249	0.512	1.96189e-105
PHB	5.06921e-110	-0.571082	0.22	0.48	2.15928e-105
SELENOS	6.77326e-110	-0.573643	0.222	0.494	2.88514e-105
ALDH1A3	6.9324e-110	0.497474	0.848	0.523	2.95292e-105
PPP4R3B	1.12801e-109	0.307643	0.368	0.058	4.80489e-105
KCNMB1	1.16084e-109	-0.747804	0.239	0.49	4.94472e-105
CTC-228N24.3	1.76425e-109	0.307976	0.246	0	7.51498e-105
TSPAN3	3.19447e-109	0.374655	0.728	0.304	1.36072e-104
RP11-84E17.1	6.93913e-109	0.307399	0.244	0	2.95579e-104
CFH	2.06934e-108	0.46119	0.886	0.582	8.81457e-104
C11orf73	2.72411e-108	0.305985	0.243	0	1.16036e-103
TSACC	3.8604e-108	-0.373021	0.004	0.188	1.64438e-103
ZRANB2	4.16877e-108	0.424893	0.858	0.473	1.77573e-103
RPL5P34	6.77194e-108	0.384404	0.242	0	2.88458e-103
CRISP2	8.71981e-108	-0.392454	0	0.178	3.71429e-103
INSIG1	1.31856e-107	0.381474	0.443	0.104	5.61655e-103
RTL8C	1.6527e-107	-0.517158	0.225	0.507	7.03985e-103
RP11-613D13.8	2.65008e-107	0.398644	0.241	0	1.12883e-102
AL009174.1	4.17436e-107	0.380396	0.241	0	1.77811e-102
NFIC	5.90131e-107	0.391216	0.936	0.702	2.51372e-102
IER3IP1.1	1.11323e-106	-0.335328	0	0.176	4.74191e-102
SKIV2L2	1.62944e-106	0.3067	0.24	0	6.94076e-102
LAMA2	1.72266e-106	0.595728	0.826	0.499	7.33786e-102
MT-TW	2.56451e-106	0.312067	0.239	0	1.09238e-101
MIR503	2.56451e-106	0.30364	0.239	0	1.09238e-101
C3	3.73071e-106	0.435985	0.48	0.132	1.58913e-101
NDUFA11	3.96674e-106	-0.596659	0.379	0.568	1.68967e-101
WDFY3-AS2	4.03534e-106	0.261609	0.239	0	1.71889e-101
PRKDC	5.80919e-106	0.390856	0.679	0.282	2.47448e-101
RPS3A	7.9075e-106	-0.290125	0.991	0.998	3.36828e-101
C11orf83	1.57022e-105	0.299324	0.238	0	6.6885e-101
HUWE1	1.99705e-105	0.347325	0.499	0.141	8.50662e-101
MT-TP	2.46871e-105	0.296541	0.237	0	1.05157e-100
MEG8	2.69259e-105	0.429417	0.538	0.171	1.14694e-100
SNCG	3.8027e-105	0.421942	0.508	0.151	1.6198e-100
SS18	3.88053e-105	0.30303	0.237	0	1.65295e-100
PLSCR4	5.18991e-105	0.330719	0.491	0.132	2.21069e-100
RP11-773D16.1	6.09845e-105	0.304551	0.237	0	2.5977e-100
UFD1L	6.09846e-105	0.288163	0.237	0	2.5977e-100
TPT1P9	6.09846e-105	0.351467	0.237	0	2.5977e-100
LHX9	6.74157e-105	0.593351	0.686	0.315	2.87164e-100
PFN1	8.4094e-105	-0.55637	0.8	0.808	3.58207e-100
NPTN	9.90946e-105	0.303304	0.504	0.139	4.22103e-100
MIR99AHG	1.07245e-104	0.382243	0.649	0.25	4.5682e-100
ABCA10	1.21528e-104	0.404991	0.468	0.125	5.17662e-100
NDUFA4	2.80999e-104	-0.503138	0.932	0.919	1.19694e-99
FBLN5	4.61915e-104	-0.565129	0.871	0.894	1.96757e-99
AC016747.2	6.45618e-104	0.325993	0.275	0.018	2.75007e-99
ANGPTL2	1.15992e-103	0.359837	0.401	0.084	4.94079e-99
AL049757.3	1.43542e-103	0.298229	0.234	0	6.11433e-99
AC005912.1	1.43542e-103	0.326022	0.234	0	6.11433e-99
IFITM3	1.55793e-103	-0.378745	0.978	0.986	6.63616e-99
SRSF8	1.65325e-103	0.278814	0.409	0.084	7.04218e-99
NBDY	1.72041e-103	0.299569	0.486	0.126	7.32828e-99
TRIOBP	2.09422e-103	0.372488	0.696	0.289	8.92052e-99
RP11-371A22.1	3.5326e-103	0.283523	0.233	0	1.50475e-98
SLIRP	5.42887e-103	-0.537679	0.241	0.505	2.31248e-98
GATD3A	7.16301e-103	-0.392274	0.021	0.22	3.05116e-98
ZFP36L2	9.65049e-103	0.494208	0.942	0.732	4.11072e-98
ATP5PO	1.26942e-287	-0.926481	0.251	0.73	5.40722e-283
RP11-159F24.1	2.13422e-102	0.305294	0.231	0	9.09093e-98
RBM34	4.96936e-102	0.255375	0.274	0.018	2.11675e-97
DNM3OS	7.37254e-102	0.34433	0.492	0.138	3.14041e-97
EIF2S3	1.08448e-101	0.353451	0.633	0.231	4.61944e-97
PRXL2A	1.21435e-101	-0.516165	0.249	0.542	5.17263e-97
MUC20-OT1	1.42552e-101	-0.560211	0.154	0.409	6.07215e-97
ACBD6.1	1.54221e-101	-0.336615	0	0.168	6.56918e-97
RPL10P9	3.14954e-101	0.332828	0.229	0	1.34158e-96
AC093010.3	3.58205e-101	-0.288106	0	0.167	1.52581e-96
PRR4	3.58205e-101	-0.325424	0	0.167	1.52581e-96
RP11-164A7.1	1.20652e-100	0.294893	0.228	0	5.13929e-96
FN1	2.02101e-100	0.535413	0.714	0.354	8.60868e-96
LRRN3	2.49823e-100	0.378929	0.523	0.166	1.06415e-95
MLLT4	2.95082e-100	0.334995	0.227	0	1.25693e-95
ANGPTL1	8.44845e-100	0.440977	0.934	0.699	3.5987e-95
SREBF2	1.37063e-99	0.303081	0.486	0.133	5.83835e-95
ZNF91	1.44259e-99	0.320281	0.494	0.141	6.14487e-95
MAGI2-AS3	1.76068e-99	0.345963	0.226	0	7.4998e-95
LINC01921	2.40746e-99	-0.314153	0	0.164	1.02548e-94
MAVS	2.9278e-99	0.291883	0.389	0.079	1.24713e-94
CNN1	3.29504e-99	-0.492331	0.033	0.238	1.40356e-94
MFAP2	4.01812e-99	-0.434851	0.037	0.245	1.71156e-94
PTGFR	7.69804e-99	0.313314	0.252	0.012	3.27906e-94
RBP1	8.43965e-99	0.328904	0.322	0.045	3.59495e-94
SMIM26	8.71404e-99	-0.520854	0.231	0.486	3.71183e-94
C1RL	1.00082e-98	0.32696	0.533	0.164	4.26308e-94
LINC01578	1.04709e-98	0.300409	0.224	0	4.46019e-94
LRP1	1.14458e-98	0.387929	0.895	0.582	4.87546e-94
COL12A1	1.22718e-98	0.411863	0.433	0.11	5.22731e-94
RP11-175K6.2	1.63432e-98	0.30193	0.224	0	6.96154e-94
TRIM47	1.63432e-98	0.307434	0.224	0	6.96154e-94
LSAMP	1.94243e-98	0.432066	0.813	0.443	8.27396e-94
RPS9	2.07477e-98	-0.269403	0.991	0.998	8.83769e-94
OLFM2	3.19703e-98	0.367739	0.362	0.069	1.36181e-93
CTD-2230D16.1	3.97898e-98	0.279627	0.223	0	1.69489e-93
HSD17B3	4.1667e-98	-0.393369	0.011	0.192	1.77485e-93
DST	1.01467e-97	0.464222	0.806	0.455	4.32207e-93
SRSF6	1.35069e-97	0.355486	0.64	0.244	5.75341e-93
MTRNR2L1	1.47427e-97	0.274116	0.276	0.023	6.27978e-93
C16orf45	1.50923e-97	0.278336	0.222	0	6.42872e-93
SMARCA1	3.61517e-97	0.430545	0.819	0.456	1.53992e-92
C9orf142	3.66689e-97	0.27075	0.221	0	1.56195e-92
KIAA0907	3.6669e-97	0.284039	0.221	0	1.56195e-92
RP11-880O3.1	5.71395e-97	0.280605	0.22	0	2.43391e-92
ALKAL2	7.26717e-97	-0.389294	0.013	0.194	3.09552e-92
NAPA	9.03988e-97	-0.362158	0.028	0.223	3.85063e-92
ENG	2.02195e-96	-0.544506	0.916	0.905	8.61272e-92
TPT1P4	2.15931e-96	0.285201	0.219	0	9.19779e-92
ZNF518A	3.88327e-96	0.290957	0.348	0.062	1.65412e-91
MYH11	6.79757e-96	-1.0413	0.46	0.647	2.89549e-91
AC116533.1	1.26738e-95	0.305985	0.218	0	5.39853e-91
TINF2	1.97166e-95	0.259129	0.217	0	8.3985e-91
ANXA5	2.39971e-95	0.328556	0.96	0.834	1.02218e-90
C21orf59	4.7689e-95	0.255772	0.217	0	2.03136e-90
CTC-575D19.1	4.7689e-95	0.272468	0.217	0	2.03136e-90
RP11-182L21.6	7.41444e-95	0.268985	0.216	0	3.15825e-90
AC087886.1	7.41444e-95	0.279468	0.216	0	3.15826e-90
NFIB	7.91771e-95	0.373282	0.701	0.311	3.37263e-90
P3H3	8.40064e-95	0.266456	0.41	0.093	3.57834e-90
MAN1A1	8.73814e-95	0.306321	0.346	0.062	3.7221e-90
HGF	9.62911e-95	0.312888	0.353	0.066	4.10162e-90
CHSY1	1.47837e-94	0.345501	0.589	0.216	6.29727e-90
NHP2	4.95707e-94	-0.52168	0.284	0.511	2.11151e-89
PPDPF	7.06902e-94	-0.450309	0.755	0.821	3.01112e-89
C5orf42	1.04274e-93	0.271491	0.214	0	4.44168e-89
RPL24P8	2.51287e-93	0.272917	0.213	0	1.07038e-88
MTRNR2L8	4.40386e-93	-0.294418	0.004	0.166	1.87587e-88
GOLGA3	5.11454e-93	0.291462	0.442	0.118	2.17859e-88
BOD1L1	5.43026e-93	0.373155	0.654	0.275	2.31307e-88
RP4-717I23.3	6.05076e-93	0.27267	0.212	0	2.57738e-88
HSPA1B	7.33299e-93	0.459289	0.747	0.385	3.12356e-88
RPL10P16	9.38637e-93	0.296098	0.212	0	3.99822e-88
RP11-384F7.2	1.45578e-92	0.277773	0.211	0	6.20105e-88
RPL23AP42	1.45578e-92	0.264934	0.211	0	6.20106e-88
NFIA	2.54151e-92	0.363577	0.951	0.766	1.08258e-87
PARP14	2.5707e-92	0.340871	0.451	0.128	1.09502e-87
TCEAL1	2.76281e-92	-0.623752	0.63	0.719	1.17685e-87
DONSON	4.12675e-92	-0.498643	0.05	0.254	1.75783e-87
LINC00685	4.46149e-92	-0.286984	0	0.153	1.90042e-87
CCDC107	5.20341e-92	-0.520238	0.134	0.361	2.21644e-87
CREBBP	6.84909e-92	0.309751	0.554	0.191	2.91744e-87
MUT	8.40646e-92	0.257838	0.21	0	3.58082e-87
LAMA4	9.03425e-92	0.428513	0.785	0.42	3.84823e-87
IGDCC4	1.41788e-91	0.280447	0.377	0.08	6.03962e-87
WASH4P	2.35838e-91	-0.307232	0	0.152	1.00458e-86
RP11-373A9.1	3.12484e-91	0.264199	0.209	0	1.33106e-86
GSN	4.22444e-91	0.588767	0.967	0.866	1.79944e-86
STRA13	4.83864e-91	0.260085	0.208	0	2.06107e-86
RSPO3	5.27304e-91	0.600273	0.292	0.042	2.2461e-86
SCAF11	5.68489e-91	0.369831	0.811	0.413	2.42154e-86
ANO6	8.37556e-91	0.316641	0.528	0.174	3.56765e-86
IQGAP1	9.24053e-91	0.308481	0.55	0.189	3.9361e-86
TAF9	1.07141e-90	0.251667	0.413	0.1	4.56379e-86
RP11-21N3.1	1.15945e-90	0.250796	0.207	0	4.93879e-86
DDX6	2.15903e-90	0.320567	0.576	0.205	9.19659e-86
NHLRC2	2.16318e-90	0.260685	0.345	0.065	9.21426e-86
CREBZF	2.21304e-90	0.282417	0.516	0.16	9.42667e-86
RTF2	2.52975e-90	-0.513983	0.206	0.44	1.07757e-85
RPL27	3.05266e-90	-0.385476	0.979	0.979	1.30031e-85
PCYOX1	3.71887e-90	0.396656	0.799	0.424	1.58409e-85
UQCRB	5.8985e-90	-0.405958	0.925	0.916	2.51252e-85
C2orf68	8.21836e-90	0.256274	0.366	0.075	3.50069e-85
IL6ST	1.05588e-89	0.385612	0.761	0.387	4.49764e-85
PPIP5K2	1.09949e-89	0.298893	0.436	0.119	4.68339e-85
PHF3	1.20562e-89	0.334082	0.675	0.283	5.13545e-85
LELP1	1.50507e-89	-0.287784	0	0.149	6.41102e-85
CTD-2336O2.1	1.58758e-89	0.257607	0.205	0	6.76244e-85
SSSCA1	1.58758e-89	0.254507	0.205	0	6.76244e-85
H3F3B	3.26121e-89	0.316837	0.987	0.983	1.38915e-84
PNRC1	7.41825e-89	0.340316	0.961	0.838	3.15988e-84
BGN	7.98285e-89	-0.790934	0.449	0.62	3.40038e-84
TXLNG2P	9.04985e-89	0.260895	0.204	0	3.85488e-84
ITGB8	9.59622e-89	0.366894	0.511	0.176	4.08761e-84
RPLP0	1.81507e-88	-0.359712	0.976	0.976	7.73146e-84
LRPPRC	2.57133e-88	0.286129	0.435	0.118	1.09528e-83
COL27A1	2.9089e-88	0.260498	0.319	0.054	1.23908e-83
ZNF292	3.87754e-88	0.341044	0.679	0.297	1.65168e-83
BOC	6.24448e-88	0.332731	0.607	0.238	2.6599e-83
EP300	8.64304e-88	0.270584	0.441	0.123	3.68159e-83
SMCP	9.51434e-88	-0.29396	0	0.146	4.05273e-83
FRG1B	1.2243e-87	0.254042	0.201	0	5.21501e-83
KIAA1429	1.2243e-87	0.253876	0.201	0	5.21501e-83
SMOC2	1.68507e-87	-0.506742	0.814	0.872	7.17771e-83
KIAA1370	1.88852e-87	0.254031	0.201	0	8.04436e-83
AAED1	2.91254e-87	0.263172	0.2	0	1.24063e-82
RP11-151N17.2	2.91254e-87	0.2522	0.2	0	1.24063e-82
CBX6	3.94767e-87	0.348948	0.736	0.357	1.68155e-82
EHBP1	4.88485e-87	0.298991	0.558	0.2	2.08075e-82
KIZ	5.22621e-87	0.252392	0.364	0.078	2.22616e-82
ITM2A	6.67329e-87	0.564656	0.83	0.591	2.84256e-82
SRSF10	6.81364e-87	0.33221	0.703	0.304	2.90234e-82
RPS3AP6	6.92325e-87	0.258504	0.2	0	2.94903e-82
BICC1	1.17258e-86	0.34644	0.596	0.229	4.99472e-82
RPL4	1.40233e-86	-0.32319	0.978	0.978	5.97338e-82
RP11-31F15.1	1.64438e-86	0.270328	0.199	0	7.00438e-82
H6PD	2.30915e-86	0.277282	0.519	0.171	9.83606e-82
HIPK3	3.39614e-86	0.302958	0.486	0.155	1.44662e-81
SLC38A2	4.10007e-86	0.413747	0.801	0.451	1.74646e-81
MT-ND2	5.23934e-86	-0.66762	0.994	0.997	2.23175e-81
FAM153B	5.95784e-86	-0.333638	0	0.143	2.5378e-81
EPM2AIP1	8.44354e-86	0.301847	0.538	0.188	3.59661e-81
COX4I1	9.21291e-86	-0.39499	0.891	0.872	3.92433e-81
GOLGA4	1.43782e-85	0.377903	0.769	0.398	6.12453e-81
SPTBN1	2.51043e-85	0.469746	0.962	0.853	1.06934e-80
SQLE	2.70321e-85	0.333156	0.433	0.126	1.15146e-80
HSPA5	2.87143e-85	0.399357	0.881	0.612	1.22311e-80
ACTG1	1.46882e-84	0.266219	0.992	0.983	6.25657e-80
RASL11B	1.62494e-84	-0.397939	0.029	0.207	6.92161e-80
RP11-568G20.1	1.88848e-84	0.254224	0.194	0	8.04418e-80
STAG2	2.36287e-84	0.324246	0.615	0.249	1.00649e-79
FOSB	3.06952e-84	0.516972	0.894	0.608	1.30749e-79
AP006222.1	3.69575e-84	-0.252614	0	0.14	1.57424e-79
CNN2	4.30093e-84	-0.332148	0.013	0.175	1.83202e-79
PTPN13	6.17368e-84	0.29841	0.476	0.152	2.62974e-79
ARHGAP28	8.39896e-84	0.261837	0.345	0.074	3.57762e-79
SMIM11A	1.92134e-83	-0.287783	0	0.139	8.18413e-79
ZKSCAN1	2.78436e-83	0.311963	0.617	0.251	1.18603e-78
PAPSS2	2.89845e-83	0.259589	0.323	0.062	1.23462e-78
SPEN	3.73992e-83	0.272042	0.472	0.148	1.59306e-78
ANXA1	1.14616e-82	0.393204	0.617	0.275	4.88218e-78
S100A10	1.38209e-82	0.441566	0.819	0.481	5.88715e-78
NRP1	1.42855e-82	0.335048	0.477	0.158	6.08507e-78
RP11-456A18.1	2.11736e-82	0.293681	0.19	0	9.0191e-78
PEMT	5.19859e-82	-0.672451	0.412	0.569	2.21439e-77
RIMS2	6.34262e-82	0.339497	0.505	0.181	2.7017e-77
CREBRF	6.36484e-82	0.323662	0.562	0.217	2.71117e-77
RIF1	1.13271e-81	0.305021	0.524	0.185	4.82488e-77
SLC35F6	2.02481e-81	0.270531	0.338	0.073	8.62488e-77
TRBC2	2.518e-81	0.281341	0.401	0.109	1.07257e-76
NUPR2	2.67544e-81	-0.299664	0	0.136	1.13963e-76
SLC48A1	6.73975e-81	0.266475	0.429	0.123	2.87086e-76
SREBF1	1.01037e-80	0.25805	0.339	0.074	4.30377e-76
HLA-E	1.45012e-80	0.339242	0.837	0.499	6.17693e-76
ATP5F1E	0	-1.01104	0.279	0.876	0
CRTAP	4.05996e-80	0.33629	0.831	0.474	1.72938e-75
SEC31A	4.24104e-80	0.358616	0.817	0.474	1.80652e-75
ZNF90	4.27488e-80	-0.283466	0.015	0.172	1.82093e-75
FZD3	4.94336e-80	0.299568	0.499	0.172	2.10567e-75
TNFRSF1A	5.06909e-80	0.333604	0.716	0.335	2.15923e-75
ARL2BP	5.07868e-80	-0.4827	0.224	0.444	2.16331e-75
GNAI2	5.23817e-80	0.320889	0.835	0.484	2.23125e-75
AOX1	5.42757e-80	0.336976	0.624	0.27	2.31193e-75
ASPH	8.22802e-80	0.313937	0.66	0.291	3.50481e-75
TM9SF3	1.00019e-79	0.337793	0.763	0.381	4.26041e-75
IL10RB	2.00954e-79	-0.267439	0.005	0.146	8.55982e-75
RBMS3	2.3489e-79	0.356948	0.781	0.419	1.00054e-74
RPS19	3.44117e-79	-0.323082	0.991	0.996	1.4658e-74
EEA1	3.48287e-79	0.323663	0.629	0.274	1.48357e-74
RAB14	6.69939e-79	0.292022	0.624	0.257	2.85367e-74
CZIB	6.79505e-79	-0.471937	0.193	0.407	2.89442e-74
APP	7.60713e-79	0.331413	0.933	0.767	3.24033e-74
TMX4	1.34277e-78	0.328675	0.695	0.319	5.71966e-74
HNRNPU	2.03347e-78	0.365872	0.869	0.55	8.66177e-74
CFL1	3.57117e-78	-0.415597	0.877	0.866	1.52117e-73
DICER1	3.58918e-78	0.287727	0.563	0.216	1.52885e-73
USP33	3.94393e-78	0.253346	0.461	0.144	1.67996e-73
FXYD6	6.68476e-78	-0.427334	0.619	0.756	2.84744e-73
IARS2	8.37286e-78	0.256701	0.483	0.162	3.5665e-73
MAP3K5	1.18997e-77	0.254801	0.349	0.083	5.0688e-73
POLD4	1.62367e-77	-0.352064	0.033	0.204	6.9162e-73
RHOBTB3	1.87605e-77	0.338575	0.949	0.747	7.99121e-73
PIBF1	1.96149e-77	0.254333	0.348	0.082	8.35516e-73
RAMAC	2.22546e-77	-0.331613	0.035	0.207	9.47958e-73
THRAP3	3.51939e-77	0.340891	0.787	0.416	1.49912e-72
AGO2	4.43465e-77	0.265718	0.422	0.128	1.88898e-72
GPNMB	8.25732e-77	0.366406	0.776	0.421	3.51729e-72
GUCY1A2	1.33083e-76	0.368556	0.433	0.144	5.66879e-72
SPAG9	4.95988e-76	0.312234	0.664	0.303	2.11271e-71
EGFR	5.27996e-76	0.409997	0.782	0.459	2.24905e-71
KMT2C	6.48776e-76	0.288	0.612	0.257	2.76353e-71
FNDC3A	7.82156e-76	0.27607	0.508	0.182	3.33167e-71
HINT1	9.20996e-76	-0.352944	0.893	0.883	3.92307e-71
FGFR1	1.50238e-75	0.345472	0.82	0.47	6.39955e-71
MTR	2.21209e-75	0.255225	0.44	0.14	9.42263e-71
HIST1H1E	2.95152e-75	0.290341	0.272	0.046	1.25723e-70
CTTN	3.34985e-75	0.318294	0.727	0.354	1.4269e-70
CANX	6.36363e-75	0.335821	0.854	0.535	2.71065e-70
SETD2	1.14038e-74	0.29221	0.463	0.159	4.85754e-70
DNASE1L3	1.78731e-74	-0.464995	0.029	0.191	7.61321e-70
NUPR1	2.59148e-74	-0.395419	0.908	0.898	1.10387e-69
SEMA3D	3.91935e-74	0.377162	0.598	0.273	1.66949e-69
TCEAL9	5.58936e-74	-0.451277	0.814	0.812	2.38084e-69
S100A13	6.16138e-74	-0.593434	0.764	0.759	2.6245e-69
DNAJC10	6.2139e-74	0.256131	0.461	0.154	2.64687e-69
DAB2	8.0906e-74	0.359584	0.725	0.383	3.44627e-69
AL365357.1	9.27713e-74	0.38842	0.172	0	3.95169e-69
VCL	1.91761e-73	0.264949	0.521	0.196	8.16823e-69
CST3	1.99942e-73	-0.366565	0.996	0.998	8.51673e-69
PAFAH1B1	2.96799e-73	0.278289	0.602	0.248	1.26424e-68
PHB2	3.53196e-73	0.306054	0.729	0.366	1.50447e-68
AC131025.8	3.90209e-73	-0.296721	0	0.122	1.66213e-68
THBD	4.76393e-73	-0.551371	0.189	0.411	2.02925e-68
TMEFF2	6.0438e-73	0.278473	0.335	0.084	2.57442e-68
PSMC1	9.96656e-73	-0.457542	0.178	0.376	4.24536e-68
TSHZ2	2.34968e-72	-0.398993	0.835	0.889	1.00087e-67
RAB5IF	2.40418e-72	-0.32553	0.042	0.21	1.02408e-67
GFRA1	2.81146e-72	0.257708	0.207	0.017	1.19757e-67
ACBD3	3.14125e-72	0.251675	0.541	0.209	1.33804e-67
ATF7IP	3.15056e-72	0.265244	0.408	0.127	1.34201e-67
PCDH9	4.58778e-72	0.329267	0.305	0.069	1.95421e-67
KCNQ1OT1	5.80819e-72	0.58924	0.617	0.334	2.47405e-67
TIPARP	8.42178e-72	0.340383	0.377	0.114	3.58734e-67
VCAM1	1.26715e-71	0.297452	0.349	0.093	5.39756e-67
MRFAP1	1.70781e-71	-0.389535	0.779	0.789	7.2746e-67
CCPG1	3.26778e-71	-0.494225	0.183	0.375	1.39194e-66
SRRM2	1.15448e-70	0.31805	0.954	0.745	4.91762e-66
PRPF8	1.62578e-70	0.264603	0.64	0.279	6.92516e-66
SPARC	1.70227e-70	-0.488737	0.891	0.868	7.25098e-66
RO60	2.01407e-70	-0.442889	0.207	0.411	8.57915e-66
TMEM106B	2.04848e-70	0.253226	0.612	0.258	8.72571e-66
RPRD2	3.1131e-70	0.255923	0.483	0.174	1.32606e-65
TM9SF2	3.8538e-70	0.251576	0.573	0.233	1.64157e-65
ECM2	4.15119e-70	0.322728	0.723	0.381	1.76824e-65
LRRC17	6.91712e-70	0.302651	0.611	0.273	2.94642e-65
CNTN1	8.07802e-70	0.284819	0.56	0.234	3.44091e-65
ARHGAP5	1.08032e-69	0.311078	0.681	0.33	4.60175e-65
HNRNPR	1.64745e-69	0.323739	0.818	0.473	7.01748e-65
SELENOH	2.25037e-69	-0.449622	0.183	0.377	9.58569e-65
TMEM38B	2.28632e-69	0.252756	0.607	0.26	9.73883e-65
FTL	3.68185e-69	0.281511	0.995	1	1.56832e-64
CAV1	7.99093e-69	-0.419863	0.8	0.837	3.40381e-64
NORAD	1.44424e-68	0.344701	0.842	0.513	6.15187e-64
SPART	2.37284e-68	-0.430849	0.222	0.426	1.01074e-63
CD151	2.41106e-68	-0.539048	0.5	0.59	1.02701e-63
RAD50	3.2635e-68	-0.392515	0.087	0.268	1.39012e-63
HDLBP	5.54893e-68	0.328385	0.826	0.487	2.36362e-63
AC245595.1	7.92821e-68	-0.273069	0.015	0.152	3.3771e-63
RBIS	1.09463e-67	-0.427871	0.252	0.467	4.6627e-63
CCND1	1.29131e-67	-0.474777	0.087	0.272	5.50045e-63
METTL26	2.43097e-67	-0.435361	0.168	0.358	1.03549e-62
NCL	3.53868e-67	0.325343	0.914	0.69	1.50733e-62
GATAD1	3.84527e-67	0.263798	0.584	0.249	1.63793e-62
TCF4	4.10441e-67	0.315355	0.864	0.582	1.74831e-62
SPARCL1	4.12441e-67	-0.564362	0.951	0.931	1.75683e-62
RASD1	4.29368e-67	-0.689819	0.282	0.48	1.82894e-62
AHCYL1	6.95968e-67	0.268877	0.695	0.33	2.96455e-62
PCSK7	9.70108e-67	-0.359641	0.046	0.207	4.13227e-62
CEP350	9.8469e-67	0.269085	0.508	0.198	4.19438e-62
FUS	9.8708e-67	-0.399473	0.811	0.799	4.20457e-62
COPZ2	1.30196e-66	0.279895	0.748	0.381	5.54584e-62
SYNE1	1.84459e-66	0.267054	0.498	0.19	7.85722e-62
CAP1	3.20279e-66	-0.474162	0.283	0.457	1.36426e-61
CREB3L1	5.61045e-66	0.283347	0.581	0.255	2.38983e-61
LAMB1	6.34077e-66	0.435619	0.656	0.36	2.70091e-61
ARPC1B	1.31721e-65	-0.262824	0.013	0.145	5.61079e-61
NIPBL	1.42905e-65	0.281548	0.598	0.267	6.08717e-61
TRIP11	1.86332e-65	0.28533	0.604	0.276	7.937e-61
AC010618.1	2.39004e-65	-0.410358	0.204	0.399	1.01806e-60
PHLDA1	2.7549e-65	0.270563	0.371	0.115	1.17348e-60
ACTB	2.88926e-65	-0.288376	0.991	0.997	1.23071e-60
QSOX1	2.98125e-65	0.344285	0.745	0.408	1.26989e-60
ADAMTSL3	3.28998e-65	0.270206	0.4	0.134	1.4014e-60
DMAC1	3.55584e-65	-0.445793	0.161	0.344	1.51465e-60
ARX	4.11148e-65	0.313773	0.676	0.347	1.75133e-60
TMED4	4.47586e-65	0.275402	0.691	0.334	1.90654e-60
R3HDM2	4.64488e-65	0.26626	0.541	0.222	1.97853e-60
KAT6B	4.69397e-65	0.256758	0.522	0.208	1.99944e-60
PODN	4.71104e-65	-0.434073	0.394	0.591	2.00671e-60
CFD	7.41746e-65	0.495997	0.882	0.732	3.15954e-60
BSG	7.44162e-65	-0.414372	0.765	0.776	3.16983e-60
LAMC1	2.17425e-64	0.28016	0.667	0.323	9.26142e-60
DDX3X	4.14705e-64	0.279909	0.61	0.279	1.76648e-59
LINC01088	7.53738e-64	-0.292007	0.015	0.144	3.21062e-59
NPTX2	9.08756e-64	-0.498244	0.109	0.295	3.87094e-59
KMT2A	9.40156e-64	0.306193	0.628	0.296	4.00469e-59
CKLF	1.75285e-63	-0.343394	0.063	0.226	7.46646e-59
CRISPLD2	2.63427e-63	0.466472	0.903	0.733	1.1221e-58
SF3B1	3.27303e-63	0.287013	0.779	0.428	1.39418e-58
CDC42	3.60752e-63	0.27748	0.844	0.503	1.53666e-58
PDLIM2	3.90846e-63	-0.526886	0.626	0.654	1.66485e-58
LGALS3	3.94624e-63	0.306014	0.961	0.866	1.68094e-58
MAP7D3	4.49738e-63	0.250541	0.507	0.201	1.9157e-58
SGCE	6.44834e-63	0.258843	0.535	0.226	2.74674e-58
SNRNP200	1.06025e-62	0.253114	0.58	0.253	4.51624e-58
PDLIM3	1.1295e-62	-0.524154	0.132	0.313	4.81122e-58
SERPINF1	2.2703e-62	0.268308	0.984	0.972	9.67056e-58
NDRG2	2.8326e-62	0.356437	0.892	0.636	1.20657e-57
ST5	9.72404e-62	-0.505328	0.315	0.468	4.14205e-57
DYNLL1	1.38536e-61	-0.335582	0.94	0.919	5.90109e-57
SH3BP5	3.44716e-61	-0.49977	0.17	0.347	1.46835e-56
COL18A1	4.18417e-61	0.278595	0.734	0.391	1.78229e-56
MYL12A	8.35775e-61	-0.35569	0.842	0.824	3.56007e-56
EDNRB	1.06556e-60	0.272958	0.344	0.107	4.53887e-56
BUD23	1.22168e-60	-0.434882	0.183	0.359	5.20387e-56
MAP1B	1.35227e-60	0.347086	0.889	0.683	5.76014e-56
PRDX2	2.22382e-60	-0.383608	0.818	0.817	9.47257e-56
LSM1	2.91091e-60	-0.42798	0.153	0.325	1.23993e-55
RRBP1	2.98176e-60	0.292554	0.751	0.421	1.27011e-55
STMP1	5.02589e-60	-0.401333	0.181	0.362	2.14083e-55
UBA52	6.26304e-60	-0.266762	0.976	0.98	2.6678e-55
RAI14	6.83984e-60	0.308512	0.465	0.192	2.9135e-55
IRF9	9.8612e-60	-0.286553	0.015	0.138	4.20048e-55
HSP90B1	2.99784e-59	0.295128	0.962	0.836	1.27696e-54
PSD3	1.39064e-58	0.252467	0.464	0.183	5.92357e-54
RPS11	1.4097e-58	-0.323162	0.987	0.988	6.00475e-54
CBX5	1.42707e-58	0.270035	0.635	0.312	6.07877e-54
PNN	1.4528e-58	0.277296	0.845	0.518	6.18835e-54
HMGB1	1.60764e-58	-0.305387	0.947	0.945	6.84789e-54
IFI6	1.61139e-58	-0.601892	0.592	0.642	6.86387e-54
PRNP	1.98448e-58	0.284547	0.843	0.539	8.4531e-54
FKBP2	2.64122e-58	-0.386937	0.53	0.677	1.12506e-53
RAC1	5.43571e-58	-0.294576	0.923	0.896	2.31539e-53
ADD3	1.07627e-57	0.316734	0.869	0.632	4.58447e-53
ARID5B	1.74357e-57	0.282401	0.632	0.314	7.42691e-53
PEG3	2.09696e-57	0.409788	0.632	0.354	8.93221e-53
CENPW	3.71286e-57	0.306119	0.285	0.076	1.58153e-52
PLAGL1	5.4703e-57	0.298768	0.734	0.414	2.33013e-52
ZFP36L1	5.62858e-57	0.367832	0.949	0.819	2.39755e-52
LSP1	6.02773e-57	0.272252	0.608	0.295	2.56757e-52
ANKRD12	8.98304e-57	0.299447	0.794	0.494	3.82642e-52
BUD31	1.04905e-56	-0.430065	0.232	0.394	4.46853e-52
SMIM30	1.14266e-56	-0.365296	0.089	0.248	4.86727e-52
NCKAP5L	2.30623e-56	-0.449456	0.137	0.304	9.8236e-52
LHFPL6	3.12007e-56	-0.404162	0.233	0.453	1.32902e-51
LTBP3	4.38477e-56	0.259402	0.758	0.43	1.86774e-51
TKT	7.4913e-56	0.300842	0.815	0.523	3.191e-51
PWWP3A	9.53661e-56	-0.368474	0.082	0.238	4.06222e-51
CFAP410	1.25311e-55	-0.279037	0.046	0.187	5.33773e-51
INMT	3.10396e-55	-0.461692	0.577	0.688	1.32216e-50
PRPS2	3.89094e-55	-0.574981	0.863	0.845	1.65739e-50
PCM1	4.26624e-55	0.27626	0.708	0.391	1.81725e-50
LEPR	7.61825e-55	0.266795	0.28	0.078	3.24507e-50
HIKESHI	1.69057e-54	-0.393245	0.15	0.314	7.20114e-50
PAXX	2.94204e-54	-0.379407	0.125	0.287	1.25319e-49
DRAP1	6.15135e-54	-0.424371	0.583	0.614	2.62023e-49
MAF	2.20641e-53	0.281895	0.708	0.404	9.39842e-49
XBP1	2.6926e-53	0.251186	0.684	0.362	1.14694e-48
DIO3OS	1.02301e-52	0.259492	0.732	0.405	4.3576e-48
NDUFAF8	1.27775e-52	-0.421049	0.162	0.321	5.44271e-48
COL1A1	1.33841e-52	0.376367	0.932	0.793	5.70108e-48
NDUFS5	2.24472e-52	-0.329067	0.849	0.812	9.56162e-48
PRRC2C	4.49176e-52	0.262343	0.788	0.472	1.91331e-47
CDK2AP1	3.88731e-51	0.267399	0.248	0.068	1.65584e-46
JUNB	4.77716e-51	0.414334	0.945	0.742	2.03488e-46
PIK3R1	5.72276e-51	0.283384	0.747	0.441	2.43767e-46
PARM1	5.943e-51	0.251464	0.452	0.193	2.53148e-46
LINC01116	1.15505e-50	-0.380921	0.185	0.348	4.92004e-46
RARRES2	1.53604e-50	0.271035	0.945	0.799	6.54292e-46
MIR503HG	2.56641e-50	-0.322574	0.226	0.434	1.09319e-45
DEXI	2.98114e-50	-0.408722	0.214	0.373	1.26985e-45
NBPF10	2.54326e-49	-0.252866	0.023	0.137	1.08333e-44
JUND	3.96308e-49	0.811224	0.738	0.518	1.68811e-44
PDLIM7	6.53857e-49	-0.554933	0.39	0.484	2.78517e-44
MYOCD	1.13938e-48	-0.291831	0.05	0.186	4.85328e-44
ATP5MG	0	-1.14041	0.251	0.82	0
TPR	1.49045e-48	0.270279	0.756	0.451	6.34874e-44
MXRA7	1.71247e-48	-0.472678	0.463	0.545	7.29442e-44
NT5DC2	1.8032e-48	-0.513209	0.347	0.469	7.68093e-44
MKKS	2.17806e-48	-0.388159	0.169	0.319	9.27765e-44
OAZ1	2.56955e-48	-0.278647	0.925	0.914	1.09452e-43
HPF1	2.80783e-48	-0.384167	0.157	0.306	1.19602e-43
SOD1	3.04617e-48	-0.279724	0.944	0.915	1.29755e-43
CDK4	3.61749e-48	-0.405021	0.218	0.37	1.54091e-43
HHIP	4.87927e-48	0.273802	0.492	0.234	2.07838e-43
OGA	6.51291e-48	-0.375831	0.194	0.351	2.77424e-43
SKP1	7.94262e-48	-0.272082	0.966	0.96	3.38324e-43
COA3	1.17333e-47	-0.356759	0.138	0.287	4.99791e-43
DDX17	3.08357e-47	0.263058	0.927	0.707	1.31348e-42
NFKBIZ	1.28724e-46	0.29804	0.291	0.099	5.48311e-42
FOXS1	2.80038e-46	-0.351525	0.053	0.185	1.19285e-41
ZFP36	3.80992e-46	0.446465	0.897	0.709	1.62288e-41
TRAPPC1	6.06922e-46	-0.413714	0.275	0.399	2.58525e-41
TUBA1A	6.15502e-46	0.312047	0.875	0.626	2.62179e-41
SOD3	1.7542e-45	-0.364195	0.716	0.747	7.47217e-41
CHGA	4.24606e-45	-0.564125	0.258	0.419	1.80865e-40
MESD	1.95451e-44	-0.366569	0.143	0.289	8.32545e-40
TNNC1	6.10722e-44	-0.60954	0.033	0.145	2.60143e-39
EIF4A2	6.50013e-44	-0.299431	0.897	0.868	2.76879e-39
FLRT2	7.0309e-44	0.251623	0.749	0.459	2.99488e-39
CBR3	8.41349e-44	-0.397342	0.196	0.34	3.58381e-39
AOPEP	1.91477e-43	-0.294054	0.073	0.204	8.15614e-39
THBS4	2.67024e-43	-0.261055	0.026	0.134	1.13742e-38
CLEC11A	2.70114e-43	-0.47124	0.317	0.444	1.15058e-38
SNRPD2	3.47106e-43	-0.318559	0.784	0.757	1.47853e-38
TCF21	6.94011e-43	-0.405069	0.257	0.396	2.95621e-38
PTCH2	8.46461e-43	0.346457	0.543	0.299	3.60558e-38
CYP1B1	3.36523e-42	0.263007	0.717	0.435	1.43345e-37
TIMP1	4.70692e-42	-0.337154	0.985	0.995	2.00496e-37
ITGB1	6.43745e-42	-0.382269	0.839	0.806	2.7421e-37
REX1BD	7.02104e-42	-0.372484	0.165	0.305	2.99068e-37
KLF4	4.18232e-41	0.279111	0.741	0.477	1.7815e-36
MARCKSL1	4.81968e-41	-0.312052	0.91	0.9	2.05299e-36
HNRNPC	5.82965e-41	-0.305097	0.763	0.735	2.4832e-36
MEG3	1.17715e-40	0.338041	0.951	0.85	5.01419e-36
NDUFS7	1.72556e-40	-0.39841	0.283	0.397	7.35019e-36
PLPP3	3.74175e-40	0.263103	0.944	0.859	1.59384e-35
HS3ST1	8.86734e-40	-0.333712	0.096	0.227	3.77713e-35
ADI1	1.61845e-39	-0.409979	0.514	0.56	6.89396e-35
CYP26B1	2.25322e-39	-0.421989	0.204	0.359	9.59782e-35
PSMA4	2.74023e-39	-0.348497	0.586	0.595	1.16723e-34
DNAJB6	3.76334e-39	-0.35853	0.561	0.578	1.60303e-34
RPS29	5.82996e-39	-0.511388	0.974	0.964	2.48333e-34
CHMP4B	6.12368e-39	-0.410711	0.432	0.49	2.60844e-34
ERH	6.67692e-39	-0.298676	0.827	0.756	2.8441e-34
SUB1	6.87905e-39	-0.299924	0.798	0.752	2.9302e-34
COX7A2	1.41412e-38	-0.293972	0.827	0.771	6.02358e-34
PDIA6	3.47901e-38	-0.381232	0.542	0.58	1.48192e-33
AC124319.1	3.76073e-38	-0.326359	0.119	0.249	1.60192e-33
NTAN1	4.52377e-38	-0.341033	0.226	0.353	1.92694e-33
POLR2J3	5.95185e-38	-0.346284	0.132	0.262	2.53525e-33
GNAS	1.4868e-37	0.32552	0.861	0.68	6.33318e-33
IGFBP3	1.9337e-37	0.442692	0.356	0.171	8.2368e-33
AAMDC	1.97428e-37	-0.367361	0.21	0.332	8.40965e-33
ATF4	2.62394e-36	-0.361404	0.587	0.594	1.11769e-31
PAIP2	4.79461e-36	-0.373613	0.531	0.559	2.04231e-31
BTG2	1.33058e-35	0.351156	0.593	0.359	5.66775e-31
IFI27	2.66827e-35	-0.672502	0.476	0.546	1.13658e-30
ZFYVE21	4.20846e-35	-0.37352	0.664	0.631	1.79263e-30
MRPS11	8.7424e-35	-0.303265	0.101	0.219	3.72391e-30
CC2D1A	9.0722e-35	-0.425124	0.231	0.345	3.8644e-30
ZNF667-AS1	9.42333e-35	-0.324306	0.145	0.267	4.01396e-30
SH3BGRL3	1.00663e-34	-0.390636	0.532	0.559	4.28784e-30
MSRB3	1.1235e-34	-0.327334	0.11	0.233	4.78565e-30
IGF1	6.3528e-34	-0.379823	0.755	0.794	2.70604e-29
PLTP	8.03741e-34	0.292407	0.916	0.776	3.42361e-29
RPL38	8.45052e-34	-0.38649	0.978	0.954	3.59958e-29
AEBP1	9.94501e-34	-0.498576	0.831	0.762	4.23618e-29
SLC35G1	1.71066e-33	-0.292023	0.079	0.19	7.28673e-29
PSMA3-AS1	1.74623e-33	-0.345095	0.158	0.279	7.43823e-29
PPP1R14A	2.01503e-33	-0.325759	0.839	0.794	8.58324e-29
EIF3E	2.72211e-33	-0.252715	0.875	0.845	1.15951e-28
FDPS	3.02696e-33	-0.317743	0.219	0.344	1.28936e-28
SUPT4H1	3.16801e-33	-0.321801	0.296	0.409	1.34944e-28
TPI1	3.23347e-33	-0.298377	0.877	0.812	1.37733e-28
UQCC3	4.06366e-33	-0.290233	0.111	0.227	1.73096e-28
NIPSNAP2	7.28038e-33	-0.325582	0.144	0.263	3.10115e-28
FLNA	2.25098e-32	-0.390343	0.62	0.632	9.58827e-28
MRGPRF	2.53805e-32	-0.370601	0.252	0.355	1.08111e-27
UFD1	2.97694e-32	-0.333805	0.156	0.271	1.26806e-27
PHPT1	3.30959e-32	-0.330912	0.785	0.733	1.40975e-27
COLEC11	4.69893e-32	-0.492241	0.222	0.344	2.00156e-27
MFAP4	5.29103e-32	-0.504438	0.547	0.564	2.25377e-27
SNRPE	8.7391e-32	-0.333227	0.611	0.601	3.72251e-27
CARMN	1.29741e-31	-0.320236	0.127	0.245	5.52644e-27
MTLN	3.78175e-31	-0.32923	0.161	0.275	1.61087e-26
IGFN1	4.14331e-31	0.250279	0.233	0.089	1.76488e-26
VCAN	6.81104e-31	-0.401888	0.186	0.319	2.90123e-26
SF1	7.81745e-31	-0.342413	0.632	0.613	3.32992e-26
COA4	1.01491e-30	-0.289142	0.146	0.259	4.3231e-26
CAVIN2	1.17779e-30	-0.301911	0.168	0.291	5.0169e-26
N4BP2L2	1.66519e-30	-0.279801	0.831	0.777	7.09304e-26
AC012085.2	1.76582e-30	-0.261772	0.054	0.151	7.5217e-26
RAB1A	2.7011e-30	-0.315306	0.62	0.613	1.15056e-25
TUT4	5.0259e-30	-0.299047	0.131	0.244	2.14083e-25
HLA-DRA	1.39652e-29	-0.432776	0.218	0.077	5.9486e-25
S100A4	2.21043e-29	0.335528	0.473	0.289	9.41557e-25
CDC42EP3	5.05136e-29	-0.324837	0.136	0.25	2.15168e-24
CCZ1	5.71343e-29	-0.279147	0.092	0.195	2.43369e-24
TSC22D3	5.74112e-29	-0.351458	0.646	0.643	2.44549e-24
JPT1	1.00999e-28	-0.284949	0.11	0.215	4.30214e-24
ADH1B	1.60412e-28	0.258894	0.154	0.044	6.83292e-24
ASS1	2.20784e-28	-0.26003	0.09	0.193	9.40453e-24
CUTA	2.55085e-28	-0.279305	0.743	0.701	1.08656e-23
HSPE1	5.36548e-28	-0.33309	0.651	0.622	2.28548e-23
ZFAS1	5.55293e-28	-0.343765	0.795	0.744	2.36533e-23
PIN1	6.94546e-28	-0.365943	0.515	0.517	2.95849e-23
ISG15	7.20324e-28	-0.374821	0.119	0.227	3.06829e-23
LTBP2	8.09008e-28	-0.342761	0.163	0.27	3.44605e-23
LAMTOR5	8.92794e-28	-0.252566	0.81	0.724	3.80294e-23
PTCH1	1.46966e-27	-0.32802	0.572	0.623	6.26015e-23
SMOC1	1.58981e-27	-0.368891	0.183	0.294	6.77195e-23
KNOP1	2.4527e-27	-0.293343	0.121	0.226	1.04475e-22
SELENOT	3.37466e-27	-0.289135	0.168	0.273	1.43747e-22
ADM	5.68358e-27	-0.403615	0.078	0.177	2.42098e-22
ATG101	7.41192e-27	-0.266258	0.103	0.202	3.15718e-22
VDAC2	1.08207e-26	-0.293904	0.619	0.581	4.60918e-22
TM4SF1	1.50936e-26	-0.378636	0.602	0.632	6.42928e-22
CYP11A1	1.88037e-26	-0.464879	0.334	0.4	8.00964e-22
EIF1AX	2.04615e-26	-0.306961	0.528	0.539	8.71576e-22
MIR4458HG	2.12965e-26	-0.251646	0.071	0.164	9.07145e-22
POMP	2.16309e-26	-0.285932	0.738	0.662	9.2139e-22
C11orf96	3.46085e-26	-0.445278	0.799	0.785	1.47418e-21
TMED9	5.64525e-26	-0.317408	0.511	0.516	2.40465e-21
KLHDC2	7.49333e-26	-0.316795	0.319	0.395	3.19186e-21
CALM3	1.3869e-25	-0.328096	0.414	0.468	5.90765e-21
BANF1	1.64675e-25	-0.319104	0.533	0.535	7.01451e-21
OTUD6B-AS1	2.40753e-25	-0.293915	0.18	0.284	1.02551e-20
BLOC1S1	5.27078e-25	-0.350407	0.349	0.407	2.24514e-20
TMEM147	5.86431e-25	-0.321672	0.547	0.529	2.49796e-20
CEBPD	6.14881e-25	0.302508	0.75	0.535	2.61915e-20
SRSF7	1.01399e-24	-0.417865	0.69	0.647	4.31918e-20
RHEB	2.40081e-24	-0.315455	0.529	0.527	1.02265e-19
SPCS2	2.72678e-24	-0.27417	0.749	0.691	1.1615e-19
AC005840.1	3.52849e-24	-0.263185	0.123	0.219	1.50299e-19
TNS1	3.6396e-24	-0.30441	0.633	0.623	1.55032e-19
VPS51	3.73677e-24	-0.275592	0.192	0.288	1.59172e-19
POLR2F	8.43933e-24	-0.301836	0.602	0.567	3.59482e-19
FGD5-AS1	1.74793e-23	-0.279896	0.175	0.273	7.44549e-19
NCBP2AS2	3.6276e-23	-0.253834	0.108	0.198	1.54521e-18
FKBP1A	9.11736e-23	-0.262628	0.645	0.604	3.88363e-18
HHIP-AS1	1.22423e-22	-0.274646	0.179	0.278	5.21475e-18
RPS27L	3.45376e-22	-0.298337	0.82	0.731	1.47117e-17
PSMD7	3.7043e-22	-0.304425	0.241	0.321	1.57788e-17
H2AFZ	3.79623e-22	-0.282609	0.733	0.681	1.61704e-17
MGST1	6.35093e-22	-0.341373	0.249	0.351	2.70524e-17
UBE2L3	2.01483e-21	-0.306419	0.412	0.437	8.58236e-17
CARHSP1	2.1147e-21	-0.296087	0.164	0.25	9.00776e-17
AC090498.1	5.57895e-21	-0.473775	0.224	0.306	2.37641e-16
EMC6	5.8323e-21	-0.258702	0.121	0.206	2.48433e-16
PSMA1	9.92384e-21	-0.325681	0.555	0.523	4.22716e-16
LCNL1	1.12863e-20	-0.328186	0.251	0.327	4.80749e-16
NDUFB9	4.25637e-20	-0.266459	0.684	0.616	1.81304e-15
ACTN1	5.5464e-20	-0.345368	0.389	0.441	2.36254e-15
AC080038.1	9.79628e-20	-0.257137	0.226	0.32	4.17282e-15
CSNK1A1	1.68637e-19	-0.28796	0.451	0.472	7.18326e-15
PKM	4.09981e-19	-0.321022	0.812	0.718	1.74635e-14
MZT2A	6.04569e-19	-0.281882	0.628	0.587	2.57522e-14
EMC10	6.28988e-19	-0.311323	0.366	0.403	2.67924e-14
SSB	1.54604e-18	-0.255825	0.691	0.616	6.58549e-14
RAP1B	2.57355e-18	-0.35861	0.372	0.4	1.09623e-13
NR4A1	3.29687e-18	0.326796	0.36	0.226	1.40433e-13
COX6A1	3.8312e-18	-0.266685	0.694	0.619	1.63194e-13
CCDC85B	8.82655e-18	-0.322244	0.643	0.58	3.75976e-13
PTP4A2	1.47092e-17	-0.255537	0.578	0.555	6.26552e-13
COL3A1	2.4084e-17	0.317393	0.814	0.652	1.02588e-12
FAM229B	3.49156e-17	-0.29051	0.272	0.327	1.48726e-12
THUMPD3-AS1	2.52505e-16	-0.256694	0.163	0.239	1.07557e-11
NISCH	1.44976e-15	-0.319328	0.46	0.463	6.17538e-11
COMT	7.66693e-15	-0.264921	0.67	0.6	3.26581e-10
ELN	7.67134e-15	-0.335412	0.315	0.356	3.26768e-10
CCT5	1.96033e-14	-0.283311	0.349	0.372	8.35022e-10
CLIC3	2.31826e-14	-0.31472	0.122	0.193	9.87486e-10
PENK	2.84068e-14	0.304836	0.862	0.745	1.21002e-09
GALM	4.42462e-14	-0.287133	0.232	0.287	1.88471e-09
PLPP1	6.38565e-14	-0.284663	0.346	0.395	2.72003e-09
COX16	1.25622e-13	-0.266315	0.185	0.243	5.351e-09
PPP2CB	1.8481e-13	-0.296745	0.551	0.507	7.87215e-09
ILK	9.15568e-13	-0.285906	0.485	0.46	3.89996e-08
HCFC1R1	5.56152e-12	-0.26694	0.446	0.441	2.36898e-07
MRPL21	8.25122e-12	-0.27239	0.363	0.373	3.51469e-07
SDHC	1.30102e-11	-0.256622	0.511	0.468	5.54181e-07
RPAIN	2.2051e-11	-0.25666	0.283	0.314	9.39285e-07
PTRH1	4.53421e-11	-0.301977	0.215	0.264	1.93139e-06
C2orf40	4.58615e-11	-0.252692	0.186	0.242	1.95352e-06
WNT2B	8.0872e-11	-0.300851	0.439	0.436	3.44482e-06
FAM3C	2.37861e-10	-0.250356	0.423	0.413	1.01319e-05
RAB31	2.76963e-10	-0.269469	0.278	0.316	1.17975e-05
CKS1B	5.79482e-10	-0.254348	0.275	0.303	2.46836e-05
PRELP	2.79069e-09	-0.31476	0.331	0.355	0.000118872
NME1	3.39898e-09	-0.286955	0.329	0.336	0.000144783
ECHDC2	3.79823e-09	-0.26433	0.433	0.408	0.000161789
HTRA1	8.13723e-09	-0.31495	0.475	0.445	0.000346613
BRI3	1.29579e-08	-0.259365	0.682	0.585	0.000551954
ANGPTL4	1.99848e-08	-0.292986	0.505	0.475	0.000851271
APOC1	4.744e-08	-0.318234	0.511	0.486	0.00202075
INSR	5.43714e-08	-0.291738	0.453	0.425	0.002316
MYLK	1.54494e-06	-0.38548	0.772	0.618	0.0658083
DKK3	5.36534e-06	-0.284151	0.275	0.289	0.228542
KRT19	8.89292e-06	-0.313007	0.164	0.2	0.378803
MT1X	0.000136663	-0.42904	0.462	0.422	1
DNAJB1	0.000753112	-0.329672	0.403	0.365	1
SAT1	0.00494475	-0.311266	0.595	0.508	1
UQCR11	0.202453	-0.29142	0.336	0.278	1

## Sheet: MYD
# MYD cells - DGE iGCA testis vs adult testis from GSE112013 and GSE124263
GeneID	p_val	avg_logFC	pct.1	pct.2	p_val_adj
MT-RNR2	0	5.4812	1	0	0
MT-RNR1	0	4.09461	0.998	0	0
SNHG6	0	1.53662	0.923	0	0
GAS5	0	1.46624	0.902	0	0
RPL13P12	0	1.44795	0.891	0	0
RP5-857K21.10	6.91549e-286	2.84146	0.795	0	2.94572e-281
RPL6	7.06957e-282	2.81093	0.786	0	3.01136e-277
ATP5E	2.66974e-276	1.70448	0.773	0	1.1372e-271
LRRC75A-AS1	6.36416e-274	1.90671	0.768	0	2.71088e-269
AC011816.4	2.42275e-272	1.67009	0.764	0	1.03199e-267
SNHG5	9.15072e-271	1.04296	0.761	0	3.89784e-266
MIR100HG	4.25116e-270	0.959413	0.762	0.002	1.81082e-265
ATP5G2	2.84883e-265	1.34136	0.748	0	1.21349e-260
PTRF	1.72195e-264	1.39645	0.746	0	7.33482e-260
SEPW1	3.75845e-262	1.39272	0.741	0	1.60095e-257
RPL9P9	2.25416e-261	1.37897	0.739	0	9.6018e-257
RP3-412A9.11	1.34933e-260	1.38617	0.738	0	5.74763e-256
ATP5L	8.06143e-260	1.37716	0.736	0	3.43385e-255
ATP5J	2.86077e-258	1.18877	0.732	0	1.21857e-253
CLEC3B	1.1674e-257	1.91408	0.873	0.097	4.97266e-253
GLTSCR2	1.69926e-257	1.32915	0.73	0	7.23816e-253
MIR143HG	2.07494e-254	1.53367	0.723	0	8.83841e-250
ATP5G3	2.07494e-254	1.16797	0.723	0	8.83841e-250
USMG5	7.16756e-253	1.16303	0.72	0	3.05309e-248
PTGDS	3.28507e-252	-2.18142	0.986	1	1.39931e-247
RP5-857K21.8	4.20057e-252	1.23517	0.718	0	1.78927e-247
RNASEK	1.887e-251	1.05544	0.825	0.049	8.03788e-247
EEF1A1	4.75312e-250	-1.93008	0.968	1	2.02464e-245
H3F3A	2.00552e-249	-2.17204	0.28	0.99	8.5427e-245
AL162151.1	4.86126e-249	1.2358	0.711	0	2.0707e-244
RPL7	1.91465e-244	-1.63445	0.962	0.998	8.15566e-240
ALDOA	1.68787e-242	-2.19834	0.014	0.956	7.18965e-238
ACTA2	6.31731e-242	-2.09636	0.905	0.999	2.69092e-237
CD99	1.86984e-241	-1.97979	0.007	0.953	7.96479e-237
SNHG32	1.82317e-240	-2.06235	0.05	0.955	7.766e-236
RPL13A	1.91539e-240	-1.20489	0.988	1	8.15878e-236
RPL27A	1.97422e-240	-1.46104	0.898	0.999	8.4094e-236
RP11-234A1.1	1.14083e-237	1.08335	0.684	0	4.85947e-233
ATPIF1	2.03817e-235	1.05733	0.679	0	8.68177e-231
SLC25A6	6.21547e-235	-2.0854	0	0.937	2.64754e-230
TAGLN	2.04255e-233	-2.50721	0.254	0.991	8.70046e-229
C19orf43	3.58058e-233	0.998482	0.673	0	1.52518e-228
RP11-320L13.2	3.58058e-233	1.00566	0.673	0	1.52519e-228
RPL26	2.75537e-232	-1.46843	0.884	0.996	1.17368e-227
MT-ND6	3.32458e-232	2.3398	0.904	0.188	1.41614e-227
ATP5B	1.11272e-231	0.966902	0.67	0	4.73974e-227
SPG20	6.1857e-231	0.955772	0.668	0	2.63486e-226
RPL39	6.98347e-231	-1.59104	0.82	0.991	2.97468e-226
ATP5D	1.90099e-229	0.963308	0.664	0	8.09744e-225
TMSB4X	1.50601e-228	-1.0547	0.995	1	6.41502e-224
ATP5A1	3.194e-227	0.96085	0.659	0	1.36052e-222
RP11-490G8.1	1.75596e-226	0.972882	0.657	0	7.47968e-222
C14orf2	1.75596e-226	1.01839	0.657	0	7.47969e-222
MYEOV2	9.63594e-226	0.936404	0.655	0	4.10453e-221
MT-ATP6	1.78774e-224	1.16454	1	0.999	7.61507e-220
CYP51A1	6.81417e-223	0.90534	0.664	0.005	2.90256e-218
C14orf166	8.5786e-223	0.89451	0.648	0	3.65414e-218
MT-CYB	1.81804e-220	1.05704	1	1	7.74412e-216
UBB	1.79258e-219	-1.74923	0.27	0.979	7.63567e-215
ATP5C1	2.15683e-218	0.898705	0.638	0	9.18725e-214
MT-ND3	4.24184e-216	1.43847	1	0.982	1.80686e-211
RP11-884K10.5	9.52891e-215	0.850129	0.629	0	4.05893e-210
RP11-818F20.1	5.07835e-214	0.878069	0.627	0	2.16317e-209
ATP5H	1.43458e-212	0.825019	0.623	0	6.11074e-208
RPL31	4.29088e-212	-1.08416	0.961	0.998	1.82774e-207
ATP5O	4.02335e-211	0.865791	0.62	0	1.71378e-206
AC016739.2	1.12026e-209	0.845182	0.616	0	4.77185e-205
PRKCDBP	1.12026e-209	0.901478	0.616	0	4.77186e-205
GAPDH	1.88241e-209	-1.7016	0.461	0.997	8.01831e-205
GSTA1	2.96683e-208	1.00492	0.798	0.074	1.26375e-203
ATP5G1	8.49983e-207	0.783788	0.609	0	3.62059e-202
RP11-864N7.2	4.44108e-206	0.847692	0.607	0	1.89172e-201
IFITM1	1.59667e-204	1.32258	0.921	0.263	6.80118e-200
RPS10	2.48273e-204	-1.63112	0.016	0.868	1.05754e-199
VIMP	6.26698e-204	0.794122	0.602	0	2.66948e-199
MT-CO3	6.57483e-204	0.978227	1	1	2.80062e-199
RPS21	8.41826e-203	1.09829	0.982	0.877	3.58584e-198
C8orf59	1.68357e-202	0.795717	0.598	0	7.17133e-198
SEP15	1.68357e-202	0.798887	0.598	0	7.17134e-198
EIF4A1	2.81765e-201	-1.73334	0	0.856	1.2002e-196
PRM1	5.71242e-201	-1.79084	0	0.855	2.43326e-196
C6orf48	1.18935e-199	0.824637	0.591	0	5.06616e-195
HYPK	6.06756e-198	0.729575	0.723	0.047	2.58454e-193
C14orf156	1.59969e-197	0.779418	0.586	0	6.81405e-193
RPL41	6.70974e-197	-1.21258	0.968	0.999	2.85808e-192
TROVE2	1.07548e-194	0.791815	0.579	0	4.58113e-190
RPS20	2.85846e-194	-0.913043	0.97	0.996	1.21759e-189
RTFDC1	5.45237e-194	0.732941	0.577	0	2.32249e-189
LINC00493	2.75933e-193	0.71899	0.575	0	1.17537e-188
FAM96B	2.75933e-193	0.731396	0.575	0	1.17537e-188
EEF1D	5.50226e-191	-1.47722	0.22	0.984	2.34374e-186
RPL37	7.7372e-190	0.832898	0.988	0.993	3.29574e-185
PRM2	1.195e-188	-1.76918	0	0.823	5.09021e-184
SEPP1	5.55371e-187	0.806178	0.559	0	2.36566e-182
MT-ND4	7.36771e-187	0.819181	1	0.998	3.13835e-182
FAM213A	2.76197e-186	0.771279	0.557	0	1.17649e-181
MYL6	5.28821e-186	-0.792974	0.988	1	2.25256e-181
MRC2	6.79567e-185	0.762693	0.554	0	2.89468e-180
AK1	2.13984e-184	-1.33253	0.636	0.952	9.11487e-180
TPM2	1.26588e-183	-1.01525	0.982	0.998	5.39216e-179
C19orf10	8.18678e-183	0.670903	0.548	0	3.48724e-178
ARL6IP4	1.55489e-182	-1.39079	0	0.807	6.62321e-178
PPIB	1.05054e-180	-1.34055	0.248	0.951	4.47487e-176
RPL26P19	4.75481e-180	0.563191	0.541	0	2.02536e-175
C19orf70	4.75481e-180	0.689351	0.541	0	2.02536e-175
ATP5F1	5.52469e-178	0.650477	0.536	0	2.3533e-173
C1orf123	5.5247e-178	0.627736	0.536	0	2.3533e-173
ZCCHC11	2.68665e-177	0.689565	0.534	0	1.14441e-172
RPS7P1	2.68665e-177	0.581351	0.534	0	1.14441e-172
RPL21	5.0277e-176	-0.680783	0.986	1	2.1416e-171
OIP5-AS1	3.05821e-175	0.604815	0.529	0	1.30268e-170
CYR61	7.122e-174	1.21753	0.525	0	3.03369e-169
RPL23A	9.18454e-174	-1.27122	0.852	1	3.91225e-169
SNRPN	1.92595e-173	0.76083	0.798	0.113	8.20376e-169
MT-CO2	5.37811e-173	0.750308	1	1	2.29086e-168
AC004086.1	1.49054e-172	-1.49328	0.198	0.995	6.34909e-168
MT-ND1	1.08391e-171	0.838888	1	0.995	4.61702e-167
RPL12P4	3.7845e-171	0.534821	0.518	0	1.61205e-166
EIF3L	1.73406e-170	-1.33771	0.145	0.829	7.3864e-166
PGLS	1.80934e-170	0.664899	0.516	0	7.70705e-166
MLLT4	1.95725e-168	0.700632	0.511	0	8.33709e-164
ATP5J2	4.40623e-167	0.624801	0.507	0	1.87688e-162
RP11-327J17.3	4.40623e-167	0.677449	0.507	0	1.87688e-162
AC090937.2	2.08536e-166	0.627284	0.505	0	8.88279e-162
RF00019	2.08536e-166	0.426252	0.505	0	8.8828e-162
FTH1	4.25509e-166	-1.46538	0.552	1	1.8125e-161
ATP5MG	1.11013e-165	-1.26968	0.184	0.866	4.72869e-161
AC004945.2	2.1885e-164	0.663995	0.5	0	9.32214e-160
RPL10AP6	2.1885e-164	0.562499	0.5	0	9.32215e-160
FAM127A	1.02884e-163	0.69201	0.498	0	4.38243e-159
RP11-349A22.5	4.82856e-163	0.637136	0.496	0	2.05677e-158
NOP53	1.14006e-162	-1.24074	0.191	0.923	4.85621e-158
RP11-425L10.1	2.26238e-162	0.588565	0.495	0	9.63684e-158
MMP23B	2.34933e-162	-1.39853	0.175	0.816	1.00072e-157
C9orf3	1.05825e-161	0.648154	0.493	0	4.50771e-157
AC004383.4	4.94179e-161	0.740925	0.491	0	2.105e-156
RPS15A	1.70739e-155	-0.652905	0.977	0.998	7.27278e-151
AC011753.3	4.84283e-155	0.532819	0.475	0	2.06285e-150
SELENOM	1.27807e-154	-1.25594	0.189	0.908	5.44405e-150
IGFBP2	2.1435e-154	-1.60322	0.42	0.879	9.13043e-150
RPL6P27	1.01995e-153	0.491138	0.471	0	4.34459e-149
RP11-613D13.8	1.01996e-153	0.763782	0.471	0	4.34461e-149
TXLNG2P	2.13404e-152	0.640613	0.468	0	9.09017e-148
MT-CO1	3.70194e-152	0.689428	1	1	1.57688e-147
PTMA	5.328e-152	-0.729011	0.984	0.998	2.26951e-147
RP11-889L3.1	9.73747e-152	0.590717	0.466	0	4.14777e-147
RPL39P3	1.87925e-148	0.48473	0.457	0	8.00486e-144
KIAA0114	8.49111e-148	0.562102	0.455	0	3.61687e-143
AC069513.3	8.49111e-148	0.557233	0.455	0	3.61687e-143
MGEA5	3.83033e-147	0.591325	0.454	0	1.63157e-142
RPL13AP5	1.56051e-144	0.522346	0.446	0	6.64714e-140
MYL9	1.91881e-144	-0.838654	0.977	1	8.17335e-140
CAVIN1	1.92056e-144	-1.10756	0.188	0.879	8.18083e-140
AC004453.8	6.98252e-144	0.547279	0.445	0	2.97427e-139
ATP5F1E	1.40871e-143	-1.14724	0.189	0.923	6.00053e-139
FAUP1	3.11928e-143	0.432791	0.443	0	1.32869e-138
TUBA1B	4.37507e-143	-1.2063	0.229	0.89	1.8636e-138
CKB	4.78433e-143	-0.959765	0.912	0.988	2.03793e-138
HBB	6.48961e-143	0.514126	0.448	0.002	2.76431e-138
ATP5MC3	6.51836e-143	-1.09822	0.184	0.844	2.77656e-138
C16orf13	1.39122e-142	0.492505	0.441	0	5.92606e-138
PPIA	1.42768e-142	-0.842342	0.88	0.97	6.08136e-138
LHFP	6.19496e-142	0.608141	0.439	0	2.6388e-137
GABPB1-AS1	1.27888e-141	0.753004	0.684	0.095	5.44754e-137
ATP5F1D	1.33818e-141	-1.10626	0.18	0.814	5.70011e-137
C4orf27	2.75409e-141	0.493296	0.438	0	1.17313e-136
GS1-251I9.4	2.75409e-141	0.541992	0.438	0	1.17313e-136
SELENOW	5.47013e-141	-1.1276	0.186	0.878	2.33006e-136
C7orf73	1.22241e-140	0.490225	0.436	0	5.20699e-136
AC007969.5	1.22241e-140	0.550866	0.436	0	5.207e-136
ATP5PO	1.3112e-140	-1.12456	0.175	0.806	5.58519e-136
MT-ND5	1.67666e-140	0.758803	0.996	0.944	7.14189e-136
RP11-51O6.1	5.41702e-140	0.526043	0.434	0	2.30743e-135
SDPR	2.39665e-139	0.608156	0.432	0	1.02088e-134
ATP5MC2	1.05189e-137	-1.0834	0.184	0.857	4.48065e-133
TPM1	3.0821e-136	-0.897546	0.88	0.985	1.31285e-131
RPL36A	1.19354e-135	-1.23774	0.032	0.686	5.084e-131
U2AF1	2.54313e-135	-1.1912	0.004	0.668	1.08327e-130
ATP5F1A	1.67947e-133	-1.04972	0.173	0.811	7.15386e-129
ATP5PF	1.69126e-131	-1.02315	0.182	0.826	7.20408e-127
RNF213	5.15714e-131	0.488143	0.409	0	2.19674e-126
CTB-50L17.10	5.15714e-131	0.451812	0.409	0	2.19674e-126
GBAS	5.15715e-131	0.474398	0.409	0	2.19674e-126
MUM1L1	5.15716e-131	0.566415	0.409	0	2.19674e-126
MT-ND4L	5.43218e-131	0.880449	0.959	0.451	2.31389e-126
CTGF	4.15732e-129	1.01536	0.404	0	1.77085e-124
GCSH	2.5767e-127	-1.03447	0.161	0.728	1.09757e-122
CCN2	2.75789e-127	-1.57541	0.059	0.699	1.17475e-122
ACBD6	4.0172e-127	0.475711	0.562	0.058	1.71117e-122
TRIM56	4.28214e-127	0.659186	0.718	0.136	1.82402e-122
KDELC2	6.05996e-126	0.472462	0.395	0	2.5813e-121
AES	6.05996e-126	0.461224	0.395	0	2.5813e-121
FAM46A	2.58913e-125	0.488783	0.393	0	1.10287e-120
ATP5F1C	6.23987e-125	-0.992383	0.175	0.769	2.65794e-120
RPS26	8.72793e-125	-0.953755	0.877	0.954	3.71775e-120
HMGN2	2.14085e-124	-1.06589	0.386	0.8	9.11916e-120
C7	3.33859e-124	1.27637	0.491	0.035	1.4221e-119
NDUFB8.1	1.36873e-123	-1.13165	0	0.627	5.83023e-119
WBSCR22	3.60081e-122	0.42571	0.384	0	1.5338e-117
RPL15	1.26926e-121	-0.488598	0.993	0.998	5.40653e-117
ZNF271P	1.52411e-121	0.390359	0.382	0	6.49212e-117
ZBTB20	2.15628e-121	0.798372	0.938	0.472	9.18491e-117
COL6A1	1.80914e-120	0.783474	0.979	0.689	7.70622e-116
CNN1	2.1313e-120	-1.16651	0.352	0.798	9.07847e-116
RP11-767I20.1	1.14504e-119	0.434442	0.377	0	4.87743e-115
TAX1BP3	2.23505e-119	-1.04218	0.152	0.704	9.5204e-115
UQCR11.1	4.17982e-119	-1.11498	0	0.611	1.78043e-114
RP4-681N20.1	4.81663e-119	0.440925	0.375	0	2.05169e-114
C19orf60	4.81663e-119	0.438306	0.375	0	2.05169e-114
FAM195B	4.81663e-119	0.414035	0.375	0	2.05169e-114
C16orf45	2.02298e-118	0.426196	0.373	0	8.61707e-114
RP11-58B17.1	8.48338e-118	0.457897	0.371	0	3.61358e-113
DBNDD2	8.48338e-118	0.368689	0.371	0	3.61358e-113
SS18	1.48495e-116	0.399372	0.368	0	6.3253e-112
RP11-254F19.4	1.48495e-116	0.517413	0.368	0	6.32531e-112
SELT	1.48495e-116	0.41662	0.368	0	6.32531e-112
IGFBP7	3.69846e-116	-0.420563	0.998	1	1.5754e-111
C17orf89	6.19841e-116	0.399285	0.366	0	2.64027e-111
TRIR	1.83452e-115	-0.923828	0.186	0.774	7.81433e-111
MRPL38	2.46588e-115	0.407806	0.425	0.017	1.05036e-110
CALM2	1.28214e-114	-0.611438	0.959	0.987	5.46139e-110
NBDY	4.10783e-114	0.492156	0.582	0.078	1.74977e-109
FAM134A	4.4666e-114	0.414046	0.361	0	1.90259e-109
SPON1	1.28719e-113	0.462871	0.468	0.035	5.48291e-109
UFD1L	1.853e-113	0.390364	0.359	0	7.89305e-109
CTC-539A10.4	1.853e-113	0.478527	0.359	0	7.89306e-109
RPS15AP1	1.85301e-113	0.351708	0.359	0	7.89306e-109
C14orf1	7.67557e-113	0.386314	0.357	0	3.26949e-108
AHNAK	1.14571e-112	0.780693	0.977	0.737	4.88029e-108
CNOT2	3.17453e-112	0.425456	0.355	0	1.35222e-107
RP4-614O4.5	3.17453e-112	0.40937	0.355	0	1.35222e-107
FAM208B	3.17454e-112	0.404296	0.355	0	1.35223e-107
RP11-492E3.1	3.17454e-112	0.465443	0.355	0	1.35223e-107
TMEM261	3.17454e-112	0.38895	0.355	0	1.35223e-107
RTRAF	4.3779e-112	-0.891309	0.18	0.754	1.86481e-107
MESDC2	1.31095e-111	0.405611	0.354	0	5.58414e-107
CHCHD8	1.31095e-111	0.396959	0.354	0	5.58414e-107
VIM	2.87206e-111	0.491435	0.998	0.999	1.22338e-106
RPL17	3.31159e-111	-0.994529	0.018	0.596	1.4106e-106
ATP5F1B	4.04519e-111	-0.940832	0.184	0.755	1.72309e-106
KIAA1551	5.40543e-111	0.452688	0.352	0	2.3025e-106
GK5	5.81758e-111	0.53964	0.616	0.099	2.47805e-106
PRDX1	1.52838e-110	-0.863315	0.496	0.897	6.5103e-106
GOLGB1	2.7545e-109	0.814727	0.95	0.549	1.17331e-104
MIF	3.48796e-109	-0.950788	0.182	0.772	1.48573e-104
RPL22	4.27143e-109	-0.605951	0.948	0.991	1.81946e-104
ATP5MPL	3.49451e-108	-0.906138	0.188	0.78	1.48852e-103
GSTT1	4.32372e-108	-1.03131	0	0.571	1.84173e-103
FAM127B	6.29695e-108	0.40015	0.343	0	2.68225e-103
AMZ2P1	2.57285e-107	0.331052	0.341	0	1.09593e-102
BEX3	8.02521e-107	-0.644718	0.964	0.991	3.41842e-102
SMIM3	3.4923e-106	0.442814	0.471	0.045	1.48758e-101
MRPL53	4.88077e-106	0.388823	0.425	0.026	2.07901e-101
MICOS10	1.3893e-105	-0.949017	0.084	0.622	5.91788e-101
RAB5B	1.73908e-105	0.368845	0.336	0	7.4078e-101
CCDC56	1.73908e-105	0.373264	0.336	0	7.4078e-101
RP11-164A7.1	7.06282e-105	0.393957	0.334	0	3.00848e-100
C11orf73	2.86405e-104	0.389788	0.332	0	1.21997e-99
HSPB1	3.61178e-104	-0.830686	0.859	0.949	1.53847e-99
HNRNPA1	9.83931e-104	-0.69348	0.891	0.964	4.19115e-99
AL049757.3	1.15966e-103	0.371999	0.33	0	4.93969e-99
RPL32P3	4.68844e-103	0.326017	0.329	0	1.99709e-98
AC017048.3	4.36349e-102	0.395617	0.339	0.004	1.85867e-97
RP13-49I15.5	7.62899e-102	0.370913	0.325	0	3.24964e-97
RP3-417G15.1	7.629e-102	0.369362	0.325	0	3.24965e-97
KIAA0368	7.629e-102	0.367654	0.325	0	3.24965e-97
C9orf142	1.23397e-100	0.368818	0.321	0	5.25624e-96
PGAM1	1.27454e-100	-0.864822	0.405	0.768	5.42902e-96
ITGB8	1.8886e-100	0.573096	0.68	0.154	8.04469e-96
SELENOK	2.28853e-100	-0.849769	0.171	0.69	9.74823e-96
RP11-543P15.1	4.95166e-100	0.38408	0.32	0	2.10921e-95
MSMO1	7.75762e-100	0.586028	0.579	0.106	3.30444e-95
FTX	8.25753e-100	0.531562	0.577	0.099	3.51738e-95
KIZ	1.46965e-99	0.354005	0.414	0.03	6.26013e-95
FAM208A	1.98404e-99	0.38977	0.318	0	8.4512e-95
ATP5MC1	2.70568e-99	-0.893306	0.168	0.684	1.15251e-94
FAM198B	7.93779e-99	0.370917	0.316	0	3.38118e-94
ZNF518A	1.11009e-98	0.418653	0.409	0.029	4.72856e-94
ATP5IF1	1.47567e-98	-0.871355	0.186	0.739	6.28574e-94
PNRC2	4.23545e-98	0.442687	0.575	0.098	1.80413e-93
KRT13	2.44992e-97	-1.46304	0.132	0.688	1.04357e-92
RPL9	7.2041e-97	-0.418769	0.975	1	3.06866e-92
MT-TP	2.00375e-96	0.355012	0.309	0	8.53518e-92
RPL14P1	2.00376e-96	0.313881	0.309	0	8.5352e-92
RP11-159F24.1	7.95739e-96	0.371094	0.307	0	3.38953e-91
RP11-742N3.1	3.15539e-95	0.321649	0.305	0	1.34407e-90
PER1	3.15539e-95	0.344525	0.305	0	1.34407e-90
RP11-138A9.2	3.1554e-95	0.403082	0.305	0	1.34407e-90
SRSF8	8.46016e-95	0.406307	0.48	0.061	3.60369e-90
SPRY1	9.37745e-95	0.618579	0.514	0.081	3.99442e-90
C21orf59	1.24938e-94	0.335448	0.304	0	5.32187e-90
SMEK1	1.24938e-94	0.362747	0.304	0	5.32188e-90
CMC4	1.81963e-94	0.316147	0.35	0.013	7.75089e-90
PEG3	3.42325e-94	0.823969	0.918	0.514	1.45817e-89
CCN1	1.21278e-93	-1.03397	0.148	0.705	5.16596e-89
SRSF9	1.3171e-93	-0.822905	0.255	0.732	5.61033e-89
CTC-788C1.1	1.9501e-93	0.356163	0.3	0	8.30665e-89
MUM1	1.9501e-93	0.346868	0.3	0	8.30665e-89
RP11-835E18.2	1.9501e-93	0.335673	0.3	0	8.30665e-89
CTD-2536I1.1	7.68739e-93	0.360488	0.298	0	3.27452e-88
FRG1HP	7.68739e-93	0.292693	0.298	0	3.27452e-88
RP11-750B16.1	1.18934e-91	0.318802	0.295	0	5.06611e-87
RP11-466H18.1	1.18934e-91	0.344235	0.295	0	5.06613e-87
TGFBR3	1.27053e-91	0.625439	0.743	0.238	5.41196e-87
DHCR24	2.80706e-91	0.389792	0.421	0.041	1.1957e-86
ADCK3	1.82931e-90	0.32492	0.291	0	7.79212e-86
CTD-2001E22.2	1.82931e-90	0.320241	0.291	0	7.79213e-86
ATP5MF	5.20729e-90	-0.827213	0.166	0.659	2.2181e-85
PLA2G16	7.15853e-90	0.313987	0.289	0	3.04925e-85
CAVIN3	7.23825e-90	-0.82427	0.159	0.664	3.0832e-85
IER3IP1	1.0839e-89	0.357507	0.441	0.05	4.61699e-85
KIAA1715	2.79721e-89	0.354048	0.288	0	1.1915e-84
FAM63B	2.79722e-89	0.353618	0.288	0	1.1915e-84
FAM92A1	1.09142e-88	0.313401	0.286	0	4.64903e-84
ZNF395	7.39424e-88	0.40209	0.464	0.063	3.14965e-83
NAP1L1	9.74955e-88	-0.570958	0.955	0.967	4.15292e-83
LAMC3	1.60823e-87	0.755448	0.968	0.728	6.85042e-83
RP11-36C20.1	1.65437e-87	0.32004	0.282	0	7.04695e-83
MTMR9L	1.65437e-87	0.323709	0.282	0	7.04695e-83
C5orf42	1.65437e-87	0.324565	0.282	0	7.04696e-83
RABAC1	2.10458e-87	-0.75879	0.584	0.809	8.96468e-83
LTBP4	3.71375e-87	0.570672	0.986	0.926	1.58191e-82
FBLN2	4.32375e-87	0.854959	0.875	0.414	1.84175e-82
RP9P	6.42694e-87	0.273565	0.28	0	2.73762e-82
NDUFV2	7.20161e-87	-0.76333	0.054	0.534	3.0676e-82
SPTBN1	1.41312e-86	0.652257	0.975	0.855	6.01933e-82
C11orf83	2.49313e-86	0.309484	0.279	0	1.06197e-81
RAB24	2.60793e-86	0.282527	0.334	0.015	1.11087e-81
DLK1	8.48811e-86	1.20259	0.704	0.221	3.6156e-81
RARRES3	9.65733e-86	0.333173	0.277	0	4.11364e-81
RP1-265C24.9	9.65733e-86	0.325454	0.277	0	4.11364e-81
TAF9	1.4444e-85	0.335114	0.407	0.042	6.15255e-81
MUT	3.73542e-85	0.278898	0.275	0	1.59114e-80
SKIV2L2	3.73542e-85	0.320418	0.275	0	1.59114e-80
CTC-228N24.3	1.44276e-84	0.315395	0.273	0	6.14558e-80
ATP5PB	2.49123e-84	-0.778426	0.164	0.62	1.06116e-79
VPS13C	8.53881e-84	0.542253	0.727	0.217	3.63719e-79
SH3BP5	1.38811e-83	-0.842066	0.238	0.673	5.91279e-79
SIGLEC17P	2.143e-83	0.373061	0.27	0	9.12832e-79
RP11-382A20.3	2.143e-83	0.318021	0.27	0	9.12832e-79
RP11-21N3.1	8.24132e-83	0.289353	0.268	0	3.51047e-78
TPT1	1.41539e-82	0.346242	0.998	1	6.02901e-78
AC016747.2	3.03368e-82	0.364652	0.318	0.015	1.29223e-77
RP11-977G19.11	3.1648e-82	0.280454	0.266	0	1.34808e-77
LRRN3	6.07917e-82	0.446124	0.48	0.078	2.58949e-77
ATP5MD	7.9525e-82	-0.809417	0.184	0.697	3.38745e-77
DNLZ	1.00447e-81	0.305242	0.321	0.016	4.27864e-77
IDI1	1.10065e-81	0.584598	0.705	0.23	4.68834e-77
ADAMTS1	1.19575e-81	0.780548	0.641	0.195	5.0934e-77
KIAA1210	1.47515e-81	0.67474	0.568	0.135	6.28356e-77
RPLP0	1.61017e-81	-0.563802	0.955	0.985	6.85868e-77
SELENOP	1.72505e-81	-0.671527	0.195	0.811	7.34802e-77
ATP5ME	1.75019e-81	-0.775861	0.186	0.718	7.4551e-77
PFN1	4.30175e-81	-0.625604	0.904	0.936	1.83237e-76
STRA13	4.64702e-81	0.295878	0.262	0	1.97945e-76
TMEM55A	4.64702e-81	0.293247	0.262	0	1.97945e-76
CTD-2192J16.15	4.64703e-81	0.295384	0.262	0	1.97945e-76
N4BP1	1.77687e-80	0.308681	0.261	0	7.56874e-76
ZRANB2	2.35316e-80	0.561135	0.886	0.372	1.00235e-75
RPS27	3.24704e-80	0.332734	0.993	1	1.38311e-75
DDT	3.60543e-80	-0.708139	0.004	0.465	1.53577e-75
RP11-371A22.1	6.78444e-80	0.276929	0.259	0	2.8899e-75
PDGFRA	7.1625e-80	0.65808	0.938	0.574	3.05094e-75
TMBIM4.1	1.69287e-79	-0.742283	0	0.456	7.21097e-75
SYNE1	1.94034e-79	0.546257	0.712	0.223	8.26507e-75
DPEP1	2.50355e-79	-0.60017	0.93	0.979	1.06641e-74
RP11-12M9.3	2.58673e-79	0.268033	0.257	0	1.10184e-74
LAMA2	5.37163e-79	0.768258	0.909	0.549	2.2881e-74
KIAA1370	9.84848e-79	0.301038	0.255	0	4.19506e-74
RP11-568G20.1	9.84848e-79	0.287295	0.255	0	4.19506e-74
MTRNR2L1	1.36008e-78	0.289109	0.288	0.009	5.79339e-74
C10orf11	3.74427e-78	0.262736	0.254	0	1.59491e-73
KIAA0907	3.74428e-78	0.311614	0.254	0	1.59491e-73
RP11-291L15.2	1.4215e-77	0.284061	0.252	0	6.05503e-73
TMEM5	1.4215e-77	0.279637	0.252	0	6.05503e-73
AL035209.2	1.4215e-77	0.298198	0.252	0	6.05504e-73
C1orf27	1.4215e-77	0.27483	0.252	0	6.05504e-73
LGALS3	1.45021e-77	0.603663	0.966	0.816	6.17732e-73
MDK	1.65252e-77	0.589321	0.809	0.319	7.03906e-73
SQLE	2.38344e-77	0.469902	0.495	0.093	1.01525e-72
ATP5PD	3.43518e-77	-0.734857	0.171	0.629	1.46325e-72
EGFR	3.57173e-77	0.608682	0.877	0.41	1.52141e-72
C3orf58	5.38903e-77	0.286483	0.25	0	2.29551e-72
COL6A2	9.22568e-77	0.501193	0.98	0.929	3.92977e-72
PPP4R3B	1.02895e-76	0.326505	0.382	0.045	4.3829e-72
SNHG14	2.04013e-76	0.271709	0.248	0	8.69012e-72
AC004696.2	2.04013e-76	0.270742	0.248	0	8.69013e-72
TLE5	3.70707e-76	-0.748936	0.188	0.702	1.57906e-71
RPL30	4.16013e-76	-0.392399	0.975	0.998	1.77205e-71
COPS9	4.69939e-76	-0.743481	0.18	0.644	2.00175e-71
PDLIM3	6.07915e-76	-0.766728	0.527	0.799	2.58948e-71
CTD-3110H11.3	7.71235e-76	0.296824	0.246	0	3.28515e-71
RP11-383H13.1	7.71236e-76	0.275372	0.246	0	3.28516e-71
DYNLL1	9.60521e-76	-0.488736	0.97	0.985	4.09144e-71
TNP1	1.36066e-75	-0.719503	0	0.439	5.79587e-71
KIAA0430	2.9114e-75	0.274122	0.245	0	1.24014e-70
RP11-332H18.4	2.91141e-75	0.297574	0.245	0	1.24014e-70
C16orf62	2.91141e-75	0.296395	0.245	0	1.24014e-70
RP11-182L21.6	2.91141e-75	0.276821	0.245	0	1.24014e-70
SRSF10	5.16677e-75	0.509448	0.757	0.26	2.20084e-70
FHL2	8.56977e-75	-0.504155	0.968	0.991	3.65038e-70
FRG1B	1.0975e-74	0.273534	0.243	0	4.67491e-70
PPDPF	1.68034e-74	-0.658555	0.741	0.879	7.15757e-70
ARHGAP20	2.73809e-74	0.436964	0.496	0.098	1.16632e-69
CXXC5	3.35875e-74	0.397927	0.427	0.066	1.43069e-69
NUPR1	1.33324e-73	-0.504803	0.962	0.978	5.67907e-69
AC138972.1	1.55299e-73	0.25269	0.239	0	6.6151e-69
ATP5S	5.8295e-73	0.273061	0.238	0	2.48314e-68
CTA-228A9.3	5.82951e-73	0.313109	0.238	0	2.48314e-68
LRRC16A	5.82951e-73	0.269829	0.238	0	2.48314e-68
CTD-2230D16.1	2.18517e-72	0.277596	0.236	0	9.30794e-68
RP11-151N17.2	2.18517e-72	0.280458	0.236	0	9.30795e-68
CTC-444N24.11	2.18517e-72	0.264328	0.236	0	9.30795e-68
RP11-84E17.1	2.18517e-72	0.250813	0.236	0	9.30795e-68
PHB	2.69034e-72	-0.740482	0.188	0.595	1.14598e-67
LRP1	7.25031e-72	0.536015	0.932	0.573	3.08834e-67
TMEM57	8.17953e-72	0.272581	0.234	0	3.48415e-67
SSSCA1	8.17954e-72	0.261654	0.234	0	3.48416e-67
PRELID1	1.78971e-71	-0.687243	0.171	0.599	7.62343e-67
PCBP1	2.5003e-71	-0.656186	0.191	0.654	1.06503e-66
CTD-2336O2.1	3.05747e-71	0.264481	0.232	0	1.30236e-66
LTBR	3.05747e-71	0.256848	0.232	0	1.30236e-66
ABI3BP	4.9221e-71	0.433185	0.591	0.152	2.09662e-66
TXNIP	7.99266e-71	0.562254	0.968	0.845	3.40456e-66
ZZZ3	1.14127e-70	0.26787	0.23	0	4.86136e-66
SNHG1	1.14127e-70	0.252621	0.23	0	4.86137e-66
STUB1	2.38445e-70	-0.682428	0.188	0.614	1.01568e-65
P3H3	3.29721e-70	0.306276	0.355	0.042	1.40448e-65
VCAM1	3.6695e-70	0.421774	0.405	0.062	1.56306e-65
PIP5K2B	4.25411e-70	0.251087	0.229	0	1.81208e-65
HYMAI	4.25411e-70	0.250293	0.229	0	1.81208e-65
RPS6	7.43614e-70	-0.350266	0.989	1	3.1675e-65
AR	7.62968e-70	0.523248	0.771	0.308	3.24994e-65
MICOS13	1.02888e-69	-0.711209	0.155	0.566	4.3826e-65
COLEC12	1.10165e-69	0.329654	0.291	0.018	4.69257e-65
TINF2	1.58351e-69	0.255986	0.227	0	6.74513e-65
SCN7A	4.0481e-69	0.592751	0.709	0.254	1.72433e-64
RTF2	1.74081e-68	-0.675367	0.155	0.571	7.41514e-64
CNPY2	4.80817e-68	-0.670133	0.109	0.51	2.04809e-63
CZIB	4.98146e-68	-0.68201	0.145	0.549	2.1219e-63
MYDGF	5.03279e-68	-0.679324	0.152	0.565	2.14377e-63
COL1A2	8.00295e-68	0.579966	0.984	0.909	3.40894e-63
MIR503	8.09896e-68	0.262378	0.221	0	3.44983e-63
CTD-3014M21.1	8.09897e-68	0.285678	0.221	0	3.44984e-63
RP11-31F15.1	8.09897e-68	0.266712	0.221	0	3.44984e-63
DSTN	1.02675e-67	-0.454613	0.979	0.993	4.37354e-63
FXYD1	2.38431e-67	-0.785904	0.052	0.454	1.01562e-62
RP11-877E17.2	2.99796e-67	0.269865	0.22	0	1.27701e-62
PRXL2A	3.0154e-67	-0.676865	0.146	0.57	1.28444e-62
PDLIM7	4.60638e-67	-0.650371	0.752	0.863	1.96214e-62
TMA7	5.1324e-67	-0.59683	0.688	0.877	2.18619e-62
DNM3OS	6.25993e-67	0.285312	0.332	0.036	2.66648e-62
CAP1	8.78607e-67	-0.698933	0.312	0.67	3.74252e-62
PRDX2	1.05476e-66	-0.54402	0.868	0.906	4.49284e-62
RTL8C	1.57244e-66	-0.668902	0.152	0.571	6.69794e-62
CIAO2B	2.64314e-66	-0.690732	0.146	0.552	1.12587e-61
CCDC107	3.32063e-66	-0.687007	0.125	0.523	1.41445e-61
SON	9.32599e-66	0.462577	0.977	0.76	3.9725e-61
MARCH6	9.68142e-66	0.476925	0.695	0.241	4.1239e-61
GS1-124K5.12	1.50801e-65	0.251059	0.214	0	6.42353e-61
RP11-324B6.1	1.50801e-65	0.259552	0.214	0	6.42353e-61
SELENOF	2.62366e-65	-0.680835	0.17	0.6	1.11757e-60
PJA2	2.63798e-65	0.504043	0.825	0.39	1.12368e-60
HSPB6	3.13984e-65	-0.648934	0.266	0.692	1.33745e-60
INSIG1	4.18125e-65	0.369038	0.461	0.093	1.78105e-60
SMIM10L1	6.98077e-65	0.274374	0.325	0.037	2.97353e-60
BGN	3.02589e-64	-0.638904	0.877	0.945	1.28891e-59
TCF23	3.59989e-64	0.292497	0.371	0.055	1.53341e-59
RP11-318C2.1	7.4919e-64	0.2649	0.209	0	3.19125e-59
ARL2BP	9.29857e-64	-0.648904	0.173	0.563	3.96082e-59
PRRX1	1.03621e-63	0.546336	0.821	0.403	4.41384e-59
FADS1	1.19137e-63	0.395686	0.552	0.145	5.07476e-59
AC087886.1	2.74659e-63	0.250724	0.207	0	1.16994e-58
FBN1	2.93441e-63	0.587212	0.929	0.62	1.24994e-58
SLC40A1	4.31424e-63	0.570707	0.788	0.347	1.83769e-58
GOLGA3	1.65967e-62	0.364831	0.521	0.129	7.06954e-58
ACTB	1.85886e-62	-0.332965	0.993	1	7.91801e-58
NFIC	2.3923e-62	0.47751	0.955	0.735	1.01903e-57
CD151	2.57332e-62	-0.641556	0.72	0.818	1.09613e-57
MAVS	7.93055e-62	0.318621	0.377	0.061	3.3781e-57
WASHC2A	8.401e-62	0.254716	0.288	0.026	3.57849e-57
YBX1	8.53791e-62	-0.396327	0.964	0.978	3.63681e-57
PRKDC	1.20314e-61	0.46523	0.72	0.275	5.12489e-57
DDIT4	1.23072e-61	-0.741365	0.211	0.571	5.24237e-57
PDCD4	2.44637e-61	0.528693	0.93	0.68	1.04205e-56
ADIRF	4.90978e-61	-0.431121	0.189	0.697	2.09137e-56
MXRA7	6.4947e-61	-0.707116	0.532	0.721	2.76648e-56
PARP14	1.08528e-60	0.400366	0.491	0.121	4.62288e-56
PDIA6	1.36479e-60	-0.640042	0.52	0.746	5.81346e-56
EIF2S3	1.65341e-60	0.424176	0.705	0.254	7.04288e-56
MTATP6P1	1.78191e-60	2.66617	0.198	0	7.59023e-56
KRTCAP2	2.48e-60	-0.625451	0.048	0.421	1.05638e-55
NRP1	3.34448e-60	0.455475	0.512	0.138	1.42461e-55
RC3H1	5.11117e-60	0.316433	0.42	0.081	2.17715e-55
NDUFA4	5.2179e-60	-0.436891	0.97	0.982	2.22262e-55
PAPD5	6.47931e-60	0.251502	0.196	0	2.75993e-55
PPP1R14A	6.85702e-60	-0.58248	0.877	0.925	2.92081e-55
MT-ATP8	1.34903e-59	0.265779	0.366	0.058	5.74634e-55
SMIM26	9.78536e-59	-0.632101	0.152	0.527	4.16817e-54
SCAF11	1.29467e-58	0.493472	0.809	0.375	5.51479e-54
NLRP1	2.06881e-58	-0.584838	0.007	0.367	8.81229e-54
CRISPLD2	2.34849e-58	0.741231	0.93	0.699	1.00036e-53
NBEAL1	2.399e-58	-0.663384	0.262	0.582	1.02188e-53
HUWE1	2.4102e-58	0.398155	0.582	0.178	1.02665e-53
SNHG29	3.08973e-58	0.967172	0.191	0	1.3161e-53
DCN	3.30468e-58	0.572921	0.991	0.991	1.40766e-53
MT-ND2	4.2258e-58	-0.497269	0.998	0.999	1.80002e-53
TTN	5.07893e-58	0.303208	0.264	0.022	2.16342e-53
KMT2C	5.83887e-58	0.419679	0.684	0.246	2.48713e-53
TMBIM4	6.4882e-58	0.268126	0.398	0.075	2.76371e-53
MRFAP1	1.00109e-57	-0.481467	0.855	0.879	4.26423e-53
RPL3P4	1.1174e-57	0.832344	0.189	0	4.75969e-53
MORF4L2	1.51342e-57	-0.534863	0.936	0.959	6.44655e-53
ZNF91	2.04703e-57	0.312254	0.504	0.127	8.71954e-53
SLIRP	2.31939e-57	-0.630398	0.179	0.565	9.87969e-53
SLC5A3	2.61868e-57	0.264378	0.288	0.031	1.11545e-52
NPTN	3.04127e-57	0.377342	0.696	0.252	1.29546e-52
RPL18AP3	4.03565e-57	0.478189	0.188	0	1.71903e-52
PCOLCE	4.7184e-57	0.522959	0.759	0.342	2.00985e-52
LINC00205	6.39626e-57	0.268781	0.348	0.054	2.72455e-52
ZNF431	6.71053e-57	0.273625	0.332	0.049	2.85842e-52
ST6GALNAC6	9.04534e-57	-0.533107	0	0.35	3.85295e-52
AC073861.1	1.45557e-56	0.456407	0.186	0	6.20013e-52
AC136632.1	1.45557e-56	0.399046	0.186	0	6.20013e-52
CHMP4A	2.63827e-56	-0.536501	0	0.347	1.1238e-51
AC243919.1	5.24284e-56	0.74698	0.184	0	2.23324e-51
AL138785.1	5.24284e-56	0.470621	0.184	0	2.23324e-51
AC016739.1	5.24284e-56	0.455496	0.184	0	2.23324e-51
SLC22A3	7.45849e-56	0.291917	0.432	0.093	3.17702e-51
GLG1	8.7598e-56	0.451799	0.807	0.376	3.73132e-51
DST	1.2352e-55	0.529719	0.868	0.478	5.26146e-51
ATF7IP	1.49135e-55	0.359701	0.489	0.127	6.35254e-51
SELENOS	3.94624e-55	-0.593798	0.17	0.541	1.68094e-50
EPHX1	4.05222e-55	0.584767	0.862	0.516	1.72609e-50
AOX1	5.08201e-55	0.422361	0.661	0.248	2.16473e-50
NHLRC2	5.09497e-55	0.306317	0.418	0.091	2.17025e-50
PCNX4	5.2596e-55	0.301165	0.398	0.081	2.24038e-50
DAB2	6.76705e-55	0.393199	0.571	0.178	2.88249e-50
AP001324.1	6.77469e-55	0.518597	0.18	0	2.88575e-50
RPS23P8	6.77469e-55	0.432744	0.18	0	2.88575e-50
COL6A3	7.5435e-55	0.538899	0.841	0.472	3.21323e-50
ZNF292	9.98796e-55	0.438066	0.746	0.308	4.25447e-50
SREBF2	1.25654e-54	0.318679	0.466	0.116	5.35235e-50
TIPARP	1.29913e-54	0.420165	0.446	0.11	5.53376e-50
AC007969.1	2.43041e-54	0.389535	0.179	0	1.03526e-49
GLT25D1	2.43041e-54	0.263928	0.179	0	1.03526e-49
NDUFC2	2.53147e-54	-0.625403	0.539	0.692	1.0783e-49
CFL1	2.59627e-54	-0.421805	0.948	0.966	1.10591e-49
SETD2	2.90181e-54	0.345288	0.546	0.16	1.23606e-49
NHP2	3.28471e-54	-0.629789	0.238	0.566	1.39915e-49
ADD3	3.4484e-54	0.479154	0.902	0.588	1.46888e-49
RPS3A	3.80213e-54	-0.301999	0.993	0.999	1.61956e-49
AGO2	4.46285e-54	0.289315	0.393	0.082	1.901e-49
MEG8	6.34701e-54	0.364956	0.448	0.111	2.70357e-49
FTLP3	8.70741e-54	0.431338	0.177	0	3.70901e-49
RPS27AP16	8.70741e-54	0.349277	0.177	0	3.70901e-49
TRBC2	9.04934e-54	0.315655	0.341	0.059	3.85466e-49
LAMB1	1.94632e-53	0.60637	0.814	0.466	8.29056e-49
PLA2R1	2.86683e-53	0.338381	0.377	0.076	1.22116e-48
AC024293.1	3.11545e-53	0.337456	0.175	0	1.32706e-48
RPL5P34	3.11545e-53	0.31616	0.175	0	1.32706e-48
AC004453.1	3.11545e-53	0.291528	0.175	0	1.32706e-48
WFDC1	4.38385e-53	-0.618182	0.725	0.87	1.86735e-48
S100A4	7.0408e-53	0.587129	0.445	0.119	2.9991e-48
TRIOBP	7.85281e-53	0.410881	0.68	0.267	3.34498e-48
PCGF3	1.002e-52	0.263793	0.375	0.072	4.26814e-48
ZEB2	1.64881e-52	0.388154	0.654	0.241	7.02328e-48
MON2	2.96446e-52	0.273277	0.416	0.092	1.26274e-47
RNF24	3.22366e-52	0.389366	0.646	0.241	1.37315e-47
MAP1B	5.02415e-52	0.472996	0.954	0.764	2.14009e-47
UBR2	5.99247e-52	0.327189	0.434	0.103	2.55255e-47
KCNMB1	7.63617e-52	-0.566919	0.736	0.847	3.2527e-47
TNRC18	7.66885e-52	0.279182	0.45	0.109	3.26663e-47
AL009174.1	1.41565e-51	0.250186	0.17	0	6.03011e-47
HMGCR	1.4424e-51	0.251004	0.28	0.035	6.14407e-47
TRIO	1.93413e-51	0.387809	0.573	0.187	8.2386e-47
RPL3	4.58697e-51	-0.273399	0.995	1	1.95387e-46
HERC1	5.05736e-51	0.306465	0.5	0.138	2.15423e-46
SF3B1	9.02165e-51	0.424221	0.834	0.415	3.84286e-46
SPEN	1.18239e-50	0.356459	0.554	0.177	5.0365e-46
ASMTL	1.52155e-50	-0.467372	0	0.318	6.48121e-46
TXLNA	1.59913e-50	0.316031	0.448	0.113	6.81168e-46
OAZ1	1.64244e-50	-0.405708	0.945	0.954	6.99612e-46
SPART	1.67701e-50	-0.573904	0.155	0.502	7.1434e-46
SLC38A2	1.87554e-50	0.475127	0.734	0.321	7.98907e-46
SFRP1	1.93391e-50	0.906052	0.748	0.46	8.23767e-46
SPARC	2.32463e-50	-0.372865	0.98	0.99	9.90201e-46
KANK2	2.50561e-50	0.425602	0.938	0.711	1.06729e-45
ZNF43	2.78532e-50	0.26527	0.348	0.066	1.18644e-45
ITGB1	2.80202e-50	-0.448754	0.934	0.954	1.19355e-45
HSPA1A	3.47062e-50	0.9411	0.862	0.57	1.47834e-45
PPIP5K2	4.27746e-50	0.346332	0.454	0.119	1.82203e-45
DES	9.04991e-50	-0.871402	0.173	0.484	3.8549e-45
CILP	1.10524e-49	0.44614	0.577	0.207	4.70789e-45
DMAC1	1.20704e-49	-0.568992	0.107	0.436	5.14152e-45
ITPR1	1.23057e-49	0.343576	0.582	0.192	5.24173e-45
RHOBTB3	1.26031e-49	0.476684	0.895	0.609	5.36841e-45
OGT	1.41477e-49	0.316132	0.443	0.113	6.02635e-45
EP300	2.00815e-49	0.285495	0.47	0.126	8.55391e-45
RPS9	2.52422e-49	-0.307627	0.988	1	1.07521e-44
EGR1	2.69162e-49	0.62974	0.912	0.624	1.14652e-44
PER3	4.26103e-49	0.344118	0.612	0.21	1.81503e-44
RPS2	4.3449e-49	-0.384334	0.991	0.993	1.85076e-44
PDLIM2	4.4062e-49	-0.533841	0.757	0.847	1.87687e-44
FAR1	4.97798e-49	0.306428	0.429	0.105	2.12042e-44
MRGPRF	5.03872e-49	-0.601593	0.33	0.595	2.1463e-44
AFDN	5.50356e-49	-0.575947	0.127	0.464	2.3443e-44
DONSON	7.65385e-49	-0.641437	0.055	0.376	3.26024e-44
R3HDM2	9.20482e-49	0.367832	0.589	0.198	3.92089e-44
GALNT16	1.1814e-48	0.270644	0.252	0.029	5.0323e-44
MAF	1.72636e-48	0.454663	0.78	0.383	7.35361e-44
COL1A1	2.11188e-48	0.526347	0.964	0.805	8.99577e-44
HIPK3	2.5279e-48	0.31589	0.536	0.165	1.07679e-43
DEXI	3.14612e-48	-0.56223	0.143	0.462	1.34012e-43
RPRD2	3.4807e-48	0.304736	0.514	0.157	1.48264e-43
NORAD	4.24067e-48	0.43902	0.916	0.586	1.80635e-43
LRRK1	4.68503e-48	0.262608	0.35	0.069	1.99564e-43
MDM4	5.54424e-48	0.380588	0.618	0.22	2.36162e-43
ITM2B	6.47686e-48	0.274502	0.989	0.998	2.75888e-43
SERPINE2	1.00838e-47	0.570274	0.775	0.434	4.29529e-43
IL6ST	1.02007e-47	0.39996	0.818	0.403	4.34508e-43
HSPA1B	1.65666e-47	0.645541	0.796	0.437	7.05672e-43
PHF3	4.37586e-47	0.366524	0.686	0.272	1.86394e-42
TOP2B	4.75985e-47	0.329941	0.557	0.185	2.0275e-42
MFAP2	4.98253e-47	-0.518607	0.027	0.335	2.12236e-42
ADAMTS5	6.7837e-47	0.300016	0.275	0.041	2.88959e-42
GATD3A	6.98991e-47	-0.498121	0.016	0.322	2.97742e-42
BOD1L1	7.06462e-47	0.389243	0.721	0.311	3.00925e-42
KAT6A	8.06476e-47	0.290732	0.455	0.125	3.43527e-42
RPL36AL	8.49313e-47	0.331113	0.966	0.929	3.61773e-42
NIPBL	1.54521e-46	0.368263	0.671	0.272	6.58198e-42
CREBZF	1.57973e-46	0.297349	0.554	0.179	6.72903e-42
KCTD12	1.7288e-46	0.384008	0.514	0.171	7.36399e-42
PLSCR4	1.7538e-46	0.301704	0.441	0.121	7.47051e-42
COL4A5	2.55159e-46	0.321487	0.543	0.174	1.08687e-41
DOCK1	3.38632e-46	0.287761	0.52	0.164	1.44244e-41
CCDC80	3.95048e-46	0.422499	0.657	0.268	1.68275e-41
ZFYVE16	4.31126e-46	0.337569	0.571	0.196	1.83643e-41
SRSF6	4.8347e-46	0.399928	0.638	0.25	2.05939e-41
TCF21	4.98693e-46	-0.587461	0.234	0.539	2.12423e-41
ACBD6.1	5.14397e-46	-0.469535	0	0.293	2.19112e-41
BICC1	5.36056e-46	0.347511	0.566	0.195	2.28339e-41
STAG2	6.16863e-46	0.369862	0.652	0.251	2.62759e-41
EGLN2	7.15989e-46	-0.44635	0	0.293	3.04983e-41
CMYA5	7.31539e-46	0.300209	0.336	0.069	3.11606e-41
SLC7A2	7.36695e-46	0.311442	0.461	0.134	3.13802e-41
VCL	8.97912e-46	0.377764	0.68	0.284	3.82474e-41
PTEN	1.05277e-45	0.395271	0.664	0.268	4.48438e-41
TRIP12	1.25758e-45	0.289883	0.538	0.173	5.35678e-41
RPL35	1.34148e-45	-0.30459	0.984	0.997	5.71417e-41
PRPF8	1.52842e-45	0.346827	0.664	0.263	6.51047e-41
AC010618.1	1.77898e-45	-0.555253	0.148	0.466	7.57776e-41
BNIP3	1.80218e-45	0.37754	0.709	0.299	7.67657e-41
CDK13	2.1608e-45	0.291752	0.429	0.114	9.20413e-41
A2M	2.22237e-45	0.422986	0.702	0.307	9.46641e-41
RO60	2.71124e-45	-0.554409	0.162	0.483	1.15488e-40
NEXN	2.79268e-45	-0.528489	0.625	0.799	1.18957e-40
BHLHE41	3.32187e-45	0.318128	0.525	0.17	1.41498e-40
PAN3	3.7175e-45	0.323087	0.405	0.105	1.58351e-40
FNDC3A	4.41688e-45	0.352228	0.573	0.2	1.88141e-40
RPL4	6.69837e-45	-0.334714	0.973	0.986	2.85324e-40
PSMD9	6.72097e-45	0.288135	0.554	0.181	2.86286e-40
NDUFA11	8.68486e-45	-0.57823	0.364	0.58	3.6994e-40
KIDINS220	1.07713e-44	0.335213	0.641	0.248	4.58813e-40
DDX3X	1.1271e-44	0.376997	0.684	0.289	4.80098e-40
SPRED1	1.18935e-44	0.303806	0.452	0.131	5.06614e-40
ATP1B2	1.28885e-44	0.332575	0.589	0.217	5.48999e-40
CHSY1	1.66651e-44	0.366408	0.588	0.215	7.09867e-40
SELENOH	1.76646e-44	-0.539875	0.112	0.419	7.52443e-40
NCL	1.8274e-44	0.432824	0.948	0.744	7.78401e-40
HIKESHI	1.83577e-44	-0.534286	0.111	0.411	7.81966e-40
SKP1	2.94134e-44	-0.31072	0.966	0.984	1.25289e-39
RPL23	3.44698e-44	-0.358089	0.966	0.993	1.46827e-39
PSMA2.1	3.68368e-44	-0.462809	0	0.283	1.5691e-39
NR2F1	4.90728e-44	0.277516	0.266	0.041	2.0903e-39
DDX6	5.28945e-44	0.330048	0.58	0.211	2.2531e-39
MIR99AHG	8.77258e-44	0.398447	0.741	0.345	3.73677e-39
GTF2I	1.006e-43	-0.550712	0.352	0.592	4.28515e-39
MSH6	1.01868e-43	0.252969	0.446	0.126	4.33917e-39
ZNF423	1.18527e-43	0.284049	0.523	0.168	5.04879e-39
HPF1	1.55532e-43	-0.535894	0.116	0.412	6.62505e-39
CREBRF	1.59089e-43	0.380196	0.638	0.259	6.77657e-39
GIGYF1	2.19417e-43	0.276603	0.373	0.092	9.34629e-39
ALDH1A3	2.62618e-43	0.471045	0.761	0.39	1.11865e-38
MIGA1	2.7536e-43	0.278625	0.412	0.111	1.17292e-38
NEGR1	2.78208e-43	0.299534	0.388	0.103	1.18505e-38
KIAA1109	3.53881e-43	0.336735	0.57	0.207	1.50739e-38
METTL26	4.48455e-43	-0.502683	0.13	0.432	1.91024e-38
ARID1B	4.92768e-43	0.317167	0.559	0.197	2.09899e-38
SERINC5	5.51109e-43	0.272684	0.386	0.096	2.34751e-38
NCOA1	5.85712e-43	0.287697	0.559	0.19	2.4949e-38
TOB1	5.86088e-43	0.450309	0.696	0.313	2.4965e-38
PRKG1	5.8861e-43	0.323531	0.588	0.218	2.50724e-38
C1S	7.99105e-43	0.398669	0.97	0.906	3.40387e-38
HECTD1	8.19273e-43	0.3255	0.623	0.239	3.48977e-38
SPAG9	8.22322e-43	0.394033	0.707	0.319	3.50276e-38
RIF1	8.87347e-43	0.316455	0.518	0.173	3.77974e-38
CTDSPL2	9.79839e-43	0.264466	0.412	0.112	4.17372e-38
APOL6	1.07722e-42	0.27751	0.362	0.088	4.58853e-38
STAR	2.00114e-42	0.287498	0.348	0.08	8.52407e-38
ATF4	2.03177e-42	-0.516973	0.655	0.744	8.65453e-38
NCOA7	2.9525e-42	0.286854	0.432	0.124	1.25765e-37
PLAC9	4.02326e-42	0.440064	0.952	0.854	1.71375e-37
LRIG3	4.52578e-42	0.250057	0.396	0.103	1.9278e-37
DNASE1L3	4.55479e-42	-0.758785	0.064	0.354	1.94016e-37
BUD31	5.09586e-42	-0.530916	0.212	0.488	2.17063e-37
CD46	5.22784e-42	0.337557	0.586	0.218	2.22685e-37
HNRNPUL1	5.37508e-42	0.345405	0.766	0.357	2.28957e-37
CANX	5.403e-42	0.427636	0.9	0.588	2.30146e-37
SEC31A	5.8046e-42	0.390096	0.859	0.505	2.47253e-37
TIAL1	6.71512e-42	0.30133	0.564	0.203	2.86037e-37
ANO6	7.91218e-42	0.271095	0.511	0.17	3.37027e-37
PROK1	7.9228e-42	-0.826322	0.284	0.567	3.3748e-37
PRKD3	8.91853e-42	0.262303	0.452	0.134	3.79894e-37
RASL11B	1.04028e-41	-0.590705	0.189	0.478	4.43119e-37
RPLP2	1.05857e-41	-0.300934	0.986	0.998	4.50908e-37
CDC26	1.15117e-41	-0.418212	0.023	0.304	4.90352e-37
ARF5	1.54958e-41	0.341563	0.8	0.404	6.60057e-37
HTRA1	1.6446e-41	-0.541728	0.634	0.743	7.00535e-37
RBPMS	2.19856e-41	0.389705	0.918	0.63	9.36497e-37
TTC17	2.69565e-41	0.286056	0.529	0.182	1.14824e-36
NOVA1	2.89846e-41	0.261461	0.416	0.116	1.23463e-36
DRAP1	3.01879e-41	-0.462533	0.67	0.744	1.28589e-36
NAPA	3.21981e-41	-0.457179	0.027	0.305	1.37151e-36
XRN1	4.31789e-41	0.267148	0.445	0.134	1.83925e-36
CTSC	4.57582e-41	0.343884	0.62	0.246	1.94912e-36
TAPBP	5.79599e-41	0.286979	0.554	0.193	2.46886e-36
CEP350	5.91934e-41	0.30791	0.548	0.2	2.5214e-36
IER3IP1.1	6.10495e-41	-0.434243	0	0.265	2.60047e-36
BSG	1.31414e-40	-0.401319	0.87	0.89	5.5977e-36
PTN	1.6054e-40	0.465569	0.859	0.54	6.83837e-36
LINC01088	1.72079e-40	-0.512882	0.045	0.326	7.32988e-36
LHFPL6	1.82014e-40	-0.548277	0.132	0.429	7.75308e-36
SYNE2	1.88768e-40	0.39625	0.638	0.279	8.04074e-36
FDFT1	2.6079e-40	0.337809	0.605	0.246	1.11086e-35
LRPPRC	2.68386e-40	0.270391	0.468	0.146	1.14322e-35
GOLGA4	2.84382e-40	0.400196	0.788	0.437	1.21136e-35
TPI1	3.10095e-40	-0.425662	0.905	0.923	1.32088e-35
CCPG1	3.93941e-40	-0.557707	0.214	0.473	1.67803e-35
PIK3C2A	3.9498e-40	0.262059	0.468	0.146	1.68246e-35
NDUFS7	4.50802e-40	-0.530488	0.259	0.512	1.92024e-35
SAV1	4.99391e-40	0.303179	0.618	0.244	2.12721e-35
SRSF7	5.49534e-40	-0.610093	0.739	0.79	2.3408e-35
AHDC1	6.55351e-40	0.294164	0.552	0.202	2.79153e-35
PPFIBP1	1.32596e-39	0.332889	0.659	0.273	5.64808e-35
ATM	1.52469e-39	0.284146	0.43	0.13	6.49458e-35
NFIA	1.58036e-39	0.37554	0.955	0.806	6.73169e-35
PDS5B	1.77211e-39	0.34674	0.598	0.241	7.54849e-35
TMEM131	1.7741e-39	0.252614	0.411	0.117	7.55697e-35
ZC3H11A	1.9846e-39	-0.402911	0	0.257	8.45358e-35
G3BP2	2.71856e-39	0.284459	0.584	0.219	1.158e-34
CTNNB1	2.97215e-39	0.367977	0.696	0.318	1.26602e-34
OLFML2B	3.77865e-39	0.334924	0.555	0.214	1.60955e-34
HIST1H4C	4.57068e-39	0.543153	0.762	0.513	1.94693e-34
EBF1	5.44572e-39	0.377675	0.675	0.313	2.31966e-34
CDK4	7.0673e-39	-0.500504	0.157	0.446	3.01039e-34
MIER1	8.14062e-39	0.350472	0.793	0.394	3.46758e-34
EPM2AIP1	8.83057e-39	0.291165	0.538	0.195	3.76147e-34
PRRC2C	1.40522e-38	0.365338	0.825	0.457	5.98566e-34
SUGP2	1.74531e-38	0.302694	0.493	0.167	7.43432e-34
EIF4A2	2.20328e-38	-0.362016	0.938	0.941	9.38511e-34
PKM	2.20492e-38	-0.418933	0.895	0.896	9.39206e-34
SMARCA1	2.42129e-38	0.41942	0.827	0.485	1.03137e-33
LSM1	2.43848e-38	-0.49493	0.138	0.408	1.03869e-33
SUB1	2.51452e-38	-0.410029	0.884	0.879	1.07109e-33
JAK3	2.61316e-38	0.254888	0.355	0.091	1.1131e-33
MGA	2.61923e-38	0.257048	0.393	0.112	1.11569e-33
COPB1	2.78386e-38	0.267424	0.616	0.241	1.18581e-33
PTCH2	2.89687e-38	0.490447	0.638	0.308	1.23395e-33
ZNF516	3.78346e-38	0.253476	0.436	0.137	1.6116e-33
LINC-PINT	4.84852e-38	0.256262	0.371	0.103	2.06528e-33
MYLK	5.09931e-38	-0.515405	0.954	0.94	2.1721e-33
FTL	5.19412e-38	0.315404	0.996	0.999	2.21249e-33
DYNC1H1	5.37678e-38	0.311415	0.714	0.329	2.29029e-33
TCEAL9	5.76713e-38	-0.497147	0.852	0.868	2.45657e-33
SNX9	6.09257e-38	0.301676	0.596	0.24	2.59519e-33
DDX17	6.72034e-38	0.393579	0.945	0.695	2.8626e-33
TM9SF2	6.87675e-38	0.320391	0.593	0.234	2.92922e-33
BUD23	6.94464e-38	-0.462487	0.139	0.412	2.95814e-33
PDGFRB	7.5301e-38	0.443722	0.875	0.549	3.20752e-33
SERPINE1	9.21916e-38	0.483445	0.42	0.142	3.92699e-33
TKT	1.02608e-37	0.371832	0.864	0.52	4.37071e-33
PNN	1.29099e-37	0.354825	0.877	0.534	5.49908e-33
CSNK2A1	2.00897e-37	0.274003	0.577	0.224	8.55741e-33
MIS18BP1	2.07528e-37	0.331364	0.602	0.249	8.83986e-33
KMT2A	2.18211e-37	0.316179	0.711	0.32	9.29493e-33
POLD4	2.69227e-37	-0.467981	0.039	0.302	1.1468e-32
PAFAH1B1	2.95981e-37	0.309634	0.666	0.288	1.26076e-32
MARCKS	2.96396e-37	0.432447	0.75	0.408	1.26253e-32
FNBP1	3.51725e-37	0.320063	0.604	0.238	1.49821e-32
CHMP4B	3.99964e-37	-0.515236	0.5	0.641	1.70369e-32
CLTC	4.57589e-37	0.317376	0.727	0.341	1.94914e-32
ZNF302	5.54436e-37	0.29438	0.6	0.239	2.36167e-32
CXCL12	6.55677e-37	0.267828	0.4	0.118	2.79292e-32
NDUFAF8	6.5826e-37	-0.489551	0.118	0.384	2.80392e-32
MTR	8.11193e-37	0.267506	0.471	0.159	3.45536e-32
DICER1	8.30041e-37	0.312717	0.562	0.221	3.53564e-32
EEA1	1.09784e-36	0.37432	0.705	0.336	4.67636e-32
COX4I1	1.22031e-36	-0.388805	0.905	0.921	5.19804e-32
APOE	1.70146e-36	-0.31162	0.986	0.995	7.24756e-32
ATP6V0E1	2.15259e-36	-0.346901	0.902	0.897	9.16917e-32
SETX	2.31047e-36	0.272886	0.486	0.171	9.84168e-32
TAOK1	2.38841e-36	0.29357	0.605	0.253	1.01737e-31
RAB1A	2.50919e-36	-0.439291	0.734	0.768	1.06881e-31
MACF1	3.01343e-36	0.404143	0.8	0.463	1.2836e-31
ACTG1	3.11195e-36	0.283802	0.986	0.994	1.32557e-31
AP006222.1	3.43301e-36	-0.362046	0	0.238	1.46232e-31
PSMC1	4.2534e-36	-0.480391	0.186	0.441	1.81178e-31
SIN3B	4.36205e-36	0.328199	0.691	0.313	1.85806e-31
COL5A1	4.82473e-36	0.271866	0.471	0.161	2.05514e-31
RB1CC1	4.86523e-36	0.293962	0.625	0.269	2.07239e-31
PCYOX1	6.74343e-36	0.364018	0.82	0.475	2.87243e-31
PPP3CA	7.28915e-36	0.280912	0.543	0.205	3.10489e-31
CREBBP	8.7673e-36	0.262179	0.562	0.215	3.73452e-31
GATAD1	1.21621e-35	0.309405	0.634	0.275	5.18058e-31
CAMSAP2	1.2178e-35	0.280921	0.546	0.208	5.18735e-31
ANKRD12	1.38016e-35	0.371536	0.852	0.521	5.87891e-31
ISCU	1.80053e-35	-0.367258	0.923	0.923	7.66953e-31
DPT	1.93573e-35	0.439944	0.82	0.494	8.24543e-31
FMC1	2.82293e-35	-0.428374	0.034	0.282	1.20246e-30
PRPF4B	3.3167e-35	0.29713	0.664	0.29	1.41278e-30
MT2A	3.79648e-35	0.578021	0.698	0.354	1.61715e-30
ZKSCAN1	4.1066e-35	0.311967	0.652	0.286	1.74925e-30
PSMD7	4.40607e-35	-0.478245	0.195	0.439	1.87681e-30
SMARCA2	4.82987e-35	0.32543	0.73	0.351	2.05733e-30
EIF3E	5.18478e-35	-0.384207	0.871	0.881	2.20851e-30
PTPN13	5.73669e-35	0.258183	0.411	0.135	2.4436e-30
JAK1	7.38416e-35	0.332288	0.771	0.394	3.14536e-30
RHEB	9.57616e-35	-0.464959	0.595	0.685	4.07906e-30
WASH4P	9.82555e-35	-0.376467	0	0.229	4.18529e-30
ARHGDIB	1.16108e-34	0.29864	0.648	0.285	4.94575e-30
EMC10	1.19276e-34	-0.504413	0.52	0.648	5.08069e-30
SMC1A	1.92386e-34	0.252465	0.495	0.18	8.19487e-30
CBX5	1.98259e-34	0.316387	0.738	0.385	8.44504e-30
TRIM44	2.17641e-34	0.261674	0.491	0.178	9.27062e-30
SMAD5	2.57079e-34	0.301724	0.67	0.303	1.09506e-29
PIK3R1	2.58144e-34	0.347055	0.736	0.377	1.09959e-29
SCUBE1	2.68022e-34	0.280847	0.336	0.094	1.14167e-29
TNRC6B	2.74798e-34	0.340904	0.779	0.433	1.17053e-29
HLA-E	3.0647e-34	0.389665	0.823	0.509	1.30544e-29
SUPT16H	4.41945e-34	0.290932	0.679	0.311	1.88251e-29
RBMS3	4.82063e-34	0.361904	0.775	0.415	2.0534e-29
COA3	4.96262e-34	-0.464915	0.114	0.366	2.11388e-29
CARMN	5.52311e-34	-0.478315	0.17	0.467	2.35262e-29
TRIP11	5.84916e-34	0.321017	0.652	0.308	2.49151e-29
ATP1A2	7.38739e-34	0.326167	0.559	0.238	3.14673e-29
PET100	8.91533e-34	-0.39632	0.034	0.272	3.79758e-29
IFI16	1.00684e-33	0.307463	0.611	0.261	4.28875e-29
FZD3	1.09243e-33	0.278991	0.53	0.207	4.6533e-29
PTPRA	1.09351e-33	0.295233	0.643	0.278	4.65791e-29
UQCRB	1.32888e-33	-0.338253	0.943	0.949	5.66049e-29
KCNQ1OT1	1.33012e-33	0.572442	0.584	0.295	5.66577e-29
ZBTB7A	1.40841e-33	0.295461	0.664	0.297	5.99925e-29
SEMA3D	1.40978e-33	0.358185	0.52	0.219	6.00511e-29
NFKBIZ	1.49147e-33	0.397485	0.35	0.11	6.35306e-29
GSTM5	2.76168e-33	0.395238	0.811	0.549	1.17636e-28
LONP2	2.99456e-33	0.288316	0.575	0.236	1.27556e-28
AKAP17A	3.6491e-33	-0.343598	0	0.22	1.55437e-28
ZC3H6	5.37806e-33	0.258303	0.486	0.18	2.29084e-28
MATR3	8.78083e-33	-0.483207	0.179	0.453	3.74028e-28
LUM	9.83566e-33	0.651738	0.354	0.11	4.1896e-28
HNRNPU	1.02873e-32	0.35518	0.889	0.595	4.38196e-28
KAT6B	1.03542e-32	0.255252	0.529	0.204	4.41048e-28
NT5DC2	1.06552e-32	-0.508795	0.638	0.714	4.53868e-28
IFITM3	1.17988e-32	-0.351821	0.966	0.973	5.0258e-28
CFAP410	1.48525e-32	-0.39102	0.038	0.272	6.32656e-28
UTRN	1.78812e-32	0.283931	0.466	0.171	7.61668e-28
NFE2L2	1.82924e-32	0.354956	0.895	0.606	7.79185e-28
FXYD6	2.33704e-32	-0.368442	0.682	0.813	9.95484e-28
PKN2	2.40396e-32	0.274194	0.588	0.243	1.02399e-27
PPP1R1B	2.5752e-32	0.283577	0.348	0.106	1.09693e-27
HNRNPR	2.78494e-32	0.328696	0.866	0.567	1.18627e-27
C5orf24	3.45072e-32	0.300597	0.664	0.314	1.46987e-27
GPNMB	3.79052e-32	0.363028	0.745	0.397	1.61461e-27
MIA3	4.43273e-32	0.298926	0.584	0.254	1.88816e-27
ARCN1	4.50282e-32	0.254767	0.564	0.228	1.91802e-27
C1R	4.71702e-32	0.372521	0.945	0.799	2.00926e-27
AC093010.3	5.32754e-32	-0.335383	0	0.213	2.26932e-27
MDM2	7.75183e-32	0.292525	0.439	0.156	3.30197e-27
MRPL23	7.76204e-32	-0.482624	0.182	0.412	3.30632e-27
ACAP2	1.09379e-31	0.264142	0.548	0.226	4.6591e-27
ZNF638	1.1377e-31	0.267996	0.602	0.26	4.84616e-27
PNRC1	1.6349e-31	0.313043	0.962	0.871	6.96401e-27
ZFP36L1	2.34269e-31	0.368978	0.957	0.837	9.97891e-27
NPC2	2.59991e-31	-0.409603	0.755	0.804	1.10746e-26
MTRNR2L2	3.13775e-31	-0.405574	0	0.208	1.33656e-26
UFD1	3.29023e-31	-0.455779	0.12	0.354	1.40151e-26
ATRX	3.37387e-31	0.371759	0.896	0.61	1.43713e-26
JMJD1C	4.00145e-31	0.31056	0.746	0.4	1.70446e-26
ASH1L	6.349e-31	0.343881	0.782	0.448	2.70442e-26
SORL1	7.1399e-31	0.255865	0.543	0.221	3.04131e-26
TCF4	7.37548e-31	0.347451	0.875	0.563	3.14166e-26
AC131025.8	7.58294e-31	-0.387374	0	0.206	3.23003e-26
REX1BD	8.20507e-31	-0.437714	0.123	0.358	3.49503e-26
ANK2	1.13703e-30	0.268851	0.45	0.167	4.84329e-26
TM9SF3	1.72359e-30	0.338601	0.775	0.43	7.34182e-26
SMIM11A	1.82745e-30	-0.332042	0	0.203	7.78419e-26
PENK	2.21033e-30	0.525133	0.668	0.379	9.41511e-26
PLAGL1	2.68691e-30	0.267375	0.634	0.29	1.14452e-25
HP1BP3	6.82883e-30	0.285521	0.864	0.505	2.90881e-25
IARS2	7.55495e-30	0.263576	0.489	0.196	3.21811e-25
HOOK3	8.95589e-30	0.255446	0.582	0.256	3.81485e-25
MGST3	9.58724e-30	-0.322085	0.918	0.915	4.08378e-25
SMC5	1.00013e-29	0.28467	0.593	0.273	4.26017e-25
SESN3	1.03452e-29	0.312569	0.693	0.353	4.40665e-25
RAB5IF	1.39084e-29	-0.34237	0.027	0.24	5.92443e-25
FDPS	1.52162e-29	-0.411415	0.179	0.417	6.48149e-25
MYL12A	1.81941e-29	-0.342787	0.907	0.903	7.74995e-25
CTTN	2.47832e-29	0.309693	0.759	0.396	1.05567e-24
AOPEP	2.51032e-29	-0.410306	0.148	0.401	1.0693e-24
EEF2	2.60828e-29	-0.264108	0.973	0.987	1.11102e-24
TENM2	3.08917e-29	0.294651	0.602	0.28	1.31586e-24
ALKAL2	3.66316e-29	-0.404662	0.029	0.239	1.56036e-24
CHCHD2	5.13984e-29	-0.268537	0.955	0.966	2.18937e-24
RAD50	5.49768e-29	-0.401068	0.073	0.297	2.34179e-24
PRR4	5.99579e-29	-0.309185	0	0.194	2.55397e-24
AHI1	6.97228e-29	0.264275	0.609	0.273	2.96991e-24
RAMAC	8.34678e-29	-0.354091	0.039	0.254	3.5554e-24
ANXA5	8.53718e-29	0.286155	0.954	0.872	3.6365e-24
RBIS	1.01001e-28	-0.414375	0.179	0.437	4.30224e-24
DNAJB6	1.03701e-28	-0.380536	0.671	0.737	4.41724e-24
CTNNA1	1.09457e-28	0.281263	0.67	0.325	4.66245e-24
COL15A1	1.40483e-28	0.3582	0.943	0.875	5.98401e-24
IGFBP6	1.90697e-28	-0.431279	0.834	0.893	8.12292e-24
CWF19L2	2.22533e-28	0.26522	0.493	0.203	9.47903e-24
PCM1	3.27282e-28	0.311711	0.727	0.401	1.39409e-23
HNRNPH1	3.97407e-28	0.372087	0.743	0.414	1.6928e-23
RAC1	4.31127e-28	-0.29993	0.938	0.928	1.83643e-23
CBX6	4.86415e-28	0.280644	0.768	0.425	2.07193e-23
YTHDC1	7.64259e-28	0.25337	0.695	0.336	3.25544e-23
ANKRD10	7.8906e-28	0.271304	0.595	0.265	3.36108e-23
CDK5RAP3	7.98642e-28	-0.303092	0	0.187	3.4019e-23
PTPN11	1.04488e-27	0.250834	0.588	0.261	4.45075e-23
CFH	1.1684e-27	0.332321	0.793	0.466	4.97694e-23
MKKS	1.31169e-27	-0.454271	0.204	0.407	5.58728e-23
VDAC2	1.36919e-27	-0.383874	0.659	0.718	5.83219e-23
HMGB4	1.41515e-27	-0.30452	0	0.185	6.02797e-23
IFITM2	1.53901e-27	0.314481	0.852	0.595	6.55555e-23
MTRNR2L8	1.64693e-27	-0.320507	0.012	0.206	7.01528e-23
TNRC6A	1.6887e-27	0.301531	0.698	0.358	7.19321e-23
MZT2A	1.89314e-27	-0.380102	0.814	0.831	8.06403e-23
ARGLU1	1.96797e-27	0.340222	0.929	0.648	8.38277e-23
SMIM30	2.00554e-27	-0.373514	0.054	0.262	8.54281e-23
MTX1	2.01872e-27	-0.295877	0.007	0.197	8.59896e-23
ROCK2	2.32762e-27	0.313133	0.807	0.478	9.91473e-23
SERPING1	2.84682e-27	0.327861	0.875	0.596	1.21263e-22
TMX4	3.694e-27	0.255235	0.714	0.358	1.5735e-22
PEMT	3.86888e-27	-0.424948	0.775	0.84	1.64799e-22
COA4	4.14574e-27	-0.390783	0.107	0.322	1.76592e-22
HINT1	4.62816e-27	-0.288584	0.941	0.955	1.97141e-22
NFIB	5.08834e-27	0.264373	0.562	0.258	2.16743e-22
TFDP2	5.49263e-27	0.253285	0.693	0.344	2.33964e-22
CLMP	5.56596e-27	0.293544	0.641	0.322	2.37088e-22
MFAP4	6.34542e-27	-0.381308	0.857	0.882	2.7029e-22
THY1	7.62838e-27	-0.527345	0.254	0.456	3.24939e-22
COL14A1	8.47834e-27	0.255585	0.504	0.213	3.61144e-22
SOD1	9.51504e-27	-0.27482	0.952	0.957	4.05303e-22
SPTAN1	1.13504e-26	0.271992	0.723	0.393	4.8348e-22
LTBP3	1.33137e-26	0.278194	0.829	0.51	5.67111e-22
MESD	1.42541e-26	-0.405891	0.114	0.324	6.07168e-22
BRI3	1.6053e-26	-0.455572	0.725	0.754	6.83793e-22
ATG101	1.62336e-26	-0.373011	0.095	0.304	6.91487e-22
GTPBP6	1.82981e-26	-0.306715	0	0.178	7.79426e-22
SMOC2	1.93476e-26	-0.257147	0.973	0.98	8.24132e-22
AC245595.1	2.10173e-26	-0.309702	0.009	0.193	8.95251e-22
TRAPPC1	2.29894e-26	-0.460485	0.275	0.457	9.79254e-22
NSD3	2.42371e-26	0.261559	0.743	0.408	1.0324e-21
PILRB	2.42813e-26	-0.303104	0	0.178	1.03429e-21
PAIP2	2.64786e-26	-0.431237	0.514	0.613	1.12788e-21
MUC20-OT1	3.24327e-26	-0.43409	0.104	0.322	1.3815e-21
TPR	3.25751e-26	0.322966	0.814	0.492	1.38757e-21
MRM2	4.27189e-26	-0.26513	0	0.176	1.81966e-21
SNED1	4.43385e-26	0.251161	0.612	0.293	1.88864e-21
SFRP4	5.48996e-26	-0.406422	0.777	0.837	2.33851e-21
TSPAN3	6.02458e-26	0.25189	0.677	0.347	2.56623e-21
APOD	9.23473e-26	-0.417201	0.882	0.885	3.93363e-21
SELENOT	1.03133e-25	-0.398543	0.145	0.354	4.39304e-21
RAB14	1.2439e-25	0.257165	0.638	0.318	5.2985e-21
SRRM2	1.49104e-25	0.27478	0.95	0.792	6.35122e-21
PDK4	1.88642e-25	0.266042	0.432	0.172	8.03541e-21
ZFP36L2	3.33728e-25	0.362073	0.948	0.79	1.42155e-20
DIO3OS	3.80903e-25	0.272286	0.671	0.349	1.62249e-20
RPS17	4.63803e-25	-1.36087	0.011	0.188	1.97562e-20
FUS	5.92376e-25	-0.364579	0.859	0.849	2.52328e-20
HYI	8.00338e-25	-0.380558	0.114	0.326	3.40912e-20
PCSK7	1.26677e-24	-0.495647	0.116	0.316	5.39595e-20
ISLR	1.46606e-24	0.298618	0.786	0.472	6.24482e-20
UBC	1.55282e-24	-0.259193	0.975	0.994	6.6144e-20
MYCBP2	1.55702e-24	0.289316	0.73	0.414	6.63227e-20
KLHDC2	1.66686e-24	-0.410745	0.307	0.47	7.10016e-20
ZNF667-AS1	1.90854e-24	-0.363961	0.105	0.308	8.12963e-20
UQCC3	2.54838e-24	-0.352115	0.077	0.275	1.08551e-19
PSMA4	4.01258e-24	-0.398654	0.646	0.678	1.7092e-19
AC080038.1	4.22504e-24	-0.372305	0.157	0.382	1.7997e-19
LINC01116	5.31765e-24	-0.35917	0.132	0.338	2.26511e-19
NOTCH2NL	5.6253e-24	-0.289069	0.007	0.175	2.39615e-19
TTC14	6.35591e-24	0.257666	0.595	0.291	2.70736e-19
CCND1	8.7171e-24	-0.471444	0.43	0.571	3.71314e-19
HHIP-AS1	1.09642e-23	-0.398791	0.13	0.333	4.6703e-19
NCKAP5L	1.22719e-23	-0.441831	0.214	0.407	5.22734e-19
SMEK2	1.50014e-23	-0.259049	0	0.16	6.39e-19
NDUFS5	1.60915e-23	-0.273082	0.923	0.918	6.85432e-19
PIN1	1.66425e-23	-0.392089	0.696	0.694	7.08904e-19
PARM1	1.82732e-23	0.250678	0.65	0.344	7.78367e-19
NIPSNAP2	1.93041e-23	-0.378489	0.116	0.311	8.22276e-19
CRTAP	1.93382e-23	0.26048	0.841	0.545	8.23728e-19
COL3A1	2.35807e-23	0.346112	0.914	0.71	1.00444e-18
PHIP	2.40264e-23	0.253377	0.677	0.361	1.02343e-18
ENAH	2.41995e-23	0.327708	0.862	0.632	1.0308e-18
ESD	3.63534e-23	-0.341107	0.805	0.793	1.54851e-18
LDHB	3.70075e-23	-0.278657	0.954	0.941	1.57637e-18
CAVIN2	3.83801e-23	-0.362915	0.102	0.301	1.63484e-18
RBM25	4.36067e-23	0.264999	0.859	0.574	1.85747e-18
IGFBP4	4.70986e-23	0.340922	0.879	0.631	2.00621e-18
MRPS11	4.77296e-23	-0.36039	0.104	0.293	2.03309e-18
NOTCH2	5.07168e-23	0.273103	0.68	0.355	2.16033e-18
OGA	6.31605e-23	-0.377042	0.121	0.321	2.69039e-18
PHPT1	7.90543e-23	-0.335004	0.884	0.873	3.3674e-18
NEDD8	9.48376e-23	-0.307526	0.873	0.868	4.0397e-18
F3	9.96431e-23	0.398881	0.938	0.803	4.2444e-18
C11orf96	1.04152e-22	-0.399724	0.971	0.968	4.43647e-18
CALM3	1.38752e-22	-0.392881	0.471	0.592	5.91028e-18
BPTF	1.43352e-22	0.260691	0.788	0.481	6.10621e-18
MMP2	1.64643e-22	-0.321293	0.939	0.942	7.01315e-18
TAF10	1.8268e-22	-0.267103	0.014	0.178	7.78144e-18
ARMCX6	1.85175e-22	-0.252568	0.016	0.182	7.88771e-18
HMGB1	1.88789e-22	-0.261103	0.962	0.973	8.04166e-18
HLA-B	2.21971e-22	0.36505	0.848	0.681	9.45507e-18
CDH11	2.56676e-22	0.270937	0.686	0.377	1.09334e-17
POMP	2.75385e-22	-0.330619	0.802	0.792	1.17303e-17
UBE2L3	2.90545e-22	-0.394795	0.445	0.554	1.2376e-17
MOB2	4.09964e-22	-0.351775	0.093	0.274	1.74628e-17
CFAP298	5.56385e-22	-0.339263	0.091	0.273	2.36998e-17
CDC42	5.95972e-22	0.272099	0.877	0.589	2.5386e-17
STMP1	6.19838e-22	-0.359064	0.143	0.337	2.64026e-17
MTLN	7.18439e-22	-0.379585	0.132	0.318	3.06026e-17
TUBA1C	7.70208e-22	-0.363713	0.116	0.303	3.28078e-17
GUK1	8.43529e-22	-0.281562	0.927	0.904	3.5931e-17
IFI6	9.01703e-22	-0.430655	0.82	0.82	3.84089e-17
PAXX	1.24136e-21	-0.350324	0.109	0.292	5.2877e-17
EIF1AX	1.48564e-21	-0.378853	0.53	0.606	6.32824e-17
HCFC1R1	1.52149e-21	-0.379176	0.682	0.703	6.48093e-17
BANF1	1.53944e-21	-0.361404	0.612	0.671	6.5574e-17
LY6E	1.5852e-21	-0.360844	0.891	0.859	6.75231e-17
AKAP9	1.64865e-21	0.28231	0.78	0.505	7.02261e-17
ANXA6	2.30308e-21	-0.325662	0.75	0.75	9.81018e-17
VEGFB	2.37266e-21	-0.410514	0.454	0.579	1.01066e-16
MIR145	2.73946e-21	-0.30418	0.014	0.17	1.1669e-16
HNRNPC	2.76598e-21	-0.341184	0.757	0.757	1.1782e-16
PODN	3.23774e-21	-0.366086	0.334	0.508	1.37915e-16
TMEM147	3.98416e-21	-0.369891	0.582	0.619	1.69709e-16
PINK1	4.92119e-21	-0.369069	0.127	0.308	2.09623e-16
ENO1	5.04838e-21	-0.328786	0.786	0.783	2.15041e-16
IGFN1	5.62673e-21	0.329172	0.243	0.08	2.39676e-16
SQSTM1	6.5588e-21	-0.299463	0.709	0.778	2.79379e-16
HSPA5	7.87878e-21	0.296016	0.898	0.697	3.35604e-16
CALM1	9.65587e-21	-0.276599	0.961	0.966	4.11302e-16
CBR3	1.12245e-20	-0.365372	0.141	0.329	4.78117e-16
NBPF10	1.62438e-20	-0.28536	0.021	0.176	6.91922e-16
CD81	1.77305e-20	-0.507247	0.921	0.876	7.55251e-16
VPS51	1.84029e-20	-0.361044	0.159	0.344	7.83892e-16
OTUD6B-AS1	3.88789e-20	-0.356931	0.125	0.304	1.65609e-15
CKLF	4.02743e-20	-0.274212	0.034	0.192	1.71553e-15
CENPX	4.89724e-20	-0.326336	0.098	0.269	2.08603e-15
LRP3	7.18087e-20	-0.285866	0.039	0.199	3.05876e-15
CCDC85B	8.72406e-20	-0.335003	0.862	0.837	3.7161e-15
KAT5	8.89534e-20	-0.296123	0.079	0.25	3.78906e-15
TCEAL1	1.61778e-19	-0.327098	0.82	0.829	6.89112e-15
EMC6	1.62854e-19	-0.315163	0.104	0.274	6.93691e-15
WNT2B	1.74986e-19	-0.356677	0.632	0.687	7.45369e-15
CNN2	1.88114e-19	-0.366211	0.205	0.375	8.01288e-15
PARK7	1.9824e-19	-0.252344	0.92	0.92	8.44424e-15
PWWP3A	2.07522e-19	-0.320601	0.089	0.259	8.83961e-15
YBX3	2.09889e-19	-0.322725	0.791	0.802	8.94044e-15
PSMA1	2.30338e-19	-0.339557	0.662	0.664	9.81148e-15
TENT5A	2.35719e-19	-0.321518	0.1	0.279	1.00407e-14
MRPL21	3.0056e-19	-0.383528	0.439	0.516	1.28026e-14
IRF9	4.07309e-19	-0.26847	0.012	0.153	1.73497e-14
CD74	4.56928e-19	0.276638	0.379	0.166	1.94633e-14
ST5	6.71485e-19	-0.391512	0.452	0.547	2.86026e-14
MYOZ3	7.1653e-19	-0.403063	0.211	0.383	3.05213e-14
TUT4	9.03944e-19	-0.319028	0.086	0.255	3.85044e-14
SLC35G1	9.4588e-19	-0.316757	0.096	0.26	4.02907e-14
S100A13	9.82829e-19	-0.360748	0.646	0.674	4.18646e-14
FGD5-AS1	1.04278e-18	-0.334773	0.129	0.3	4.44182e-14
AAMDC	1.04614e-18	-0.353406	0.218	0.374	4.45616e-14
IFT43	1.05038e-18	-0.312589	0.082	0.246	4.4742e-14
HDLBP	1.06126e-18	0.251568	0.829	0.551	4.52053e-14
NTAN1	1.77002e-18	-0.329437	0.2	0.367	7.53958e-14
MSRB3	3.9594e-18	-0.377841	0.464	0.567	1.68654e-13
NBPF1	4.39611e-18	-0.336322	0.088	0.248	1.87257e-13
MINDY2	4.52826e-18	-0.308413	0.079	0.236	1.92886e-13
CUTALP	5.81574e-18	-0.253324	0.014	0.148	2.47727e-13
SNRPE	6.61699e-18	-0.352291	0.657	0.656	2.81857e-13
PRELP	6.75357e-18	-0.42968	0.405	0.519	2.87675e-13
ZNRD2	7.03235e-18	-0.29539	0.071	0.225	2.9955e-13
MGP	7.86202e-18	0.278713	0.995	0.986	3.34891e-13
SOCS3	8.59026e-18	0.574466	0.348	0.166	3.65911e-13
FABP3	1.10756e-17	-0.322075	0.066	0.221	4.71775e-13
FBLN5	1.45207e-17	-0.324329	0.918	0.907	6.18522e-13
NDUFB9	1.57319e-17	-0.307059	0.745	0.747	6.70115e-13
WAC-AS1	1.68511e-17	-0.299788	0.095	0.254	7.1779e-13
CEBPD	1.71237e-17	0.451193	0.705	0.466	7.29401e-13
CALR	1.80338e-17	-0.287859	0.761	0.794	7.68169e-13
MMP24OS	1.8493e-17	-0.308211	0.104	0.264	7.87729e-13
AC074143.1	1.93793e-17	-0.290197	0.086	0.243	8.25481e-13
LAMTOR5	2.42057e-17	-0.287953	0.82	0.798	1.03107e-12
NENF	2.59041e-17	-0.274591	0.855	0.808	1.10341e-12
BMERB1	2.83165e-17	-0.316137	0.12	0.279	1.20617e-12
LDHA	3.1029e-17	-0.324261	0.85	0.829	1.32171e-12
PWWP3B	3.65704e-17	-0.324201	0.102	0.259	1.55775e-12
REXO2	4.23985e-17	-0.299348	0.746	0.733	1.80601e-12
FKBP1A	4.76378e-17	-0.307604	0.688	0.69	2.02918e-12
CHPT1	5.10957e-17	-0.359526	0.325	0.444	2.17647e-12
NPTX2	6.05344e-17	-0.365769	0.648	0.736	2.57852e-12
CD9	6.60527e-17	-0.417176	0.282	0.443	2.81358e-12
LSM12	1.2502e-16	-0.291626	0.077	0.225	5.32536e-12
RHOC	1.52433e-16	-0.298501	0.836	0.798	6.49302e-12
COX7A2L	2.35638e-16	-0.281223	0.8	0.789	1.00372e-11
ARHGDIA	2.86527e-16	-0.332134	0.314	0.437	1.22049e-11
IFI27	4.89667e-16	-0.6341	0.439	0.54	2.08579e-11
NCBP2AS2	8.85759e-16	-0.284208	0.089	0.231	3.77298e-11
UQCRQ	1.12332e-15	-0.286319	0.805	0.785	4.78487e-11
PSMA3-AS1	1.35819e-15	-0.316672	0.12	0.275	5.78533e-11
TM4SF1	1.44891e-15	-0.351032	0.4	0.515	6.17176e-11
MRNIP	2.19742e-15	-0.269946	0.075	0.214	9.36013e-11
ENTPD6	3.10562e-15	-0.331558	0.175	0.311	1.32287e-10
KNOP1	4.12193e-15	-0.298561	0.1	0.245	1.75578e-10
PSMB7	4.6002e-15	-0.30248	0.627	0.626	1.9595e-10
CUTA	5.2666e-15	-0.281455	0.784	0.764	2.24336e-10
CCT5	5.89779e-15	-0.316021	0.362	0.46	2.51222e-10
ETFRF1	6.1651e-15	-0.269805	0.084	0.222	2.62609e-10
CSNK2B	6.58296e-15	-0.316442	0.552	0.584	2.80408e-10
COX16	6.77134e-15	-0.294823	0.177	0.315	2.88432e-10
ZNF503	8.18955e-15	0.27552	0.564	0.334	3.48842e-10
CDC42EP5	8.48317e-15	-0.359841	0.195	0.329	3.61349e-10
KRT17	9.51961e-15	0.423457	0.288	0.131	4.05497e-10
COL4A2	9.74323e-15	0.27369	0.788	0.552	4.15023e-10
SLC9A3R2	9.82236e-15	-0.342175	0.266	0.384	4.18393e-10
RAP1B	1.03654e-14	-0.348296	0.439	0.505	4.41523e-10
SPCS2	1.17451e-14	-0.28544	0.741	0.738	5.00296e-10
AL096870.1	1.36897e-14	-0.259449	0.079	0.214	5.83127e-10
PSMB5	1.47796e-14	-0.281868	0.718	0.69	6.29551e-10
ANGPTL1	1.51727e-14	0.289388	0.754	0.576	6.46294e-10
HSPE1	1.64542e-14	-0.291863	0.743	0.707	7.00883e-10
SH3BGRL3	1.66638e-14	-0.315762	0.641	0.654	7.09809e-10
POLR2F	1.92664e-14	-0.294657	0.695	0.673	8.20671e-10
MRPL9	1.97469e-14	-0.32103	0.17	0.299	8.41139e-10
PSMB3	2.09326e-14	-0.26709	0.759	0.705	8.91644e-10
RNF187	2.57422e-14	-0.346229	0.368	0.461	1.09652e-09
DUSP1	2.70836e-14	-0.292942	0.777	0.807	1.15365e-09
TMED9	3.04896e-14	-0.313527	0.596	0.6	1.29873e-09
PTP4A2	3.09642e-14	-0.323404	0.548	0.591	1.31895e-09
TBCA	3.24591e-14	-0.264138	0.793	0.764	1.38263e-09
NSMF	3.56782e-14	-0.356855	0.386	0.47	1.51975e-09
PLA1A	3.91377e-14	-0.331373	0.145	0.285	1.66711e-09
MEG3	4.07591e-14	0.290519	0.911	0.786	1.73617e-09
PTRH1	4.41188e-14	-0.417223	0.396	0.493	1.87928e-09
TSC22D3	4.74632e-14	-0.350187	0.689	0.678	2.02174e-09
TMEM179B	5.27469e-14	-0.313223	0.22	0.347	2.24681e-09
ERG28	7.51399e-14	-0.268553	0.112	0.248	3.20066e-09
ENDOG	1.02348e-13	-0.250331	0.07	0.196	4.35961e-09
NNT-AS1	1.2874e-13	-0.266667	0.075	0.203	5.48382e-09
JPT1	1.68218e-13	-0.267055	0.071	0.196	7.16543e-09
CYP11A1	1.68713e-13	-0.457983	0.395	0.475	7.18649e-09
NME1	1.89207e-13	-0.333703	0.402	0.478	8.05945e-09
COX7A2	1.95501e-13	-0.255423	0.882	0.833	8.32755e-09
PPP1R14B	2.24048e-13	-0.331024	0.191	0.312	9.54355e-09
NDUFS4	2.24147e-13	-0.28061	0.73	0.697	9.54775e-09
PPP4R3A	2.27404e-13	-0.264233	0.084	0.21	9.68651e-09
CSNK1A1	2.3934e-13	-0.310287	0.545	0.573	1.01949e-08
IFT20	2.58543e-13	-0.314442	0.248	0.36	1.10129e-08
HDGFL2	2.78381e-13	-0.278861	0.116	0.244	1.18579e-08
RXYLT1	2.90223e-13	-0.259907	0.075	0.198	1.23624e-08
FOS	3.07388e-13	0.38555	0.952	0.836	1.30935e-08
GALM	3.13675e-13	-0.329096	0.521	0.56	1.33613e-08
AC005840.1	3.5595e-13	-0.267016	0.1	0.226	1.5162e-08
EVL	4.25177e-13	-0.315198	0.298	0.402	1.81108e-08
EIF4E	6.90424e-13	-0.325848	0.211	0.322	2.94093e-08
PKD1	8.22574e-13	-0.259639	0.077	0.2	3.50384e-08
ACAA1	8.24776e-13	-0.264338	0.104	0.229	3.51322e-08
PRDX4	1.04524e-12	-0.280578	0.827	0.778	4.4523e-08
SF1	1.30359e-12	-0.27559	0.652	0.65	5.55276e-08
ANAPC11	1.46205e-12	-0.270714	0.764	0.723	6.22773e-08
RANGRF	1.97712e-12	-0.252866	0.091	0.214	8.42173e-08
SUMO1	2.3099e-12	-0.272047	0.679	0.654	9.83924e-08
CLEC11A	2.64809e-12	-0.376622	0.493	0.547	1.12798e-07
SYNC	2.75001e-12	-0.304831	0.15	0.268	1.1714e-07
OAZ2	2.99671e-12	-0.308717	0.459	0.498	1.27648e-07
AK6	3.19872e-12	-0.346407	0.373	0.433	1.36253e-07
ASS1	3.44521e-12	-0.352113	0.386	0.455	1.46752e-07
ZSCAN16-AS1	3.46409e-12	-0.252042	0.102	0.226	1.47556e-07
BLOC1S1	3.8799e-12	-0.333765	0.366	0.431	1.65268e-07
ZFYVE21	3.91777e-12	-0.26916	0.821	0.767	1.66881e-07
AC124319.1	4.31778e-12	-0.267636	0.091	0.21	1.8392e-07
FST	4.34882e-12	-0.296745	0.088	0.209	1.85243e-07
PMEPA1	1.04181e-11	-0.298316	0.161	0.28	4.4377e-07
IER5L	1.67761e-11	-0.343383	0.173	0.292	7.14593e-07
PDK2	2.16448e-11	-0.282854	0.17	0.286	9.21983e-07
RPAIN	2.17892e-11	-0.289311	0.296	0.391	9.28132e-07
FAM229B	2.31617e-11	-0.310209	0.398	0.459	9.86598e-07
THBS4	3.10805e-11	-0.306339	0.252	0.369	1.3239e-06
RAB1B	4.14825e-11	-0.251755	0.12	0.232	1.76699e-06
ISG15	5.87958e-11	-0.387726	0.25	0.365	2.50447e-06
AC092881.1	5.98472e-11	-0.253619	0.127	0.241	2.54925e-06
TNNC1	6.64762e-11	-0.714626	0.088	0.2	2.83162e-06
PLPP1	1.12927e-10	-0.262515	0.205	0.314	4.81024e-06
RAD23A	1.54202e-10	-0.282525	0.566	0.574	6.56841e-06
LAMTOR4	1.70823e-10	-0.250209	0.705	0.673	7.27639e-06
SDHC	1.71396e-10	-0.258705	0.571	0.575	7.30077e-06
GLIPR1	2.36954e-10	-0.2795	0.229	0.329	1.00933e-05
ADI1	2.70103e-10	-0.297069	0.652	0.612	1.15053e-05
RHBDD2	3.69482e-10	-0.306833	0.364	0.419	1.57384e-05
GAS6	3.77722e-10	-0.308392	0.445	0.485	1.60895e-05
CAMK2N1	4.23325e-10	-0.280932	0.52	0.563	1.80319e-05
IFI27L1	4.26731e-10	-0.318352	0.371	0.423	1.8177e-05
TTLL7	4.5393e-10	-0.321636	0.284	0.379	1.93356e-05
PRPS2	5.23427e-10	-0.401436	0.918	0.881	2.22959e-05
CRYAB	6.31464e-10	-0.260668	0.716	0.664	2.68978e-05
CETN2	7.12667e-10	-0.256276	0.611	0.582	3.03567e-05
TPGS1	7.2224e-10	-0.266456	0.257	0.336	3.07646e-05
ISYNA1	8.51879e-10	-0.32184	0.389	0.464	3.62866e-05
P4HB	1.11314e-09	-0.272095	0.625	0.606	4.74154e-05
PPP2R1A	1.2526e-09	-0.280709	0.595	0.568	5.33556e-05
ZNF32	2.0592e-09	-0.255953	0.268	0.348	8.77138e-05
HS3ST1	2.30804e-09	-0.277417	0.386	0.448	9.83134e-05
CARHSP1	2.45895e-09	-0.255562	0.139	0.236	0.000104742
TSPAN33	2.5144e-09	-0.285211	0.227	0.317	0.000107103
MRPS6	2.93723e-09	-0.260365	0.614	0.595	0.000125114
JOSD2	6.39033e-09	-0.295078	0.45	0.474	0.000272202
C1QTNF2	6.99606e-09	-0.258378	0.168	0.257	0.000298004
BAD	8.50552e-09	-0.261206	0.611	0.568	0.000362301
PLIN3	9.48505e-09	-0.273835	0.3	0.368	0.000404025
THSD4	1.21907e-08	-0.287501	0.298	0.366	0.000519276
FAM3C	1.96256e-08	-0.29586	0.375	0.417	0.000835972
IGF2	2.20971e-08	-0.535732	0.161	0.251	0.000941246
VWA1	2.49621e-08	-0.276975	0.593	0.592	0.00106328
DNAJB1	3.12085e-08	-0.392571	0.552	0.545	0.00132936
CKS1B	4.25668e-08	-0.270593	0.221	0.297	0.00181318
RGS2	4.61284e-08	-0.299849	0.484	0.519	0.00196489
PHLDA3	4.91965e-08	-0.314116	0.454	0.474	0.00209557
PFN2	5.43463e-08	-0.265745	0.586	0.549	0.00231493
DNAJC7	5.87076e-08	-0.262587	0.311	0.37	0.00250071
TUBB6	6.12466e-08	-0.290585	0.514	0.506	0.00260886
ELOF1	8.25037e-08	-0.257305	0.338	0.382	0.00351433
RPSAP58	1.18643e-07	-0.26282	0.246	0.31	0.00505371
IER2	1.26049e-07	0.265762	0.782	0.598	0.00536917
UBE2S	1.31369e-07	-0.321642	0.305	0.355	0.00559581
TNNT3	4.47361e-07	0.381808	0.366	0.243	0.0190558
ACTG2	5.52109e-07	-0.361779	0.036	0.103	0.0235176
ZBTB16	5.917e-07	-0.258205	0.336	0.379	0.025204
JUNB	7.91024e-07	0.260634	0.964	0.87	0.0336944
ARHGEF25	8.36105e-07	-0.257727	0.309	0.351	0.0356147
PA2G4	9.96786e-07	-0.253621	0.55	0.511	0.0424591
MRPL28	1.33694e-06	-0.252955	0.284	0.332	0.0569481
PDHB	2.1799e-06	-0.253392	0.393	0.41	0.0928552
FOXS1	1.40667e-05	-0.257134	0.339	0.39	0.599186
GSN	2.51677e-05	0.260395	0.962	0.928	1
IER5	0.000521026	-0.266472	0.271	0.299	1
SERTAD1	0.00189526	-0.256263	0.289	0.308	1

## Sheet: END
# END cells - DGE iGCA testis vs adult testis from GSE112013 and GSE124263
GeneID	p_val	avg_logFC	pct.1	pct.2	p_val_adj
MT-RNR2	1.19898e-264	5.87203	1	0	5.10717e-260
MT-RNR1	6.90233e-247	4.45697	0.935	0	2.94012e-242
RPL6	4.37509e-216	2.9246	0.823	0	1.86361e-211
ATP5E	2.38266e-207	2.26398	0.79	0	1.01492e-202
RP5-857K21.10	1.21533e-198	2.83805	0.758	0	5.17684e-194
LRRC75A-AS1	2.18424e-168	1.99071	0.645	0	9.30397e-164
AC011816.4	2.18424e-168	1.79775	0.645	0	9.30397e-164
SNHG6	4.2994e-164	1.45895	0.629	0	1.83137e-159
PTRF	8.32866e-160	2.01238	0.613	0	3.54767e-155
GLTSCR2	8.32866e-160	1.66798	0.613	0	3.54767e-155
ATP5G2	8.32866e-160	1.50168	0.613	0	3.54767e-155
USMG5	1.58789e-155	1.3596	0.597	0	6.76379e-151
RPL13P12	2.97966e-151	1.4422	0.581	0	1.26921e-146
SDPR	5.50339e-147	1.74058	0.565	0	2.34422e-142
ATP5J	5.50339e-147	1.39647	0.565	0	2.34422e-142
RPL9P9	1.00054e-142	1.43141	0.548	0	4.2619e-138
AC011526.1	1.79061e-138	1.36515	0.532	0	7.6273e-134
ATP5L	1.79061e-138	1.36461	0.532	0	7.6273e-134
RP5-857K21.8	3.15468e-134	1.39557	0.516	0	1.34377e-129
SEPW1	5.47164e-130	1.31423	0.5	0	2.3307e-125
RP11-234A1.1	5.47164e-130	1.21319	0.5	0	2.3307e-125
PLA2G16	5.47164e-130	1.11216	0.5	0	2.3307e-125
ATP5D	9.34361e-126	1.16843	0.484	0	3.98e-121
C19orf43	9.34361e-126	1.10936	0.484	0	3.98e-121
ATP5O	1.57099e-121	1.23588	0.468	0	6.6918e-117
ATP5B	2.6009e-117	1.11151	0.452	0	1.10788e-112
GAS5	2.6009e-117	1.11039	0.452	0	1.10788e-112
CTGF	4.24027e-113	1.58472	0.435	0	1.80618e-108
AL162151.1	4.24027e-113	1.28613	0.435	0	1.80618e-108
RP3-412A9.11	4.24027e-113	1.23202	0.435	0	1.80618e-108
FAM198B	4.24027e-113	1.22412	0.435	0	1.80618e-108
ATPIF1	4.24027e-113	1.10461	0.435	0	1.80618e-108
RP11-818F20.1	4.24027e-113	1.03822	0.435	0	1.80618e-108
C14orf166	4.24027e-113	1.03273	0.435	0	1.80618e-108
C19orf70	4.24027e-113	0.906871	0.435	0	1.80618e-108
C14orf2	6.80793e-109	0.956795	0.419	0	2.8999e-104
RTFDC1	6.80793e-109	0.883651	0.419	0	2.8999e-104
MYEOV2	1.07652e-104	0.993699	0.403	0	4.58556e-100
RP11-490G8.1	1.07652e-104	0.985459	0.403	0	4.58556e-100
PRKCDBP	1.07652e-104	0.932225	0.403	0	4.58556e-100
ATP5G3	1.67671e-100	0.965593	0.387	0	7.1421e-96
ATP5A1	1.67671e-100	0.900521	0.387	0	7.1421e-96
TRIM47	1.67671e-100	0.888567	0.387	0	7.1421e-96
SSFA2	1.67671e-100	0.814387	0.387	0	7.1421e-96
ATP5H	1.67671e-100	0.794411	0.387	0	7.1421e-96
FAM96B	2.5725e-96	1.05529	0.371	0	1.09578e-91
RP11-320L13.2	2.5725e-96	1.01023	0.371	0	1.09578e-91
ATP5C1	2.5725e-96	0.936003	0.371	0	1.09578e-91
RP11-864N7.2	2.5725e-96	0.898914	0.371	0	1.09578e-91
MCAM	2.5725e-96	0.8616	0.371	0	1.09578e-91
ZCCHC11	2.5725e-96	0.76156	0.371	0	1.09578e-91
CXorf36	2.5725e-96	0.718567	0.371	0	1.09578e-91
ATP5G1	3.88832e-92	0.908247	0.355	0	1.65627e-87
SEP15	3.88832e-92	0.873043	0.355	0	1.65627e-87
RP11-51O6.1	3.88832e-92	0.800409	0.355	0	1.65627e-87
RPL26P19	3.88832e-92	0.794076	0.355	0	1.65627e-87
FAUP1	3.88832e-92	0.792823	0.355	0	1.65627e-87
C8orf59	3.88832e-92	0.664433	0.355	0	1.65627e-87
GSTA1	4.46671e-88	2.02789	0.774	0.053	1.90264e-83
RP13-49I15.5	5.79066e-88	1.14432	0.339	0	2.46659e-83
AC016739.2	5.79066e-88	0.907272	0.339	0	2.46659e-83
KIAA1462	5.79066e-88	0.767677	0.339	0	2.46659e-83
TROVE2	5.79066e-88	0.69794	0.339	0	2.46659e-83
GBAS	5.79066e-88	0.589981	0.339	0	2.46659e-83
C19orf10	5.79066e-88	0.589116	0.339	0	2.46659e-83
RF00019	5.79066e-88	0.347487	0.339	0	2.46659e-83
HBB	3.71405e-85	1.0566	0.387	0.003	1.58204e-80
RPL10AP6	8.49782e-84	0.766516	0.323	0	3.61973e-79
RP11-884K10.5	8.49782e-84	0.718715	0.323	0	3.61973e-79
LHFP	8.49782e-84	0.715078	0.323	0	3.61973e-79
VIMP	8.49782e-84	0.683756	0.323	0	3.61973e-79
RNF213	8.49782e-84	0.676326	0.323	0	3.61973e-79
LINC00493	8.49782e-84	0.658944	0.323	0	3.61973e-79
MLLT4	1.22903e-79	0.866938	0.306	0	5.23516e-75
RP11-693N9.2	1.22903e-79	0.700094	0.306	0	5.23516e-75
AC007969.5	1.22903e-79	0.699521	0.306	0	5.23516e-75
ATP5F1	1.22903e-79	0.686332	0.306	0	5.23516e-75
RP11-742N3.1	1.22903e-79	0.659202	0.306	0	5.23516e-75
HLA-DRB6	1.22903e-79	0.586406	0.306	0	5.23516e-75
C19orf60	1.22903e-79	0.576048	0.306	0	5.23516e-75
FRG1HP	1.22903e-79	0.542323	0.306	0	5.23516e-75
AES	1.22903e-79	0.527283	0.306	0	5.23516e-75
KIAA1370	1.22903e-79	0.466111	0.306	0	5.23516e-75
AC017048.3	2.94773e-79	0.988444	0.387	0.005	1.25562e-74
WBSCR22	1.7521e-75	0.829863	0.29	0	7.46323e-71
PGLS	1.7521e-75	0.709033	0.29	0	7.46323e-71
RP11-58B17.1	1.7521e-75	0.706293	0.29	0	7.46323e-71
STRA13	1.7521e-75	0.625304	0.29	0	7.46323e-71
RPL6P27	1.7521e-75	0.567049	0.29	0	7.46323e-71
RPS7P1	1.7521e-75	0.560664	0.29	0	7.46323e-71
C1orf123	1.7521e-75	0.507219	0.29	0	7.46323e-71
RP11-889L3.1	2.46251e-71	0.70377	0.274	0	1.04893e-66
FAM212A	2.46251e-71	0.692128	0.274	0	1.04893e-66
CNOT2	2.46251e-71	0.656699	0.274	0	1.04893e-66
AC004453.8	2.46251e-71	0.599441	0.274	0	1.04893e-66
SNHG5	2.46251e-71	0.591233	0.274	0	1.04893e-66
PER1	2.46251e-71	0.566299	0.274	0	1.04893e-66
FAM65A	2.46251e-71	0.557858	0.274	0	1.04893e-66
C14orf156	2.46251e-71	0.555552	0.274	0	1.04893e-66
AC011753.3	2.46251e-71	0.536887	0.274	0	1.04893e-66
C14orf1	2.46251e-71	0.437213	0.274	0	1.04893e-66
ATP5J2	3.4128e-67	0.910877	0.258	0	1.45372e-62
GS1-251I9.4	3.4128e-67	0.683869	0.258	0	1.45372e-62
RP11-492E3.1	3.4128e-67	0.654854	0.258	0	1.45372e-62
CTD-2192J16.15	3.4128e-67	0.653866	0.258	0	1.45372e-62
C6orf48	3.4128e-67	0.631748	0.258	0	1.45372e-62
RP3-417G15.1	3.4128e-67	0.590588	0.258	0	1.45372e-62
RPL12P4	3.4128e-67	0.588648	0.258	0	1.45372e-62
KIAA1551	3.4128e-67	0.567144	0.258	0	1.45372e-62
C4orf32	3.4128e-67	0.548525	0.258	0	1.45372e-62
MESDC1	3.4128e-67	0.523115	0.258	0	1.45372e-62
AC090937.2	3.4128e-67	0.51222	0.258	0	1.45372e-62
RP11-21N3.1	3.4128e-67	0.504479	0.258	0	1.45372e-62
FAM63B	3.4128e-67	0.469897	0.258	0	1.45372e-62
AAED1	3.4128e-67	0.439596	0.258	0	1.45372e-62
SMEK1	3.4128e-67	0.429573	0.258	0	1.45372e-62
C9orf3	4.66514e-63	0.687791	0.242	0	1.98716e-58
SPNS2	4.66514e-63	0.473785	0.242	0	1.98716e-58
C21orf59	4.66514e-63	0.469182	0.242	0	1.98716e-58
CTD-3110H11.3	4.66514e-63	0.461966	0.242	0	1.98716e-58
ZNF271P	4.66514e-63	0.452384	0.242	0	1.98716e-58
C14orf159	4.66514e-63	0.440133	0.242	0	1.98716e-58
RP11-349A22.5	4.66514e-63	0.428976	0.242	0	1.98716e-58
SPG20	4.66514e-63	0.362439	0.242	0	1.98716e-58
UBE2Q2P1	4.66514e-63	0.340892	0.242	0	1.98716e-58
C16orf62	6.29167e-59	0.549422	0.226	0	2.68e-54
MESDC2	6.29167e-59	0.491873	0.226	0	2.68e-54
RP11-425L10.1	6.29167e-59	0.474392	0.226	0	2.68e-54
AC116366.4	6.29167e-59	0.465063	0.226	0	2.68e-54
FAM69B	6.29167e-59	0.442703	0.226	0	2.68e-54
C16orf13	6.29167e-59	0.412488	0.226	0	2.68e-54
RP11-934B9.3	6.29167e-59	0.399225	0.226	0	2.68e-54
AC017048.4	6.29167e-59	0.372462	0.226	0	2.68e-54
RF00017	6.29167e-59	0.269216	0.226	0	2.68e-54
UFD1L	8.37462e-55	0.652551	0.21	0	3.56725e-50
C10orf10	8.37462e-55	0.613114	0.21	0	3.56725e-50
CHCHD8	8.37462e-55	0.604	0.21	0	3.56725e-50
MT-TP	8.37462e-55	0.54765	0.21	0	3.56725e-50
RP4-614O4.5	8.37462e-55	0.497303	0.21	0	3.56725e-50
OIP5-AS1	8.37462e-55	0.478313	0.21	0	3.56725e-50
RP11-488L18.4	8.37462e-55	0.447594	0.21	0	3.56725e-50
MGEA5	8.37462e-55	0.424219	0.21	0	3.56725e-50
SEPP1	8.37462e-55	0.418466	0.21	0	3.56725e-50
MKL2	8.37462e-55	0.417223	0.21	0	3.56725e-50
SELT	8.37462e-55	0.414473	0.21	0	3.56725e-50
C7orf73	8.37462e-55	0.41312	0.21	0	3.56725e-50
RP11-591N1.1	8.37462e-55	0.403937	0.21	0	3.56725e-50
ATP5S	8.37462e-55	0.394003	0.21	0	3.56725e-50
C10orf11	8.37462e-55	0.355461	0.21	0	3.56725e-50
CTC-788C1.1	8.37462e-55	0.354968	0.21	0	3.56725e-50
FAM195B	8.37462e-55	0.35214	0.21	0	3.56725e-50
C11orf31	8.37462e-55	0.352065	0.21	0	3.56725e-50
HCP5	8.37462e-55	0.342432	0.21	0	3.56725e-50
RPL39P3	8.37462e-55	0.338094	0.21	0	3.56725e-50
TINF2	8.37462e-55	0.306463	0.21	0	3.56725e-50
GVINP1	8.37462e-55	0.292912	0.21	0	3.56725e-50
SEPN1	8.37462e-55	0.269258	0.21	0	3.56725e-50
MUM1	8.37462e-55	0.259637	0.21	0	3.56725e-50
INSL3	1.58585e-54	2.13493	0.855	0.148	6.75507e-50
ATP5I	1.10065e-50	0.6447	0.194	0	4.68831e-46
C8orf4	1.10065e-50	0.524023	0.194	0	4.68831e-46
CTC-205M6.3	1.10065e-50	0.490645	0.194	0	4.68831e-46
KIAA0430	1.10065e-50	0.481746	0.194	0	4.68831e-46
RP11-466H18.1	1.10065e-50	0.426118	0.194	0	4.68831e-46
C17orf62	1.10065e-50	0.412076	0.194	0	4.68831e-46
SNHG1	1.10065e-50	0.403754	0.194	0	4.68831e-46
MIR6090	1.10065e-50	0.388811	0.194	0	4.68831e-46
AC078883.4	1.10065e-50	0.384818	0.194	0	4.68831e-46
KIAA0141	1.10065e-50	0.354408	0.194	0	4.68831e-46
HERC2P9	1.10065e-50	0.328138	0.194	0	4.68831e-46
RP11-138A9.2	1.10065e-50	0.322311	0.194	0	4.68831e-46
C1orf27	1.10065e-50	0.317309	0.194	0	4.68831e-46
CTB-161M19.3	1.10065e-50	0.316206	0.194	0	4.68831e-46
RP11-382A20.3	1.10065e-50	0.28291	0.194	0	4.68831e-46
KIAA0368	1.10065e-50	0.279152	0.194	0	4.68831e-46
CTC-539A10.4	1.10065e-50	0.277096	0.194	0	4.68831e-46
FAM127B	1.10065e-50	0.27624	0.194	0	4.68831e-46
RP11-393B14.1	1.42904e-46	0.53832	0.177	0	6.08714e-42
CCDC56	1.42904e-46	0.484949	0.177	0	6.08714e-42
FAM134A	1.42904e-46	0.481048	0.177	0	6.08714e-42
AC003029.1	1.42904e-46	0.463747	0.177	0	6.08714e-42
RARRES3	1.42904e-46	0.423771	0.177	0	6.08714e-42
C4orf27	1.42904e-46	0.419661	0.177	0	6.08714e-42
HERC2P2	1.42904e-46	0.40586	0.177	0	6.08714e-42
TMEM261	1.42904e-46	0.357753	0.177	0	6.08714e-42
MRE11A	1.42904e-46	0.342352	0.177	0	6.08714e-42
RP11-645C24.3	1.42904e-46	0.315682	0.177	0	6.08714e-42
RPL14P1	1.42904e-46	0.30394	0.177	0	6.08714e-42
RP11-568K15.1	1.42904e-46	0.296739	0.177	0	6.08714e-42
AL049757.3	1.42904e-46	0.293701	0.177	0	6.08714e-42
AC069513.3	1.42904e-46	0.292994	0.177	0	6.08714e-42
C10orf128	1.42904e-46	0.291343	0.177	0	6.08714e-42
C6orf106	1.42904e-46	0.289624	0.177	0	6.08714e-42
LL22NC03-86G7.1	1.42904e-46	0.287766	0.177	0	6.08714e-42
RP11-463O12.5	1.42904e-46	0.271873	0.177	0	6.08714e-42
TTN	7.37538e-44	0.457536	0.21	0.003	3.14162e-39
PTMAP5	1.8342e-42	0.483678	0.161	0	7.81296e-38
RP11-371A22.1	1.8342e-42	0.457319	0.161	0	7.81296e-38
C3orf17	1.8342e-42	0.439101	0.161	0	7.81296e-38
RP11-480D4.3	1.8342e-42	0.415946	0.161	0	7.81296e-38
RP11-84E17.1	1.8342e-42	0.409833	0.161	0	7.81296e-38
FAM84A	1.8342e-42	0.387113	0.161	0	7.81296e-38
ADCK3	1.8342e-42	0.381792	0.161	0	7.81296e-38
C11orf73	1.8342e-42	0.37169	0.161	0	7.81296e-38
RP13-735L24.1	1.8342e-42	0.36175	0.161	0	7.81296e-38
RPL13AP5	1.8342e-42	0.351868	0.161	0	7.81296e-38
FAM105A	1.8342e-42	0.329614	0.161	0	7.81296e-38
ZNF37B	1.8342e-42	0.293932	0.161	0	7.81296e-38
RNF126	1.8342e-42	0.286173	0.161	0	7.81296e-38
CTC-444N24.11	1.8342e-42	0.26869	0.161	0	7.81296e-38
CTA-243E7.1	1.8342e-42	0.266008	0.161	0	7.81296e-38
MT-TF	1.8342e-42	0.253985	0.161	0	7.81296e-38
FAM127C	1.8342e-42	0.252962	0.161	0	7.81296e-38
EEF1A1	5.54777e-40	-2.09533	0.839	1	2.36313e-35
RPL27A	1.76549e-39	-1.86754	0.613	1	7.52027e-35
RPL13A	4.22139e-39	-1.50882	0.887	1	1.79814e-34
H3F3A	1.18181e-38	-2.33663	0.129	0.984	5.03405e-34
RPL39	1.47278e-38	-2.31133	0.484	0.995	6.27345e-34
RPL7	1.70039e-38	-1.76757	0.758	0.999	7.24299e-34
FAM213A	2.32936e-38	0.676367	0.145	0	9.92212e-34
RP1-265C24.9	2.32936e-38	0.468275	0.145	0	9.92212e-34
RP11-599J14.2	2.32936e-38	0.443553	0.145	0	9.92212e-34
C9orf69	2.32936e-38	0.392928	0.145	0	9.92212e-34
CCBL2	2.32936e-38	0.37055	0.145	0	9.92212e-34
C16orf45	2.32936e-38	0.336647	0.145	0	9.92212e-34
RP11-750B16.1	2.32936e-38	0.33661	0.145	0	9.92212e-34
AC004696.2	2.32936e-38	0.318835	0.145	0	9.92212e-34
XXbac-BPG246D15.8	2.32936e-38	0.313337	0.145	0	9.92212e-34
METTL10	2.32936e-38	0.29893	0.145	0	9.92212e-34
RP11-568G11.3	2.32936e-38	0.297978	0.145	0	9.92212e-34
CTB-89H12.4	2.32936e-38	0.296914	0.145	0	9.92212e-34
RP11-215A21.2	2.32936e-38	0.284082	0.145	0	9.92212e-34
PNMAL2	2.32936e-38	0.273358	0.145	0	9.92212e-34
RP11-328D5.4	2.32936e-38	0.269223	0.145	0	9.92212e-34
N4BP1	2.32936e-38	0.264233	0.145	0	9.92212e-34
CTD-2037K23.2	2.32936e-38	0.251959	0.145	0	9.92212e-34
RPL26	2.75212e-37	-1.84183	0.677	0.999	1.17229e-32
RPL23A	6.9278e-37	-1.91186	0.516	0.998	2.95096e-32
UBB	7.97343e-37	-2.15762	0.113	0.987	3.39636e-32
RPL31	3.59097e-36	-1.58975	0.71	0.997	1.52961e-31
MMRN1	4.0745e-35	1.26622	0.161	0.002	1.73558e-30
AC004086.1	4.3353e-35	-1.97953	0.113	0.999	1.84667e-30
RPL41	2.06602e-34	-1.57563	0.79	0.999	8.8004e-30
RP11-216L13.16	2.93036e-34	0.410688	0.129	0	1.24822e-29
CMAHP	2.93036e-34	0.364976	0.129	0	1.24822e-29
PAPD5	2.93036e-34	0.355522	0.129	0	1.24822e-29
RP11-305O6.3	2.93036e-34	0.319564	0.129	0	1.24822e-29
RPL41P2	2.93036e-34	0.308654	0.129	0	1.24822e-29
RP11-902B17.1	2.93036e-34	0.308235	0.129	0	1.24822e-29
EEF1B4	2.93036e-34	0.299882	0.129	0	1.24822e-29
AC093323.3	2.93036e-34	0.291176	0.129	0	1.24822e-29
RP11-1094M14.11	2.93036e-34	0.289545	0.129	0	1.24822e-29
AIM1	2.93036e-34	0.281263	0.129	0	1.24822e-29
C5orf42	2.93036e-34	0.277974	0.129	0	1.24822e-29
C11orf57	2.93036e-34	0.260953	0.129	0	1.24822e-29
CYR61	2.93036e-34	0.251765	0.129	0	1.24822e-29
C6orf1	2.93036e-34	0.25035	0.129	0	1.24822e-29
EEF1D	8.30848e-34	-1.82262	0.097	0.976	3.53908e-29
GAPDH	3.23942e-33	-1.85282	0.145	0.97	1.37986e-28
FTH1	3.91838e-33	-2.01805	0.323	0.998	1.66907e-28
EIF4A1	4.0281e-33	-1.93471	0	0.902	1.71581e-28
TMSB4X	1.03248e-32	-1.08299	0.984	1	4.39794e-28
RPS20	1.04534e-31	-1.27319	0.806	0.998	4.45271e-27
HSD17B6	4.62507e-31	0.571786	0.145	0.002	1.9701e-26
RPS10	7.03511e-31	-1.85343	0.016	0.87	2.99667e-26
PRM1	7.18288e-31	-2.14303	0	0.868	3.05962e-26
SLC25A6	3.36804e-30	-1.7135	0	0.857	1.43465e-25
KIAA0114	3.65772e-30	0.481052	0.113	0	1.55804e-25
bP-2189O9.2	3.65772e-30	0.453403	0.113	0	1.55804e-25
CTC-575D19.1	3.65772e-30	0.422938	0.113	0	1.55804e-25
AC026271.5	3.65772e-30	0.372471	0.113	0	1.55804e-25
CTC-241F20.3	3.65772e-30	0.36812	0.113	0	1.55804e-25
CTD-3018O17.3	3.65772e-30	0.337986	0.113	0	1.55804e-25
GGTA1P	3.65772e-30	0.328736	0.113	0	1.55804e-25
GS1-124K5.12	3.65772e-30	0.327172	0.113	0	1.55804e-25
AC011737.2	3.65772e-30	0.325141	0.113	0	1.55804e-25
AC018738.2	3.65772e-30	0.31632	0.113	0	1.55804e-25
CCDC144B	3.65772e-30	0.285515	0.113	0	1.55804e-25
RP5-1056L3.3	3.65772e-30	0.284234	0.113	0	1.55804e-25
LRRC37BP1	3.65772e-30	0.276759	0.113	0	1.55804e-25
RP1-182O16.1	3.65772e-30	0.260715	0.113	0	1.55804e-25
SDCCAG3	3.65772e-30	0.257449	0.113	0	1.55804e-25
AC004166.7	3.65772e-30	0.252062	0.113	0	1.55804e-25
L29074.1	3.65772e-30	0.250569	0.113	0	1.55804e-25
RPL21	5.67706e-30	-0.993406	0.887	1	2.4182e-25
CYP51A1	1.01474e-29	0.575016	0.258	0.016	4.32239e-25
NOP53	1.29571e-29	-1.5899	0.097	0.945	5.51921e-25
RPS15A	1.89748e-29	-1.01752	0.887	0.999	8.0825e-25
CAVIN1	4.67224e-29	-1.6115	0.081	0.919	1.99019e-24
PRM2	1.28034e-28	-2.12049	0	0.832	5.45374e-24
HYPK	6.12909e-28	0.631357	0.355	0.037	2.61075e-23
RPL36A	2.56351e-27	-1.8331	0.016	0.814	1.09195e-22
TUBA1B	8.71297e-27	-1.49352	0.113	0.902	3.71138e-22
ALDOA	1.07249e-26	-1.44481	0.016	0.804	4.56837e-22
RPL22	1.96685e-26	-1.07421	0.645	0.99	8.37798e-22
ARL6IP4	3.11294e-26	-1.45343	0	0.792	1.32599e-21
CCL21	6.31659e-26	2.09929	0.161	0.005	2.69061e-21
DDX47	9.2298e-26	0.264727	0.21	0.011	3.93153e-21
MT-ND3	2.89693e-25	1.199	1	0.963	1.23397e-20
SNHG32	4.28129e-25	-1.41356	0	0.772	1.82366e-20
CD99	4.59978e-25	-1.43981	0.016	0.775	1.95932e-20
ZC3HAV1L	4.66909e-25	0.473029	0.194	0.01	1.98885e-20
ATP5MC2	2.0941e-24	-1.25968	0.097	0.858	8.92003e-20
ATP5MG	3.1456e-24	-1.3349	0.065	0.797	1.3399e-19
CYP17A1	4.07992e-24	0.386714	0.161	0.006	1.73788e-19
RPL17	6.04553e-24	-1.43795	0	0.751	2.57515e-19
CCN2	1.11613e-23	-1.77369	0.048	0.804	4.75427e-19
VIM	1.16731e-23	0.651781	1	1	4.97226e-19
RPS9	3.55616e-23	-0.686799	0.903	1	1.51478e-18
RPS6	4.13675e-23	-0.71891	0.968	1	1.76209e-18
ATP5PF	1.20409e-22	-1.23906	0.081	0.78	5.12896e-18
RPL9	1.68766e-22	-0.660826	0.919	1	7.18878e-18
RPL30	2.66503e-22	-0.889147	0.79	0.999	1.1352e-17
MT-ATP6	2.67491e-22	1.05641	1	0.99	1.13941e-17
ATP5F1E	3.38079e-22	-1.05371	0.113	0.897	1.44008e-17
TRIR	3.69936e-22	-1.14555	0.081	0.781	1.57578e-17
MRC1	8.1271e-22	0.671768	0.226	0.018	3.46182e-17
SELENOM	1.0381e-21	-1.24706	0.065	0.741	4.4219e-17
AC016747.2	2.02523e-21	0.470764	0.242	0.022	8.62665e-17
EIF3L	3.52298e-21	-1.32005	0.048	0.713	1.50065e-16
MT-CO3	6.06366e-21	0.914808	0.984	0.999	2.58288e-16
PTMA	7.32738e-21	-0.576193	0.935	1	3.12117e-16
PPIB	9.77538e-21	-1.17182	0.065	0.749	4.16392e-16
MT-CYB	1.06122e-20	0.954131	1	0.996	4.52037e-16
PRDX1	1.30604e-20	-1.06092	0.274	0.862	5.56319e-16
RAB24	3.31304e-20	0.486999	0.242	0.024	1.41122e-15
JUNB	3.8762e-20	-1.38278	0.597	0.916	1.65111e-15
RPLP2	3.88719e-20	-0.730426	0.903	0.999	1.65579e-15
ARPC1B	3.92135e-20	-1.19376	0	0.676	1.67034e-15
RPS26	1.34889e-19	-1.11898	0.661	0.969	5.74573e-15
ZFP36	1.43066e-19	-1.36483	0.452	0.897	6.09403e-15
ATP5PO	1.77569e-19	-1.11178	0.065	0.716	7.56373e-15
PCAT19	2.33994e-19	-1.19146	0.065	0.725	9.96721e-15
ATP5F1D	2.50228e-19	-1.05717	0.065	0.728	1.06587e-14
PCBP1	3.27421e-19	-1.0867	0.097	0.759	1.39468e-14
JUN	5.2243e-19	-1.38561	0.71	0.913	2.22534e-14
MTRNR2L1	6.20038e-19	0.397041	0.258	0.029	2.64111e-14
MT-ND6	6.62624e-19	1.94963	0.645	0.282	2.82252e-14
RPS3A	1.53295e-18	-0.560951	0.968	1	6.52976e-14
RWDD3	3.71238e-18	0.252488	0.145	0.008	1.58133e-13
SELENOW	4.51316e-18	-1.04392	0.081	0.7	1.92243e-13
RPL35	9.26216e-18	-0.697307	0.855	0.997	3.94531e-13
SAT1	1.21809e-17	-1.16833	0.516	0.916	5.18856e-13
CAVIN3	1.25571e-17	-1.09374	0.048	0.679	5.34881e-13
RPL27	1.59946e-17	-0.638382	0.823	0.993	6.81304e-13
MT-ND4	1.9749e-17	0.758611	0.984	0.996	8.4123e-13
RPL3	2.73871e-17	-0.514375	0.968	1	1.16658e-12
DUSP1	4.49812e-17	-1.03476	0.532	0.934	1.91602e-12
U2AF1	8.95935e-17	-1.22008	0	0.601	3.81632e-12
FDPS	9.14035e-17	-0.981298	0.081	0.713	3.89342e-12
FOS	1.00673e-16	-1.19781	0.532	0.877	4.28825e-12
DDIT4	1.16607e-16	-1.36526	0.081	0.66	4.967e-12
CLEC3B	1.41264e-16	1.13863	0.339	0.064	6.01729e-12
TPM1	1.59324e-16	-1.02068	0.081	0.664	6.78656e-12
FABP4	1.76994e-16	2.34444	0.177	0.016	7.53926e-12
ATP5F1B	1.80422e-16	-0.868448	0.065	0.68	7.68527e-12
PTGDS	2.93353e-16	-1.39477	0.242	0.805	1.24957e-11
KLF2	2.99449e-16	-1.03692	0.468	0.886	1.27553e-11
ADIRF	3.15572e-16	-1.41968	0.065	0.675	1.34421e-11
DOCK5	3.65589e-16	0.677084	0.194	0.019	1.55726e-11
HMGN2	4.31665e-16	-0.915034	0.113	0.66	1.83872e-11
RPLP0	5.05276e-16	-0.645521	0.903	0.986	2.15228e-11
GADD45B	5.07903e-16	-1.36155	0.387	0.804	2.16346e-11
MT-ND2	5.53257e-16	-0.735569	0.919	0.997	2.35665e-11
IFITM3	5.62651e-16	-0.722004	0.839	0.997	2.39667e-11
CAP1	6.88592e-16	-0.969757	0.177	0.678	2.93313e-11
RPS2	8.41085e-16	-0.531155	1	1	3.58269e-11
HIST1H1E	9.31954e-16	0.645972	0.387	0.083	3.96975e-11
ATP5F1A	1.13278e-15	-0.91456	0.065	0.635	4.82518e-11
ATP5MC3	1.6993e-15	-0.918378	0.048	0.632	7.23835e-11
LRRC70	2.25052e-15	0.347711	0.145	0.01	9.58633e-11
IER2	2.25077e-15	-1.20956	0.613	0.894	9.58739e-11
HNRNPA1	2.42687e-15	-0.727461	0.677	0.962	1.03375e-10
ATP5IF1	2.6799e-15	-0.876396	0.081	0.644	1.14153e-10
ATP5MPL	3.28248e-15	-0.91501	0.081	0.647	1.39821e-10
CCNL1	3.3721e-15	-0.978144	0.274	0.763	1.43638e-10
RNASEK	4.01468e-15	0.749876	0.419	0.108	1.71009e-10
RTF2	4.55535e-15	-0.922345	0.048	0.606	1.9404e-10
RPL15	5.20844e-15	-0.446016	0.984	1	2.21859e-10
SLC2A3	6.16655e-15	-1.16098	0.21	0.679	2.6267e-10
IFITM2	6.81717e-15	-0.744182	0.629	0.959	2.90384e-10
TMA7	7.03508e-15	-0.827635	0.323	0.812	2.99666e-10
MT-ND5	8.32572e-15	0.813731	0.887	0.907	3.54642e-10
FOSB	9.67488e-15	-1.12516	0.387	0.805	4.12111e-10
IGFBP2	1.05208e-14	-0.893505	0.177	0.694	4.48143e-10
IRF1	1.2479e-14	-1.34465	0.274	0.722	5.31554e-10
EIF3E	1.26564e-14	-0.749402	0.548	0.926	5.39113e-10
RPS18	1.48791e-14	-0.494624	0.984	1	6.3379e-10
RPS25	1.78744e-14	-0.528595	0.903	0.998	7.61378e-10
RPL18A	1.98161e-14	-0.438321	0.952	1	8.44088e-10
ATP5ME	2.51082e-14	-0.90589	0.065	0.614	1.06951e-09
MICOS10	3.01479e-14	-0.866069	0	0.537	1.28418e-09
TLE5	5.39139e-14	-0.607521	0.097	0.634	2.29652e-09
ATP5F1C	5.93182e-14	-0.713716	0.097	0.672	2.52672e-09
RPS14	6.51245e-14	-0.418598	1	1	2.77404e-09
SGCE	6.77305e-14	0.545123	0.161	0.016	2.88505e-09
RTRAF	6.94166e-14	-0.80492	0.097	0.656	2.95687e-09
SELENOF	7.09761e-14	-0.834855	0.065	0.592	3.0233e-09
CHRDL1	1.16833e-13	0.606245	0.129	0.01	4.97661e-09
ACKR3	1.49756e-13	0.542825	0.113	0.007	6.37902e-09
SELENOH	2.24094e-13	-0.804431	0.081	0.614	9.54551e-09
ATP5PD	2.31159e-13	-0.75282	0.065	0.591	9.84644e-09
KRTCAP2	3.40159e-13	-0.859372	0	0.509	1.44894e-08
MT-CO2	3.43182e-13	0.686851	0.984	0.997	1.46182e-08
CD74	3.57555e-13	-0.892912	0.677	0.959	1.52304e-08
MT-ND1	3.69238e-13	0.606262	0.952	0.991	1.5728e-08
NMNAT2	4.09795e-13	0.270934	0.161	0.017	1.74556e-08
TPD52L1	4.40972e-13	-1.01682	0.113	0.591	1.87836e-08
ICAM2	4.81509e-13	-1.01002	0.048	0.553	2.05103e-08
RABAC1	5.40656e-13	-0.765533	0.274	0.719	2.30298e-08
TNFSF10	8.41919e-13	-0.740083	0.403	0.816	3.58624e-08
SLC9A3R2	1.07305e-12	-1.06363	0.532	0.895	4.57077e-08
TNP1	1.13033e-12	-0.966707	0	0.494	4.81477e-08
PPIA	1.13505e-12	-0.661524	0.597	0.918	4.83484e-08
RPS19	1.28721e-12	-0.443841	0.968	1	5.48298e-08
SELENOK	1.77048e-12	-0.758393	0.048	0.544	7.54152e-08
MIF	1.78538e-12	-0.822515	0.048	0.535	7.60501e-08
SELENOP	2.33481e-12	-0.759871	0.081	0.588	9.94538e-08
SRSF7	2.91041e-12	-0.858601	0.435	0.798	1.23972e-07
IGF2	3.27935e-12	-0.796456	0.177	0.646	1.39687e-07
NDUFV2	5.75417e-12	-0.75174	0.065	0.52	2.45105e-07
EGLN2	6.24563e-12	-0.758272	0	0.472	2.66039e-07
SERTAD1	7.43532e-12	-0.957994	0.194	0.619	3.16715e-07
MYDGF	8.62675e-12	-0.756275	0.048	0.515	3.67465e-07
SRSF9	8.79064e-12	-0.734457	0.129	0.611	3.74446e-07
AARD	9.42357e-12	0.377171	0.113	0.009	4.01406e-07
GSTA2	9.91564e-12	0.413317	0.113	0.009	4.22367e-07
FAM241A	1.02184e-11	-0.771698	0.048	0.516	4.35262e-07
SHANK3	1.0363e-11	0.458314	0.387	0.105	4.41421e-07
RPL34	1.25717e-11	-0.433109	0.984	1	5.35505e-07
RPL10A	1.3169e-11	-0.43411	0.919	0.997	5.60946e-07
TMEM173	1.38477e-11	-0.758513	0.129	0.583	5.89858e-07
SOCS3	1.6443e-11	-0.902966	0.306	0.713	7.00405e-07
NPC2	1.66108e-11	-0.698064	0.323	0.725	7.07555e-07
LHFPL6	1.68174e-11	-0.754721	0.016	0.481	7.16354e-07
PRELID1	1.96329e-11	-0.641462	0.081	0.57	8.36285e-07
HSPB1	2.2842e-11	-0.628586	0.629	0.955	9.72978e-07
ATP5PB	2.37921e-11	-0.606715	0.065	0.532	1.01345e-06
HLA-DRA	2.43848e-11	-0.923391	0.435	0.842	1.03869e-06
KLF4	2.75335e-11	-0.935814	0.29	0.7	1.17282e-06
CARHSP1	3.33054e-11	-0.756368	0.194	0.609	1.41868e-06
ZFAS1	3.83455e-11	-0.684614	0.452	0.8	1.63337e-06
BTG1	3.88528e-11	-0.566348	0.742	0.963	1.65498e-06
ATP5MD	4.75188e-11	-0.521357	0.097	0.599	2.02411e-06
RPS3	5.21951e-11	-0.422526	0.935	0.999	2.2233e-06
IFI27	5.35144e-11	-0.607435	0.774	0.997	2.2795e-06
STAR	5.63642e-11	0.395749	0.145	0.017	2.40089e-06
EIF4A2	5.96041e-11	-0.454196	0.548	0.877	2.5389e-06
RPS21	6.65443e-11	0.660937	0.919	0.916	2.83452e-06
PPP1R15A	6.89289e-11	-0.848326	0.371	0.716	2.9361e-06
GIMAP5	9.54061e-11	-0.893524	0	0.436	4.06392e-06
LCN6.1	9.54061e-11	-1.0273	0	0.436	4.06392e-06
TFF3	9.88675e-11	1.63781	0.21	0.037	4.21136e-06
TMEM273	1.06141e-10	-0.719935	0.016	0.447	4.5212e-06
RPS29	1.22792e-10	-0.602259	0.871	0.984	5.23045e-06
CHMP4A	1.3045e-10	-0.664183	0	0.431	5.55664e-06
NEAT1	1.30576e-10	-0.47506	0.645	0.954	5.56202e-06
CEP192	1.90649e-10	0.351769	0.258	0.054	8.12089e-06
BCAM	1.9623e-10	-0.652766	0.613	0.949	8.35859e-06
BUD31	2.49487e-10	-0.638844	0.113	0.539	1.06271e-05
IRF9	2.7368e-10	-0.827914	0	0.421	1.16577e-05
TMBIM4.1	2.7368e-10	-0.840696	0	0.421	1.16577e-05
PLAAT3	2.88736e-10	-0.694447	0.081	0.513	1.2299e-05
EIF1	2.91629e-10	-0.454092	0.887	0.998	1.24222e-05
SLIRP	2.98139e-10	-0.702913	0.081	0.501	1.26995e-05
LDHA	3.05504e-10	-0.556127	0.5	0.867	1.30133e-05
DIPK2B	4.16339e-10	-0.729112	0.048	0.477	1.77344e-05
RPS15	4.48363e-10	-0.327299	0.968	1	1.90985e-05
CGNL1	4.6453e-10	0.689015	0.129	0.015	1.97871e-05
RPL13	4.78717e-10	-0.326747	1	1	2.03914e-05
COL4A3	5.61603e-10	0.429301	0.29	0.071	2.39221e-05
IER3	5.70583e-10	-0.922923	0.081	0.477	2.43046e-05
CALM2	5.89675e-10	-0.567567	0.548	0.922	2.51178e-05
RPS16	6.82261e-10	-0.408454	0.887	0.996	2.90616e-05
CIAO2B	6.88991e-10	-0.603003	0.048	0.48	2.93483e-05
COPS9	9.38667e-10	-0.546766	0.081	0.517	3.99835e-05
SF1	9.44064e-10	-0.712274	0.29	0.663	4.02133e-05
NOTCH4	9.84647e-10	-0.621137	0.29	0.639	4.1942e-05
ATP5MC1	9.97817e-10	-0.627937	0.032	0.433	4.2503e-05
STUB1	1.01e-09	-0.635876	0.065	0.483	4.30222e-05
GPR146	1.20781e-09	-0.68518	0.048	0.47	5.14477e-05
RBIS	1.36097e-09	-0.523081	0.081	0.504	5.79718e-05
LAMB1	1.62664e-09	0.365031	0.306	0.08	6.92882e-05
DDT	1.64421e-09	-0.621292	0	0.395	7.00368e-05
NBEAL1	2.14279e-09	-0.659284	0.226	0.583	9.12744e-05
ARL2BP	2.14305e-09	-0.601919	0.065	0.463	9.12855e-05
MT-CO1	2.58235e-09	0.437368	0.952	1	0.000109998
ZNF107	2.69173e-09	0.322452	0.21	0.041	0.000114657
IGFBP5	2.72711e-09	1.21042	0.194	0.037	0.000116164
UQCR11.1	2.93474e-09	-0.775108	0	0.386	0.000125008
RPS27A	2.95717e-09	-0.289217	0.984	1	0.000125964
AC087289.1	3.14448e-09	-0.664501	0.032	0.417	0.000133942
XAF1	3.18013e-09	-0.570195	0.097	0.503	0.000135461
MICOS13	3.20177e-09	-0.616593	0.065	0.463	0.000136383
KANK3	3.28337e-09	-0.500986	0.129	0.543	0.000139858
DNLZ	3.41297e-09	0.31253	0.161	0.025	0.000145379
ATP5MF	3.47931e-09	-0.537056	0.081	0.481	0.000148205
NDUFB8.1	3.48574e-09	-0.742962	0	0.383	0.000148479
IGKC	3.67498e-09	0.39407	0.161	0.025	0.00015654
CDC26	3.69085e-09	-0.566785	0	0.382	0.000157216
PPP1R16B	3.72832e-09	0.316776	0.29	0.075	0.000158812
PSMC1	4.16737e-09	-0.533525	0.097	0.482	0.000177513
ATF4	4.27654e-09	-0.464359	0.387	0.726	0.000182163
PINK1	4.28225e-09	-0.644687	0.048	0.429	0.000182407
CYP11A1	4.30325e-09	0.384645	0.129	0.017	0.000183301
SQSTM1	4.51646e-09	-0.581841	0.323	0.664	0.000192383
TSC22D3	4.52906e-09	-0.536365	0.484	0.83	0.00019292
SPTBN1	4.56299e-09	0.847564	0.774	0.821	0.000194365
ATF3	4.74814e-09	-0.971129	0.016	0.393	0.000202252
B2M	4.87712e-09	-0.332969	0.968	1	0.000207746
MOB2	5.85319e-09	-0.560465	0.016	0.39	0.000249322
HSPG2	5.91567e-09	-0.637569	0.258	0.617	0.000251984
SMIM26	6.18444e-09	-0.602754	0.081	0.47	0.000263432
ITPRID2	6.65488e-09	-0.535695	0.048	0.436	0.000283471
AC124319.1	7.67756e-09	-0.586693	0.048	0.428	0.000327033
FGD6	7.86923e-09	0.538365	0.323	0.096	0.000335198
HECW2	7.90164e-09	0.678961	0.435	0.17	0.000336578
PROX1	9.49614e-09	0.577429	0.161	0.027	0.000404498
TMEM179B	1.03819e-08	-0.545968	0.129	0.495	0.000442227
RO60	1.08008e-08	-0.593386	0.065	0.44	0.000460071
PFN1	1.15241e-08	-0.46779	0.581	0.895	0.00049088
PODXL	1.1542e-08	-0.621711	0.194	0.537	0.000491643
LAPTM5	1.22599e-08	0.692231	0.21	0.044	0.000522223
NDUFC2	1.34529e-08	-0.523378	0.242	0.608	0.00057304
UBC	1.35238e-08	-0.451414	0.823	0.994	0.00057606
SELENOS	1.38458e-08	-0.584289	0.048	0.421	0.000589775
CCN1	1.50376e-08	-0.865204	0.032	0.397	0.000640541
IGF1R	1.6206e-08	0.295284	0.355	0.111	0.000690309
NAP1L1	1.71232e-08	-0.501685	0.613	0.902	0.000729379
MRFAP1	2.06209e-08	-0.490005	0.387	0.728	0.000878369
CHMP4B	2.18413e-08	-0.599652	0.177	0.53	0.000930352
RBP1	2.31555e-08	0.558907	0.371	0.124	0.00098633
DNAJB1	2.3428e-08	-0.734356	0.161	0.532	0.000997939
ITM2C	2.63591e-08	0.512964	0.145	0.024	0.00112279
SNRPE	2.72351e-08	-0.538366	0.323	0.633	0.00116011
DIPK1B	3.44093e-08	-0.615872	0.032	0.396	0.0014657
FAM129A	3.47643e-08	0.695163	0.274	0.075	0.00148082
MRTFB	3.49201e-08	-0.57279	0.016	0.368	0.00148746
BSG	3.85724e-08	-0.574064	0.435	0.764	0.00164303
IL3RA	3.97509e-08	-0.551197	0	0.345	0.00169323
EGR1	4.99525e-08	-0.688351	0.145	0.512	0.00212777
C2CD4B	5.05029e-08	-1.02067	0.016	0.357	0.00215122
REX1BD	5.29935e-08	-0.495138	0.048	0.416	0.00225731
MT1X	6.57004e-08	-0.819888	0.129	0.468	0.00279857
MT-ND4L	6.7492e-08	0.830849	0.694	0.503	0.00287489
RPS17	6.75691e-08	-2.38637	0	0.336	0.00287817
NFKBIA	6.92131e-08	-0.572813	0.694	0.911	0.0029482
PAIP2	7.23414e-08	-0.525144	0.226	0.563	0.00308145
ERAP1	8.13332e-08	0.39894	0.226	0.056	0.00346447
EIF1AX	8.83174e-08	-0.577864	0.194	0.535	0.00376197
CXCL2	8.85058e-08	-1.21683	0.016	0.348	0.00376999
SRGN	9.087e-08	-0.582588	0.516	0.865	0.0038707
TM4SF1	9.64317e-08	-0.564747	0.71	0.966	0.0041076
NHP2	9.72568e-08	-0.457636	0.161	0.522	0.00414275
RPL4	9.89729e-08	-0.34345	0.823	0.985	0.00421585
CREB5	1.06624e-07	0.35211	0.194	0.044	0.00454178
COX7A2L	1.08171e-07	-0.483231	0.29	0.641	0.00460767
ARHGDIA	1.098e-07	-0.570211	0.145	0.497	0.00467706
C2orf68	1.14353e-07	0.347949	0.306	0.094	0.00487096
AC020916.1	1.17222e-07	-0.678031	0.065	0.413	0.0049932
TRA2B	1.17877e-07	-0.499066	0.323	0.655	0.00502108
TCIM	1.26299e-07	-0.721371	0.016	0.345	0.00537984
UFD1	1.32589e-07	-0.501663	0.016	0.342	0.00564776
SH3BP5	1.36578e-07	-0.575918	0.097	0.444	0.00581768
H3F3B	1.38667e-07	-0.428844	0.903	0.993	0.00590667
AHNAK	1.46812e-07	0.712787	0.726	0.684	0.00625359
PET100	1.50429e-07	-0.535485	0.016	0.34	0.00640769
ADAM10	1.71074e-07	0.493567	0.435	0.193	0.00728709
PHB	1.75384e-07	-0.471157	0.081	0.422	0.00747067
RAMP3	1.88635e-07	-0.565116	0.5	0.817	0.00803509
HIKESHI	1.98746e-07	-0.490703	0.032	0.37	0.00846577
PGAM1	1.99737e-07	-0.481418	0.113	0.461	0.00850798
GFM2	2.12791e-07	0.284141	0.161	0.031	0.00906405
DLK1	2.18102e-07	0.828113	0.21	0.052	0.00929026
IGFBP4	2.24914e-07	-0.551188	0.597	0.882	0.00958045
CDKN1A	2.33266e-07	-0.712839	0.065	0.381	0.0099362
PSMA3-AS1	2.34731e-07	-0.502527	0.016	0.335	0.00999861
HLA-DPB1	2.4485e-07	-0.659448	0.387	0.683	0.0104296
ZC3H11A	2.45773e-07	-0.476191	0	0.314	0.010469
LIMS2	2.4776e-07	-0.549436	0.242	0.539	0.0105536
AFDN	2.58249e-07	-0.562252	0.048	0.375	0.0110004
GASK1B	2.58441e-07	-0.538269	0.048	0.379	0.0110086
PPP4R3B	2.6021e-07	0.290795	0.29	0.09	0.0110839
FKBP1A	2.60462e-07	-0.322988	0.677	0.92	0.0110946
MGST2	2.73426e-07	-0.423843	0.532	0.844	0.0116468
BOP1	2.74199e-07	0.262738	0.145	0.027	0.0116798
UQCRB	2.873e-07	-0.425338	0.629	0.895	0.0122378
RN7SL1	2.88206e-07	0.300055	0.113	0.017	0.0122764
NPTN	2.91645e-07	0.448423	0.339	0.119	0.0124229
CENPX	3.32369e-07	-0.474066	0.032	0.365	0.0141576
STAT3	3.38194e-07	-0.510693	0.355	0.673	0.0144057
ATRIP	3.48101e-07	0.301552	0.113	0.017	0.0148277
NDUFB9	3.55186e-07	-0.460179	0.258	0.604	0.0151295
DRAP1	3.67155e-07	-0.496008	0.145	0.462	0.0156394
CEBPD	3.71983e-07	-0.745835	0.419	0.686	0.015845
IFITM1	3.84461e-07	0.843706	0.71	0.67	0.0163765
CNPY2	3.92728e-07	-0.431614	0.081	0.396	0.0167286
BUD23	4.1184e-07	-0.471082	0.081	0.404	0.0175427
UVSSA	4.20017e-07	0.273227	0.161	0.033	0.0178911
VAV3	4.37622e-07	0.32833	0.226	0.06	0.0186409
SNHG8	4.38516e-07	-0.36459	0.5	0.794	0.018679
POLD4	4.4896e-07	-0.522504	0	0.304	0.0191239
RPL23	4.5785e-07	-0.384473	0.823	0.98	0.0195026
NDUFA11	4.87129e-07	-0.441027	0.226	0.546	0.0207497
HIC1	4.88152e-07	0.366867	0.274	0.082	0.0207933
LINC01116	5.21009e-07	-0.507338	0.065	0.382	0.0221929
NENF	5.37159e-07	-0.451219	0.258	0.564	0.0228808
EEF1B2	5.53846e-07	-0.407499	0.726	0.942	0.0235916
TUBB4B	5.78608e-07	-0.480697	0.355	0.663	0.0246464
SMIM30	5.83301e-07	-0.507939	0.048	0.365	0.0248463
SCRN1	6.13963e-07	0.463558	0.274	0.088	0.0261524
SRSF3	7.34977e-07	-0.413428	0.516	0.823	0.0313071
AC010618.1	7.35859e-07	-0.481164	0.048	0.356	0.0313447
PWWP3A	7.90852e-07	-0.489721	0.032	0.333	0.0336871
FLNC	7.99436e-07	0.495377	0.21	0.057	0.0340528
JUND	8.30882e-07	-0.583424	0.435	0.74	0.0353922
CALM1	8.35022e-07	0.391899	0.887	0.955	0.0355686
MALL	8.5185e-07	-0.477792	0	0.293	0.0362854
HMCN1	8.74134e-07	0.384542	0.177	0.041	0.0372346
NR2F1	8.98667e-07	0.79808	0.21	0.058	0.0382796
PPDPF	9.46078e-07	-0.305071	0.339	0.683	0.0402991
PSMD7	9.90392e-07	-0.468581	0.065	0.377	0.0421868
CLDN5	1.01916e-06	-0.444875	0.484	0.797	0.043412
C19orf33	1.0348e-06	-0.493041	0	0.289	0.0440783
ACKR1	1.03603e-06	-1.30382	0.016	0.307	0.0441307
SPP1	1.04224e-06	1.19402	0.468	0.231	0.0443952
RPL12	1.08378e-06	-0.284237	0.952	1	0.0461648
KCTD12	1.09337e-06	-0.252768	0.274	0.645	0.046573
NDUFS7	1.09464e-06	-0.282749	0.097	0.45	0.0466274
RPS5	1.12551e-06	-0.276201	0.952	0.998	0.0479423
ARL6IP1	1.17597e-06	-0.41734	0.339	0.67	0.0500916
THUMPD3-AS1	1.22559e-06	-0.554894	0.048	0.34	0.0522052
NFKBIZ	1.23675e-06	-0.655806	0.145	0.434	0.0526807
PSMB8-AS1	1.27297e-06	-0.473667	0.048	0.35	0.0542233
OCIAD2	1.30213e-06	-0.436456	0.177	0.479	0.0554656
HOMER2	1.38218e-06	-0.371455	0.097	0.423	0.0588755
PIK3R1	1.40309e-06	0.61441	0.29	0.099	0.0597659
POLR2J3	1.44117e-06	-0.485859	0.032	0.321	0.0613879
AC118754.1	1.48618e-06	-0.450785	0.016	0.311	0.0633053
NOL4L	1.53619e-06	0.668729	0.306	0.111	0.0654357
EDN1	1.54545e-06	-0.83272	0.097	0.409	0.0658301
RPL32	1.63433e-06	-0.267061	1	1	0.0696158
PLAAT4	1.67544e-06	-0.447188	0.016	0.299	0.071367
APOOL	1.68564e-06	0.301964	0.177	0.043	0.0718016
ERG28	1.69485e-06	-0.489571	0.048	0.337	0.0721939
PAXX	1.72701e-06	-0.436235	0.016	0.308	0.0735636
OST4	1.888e-06	-0.451932	0.403	0.698	0.0804214
ADD3	1.91323e-06	0.751746	0.419	0.191	0.0814958
DMAC1	2.04899e-06	-0.454957	0.032	0.321	0.0872789
NPM1	2.08306e-06	-0.256371	0.742	0.949	0.0887301
KNOP1	2.10919e-06	-0.480598	0.016	0.299	0.0898431
TAGLN	2.19712e-06	-0.867417	0.032	0.311	0.0935884
ENY2	2.23505e-06	-0.380487	0.419	0.723	0.0952042
DCBLD2	2.33872e-06	0.264414	0.161	0.037	0.0996203
SNRPD2	2.39393e-06	-0.354323	0.355	0.678	0.101972
MRPL53	2.43299e-06	0.327263	0.21	0.057	0.103636
AKR1C3	2.49649e-06	-0.406453	0.226	0.544	0.10634
ICAM1	2.55418e-06	-0.573571	0.048	0.335	0.108798
NAPA	2.56372e-06	-0.467725	0.016	0.291	0.109204
HERC2	2.62147e-06	-0.531947	0.129	0.412	0.111664
CZIB	2.66977e-06	-0.385487	0.065	0.356	0.113722
PCSK7	2.6902e-06	-0.451315	0	0.272	0.114592
MTR	2.71284e-06	0.41527	0.29	0.098	0.115556
COA3	2.80369e-06	-0.412715	0.032	0.319	0.119426
SEMA3D	2.93625e-06	0.579741	0.113	0.02	0.125073
ID3	2.99078e-06	-0.253194	0.548	0.86	0.127395
TMEM147	3.11009e-06	-0.508331	0.21	0.49	0.132477
EIF3I	3.23124e-06	-0.391149	0.323	0.618	0.137638
MRPS28	3.244e-06	-0.438232	0.016	0.291	0.138182
UBE2L3	3.40554e-06	-0.391595	0.21	0.508	0.145062
ANXA5	3.42468e-06	0.548234	0.742	0.743	0.145878
PDIA6	3.42537e-06	-0.424092	0.29	0.597	0.145907
ETS1	3.44176e-06	0.741576	0.694	0.617	0.146605
MRPL9	3.45812e-06	-0.471956	0.065	0.337	0.147302
SELE	3.51737e-06	-0.936886	0.032	0.308	0.149826
CCL14	3.56338e-06	-0.618916	0	0.267	0.151786
HSPE1	3.58308e-06	-0.350951	0.339	0.603	0.152625
HNRNPC	3.61668e-06	-0.359042	0.419	0.693	0.154056
HERPUD1	3.74086e-06	-0.522295	0.355	0.633	0.159346
SUPT4H1	4.03035e-06	-0.461539	0.145	0.447	0.171677
FUS	4.19805e-06	-0.400581	0.516	0.795	0.17882
GSTT1	4.29185e-06	-0.50569	0	0.263	0.182816
PPP1CA	4.35392e-06	-0.315931	0.226	0.516	0.18546
FKBP2	4.37487e-06	-0.36537	0.274	0.598	0.186352
OGA	4.47006e-06	-0.416101	0.032	0.312	0.190407
GATD3A	4.49537e-06	-0.442613	0	0.262	0.191485
STK24	4.64454e-06	-0.441391	0.016	0.28	0.197839
IFRD1	4.74154e-06	-0.544163	0.129	0.406	0.201971
SORBS2	4.90094e-06	-0.56237	0.242	0.517	0.20876
KIDINS220	4.92405e-06	0.454408	0.435	0.205	0.209745
AC097534.2	4.9308e-06	-0.383961	0	0.26	0.210032
SRSF5	4.96299e-06	-0.449423	0.565	0.864	0.211404
OTUD6B-AS1	5.11147e-06	-0.436144	0.048	0.33	0.217728
MATR3	5.19937e-06	-0.439898	0.048	0.34	0.221472
AOPEP	5.53159e-06	-0.483781	0.032	0.304	0.235623
RPL22L1	5.63466e-06	-0.347942	0.306	0.599	0.240014
RPL29	5.68118e-06	-0.260064	0.903	0.998	0.241996
DONSON	5.69049e-06	-0.632445	0.032	0.301	0.242392
PRXL2C	5.74336e-06	-0.425336	0.016	0.28	0.244644
HDGFL3	6.24626e-06	-0.315413	0.065	0.355	0.266066
CDK4	6.26767e-06	-0.428301	0.048	0.321	0.266978
MESD	6.29387e-06	-0.458655	0.048	0.314	0.268094
UBXN1	6.41459e-06	-0.316397	0.452	0.754	0.273236
SELENOT	6.49418e-06	-0.39056	0.065	0.352	0.276626
COA4	6.5983e-06	-0.398008	0.016	0.275	0.281061
METTL26	6.59924e-06	-0.420957	0.048	0.318	0.281101
VPS51	6.78061e-06	-0.355255	0.048	0.328	0.288827
VPS13C	7.17293e-06	0.730233	0.419	0.218	0.305538
BLOC1S1	7.18232e-06	-0.281483	0.226	0.498	0.305938
BTG2	7.34875e-06	-0.477617	0.435	0.693	0.313027
MYL12A	7.71519e-06	-0.28253	0.774	0.957	0.328636
CAMKK2	7.79018e-06	0.651702	0.371	0.166	0.331831
HLA-C	8.19112e-06	-0.357459	0.806	0.998	0.348909
SUMO1	8.50538e-06	-0.321734	0.403	0.685	0.362295
DEPP1	8.71189e-06	-0.726721	0.032	0.293	0.371092
HMGB4	8.93381e-06	-0.481371	0	0.249	0.380545
TAP1	9.22617e-06	-0.456068	0.065	0.329	0.392998
LY6E	9.47124e-06	-0.381873	0.694	0.918	0.403437
CAPZA2	9.9257e-06	-0.323916	0.452	0.726	0.422795
OS9	1.01679e-05	-0.427714	0.226	0.51	0.43311
MTLN	1.029e-05	-0.429541	0.048	0.304	0.438311
SMIM10L1	1.05382e-05	0.330326	0.274	0.098	0.448884
LDLR	1.08962e-05	-0.47662	0.032	0.284	0.464132
NCBP2AS2	1.09451e-05	-0.388191	0.016	0.266	0.466219
EMC6	1.14047e-05	-0.386859	0.032	0.289	0.485796
BST2	1.17769e-05	-0.415642	0.661	0.948	0.501647
PREPL	1.18126e-05	0.40878	0.29	0.106	0.503171
FIGNL1	1.18402e-05	0.258498	0.145	0.034	0.504345
FGF12	1.18705e-05	0.382248	0.21	0.064	0.505636
INKA1	1.30826e-05	-0.468076	0.016	0.263	0.557268
PCBP2	1.34083e-05	-0.361776	0.5	0.782	0.571141
JTB	1.37948e-05	-0.327961	0.29	0.575	0.587602
HTRA1	1.40859e-05	-0.479474	0.29	0.52	0.600005
TAX1BP3	1.4093e-05	-0.40547	0.048	0.303	0.600307
BCLAF1	1.46342e-05	-0.369328	0.306	0.564	0.62336
CDK5RAP3	1.46431e-05	-0.358749	0	0.24	0.623737
SDHC	1.4856e-05	-0.465239	0.177	0.439	0.632806
IFNAR2	1.53099e-05	-0.357492	0	0.239	0.652139
FRMD6	1.54168e-05	0.287018	0.145	0.035	0.656696
STMP1	1.57125e-05	-0.360257	0.016	0.267	0.669291
CALM3	1.58543e-05	-0.362864	0.242	0.525	0.675328
ZNRD2	1.6006e-05	-0.35883	0	0.238	0.68179
RHEB	1.60704e-05	-0.314925	0.387	0.656	0.684533
FLT4	1.77758e-05	0.30637	0.306	0.118	0.757177
TAF10	1.79141e-05	-0.398705	0.016	0.255	0.763069
PSMA2.1	1.82829e-05	-0.43412	0	0.235	0.778779
DEXI	1.84451e-05	-0.415853	0.048	0.295	0.785687
GNAS	1.8749e-05	0.58214	0.806	0.851	0.798631
MCUB	1.9607e-05	-0.356252	0.016	0.257	0.835182
RAB5IF	1.99717e-05	-0.340139	0	0.233	0.850715
LDB2	2.01984e-05	-0.399244	0.484	0.762	0.860371
KATNAL1	2.11092e-05	0.290488	0.21	0.064	0.89917
NUCB1	2.13245e-05	-0.31999	0.355	0.603	0.90834
FAM107A	2.1338e-05	-0.273167	0.129	0.442	0.908914
TM6SF1	2.18109e-05	-0.362131	0	0.232	0.929059
MBNL2	2.20073e-05	0.577958	0.435	0.215	0.937422
MINDY2	2.21904e-05	-0.39037	0.048	0.307	0.945223
MPPED2	2.22145e-05	0.321288	0.194	0.058	0.946248
TENT5A	2.2791e-05	-0.359657	0	0.231	0.970804
SF3B5	2.34659e-05	-0.391314	0.323	0.563	0.999555
VWA1	2.41765e-05	-0.423411	0.29	0.532	1
HLA-DRB1	2.43297e-05	-0.44998	0.629	0.887	1
GPX4	2.47185e-05	-0.32406	0.484	0.772	1
HIST1H2BK	2.48804e-05	-0.427622	0	0.229	1
FLI1	2.53185e-05	-0.366075	0.226	0.503	1
ZFP36L1	2.53327e-05	-0.44307	0.565	0.853	1
MGAT5	2.54726e-05	0.32014	0.129	0.03	1
SOD1	2.56105e-05	-0.264153	0.532	0.797	1
RAMAC	2.5703e-05	-0.362239	0.016	0.252	1
RDX	2.57939e-05	-0.446344	0.677	0.931	1
CLTC	2.61619e-05	0.509182	0.484	0.267	1
CERS2	2.62526e-05	-0.374516	0.065	0.324	1
HLA-DMA	2.66755e-05	-0.418354	0.258	0.517	1
IER5	2.78945e-05	-0.592415	0.226	0.471	1
ETFRF1	2.82583e-05	-0.363504	0.032	0.276	1
AKAP17A	2.83656e-05	-0.348086	0	0.226	1
MTX1	2.83656e-05	-0.326146	0	0.226	1
NR4A1	2.87109e-05	-0.496189	0.048	0.292	1
GPIHBP1	2.87453e-05	-0.365409	0.371	0.634	1
MAFF	2.88716e-05	-0.465082	0.032	0.267	1
TUT4	2.8877e-05	-0.372003	0.016	0.247	1
FGD5-AS1	2.97506e-05	-0.379789	0.032	0.269	1
COL4A4	2.98313e-05	0.466006	0.306	0.13	1
SLC25A25	3.06538e-05	-0.458479	0.032	0.267	1
IL10RB	3.09467e-05	-0.336475	0	0.225	1
HSD17B12	3.14461e-05	-0.329772	0.226	0.51	1
DEFB119	3.17787e-05	0.732325	0.161	0.046	1
ZNF667-AS1	3.23588e-05	-0.392318	0.048	0.287	1
ILF3-DT	3.27421e-05	-0.392464	0.032	0.269	1
ENTPD1	3.30808e-05	-0.290219	0.177	0.456	1
CLEC14A	3.34684e-05	-0.345572	0.516	0.849	1
DPM1	3.39489e-05	-0.325674	0.129	0.388	1
CSNK1A1	3.40002e-05	-0.310552	0.387	0.673	1
HSP90AA1	3.41484e-05	-0.360997	0.629	0.953	1
NAA10	3.421e-05	-0.422692	0.194	0.442	1
FTX	3.53323e-05	0.286712	0.323	0.138	1
YES1	3.62147e-05	0.501149	0.452	0.234	1
ENG	3.64473e-05	-0.429336	0.548	0.866	1
EFEMP2	3.64719e-05	0.521299	0.452	0.226	1
MTRNR2L8	3.68072e-05	-0.353554	0	0.221	1
ADM5	3.77052e-05	-0.382371	0.016	0.248	1
SQLE	3.87246e-05	0.46608	0.306	0.131	1
SNRPN	3.89059e-05	0.576293	0.355	0.152	1
SRSF11	3.99076e-05	-0.322477	0.387	0.654	1
TMSB10	3.99603e-05	-0.31247	0.952	0.999	1
FAM214A	4.00833e-05	-0.330089	0.016	0.249	1
JAM2	4.00835e-05	-0.456155	0.306	0.537	1
GSTM3	4.04029e-05	0.865238	0.403	0.221	1
KDM5C	4.11495e-05	0.379395	0.226	0.078	1
GTPBP6	4.1893e-05	-0.348189	0	0.219	1
CKS2	4.31972e-05	-0.367878	0.016	0.24	1
RAD23A	4.33002e-05	-0.267357	0.29	0.557	1
CFAP298	4.37851e-05	-0.328279	0.016	0.248	1
AAMDC	4.40858e-05	-0.286343	0.113	0.38	1
MCL1	4.43093e-05	-0.319403	0.29	0.544	1
ERGIC3	4.48503e-05	-0.433441	0.29	0.504	1
MRPS18C	4.93646e-05	-0.312791	0.161	0.426	1
C5orf56	5.03878e-05	-0.311162	0.016	0.244	1
HDLBP	5.15876e-05	0.52857	0.5	0.29	1
CDC42	5.39278e-05	0.50023	0.742	0.671	1
SDR39U1	5.40508e-05	-0.319796	0.016	0.24	1
RPL7L1	5.58468e-05	-0.296557	0.274	0.522	1
ST6GALNAC1	5.61494e-05	-0.422641	0.274	0.539	1
INF2	5.6382e-05	0.277697	0.355	0.156	1
CSRNP1	5.67194e-05	-0.491464	0.145	0.377	1
LCOR	5.67883e-05	0.332717	0.258	0.099	1
RASA1	5.70209e-05	0.341203	0.226	0.08	1
RESF1	5.78849e-05	-0.340639	0.016	0.233	1
MUC20-OT1	5.79377e-05	-0.377799	0.048	0.28	1
CD151	5.88791e-05	-0.312596	0.484	0.755	1
AC129492.1	5.99256e-05	-0.313765	0.032	0.269	1
VPS72	6.15657e-05	-0.30507	0	0.211	1
RPL37	6.31757e-05	0.315162	0.984	0.991	1
GADD45A	6.41786e-05	-0.418725	0.516	0.798	1
SEC22B	6.69857e-05	0.303585	0.242	0.087	1
ALDOC	6.7226e-05	-0.380289	0.016	0.233	1
MDFIC	6.77912e-05	0.430315	0.355	0.172	1
CHMP3	6.81447e-05	-0.327995	0.29	0.517	1
MYH10	7.06687e-05	0.438808	0.242	0.093	1
CCDC12	7.16909e-05	-0.410474	0.194	0.434	1
UQCC3	7.23955e-05	-0.290388	0.048	0.286	1
POSTN	7.25812e-05	-1.02766	0.081	0.307	1
PILRB	7.29408e-05	-0.30973	0	0.207	1
IER3IP1.1	7.29408e-05	-0.387145	0	0.207	1
ZNF507	7.30855e-05	0.311091	0.177	0.053	1
SEL1L	7.35475e-05	0.437509	0.387	0.192	1
WT1-AS	7.50072e-05	-0.31973	0.032	0.264	1
DUSP23	7.53166e-05	-0.486653	0.194	0.417	1
UQCRH	7.61956e-05	-0.264373	0.484	0.764	1
GIMAP7	7.71253e-05	-0.347545	0.661	0.881	1
EEF2	7.72841e-05	-0.251747	0.726	0.955	1
TXN	7.72892e-05	-0.298657	0.532	0.777	1
PLK3	8.05119e-05	-0.407961	0.113	0.35	1
CKLF	8.13417e-05	-0.345882	0.016	0.226	1
RPAIN	8.32941e-05	-0.41341	0.097	0.312	1
IER5L	8.5195e-05	-0.480038	0.032	0.249	1
IMP3	8.58449e-05	-0.269614	0.226	0.484	1
CUTALP	8.6336e-05	-0.324251	0	0.204	1
POLR2A	8.70309e-05	-0.331272	0.065	0.301	1
HMCN2	8.71397e-05	0.321028	0.194	0.064	1
NEDD4	8.97381e-05	0.271937	0.274	0.113	1
CCL2	9.01167e-05	-0.695488	0.032	0.254	1
SLC25A5	9.02822e-05	-0.307799	0.355	0.639	1
AK6	9.08085e-05	-0.375404	0.161	0.388	1
ZBTB20	9.19251e-05	0.715493	0.5	0.313	1
SPCS2	9.19387e-05	-0.290752	0.419	0.642	1
MMP28	9.20854e-05	-0.418561	0.097	0.329	1
AC004156.1	9.27653e-05	-0.342105	0.016	0.226	1
BAD	9.31618e-05	-0.389899	0.145	0.382	1
LAMTOR1	9.62696e-05	-0.408721	0.355	0.573	1
IFI6	9.91106e-05	-0.428337	0.452	0.733	1
UBALD2	0.000100949	-0.430375	0.097	0.315	1
NQO1	0.000101261	-0.262696	0.258	0.478	1
CRISP2	0.000102096	-0.412895	0	0.2	1
TAF7	0.000106277	-0.375641	0.339	0.559	1
ST6GALNAC6	0.000106451	-0.313524	0	0.199	1
SUN2	0.000107553	-0.364224	0.048	0.266	1
MX1	0.00010758	-0.354855	0.242	0.482	1
LGALS1	0.000110577	0.535722	0.806	0.716	1
SENCR	0.000110985	-0.290233	0	0.199	1
PSMA1	0.000114049	-0.270551	0.323	0.569	1
ZNF587	0.00011421	0.266963	0.129	0.034	1
PLPBP	0.000116335	-0.339659	0.032	0.242	1
PSMB7	0.000120087	-0.369705	0.274	0.536	1
PRR4	0.00012062	-0.29563	0	0.197	1
SMDT1	0.000121234	-0.271316	0.339	0.582	1
SNAI1	0.000121383	-0.457734	0.048	0.262	1
HPF1	0.000125833	-0.276729	0.065	0.292	1
RIF1	0.000128148	0.384318	0.419	0.221	1
FILIP1L	0.000130623	0.522637	0.403	0.225	1
GABPB1-AS1	0.000136074	0.337394	0.306	0.136	1
SFRP1	0.000138063	0.32672	0.306	0.132	1
ZNHIT1	0.000138883	-0.258027	0.468	0.694	1
DNAJB6	0.000139672	-0.277114	0.323	0.578	1
CIAO2A	0.000142376	-0.286934	0	0.193	1
CALR	0.000144325	-0.294569	0.403	0.69	1
ALKBH7	0.000145091	-0.429051	0.323	0.493	1
MAZ	0.000146114	-0.348287	0.048	0.26	1
ACAA1	0.000146279	-0.3011	0.016	0.215	1
RAB1A	0.000148118	-0.281473	0.323	0.572	1
ETNK1	0.00015034	0.270691	0.323	0.143	1
DELE1	0.000151507	-0.318854	0.016	0.217	1
TRIM56	0.000155121	0.760714	0.468	0.308	1
YME1L1	0.000159084	-0.434718	0.226	0.453	1
DST	0.00016665	0.823848	0.339	0.176	1
ARMCX6	0.000167904	-0.282449	0	0.19	1
PRR13	0.000169274	-0.340701	0.145	0.377	1
FCN3	0.000171286	-0.698246	0.113	0.321	1
EDNRB	0.000171693	0.304018	0.452	0.234	1
MRPS18A	0.000172233	-0.30397	0.016	0.212	1
ATP6V1F	0.00017489	-0.293912	0.371	0.604	1
CCDC32	0.000177057	-0.290279	0.016	0.212	1
MRPL23	0.00017846	-0.415103	0.113	0.327	1
PLPP1	0.000180292	-0.457817	0.194	0.414	1
UBE2E1	0.000181576	-0.385634	0.129	0.348	1
TRIM69	0.000182275	-0.299023	0	0.188	1
PJA2	0.000183206	0.423984	0.435	0.24	1
MAP1B	0.000183273	0.78474	0.194	0.069	1
NR4A2	0.000185486	-0.404171	0.048	0.251	1
HSD17B11	0.000187215	-0.318073	0.355	0.572	1
AKAP12	0.000188056	0.554837	0.226	0.089	1
SOD2	0.000188107	-0.365471	0.145	0.376	1
BABAM2	0.0001899	-0.277853	0	0.187	1
ABI3BP	0.000191109	0.462009	0.129	0.036	1
SINHCAF	0.000191237	-0.294016	0.016	0.21	1
HOXD1	0.000197832	-0.286228	0	0.186	1
EVL	0.000200045	-0.337386	0.097	0.328	1
ASMTL	0.000206085	-0.266662	0	0.186	1
WAC-AS1	0.000207386	-0.318475	0.016	0.208	1
FMC1	0.000215035	-0.300827	0.016	0.207	1
SNHG9	0.00021562	-0.364629	0.113	0.324	1
CLGN	0.000216732	-0.388349	0.048	0.249	1
CITED1	0.000219059	0.559853	0.113	0.029	1
TSACC	0.000223601	-0.313916	0	0.184	1
SRSF2	0.000230509	-0.284507	0.452	0.676	1
RC3H1	0.000231033	0.388934	0.274	0.118	1
JPT1	0.000237087	-0.301581	0.016	0.206	1
HSPA1A	0.000243439	-0.474658	0.516	0.734	1
CSNK1E	0.000243834	-0.367883	0.21	0.429	1
GRASP	0.000244389	-0.47805	0.097	0.3	1
KHDC4	0.000247911	-0.306739	0.016	0.204	1
PTP4A2	0.000248974	-0.270327	0.194	0.426	1
ATP2B1-AS1	0.000252601	-0.291026	0	0.181	1
TYMP	0.000252601	-0.302125	0	0.181	1
SPART	0.00025726	-0.303413	0.032	0.23	1
DYNC1LI2	0.000257896	-0.259709	0.226	0.466	1
NPHP3	0.000258905	-0.289606	0.032	0.231	1
ID1	0.00026294	-0.306387	0.71	0.945	1
AC026470.1	0.000263021	-0.29509	0.016	0.203	1
FAM107B	0.000264596	0.292875	0.161	0.052	1
DAZAP2	0.000268481	-0.278031	0.323	0.57	1
DENND4A	0.000273116	0.343215	0.177	0.062	1
HNRNPA1L2	0.000273922	-0.263298	0	0.179	1
IL33	0.000286321	-0.286603	0.226	0.466	1
STARD4	0.000290444	0.292586	0.113	0.029	1
LEMD3	0.000291662	0.306565	0.226	0.087	1
KLHL3	0.000291732	0.35479	0.161	0.053	1
PECAM1	0.00029267	0.427602	0.403	0.207	1
SAP30	0.000295321	-0.336078	0.032	0.226	1
AC005840.1	0.000295536	-0.305013	0.032	0.224	1
DYSF	0.000296243	0.615648	0.484	0.307	1
PAN3	0.000296771	0.38741	0.306	0.152	1
STK19	0.000296978	-0.277188	0	0.178	1
XAB2	0.000296978	-0.263804	0	0.178	1
ZNF184	0.000299455	0.298359	0.129	0.036	1
COL18A1	0.000306932	0.510695	0.371	0.195	1
BRI3	0.000312399	-0.276575	0.452	0.659	1
AIDA	0.000318172	-0.326775	0.113	0.322	1
SOX17	0.000326649	-0.264872	0.403	0.652	1
NIPSNAP2	0.000333885	-0.320609	0.048	0.246	1
ARHGEF7	0.000350422	0.375414	0.29	0.131	1
LHX6	0.000355156	-0.329224	0.065	0.274	1
GATA2-AS1	0.000363131	-0.291985	0	0.173	1
CLK1	0.000371415	-0.345545	0.226	0.446	1
RNF187	0.00037313	-0.342978	0.113	0.324	1
ZNF32	0.000374833	-0.286215	0.032	0.225	1
CFAP20	0.000377296	-0.385464	0.177	0.395	1
MTRNR2L2	0.000377975	-0.355758	0	0.172	1
MRPS11	0.000379801	-0.283057	0.081	0.285	1
TRIO	0.000387312	0.30718	0.306	0.15	1
TIFA	0.000388643	-0.32875	0.016	0.194	1
HUWE1	0.000393878	0.409271	0.371	0.198	1
UBE2S	0.000394827	-0.475629	0.113	0.308	1
NBDY	0.000395973	0.444573	0.387	0.202	1
SVIL	0.000399815	0.423004	0.403	0.236	1
CYBC1	0.00040736	-0.315826	0.048	0.237	1
CSKMT	0.000409443	-0.252409	0	0.171	1
ITGA10	0.000414491	-0.440788	0.145	0.341	1
NANS	0.000414675	-0.346116	0.177	0.385	1
PALD1	0.000416982	0.316796	0.161	0.053	1
PPFIBP1	0.000419925	0.770002	0.613	0.533	1
HSD17B10	0.000423556	-0.353045	0.145	0.353	1
LELP1	0.000426114	-0.320084	0	0.17	1
EIF3J-DT	0.000430528	-0.31578	0.032	0.213	1
RPL38	0.000430822	-0.278852	0.887	0.978	1
MRPL14	0.00043475	-0.257183	0.21	0.435	1
ATG101	0.000434762	-0.274768	0.016	0.196	1
H2AFX	0.000435634	-0.436265	0.081	0.265	1
TAGLN2	0.000436177	-0.299506	0.645	0.897	1
PFN2	0.000440642	-0.367111	0.194	0.404	1
SPNS1	0.00044344	-0.266253	0	0.169	1
LINC00910	0.00044344	-0.315183	0	0.169	1
COL4A1	0.000444339	0.536413	0.468	0.309	1
NIPAL2	0.000450287	0.276237	0.161	0.054	1
AC092881.1	0.000452725	-0.29869	0.065	0.266	1
TUBA1C	0.000456972	-0.299281	0.032	0.218	1
PTGR1	0.000461596	-0.275221	0.097	0.307	1
MXRA7	0.000462595	-0.393937	0.226	0.422	1
CLDN15	0.000482422	-0.287305	0.016	0.19	1
KIF13B	0.000495339	0.291706	0.177	0.063	1
PPP4R3A	0.00050104	-0.273962	0.032	0.217	1
ZNF431	0.000502036	0.473608	0.242	0.105	1
LRRC57	0.000518611	0.331676	0.258	0.114	1
VOPP1	0.000525635	-0.349008	0.097	0.282	1
ENDOV	0.000537458	-0.303807	0.048	0.241	1
MINDY4	0.000540813	-0.289521	0	0.165	1
CDK11A	0.000559123	-0.289839	0.032	0.209	1
CSNK1D	0.00055915	-0.348223	0.097	0.282	1
ZNF593	0.000570159	-0.260331	0.016	0.192	1
AC090498.1	0.000577561	-0.519824	0.065	0.251	1
NOC2L	0.000578418	-0.271824	0.032	0.214	1
CD52	0.0005853	-0.272976	0	0.163	1
SNRPA	0.000594638	-0.334731	0.065	0.247	1
LSM12	0.00060327	-0.284836	0.032	0.206	1
ACSL4	0.000608199	0.256546	0.258	0.111	1
TLNRD1	0.000609939	-0.282738	0.032	0.215	1
KARS	0.000610753	-0.290544	0.161	0.352	1
CYFIP1	0.000615856	0.487854	0.355	0.192	1
PIK3R3	0.000619286	-0.288939	0.194	0.418	1
AP002956.1.1	0.000633319	-0.333931	0	0.161	1
RSL1D1	0.000633993	-0.275674	0.339	0.571	1
DMAC2	0.000640487	-0.259949	0.048	0.242	1
CLU	0.000642894	0.401899	0.726	0.514	1
NADK	0.000648052	-0.251106	0.016	0.186	1
KAT5	0.000651404	-0.292517	0.032	0.208	1
LINC01921	0.00071257	-0.294556	0	0.159	1
PBX1	0.000720318	-0.266188	0.145	0.341	1
GCSH	0.000723481	-0.255657	0.016	0.181	1
TGFBR2	0.000742438	0.598308	0.661	0.685	1
TSPAN7	0.000756497	-0.287067	0.468	0.715	1
IFT20	0.000762594	-0.336356	0.113	0.295	1
SMCP	0.00077065	-0.321596	0	0.157	1
TRIOBP	0.000786586	0.482579	0.435	0.274	1
HLA-DRB5	0.000792409	-0.544807	0.226	0.403	1
RP11-343N15.5	0.000801384	-0.260982	0	0.156	1
IFI44	0.000803461	-0.323465	0.194	0.389	1
HTRA2	0.000808062	-0.265486	0.032	0.199	1
ATP6V0D1	0.000812998	-0.336343	0.081	0.254	1
SERPINA5	0.000819428	-0.338484	0.339	0.524	1
AC020915.1	0.000833303	-0.285197	0	0.155	1
NUPR2	0.000833303	-0.326684	0	0.155	1
HYI	0.000838319	-0.296011	0.048	0.224	1
FDXR	0.000849202	0.377315	0.145	0.049	1
RBMS2	0.000855459	0.334636	0.274	0.129	1
SRSF8	0.0008599	0.377627	0.29	0.135	1
EGFL7	0.000861616	0.360543	0.806	0.904	1
MYCT1	0.000865517	-0.287668	0.403	0.597	1
MIDN	0.000868873	-0.305968	0.242	0.439	1
FATE1	0.000888427	0.60941	0.145	0.051	1
RAP1B	0.000934475	-0.274777	0.306	0.49	1
ARHGAP18	0.000936099	0.665349	0.516	0.368	1
SMAD9	0.000947534	0.263615	0.129	0.041	1
MTMR12	0.000954057	0.293819	0.194	0.075	1
PLCB1	0.000963429	0.435375	0.355	0.187	1
WASH4P	0.000973741	-0.269033	0	0.152	1
ATOH8	0.000980313	-0.2875	0.274	0.497	1
ANXA1	0.000983918	-0.256632	0.661	0.892	1
DNPEP	0.0010174	-0.250187	0.097	0.288	1
DHRS7	0.00108207	-0.310764	0.258	0.449	1
COL6A1	0.00111348	0.348209	0.339	0.177	1
CKS1B	0.00116219	-0.273916	0.048	0.22	1
LYST	0.0011674	-0.313215	0.129	0.319	1
DGLUCY	0.00117071	-0.254931	0.032	0.198	1
DDIT3	0.00117619	-0.325965	0.097	0.288	1
CD9	0.001185	0.596776	0.516	0.363	1
LPGAT1	0.00120435	0.348881	0.323	0.168	1
POLR2B	0.00120486	0.379388	0.387	0.218	1
CCZ1	0.00121688	-0.30401	0.048	0.214	1
CLINT1	0.00123371	0.392137	0.339	0.177	1
ADSL	0.00130052	-0.251702	0.016	0.172	1
FN1	0.0013105	0.95832	0.581	0.479	1
GRN	0.00133407	-0.304153	0.387	0.576	1
PTPA	0.00134307	-0.261437	0.032	0.198	1
NDUFAF8	0.00135656	-0.268661	0.048	0.215	1
GPX3	0.00135946	-0.419927	0.161	0.34	1
PHLDB2	0.00139682	0.269113	0.226	0.099	1
HBEGF	0.00139858	-0.276225	0.048	0.218	1
CSTB	0.00140488	0.692516	0.645	0.565	1
MAF	0.00143117	0.456583	0.177	0.071	1
GNAI2	0.00147236	0.341385	0.742	0.785	1
MACO1	0.00150275	-0.270466	0.032	0.187	1
TSPAN5	0.00150769	0.451098	0.194	0.084	1
DUSP6	0.00151359	-0.346568	0.242	0.433	1
NCALD	0.00151541	0.251517	0.194	0.078	1
TREX1	0.00154675	-0.267394	0	0.141	1
MRPS7	0.00155399	-0.26942	0.145	0.343	1
FAM53C	0.00155807	-0.252302	0.032	0.196	1
KIAA1217	0.00156606	0.303498	0.161	0.062	1
CASP4	0.00157357	-0.357827	0.242	0.414	1
SIK1	0.00160709	-0.250356	0	0.14	1
FHL1	0.00163866	0.436485	0.371	0.206	1
KRR1	0.00163877	-0.283901	0.145	0.335	1
CREBZF	0.00167338	0.384714	0.306	0.155	1
NPTX2	0.00176347	-0.367258	0.081	0.24	1
CUX1	0.00176548	0.430962	0.339	0.185	1
TAF9	0.00180825	0.324143	0.258	0.118	1
SARS	0.00181364	-0.314329	0.177	0.355	1
DDHD2	0.00181713	0.437443	0.194	0.084	1
SMYD2	0.0018214	0.384677	0.145	0.053	1
SFT2D2	0.00182804	0.299769	0.258	0.123	1
ACBD6	0.00183317	0.338563	0.194	0.081	1
KIAA1324L	0.0018392	0.253946	0.194	0.08	1
TMED9	0.00186908	-0.291589	0.403	0.598	1
CXCL3	0.0018721	-0.354333	0	0.137	1
DCK	0.00187396	0.281692	0.258	0.118	1
SUMF2	0.00193072	-0.283135	0.097	0.268	1
IARS2	0.00201227	0.391894	0.387	0.233	1
CYHR1	0.00202025	-0.273375	0.065	0.224	1
HLA-B	0.00206522	-0.256343	0.839	1	1
PTBP1	0.00212313	-0.278345	0.194	0.373	1
ADAM15	0.00214179	-0.261914	0.355	0.59	1
SRSF6	0.00215452	0.425493	0.468	0.314	1
CYP1B1	0.00219502	-0.483345	0.032	0.179	1
ABHD2	0.00220861	0.288205	0.177	0.071	1
ACP1	0.00226532	-0.257426	0.258	0.427	1
LAMA4	0.00228929	0.377128	0.274	0.14	1
RARRES2	0.00229953	0.563571	0.161	0.066	1
PSMA2	0.00236943	-0.255049	0.032	0.179	1
KIAA0232	0.00251856	0.33451	0.242	0.116	1
ACTA2	0.00253521	-0.43969	0	0.13	1
CASP8AP2	0.00254556	0.270408	0.129	0.046	1
DYNC1I2	0.00259404	-0.262702	0.274	0.467	1
RAB1B	0.00263598	-0.277276	0.097	0.258	1
DCN	0.00273831	0.624758	0.306	0.168	1
LBHD1	0.00277422	-0.257174	0.016	0.152	1
TNS3	0.00286411	0.368049	0.177	0.076	1
LSM5	0.00286418	-0.282261	0.29	0.461	1
CD81	0.00290223	-0.264736	0.5	0.726	1
COL4A2	0.00291129	0.355087	0.452	0.315	1
TMEM205	0.0029479	-0.293508	0.194	0.372	1
SBNO1	0.00297842	0.463203	0.339	0.189	1
HDHD5	0.00300184	-0.268678	0.048	0.194	1
MARCH6	0.00305607	0.453502	0.419	0.267	1
GSK3B	0.00305828	0.465585	0.258	0.134	1
ADCY4	0.00306007	-0.329622	0.274	0.422	1
ATP2A2	0.00306094	0.305463	0.274	0.139	1
JUP	0.00308017	0.319845	0.274	0.144	1
CALCRL	0.00317286	0.582211	0.661	0.698	1
CCT5	0.00324187	-0.292897	0.226	0.398	1
VWCE	0.00336774	-0.250458	0.032	0.172	1
LBR	0.00339441	0.282995	0.226	0.105	1
CCDC3	0.00345337	-0.289892	0.242	0.425	1
TRAPPC2	0.00345943	0.283296	0.161	0.064	1
ANGPT2	0.00350136	0.365543	0.371	0.223	1
AL118516.1	0.0038277	-0.268341	0.016	0.145	1
MRPS12	0.00386852	-0.291304	0.129	0.28	1
RAB11B	0.00386923	-0.260505	0.242	0.42	1
FRY	0.00390327	-0.324675	0.29	0.446	1
ENAH	0.0039398	0.612032	0.613	0.591	1
PPIC	0.00397646	-0.29345	0.177	0.339	1
SMIM1	0.00405254	0.48819	0.113	0.038	1
CNOT7	0.00414073	-0.30692	0.177	0.341	1
IMP4	0.00414233	-0.333166	0.161	0.302	1
SEC23B	0.00414661	0.372695	0.145	0.058	1
MFF	0.00419369	-0.307304	0.145	0.299	1
PWP1	0.00421191	-0.330832	0.145	0.294	1
ALDH1A1	0.00423597	0.386871	0.226	0.108	1
ATL3	0.00428906	0.335709	0.403	0.251	1
NCL	0.00441111	0.438718	0.677	0.706	1
HDGF	0.00446069	-0.320497	0.177	0.333	1
MTRF1L	0.00459419	-0.264931	0.065	0.211	1
TNFSF12	0.0046599	0.375703	0.403	0.249	1
TARDBP	0.00467656	-0.305957	0.145	0.29	1
ESM1	0.00469813	0.35888	0.145	0.057	1
TINAGL1	0.00471009	-0.277515	0.29	0.475	1
AGPAT5	0.00479532	0.28969	0.226	0.11	1
TRIP12	0.00481313	0.333388	0.371	0.223	1
TCF4	0.00487626	0.355381	0.726	0.828	1
MALAT1	0.00491428	-0.251499	0.984	0.999	1
PREX2	0.00509761	0.517561	0.419	0.287	1
TIMP2	0.00515986	0.611354	0.548	0.445	1
CPXM2	0.00518732	-0.282288	0.065	0.199	1
A2M	0.00535812	0.566107	0.758	0.954	1
N4BP2L1	0.00547601	-0.302936	0.177	0.329	1
CD34	0.00548206	0.265063	0.774	0.89	1
EPB41L2	0.00558336	0.361185	0.323	0.19	1
MGP	0.00563345	0.530873	0.806	0.997	1
TAOK1	0.005728	0.43419	0.339	0.207	1
TFDP2	0.00575757	0.384043	0.306	0.175	1
SON	0.00595818	0.442204	0.661	0.734	1
LMBRD1	0.00621222	0.389803	0.355	0.213	1
UTRN	0.0065499	0.612004	0.629	0.628	1
RAB8A	0.00660538	-0.255513	0.081	0.219	1
AP3B1	0.00686267	0.329184	0.274	0.151	1
INO80	0.00690547	0.380964	0.226	0.118	1
FMNL2	0.00692277	0.280142	0.339	0.207	1
CDH5	0.00692286	0.571365	0.581	0.564	1
MLX	0.00692711	-0.251666	0.065	0.195	1
SAR1B	0.00693594	0.262755	0.274	0.145	1
CCDC68	0.00704206	-0.251073	0.129	0.282	1
CRHBP	0.0072102	-0.300471	0.242	0.42	1
FERMT2	0.00735458	0.544835	0.5	0.354	1
SOCS2	0.00742468	0.426143	0.71	0.72	1
IFIT2	0.00761225	-0.343646	0.129	0.27	1
RBM27	0.00771624	-0.316133	0.097	0.225	1
NAPRT	0.00777432	-0.283654	0.129	0.266	1
ITPKB	0.00780433	0.478677	0.403	0.289	1
ZMYND11	0.00790228	0.261207	0.387	0.235	1
MGA	0.00811966	0.260564	0.226	0.114	1
GOLGA4	0.00835644	0.541135	0.484	0.353	1
ACTR1B	0.00866886	-0.270658	0.194	0.333	1
PLLP	0.00867194	-0.291957	0.081	0.218	1
GTPBP10	0.00867919	0.328689	0.145	0.06	1
NT5E	0.00869591	0.300397	0.113	0.044	1
SPRY1	0.00875619	0.435018	0.403	0.271	1
RGL1	0.00878039	0.258822	0.258	0.138	1
EAPP	0.00880299	-0.258594	0.306	0.459	1
AKAP8	0.00882893	0.278261	0.226	0.114	1
TNKS2	0.00888809	0.294937	0.29	0.166	1
CELF2	0.00891137	-0.275585	0.226	0.376	1
FAM13C	0.00901015	-0.270857	0.274	0.44	1
PLEC	0.00905639	0.41898	0.468	0.377	1
GGNBP2	0.00908813	-0.274254	0.258	0.414	1
UQCR11	0.00912968	-0.377672	0.113	0.247	1
MCTS1	0.00917689	-0.250898	0.129	0.271	1
DYNC1H1	0.00927085	0.402197	0.419	0.316	1
JAM3	0.00929629	0.259478	0.161	0.071	1
PRSS23	0.00952951	0.338493	0.774	0.886	1
APP	0.00956179	0.405679	0.661	0.822	1
NME6	0.00963841	0.456658	0.194	0.095	1
CLCN3	0.0097247	0.326224	0.274	0.155	1
TM9SF3	0.00995362	0.370641	0.468	0.337	1
LRRC8A	0.00997387	0.389497	0.468	0.324	1
HIF1A	0.0100338	0.356237	0.323	0.193	1
SMARCA1	0.0100471	0.349	0.194	0.095	1
SETD2	0.0100473	0.367257	0.306	0.185	1
GNA13	0.0100777	0.311311	0.21	0.103	1
CDS2	0.0101135	0.262955	0.403	0.249	1
CD2AP	0.0105122	0.404694	0.516	0.376	1
NOTCH1	0.0108895	0.25143	0.274	0.153	1
SFXN1	0.0110973	0.364434	0.161	0.074	1
COPS7A	0.011154	0.28827	0.258	0.141	1
ANP32E	0.011177	0.255978	0.355	0.209	1
CRK	0.0113137	-0.298512	0.242	0.371	1
SAFB	0.0113186	0.377218	0.355	0.225	1
GMPR	0.0114029	0.406865	0.113	0.045	1
TMEM97	0.0114035	0.279985	0.113	0.044	1
ATF7IP	0.0114064	0.277622	0.29	0.168	1
PCYOX1	0.0115399	0.352134	0.258	0.146	1
TMX4	0.0116122	0.435424	0.339	0.231	1
MPG	0.0116661	-0.292979	0.177	0.301	1
AKAP8L	0.011747	-0.250221	0.097	0.225	1
TRAPPC6B	0.0120576	0.270759	0.194	0.096	1
PRKCH	0.0120814	0.413553	0.516	0.409	1
AR	0.0121223	0.35948	0.177	0.087	1
SETX	0.0121521	0.45935	0.371	0.246	1
MSANTD3	0.0121843	0.404265	0.145	0.066	1
KLHDC2	0.0122433	-0.270091	0.161	0.294	1
ITSN1	0.0124155	0.276701	0.113	0.045	1
EEA1	0.0125504	0.439529	0.323	0.2	1
FAM167B	0.0126198	-0.28191	0.065	0.178	1
MEF2C	0.0126642	0.34826	0.629	0.699	1
MACF1	0.0128119	0.520812	0.516	0.449	1
PIBF1	0.0130988	0.277425	0.242	0.139	1
RNF168	0.0133132	0.318989	0.29	0.179	1
NAMPT	0.0136331	-0.266295	0.129	0.249	1
SMAD7	0.0140477	0.328835	0.21	0.11	1
MAP4	0.0142483	0.547597	0.452	0.35	1
MOB1A	0.0143708	0.467534	0.403	0.269	1
ITGA9	0.0144322	0.330556	0.339	0.214	1
NFYB	0.0144641	-0.253719	0.081	0.197	1
ANKRD10	0.0149168	0.284606	0.339	0.217	1
DDX6	0.0151952	0.348905	0.323	0.205	1
NXT1	0.0154096	-0.267315	0.177	0.305	1
ADM	0.0155005	-0.303555	0.129	0.267	1
TECPR2	0.0155199	0.320636	0.145	0.066	1
PDE2A	0.0155246	-0.253643	0.355	0.477	1
ZNF704	0.016147	0.269053	0.339	0.22	1
KITLG	0.0163509	0.315589	0.226	0.121	1
BNIP3	0.0167474	0.296546	0.355	0.23	1
ZNF37A	0.0169742	0.259909	0.306	0.187	1
PTPN11	0.0170645	0.505798	0.274	0.164	1
SEPT10	0.0171717	0.508905	0.468	0.353	1
MMP2	0.017174	0.257375	0.145	0.065	1
GATAD2B	0.0172519	0.424313	0.29	0.182	1
BCL2L2	0.017344	0.279695	0.129	0.056	1
FIP1L1	0.0174834	-0.267875	0.145	0.263	1
ATP9B	0.017592	0.38543	0.177	0.088	1
ADGRF2	0.0176286	0.35459	0.194	0.101	1
MIA3	0.0178701	0.342951	0.29	0.177	1
KIAA1586	0.0180077	0.360316	0.129	0.058	1
INMT	0.0180836	-0.442044	0.129	0.242	1
RBM22	0.0181054	-0.282593	0.21	0.334	1
MAVS	0.0181563	0.250053	0.129	0.057	1
PHACTR2	0.0182512	0.653228	0.484	0.385	1
ARHGAP17	0.0182716	0.259665	0.29	0.18	1
MYO6	0.0186697	0.379436	0.452	0.329	1
DDB1	0.0187292	0.372495	0.435	0.303	1
NFIX	0.0187724	0.412599	0.403	0.277	1
KIAA0586	0.0188102	0.315723	0.145	0.066	1
TMED4	0.0191632	0.3071	0.306	0.187	1
HEXIM1	0.0191963	-0.291032	0.177	0.301	1
TM9SF2	0.019362	0.325289	0.371	0.251	1
ZKSCAN1	0.0194923	0.405144	0.403	0.28	1
CD46	0.0198897	0.382462	0.516	0.415	1
ELK3	0.0199361	0.409411	0.565	0.533	1
PCMTD2	0.0199884	0.412721	0.323	0.206	1
NR3C1	0.0201358	0.442892	0.484	0.369	1
ROCK2	0.0201698	0.518594	0.403	0.334	1
COPB2	0.0203321	0.314846	0.323	0.21	1
IFIT3	0.0204261	-0.332578	0.387	0.513	1
PRKAR1A	0.0204459	0.392593	0.5	0.395	1
PIK3CA	0.0207492	0.318865	0.194	0.101	1
GOLGB1	0.0209834	0.448173	0.468	0.374	1
RAI14	0.0212333	0.287734	0.323	0.213	1
PXDC1	0.0216487	0.270203	0.258	0.149	1
SPAG9	0.0220086	0.415244	0.419	0.307	1
CCND1	0.0226522	0.447622	0.21	0.115	1
NAV1	0.0227793	0.312137	0.226	0.13	1
ARHGAP5	0.0230354	0.379178	0.323	0.204	1
HLTF	0.023098	0.27152	0.177	0.089	1
ABHD17A	0.0232698	-0.289209	0.387	0.466	1
DGKZ	0.0235263	-0.255905	0.145	0.26	1
FYTTD1	0.0237903	0.312254	0.355	0.237	1
TOB1	0.0240673	0.277203	0.258	0.153	1
CUL1	0.0242825	0.338835	0.258	0.156	1
G3BP2	0.0248072	0.359105	0.355	0.253	1
RALA	0.0248509	0.442124	0.387	0.27	1
BRMS1	0.0250351	-0.251512	0.129	0.238	1
IL6ST	0.025173	0.42399	0.581	0.494	1
VPS13D	0.0252352	0.293104	0.21	0.116	1
AFAP1L1	0.025595	0.435624	0.516	0.457	1
RNF19A	0.0259363	0.292932	0.371	0.262	1
SMARCD1	0.0261307	0.311199	0.29	0.18	1
SDF2	0.0262246	-0.251614	0.226	0.334	1
VAPB	0.0263489	0.291041	0.258	0.154	1
IFT74	0.026426	0.33234	0.194	0.105	1
ZDHHC17	0.0265965	0.263621	0.226	0.125	1
API5	0.0269534	0.307672	0.226	0.131	1
HES1	0.0272217	-0.263124	0.452	0.618	1
ISOC2	0.0273428	0.545841	0.306	0.206	1
TMED3	0.0273735	0.252752	0.194	0.105	1
SEPT2	0.0276836	0.397312	0.565	0.553	1
MTHFR	0.0277249	0.288232	0.274	0.166	1
FEZ1	0.0277755	0.296697	0.194	0.105	1
UGGT1	0.0281378	0.375388	0.129	0.061	1
GPATCH11	0.0283632	0.289594	0.145	0.071	1
ODC1	0.0286982	0.269052	0.194	0.109	1
S100A4	0.0290376	1.20158	0.177	0.105	1
TNFRSF4	0.0293739	-0.269586	0.081	0.186	1
PPARG	0.0293884	0.283731	0.306	0.199	1
RAB11FIP5	0.0301839	0.256361	0.194	0.105	1
FZD6	0.0306724	0.393051	0.339	0.226	1
DUSP22	0.0323509	-0.276557	0.145	0.24	1
CALD1	0.0324541	0.374542	0.806	0.848	1
C1orf21	0.0326281	0.297677	0.129	0.061	1
JMY	0.0327098	0.256101	0.161	0.086	1
SPTAN1	0.0334727	0.348111	0.484	0.418	1
VPS4B	0.0336603	0.417724	0.355	0.247	1
YWHAB	0.0339375	0.303491	0.742	0.833	1
LMF2	0.0343699	0.298782	0.242	0.144	1
GAPVD1	0.0348004	0.368375	0.242	0.145	1
MSRB3	0.0349189	0.450332	0.403	0.314	1
RAB22A	0.0349737	0.267289	0.242	0.145	1
DSTN	0.0355984	0.41647	0.774	0.875	1
HIST1H4C	0.0359897	0.528615	0.581	0.605	1
EIF2S3	0.0362984	0.345654	0.419	0.322	1
PTPN14	0.0374177	0.413982	0.339	0.235	1
CHD3	0.0376404	0.287453	0.21	0.12	1
CD93	0.0383265	0.658994	0.452	0.476	1
TSPAN18	0.0389105	0.280482	0.339	0.232	1
HELZ	0.0389292	0.25449	0.242	0.148	1
PTAR1	0.0390918	0.263258	0.194	0.105	1
GMFB	0.0391117	0.379073	0.177	0.098	1
NFIA	0.0397009	0.481714	0.468	0.402	1
SOX4	0.039743	0.700508	0.274	0.183	1
APLNR	0.0404353	0.535665	0.306	0.22	1
MAGED2	0.0412233	0.389499	0.597	0.57	1
SENP6	0.0416893	0.296478	0.387	0.275	1
UHMK1	0.0418633	0.414178	0.242	0.154	1
HOOK3	0.0419971	0.543263	0.387	0.275	1
RAB8B	0.0423334	0.304557	0.21	0.124	1
TBC1D5	0.0433225	0.418105	0.29	0.201	1
SCARB2	0.0434765	0.295636	0.419	0.317	1
DDR2	0.0434956	0.275079	0.113	0.054	1
PARP14	0.0441108	0.390597	0.435	0.348	1
TMEM263	0.0449876	0.348639	0.226	0.141	1
PITPNC1	0.0455502	0.459576	0.387	0.301	1
IFT81	0.0455873	0.250484	0.145	0.077	1
STX7	0.0462257	0.267282	0.29	0.185	1
SERINC3	0.0467702	0.366752	0.5	0.449	1
APLP2	0.0476987	0.367927	0.548	0.525	1
PRPF8	0.0484824	0.383913	0.339	0.244	1
GYPC	0.048737	0.521501	0.452	0.376	1
ARID5B	0.049158	0.387723	0.403	0.294	1
RMND5A	0.0495302	0.31628	0.226	0.141	1
CCDC82	0.0497467	0.307288	0.323	0.221	1
ECH1	0.0503404	0.563884	0.532	0.461	1
RNF14	0.05049	0.342467	0.21	0.126	1
WNK1	0.0507496	0.448862	0.419	0.328	1
CARD16	0.0508092	0.409948	0.419	0.322	1
TCF12	0.0517042	0.333761	0.258	0.171	1
MYADM	0.052611	-0.29515	0.242	0.332	1
TNFRSF14	0.0528973	0.332337	0.323	0.227	1
MAGEF1	0.0530125	0.276489	0.177	0.107	1
IER3IP1	0.0530908	0.337713	0.226	0.141	1
HOMER3	0.0531254	0.433805	0.129	0.07	1
PRPS2	0.0534616	0.477707	0.177	0.103	1
UBR3	0.0543646	0.321718	0.194	0.118	1
PPM1F	0.0546566	0.359	0.29	0.196	1
FAM114A1	0.055604	0.277124	0.323	0.22	1
TNRC6A	0.0563122	0.330165	0.339	0.245	1
RMND5B	0.0567068	0.299317	0.177	0.105	1
FZD4	0.0567586	0.301068	0.339	0.252	1
SF3B1	0.0579161	0.393605	0.516	0.466	1
LBH	0.0586981	0.333247	0.242	0.15	1
ABHD13	0.0590935	0.35013	0.194	0.112	1
EIF2B3	0.0611722	0.291491	0.145	0.079	1
PARP4	0.0624547	0.280783	0.161	0.09	1
INSR	0.0624557	0.285778	0.387	0.284	1
NCOA3	0.0631692	0.332311	0.323	0.223	1
ZNF493	0.0651287	0.250742	0.194	0.117	1
KIF1B	0.0668602	0.279921	0.226	0.151	1
PTK2	0.0672568	0.331185	0.355	0.264	1
APOL6	0.0674213	0.260546	0.29	0.201	1
PRPF4B	0.0675413	0.356839	0.484	0.378	1
BCAR1	0.0684817	0.470737	0.339	0.265	1
MIEF1	0.0685408	0.251396	0.161	0.092	1
CHD4	0.0688353	0.366589	0.419	0.33	1
CAMK2D	0.0691376	0.315114	0.113	0.058	1
ZDHHC5	0.0697787	0.31683	0.129	0.071	1
TMEM248	0.0698106	0.299553	0.339	0.24	1
CNPPD1	0.0700139	0.317778	0.242	0.159	1
ANXA11	0.0701191	0.44719	0.435	0.362	1
NARS	0.070312	0.344989	0.403	0.306	1
NDEL1	0.0743986	0.313275	0.21	0.131	1
C1orf115	0.0744498	0.502739	0.581	0.626	1
SLMAP	0.0746928	0.379383	0.21	0.132	1
PCNX1	0.0747985	0.30179	0.242	0.163	1
HNRNPU	0.0762784	0.418488	0.597	0.592	1
RBMS3	0.0782969	0.37653	0.355	0.261	1
UBR2	0.0797403	0.291375	0.226	0.146	1
ENPP2	0.0802746	0.255103	0.194	0.12	1
AKAP13	0.0805607	0.414207	0.339	0.236	1
LRP10	0.0809253	0.390389	0.403	0.33	1
OSBPL8	0.0818718	0.347485	0.435	0.351	1
PLS3	0.0827728	0.47872	0.548	0.544	1
TAPBP	0.0842203	0.337353	0.484	0.459	1
LMO2	0.0845894	0.452101	0.677	0.629	1
UQCC2	0.085314	0.393815	0.323	0.233	1
MSN	0.0859649	0.383577	0.548	0.622	1
LIMS1	0.0891882	0.395214	0.71	0.737	1
GSPT1	0.0903922	0.278044	0.339	0.242	1
TESC	0.0917207	0.439118	0.387	0.287	1
VPS26A	0.0922304	0.498033	0.355	0.273	1
MYH9	0.0926581	0.387371	0.581	0.671	1
DPYSL3	0.0932055	0.354426	0.435	0.378	1
AHCTF1	0.0933588	0.28505	0.242	0.169	1
PPP1CB	0.0944723	0.418889	0.468	0.365	1
TFPI	0.0953584	0.443352	0.177	0.325	1
COG3	0.0964857	0.266395	0.113	0.063	1
SLC25A3	0.0984332	0.307966	0.726	0.823	1
APBB1	0.100413	0.25355	0.194	0.124	1
TLE1	0.100482	0.380965	0.306	0.231	1
ZNF626	0.100987	0.467223	0.145	0.088	1
LRCH3	0.101013	0.305444	0.21	0.141	1
COPZ2	0.102809	0.347746	0.161	0.098	1
XRN1	0.103057	0.365426	0.242	0.162	1
EML1	0.103359	0.263236	0.29	0.209	1
NRGN	0.103666	0.275665	0.323	0.229	1
NUPL2	0.107784	0.28961	0.194	0.128	1
PAFAH1B1	0.108146	0.347258	0.371	0.298	1
SUSD3	0.108342	0.297884	0.194	0.128	1
TTF1	0.109976	0.38088	0.306	0.238	1
SF3A3	0.110836	0.33745	0.306	0.235	1
CACUL1	0.111432	0.305895	0.306	0.231	1
LAMB2	0.111939	0.275377	0.403	0.339	1
PAK2	0.112863	0.364698	0.435	0.391	1
DHRS3	0.113244	0.286856	0.371	0.292	1
CAMSAP2	0.11325	0.310958	0.306	0.231	1
SF3B4	0.114527	0.28149	0.242	0.172	1
MAP2	0.114553	0.270934	0.306	0.233	1
PRKDC	0.115715	0.252374	0.306	0.23	1
ZCCHC3	0.116433	0.267794	0.21	0.138	1
SLC38A2	0.118707	0.416613	0.403	0.346	1
RAB18	0.120136	0.373452	0.387	0.307	1
SASH1	0.121036	0.338427	0.484	0.417	1
LONP2	0.122355	0.26521	0.339	0.25	1
FNDC3A	0.123782	0.270894	0.274	0.199	1
DAAM1	0.124643	0.379674	0.323	0.245	1
SMARCC2	0.125597	0.250362	0.355	0.279	1
TMOD3	0.126706	0.338788	0.516	0.494	1
GNG12	0.131293	0.402053	0.371	0.294	1
MGST3	0.13281	0.314892	0.71	0.766	1
ACTR3	0.135819	0.344068	0.484	0.395	1
ITGA6	0.13689	0.564535	0.484	0.546	1
NAP1L4	0.13735	0.297645	0.339	0.269	1
CSNK1G3	0.139078	0.303179	0.242	0.172	1
NDUFB2	0.139496	0.468509	0.597	0.592	1
PQLC3	0.1399	0.38372	0.242	0.175	1
IFNGR2	0.14013	0.362721	0.242	0.174	1
NCOA1	0.140414	0.488742	0.306	0.231	1
PSMD2	0.141749	0.335865	0.403	0.314	1
GRHPR	0.142339	0.302961	0.419	0.341	1
PLPP3	0.144173	0.277283	0.387	0.308	1
ADD1	0.146238	0.478976	0.516	0.465	1
FNBP1L	0.14774	0.468942	0.371	0.329	1
NFATC2IP	0.148784	0.322217	0.306	0.233	1
TRIM8	0.149805	0.255868	0.226	0.157	1
EBPL	0.149823	0.493458	0.532	0.494	1
KDR	0.150107	0.594823	0.468	0.48	1
C12orf75	0.152502	0.424187	0.258	0.184	1
ARHGEF12	0.154496	0.320161	0.403	0.346	1
ECHS1	0.15489	0.387271	0.468	0.402	1
NR2F2	0.155297	0.290763	0.306	0.456	1
YY1	0.155657	0.372324	0.516	0.499	1
ZC3H6	0.156543	0.268885	0.274	0.209	1
VPS41	0.156802	0.258837	0.161	0.107	1
TNRC18	0.157061	0.253312	0.145	0.091	1
TBC1D20	0.159105	0.274672	0.194	0.126	1
SCAMP2	0.161475	0.321737	0.258	0.194	1
TGFB1I1	0.162093	0.308614	0.355	0.282	1
UBE2R2	0.162648	0.405808	0.468	0.402	1
HNRNPH1	0.162769	0.469174	0.516	0.502	1
SH3BP4	0.164722	0.278519	0.258	0.189	1
MIER1	0.166616	0.265478	0.339	0.285	1
ZNF148	0.166755	0.285044	0.355	0.288	1
ZNF576	0.169156	0.302156	0.161	0.108	1
EIF4G2	0.169657	0.274142	0.661	0.632	1
ZNF644	0.169721	0.377152	0.306	0.239	1
KLF6	0.169904	0.251623	0.468	0.597	1
DLD	0.173817	0.302153	0.226	0.164	1
TLK1	0.17407	0.263055	0.355	0.286	1
ZNF451	0.174097	0.260355	0.226	0.16	1
ITGAV	0.17449	0.267916	0.161	0.104	1
RBPMS	0.176275	0.256323	0.371	0.3	1
BNIP2	0.17711	0.373744	0.516	0.445	1
ANAPC13	0.179596	0.403591	0.387	0.317	1
NXN	0.179951	0.31358	0.339	0.267	1
RNMT	0.180849	0.278016	0.323	0.247	1
PTEN	0.182002	0.383891	0.323	0.255	1
UBE2H	0.182424	0.36386	0.371	0.29	1
HADHB	0.183092	0.321324	0.484	0.446	1
PDCD2	0.189924	0.31065	0.355	0.282	1
TRIM2	0.192637	0.270948	0.226	0.165	1
IQGAP1	0.196597	0.376281	0.468	0.477	1
SAV1	0.19741	0.348259	0.403	0.372	1
BEX1	0.201318	0.316908	0.129	0.083	1
DEGS1	0.202987	0.273041	0.274	0.206	1
CTHRC1	0.205596	0.32996	0.419	0.349	1
KDM6B	0.206746	0.254276	0.226	0.168	1
ACTR2	0.206849	0.299514	0.435	0.376	1
SYNJ2BP	0.207238	0.357859	0.306	0.24	1
CAT	0.209222	0.259752	0.29	0.229	1
GAMT	0.209515	0.437827	0.161	0.116	1
EMCN	0.213107	0.314898	0.597	0.702	1
WASHC4	0.213613	0.271331	0.274	0.215	1
EIF2AK1	0.215458	0.319425	0.274	0.204	1
TRIQK	0.216525	0.264903	0.226	0.166	1
MDK	0.218056	0.274124	0.435	0.354	1
TMED10	0.219191	0.254082	0.516	0.472	1
ISYNA1	0.219882	0.283714	0.403	0.327	1
FABP5	0.22051	0.593232	0.161	0.266	1
CTNNAL1	0.22125	0.387455	0.629	0.702	1
BFAR	0.224614	0.303243	0.371	0.296	1
PPP3R1	0.225097	0.28011	0.145	0.103	1
SFPQ	0.227016	0.401183	0.613	0.639	1
VAT1	0.230406	0.362885	0.419	0.375	1
EXOC3L1	0.230955	0.282368	0.226	0.165	1
CTSH	0.239598	0.279065	0.435	0.46	1
TXLNA	0.240332	0.358236	0.177	0.129	1
FBXO21	0.24502	0.314916	0.468	0.428	1
TSPAN2	0.250623	0.42129	0.161	0.114	1
SNX2	0.252158	0.295977	0.355	0.295	1
TGOLN2	0.254917	0.346159	0.435	0.415	1
ENDOD1	0.256742	0.3181	0.21	0.161	1
AP2A2	0.256956	0.306179	0.226	0.174	1
EFCAB14	0.257476	0.334594	0.355	0.307	1
JAK1	0.261542	0.345007	0.5	0.49	1
LAYN	0.261578	0.307195	0.435	0.394	1
ABHD14B	0.2629	0.292896	0.371	0.309	1
BTBD1	0.271884	0.33748	0.129	0.091	1
TSPYL1	0.279142	0.35881	0.29	0.226	1
NRP2	0.279738	0.403263	0.403	0.37	1
CTNNA1	0.280476	0.32404	0.5	0.47	1
RUFY3	0.280693	0.27392	0.226	0.186	1
STX17	0.282026	0.370706	0.21	0.163	1
MZT2B	0.284869	0.280652	0.565	0.659	1
THUMPD2	0.286109	0.265863	0.161	0.12	1
RASAL2	0.288625	0.418527	0.403	0.382	1
CRIM1	0.290388	0.315839	0.452	0.406	1
PKM	0.290798	0.281092	0.581	0.614	1
EHD2	0.292594	0.290464	0.339	0.277	1
SHISA4	0.293351	0.289741	0.129	0.182	1
ARHGAP21	0.293748	0.317452	0.161	0.123	1
RFLNB	0.300635	0.457942	0.323	0.307	1
SYNE2	0.30068	0.28775	0.613	0.73	1
MYO5C	0.302983	0.331203	0.355	0.321	1
NCKAP1	0.307227	0.255853	0.403	0.36	1
SYNCRIP	0.308828	0.271606	0.419	0.368	1
STAG2	0.310141	0.274562	0.306	0.26	1
SECISBP2L	0.312165	0.251753	0.242	0.204	1
SLC39A3	0.312476	0.328914	0.194	0.148	1
AP2M1	0.316347	0.324103	0.677	0.689	1
FAM200B	0.316493	0.298716	0.306	0.257	1
AP1B1	0.319994	0.30046	0.145	0.112	1
HNRNPH3	0.320074	0.396164	0.452	0.462	1
ABHD6	0.320607	0.345217	0.274	0.22	1
TMEM159	0.323157	0.333088	0.161	0.119	1
UBE2E3	0.325022	0.332866	0.435	0.401	1
ETS2	0.328207	0.33185	0.613	0.682	1
SMAD5	0.329622	0.323005	0.355	0.313	1
WDR82	0.333094	0.293206	0.29	0.252	1
IQGAP2	0.334823	0.367355	0.129	0.096	1
FDFT1	0.335876	0.278585	0.29	0.247	1
BBX	0.337174	0.346837	0.5	0.476	1
YWHAH	0.340089	0.42873	0.516	0.494	1
TNS1	0.341566	0.251991	0.339	0.293	1
ARMCX3	0.343391	0.27134	0.355	0.306	1
EPS15	0.34393	0.365266	0.226	0.193	1
FLT1	0.344473	0.362152	0.468	0.546	1
RGS2	0.344629	0.296002	0.161	0.236	1
LTC4S	0.344786	0.309551	0.387	0.354	1
ZYX	0.344842	0.253956	0.242	0.201	1
GJA1	0.35155	0.29694	0.145	0.118	1
PLEKHJ1	0.351865	0.264126	0.242	0.198	1
TUBA1A	0.352895	0.465351	0.645	0.651	1
KIF17	0.357792	0.263865	0.306	0.371	1
FADS1	0.360629	0.257739	0.161	0.129	1
RALY	0.36148	0.309956	0.387	0.453	1
TSR2	0.374872	0.292794	0.419	0.373	1
DGKE	0.378851	0.393036	0.387	0.391	1
SCAF11	0.382786	0.311086	0.532	0.562	1
CAST	0.384112	0.456224	0.581	0.652	1
NES	0.384486	0.505314	0.5	0.59	1
THRAP3	0.385042	0.255606	0.516	0.494	1
SPIDR	0.385995	0.325377	0.145	0.115	1
PNPT1	0.392236	0.290527	0.145	0.117	1
DOCK9	0.394108	0.332349	0.419	0.403	1
RB1CC1	0.394785	0.404066	0.323	0.291	1
FXR1	0.395052	0.336838	0.419	0.382	1
ZDHHC24	0.396371	0.260758	0.177	0.142	1
SMAD1	0.399053	0.252414	0.371	0.328	1
DYNLT1	0.399347	0.467995	0.452	0.415	1
KLC1	0.400218	0.288127	0.387	0.343	1
PSMD8	0.409009	0.366039	0.5	0.517	1
BAZ1B	0.409443	0.31389	0.323	0.274	1
PHF6	0.41189	0.252305	0.161	0.126	1
RRP36	0.4123	0.298909	0.194	0.159	1
TMF1	0.420164	0.262958	0.274	0.233	1
NDUFA1	0.429067	0.322018	0.565	0.625	1
FAM50A	0.429593	0.254203	0.242	0.293	1
PCM1	0.437146	0.26713	0.435	0.4	1
ACADM	0.449606	0.278964	0.29	0.242	1
CREG1	0.456489	0.26954	0.194	0.156	1
UBTD1	0.458304	0.254076	0.113	0.088	1
NDUFB7	0.459354	0.36687	0.581	0.63	1
YTHDC2	0.470824	0.288891	0.177	0.152	1
PRKAR2A	0.47489	0.285762	0.258	0.225	1
GNAI3	0.474967	0.320188	0.355	0.302	1
GATAD2A	0.478227	0.260702	0.177	0.149	1
SLC50A1	0.479221	0.257938	0.323	0.293	1
RNF130	0.482703	0.34628	0.274	0.262	1
NSRP1	0.483558	0.289923	0.452	0.451	1
PRPSAP2	0.483692	0.282596	0.129	0.105	1
SMCO4	0.48662	0.297388	0.194	0.159	1
COMMD2	0.488127	0.2953	0.371	0.343	1
RUFY1	0.488999	0.378332	0.194	0.164	1
PNPLA4	0.489667	0.250951	0.113	0.089	1
MAGEH1	0.491825	0.281823	0.29	0.25	1
BNIP3L	0.492777	0.258932	0.387	0.468	1
PMP22	0.495741	0.28068	0.194	0.24	1
NDUFS3	0.499934	0.347794	0.435	0.381	1
VPS36	0.500176	0.281734	0.323	0.305	1
PDCD10	0.50213	0.268851	0.371	0.349	1
NCOA7	0.516557	0.3602	0.435	0.475	1
SYNE1	0.519305	0.575337	0.419	0.51	1
FLNA	0.525177	0.365228	0.435	0.46	1
PEBP1	0.526092	0.3165	0.677	0.746	1
MOCS2	0.527687	0.310177	0.21	0.24	1
XRN2	0.532119	0.335496	0.403	0.374	1
RFTN1	0.534253	0.319619	0.258	0.244	1
ZC3H13	0.53722	0.338486	0.387	0.379	1
MID1IP1	0.538554	0.274172	0.145	0.125	1
CCDC80	0.552568	0.354102	0.177	0.164	1
COMMD3	0.559005	0.374646	0.29	0.267	1
OSBPL1A	0.55938	0.275643	0.435	0.449	1
CNST	0.561398	0.424946	0.129	0.107	1
NDUFB11	0.56251	0.436041	0.532	0.555	1
PRDX4	0.566694	0.29845	0.371	0.421	1
WBP2	0.567387	0.319624	0.435	0.404	1
AP2B1	0.56808	0.269207	0.339	0.289	1
SYAP1	0.575773	0.253691	0.242	0.211	1
DEAF1	0.580126	0.284051	0.226	0.193	1
CYB5A	0.580138	0.291307	0.452	0.544	1
TMEM204	0.584965	0.300628	0.532	0.578	1
PUS7L	0.585043	0.258909	0.177	0.148	1
LCN6	0.587737	-0.460592	0.306	0.281	1
CFD	0.589994	0.351534	0.161	0.145	1
RAB5A	0.595627	0.341197	0.323	0.317	1
XRCC5	0.598022	0.362537	0.516	0.578	1
EVI5	0.601009	0.360452	0.161	0.146	1
GSTO1	0.607702	0.258456	0.419	0.476	1
RRAGA	0.612028	0.262315	0.484	0.49	1
TCEAL8	0.612563	0.386133	0.468	0.51	1
TRAPPC12	0.62062	0.296032	0.161	0.141	1
VAMP3	0.625513	0.384831	0.419	0.436	1
CAPN2	0.631729	0.261741	0.597	0.702	1
SNRPD3	0.635919	0.327771	0.419	0.414	1
PRNP	0.651158	0.305244	0.226	0.202	1
SUMO3	0.652668	0.30782	0.435	0.517	1
TBCB	0.658203	0.310459	0.565	0.55	1
YWHAG	0.664378	0.250262	0.242	0.233	1
HAT1	0.667453	0.257605	0.274	0.248	1
CCDC69	0.67839	0.379524	0.403	0.426	1
AZIN1	0.684175	0.27824	0.145	0.132	1
ASH1L	0.694556	0.25622	0.403	0.405	1
MAPK1IP1L	0.695074	0.326939	0.323	0.307	1
ZNF672	0.701895	0.333599	0.081	0.102	1
RAB4A	0.70296	0.287437	0.29	0.267	1
PPM1A	0.704838	0.392198	0.194	0.18	1
NCK1	0.705272	0.270413	0.468	0.489	1
MTMR14	0.706245	0.365381	0.145	0.135	1
BTN3A2	0.708534	0.344929	0.355	0.336	1
COX6C	0.708896	0.27577	0.742	0.832	1
ADPRHL2	0.709339	0.263962	0.113	0.132	1
PDLIM2	0.716429	0.4117	0.371	0.398	1
AK4	0.716715	0.269804	0.113	0.104	1
CLNS1A	0.725351	0.27882	0.323	0.355	1
RTN4	0.733377	0.29045	0.548	0.624	1
RAB34	0.739847	0.296286	0.419	0.428	1
SLC12A2	0.741322	0.300316	0.129	0.118	1
PGRMC1	0.744451	0.257701	0.5	0.517	1
PTPRM	0.744815	0.250938	0.339	0.332	1
SNX12	0.753191	0.250156	0.145	0.137	1
RNF144B	0.760039	0.2949	0.129	0.117	1
TPM3	0.760154	0.280836	0.629	0.694	1
HEBP2	0.781783	0.384864	0.355	0.35	1
OSBPL10	0.782916	0.273574	0.129	0.119	1
NDFIP1	0.786889	0.301664	0.435	0.436	1
ARPP19	0.787429	0.290912	0.323	0.336	1
PLAC9	0.80898	0.331993	0.161	0.179	1
CDC42EP4	0.818977	0.365693	0.371	0.417	1
ENOPH1	0.827898	0.251761	0.177	0.17	1
MPC2	0.834643	0.269311	0.403	0.413	1
SHOC2	0.843221	0.281123	0.274	0.283	1
RNASEH2C	0.84768	0.262121	0.339	0.388	1
CBR1	0.85283	0.298174	0.129	0.129	1
PMPCB	0.853217	0.276154	0.323	0.335	1
CYBA	0.857052	0.264157	0.339	0.334	1
ANKRD12	0.869847	0.278526	0.516	0.566	1
HSF1	0.876253	0.337107	0.306	0.327	1
NDUFA3	0.88018	0.28995	0.387	0.413	1
PTBP3	0.887251	0.257666	0.194	0.193	1
STMN1	0.888363	0.328998	0.29	0.339	1
GPM6B	0.892076	0.393006	0.145	0.146	1
RBBP7	0.896166	0.292944	0.339	0.351	1
TRAM1	0.905691	0.250077	0.403	0.434	1
GLUL	0.912787	0.259631	0.581	0.681	1
DNAJC8	0.915387	0.351536	0.484	0.517	1
S100A11	0.928628	0.307475	0.677	0.841	1
CDKN2D	0.930321	0.257613	0.145	0.144	1
EPHA4	0.94943	0.274133	0.242	0.26	1
CCDC25	0.949881	0.296772	0.323	0.335	1
MARCKS	0.960447	0.437057	0.468	0.526	1
AAK1	0.961764	0.253581	0.274	0.274	1
DYNLL2	0.962354	0.324503	0.177	0.187	1
NDRG2	0.973247	0.434716	0.371	0.382	1
PPP2R2A	0.974261	0.270343	0.339	0.365	1
ESF1	0.991787	0.404313	0.258	0.268	1
CSRP1	0.998111	0.289418	0.5	0.528	1

## Sheet: MCR
# MCR cells - DGE iGCA testis vs adult testis from GSE112013 and GSE124263
GeneID	p_val	avg_logFC	pct.1	pct.2	p_val_adj
MT-RNR2	2.09434e-210	5.51124	0.996	0	8.92105e-206
MT-RNR1	2.11163e-209	4.24502	0.993	0	8.99469e-205
RP5-857K21.10	6.23979e-151	2.77915	0.762	0	2.6579e-146
MTATP6P1	2.45323e-37	2.57849	0.212	0	1.04498e-32
HLA-DRB6	1.64795e-163	2.48906	0.814	0	7.01962e-159
RPL6	1.59563e-146	2.48404	0.743	0	6.79673e-142
MT-ND6	9.78081e-105	2.42933	0.807	0.176	4.16623e-100
ATP5E	4.01698e-136	2.29092	0.699	0	1.71107e-131
RP5-857K21.8	1.46061e-139	1.98966	0.714	0	6.2216e-135
GGTA1P	3.61545e-167	1.83669	0.829	0	1.54004e-162
SEPP1	5.61585e-90	1.80762	0.487	0	2.39213e-85
INSL3	8.93552e-126	1.7433	0.892	0.118	3.80618e-121
PDK4	2.20541e-37	1.65557	0.55	0.179	9.39415e-33
A2M	1.51294e-82	1.54404	0.84	0.285	6.44453e-78
GSTA1	4.67854e-108	1.52775	0.71	0.051	1.99287e-103
CCL4L2	2.11128e-26	1.52585	0.528	0.228	8.99319e-22
DAB2	1.28246e-38	1.49067	0.706	0.348	5.46276e-34
ATP5G2	5.44018e-112	1.46322	0.591	0	2.3173e-107
AC011816.4	3.60283e-107	1.45308	0.569	0	1.53466e-102
C3	7.61727e-65	1.44521	0.599	0.11	3.24465e-60
ATP5L	5.57202e-121	1.42977	0.632	0	2.37346e-116
RPL13P12	4.01696e-136	1.42919	0.699	0	1.71107e-131
SLC40A1	6.12839e-53	1.39256	0.636	0.173	2.61045e-48
SLC1A3	3.23922e-43	1.35753	0.61	0.217	1.37978e-38
LGMN	7.01454e-20	1.33833	0.271	0.065	2.98791e-15
CCL3L3	2.15766e-31	1.31518	0.465	0.122	9.19078e-27
RNASE1	0.00237861	1.28547	0.639	0.622	1
SNHG6	2.67856e-124	1.25803	0.647	0	1.14096e-119
RNASEK	2.63811e-95	1.2427	0.725	0.091	1.12373e-90
MAF	3.28443e-35	1.2131	0.74	0.407	1.39903e-30
LRRC75A-AS1	5.61585e-90	1.17169	0.487	0	2.39213e-85
RP11-591N1.1	3.7074e-83	1.1341	0.454	0	1.5792e-78
RPL9P9	8.08594e-94	1.12405	0.506	0	3.44429e-89
CXCL12	2.39878e-57	1.10372	0.576	0.113	1.02178e-52
GLTSCR2	1.06583e-97	1.10115	0.524	0	4.53999e-93
MS4A7	8.36509e-35	1.09482	0.874	0.673	3.56319e-30
USMG5	3.84006e-96	1.09464	0.517	0	1.63571e-91
MT-ND3	8.63232e-101	1.07485	0.996	0.989	3.67702e-96
LILRB5	9.16479e-43	1.0659	0.29	0.014	3.90383e-38
MRC1	1.02864e-24	1.06044	0.595	0.3	4.38161e-20
RP4-681N20.1	2.03877e-85	1.04978	0.465	0	8.68435e-81
ATP5D	3.25968e-89	1.02471	0.483	0	1.38849e-84
STAB1	1.33789e-24	1.01365	0.558	0.252	5.69887e-20
MT-CYB	2.00871e-100	0.993739	1	1	8.55632e-96
RF00003	6.53688e-81	0.990653	0.442	0	2.78445e-76
FTLP3	4.7963e-34	0.986486	0.193	0	2.04303e-29
C19orf60	3.25973e-89	0.981046	0.483	0	1.38851e-84
ATP5G3	6.2433e-87	0.978453	0.472	0	2.6594e-82
TNFAIP2	9.38196e-42	0.974746	0.639	0.202	3.99634e-37
RNF213	2.03878e-85	0.970206	0.465	0	8.68438e-81
GYPC	1.60169e-46	0.967179	0.639	0.183	6.82258e-42
FOLR2	1.28241e-26	0.959222	0.658	0.352	5.46255e-22
F13A1	4.59817e-15	0.943057	0.74	0.569	1.95864e-10
MT-ND4L	5.53607e-45	0.942595	0.87	0.549	2.35814e-40
HBB	1.15904e-84	0.937333	0.461	0	4.93704e-80
CCL8	3.71728e-19	0.932528	0.134	0.007	1.58341e-14
SLCO2B1	7.33995e-29	0.92949	0.662	0.33	3.12653e-24
MT-ATP6	1.40223e-98	0.923573	0.996	0.996	5.97292e-94
RP11-234A1.1	4.65913e-72	0.905519	0.398	0	1.9846e-67
ATPIF1	1.16973e-81	0.893398	0.446	0	4.9826e-77
ADAP2	9.49488e-28	0.889869	0.743	0.417	4.04444e-23
C14orf2	1.15904e-84	0.889617	0.461	0	4.93704e-80
MDM2	3.64948e-34	0.883288	0.368	0.066	1.55453e-29
ATP5H	1.11778e-78	0.881399	0.431	0	4.76129e-74
RP11-818F20.1	1.61202e-73	0.878993	0.405	0	6.86656e-69
ATP5C1	1.85402e-76	0.878331	0.42	0	7.89738e-72
SNHG5	3.25975e-89	0.875321	0.483	0	1.38852e-84
CPM	5.68752e-28	0.87109	0.621	0.27	2.42266e-23
PGLS	1.01184e-75	0.865642	0.416	0	4.31003e-71
MT-ND5	6.39868e-69	0.862468	0.955	0.926	2.72558e-64
ATP5B	3.64061e-80	0.855745	0.439	0	1.55075e-75
FAM46A	2.98356e-74	0.851718	0.409	0	1.27088e-69
C19orf43	1.11777e-78	0.849566	0.431	0	4.76126e-74
MT-CO3	7.16331e-86	0.848407	1	1	3.05128e-81
MT-ND1	5.93567e-82	0.848275	1	1	2.52836e-77
RP11-490G8.1	1.85402e-76	0.840443	0.42	0	7.89738e-72
ATP5J	2.03877e-85	0.838181	0.465	0	8.68435e-81
ATP5A1	1.11778e-78	0.837656	0.431	0	4.76128e-74
GAS5	5.61583e-90	0.837071	0.487	0	2.39212e-85
CTD-2353F22.2	7.18267e-60	0.834033	0.335	0	3.05953e-55
CIITA	9.24721e-53	0.83311	0.565	0.111	3.93894e-48
KIAA1551	1.32886e-70	0.827599	0.39	0	5.66041e-66
PARP14	1.21068e-31	0.826228	0.621	0.245	5.15703e-27
LTC4S	6.77934e-36	0.817919	0.643	0.237	2.88773e-31
AL162151.1	2.49236e-71	0.81407	0.394	0	1.06165e-66
DST	1.98869e-40	0.812544	0.584	0.177	8.47101e-36
MAN1A1	8.37714e-23	0.810663	0.461	0.166	3.56833e-18
DCN	6.29288e-20	0.808887	0.387	0.12	2.68052e-15
AC016739.2	2.49236e-71	0.804558	0.394	0	1.06165e-66
PER1	8.68076e-73	0.796909	0.401	0	3.69766e-68
CD84	3.81351e-34	0.784733	0.677	0.279	1.6244e-29
CLEC3B	1.38213e-37	0.780172	0.271	0.015	5.88732e-33
MARCKS	7.9719e-31	0.776282	0.881	0.707	3.39571e-26
SFMBT2	8.01439e-48	0.77241	0.413	0.047	3.41381e-43
CYBB	1.01498e-29	0.768333	0.773	0.45	4.3234e-25
RP11-320L13.2	1.03907e-67	0.767804	0.375	0	4.42601e-63
NRP1	8.60142e-26	0.759698	0.405	0.118	3.66386e-21
LYVE1	0.000133978	0.755489	0.279	0.187	1
NAPSB	3.91257e-50	0.753086	0.283	0	1.6666e-45
FAM105A	7.06174e-70	0.7488	0.387	0	3.00802e-65
ATP5O	2.49235e-71	0.748529	0.394	0	1.06164e-66
TREM2	6.23004e-24	0.746204	0.532	0.224	2.65375e-19
MGAT4A	4.92322e-30	0.744097	0.584	0.226	2.09709e-25
WASF2	2.07484e-32	0.734875	0.773	0.42	8.83798e-28
MYEOV2	3.74039e-69	0.730451	0.383	0	1.59325e-64
WWP1	1.60037e-22	0.729802	0.323	0.081	6.81692e-18
DDX17	1.6312e-28	0.725298	0.758	0.476	6.94825e-24
RF00017	4.77668e-93	0.724332	0.502	0	2.03467e-88
RP13-49I15.5	2.11717e-47	0.723805	0.268	0	9.01832e-43
C14orf166	3.74039e-69	0.721321	0.383	0	1.59325e-64
MT-ND4	1.18261e-79	0.716493	0.996	1	5.03743e-75
CLU	2.87383e-27	0.715915	0.398	0.099	1.22414e-22
ATP5F1	2.49236e-71	0.714269	0.394	0	1.06165e-66
GNAS	2.68331e-27	0.713838	0.859	0.669	1.14298e-22
ITPR2	9.84398e-30	0.710743	0.506	0.157	4.19314e-25
PSAP	4.15614e-30	0.709494	0.929	0.935	1.77035e-25
AC243919.1	9.74395e-33	0.705052	0.186	0	4.15053e-28
NCKAP1L	7.26576e-34	0.704483	0.643	0.257	3.09492e-29
EGFL7	1.51865e-30	0.70325	0.32	0.051	6.46884e-26
LINC00493	2.49236e-71	0.700645	0.394	0	1.06165e-66
DLK1	2.15365e-29	0.700067	0.29	0.039	9.17371e-25
EGR2	3.62283e-18	0.698652	0.498	0.224	1.54318e-13
VPS13C	5.3914e-30	0.696635	0.628	0.265	2.29652e-25
PAQR3	3.67717e-55	0.690095	0.383	0.021	1.56633e-50
NCOA4	3.77208e-26	0.688402	0.625	0.281	1.60675e-21
RP11-349A22.5	2.05987e-63	0.686644	0.353	0	8.77423e-59
PTGER4	5.11929e-29	0.686313	0.543	0.193	2.18061e-24
C8orf59	5.44973e-67	0.684837	0.372	0	2.32137e-62
GOLGB1	4.18863e-27	0.682488	0.565	0.223	1.78419e-22
MAFB	2.71247e-15	0.682076	0.807	0.74	1.1554e-10
HLA-DOA	5.03502e-42	0.679876	0.55	0.129	2.14472e-37
CECR1	1.83464e-58	0.674208	0.327	0	7.81485e-54
ATP5J2	2.77641e-61	0.672503	0.342	0	1.18264e-56
FGL2	1.0196e-20	0.670527	0.781	0.622	4.34308e-16
NR4A3	4.32725e-25	0.668017	0.279	0.048	1.84323e-20
AC090937.2	1.41442e-60	0.666259	0.338	0	6.02486e-56
C7	8.81264e-17	0.665458	0.164	0.022	3.75383e-12
MS4A4A	9.12712e-13	0.664758	0.613	0.385	3.88779e-08
GPR155	2.97613e-23	0.662933	0.509	0.197	1.26771e-18
CD4	1.83652e-24	0.658204	0.647	0.312	7.82284e-20
RP11-864N7.2	5.72377e-55	0.653427	0.309	0	2.4381e-50
CTD-3014M21.1	1.15237e-55	0.653035	0.312	0	4.90862e-51
RTFDC1	3.99174e-64	0.652215	0.357	0	1.70032e-59
ALDH1A1	4.62514e-39	0.651688	0.405	0.065	1.97012e-34
CD36	1.27573e-18	0.651334	0.164	0.018	5.43409e-14
CLTC	3.44376e-29	0.649936	0.613	0.238	1.4669e-24
MGEA5	2.77641e-61	0.648818	0.342	0	1.18264e-56
HLA-E	3.16326e-43	0.642578	0.967	0.924	1.34742e-38
MPEG1	1.44863e-21	0.641715	0.58	0.268	6.1706e-17
SORL1	8.62668e-19	0.635526	0.572	0.297	3.67462e-14
C14orf156	7.18267e-60	0.631276	0.335	0	3.05953e-55
CFLAR	2.77352e-24	0.6312	0.68	0.333	1.18141e-19
BOD1L1	1.98596e-28	0.627271	0.561	0.195	8.45938e-24
IQGAP2	9.42832e-23	0.626937	0.561	0.256	4.01609e-18
RP11-889L3.1	1.41441e-60	0.624496	0.338	0	6.02484e-56
MT-CO1	7.19358e-73	0.62054	0.993	1	3.06418e-68
TLR4	3.13019e-27	0.620386	0.416	0.113	1.33334e-22
HLA-DQA2	6.23847e-18	0.616571	0.766	0.483	2.65734e-13
SRRM2	1.01668e-23	0.615364	0.777	0.48	4.33067e-19
RGL1	4.22552e-33	0.615306	0.349	0.055	1.7999e-28
LRP1	1.1312e-22	0.614958	0.543	0.242	4.81844e-18
CTSZ	4.43161e-23	0.614699	0.836	0.611	1.88769e-18
MYO5A	1.24767e-22	0.614156	0.446	0.153	5.31456e-18
FAM96B	4.62714e-57	0.607786	0.32	0	1.97097e-52
ZCCHC11	9.15721e-49	0.606833	0.275	0	3.9006e-44
AC004453.8	3.3767e-52	0.60545	0.294	0	1.43834e-47
SELENOP	6.45204e-06	0.605312	0.164	0.341	0.274831
SEP15	9.22825e-58	0.599983	0.323	0	3.93087e-53
IFITM1	4.27506e-12	0.598521	0.223	0.072	1.82101e-07
GATAD1	1.27965e-34	0.598168	0.561	0.164	5.4508e-30
EGR3	1.25363e-22	0.596729	0.286	0.059	5.33996e-18
SON	2.11575e-26	0.596718	0.822	0.561	9.01226e-22
WLS	4.83634e-21	0.595569	0.342	0.094	2.06009e-16
RPL26P19	1.05954e-62	0.593735	0.349	0	4.51322e-58
MT-CO2	9.38607e-69	0.593637	0.996	1	3.99809e-64
RP11-425L10.1	2.8341e-54	0.59283	0.305	0	1.20721e-49
CTSL	1.29121e-21	0.592805	0.572	0.259	5.50003e-17
HMHA1	1.41442e-60	0.592072	0.338	0	6.02486e-56
ZFHX3	2.55766e-22	0.591426	0.639	0.311	1.08946e-17
ANKRD12	4.3758e-20	0.589491	0.747	0.48	1.86392e-15
MERTK	1.51785e-22	0.587962	0.309	0.074	6.46542e-18
ADRBK2	2.11717e-47	0.583571	0.268	0	9.01832e-43
TAOK1	1.88837e-25	0.581879	0.468	0.15	8.0437e-21
AC069363.1	2.66956e-44	0.580538	0.257	0.001	1.13712e-39
MACF1	3.76574e-24	0.578747	0.476	0.158	1.60406e-19
HRH1	2.38824e-28	0.57836	0.197	0.01	1.0173e-23
OIP5-AS1	1.97465e-68	0.578075	0.379	0	8.41124e-64
C19orf10	9.22822e-58	0.576461	0.323	0	3.93085e-53
SIGLEC1	9.09926e-19	0.575975	0.316	0.091	3.87592e-14
RPL18AP3	1.7263e-29	0.575186	0.167	0	7.35334e-25
ZNF117	1.18974e-26	0.574756	0.42	0.116	5.06783e-22
SGMS1	2.55229e-23	0.572025	0.331	0.081	1.08717e-18
ASAH1	6.56867e-17	0.570843	0.736	0.464	2.79799e-12
QKI	1.55561e-22	0.564571	0.691	0.371	6.62627e-18
ADRBK1	4.40983e-48	0.563722	0.271	0	1.87841e-43
FTX	1.79414e-40	0.563184	0.375	0.05	7.64233e-36
RP11-884K10.5	1.15237e-55	0.561135	0.312	0	4.90862e-51
PLA2G16	6.88364e-53	0.560924	0.297	0	2.93215e-48
CTSD	5.77049e-25	0.560891	0.773	0.447	2.458e-20
ATP5G1	1.39892e-53	0.559828	0.301	0	5.95885e-49
DOCK4	2.54748e-27	0.558939	0.39	0.096	1.08512e-22
NFIA	1.9903e-18	0.558563	0.323	0.096	8.47788e-14
AL138785.1	6.52322e-27	0.55831	0.152	0	2.77863e-22
DBNDD2	3.99173e-64	0.556729	0.357	0	1.70032e-59
CADM1	4.74366e-28	0.555347	0.335	0.065	2.02061e-23
IL6ST	6.21442e-25	0.553053	0.446	0.138	2.64709e-20
CEBPD	3.1313e-17	0.552588	0.881	0.784	1.33381e-12
MEF2A	1.62041e-17	0.550009	0.732	0.487	6.90232e-13
HLA-DPA1	3.08942e-22	0.548434	0.978	0.99	1.31597e-17
ZCCHC6	5.16086e-44	0.547154	0.249	0	2.19832e-39
ITSN1	3.85495e-27	0.543021	0.349	0.073	1.64206e-22
B4GALT1	9.24512e-18	0.542179	0.405	0.153	3.93805e-13
NORAD	2.73722e-24	0.540461	0.509	0.188	1.16595e-19
FAM213A	2.3007e-45	0.540023	0.257	0	9.80008e-41
SCAF11	2.45842e-18	0.539802	0.717	0.44	1.04719e-13
GOLGA4	1.67861e-19	0.538411	0.48	0.197	7.15022e-15
RPL39P3	5.43247e-62	0.538255	0.346	0	2.31401e-57
PLXND1	7.92389e-32	0.537948	0.39	0.078	3.37526e-27
SNHG29	3.88899e-30	0.534448	0.171	0	1.65655e-25
HNRNPH1	4.26185e-19	0.531214	0.647	0.348	1.81538e-14
OAS1	1.89574e-49	0.529916	0.279	0	8.07508e-45
RF00019	6.16228e-78	0.529522	0.428	0	2.62488e-73
SPIDR	1.33387e-19	0.529406	0.375	0.124	5.68176e-15
CSF1R	1.17912e-16	0.528021	0.799	0.686	5.02257e-12
SFRP1	6.68121e-17	0.527003	0.167	0.023	2.84593e-12
HOMER3	1.57275e-30	0.526734	0.379	0.077	6.69927e-26
ZEB2	2.14658e-16	0.525714	0.788	0.58	9.14356e-12
TAB2	4.55646e-28	0.52352	0.42	0.105	1.94087e-23
RAP2B	7.98188e-19	0.523265	0.517	0.232	3.39996e-14
CD59	7.70656e-23	0.523211	0.431	0.14	3.28269e-18
AOAH	1.53831e-33	0.523146	0.524	0.143	6.55258e-29
KCNAB1	4.22566e-38	0.522659	0.227	0.003	1.79996e-33
RPPH1	1.16538e-07	0.51728	0.138	0.044	0.00496404
PLEK	1.2431e-12	0.515975	0.591	0.338	5.29512e-08
AP001324.1	1.7263e-29	0.51531	0.167	0	7.35334e-25
BIN1	4.48462e-15	0.513766	0.55	0.272	1.91027e-10
CTSC	2.35423e-14	0.513572	0.74	0.531	1.00281e-09
PRDM1	7.58624e-26	0.51243	0.323	0.066	3.23143e-21
CLEC7A	2.35408e-10	0.511805	0.714	0.688	1.00274e-05
PAPD4	1.01338e-46	0.511547	0.264	0	4.3166e-42
AXL	1.05498e-20	0.511196	0.494	0.193	4.49379e-16
AAK1	2.97847e-25	0.50885	0.561	0.209	1.26871e-20
PLXDC2	5.47607e-12	0.508065	0.665	0.495	2.33259e-07
SEPW1	4.40983e-48	0.508056	0.271	0	1.87841e-43
GBAS	9.15721e-49	0.507525	0.275	0	3.9006e-44
AC016739.1	8.73706e-31	0.506113	0.175	0	3.72164e-26
CFD	1.00305e-08	0.504615	0.669	0.486	0.000427259
EP300	2.95325e-29	0.502465	0.446	0.116	1.25797e-24
C19orf70	1.89573e-49	0.501631	0.279	0	8.07505e-45
UCP2	2.41843e-15	0.497035	0.61	0.337	1.03015e-10
CD209	1.56609e-19	0.496407	0.23	0.043	6.67092e-15
PJA2	1.00537e-22	0.496128	0.502	0.183	4.28245e-18
TGOLN2	1.53823e-13	0.496117	0.621	0.374	6.55226e-09
SPRED1	1.28031e-16	0.495781	0.468	0.197	5.45362e-12
PIK3R1	2.96692e-18	0.495133	0.546	0.253	1.26379e-13
PTPRJ	9.08869e-33	0.492552	0.32	0.044	3.87142e-28
GPR34	1.69956e-09	0.492233	0.736	0.567	7.23945e-05
RPL13AP5	4.40983e-48	0.491463	0.271	0	1.87841e-43
SPG20	2.30071e-45	0.489792	0.257	0	9.80011e-41
ATM	3.76832e-19	0.488561	0.58	0.274	1.60515e-14
ITM2C	4.71709e-24	0.48605	0.387	0.102	2.00929e-19
AC131056.3	7.09062e-38	0.486044	0.238	0.006	3.02032e-33
AC136632.1	3.37387e-28	0.485219	0.16	0	1.43713e-23
FAM198B	1.14389e-42	0.48472	0.242	0	4.87251e-38
USF2	3.20151e-20	0.484386	0.584	0.248	1.36371e-15
MTSS1	1.05859e-09	0.482986	0.383	0.209	4.50917e-05
PLD3	1.04742e-09	0.48291	0.558	0.347	4.4616e-05
VIMP	2.3007e-45	0.482767	0.257	0	9.80008e-41
ATF7IP	6.69457e-26	0.48182	0.439	0.128	2.85162e-21
KCTD12	1.35519e-12	0.48165	0.799	0.688	5.77257e-08
SELT	5.16086e-44	0.479343	0.249	0	2.19832e-39
PDGFB	4.96256e-25	0.479285	0.394	0.102	2.11385e-20
USP9X	1.27881e-19	0.479145	0.431	0.153	5.44721e-15
PELI1	8.56774e-19	0.478482	0.45	0.177	3.64952e-14
FAUP1	9.15721e-49	0.477897	0.275	0	3.9006e-44
CTD-3110H11.3	5.42312e-40	0.476528	0.227	0	2.31003e-35
TBC1D9	1.00906e-17	0.476108	0.364	0.121	4.29818e-13
MAMDC2	2.46233e-32	0.475496	0.201	0.004	1.04886e-27
RERE	3.75037e-26	0.474115	0.375	0.088	1.59751e-21
SGK1	6.95769e-10	0.472692	0.647	0.459	2.9637e-05
CD81	1.3954e-15	0.472556	0.758	0.538	5.94383e-11
FKBP5	3.8431e-05	0.472388	0.621	0.498	1
PECAM1	9.08756e-23	0.471961	0.387	0.121	3.87094e-18
C6orf62	1.47211e-16	0.47088	0.625	0.336	6.27058e-12
RP11-492E3.1	1.01338e-46	0.469942	0.264	0	4.3166e-42
FCGRT	1.79699e-11	0.469658	0.9	0.825	7.65448e-07
DDX6	1.67956e-22	0.468131	0.435	0.142	7.15426e-18
CLEC2D	5.99348e-25	0.467579	0.364	0.094	2.55298e-20
FCHO2	9.27702e-13	0.467493	0.42	0.199	3.95164e-08
TNRC18	1.86267e-30	0.46736	0.375	0.072	7.93425e-26
SF3B1	5.06926e-16	0.466817	0.647	0.377	2.1593e-11
UBL3	2.90681e-20	0.46598	0.476	0.176	1.23818e-15
HN1	2.50543e-41	0.465893	0.234	0	1.06721e-36
TIMP2	1.11843e-13	0.464625	0.554	0.307	4.76405e-09
LAMP2	4.56691e-17	0.464112	0.546	0.268	1.94532e-12
AHNAK	3.7468e-12	0.463492	0.766	0.629	1.59599e-07
KLF7	2.59091e-17	0.463229	0.349	0.117	1.10363e-12
DICER1	5.52257e-20	0.463174	0.457	0.169	2.3524e-15
SESN1	7.9497e-09	0.463026	0.558	0.373	0.000338626
NKTR	4.55909e-13	0.461929	0.554	0.294	1.94199e-08
NCOA7	2.39996e-22	0.46153	0.39	0.114	1.02229e-17
SCARB2	4.72056e-20	0.461035	0.424	0.146	2.01077e-15
AMICA1	5.42312e-40	0.460772	0.227	0	2.31003e-35
SFT2D2	7.67653e-20	0.459635	0.394	0.129	3.2699e-15
SERPING1	1.38554e-15	0.459317	0.424	0.182	5.90183e-11
ARHGAP5	1.35704e-16	0.459127	0.517	0.237	5.78044e-12
BROX	8.18703e-14	0.459052	0.442	0.199	3.48735e-09
AP1B1	1.48953e-16	0.458454	0.446	0.187	6.34482e-12
P2RY13	5.4962e-13	0.45822	0.651	0.373	2.34116e-08
HYPK	4.36671e-39	0.455903	0.316	0.026	1.86005e-34
STX7	3.90638e-15	0.455333	0.647	0.37	1.66396e-10
AC007969.5	5.36136e-42	0.454996	0.238	0	2.28372e-37
GPCPD1	2.88831e-24	0.453195	0.372	0.095	1.2303e-19
C7orf73	2.3007e-45	0.452872	0.257	0	9.80008e-41
WDFY2	2.54106e-17	0.45237	0.346	0.113	1.08239e-12
ACTR2	3.26862e-12	0.451695	0.758	0.546	1.3923e-07
CYP51A1	1.42987e-43	0.451524	0.283	0.01	6.09069e-39
HGF	1.97258e-30	0.450884	0.286	0.036	8.40238e-26
NR1D2	2.38185e-29	0.450855	0.383	0.078	1.01457e-24
ZNF106	7.07441e-21	0.450558	0.572	0.237	3.01342e-16
RP3-412A9.11	2.50543e-41	0.449579	0.234	0	1.06721e-36
GNAI2	4.69874e-23	0.448858	0.881	0.726	2.00147e-18
RNF144B	9.69281e-15	0.446987	0.361	0.143	4.12875e-10
CNOT2	2.30071e-45	0.445967	0.257	0	9.80011e-41
GPNMB	2.01003e-21	0.445748	0.32	0.083	8.56193e-17
MGLL	2.38952e-26	0.445422	0.271	0.04	1.01784e-21
PER3	2.89995e-21	0.445383	0.32	0.076	1.23526e-16
RP11-493L12.2	5.34269e-38	0.445105	0.216	0	2.27577e-33
C6orf48	2.30071e-45	0.444596	0.257	0	9.80011e-41
CD46	1.5741e-15	0.444582	0.502	0.238	6.70503e-11
KMT2C	4.39925e-21	0.444563	0.517	0.202	1.8739e-16
KIAA0141	2.512e-39	0.444561	0.223	0	1.07001e-34
GLT25D1	5.36136e-42	0.443248	0.238	0	2.28372e-37
TSPYL1	1.29566e-15	0.443065	0.372	0.139	5.519e-11
GABPB1-AS1	2.52723e-13	0.442957	0.409	0.191	1.0765e-08
PRKACB	8.30599e-17	0.442908	0.405	0.154	3.53802e-12
MLXIP	1.18646e-17	0.442229	0.442	0.172	5.05385e-13
AC069513.3	5.36137e-42	0.441795	0.238	0	2.28373e-37
PRNP	1.06154e-12	0.441318	0.576	0.315	4.52173e-08
RPL3P4	2.8569e-26	0.439062	0.149	0	1.21692e-21
NUPR1	5.91587e-20	0.43882	0.286	0.069	2.51992e-15
GAS6	6.26083e-08	0.438486	0.468	0.29	0.00266686
POU2F2	2.10499e-10	0.438366	0.569	0.358	8.9664e-06
STAR	3.6121e-32	0.437828	0.23	0.012	1.53861e-27
RP11-543P15.1	1.05962e-34	0.436023	0.197	0	4.51357e-30
CREB3L2	1.32019e-22	0.435417	0.394	0.117	5.62346e-18
FOXN3	2.75776e-13	0.434151	0.617	0.371	1.1747e-08
SAMHD1	1.88019e-13	0.434071	0.654	0.426	8.00886e-09
NIPBL	7.97577e-14	0.433876	0.524	0.276	3.39736e-09
AFF1	4.07885e-19	0.433812	0.342	0.102	1.73743e-14
NRIP1	1.20679e-19	0.433591	0.416	0.14	5.14046e-15
RPS7P1	2.43333e-43	0.433495	0.245	0	1.0365e-38
CYP17A1	2.33433e-35	0.433021	0.201	0	9.94333e-31
CD74	9.85014e-25	0.43247	0.981	1	4.19577e-20
TTC3	2.77739e-16	0.431786	0.58	0.279	1.18306e-11
TIPARP	3.89083e-18	0.431741	0.312	0.087	1.65734e-13
CCL2	0.0301368	0.431636	0.216	0.161	1
SCAMP2	3.98358e-12	0.430719	0.677	0.424	1.69685e-07
MED13L	7.45439e-23	0.430397	0.446	0.142	3.17527e-18
ITM2B	6.20311e-27	0.429998	0.985	0.993	2.64228e-22
EPB41L3	2.1558e-21	0.429757	0.487	0.175	9.18283e-17
SMARCA2	9.52181e-17	0.42905	0.457	0.187	4.05591e-12
DDX3X	5.62738e-13	0.428809	0.654	0.413	2.39704e-08
TRIP12	7.20918e-19	0.428388	0.394	0.135	3.07082e-14
NABP1	1.29424e-12	0.427659	0.558	0.311	5.51293e-08
IFI27	3.52802e-11	0.427506	0.245	0.084	1.5028e-06
MTRNR2L1	2.32712e-30	0.426068	0.286	0.036	9.91261e-26
RP11-347P5.1	2.16487e-33	0.425985	0.19	0	9.22149e-29
SRSF10	1.09004e-16	0.425957	0.502	0.224	4.64312e-12
RBP1	2.41858e-26	0.42578	0.212	0.018	1.03022e-21
GATM	1.69194e-13	0.425287	0.42	0.187	7.20699e-09
TSPAN3	8.71611e-17	0.423615	0.372	0.128	3.71271e-12
NINJ1	1.02191e-08	0.423406	0.45	0.263	0.000435292
MT-TP	2.51201e-39	0.423405	0.223	0	1.07001e-34
PRPS2	4.30658e-18	0.423221	0.335	0.102	1.83443e-13
TROVE2	5.36137e-42	0.423201	0.238	0	2.28373e-37
TPCN1	6.34166e-27	0.422905	0.286	0.044	2.70129e-22
PRPF8	2.63362e-15	0.422714	0.409	0.16	1.12182e-10
COL1A2	1.09519e-09	0.42157	0.175	0.052	4.66508e-05
AC016747.2	5.29508e-35	0.42021	0.264	0.018	2.25549e-30
PMP22	0.000256726	0.418939	0.216	0.127	1
RP3-455J7.4	2.50543e-41	0.418126	0.234	0	1.06721e-36
CLN8	1.30671e-12	0.418105	0.454	0.221	5.56607e-08
RBM34	6.03227e-35	0.417606	0.245	0.012	2.56951e-30
TPT1P9	6.52322e-27	0.417341	0.152	0	2.77863e-22
CYFIP1	1.92863e-14	0.416399	0.431	0.194	8.2152e-10
PIK3AP1	1.10074e-15	0.416344	0.379	0.144	4.68869e-11
RNA5SP151	2.33433e-35	0.415176	0.201	0	9.94333e-31
TM9SF2	8.57049e-15	0.415035	0.476	0.215	3.65069e-10
RP11-51O6.1	4.83585e-46	0.414358	0.26	0	2.05988e-41
SERPINB6	1.61052e-15	0.413715	0.643	0.336	6.86018e-11
ARHGAP18	5.01444e-07	0.41199	0.617	0.458	0.0213595
APLP2	3.09434e-11	0.411874	0.784	0.583	1.31806e-06
IGKC	1.41906e-19	0.411623	0.115	0.001	6.04464e-15
C17orf62	5.36137e-42	0.411586	0.238	0	2.28373e-37
KMT2A	1.78714e-16	0.411369	0.42	0.162	7.61251e-12
ATRX	4.1285e-10	0.411228	0.584	0.376	1.75858e-05
ZNF292	3.42029e-15	0.410981	0.45	0.199	1.45691e-10
SPATS2L	1.27764e-10	0.410755	0.372	0.179	5.44223e-06
FMNL2	3.70084e-14	0.410631	0.323	0.118	1.57641e-09
SESN3	4.27615e-16	0.410608	0.368	0.127	1.82147e-11
C1R	4.46966e-08	0.409979	0.126	0.034	0.0019039
FAM13A	1.9863e-17	0.409819	0.375	0.127	8.46085e-13
MAVS	4.78585e-24	0.409675	0.279	0.051	2.03858e-19
SCN1B	2.02512e-21	0.409508	0.242	0.041	8.62619e-17
CSDE1	1.5837e-11	0.408666	0.751	0.534	6.74592e-07
WISP2	4.42668e-23	0.407698	0.13	0	1.88559e-18
PDGFC	7.03284e-13	0.407353	0.26	0.088	2.99571e-08
ZFP36L2	1.03184e-11	0.406952	0.885	0.897	4.39523e-07
TGFBR2	2.3625e-14	0.406805	0.487	0.232	1.00633e-09
MYO9B	4.63274e-15	0.406766	0.428	0.176	1.97336e-10
COLEC12	0.000793119	0.405842	0.201	0.122	1
SH2B3	5.66156e-17	0.405632	0.424	0.157	2.4116e-12
ROCK2	5.18647e-21	0.405261	0.312	0.077	2.20923e-16
N4BP1	5.34269e-38	0.40442	0.216	0	2.27577e-33
GNB4	8.43889e-15	0.404259	0.446	0.195	3.59463e-10
DMXL2	1.3577e-19	0.404168	0.219	0.037	5.78327e-15
RPS23P8	1.48551e-27	0.404088	0.156	0	6.32769e-23
MT-ATP8	4.56432e-22	0.403973	0.353	0.094	1.94422e-17
TMEM52B	7.29443e-27	0.403802	0.201	0.014	3.10714e-22
PEAK1	6.34665e-18	0.403578	0.271	0.067	2.70342e-13
ANKRD44	9.66584e-14	0.402984	0.539	0.278	4.11726e-09
RP11-382A20.3	9.74395e-33	0.40269	0.186	0	4.15053e-28
RNU2-63P	4.79629e-34	0.401739	0.193	0	2.04303e-29
GPATCH2L	2.14215e-13	0.400767	0.387	0.164	9.12469e-09
SSFA2	5.36137e-42	0.400545	0.238	0	2.28373e-37
CREBRF	6.77204e-13	0.399285	0.446	0.208	2.88462e-08
MYCBP2	4.91165e-14	0.399066	0.532	0.263	2.09217e-09
FPR3	2.27149e-09	0.398948	0.439	0.239	9.67565e-05
MARCH6	1.01062e-20	0.398914	0.42	0.14	4.30484e-16
TMEM55A	1.05962e-34	0.398691	0.197	0	4.51357e-30
KIAA1147	8.30903e-27	0.398477	0.301	0.051	3.53932e-22
GOLIM4	5.60559e-16	0.397782	0.364	0.131	2.38776e-11
BEX3	1.16141e-14	0.397439	0.283	0.085	4.94715e-10
PLEC	1.06066e-13	0.397034	0.435	0.197	4.51798e-09
HUWE1	1.28447e-17	0.39701	0.297	0.083	5.47135e-13
MXD4	1.10458e-16	0.396549	0.45	0.179	4.70509e-12
PLXDC1	1.62355e-34	0.395267	0.219	0.006	6.91566e-30
SH3BP2	2.21635e-18	0.395115	0.398	0.138	9.44075e-14
BIRC6	2.1954e-22	0.394477	0.379	0.105	9.35154e-18
SLC4A7	1.49966e-09	0.39433	0.476	0.279	6.38797e-05
CEP350	1.19651e-11	0.393644	0.491	0.261	5.09666e-07
RP11-750B16.1	1.16017e-38	0.393499	0.219	0	4.94187e-34
SETX	1.57323e-16	0.393449	0.439	0.172	6.70133e-12
HLA-DQB2	1.29114e-09	0.393347	0.216	0.078	5.49973e-05
TCF4	6.54884e-13	0.393117	0.576	0.318	2.78954e-08
SGK3	8.87025e-21	0.39284	0.342	0.091	3.77837e-16
RPS15AP1	1.16736e-40	0.392474	0.23	0	4.97248e-36
PUM2	9.20262e-20	0.392306	0.368	0.113	3.91995e-15
CYB5A	9.81112e-14	0.391983	0.32	0.114	4.17914e-09
TAPBP	3.63145e-15	0.391649	0.532	0.254	1.54685e-10
SMEK1	2.43333e-43	0.391121	0.245	0	1.0365e-38
HLA-A	8.40731e-20	0.39097	0.959	0.945	3.58118e-15
SNRPN	7.59298e-20	0.389728	0.364	0.11	3.23431e-15
STAT1	1.74852e-11	0.38934	0.42	0.201	7.44798e-07
DPP7	6.78047e-15	0.388759	0.643	0.349	2.88821e-10
GAS7	4.7963e-34	0.388457	0.193	0	2.04303e-29
GAA	2.95397e-14	0.387996	0.498	0.235	1.25827e-09
OLR1	1.90563e-09	0.387979	0.286	0.127	8.11724e-05
RP4-717I23.3	1.12321e-36	0.387636	0.208	0	4.78443e-32
WDFY3	1.84432e-17	0.38756	0.301	0.084	7.85609e-13
CTD-3252C9.4	1.95747e-31	0.387275	0.178	0	8.33805e-27
LTBR	5.36137e-42	0.386999	0.238	0	2.28373e-37
SLC15A3	2.61726e-18	0.386506	0.401	0.14	1.11485e-13
FZD1	5.73277e-17	0.385938	0.375	0.129	2.44193e-12
ZRANB2	9.38278e-12	0.385151	0.476	0.25	3.99669e-07
FMNL3	3.98667e-27	0.383861	0.349	0.072	1.69816e-22
ARPIN	2.74373e-29	0.383756	0.327	0.055	1.16872e-24
TLR7	4.18084e-15	0.383574	0.398	0.16	1.78087e-10
ATP1B1	1.27692e-12	0.382632	0.465	0.22	5.43916e-08
CELF1	6.30936e-10	0.38259	0.528	0.304	2.68753e-05
RP11-386I14.4	4.37342e-32	0.381642	0.182	0	1.8629e-27
TBC1D9B	1.26631e-18	0.380962	0.316	0.087	5.39399e-14
AC073861.1	3.37387e-28	0.380816	0.16	0	1.43713e-23
TRIM14	2.87021e-17	0.38041	0.271	0.072	1.22259e-12
ZMAT1	5.75905e-20	0.379975	0.271	0.059	2.45312e-15
PALD1	1.02359e-17	0.379722	0.327	0.095	4.36007e-13
HSP90B1	1.19484e-09	0.379135	0.691	0.492	5.08953e-05
GLS	5.18032e-20	0.379045	0.461	0.16	2.20661e-15
PPP4R3B	5.01899e-19	0.378897	0.264	0.061	2.13789e-14
PNN	2.81528e-09	0.378541	0.572	0.365	0.00011992
AC074289.1	1.05962e-34	0.37832	0.197	0	4.51357e-30
ANKRD11	2.17302e-11	0.377796	0.539	0.286	9.25618e-07
VENTX	8.60738e-23	0.377377	0.26	0.044	3.6664e-18
C1S	1.21839e-07	0.377309	0.141	0.044	0.00518987
RYR1	1.56586e-21	0.377274	0.245	0.041	6.66996e-17
NAV2	1.55333e-28	0.377258	0.204	0.011	6.61654e-24
KIAA0430	9.74395e-33	0.377178	0.186	0	4.15053e-28
SLC35F6	2.70185e-21	0.376969	0.327	0.083	1.15088e-16
WNK1	3.26121e-10	0.376881	0.506	0.271	1.38914e-05
FCGR2C	1.0913e-44	0.376665	0.253	0	4.6485e-40
ZKSCAN1	7.45576e-15	0.37644	0.323	0.111	3.17586e-10
KIAA0232	2.30662e-24	0.376299	0.286	0.051	9.82527e-20
TFEC	6.36401e-14	0.376203	0.45	0.201	2.71081e-09
ERBIN	2.84817e-24	0.375969	0.375	0.095	1.21321e-19
CREG1	9.51361e-10	0.375727	0.532	0.319	4.05242e-05
FCHSD2	7.73036e-22	0.375726	0.401	0.12	3.29283e-17
C11orf31	1.95747e-31	0.375182	0.178	0	8.33805e-27
ASH1L	2.07933e-12	0.375148	0.457	0.22	8.85711e-08
RP3-417G15.1	1.16017e-38	0.3748	0.219	0	4.94187e-34
TNFRSF1B	5.35058e-11	0.374786	0.532	0.294	2.27913e-06
GIGYF1	6.78383e-19	0.374768	0.286	0.072	2.88964e-14
NR3C1	4.36831e-13	0.373654	0.539	0.268	1.86072e-08
PLXNB2	2.33398e-18	0.373387	0.387	0.132	9.94182e-14
NFIC	6.24567e-14	0.373177	0.476	0.224	2.6604e-09
RP11-442A13.1	2.45323e-37	0.373004	0.212	0	1.04498e-32
CSAR2	1.48551e-27	0.372881	0.156	0	6.32769e-23
KIAA0100	4.17166e-30	0.37132	0.305	0.041	1.77696e-25
TMSB4XP4	5.36137e-42	0.371103	0.238	0	2.28373e-37
EPHX1	4.64166e-15	0.371103	0.249	0.067	1.97716e-10
ZBTB7A	4.59595e-21	0.371056	0.398	0.118	1.95769e-16
EMB	8.23584e-10	0.370655	0.405	0.202	3.50814e-05
OGFRL1	2.93438e-09	0.370303	0.792	0.696	0.000124993
SERPINA5	3.42136e-13	0.370231	0.186	0.043	1.45736e-08
NPTN	3.85273e-17	0.370088	0.312	0.091	1.64111e-12
RP11-467L13.7	5.43668e-25	0.370013	0.141	0	2.31581e-20
MTHFR	5.72652e-18	0.369695	0.331	0.098	2.43927e-13
AC007969.1	6.52322e-27	0.369595	0.152	0	2.77863e-22
RP11-138A9.2	7.64207e-29	0.369044	0.164	0	3.25522e-24
TBL1XR1	1.53545e-15	0.369019	0.48	0.212	6.5404e-11
TPP1	1.41799e-11	0.368567	0.558	0.314	6.04005e-07
CPEB4	7.76839e-16	0.368547	0.372	0.133	3.30902e-11
SYNE2	9.39855e-10	0.368475	0.13	0.029	4.00341e-05
P2RX7	3.00126e-15	0.367955	0.379	0.15	1.27841e-10
SUSD6	5.83246e-19	0.367127	0.327	0.091	2.48439e-14
PNRC2	7.56207e-14	0.366225	0.372	0.147	3.22114e-09
TMEM176B	7.54515e-08	0.365865	0.375	0.213	0.00321393
YIPF4	3.909e-11	0.365187	0.465	0.234	1.66508e-06
RP11-58B17.1	1.12321e-36	0.364322	0.208	0	4.78443e-32
CMKLR1	3.14044e-17	0.364279	0.197	0.034	1.3377e-12
CRIM1	1.51252e-22	0.364032	0.264	0.047	6.44272e-18
CD93	2.18112e-10	0.363752	0.454	0.234	9.29068e-06
ARRDC3	3.5485e-06	0.363432	0.52	0.352	0.151152
AC013394.2	5.34269e-38	0.363406	0.216	0	2.27577e-33
RARRES3	9.74395e-33	0.363146	0.186	0	4.15053e-28
MRE11A	4.7963e-34	0.362915	0.193	0	2.04303e-29
RPL32P1	2.50543e-41	0.362564	0.234	0	1.06721e-36
LRRC16A	4.7963e-34	0.362273	0.193	0	2.04303e-29
PTPRC	1.54982e-07	0.362078	0.777	0.702	0.00660162
IVNS1ABP	9.24777e-12	0.361394	0.416	0.195	3.93918e-07
TSPAN14	3.17871e-14	0.361332	0.327	0.117	1.354e-09
JMJD1C	1.12003e-08	0.361186	0.658	0.455	0.00047709
ZNF562	5.39734e-19	0.361146	0.327	0.094	2.29905e-14
GOLGA3	4.96803e-26	0.361043	0.264	0.037	2.11618e-21
MSR1	3.20071e-07	0.36012	0.721	0.569	0.0136338
MAPK1	1.99338e-12	0.360031	0.383	0.166	8.49101e-08
PLEKHO1	4.8211e-12	0.35979	0.643	0.413	2.05359e-07
LRRC58	1.43056e-18	0.359392	0.368	0.118	6.09361e-14
DIAPH2	5.7046e-12	0.358954	0.305	0.121	2.42993e-07
FAM96A	2.45323e-37	0.358833	0.212	0	1.04498e-32
RPL12P4	2.43333e-43	0.358631	0.245	0	1.0365e-38
KLHL24	2.66986e-15	0.358507	0.338	0.116	1.13725e-10
LIPA	7.14779e-13	0.358014	0.491	0.238	3.04467e-08
C3orf58	8.73706e-31	0.35786	0.175	0	3.72164e-26
TRIM56	1.75117e-15	0.356591	0.349	0.127	7.45928e-11
RN7SL138P	2.33433e-35	0.356377	0.201	0	9.94333e-31
ARHGAP4	1.38472e-11	0.356165	0.409	0.186	5.89836e-07
PPP3R1	2.2061e-14	0.35615	0.234	0.062	9.3971e-10
FEZ2	5.6427e-09	0.35602	0.572	0.355	0.000240356
MESDC2	4.7963e-34	0.355989	0.193	0	2.04303e-29
KCNJ5	1.69635e-22	0.355513	0.193	0.019	7.22577e-18
SWAP70	1.76917e-11	0.355403	0.442	0.212	7.53596e-07
SPEN	1.84864e-19	0.355029	0.413	0.135	7.87446e-15
RPN2	1.84648e-10	0.354759	0.591	0.349	7.86525e-06
HMOX1	1.08691e-10	0.354667	0.498	0.268	4.62978e-06
DDX18	3.47712e-07	0.354006	0.558	0.347	0.0148111
C9orf142	1.16017e-38	0.353697	0.219	0	4.94187e-34
YY1	1.46105e-10	0.353695	0.587	0.351	6.22349e-06
RPL32P3	1.12321e-36	0.353499	0.208	0	4.78441e-32
ZNF518A	5.44936e-17	0.353426	0.271	0.074	2.32121e-12
TTC14	1.21043e-13	0.35325	0.461	0.213	5.15594e-09
RPL14P1	5.42312e-40	0.352827	0.227	0	2.31003e-35
SLC18B1	1.91256e-15	0.352526	0.279	0.083	8.14675e-11
SLC9A9	3.07254e-12	0.351184	0.268	0.092	1.30878e-07
TXLNG2P	1.05962e-34	0.351064	0.197	0	4.51356e-30
SLC7A8	2.45735e-26	0.350985	0.171	0.006	1.04673e-21
STX16	4.35476e-14	0.350935	0.364	0.138	1.85496e-09
ZNF395	6.26688e-34	0.35048	0.253	0.017	2.66944e-29
PROSC	9.74395e-33	0.350167	0.186	0	4.15053e-28
AL035209.2	8.73706e-31	0.349897	0.175	0	3.72164e-26
TTYH3	1.17515e-17	0.349111	0.245	0.056	5.00567e-13
IFIT3	0.000232421	0.348554	0.253	0.147	1
GAL3ST4	2.4773e-26	0.348391	0.212	0.018	1.05523e-21
APOE	5.4414e-25	0.347414	0.509	0.173	2.31782e-20
IGFBP7	0.00524507	0.347073	0.654	0.498	1
SPIN1	1.23693e-17	0.346666	0.297	0.081	5.26882e-13
TBC1D4	4.05492e-15	0.346637	0.219	0.052	1.72723e-10
SLC11A2	1.75762e-15	0.34655	0.312	0.1	7.48675e-11
CREBZF	4.23202e-14	0.346021	0.253	0.073	1.80267e-09
TPT1P4	6.52322e-27	0.345719	0.152	0	2.77863e-22
DUSP6	0.499254	0.345504	0.587	0.616	1
ITGA6	8.48364e-26	0.345495	0.197	0.014	3.61369e-21
NIN	3.76379e-11	0.345333	0.375	0.169	1.60322e-06
ITGAX	4.42057e-18	0.345126	0.305	0.085	1.88299e-13
AFF4	3.66914e-12	0.345021	0.398	0.173	1.56291e-07
ZSWIM6	4.64252e-16	0.345005	0.342	0.117	1.97753e-11
CX3CR1	2.62226e-05	0.344992	0.539	0.403	1
AGO4	2.68172e-15	0.344577	0.275	0.078	1.14231e-10
RASGEF1B	7.19162e-12	0.34433	0.323	0.132	3.06334e-07
GS1-251I9.4	4.37342e-32	0.344109	0.182	0	1.8629e-27
MRPL53	4.62221e-30	0.34379	0.264	0.028	1.96888e-25
AC024293.1	1.02393e-23	0.343441	0.134	0	4.36155e-19
RANBP2	7.89589e-14	0.343391	0.39	0.158	3.36333e-09
PLEKHA2	1.36228e-10	0.343166	0.372	0.173	5.80278e-06
TRIM8	6.66712e-17	0.342727	0.309	0.089	2.83993e-12
EFCAB14	4.76947e-12	0.342545	0.401	0.176	2.0316e-07
SNX9	6.55447e-17	0.342461	0.331	0.102	2.79194e-12
FRMD4A	2.69022e-09	0.342439	0.357	0.173	0.000114593
AP2A2	9.71801e-10	0.341686	0.29	0.125	4.13948e-05
FAM195B	2.33433e-35	0.341586	0.201	0	9.94333e-31
RPL10AP6	2.50543e-41	0.341542	0.234	0	1.06721e-36
IKZF1	1.86393e-12	0.341409	0.409	0.184	7.9396e-08
SMAP2	1.39319e-07	0.34132	0.766	0.604	0.00593443
UTRN	1.60625e-07	0.340594	0.439	0.257	0.00684197
TMEM106A	4.13661e-15	0.340554	0.401	0.157	1.76203e-10
PLAGL1	1.24906e-19	0.340109	0.312	0.081	5.3205e-15
RPS21	3.56919e-14	0.339392	0.967	0.931	1.52033e-09
ITPRIPL2	7.43101e-16	0.339098	0.413	0.154	3.16531e-11
GLG1	3.44867e-18	0.338929	0.39	0.129	1.469e-13
PEPD	5.50999e-08	0.338037	0.416	0.217	0.00234703
FSCN1	1.69038e-09	0.337768	0.238	0.091	7.20033e-05
CH25H	2.67714e-07	0.337714	0.193	0.077	0.0114035
RUFY3	5.79179e-17	0.337358	0.361	0.12	2.46707e-12
IFI44L	3.01053e-06	0.336386	0.599	0.424	0.128236
TLR5	4.61412e-13	0.335904	0.394	0.172	1.96543e-08
H1F0	5.59531e-10	0.335714	0.375	0.186	2.38338e-05
GSTM3	4.40478e-06	0.335402	0.309	0.176	0.187626
PARP8	9.71069e-15	0.335336	0.305	0.099	4.13636e-10
ZFP36L1	0.0219697	0.335214	0.848	0.917	1
IL10RA	3.32954e-09	0.334781	0.48	0.268	0.000141825
PRKDC	8.68572e-15	0.334779	0.39	0.15	3.69977e-10
LUC7L3	3.04135e-09	0.334618	0.706	0.473	0.000129549
SIRT1	4.26724e-20	0.33453	0.305	0.073	1.81767e-15
GNPDA1	2.19243e-09	0.33397	0.29	0.129	9.3389e-05
RPL6P27	1.14389e-42	0.333573	0.242	0	4.87251e-38
HIST1H4C	6.22495e-09	0.333387	0.554	0.352	0.000265158
RP6-159A1.4	2.16487e-33	0.333269	0.19	0	9.22149e-29
SIAH1	1.56028e-16	0.333193	0.346	0.113	6.64615e-12
LGALS3BP	2.8109e-13	0.33306	0.431	0.19	1.19733e-08
TRIM38	2.99084e-13	0.33295	0.524	0.257	1.27398e-08
R3HDM2	4.72617e-15	0.33268	0.375	0.138	2.01316e-10
HTT	2.86741e-18	0.331723	0.23	0.045	1.2214e-13
AC004453.1	2.36244e-24	0.331502	0.138	0	1.0063e-19
NUCKS1	1.70594e-08	0.33135	0.732	0.571	0.000726663
DHRS3	2.13741e-17	0.331289	0.286	0.077	9.10451e-13
USP36	4.42668e-23	0.331094	0.13	0	1.88559e-18
SLC46A3	1.69547e-18	0.331081	0.316	0.088	7.22202e-14
ZFYVE16	1.1944e-15	0.33107	0.346	0.118	5.08765e-11
ACSM5	1.39294e-20	0.33087	0.193	0.023	5.93336e-16
CD22	4.55639e-23	0.330754	0.152	0.006	1.94084e-18
ZNF431	1.00108e-13	0.330729	0.271	0.088	4.2642e-09
USP24	2.94003e-17	0.330618	0.279	0.074	1.25234e-12
POU2F1	1.02441e-15	0.330224	0.227	0.054	4.36358e-11
CTSB	0.00022189	0.330091	0.848	0.813	1
IL6R	2.36807e-15	0.330081	0.316	0.102	1.0087e-10
DPYSL2	1.69163e-10	0.329556	0.617	0.392	7.20567e-06
FAM20A	6.85076e-16	0.32923	0.156	0.022	2.91815e-11
ARHGAP21	9.75734e-16	0.32911	0.271	0.076	4.15624e-11
TOR1AIP2	2.96895e-16	0.328919	0.357	0.121	1.26465e-11
PRRC2C	3.81777e-09	0.328507	0.654	0.468	0.000162622
PCM1	1.99661e-08	0.328366	0.487	0.287	0.000850476
PKN2	5.13484e-13	0.328263	0.442	0.197	2.18724e-08
CREBBP	9.85047e-17	0.328237	0.387	0.138	4.1959e-12
RP11-390P2.4	6.52322e-27	0.327699	0.152	0	2.77863e-22
GNS	5.53215e-13	0.327524	0.401	0.175	2.35647e-08
PRRC2B	1.32055e-15	0.327501	0.335	0.113	5.625e-11
DEFB119	3.8568e-08	0.327435	0.126	0.034	0.00164284
RP11-848P1.3	1.24791e-25	0.327407	0.145	0	5.31558e-21
AC006978.6	1.95747e-31	0.326683	0.178	0	8.33805e-27
RBM25	5.1597e-09	0.325945	0.662	0.454	0.000219783
APPL2	1.30443e-19	0.325806	0.29	0.069	5.55637e-15
RP11-164A7.1	9.74395e-33	0.325164	0.186	0	4.15053e-28
FATE1	1.62115e-12	0.324873	0.164	0.036	6.90545e-08
CALD1	2.71483e-07	0.324753	0.208	0.085	0.0115641
TINF2	4.37342e-32	0.324522	0.182	0	1.8629e-27
KIAA1109	4.2431e-13	0.324467	0.29	0.103	1.80739e-08
HERC1	8.48361e-19	0.323775	0.331	0.094	3.61368e-14
TCF12	7.28559e-13	0.323683	0.283	0.099	3.10337e-08
GSAP	2.00785e-18	0.32362	0.279	0.067	8.55265e-14
LRRK1	1.9817e-19	0.323578	0.271	0.061	8.44127e-15
TCF25	4.81445e-07	0.322988	0.636	0.443	0.0205076
SMARCC2	1.07695e-17	0.322979	0.39	0.133	4.58737e-13
USP8	1.03912e-14	0.322822	0.413	0.165	4.42625e-10
WBSCR22	5.34269e-38	0.322684	0.216	0	2.27577e-33
APOA1	5.25145e-07	0.322098	0.212	0.092	0.0223691
SMAD5	6.52623e-14	0.321711	0.294	0.096	2.77991e-09
C1orf123	2.50543e-41	0.321521	0.234	0	1.06721e-36
PRRC2A	4.96393e-15	0.321432	0.301	0.095	2.11444e-10
MAP3K1	1.03878e-11	0.321302	0.361	0.16	4.4248e-07
KIAA1468	3.37387e-28	0.320902	0.16	0	1.43713e-23
ANKRD10	1.21185e-11	0.320341	0.349	0.149	5.16201e-07
AC011753.3	4.3734e-32	0.319414	0.182	0	1.8629e-27
AMZ2P1	5.12784e-36	0.319161	0.204	0	2.18425e-31
C16orf13	9.74395e-33	0.319143	0.186	0	4.15053e-28
RIN2	1.01492e-12	0.318281	0.309	0.114	4.32315e-08
HDLBP	2.7958e-12	0.317742	0.394	0.172	1.1909e-07
ETV6	2.90186e-14	0.317647	0.413	0.166	1.23608e-09
KAT6A	9.97029e-13	0.31668	0.338	0.133	4.24694e-08
DOCK2	3.26825e-11	0.316611	0.435	0.213	1.39214e-06
EPB41L2	2.51301e-09	0.315711	0.472	0.259	0.000107044
AC006129.4	6.52322e-27	0.315489	0.152	0	2.77863e-22
RP11-371A22.1	4.37342e-32	0.315445	0.182	0	1.8629e-27
SERINC3	1.04925e-12	0.314984	0.442	0.206	4.46937e-08
NCK1	1.36904e-13	0.314825	0.312	0.11	5.83155e-09
MT-TF	1.95747e-31	0.314768	0.178	0	8.33805e-27
TMEM106B	5.89862e-18	0.31468	0.279	0.069	2.51257e-13
RP11-466H18.1	4.37342e-32	0.314277	0.182	0	1.8629e-27
LARP1	1.03258e-12	0.313993	0.361	0.15	4.39838e-08
ARGLU1	1.88073e-07	0.313871	0.658	0.472	0.00801114
ALPK1	2.48417e-12	0.31365	0.216	0.061	1.05816e-07
YWHAB	2.24227e-12	0.313564	0.859	0.78	9.55117e-08
MLLT6	1.46985e-14	0.313437	0.323	0.109	6.26096e-10
TNFRSF14	1.30887e-13	0.313267	0.346	0.131	5.57528e-09
TTC17	2.14662e-12	0.313182	0.357	0.146	9.14373e-08
TACC1	9.0474e-10	0.312857	0.58	0.343	3.85383e-05
TNFRSF1A	3.21414e-08	0.312843	0.558	0.348	0.00136909
PTMAP5	1.95747e-31	0.312829	0.178	0	8.33802e-27
BPTF	1.57815e-10	0.312578	0.487	0.253	6.72227e-06
LAIR1	4.98347e-06	0.312464	0.535	0.371	0.212276
ME1	8.16629e-17	0.312387	0.164	0.022	3.47851e-12
ZBTB4	2.97769e-13	0.311963	0.279	0.094	1.26838e-08
HIPK3	6.39975e-11	0.311849	0.379	0.175	2.72604e-06
JUND	0.0278443	0.311739	0.639	0.574	1
RASA1	2.15516e-17	0.311732	0.294	0.08	9.18013e-13
FADS1	6.38226e-11	0.311236	0.305	0.127	2.71859e-06
CTB-89H12.4	3.88899e-30	0.311175	0.171	0	1.65655e-25
TLN1	5.2899e-10	0.311165	0.647	0.381	2.25329e-05
AAED1	1.24791e-25	0.310274	0.145	0	5.31558e-21
C10orf11	2.16487e-33	0.31008	0.19	0	9.22149e-29
HP1BP3	4.53376e-07	0.309944	0.513	0.333	0.019312
CTDSPL2	4.87019e-16	0.309471	0.257	0.066	2.0745e-11
EFR3A	5.61263e-09	0.309386	0.349	0.172	0.000239075
ELMSAN1	3.59316e-15	0.309152	0.283	0.083	1.53054e-10
ST6GAL1	1.07352e-14	0.309044	0.323	0.11	4.57276e-10
SNX6	1.84934e-07	0.308998	0.639	0.436	0.00787746
AHCYL1	3.84312e-14	0.308787	0.401	0.161	1.63702e-09
C6orf1	1.48551e-27	0.308415	0.156	0	6.32769e-23
HOOK3	5.69131e-09	0.308033	0.454	0.246	0.000242427
DIP2A	3.00202e-15	0.307831	0.294	0.089	1.27874e-10
ZNF451	1.00597e-12	0.307627	0.275	0.092	4.28502e-08
CTD-2192J16.15	3.37387e-28	0.306917	0.16	0	1.43713e-23
MDM4	4.21498e-09	0.306871	0.494	0.282	0.000179541
FGD6	1.07175e-19	0.306651	0.175	0.019	4.56523e-15
ARHGAP17	5.59522e-15	0.306583	0.19	0.039	2.38334e-10
RABEP1	6.59049e-13	0.30605	0.32	0.117	2.80729e-08
ZNF644	1.04625e-14	0.30596	0.331	0.114	4.45662e-10
SSH1	3.76472e-16	0.305927	0.212	0.044	1.60362e-11
RCSD1	1.31308e-08	0.305822	0.558	0.327	0.000559321
KDM3A	4.24698e-15	0.305812	0.26	0.072	1.80904e-10
YTHDF3	1.92353e-11	0.305247	0.216	0.066	8.19348e-07
GNG2	8.21703e-10	0.304807	0.375	0.18	3.50013e-05
TOR1AIP1	3.5321e-12	0.304427	0.301	0.111	1.50454e-07
SERINC1	1.30587e-06	0.304413	0.52	0.338	0.0556249
EEA1	2.24842e-08	0.304359	0.346	0.173	0.000957738
PHC3	1.30144e-11	0.304026	0.245	0.083	5.54363e-07
RP11-742N3.1	9.74395e-33	0.303758	0.186	0	4.15053e-28
RC3H1	1.92323e-18	0.303411	0.249	0.054	8.19221e-14
SPAG9	7.63069e-11	0.303343	0.398	0.184	3.25037e-06
PTAFR	2.92198e-16	0.303256	0.435	0.162	1.24465e-11
MBNL1	1.51732e-07	0.303004	0.665	0.466	0.00646319
RAB14	9.49113e-09	0.30254	0.465	0.256	0.000404284
LARP4B	1.56133e-16	0.302399	0.271	0.072	6.65065e-12
FAM53B	4.00605e-16	0.302057	0.212	0.044	1.70642e-11
ATP5S	1.24791e-25	0.301989	0.145	0	5.31558e-21
FAM134A	9.74395e-33	0.301717	0.186	0	4.15053e-28
LONP2	2.96769e-10	0.301594	0.368	0.166	1.26412e-05
FRYL	6.66274e-18	0.301514	0.309	0.084	2.83806e-13
ZNF91	1.85432e-15	0.301349	0.323	0.106	7.89867e-11
TMEM168	1.44261e-17	0.301245	0.238	0.051	6.14495e-13
ATXN1	1.22597e-13	0.301167	0.286	0.095	5.22214e-09
LPP	1.72575e-08	0.301002	0.465	0.271	0.000735102
BRD4	9.51735e-11	0.300837	0.442	0.22	4.05401e-06
SEL1L	3.08327e-13	0.300712	0.372	0.149	1.31335e-08
AKAP9	9.15537e-07	0.300585	0.572	0.392	0.0389982
SIPA1	1.61189e-13	0.300352	0.424	0.177	6.86599e-09
GM2A	3.72467e-14	0.300042	0.297	0.096	1.58656e-09
KMT2E	2.74564e-06	0.299527	0.55	0.393	0.116953
CCNH	9.7382e-06	0.299493	0.457	0.294	0.414808
ACBD6	3.22179e-15	0.299427	0.257	0.072	1.37235e-10
CAMK1D	7.85569e-12	0.299381	0.409	0.177	3.34621e-07
ATP10D	1.39573e-16	0.299219	0.178	0.028	5.94525e-12
LNPEP	2.73763e-11	0.298991	0.361	0.16	1.16612e-06
AC073346.2	5.43668e-25	0.298949	0.141	0	2.31581e-20
PTBP3	8.88271e-11	0.298828	0.465	0.234	3.78368e-06
WASHC4	1.06634e-08	0.298636	0.502	0.29	0.000454217
STAG2	8.02107e-13	0.298564	0.48	0.224	3.41665e-08
KCNQ3	8.2316e-23	0.298483	0.171	0.011	3.50633e-18
PAN3	1.07421e-12	0.29841	0.32	0.124	4.57572e-08
CANX	4.97184e-07	0.298286	0.647	0.475	0.021178
RHOBTB3	9.76445e-09	0.297953	0.23	0.094	0.000415926
ME2	5.62657e-14	0.297803	0.349	0.128	2.3967e-09
APOL6	1.95508e-13	0.29734	0.364	0.142	8.32784e-09
FAM208A	1.95747e-31	0.296655	0.178	0	8.33805e-27
FNBP1	7.07774e-07	0.296378	0.572	0.37	0.0301483
UVSSA	1.0121e-19	0.296152	0.216	0.034	4.31114e-15
ACAP2	4.39873e-07	0.295774	0.45	0.271	0.0187368
NCOA1	9.20928e-11	0.295717	0.301	0.122	3.92278e-06
C14orf159	3.88899e-30	0.29567	0.171	0	1.65655e-25
PLEKHM2	8.12224e-13	0.295433	0.245	0.076	3.45975e-08
EIF3A	5.52584e-08	0.295402	0.569	0.36	0.00235379
CMC4	1.0657e-29	0.29529	0.175	0.001	4.53946e-25
TNRC6A	4.40003e-13	0.295228	0.323	0.121	1.87424e-08
PHF3	5.7307e-07	0.295203	0.435	0.252	0.0244105
AGO3	7.29214e-14	0.295076	0.29	0.094	3.10616e-09
TPP2	6.56044e-11	0.295031	0.305	0.124	2.79448e-06
SAMD9L	2.62058e-09	0.294384	0.316	0.142	0.000111626
HECTD1	4.38801e-16	0.294171	0.338	0.109	1.86911e-11
DOCK10	3.79016e-08	0.293922	0.368	0.186	0.00161446
RBM5	3.08115e-13	0.293625	0.409	0.171	1.31245e-08
TMEM261	1.7263e-29	0.293332	0.167	0	7.35334e-25
TMEM259	7.01888e-16	0.293268	0.416	0.153	2.98976e-11
NCOR2	1.39016e-12	0.293027	0.335	0.128	5.92153e-08
RP11-66N24.4	1.24791e-25	0.292924	0.145	0	5.31558e-21
NOTCH2	2.94949e-14	0.292738	0.368	0.138	1.25636e-09
PCGF3	5.93978e-13	0.2923	0.204	0.052	2.53011e-08
DCTN4	9.43632e-11	0.292221	0.238	0.083	4.0195e-06
IRAK1	5.91071e-15	0.292109	0.309	0.1	2.51773e-10
SPCS3	4.5361e-08	0.292025	0.409	0.223	0.0019322
H6PD	4.13715e-15	0.291797	0.223	0.052	1.76226e-10
U2SURP	1.01264e-08	0.291786	0.524	0.322	0.000431344
REST	3.64509e-12	0.291755	0.346	0.138	1.55266e-07
CHD4	2.2971e-09	0.291741	0.442	0.237	9.78471e-05
SEC31A	4.00648e-12	0.291637	0.368	0.155	1.7066e-07
HIPK1	1.33132e-11	0.291213	0.316	0.124	5.6709e-07
FAM91A1	5.33965e-11	0.291	0.301	0.12	2.27448e-06
SUZ12P	5.43668e-25	0.290585	0.141	0	2.31581e-20
ARID3A	3.51909e-12	0.29034	0.323	0.125	1.49899e-07
LRPPRC	8.77096e-13	0.290265	0.279	0.094	3.73608e-08
ATP6V0A1	2.6254e-13	0.290223	0.32	0.114	1.11831e-08
CYBRD1	4.95653e-10	0.290215	0.32	0.14	2.11128e-05
SOS2	5.43626e-14	0.290083	0.249	0.073	2.31563e-09
LCP2	3.29212e-07	0.289919	0.42	0.241	0.0140231
AC005154.6	1.7263e-29	0.289739	0.167	0	7.35334e-25
HELZ	1.79357e-11	0.289649	0.401	0.18	7.63987e-07
GBP4	2.07181e-15	0.289169	0.271	0.077	8.82507e-11
FBXO22	7.34568e-13	0.289162	0.167	0.036	3.12897e-08
SLF2	5.31975e-11	0.289012	0.271	0.103	2.266e-06
FNDC3A	9.18978e-12	0.288952	0.368	0.16	3.91448e-07
FRG1HP	8.73706e-31	0.288784	0.175	0	3.72164e-26
SMARCA1	1.12076e-16	0.288594	0.152	0.018	4.77398e-12
SPTBN1	1.74423e-05	0.288581	0.149	0.063	0.742974
USP33	5.68044e-13	0.288565	0.301	0.107	2.41964e-08
CDC42BPB	2.65725e-13	0.2885	0.208	0.052	1.13188e-08
ADGRG6	2.19325e-09	0.287925	0.204	0.073	9.34237e-05
C5orf24	1.22353e-08	0.287851	0.297	0.14	0.000521174
XIAP	5.74517e-10	0.287561	0.301	0.128	2.44721e-05
ZBTB20	5.33146e-15	0.287468	0.275	0.081	2.27099e-10
OLFML3	7.12521e-18	0.286887	0.204	0.034	3.03505e-13
PDCD4	8.09926e-11	0.286768	0.446	0.213	3.44996e-06
PPP3CA	1.74142e-09	0.286742	0.424	0.221	7.41777e-05
SYNGR1	3.53117e-08	0.286461	0.223	0.088	0.00150414
PEG3	5.2846e-14	0.286325	0.123	0.014	2.25103e-09
EPS15	1.6716e-07	0.286306	0.424	0.246	0.00712036
TRPM2	6.25799e-16	0.286208	0.26	0.069	2.66565e-11
VPS13D	3.34473e-14	0.28556	0.234	0.062	1.42472e-09
RNF150	1.10617e-18	0.285457	0.182	0.023	4.71183e-14
SEC16A	7.75328e-15	0.285372	0.212	0.048	3.30259e-10
VPS4B	2.59776e-08	0.285074	0.364	0.182	0.00110654
NISCH	1.83674e-10	0.284909	0.286	0.114	7.82378e-06
VASH1	2.03254e-15	0.284842	0.216	0.048	8.6578e-11
COL6A2	5.75284e-06	0.284735	0.119	0.041	0.245048
RIF1	8.36156e-09	0.284591	0.361	0.179	0.000356169
LGALS2	1.71123e-07	0.284126	0.138	0.043	0.00728917
CD163L1	7.95038e-15	0.284062	0.112	0.008	3.38654e-10
VPS36	2.50055e-12	0.28389	0.454	0.215	1.06514e-07
AKAP11	2.41958e-13	0.283803	0.275	0.087	1.03064e-08
MDN1	4.31828e-13	0.283721	0.152	0.028	1.83942e-08
MT-TW	1.24791e-25	0.283653	0.145	0	5.31558e-21
CAPN7	1.15708e-14	0.283543	0.242	0.063	4.92868e-10
MSMO1	4.56689e-16	0.283531	0.193	0.036	1.94531e-11
MGAT1	4.79262e-07	0.283401	0.639	0.439	0.0204147
HNRNPR	5.8003e-09	0.283269	0.517	0.301	0.00024707
LTBP4	2.95775e-05	0.283079	0.193	0.094	1
BMPR2	7.48082e-13	0.282986	0.26	0.084	3.18653e-08
SOAT1	1.13916e-07	0.282963	0.349	0.182	0.00485236
FYB1	6.74381e-06	0.282845	0.766	0.634	0.28726
ZNF271P	9.74395e-33	0.282578	0.186	0	4.15053e-28
GS1-124K5.12	3.37386e-28	0.282429	0.16	0	1.43713e-23
RAB8B	9.87909e-09	0.282094	0.268	0.114	0.00042081
FAM114A1	4.06651e-15	0.282089	0.219	0.051	1.73217e-10
TRAPPC11	6.66199e-16	0.282002	0.26	0.07	2.83774e-11
C20orf194	3.07755e-12	0.281782	0.361	0.151	1.31091e-07
SORBS3	3.28848e-14	0.281708	0.257	0.074	1.40076e-09
RNF135	2.97762e-10	0.281332	0.349	0.161	1.26835e-05
CCNT2	1.56138e-12	0.281228	0.245	0.077	6.65085e-08
PLD4	3.18248e-09	0.281208	0.446	0.226	0.000135561
CDK13	1.5885e-16	0.28105	0.294	0.083	6.76638e-12
TM9SF3	1.25803e-10	0.28103	0.457	0.224	5.35871e-06
CASS4	8.19981e-17	0.281005	0.19	0.033	3.49279e-12
CHD7	3.27691e-11	0.280876	0.223	0.07	1.39583e-06
BAZ1B	1.46629e-07	0.280811	0.305	0.15	0.00624583
NUCB2	4.44693e-11	0.280773	0.219	0.07	1.89422e-06
TGFBR1	6.01439e-13	0.280659	0.383	0.157	2.56189e-08
GIGYF2	7.08065e-12	0.280615	0.271	0.096	3.01607e-07
PDPR	7.98461e-16	0.280506	0.197	0.039	3.40113e-11
DDX60	5.97642e-17	0.280429	0.234	0.051	2.54572e-12
RP11-796E2.4	2.8569e-26	0.28028	0.149	0	1.21692e-21
BRWD1	3.04949e-10	0.279925	0.297	0.121	1.29896e-05
QPRT	1.70379e-16	0.279525	0.253	0.061	7.25747e-12
MS4A4E	4.7963e-34	0.279369	0.193	0	2.04303e-29
MRPL38	7.97489e-33	0.278857	0.216	0.007	3.39698e-28
CTNND1	7.50061e-09	0.278813	0.42	0.22	0.000319496
MAP3K2	2.09984e-09	0.278689	0.424	0.219	8.94447e-05
DNAJC13	9.24558e-13	0.278329	0.253	0.081	3.93825e-08
USP7	5.5509e-13	0.278312	0.264	0.084	2.36446e-08
LAP3	2.3861e-05	0.278295	0.543	0.384	1
AKAP13	2.43122e-09	0.278207	0.613	0.384	0.00010356
ZDHHC14	2.84074e-15	0.27792	0.167	0.028	1.21004e-10
FMN1	1.0487e-10	0.277877	0.264	0.099	4.46704e-06
CCDC170	9.41783e-06	0.27758	0.245	0.129	0.401162
CTC-788C1.1	1.7263e-29	0.277321	0.167	0	7.35334e-25
AC007254.3	1.02393e-23	0.277313	0.134	0	4.36155e-19
MEF2C	1.06879e-06	0.277051	0.814	0.737	0.0455263
PPP6R2	9.22768e-15	0.276775	0.249	0.066	3.93062e-10
MAP4K4	1.2549e-10	0.276578	0.271	0.105	5.34536e-06
TNRC6B	7.81374e-07	0.276552	0.52	0.333	0.0332834
MAP1B	1.63056e-07	0.276406	0.119	0.033	0.00694555
UBR5	3.06288e-10	0.276181	0.253	0.094	1.30467e-05
C11orf73	3.88899e-30	0.275854	0.171	0	1.65655e-25
ADD1	1.75803e-10	0.275757	0.349	0.154	7.48849e-06
TRIOBP	1.1181e-12	0.275337	0.301	0.106	4.76266e-08
RP1-265C24.9	1.48551e-27	0.274982	0.156	0	6.32769e-23
C17orf89	9.74395e-33	0.274778	0.186	0	4.15053e-28
TRPS1	3.45898e-07	0.274666	0.32	0.165	0.0147339
PREX1	1.60351e-08	0.274568	0.491	0.274	0.00068303
APBB1IP	0.000259403	0.274284	0.491	0.351	1
OSBPL11	1.20129e-08	0.274211	0.294	0.135	0.000511702
ZNF618	3.01215e-16	0.274112	0.268	0.069	1.28306e-11
VCPIP1	1.35546e-11	0.273962	0.257	0.089	5.77371e-07
TNKS2	6.2993e-09	0.273919	0.309	0.143	0.000268325
RP11-12M9.3	1.24791e-25	0.273891	0.145	0	5.31558e-21
VAT1	5.62795e-07	0.273746	0.193	0.08	0.0239728
FAM65A	2.8569e-26	0.273709	0.149	0	1.21692e-21
PIK3C2A	2.65944e-14	0.273643	0.305	0.1	1.13282e-09
ZNF331	5.93447e-09	0.2736	0.223	0.084	0.000252785
DYNC1H1	9.72261e-10	0.2735	0.375	0.179	4.14144e-05
ABI2	6.1153e-08	0.273267	0.227	0.092	0.00260487
IGF1	2.02397e-09	0.273252	0.19	0.061	8.62132e-05
NEK7	2.69255e-11	0.273156	0.297	0.113	1.14692e-06
PHIP	0.000143765	0.273147	0.476	0.333	1
MYOF	1.11638e-11	0.27306	0.216	0.063	4.75533e-07
HNRNPD	6.61401e-08	0.273012	0.632	0.407	0.0028173
MIB1	1.04316e-13	0.272951	0.175	0.036	4.44343e-09
IGSF6	0.00025543	0.27295	0.55	0.417	1
EPM2AIP1	2.16368e-10	0.272605	0.301	0.124	9.2164e-06
SPARC	4.58269e-09	0.272431	0.219	0.081	0.000195204
COPA	5.22841e-10	0.272259	0.398	0.191	2.22709e-05
STK10	1.85733e-11	0.271964	0.29	0.109	7.91148e-07
TSC22D2	1.82133e-15	0.27164	0.294	0.087	7.75812e-11
SP110	3.99267e-06	0.271494	0.476	0.297	0.170072
RNASEH2B	7.0302e-07	0.271451	0.368	0.198	0.0299458
ZNF655	3.11152e-10	0.271206	0.361	0.16	1.32538e-05
PCNX4	1.54478e-10	0.271136	0.193	0.059	6.58015e-06
SMARCC1	3.97603e-10	0.27048	0.316	0.132	1.69363e-05
DNMT3A	3.37805e-12	0.270463	0.201	0.054	1.43891e-07
SYK	2.02091e-06	0.27046	0.61	0.411	0.0860827
EIF2S3	4.4456e-09	0.270179	0.428	0.224	0.000189365
DHX9	1.07935e-12	0.269385	0.346	0.132	4.5976e-08
ITCH	1.79062e-12	0.268938	0.245	0.078	7.62732e-08
HECTD2	1.84418e-11	0.268544	0.167	0.041	7.85547e-07
CTNNB1	4.87207e-09	0.267851	0.45	0.242	0.000207531
WDR82	4.29163e-11	0.267809	0.32	0.127	1.82806e-06
ANKS1A	8.42587e-15	0.267509	0.223	0.054	3.58909e-10
YPEL3	5.66173e-08	0.267437	0.513	0.292	0.00241167
NCOA2	6.8751e-12	0.267314	0.238	0.076	2.92852e-07
TPST2	1.02868e-10	0.267069	0.294	0.114	4.38175e-06
EBI3	1.8039e-08	0.266934	0.238	0.098	0.000768391
PURA	2.03775e-12	0.266585	0.342	0.133	8.67999e-08
MON2	2.2478e-10	0.266339	0.204	0.065	9.57475e-06
RP11-488L18.10	3.52366e-21	0.266336	0.119	0	1.50094e-16
SQRDL	5.43668e-25	0.265633	0.141	0	2.31581e-20
MORC3	1.08983e-10	0.265576	0.323	0.133	4.64222e-06
HBA2	3.45505e-19	0.26555	0.119	0.003	1.47171e-14
SSSCA1	8.21158e-22	0.265471	0.123	0	3.4978e-17
SNX29	2.19793e-09	0.265312	0.331	0.147	9.36231e-05
ARID1A	1.91608e-10	0.264897	0.468	0.23	8.16173e-06
ANKRD17	2.26906e-12	0.264514	0.312	0.113	9.6653e-08
CTNNA1	9.13267e-09	0.26443	0.401	0.206	0.000389015
FBXW11	4.13936e-07	0.264273	0.23	0.103	0.017632
MLEC	5.23924e-13	0.264224	0.405	0.164	2.23171e-08
SP3	2.07783e-12	0.264119	0.346	0.136	8.85072e-08
H1FX	8.98028e-09	0.264096	0.602	0.382	0.000382524
GOLGA2	9.48008e-14	0.263973	0.249	0.072	4.03813e-09
PI4K2A	2.97432e-17	0.263522	0.186	0.029	1.26694e-12
ALDH2	0.000237865	0.263361	0.572	0.448	1
PLCB2	1.60975e-11	0.263192	0.353	0.147	6.85688e-07
GNPTAB	1.24478e-11	0.26315	0.32	0.122	5.30225e-07
CTD-2336O2.1	1.02393e-23	0.262228	0.134	0	4.36155e-19
AMFR	1.29654e-09	0.262116	0.268	0.102	5.52276e-05
UHRF1BP1L	7.89829e-16	0.261998	0.245	0.061	3.36436e-11
INHA	1.082e-16	0.261666	0.104	0.003	4.60889e-12
KLF9	7.81716e-09	0.261516	0.375	0.187	0.00033298
PLPP3	6.37973e-05	0.261476	0.119	0.048	1
POGZ	2.6679e-12	0.2612	0.294	0.106	1.13642e-07
FUCA1	3.65558e-08	0.261025	0.283	0.128	0.00155713
TRIM25	5.07329e-09	0.260735	0.208	0.074	0.000216102
JAK1	2.13297e-07	0.260716	0.58	0.369	0.00908559
TMC6	2.59342e-14	0.260499	0.238	0.065	1.1047e-09
KIAA0368	2.8569e-26	0.260425	0.149	0	1.21692e-21
ZNF721	9.61401e-13	0.260241	0.242	0.074	4.09519e-08
SETD7	2.00058e-14	0.260128	0.212	0.05	8.52165e-10
CCDC109B	2.36244e-24	0.260094	0.138	0	1.0063e-19
C4orf27	9.74395e-33	0.260084	0.186	0	4.15053e-28
LCOR	1.35794e-10	0.259843	0.294	0.117	5.78427e-06
CYLD	1.13307e-13	0.259688	0.342	0.122	4.82644e-09
CD2AP	1.63243e-07	0.259537	0.227	0.098	0.0069535
LYST	1.55521e-09	0.259334	0.405	0.201	6.62459e-05
IREB2	1.20992e-10	0.258906	0.309	0.124	5.1538e-06
SLC27A1	1.50923e-11	0.258304	0.178	0.045	6.42872e-07
CHCHD8	3.88899e-30	0.258286	0.171	0	1.65655e-25
PFKFB2	6.88613e-16	0.258156	0.182	0.032	2.93322e-11
KCMF1	6.08388e-14	0.258124	0.249	0.07	2.59149e-09
KCTD20	2.76371e-09	0.258067	0.245	0.095	0.000117723
NUP160	4.9327e-10	0.257786	0.216	0.073	2.10113e-05
PDPK1	1.62108e-09	0.25772	0.249	0.095	6.90514e-05
HIF1A	3.20469e-08	0.257469	0.513	0.305	0.00136507
KIDINS220	7.39932e-07	0.257105	0.297	0.155	0.0315181
DENND4A	8.08274e-13	0.256984	0.238	0.072	3.44292e-08
SEMA6D	2.04145e-18	0.256826	0.152	0.014	8.69575e-14
SYNE1	2.06881e-08	0.25621	0.275	0.121	0.000881231
SRSF8	6.21616e-10	0.256011	0.238	0.088	2.64784e-05
AKNA	1.39644e-11	0.255919	0.342	0.139	5.94828e-07
RP1-249H1.4	4.42668e-23	0.255822	0.13	0	1.88559e-18
FAM120A	8.1862e-08	0.255685	0.446	0.253	0.00348699
CREBL2	4.68941e-08	0.255374	0.394	0.208	0.0019975
TTN	2.74319e-15	0.255329	0.119	0.01	1.16849e-10
MYL9	1.00184e-09	0.25523	0.234	0.084	4.26742e-05
RP11-365P13.4	5.43668e-25	0.255053	0.141	0	2.31581e-20
MIA3	3.42763e-10	0.254982	0.346	0.153	1.46003e-05
G3BP2	2.25967e-06	0.254766	0.309	0.164	0.096253
TTC37	1.5342e-09	0.254705	0.283	0.117	6.53506e-05
DDI2	2.7861e-15	0.25461	0.204	0.043	1.18677e-10
ST8SIA4	1.00945e-07	0.25446	0.327	0.164	0.00429986
RP1-83M4.2	3.37387e-28	0.254362	0.16	0	1.43713e-23
MAPK10	3.22828e-22	0.254358	0.152	0.007	1.37512e-17
TXNDC16	2.55107e-18	0.254264	0.167	0.019	1.08665e-13
NFE2L3	7.16711e-10	0.253951	0.178	0.054	3.0529e-05
MBTPS1	4.62821e-13	0.253649	0.223	0.062	1.97143e-08
CCNG2	7.863e-07	0.253616	0.216	0.095	0.0334933
KHSRP	2.72907e-11	0.253605	0.29	0.109	1.16248e-06
LYSMD3	3.76985e-16	0.253302	0.175	0.028	1.6058e-11
RFC1	3.09154e-08	0.253273	0.364	0.18	0.00131687
KDM5A	1.07549e-06	0.253226	0.42	0.246	0.0458114
INPP5D	1.97656e-06	0.253164	0.409	0.246	0.0841936
DNPH1	3.8185e-09	0.25315	0.257	0.1	0.000162653
APPL1	4.69421e-06	0.25309	0.524	0.352	0.199954
MRO	1.39685e-19	0.253057	0.126	0.004	5.95002e-15
PHACTR2	4.84854e-09	0.253	0.253	0.102	0.000206529
DOPEY1	4.42668e-23	0.252997	0.13	0	1.88559e-18
PPIP5K2	2.72072e-10	0.252934	0.312	0.132	1.15892e-05
SCAF8	2.76534e-11	0.252853	0.186	0.051	1.17792e-06
GPR107	6.65975e-14	0.252752	0.19	0.041	2.83679e-09
ZNF330	1.0588e-09	0.252704	0.357	0.162	4.51008e-05
FAM212A	8.21158e-22	0.252446	0.123	0	3.4978e-17
CCDC88A	1.64065e-05	0.252386	0.565	0.404	0.698851
PLEKHO2	2.29152e-08	0.251873	0.275	0.122	0.000976096
KDM2A	9.3384e-13	0.251871	0.286	0.095	3.97778e-08
SPARCL1	5.02966e-08	0.251804	0.238	0.1	0.00214243
RTF1	2.02799e-05	0.251786	0.446	0.286	0.863842
AL009174.1	3.52366e-21	0.251503	0.119	0	1.50094e-16
DSTN	0.000455186	0.251441	0.424	0.283	1
RPS27AP16	1.90894e-22	0.251388	0.126	0	8.13133e-18
PIKFYVE	3.8141e-11	0.25129	0.193	0.055	1.62465e-06
ITM2A	2.5815e-09	0.25127	0.108	0.021	0.000109961
PIBF1	2.6049e-16	0.250964	0.212	0.043	1.10958e-11
PRR14L	1.37527e-13	0.2506	0.227	0.061	5.85811e-09
FAM110B	7.00479e-10	0.250417	0.164	0.045	2.98376e-05
PRPF40A	2.65233e-06	0.250417	0.543	0.367	0.112979
BACH1	2.07746e-07	0.250392	0.364	0.194	0.00884916
C3orf17	4.42668e-23	0.250345	0.13	0	1.88559e-18
MANBA	3.07126e-08	0.250061	0.305	0.146	0.00130823
MLF1	3.14337e-07	-0.25029	0.048	0.171	0.0133895
TPRKB	4.81327e-05	-0.250553	0.249	0.359	1
PPP4R3A	2.77828e-05	-0.251253	0.052	0.144	1
CNN2	0.000121591	-0.251304	0.097	0.187	1
HSPD1	0.0013096	-0.251314	0.346	0.4	1
PTRHD1	0.0016891	-0.251799	0.223	0.29	1
MAFF	0.000141373	-0.252528	0.03	0.103	1
AC005840.1	6.51422e-08	-0.252683	0.059	0.195	0.0027748
OST4	6.65206e-07	-0.253062	0.569	0.66	0.0283351
RAB4B	1.18548e-08	-0.254703	0	0.111	0.000504966
RHEB	1.22779e-07	-0.254873	0.249	0.4	0.00522989
CSNK2B	3.13275e-06	-0.255434	0.364	0.465	0.133443
CARHSP1	1.47261e-06	-0.255483	0.059	0.175	0.0627275
RPS13	1.7743e-17	-0.256836	0.967	0.999	7.5578e-13
VPS29	8.71061e-05	-0.257209	0.379	0.472	1
PLPBP	4.71033e-05	-0.257325	0.067	0.161	1
SUMO1	2.54795e-05	-0.258151	0.338	0.433	1
SFT2D1	1.29083e-05	-0.259022	0.346	0.447	0.549844
RPAIN	0.000731529	-0.259153	0.115	0.193	1
ENY2	8.35764e-05	-0.260194	0.465	0.517	1
HPF1	8.25358e-07	-0.260267	0.056	0.175	0.0351569
PRKAG1	0.00666402	-0.260739	0.167	0.221	1
NDUFAF8	1.92325e-06	-0.26084	0.074	0.191	0.0819227
ESD	5.1013e-05	-0.260958	0.413	0.49	1
MAT2A	3.34236e-05	-0.261615	0.26	0.385	1
HNRNPC	2.30924e-06	-0.262189	0.569	0.638	0.0983645
HLA-DQA1	0.000226498	-0.262715	0.825	0.926	1
FCGR2A	6.18751e-09	-0.262937	0.706	0.823	0.000263563
EGLN2	1.39857e-10	-0.263021	0.004	0.146	5.95735e-06
HSPH1	0.0136847	-0.263371	0.178	0.232	1
DUSP5	0.0134235	-0.264678	0.067	0.116	1
LINC01678	7.11521e-09	-0.264906	0.011	0.136	0.00030308
PPIL3	0.000474812	-0.265445	0.126	0.205	1
CZIB	1.61225e-06	-0.266594	0.048	0.16	0.0686755
SLC2A3	3.25475e-06	-0.26702	0.123	0.257	0.138639
APRT	8.11817e-06	-0.267433	0.502	0.586	0.345802
AC004151.1	6.02974e-07	-0.267767	0.126	0.268	0.0256843
LAMTOR2	4.56436e-07	-0.268292	0.346	0.475	0.0194424
RPL3	1.11142e-17	-0.268776	0.959	1	4.73422e-13
DMAC1	4.75709e-08	-0.270307	0.052	0.187	0.00202633
MRPS11	3.44564e-08	-0.27044	0.03	0.155	0.0014677
MTRNR2L8	2.45931e-10	-0.270823	0.004	0.142	1.04757e-05
TMED9	0.000544497	-0.271069	0.361	0.424	1
RPL5	1.2902e-16	-0.271162	0.911	0.992	5.49576e-12
CSNK1A1	3.60276e-05	-0.271335	0.305	0.399	1
RPL19	1.32217e-23	-0.272412	0.985	1	5.63189e-19
MLX	4.70238e-06	-0.274029	0.104	0.22	0.200303
GSTK1	4.43097e-08	-0.274492	0.524	0.609	0.00188741
SLC25A5	5.44564e-09	-0.274788	0.58	0.682	0.000231963
SRSF3	0.000195595	-0.275394	0.654	0.696	1
FKBP1A	7.65015e-09	-0.275729	0.528	0.62	0.000325866
FPR1	0.000153624	-0.276121	0.219	0.322	1
DNAJC7	0.00120165	-0.27616	0.249	0.316	1
RPS23	1.72499e-20	-0.2762	0.967	1	7.34778e-16
CCDC107	1.57112e-06	-0.276555	0.071	0.187	0.0669235
AL450998.2	1.1e-07	-0.276621	0.019	0.132	0.00468555
HOTAIRM1	3.67817e-08	-0.276863	0.026	0.15	0.00156675
TMEM70	0.000563052	-0.278195	0.219	0.298	1
PRXL2C	4.47787e-08	-0.278409	0.056	0.193	0.00190739
BRK1	5.82788e-09	-0.278543	0.561	0.681	0.000248244
FBP1	5.43878e-06	-0.280269	0.104	0.217	0.23167
SEC11A	2.02291e-11	-0.280457	0.706	0.781	8.61679e-07
DYNC1I2	1.78372e-05	-0.280498	0.245	0.354	0.759792
SNX10	8.02634e-05	-0.281276	0.32	0.422	1
OGA	2.77273e-06	-0.281695	0.097	0.215	0.118107
PRKAG2-AS1	8.65008e-09	-0.282641	0.022	0.151	0.000368459
RPL35A	6.04682e-17	-0.282805	0.948	0.999	2.57571e-12
ZC3H11A	2.49849e-10	-0.283864	0	0.135	1.06426e-05
BTF3	4.61797e-14	-0.284821	0.799	0.966	1.96707e-09
RPLP1	6.44778e-25	-0.285108	0.996	1	2.7465e-20
EIF1AX	2.24525e-05	-0.285245	0.312	0.41	0.956387
SUMO2	4.17865e-14	-0.285526	0.732	0.84	1.77994e-09
EMC6	1.38072e-08	-0.286522	0.059	0.208	0.000588133
NOP10	8.27125e-07	-0.286591	0.398	0.512	0.0352322
NR4A1	3.17116e-07	-0.287035	0.305	0.462	0.0135079
AKAP17A	2.49849e-10	-0.287548	0	0.135	1.06426e-05
PSMA2	3.21694e-09	-0.287661	0.059	0.213	0.000137029
CENPX	1.00689e-08	-0.288629	0.052	0.195	0.000428897
WDR74	0.00309199	-0.2907	0.182	0.249	1
CFP	9.56314e-10	-0.290783	0.041	0.204	4.07352e-05
LRMDA	1.19244e-06	-0.290916	0.067	0.183	0.050793
RAD50	2.8907e-08	-0.291365	0.026	0.151	0.00123132
BCL2A1	0.00124631	-0.291698	0.23	0.319	1
LSM4	3.58274e-06	-0.292202	0.338	0.432	0.15261
PSMB8-AS1	1.7961e-08	-0.292207	0.059	0.206	0.000765068
CD14	2.09696e-08	-0.292505	0.81	0.908	0.000893223
UFD1	1.07966e-08	-0.292943	0.056	0.198	0.00045989
AL118516.1	6.2807e-06	-0.293336	0.022	0.111	0.267533
TMEM179B	1.3435e-05	-0.294029	0.119	0.228	0.572277
PSMA3-AS1	2.45791e-06	-0.294583	0.1	0.224	0.104697
GMFG	7.90833e-10	-0.294744	0.647	0.748	3.36863e-05
ATP6V0E1	2.70813e-08	-0.294949	0.699	0.722	0.00115355
YWHAH	2.0162e-09	-0.295059	0.595	0.751	8.58819e-05
RPL24	8.34292e-17	-0.295237	0.914	0.983	3.55375e-12
TUT7	1.3889e-06	-0.295498	0.078	0.197	0.0591615
MKKS	2.15567e-08	-0.296713	0.086	0.237	0.000918229
EIF3H	1.7569e-10	-0.297285	0.595	0.746	7.4837e-06
YBX3	6.19479e-05	-0.297474	0.513	0.568	1
SMIM29	1.82945e-08	-0.298257	0.052	0.194	0.000779273
CDK5RAP3	3.95763e-10	-0.298329	0	0.132	1.68579e-05
SNHG12	0.00137956	-0.300245	0.138	0.212	1
IFT20	5.00487e-05	-0.301315	0.156	0.256	1
MRFAP1	2.75964e-05	-0.30458	0.405	0.48	1
TUBA1C	5.11331e-07	-0.304663	0.078	0.205	0.0217806
GATD3A	9.71929e-09	-0.305035	0.004	0.12	0.000414003
EIF4A2	1.83579e-05	-0.305679	0.68	0.721	0.781972
HNRNPU-AS1	2.49849e-10	-0.305715	0	0.135	1.06426e-05
RPL22L1	0.000472181	-0.306664	0.413	0.448	1
TLE4	0.00211868	-0.30682	0.242	0.303	1
PAXX	4.26177e-09	-0.307011	0.063	0.219	0.000181534
TLE5	9.89303e-11	-0.307074	0.152	0.366	4.21403e-06
CHMP4B	8.92484e-05	-0.30723	0.242	0.33	1
EIF4A3	0.00548421	-0.30735	0.283	0.331	1
RPS27A	9.63982e-26	-0.308671	0.978	0.999	4.10618e-21
TMIGD3	3.03668e-07	-0.309169	0.093	0.23	0.012935
SMCP	2.91121e-12	-0.310156	0	0.161	1.24006e-07
LSM12	1.3308e-09	-0.31023	0.026	0.169	5.66867e-05
CD55	2.53357e-06	-0.310764	0.245	0.377	0.10792
RNH1	5.16688e-07	-0.311157	0.498	0.598	0.0220089
UQCRB	6.25387e-12	-0.311425	0.796	0.862	2.6639e-07
RBPJ	3.28997e-09	-0.312934	0.662	0.774	0.00014014
ACTA2	0.0144543	-0.314268	0.071	0.121	1
SLC31A2	4.08519e-05	-0.314432	0.167	0.272	1
NAPA	1.52022e-11	-0.315462	0.011	0.173	6.47553e-07
PPDPF	2.57006e-11	-0.315571	0.375	0.549	1.09474e-06
H2AFY	4.20041e-08	-0.315697	0.558	0.646	0.00178921
TREM1	1.11566e-06	-0.318034	0.089	0.212	0.0475226
NUPR2	3.09015e-11	-0.319077	0	0.147	1.31628e-06
PPP4C	2.99078e-05	-0.319123	0.301	0.396	1
MTRNR2L2	4.51024e-08	-0.319497	0	0.103	0.00192118
ARMCX6	3.00034e-12	-0.319996	0.004	0.169	1.27802e-07
CCT5	3.90985e-07	-0.321115	0.138	0.272	0.0166544
RPS12	5.28287e-21	-0.321395	0.974	1	2.25029e-16
PIP4P2	1.76579e-08	-0.321427	0.063	0.208	0.000752157
XBP1	0.000123271	-0.322772	0.364	0.433	1
CST3	0.00948399	-0.323487	0.974	1	1
MAP1LC3B	1.32111e-05	-0.324772	0.387	0.477	0.562741
LAMTOR4	3.15767e-11	-0.325299	0.636	0.757	1.34504e-06
STUB1	1.51221e-08	-0.326726	0.108	0.265	0.00064414
IER5L	0.0146098	-0.327516	0.078	0.127	1
EIF3M	9.57329e-07	-0.327736	0.416	0.495	0.0407784
BANF1	2.99161e-09	-0.328353	0.279	0.433	0.000127431
CD37	4.98375e-11	-0.329407	0.632	0.762	2.12288e-06
ZNF90	5.05931e-13	-0.329433	0.007	0.184	2.15506e-08
TAX1BP3	9.29143e-13	-0.331298	0.019	0.201	3.95778e-08
SQOR	3.26071e-09	-0.33143	0.056	0.205	0.000138893
AK6	0.00714977	-0.332523	0.171	0.224	1
RAB13	3.62073e-07	-0.332554	0.23	0.365	0.0154229
CYBA	2.01373e-16	-0.332582	0.926	0.986	8.57767e-12
DRAP1	1.25391e-08	-0.334207	0.442	0.564	0.000534116
CDK11A	1.56518e-10	-0.334737	0.022	0.176	6.66705e-06
SLC16A3	2.79919e-07	-0.334972	0.204	0.348	0.0119234
CFL1	1.43836e-15	-0.335893	0.87	0.97	6.12685e-11
GNG11	0.00425626	-0.337259	0.086	0.144	1
TMEM173	3.58046e-06	-0.337326	0.234	0.351	0.152513
SNX3	2.90802e-12	-0.338786	0.599	0.729	1.2387e-07
M6PR	5.28287e-08	-0.33908	0.193	0.345	0.00225029
RPSA	4.7931e-20	-0.339693	0.885	0.964	2.04167e-15
CDC26	8.45646e-13	-0.339797	0.004	0.175	3.60211e-08
COX7C	6.56491e-12	-0.340821	0.818	0.842	2.79639e-07
SIK1	1.85335e-08	-0.34104	0	0.109	0.000789453
GLIPR1	1.14877e-11	-0.341193	0.539	0.693	4.8933e-07
GLIPR2	1.06782e-08	-0.343582	0.149	0.309	0.000454849
RPS27	1.47873e-22	-0.34469	0.985	1	6.2988e-18
CD302	3.52666e-07	-0.344765	0.487	0.576	0.0150221
TAF10	6.0901e-10	-0.345209	0.022	0.169	2.59414e-05
TMEM165	2.73564e-06	-0.345248	0.309	0.414	0.116527
CYBC1	8.02927e-08	-0.345944	0.104	0.246	0.00342015
TCF7	2.28851e-06	-0.346154	0.03	0.129	0.0974812
LINC01094	6.63455e-10	-0.346168	0.033	0.184	2.82605e-05
MYL6	3.23626e-15	-0.346187	0.9	0.961	1.37852e-10
TUBA1A	4.35531e-05	-0.3463	0.587	0.673	1
HCLS1	5.5874e-12	-0.346936	0.68	0.781	2.38001e-07
KLF2	1.7004e-09	-0.347673	0.461	0.642	7.24301e-05
COMMD6	1.99087e-14	-0.348416	0.729	0.857	8.48031e-10
SCO2	8.83064e-08	-0.348807	0.071	0.206	0.0037615
CDKN1A	1.97018e-06	-0.348809	0.16	0.294	0.083922
C12orf57	2.68336e-05	-0.34901	0.327	0.44	1
MCUB	2.30169e-10	-0.349823	0.048	0.216	9.8043e-06
WASH4P	1.55795e-09	-0.350356	0	0.124	6.63626e-05
PKM	2.83131e-11	-0.350578	0.591	0.7	1.20602e-06
CNPY2	3.00994e-11	-0.351966	0.03	0.195	1.28211e-06
SNRPD2	3.92897e-11	-0.352475	0.442	0.605	1.67359e-06
PLK3	3.96661e-05	-0.352744	0.193	0.301	1
OS9	1.17392e-07	-0.353021	0.257	0.4	0.00500042
OTUD6B-AS1	3.45905e-09	-0.353156	0.048	0.195	0.000147342
METTL26	7.59088e-09	-0.35338	0.104	0.26	0.000323341
COX6A1	5.91227e-09	-0.3534	0.498	0.598	0.000251839
RACK1	1.11134e-25	-0.354098	0.933	0.992	4.73386e-21
MRPS28	5.04996e-12	-0.35426	0.011	0.177	2.15108e-07
RPL28	2.84758e-28	-0.354605	0.974	1	1.21295e-23
PSMB7	3.50588e-07	-0.356432	0.286	0.413	0.0149336
MESD	1.02329e-10	-0.356518	0.041	0.205	4.35881e-06
LSM1	1.7416e-09	-0.356823	0.056	0.209	7.41851e-05
SQSTM1	2.56282e-06	-0.358372	0.379	0.484	0.109166
NDUFC2	4.61468e-09	-0.358982	0.253	0.413	0.000196567
CLEC2B	2.7308e-08	-0.359462	0.543	0.655	0.00116321
PPP1CA	9.53367e-08	-0.359567	0.349	0.481	0.00406096
CRISP2	8.79154e-13	-0.362248	0	0.168	3.74484e-08
ARPC3	3.25654e-19	-0.363477	0.859	0.974	1.38716e-14
SRSF2	4.11024e-06	-0.36411	0.465	0.568	0.17508
PSMB10	6.60541e-13	-0.365056	0.03	0.22	2.81364e-08
PYCARD	1.18485e-13	-0.365103	0.636	0.784	5.04697e-09
ENO1	1.55939e-10	-0.365298	0.602	0.717	6.64237e-06
RNF149	1.72382e-07	-0.366977	0.361	0.481	0.00734279
PCSK7	4.53168e-12	-0.370435	0.022	0.197	1.93031e-07
EIF4E	3.34927e-08	-0.371095	0.134	0.297	0.00142666
DOK2	7.67782e-10	-0.371435	0.245	0.442	3.27045e-05
SELENOS	1.96194e-09	-0.372098	0.074	0.237	8.35707e-05
VOPP1	6.26518e-07	-0.372271	0.193	0.316	0.0266871
TSACC	2.05919e-13	-0.372882	0	0.176	8.77134e-09
DEPTOR	9.18593e-10	-0.372936	0.112	0.286	3.91284e-05
AC124319.1	3.37397e-12	-0.373259	0.123	0.345	1.43718e-07
SUPT4H1	1.9179e-11	-0.374766	0.26	0.47	8.1695e-07
RPL29	2.1422e-29	-0.375042	0.929	1	9.12492e-25
GPSM3	5.05029e-12	-0.375771	0.513	0.664	2.15122e-07
ATP5MC1	3.37514e-11	-0.376124	0.097	0.285	1.43768e-06
PSMD7	4.90217e-10	-0.376233	0.126	0.303	2.08813e-05
CD83	9.37562e-07	-0.37691	0.576	0.715	0.0399364
SELENOT	1.64939e-12	-0.378518	0.108	0.325	7.02573e-08
LELP1	8.3852e-15	-0.37936	0	0.194	3.57176e-10
CRIP1	4.10682e-10	-0.380372	0.071	0.245	1.74934e-05
NR4A2	8.25553e-10	-0.381985	0.45	0.645	3.51653e-05
CHPT1	5.12881e-08	-0.382192	0.212	0.36	0.00218467
NIPSNAP2	2.62262e-10	-0.383527	0.089	0.261	1.11713e-05
LY6E	4.63924e-06	-0.38384	0.543	0.597	0.197613
LINC01921	1.80569e-12	-0.383869	0	0.164	7.6915e-08
FCGR1B	1.01972e-08	-0.384628	0.138	0.304	0.000434362
AP2S1	1.21604e-10	-0.384792	0.517	0.646	5.17984e-06
H3F3B	4.80932e-15	-0.385203	0.959	0.992	2.04858e-10
POLR2J3	4.08458e-10	-0.385485	0.078	0.246	1.73987e-05
Z93241.1	1.47589e-07	-0.387336	0.015	0.122	0.0062867
EIF1	5.00841e-27	-0.387435	0.967	1	2.13338e-22
EVI2B	4.20479e-11	-0.387834	0.61	0.718	1.79107e-06
MUC20-OT1	6.41689e-10	-0.387945	0.059	0.217	2.73334e-05
TM6SF1	3.0951e-08	-0.387985	0.141	0.29	0.00131839
RHOC	1.48357e-09	-0.38969	0.383	0.525	6.31941e-05
RPS8	4.60043e-30	-0.392178	0.959	1	1.9596e-25
GTF2I	1.45954e-10	-0.392343	0.126	0.305	6.21706e-06
AC097534.2	1.64552e-15	-0.392423	0.007	0.216	7.00927e-11
CALM2	2.23086e-19	-0.394581	0.855	0.953	9.50259e-15
CITED2	0.00554318	-0.394594	0.532	0.535	1
CYCS	4.21807e-10	-0.394937	0.368	0.53	1.79673e-05
MAP2K1	6.30463e-11	-0.395191	0.212	0.402	2.68552e-06
LMNA	1.16781e-06	-0.395469	0.279	0.429	0.0497439
HIKESHI	1.5527e-13	-0.395868	0.037	0.238	6.61388e-09
RPS4X	2.27276e-31	-0.395914	0.948	0.999	9.68105e-27
IFRD1	4.27542e-06	-0.396304	0.253	0.377	0.182116
BUD31	3.36832e-09	-0.396969	0.156	0.32	0.000143477
PRR13	4.10562e-11	-0.39727	0.413	0.576	1.74883e-06
RESF1	1.98522e-10	-0.397453	0.1	0.281	8.45624e-06
TSC22D3	8.84743e-14	-0.400783	0.639	0.814	3.76865e-09
COX4I1	2.0171e-23	-0.401525	0.833	0.964	8.59204e-19
LPL	1.51728e-11	-0.405443	0.019	0.184	6.46301e-07
PHB	2.73683e-10	-0.405685	0.1	0.274	1.16578e-05
CYTIP	1.01305e-10	-0.406364	0.197	0.396	4.31518e-06
RETN	2.44468e-11	-0.409754	0	0.149	1.04134e-06
HIGD2A	3.9767e-12	-0.410691	0.509	0.626	1.69392e-07
SNRPE	6.76742e-10	-0.411771	0.305	0.454	2.88265e-05
UBE2L3	4.83895e-12	-0.41227	0.227	0.431	2.0612e-07
UBC	1.57289e-13	-0.412482	0.914	0.979	6.69987e-09
UBE2S	0.00072298	-0.413298	0.164	0.235	1
RAB5IF	6.32809e-15	-0.413339	0.019	0.224	2.69551e-10
RPS28	1.34006e-26	-0.413852	0.948	0.997	5.70811e-22
LRCH4	1.89066e-16	-0.414358	0	0.215	8.05347e-12
BUD23	2.30099e-11	-0.417755	0.086	0.275	9.80129e-07
RPS7	1.60558e-30	-0.41802	0.918	1	6.83914e-26
HSD17B11	1.36553e-13	-0.418699	0.405	0.602	5.8166e-09
RPL12	2.97095e-35	-0.419452	0.985	0.999	1.2655e-30
VAMP8	2.16269e-17	-0.42042	0.691	0.829	9.21221e-13
RPL11	1.53732e-42	-0.422274	0.963	0.999	6.54835e-38
AC114760.2	4.26045e-12	-0.422443	0.03	0.206	1.81478e-07
MNDA	4.44034e-11	-0.42479	0.613	0.799	1.89141e-06
IL10RB	2.93304e-18	-0.425786	0	0.237	1.24936e-13
AL138899.1	8.01598e-13	-0.426053	0.015	0.193	3.41449e-08
RPS3	1.37817e-33	-0.42706	0.959	0.999	5.87044e-29
HSP90AA1	6.92524e-10	-0.42722	0.892	0.945	2.94988e-05
RPL13	8.73457e-49	-0.427386	0.996	1	3.72058e-44
SRSF9	2.54541e-14	-0.431675	0.149	0.399	1.08424e-09
HMGB4	3.10351e-17	-0.433781	0	0.224	1.32197e-12
SMDT1	6.09889e-12	-0.433851	0.353	0.524	2.59788e-07
JPT1	2.94946e-14	-0.435378	0.067	0.287	1.25635e-09
NHP2	1.38412e-12	-0.436265	0.1	0.305	5.8958e-08
PSMC1	2.5574e-13	-0.436623	0.071	0.278	1.08935e-08
ATF4	2.95722e-12	-0.438263	0.487	0.638	1.25966e-07
PLAAT3	1.52035e-14	-0.441144	0.1	0.336	6.47608e-10
SOCS3	9.54657e-07	-0.441587	0.126	0.253	0.0406646
AC004687.1	5.74046e-10	-0.442163	0.074	0.245	2.44521e-05
CLIC1	3.3949e-20	-0.445526	0.736	0.868	1.44609e-15
RPL37A	2.49385e-17	-0.448779	0.981	0.996	1.06228e-12
CSTA	2.04307e-12	-0.449636	0.338	0.505	8.70265e-08
FAM53C	1.23835e-11	-0.450148	0.045	0.224	5.27488e-07
CCL4L1	4.82874e-09	-0.450997	0	0.117	0.000205685
NAIP	4.72207e-15	-0.452276	0.045	0.271	2.01141e-10
LDHA	4.02732e-14	-0.452723	0.524	0.669	1.71548e-09
PHACTR1	0.000287758	-0.452882	0.271	0.355	1
YBX1	5.76954e-31	-0.454509	0.859	0.979	2.45759e-26
GLRX	2.40698e-14	-0.454553	0.424	0.613	1.02528e-09
PGAM1	7.47884e-14	-0.455369	0.123	0.341	3.18569e-09
RPL32	6.32205e-41	-0.456389	0.985	1	2.69294e-36
PRELID1	4.66322e-17	-0.456578	0.138	0.414	1.98634e-12
DDIT3	2.47866e-05	-0.456593	0.138	0.238	1
NPC2	4.12356e-29	-0.456817	0.888	0.977	1.75647e-24
GPX1	1.14518e-26	-0.458679	0.922	0.993	4.87802e-22
CHMP1B	4.94815e-06	-0.459515	0.249	0.359	0.210771
PFN1	4.39642e-20	-0.460134	0.859	0.953	1.8727e-15
NAP1L1	2.57768e-19	-0.461948	0.613	0.802	1.09799e-14
RPS5	1.38684e-36	-0.462208	0.9	0.989	5.90739e-32
SMIM30	2.46378e-14	-0.462212	0.063	0.279	1.04947e-09
UQCR11	6.35256e-06	-0.462632	0.271	0.363	0.270594
COX7A2	4.54241e-15	-0.46343	0.52	0.664	1.93488e-10
NPM1	1.1362e-20	-0.463808	0.721	0.898	4.83975e-16
CD1E	1.55193e-09	-0.464774	0.037	0.188	6.6106e-05
LAPTM5	1.10701e-22	-0.465949	0.803	0.912	4.71543e-18
SAT1	5.3124e-20	-0.468824	0.896	0.992	2.26287e-15
SLC11A1	3.85074e-11	-0.470664	0.126	0.318	1.64026e-06
TPI1	7.57653e-19	-0.47093	0.621	0.79	3.2273e-14
DONSON	1.37624e-10	-0.473783	0.015	0.164	5.86223e-06
RPL10A	7.78859e-35	-0.473835	0.892	0.993	3.31763e-30
FCGR2B	2.13003e-13	-0.474433	0.554	0.751	9.07308e-09
ILF3-DT	2.94377e-09	-0.477026	0.059	0.21	0.000125393
SERTAD1	2.33707e-05	-0.477779	0.141	0.243	0.995497
RPS24	9.27944e-44	-0.478105	0.974	1	3.95267e-39
SRGN	1.45783e-28	-0.478617	0.855	0.972	6.20978e-24
PMAIP1	7.00968e-06	-0.479076	0.212	0.337	0.298584
PAIP2	3.66674e-14	-0.480678	0.32	0.521	1.56189e-09
RPL14	6.62838e-39	-0.484586	0.914	0.993	2.82343e-34
FCGR3A	1.75847e-08	-0.484958	0.55	0.664	0.000749036
FCGR1A	3.24885e-11	-0.489731	0.279	0.465	1.38388e-06
EVI2A	4.51114e-13	-0.490128	0.439	0.596	1.92156e-08
CCNL1	3.41423e-11	-0.490715	0.591	0.704	1.45432e-06
SNHG8	1.50184e-17	-0.493157	0.424	0.653	6.39724e-13
SELENOW	2.33734e-16	-0.494586	0.097	0.354	9.95611e-12
THUMPD3-AS1	7.84141e-11	-0.495782	0.074	0.253	3.34013e-06
FUS	3.63642e-12	-0.498001	0.576	0.707	1.54897e-07
OAZ1	2.58477e-41	-0.498624	0.911	0.988	1.10101e-36
ARL4A	6.44275e-10	-0.499806	0.216	0.389	2.74435e-05
OTULINL	1.6147e-15	-0.500208	0.134	0.389	6.87797e-11
CCR2	3.65105e-15	-0.502334	0.067	0.297	1.5552e-10
CLEC12A	3.68182e-12	-0.505353	0.145	0.348	1.56831e-07
MRPL23	2.84419e-15	-0.508242	0.134	0.369	1.21151e-10
TUBB4B	2.64019e-09	-0.509568	0.312	0.459	0.000112461
RPL34	1.35796e-50	-0.511643	0.985	1	5.78437e-46
SELENOF	1.76377e-18	-0.51808	0.141	0.428	7.51295e-14
CIAO2A	1.09422e-16	-0.518893	0.078	0.322	4.66093e-12
FOSB	9.33593e-17	-0.51974	0.732	0.868	3.97673e-12
TRAPPC1	2.36668e-15	-0.520924	0.219	0.447	1.00811e-10
AC004551.1	1.15682e-17	-0.521385	0.093	0.359	4.92758e-13
CLEC4A	1.10617e-16	-0.526934	0.03	0.265	4.71182e-12
AC020916.1	9.8568e-24	-0.52797	0.16	0.55	4.1986e-19
VIM	4.08416e-34	-0.529485	0.881	0.979	1.73969e-29
RPS14	3.88488e-56	-0.529751	0.981	1	1.65481e-51
PET100	1.44274e-19	-0.530042	0.019	0.279	6.14549e-15
COTL1	1.13602e-23	-0.53136	0.606	0.845	4.83898e-19
UBA52	2.35789e-46	-0.531435	0.941	0.997	1.00437e-41
JUNB	1.58414e-15	-0.531699	0.844	0.945	6.74779e-11
RPS15	7.62029e-54	-0.5331	0.955	1	3.24594e-49
SELENOK	3.01689e-20	-0.533478	0.115	0.426	1.28507e-15
MYL12A	2.6932e-29	-0.533837	0.703	0.889	1.14719e-24
RPL10	2.48769e-58	-0.534258	0.985	1	1.05966e-53
TNF	4.04578e-11	-0.535546	0.208	0.42	1.72334e-06
BLOC1S1	6.56234e-22	-0.535677	0.242	0.547	2.7953e-17
ATP5IF1	2.36972e-23	-0.535682	0.134	0.476	1.00941e-18
CAPG	4.0652e-17	-0.538508	0.424	0.642	1.73161e-12
AC007952.4	1.00383e-13	-0.539012	0.052	0.26	4.27592e-09
HSPE1	3.04103e-14	-0.541709	0.323	0.524	1.29536e-09
TAGLN2	1.26374e-15	-0.543561	0.379	0.583	5.38305e-11
VDAC2	2.6005e-16	-0.547105	0.297	0.53	1.10771e-11
UPP1	5.33108e-16	-0.547765	0.119	0.362	2.27083e-11
HMGB2	4.09433e-18	-0.548426	0.517	0.706	1.74402e-13
STMP1	8.72671e-20	-0.552059	0.089	0.377	3.71723e-15
MYDGF	1.76198e-18	-0.554019	0.089	0.362	7.50533e-14
IER5	5.13794e-08	-0.554251	0.32	0.479	0.00218856
RPL4	1.33566e-36	-0.554805	0.844	0.981	5.68938e-32
YME1L1	2.26235e-09	-0.557011	0.398	0.517	9.6367e-05
TSPO	1.78168e-26	-0.558394	0.628	0.829	7.58926e-22
RPS6	1.88896e-60	-0.561679	0.974	1	8.04619e-56
PKIB	5.11188e-15	-0.573858	0.1	0.336	2.17746e-10
CIAO2B	1.5327e-20	-0.576211	0.119	0.41	6.52868e-16
RBIS	2.15555e-21	-0.577313	0.123	0.436	9.1818e-17
S100A11	3.79149e-29	-0.581663	0.825	0.957	1.61502e-24
CCL4	1.45302e-05	-0.584468	0.494	0.6	0.61893
PRDX1	1.19081e-21	-0.584858	0.264	0.574	5.07236e-17
RTF2	8.28354e-20	-0.585131	0.119	0.406	3.52846e-15
NDUFB8.1	1.46267e-16	-0.585869	0	0.216	6.23038e-12
MYADM	6.498e-15	-0.586022	0.268	0.513	2.76789e-10
HSPB1	9.28144e-05	-0.587962	0.461	0.512	1
COPS9	2.76076e-23	-0.588522	0.13	0.458	1.17597e-18
NCF1	1.20261e-14	-0.591414	0.037	0.249	5.12263e-10
MIF	6.94037e-22	-0.593345	0.115	0.436	2.95632e-17
NDUFS7	5.72731e-19	-0.593677	0.164	0.431	2.4396e-14
RPS16	2.73604e-48	-0.593855	0.952	0.999	1.16544e-43
SAP30	2.95598e-16	-0.594697	0.257	0.494	1.25913e-11
ZFP36	9.22977e-24	-0.595654	0.758	0.912	3.93151e-19
VCAN	2.80677e-17	-0.596798	0.045	0.303	1.19557e-12
DNAJA1	7.28446e-11	-0.601308	0.546	0.655	3.10289e-06
CD1C	6.16898e-10	-0.602111	0.082	0.265	2.62774e-05
EMP3	6.67443e-27	-0.607029	0.654	0.838	2.84304e-22
NDUFA11	6.30566e-21	-0.607982	0.201	0.483	2.68596e-16
TENT5A	1.17241e-14	-0.608195	0.097	0.325	4.99399e-10
CD9	8.84917e-19	-0.611278	0.375	0.649	3.76939e-14
FCER1G	2.39103e-36	-0.613271	0.84	0.96	1.01848e-31
RPL9	1.61035e-57	-0.613982	0.959	0.999	6.85946e-53
SLIRP	1.59831e-24	-0.614404	0.108	0.442	6.80814e-20
EIF3E	2.14157e-30	-0.617878	0.625	0.839	9.12222e-26
RABAC1	1.05359e-19	-0.617988	0.182	0.448	4.48786e-15
CKS2	3.65072e-15	-0.622796	0.041	0.261	1.55506e-10
RPS11	4.47944e-58	-0.623665	0.944	0.997	1.90806e-53
CORO1A	3.27793e-26	-0.625488	0.539	0.785	1.39627e-21
TMSB10	1.13538e-65	-0.626535	0.996	1	4.83626e-61
NAMPT	6.08451e-16	-0.626537	0.297	0.532	2.59176e-11
DUSP2	4.53917e-15	-0.628917	0.149	0.411	1.9335e-10
RPS3A	2.05086e-65	-0.629538	0.952	1	8.73582e-61
RPS19	3.42179e-62	-0.630395	0.955	1	1.45755e-57
POLD4	1.26116e-16	-0.632309	0.022	0.25	5.37202e-12
RPS18	2.56474e-67	-0.644358	0.981	1	1.09248e-62
RPL18A	1.61736e-61	-0.645774	0.941	0.999	6.8893e-57
LSP1	1.69587e-21	-0.646902	0.398	0.67	7.22372e-17
H2AFZ	8.09039e-24	-0.646965	0.502	0.737	3.44618e-19
CHMP4A	7.19422e-29	-0.648441	0	0.354	3.06445e-24
MICOS13	1.79618e-27	-0.650723	0.108	0.481	7.65099e-23
RPS25	3.7301e-56	-0.655269	0.933	0.994	1.58887e-51
DNAJB1	7.16285e-10	-0.65823	0.401	0.512	3.05109e-05
TMBIM4.1	1.01452e-18	-0.66028	0	0.242	4.32144e-14
REX1BD	5.34059e-28	-0.661443	0.141	0.517	2.27488e-23
RPS2	1.87207e-65	-0.661902	0.967	1	7.97427e-61
RPL35	1.46594e-59	-0.664158	0.929	0.996	6.24433e-55
AP1S2	1.31302e-24	-0.664274	0.55	0.748	5.59295e-20
KRTCAP2	5.9847e-29	-0.666507	0.026	0.389	2.54924e-24
DUSP1	1.37793e-32	-0.668764	0.848	0.982	5.86944e-28
AC103591.3	1.77823e-16	-0.670387	0.063	0.309	7.57454e-12
SOD2	3.87401e-15	-0.671912	0.375	0.58	1.65017e-10
TMA7	8.85837e-34	-0.67254	0.416	0.77	3.77331e-29
RPS9	4.8216e-67	-0.672972	0.914	0.997	2.05381e-62
PCBP1	2.48815e-31	-0.674435	0.204	0.673	1.05985e-26
RPL27	4.1418e-52	-0.67803	0.926	0.989	1.76424e-47
TNFAIP3	1.06982e-20	-0.680934	0.297	0.59	4.55701e-16
ATP5F1C	4.41293e-26	-0.684078	0.138	0.505	1.87973e-21
CLEC5A	3.58395e-17	-0.690551	0.175	0.431	1.52662e-12
SELENOH	4.47015e-30	-0.692052	0.1	0.491	1.9041e-25
ATP5PB	3.47815e-30	-0.696447	0.13	0.517	1.48155e-25
RNASE2	1.06201e-18	-0.701895	0.056	0.329	4.52375e-14
RPL15	1.64557e-75	-0.70298	0.963	1	7.00949e-71
VSIG4	6.15604e-32	-0.706077	0.617	0.862	2.62223e-27
BTG1	1.80761e-32	-0.710519	0.77	0.939	7.69968e-28
AC025164.1	2.79684e-18	-0.711666	0.022	0.27	1.19134e-13
ATP5F1A	2.15076e-28	-0.712111	0.134	0.523	9.16136e-24
HCST	1.70166e-36	-0.71354	0.405	0.807	7.24838e-32
DDT	1.7159e-31	-0.718353	0	0.38	7.30907e-27
ID2	2.43796e-20	-0.719809	0.524	0.759	1.03847e-15
ATP5ME	7.54466e-34	-0.724523	0.167	0.598	3.21372e-29
ANXA2	2.07982e-28	-0.725277	0.572	0.791	8.85921e-24
RPL38	3.06565e-45	-0.73056	0.937	0.974	1.30584e-40
PLAUR	3.39778e-20	-0.732157	0.219	0.514	1.44732e-15
SMIM26	1.40198e-30	-0.737306	0.123	0.516	5.97187e-26
AC090498.1	2.20259e-20	-0.747959	0.097	0.382	9.38215e-16
PPIA	7.61252e-47	-0.749431	0.643	0.916	3.24263e-42
SRSF7	2.67357e-16	-0.750891	0.617	0.747	1.13883e-11
NDUFV2	1.29032e-32	-0.759912	0.026	0.428	5.49623e-28
JUN	6.04428e-31	-0.762241	0.874	0.971	2.57462e-26
NBEAL1	5.80531e-32	-0.766528	0.056	0.458	2.47283e-27
RPLP2	3.9838e-71	-0.769621	0.974	1	1.69694e-66
CLEC4E	2.05581e-22	-0.770353	0.279	0.58	8.75692e-18
LST1	1.93858e-44	-0.771019	0.584	0.895	8.25759e-40
SH3BGRL3	1.84726e-36	-0.771338	0.602	0.873	7.86861e-32
IFITM3	1.00767e-37	-0.772861	0.695	0.909	4.29226e-33
ATP5MF	2.29343e-35	-0.779994	0.141	0.582	9.76909e-31
ATP5F1B	1.86137e-34	-0.784619	0.123	0.556	7.92871e-30
RGCC	2.05685e-13	-0.786923	0.086	0.307	8.76136e-09
CAP1	2.46411e-36	-0.787571	0.305	0.739	1.04961e-31
RPLP0	2.20889e-65	-0.788781	0.807	0.994	9.40899e-61
AC010618.1	2.5338e-34	-0.795101	0.119	0.547	1.0793e-29
LGALS1	2.61947e-39	-0.809284	0.636	0.911	1.11579e-34
RHOB	7.29404e-17	-0.811674	0.569	0.732	3.10697e-12
TMSB4X	2.38473e-91	-0.812678	0.996	1	1.0158e-86
ATP5PF	1.44507e-36	-0.814761	0.149	0.589	6.15541e-32
TUBA1B	1.25002e-51	-0.81644	0.23	0.889	5.3246e-47
ATP5MC3	2.59378e-36	-0.818782	0.149	0.598	1.10484e-31
RPS29	1.76128e-50	-0.821045	0.907	0.988	7.50237e-46
ATP5MD	8.99496e-37	-0.824857	0.16	0.626	3.83149e-32
ATP5PD	5.27474e-39	-0.827825	0.13	0.6	2.24683e-34
DDIT4	3.92668e-23	-0.83104	0.134	0.453	1.67261e-18
U2AF1	3.85046e-29	-0.832726	0	0.356	1.64014e-24
IFITM2	5.37512e-35	-0.833565	0.55	0.796	2.28959e-30
IFI30	8.7107e-23	-0.839329	0	0.289	3.71041e-18
UQCR11.1	2.75178e-24	-0.846354	0	0.305	1.17215e-19
MICOS10	1.21996e-36	-0.849215	0.037	0.465	5.19654e-32
RTRAF	9.02839e-40	-0.854484	0.126	0.597	3.84573e-35
KLF4	8.3017e-29	-0.855743	0.606	0.823	3.53619e-24
PLP2	8.04692e-32	-0.860554	0.212	0.572	3.42767e-27
PPIB	1.88922e-38	-0.881615	0.164	0.635	8.04732e-34
GADD45B	5.11089e-18	-0.883766	0.572	0.748	2.17703e-13
CSF2RA	9.18597e-41	-0.886182	0	0.465	3.91286e-36
RPL30	5.09219e-72	-0.887556	0.888	0.999	2.16907e-67
IER2	1.94538e-27	-0.890292	0.803	0.906	8.28654e-23
TRIR	4.18649e-44	-0.891421	0.138	0.644	1.78328e-39
JAML	7.83095e-36	-0.892978	0.108	0.538	3.33567e-31
CCL3L1	6.52722e-27	-0.895723	0.104	0.497	2.78033e-22
ZFAS1	7.1969e-42	-0.906111	0.52	0.794	3.06559e-37
HNRNPA1	1.08556e-60	-0.910088	0.625	0.931	4.62407e-56
ANXA1	8.0128e-36	-0.910333	0.721	0.919	3.41313e-31
NFKBIA	3.16605e-38	-0.923161	0.773	0.95	1.34861e-33
HMGN2	7.55319e-38	-0.930978	0.186	0.615	3.21736e-33
TCOF1	4.75203e-13	-0.934949	0.338	0.505	2.02418e-08
RPL23	7.98822e-74	-0.940103	0.866	0.993	3.40266e-69
S100A10	2.80009e-49	-0.956769	0.706	0.933	1.19272e-44
ATF3	2.83262e-28	-0.96183	0.253	0.582	1.20658e-23
CLEC10A	6.95771e-39	-0.965079	0.279	0.729	2.96371e-34
RGS2	4.12983e-29	-0.966728	0.379	0.728	1.75914e-24
ATP5F1D	3.44599e-51	-0.970114	0.149	0.692	1.46785e-46
ATP5MPL	1.51988e-49	-0.977105	0.134	0.662	6.4741e-45
PTMA	1.61659e-105	-0.99377	0.922	1	6.88601e-101
PPP1R15A	7.74825e-36	-1.00113	0.52	0.803	3.30044e-31
EIF3L	9.18332e-47	-1.00282	0.104	0.604	3.91173e-42
CALHM6	8.77983e-44	-1.00343	0.037	0.527	3.73986e-39
ATP5PO	1.48358e-52	-1.00475	0.115	0.673	6.31945e-48
RPL21	6.45801e-105	-1.01532	0.941	1	2.75086e-100
FCGBP	1.16795e-17	-1.01812	0.097	0.362	4.975e-13
TNP1	4.41401e-41	-1.02992	0	0.468	1.88019e-36
AC020656.1	3.62673e-28	-1.0309	0.056	0.426	1.54484e-23
IL1R2	3.28788e-20	-1.03985	0.089	0.385	1.4005e-15
RNASE6	7.18654e-58	-1.09208	0.528	0.879	3.06118e-53
C1orf162	9.25776e-68	-1.10171	0.52	0.916	3.94344e-63
RPS26	1.06962e-44	-1.10708	0.636	0.922	4.55616e-40
RPL22	4.56905e-81	-1.10915	0.766	0.974	1.94623e-76
S100A9	4.90245e-23	-1.13281	0.086	0.41	2.08825e-18
IER3	9.12759e-43	-1.13814	0.387	0.788	3.88799e-38
S100A6	4.57432e-55	-1.14632	0.84	0.975	1.94848e-50
RPS15A	7.98586e-103	-1.209	0.885	1	3.40166e-98
PTGDS	4.68643e-30	-1.21472	0.32	0.699	1.99623e-25
ALOX5AP	3.13875e-72	-1.28118	0.532	0.923	1.33698e-67
RPL13A	1.45609e-120	-1.28877	0.944	1	6.20236e-116
NOP53	4.95514e-72	-1.28979	0.175	0.828	2.11069e-67
SNHG32	1.57503e-62	-1.29791	0.004	0.634	6.70899e-58
ATP5MC2	8.03461e-81	-1.3012	0.182	0.911	3.42242e-76
TYMP	2.67146e-65	-1.31002	0.271	0.799	1.13794e-60
CD99	2.63682e-69	-1.32101	0	0.677	1.12318e-64
ATP5F1E	1.17925e-78	-1.32631	0.204	0.961	5.02313e-74
RPS20	9.38236e-108	-1.33034	0.877	0.999	3.99651e-103
ARL6IP4	5.06644e-75	-1.33555	0	0.713	2.1581e-70
AREG	5.5866e-13	-1.35457	0.056	0.259	2.37967e-08
FCER1A	2.99561e-38	-1.36258	0.257	0.717	1.27601e-33
CD68	1.80354e-71	-1.40027	0	0.691	7.68237e-67
ATP2B1-AS1	3.26844e-52	-1.4058	0.115	0.659	1.39222e-47
S100A4	5.91475e-83	-1.41741	0.751	0.986	2.51945e-78
RPL31	6.46822e-107	-1.4237	0.807	0.994	2.7552e-102
IL1B	3.7273e-32	-1.43751	0.193	0.594	1.58768e-27
EEF1D	1.05706e-91	-1.45059	0.208	0.948	4.50264e-87
RPL17	2.89273e-67	-1.45258	0.022	0.677	1.23219e-62
S100A8	6.55166e-23	-1.46683	0	0.29	2.79075e-18
CKLF	2.37203e-78	-1.49088	0.089	0.781	1.01039e-73
RGS1	3.5142e-62	-1.51451	0.502	0.894	1.49691e-57
UBB	4.28887e-90	-1.52676	0.204	0.934	1.82689e-85
CXCL2	1.06562e-26	-1.54192	0.138	0.488	4.5391e-22
RPL23A	1.68439e-102	-1.5586	0.636	1	7.17483e-98
FTH1	5.84893e-90	-1.57178	0.539	1	2.49141e-85
ALDOA	4.21333e-86	-1.59904	0	0.777	1.79471e-81
LYZ	2.36603e-69	-1.62563	0.323	0.887	1.00784e-64
ATP5MG	1.56111e-98	-1.63643	0.141	0.901	6.64971e-94
RPL27A	2.5719e-121	-1.65141	0.829	0.999	1.09553e-116
RPL41	5.83858e-118	-1.65725	0.851	1	2.487e-113
RPL7	6.4419e-124	-1.70648	0.729	0.997	2.74399e-119
AC004086.1	5.39449e-104	-1.72708	0.208	0.996	2.29784e-99
GAPDH	3.91049e-105	-1.74847	0.323	0.99	1.66571e-100
ARPC1B	2.16885e-100	-1.77623	0.059	0.873	9.23845e-96
EIF4A1	1.67075e-81	-1.88026	0	0.751	7.11673e-77
CCL3	1.09584e-38	-1.88195	0.401	0.728	4.66783e-34
EEF1A1	1.56141e-121	-1.89009	0.829	1	6.65097e-117
CXCL3	3.28348e-32	-1.98983	0.141	0.528	1.39863e-27
RPL36A	8.36331e-99	-2.02957	0.033	0.856	3.56243e-94
CXCL8	3.35727e-45	-2.03944	0.32	0.726	1.43006e-40
RPL26	4.02289e-122	-2.09251	0.71	0.999	1.71359e-117
SLC25A6	1.59142e-110	-2.11799	0	0.902	6.7788e-106
PRM2	1.05189e-93	-2.19058	0	0.818	4.48062e-89
RPS10	1.59698e-112	-2.22984	0.011	0.913	6.80251e-108
H3F3A	3.07606e-124	-2.24122	0.271	0.989	1.31028e-119
RPL39	6.29846e-126	-2.284	0.602	1	2.68289e-121
PRM1	3.05548e-104	-2.39092	0	0.872	1.30151e-99
RPS17	2.86425e-40	-2.86618	0.007	0.468	1.22005e-35

## Sheet: STRO
# STRO cells - DGE iGCA testis vs adult testis from GSE112013 and GSE124263
GeneID	p_val	avg_logFC	pct.1	pct.2	p_val_adj
MT-RNR2	2.69982e-79	5.87026	1	0	1.15002e-74
MT-RNR1	2.69982e-79	4.13011	1	0	1.15002e-74
RP5-857K21.10	3.4729e-63	3.13868	0.835	0	1.47932e-58
RPL6	1.19869e-60	2.69467	0.807	0	5.10592e-56
RP3-412A9.11	5.60204e-59	1.97455	0.789	0	2.38624e-54
RP5-857K21.8	3.77163e-58	1.87087	0.78	0	1.60656e-53
DBNDD2	7.00754e-55	1.33091	0.743	0	2.98493e-50
ATP5E	4.48767e-54	1.78217	0.734	0	1.91157e-49
PRKCDBP	2.84578e-53	1.77153	0.725	0	1.21219e-48
SEPW1	2.84578e-53	1.70554	0.725	0	1.21219e-48
SNHG6	2.84578e-53	1.29937	0.725	0	1.21219e-48
LRRC75A-AS1	1.1113e-51	1.72623	0.706	0	4.73371e-47
AC011816.4	1.1113e-51	1.62271	0.706	0	4.73371e-47
GAS5	1.1113e-51	1.25744	0.706	0	4.73371e-47
USMG5	6.84433e-51	1.32806	0.697	0	2.91541e-46
ATP5G3	6.84433e-51	1.24991	0.697	0	2.91541e-46
ATP5L	4.17492e-50	1.42409	0.688	0	1.77835e-45
ATP5G2	2.52236e-49	1.44917	0.679	0	1.07443e-44
RPL13P12	2.52236e-49	1.15828	0.679	0	1.07443e-44
ALDOA	9.72082e-49	-2.38446	0.009	0.95	4.14068e-44
GLTSCR2	1.5095e-48	1.29919	0.67	0	6.42986e-44
ATP5J	1.5095e-48	1.20899	0.67	0	6.42986e-44
EEF1A1	1.55229e-48	-1.8183	0.844	1	6.61215e-44
MIR143HG	8.94842e-48	2.00332	0.661	0	3.81167e-43
MCAM	8.94842e-48	1.99934	0.661	0	3.81167e-43
RPL7	3.20308e-47	-1.49102	0.862	0.992	1.36438e-42
PTRF	5.25499e-47	1.64936	0.651	0	2.23842e-42
GUCY1A3	5.25499e-47	1.50135	0.651	0	2.23842e-42
RPL27A	5.87596e-47	-1.49964	0.817	0.996	2.50292e-42
SLC25A6	1.61556e-46	-2.24402	0	0.924	6.88165e-42
H3F3A	4.04809e-46	-2.10932	0.257	0.954	1.72432e-41
RPL9P9	1.76218e-45	1.34384	0.633	0	7.50618e-41
RPL41	2.84457e-44	-1.49629	0.881	0.996	1.21167e-39
RPL13A	3.90818e-44	-1.14433	0.945	1	1.66473e-39
LHFP	5.69444e-44	1.63209	0.615	0	2.4256e-39
ATP5D	5.69444e-44	1.15705	0.615	0	2.4256e-39
MT-ND6	5.01032e-43	2.23895	0.862	0.21	2.13419e-38
UBB	5.07694e-43	-1.9	0.211	0.958	2.16257e-38
GSTA1	1.63196e-42	1.35233	0.725	0.046	6.95149e-38
RPL39	4.79237e-42	-1.59441	0.651	0.973	2.04136e-37
ATP5O	9.76798e-42	1.03787	0.587	0	4.16077e-37
ATP5C1	9.76798e-42	0.946155	0.587	0	4.16077e-37
RPL26	2.6419e-41	-1.56275	0.734	0.973	1.12534e-36
FTH1	2.98904e-41	-1.8052	0.294	1	1.27321e-36
SELENOM	3.32666e-41	-1.88294	0.165	0.962	1.41702e-36
ADIRF	5.80251e-41	-2.08531	0.165	0.989	2.47164e-36
RNASEK	1.98272e-40	1.08092	0.743	0.069	8.4456e-36
ATP5B	2.88275e-40	1.14282	0.569	0	1.22794e-35
C9orf3	2.88275e-40	0.906658	0.569	0	1.22794e-35
MT-ND3	2.96805e-40	1.02669	1	0.989	1.26427e-35
C19orf43	1.54528e-39	1.01716	0.56	0	6.58227e-35
C14orf166	1.54528e-39	1.01285	0.56	0	6.58227e-35
GAPDH	2.13324e-39	-1.68755	0.45	0.989	9.08673e-35
INSL3	3.00265e-39	1.29644	0.917	0.179	1.27901e-34
RPL23A	3.84535e-39	-1.50116	0.587	0.996	1.63796e-34
RP11-884K10.5	8.21048e-39	0.898504	0.55	0	3.49734e-34
ACTA2	1.48589e-38	-1.97106	0.67	0.981	6.3293e-34
MT-ATP6	1.59803e-38	0.734255	1	1	6.80696e-34
MT-CYB	4.26788e-38	0.690729	1	1	1.81794e-33
FAM213A	4.32429e-38	1.35103	0.541	0	1.84197e-33
AL162151.1	4.32429e-38	1.00105	0.541	0	1.84197e-33
ATPIF1	2.25771e-37	0.937858	0.532	0	9.61695e-33
C14orf2	2.25771e-37	0.889608	0.532	0	9.61695e-33
RP11-490G8.1	2.25771e-37	0.857129	0.532	0	9.61695e-33
RPL31	2.79083e-37	-1.12447	0.817	0.985	1.18878e-32
ATP5MG	3.27854e-37	-1.61302	0.147	0.859	1.39653e-32
AC004086.1	3.60408e-37	-1.59624	0.165	0.989	1.53519e-32
TAGLN	5.17489e-37	-1.96329	0.431	0.962	2.20429e-32
EEF1D	6.73626e-37	-1.56222	0.174	0.927	2.86938e-32
TMSB4X	1.13271e-36	-0.963433	0.982	1	4.82491e-32
ATP5H	1.16856e-36	0.966746	0.523	0	4.97761e-32
HBB	1.16856e-36	0.931477	0.523	0	4.97761e-32
C19orf70	1.16856e-36	0.890822	0.523	0	4.97761e-32
ATP5F1	1.16856e-36	0.873894	0.523	0	4.97761e-32
ATP5A1	1.16856e-36	0.829656	0.523	0	4.97761e-32
SNHG5	1.16856e-36	0.743624	0.523	0	4.97761e-32
C14orf156	5.99637e-36	0.876196	0.514	0	2.55421e-31
MYEOV2	3.0507e-35	0.808728	0.505	0	1.29948e-30
RPL21	4.47862e-35	-0.81465	0.963	1	1.90771e-30
PTMA	8.10948e-35	-0.802946	0.982	1	3.45431e-30
RPS20	1.17877e-34	-1.08716	0.798	0.992	5.0211e-30
ARL6IP4	5.93285e-34	-1.68536	0	0.76	2.52716e-29
AP002956.1.1	5.93308e-34	-1.99452	0	0.76	2.52725e-29
CAVIN1	6.45181e-34	-1.56695	0.147	0.897	2.74821e-29
RP11-234A1.1	7.69729e-34	0.874352	0.486	0	3.27874e-29
MT-ND2	8.41007e-34	-0.794955	0.991	1	3.58235e-29
C8orf59	3.81777e-33	0.752853	0.477	0	1.62622e-28
FAM96B	3.81777e-33	0.695245	0.477	0	1.62622e-28
ATP5MC2	5.28092e-33	-1.40285	0.147	0.847	2.24946e-28
SELENOW	9.53777e-33	-1.53425	0.156	0.885	4.06271e-28
HMGN2	1.30266e-32	-1.5638	0.248	0.828	5.54883e-28
ATP5F1E	3.97462e-32	-1.35911	0.165	0.912	1.69303e-27
CD99	6.94582e-32	-1.63985	0.009	0.733	2.95864e-27
AC016739.2	9.15959e-32	0.793759	0.459	0	3.90162e-27
PRM1	1.19543e-31	-2.18989	0	0.725	5.09207e-27
RP11-320L13.2	4.43113e-31	0.828974	0.45	0	1.88749e-26
SNRPN	5.48392e-31	0.712016	0.569	0.038	2.33593e-26
TPM1	6.62829e-31	-1.1853	0.817	0.992	2.82339e-26
MYL6	9.4411e-31	-0.981863	0.972	0.992	4.02153e-26
MT-CO3	1.10852e-30	0.572616	1	1	4.72186e-26
HYPK	1.14351e-30	0.642685	0.486	0.011	4.87089e-26
RPS10	1.17001e-30	-1.50754	0	0.71	4.98375e-26
ATP5G1	2.12612e-30	0.67189	0.44	0	9.05643e-26
RP11-864N7.2	2.12612e-30	0.670172	0.44	0	9.05643e-26
GUCY1B3	1.01186e-29	0.759415	0.431	0	4.31011e-25
CALM2	1.54727e-29	-0.891549	0.936	0.992	6.59073e-25
IFITM1	1.95581e-29	1.94742	0.661	0.122	8.33096e-25
EIF4A1	3.28581e-29	-1.55943	0	0.687	1.39962e-24
TROVE2	4.77675e-29	0.70108	0.422	0	2.0347e-24
ZCCHC11	4.77675e-29	0.654143	0.422	0	2.0347e-24
RTFDC1	4.77675e-29	0.639266	0.422	0	2.0347e-24
RPS21	7.10589e-29	0.918567	0.972	0.782	3.02683e-24
RP11-818F20.1	2.23691e-28	0.814658	0.413	0	9.52835e-24
PGLS	2.23691e-28	0.682235	0.413	0	9.52835e-24
SEP15	2.23691e-28	0.651242	0.413	0	9.52835e-24
CAVIN3	4.97546e-28	-1.52504	0.165	0.794	2.11935e-23
ATP5F1D	9.10352e-28	-1.35498	0.156	0.786	3.87774e-23
VIMP	1.03919e-27	0.82238	0.404	0	4.42652e-23
LINC00493	1.03919e-27	0.656889	0.404	0	4.42652e-23
ATP5PO	2.58766e-27	-1.35505	0.119	0.74	1.10224e-22
UQCR11.1	4.04869e-27	-1.63519	0	0.653	1.72458e-22
SPG20	4.78951e-27	0.589295	0.394	0	2.04014e-22
ATP5J2	4.78951e-27	0.560834	0.394	0	2.04014e-22
RPS7P1	4.78951e-27	0.48838	0.394	0	2.04014e-22
HSPB1	7.39733e-27	-1.09897	0.798	0.966	3.15097e-22
ATP5F1B	1.21797e-26	-1.40815	0.138	0.744	5.18806e-22
FAUP1	2.1901e-26	0.496713	0.385	0	9.32894e-22
RF00019	2.1901e-26	0.398624	0.385	0	9.32894e-22
SMIM3	7.95152e-26	0.724662	0.56	0.061	3.38703e-21
RPS26	8.51642e-26	-1.02543	0.78	0.943	3.62765e-21
PRM2	8.8751e-26	-1.92769	0	0.63	3.78044e-21
C1orf123	9.93657e-26	0.567891	0.376	0	4.23258e-21
ATP5PF	2.0205e-25	-1.3127	0.147	0.763	8.60654e-21
GGTA1P	4.47336e-25	0.623815	0.367	0	1.90547e-20
RP11-327J17.3	4.47336e-25	0.609908	0.367	0	1.90547e-20
AC004453.8	4.47336e-25	0.470843	0.367	0	1.90547e-20
ATP5MPL	9.51228e-25	-1.2566	0.138	0.718	4.05185e-20
CYP51A1	1.23054e-24	0.612859	0.376	0.004	5.24159e-20
ATP5MC3	1.27276e-24	-1.27954	0.128	0.737	5.42143e-20
MRPL53	1.64052e-24	0.592305	0.404	0.011	6.98795e-20
RP11-889L3.1	1.9984e-24	0.604051	0.358	0	8.51237e-20
C19orf10	1.9984e-24	0.555516	0.358	0	8.51237e-20
NDUFB8.1	2.88942e-24	-1.39048	0	0.603	1.23078e-19
RPL37	2.95396e-24	0.711097	0.982	0.958	1.25827e-19
GBAS	8.85939e-24	0.547172	0.349	0	3.77374e-19
FAM127B	8.85939e-24	0.514839	0.349	0	3.77374e-19
MICOS10	1.23648e-23	-1.32834	0.028	0.611	5.26691e-19
CCN1	1.60827e-23	-1.66339	0.064	0.645	6.8506e-19
TUBA1B	3.57978e-23	-1.03592	0.156	0.821	1.52484e-18
RP11-332H18.4	3.89786e-23	0.594698	0.339	0	1.66033e-18
RPL26P19	3.89786e-23	0.441327	0.339	0	1.66033e-18
ATP5F1A	1.62987e-22	-1.2195	0.156	0.691	6.9426e-18
AC011753.3	1.70206e-22	0.525253	0.33	0	7.25012e-18
FAM195B	1.70206e-22	0.488669	0.33	0	7.25012e-18
C4orf27	1.70206e-22	0.486837	0.33	0	7.25012e-18
RPL39P3	1.70206e-22	0.471632	0.33	0	7.25012e-18
RPL10AP6	1.70206e-22	0.468373	0.33	0	7.25012e-18
DNLZ	1.70206e-22	0.446906	0.33	0	7.25012e-18
RP11-750B16.1	1.70206e-22	0.424312	0.33	0	7.25012e-18
MT-ND4	2.63996e-22	0.409081	1	1	1.12452e-17
SRSF8	7.03159e-22	0.568665	0.404	0.023	2.99518e-17
RP11-425L10.1	7.37699e-22	0.595144	0.321	0	3.1423e-17
GS1-251I9.4	7.37699e-22	0.513653	0.321	0	3.1423e-17
AC090937.2	7.37699e-22	0.498133	0.321	0	3.1423e-17
C16orf13	7.37699e-22	0.480441	0.321	0	3.1423e-17
OIP5-AS1	7.37699e-22	0.408415	0.321	0	3.1423e-17
HNRNPA1	1.06946e-21	-0.857619	0.716	0.92	4.55545e-17
FXYD1	1.60294e-21	-1.31368	0.119	0.634	6.82788e-17
TPM2	1.94976e-21	-0.885572	0.881	0.992	8.30519e-17
GUCY1A1	2.99057e-21	-1.09203	0.147	0.679	1.27386e-16
PLA2G16	3.17368e-21	0.527655	0.312	0	1.35186e-16
MGEA5	3.17368e-21	0.452043	0.312	0	1.35186e-16
FAM134A	3.17368e-21	0.428148	0.312	0	1.35186e-16
C19orf60	3.17368e-21	0.410244	0.312	0	1.35186e-16
PNRC2	4.03133e-21	0.627524	0.477	0.057	1.71718e-16
NDUFV2	4.99863e-21	-1.14605	0.046	0.592	2.12922e-16
YBX1	6.48146e-21	-0.709522	0.908	0.973	2.76084e-16
U2AF1	7.90005e-21	-1.17224	0.009	0.546	3.3651e-16
COL18A1	8.27371e-21	0.933474	0.881	0.401	3.52427e-16
COX7A2	1.16183e-20	-0.770787	0.826	0.931	4.94893e-16
CYR61	1.35537e-20	1.12926	0.303	0	5.77332e-16
FAM46A	1.35537e-20	0.56185	0.303	0	5.77332e-16
CTD-3110H11.3	1.35537e-20	0.527281	0.303	0	5.77332e-16
CTC-539A10.4	1.35537e-20	0.503477	0.303	0	5.77332e-16
STRA13	1.35537e-20	0.489654	0.303	0	5.77332e-16
RP11-21N3.1	1.35537e-20	0.459178	0.303	0	5.77332e-16
RP11-51O6.1	1.35537e-20	0.452969	0.303	0	5.77332e-16
RPL6P27	1.35537e-20	0.361589	0.303	0	5.77332e-16
ATP5ME	2.18635e-20	-1.10741	0.138	0.691	9.313e-16
ATP5F1C	3.26405e-20	-1.16148	0.147	0.634	1.39035e-15
NOP53	3.52965e-20	-1.0866	0.147	0.691	1.50349e-15
CLEC3B	3.65411e-20	0.987036	0.385	0.031	1.55651e-15
MYL9	4.41782e-20	-0.854964	0.972	0.996	1.88181e-15
C11orf73	5.74629e-20	0.50258	0.294	0	2.44769e-15
FAM127A	5.74629e-20	0.404853	0.294	0	2.44769e-15
SELT	5.74629e-20	0.391014	0.294	0	2.44769e-15
RP1-265C24.9	5.74629e-20	0.379651	0.294	0	2.44769e-15
MTRNR2L1	7.97846e-20	0.442388	0.321	0.008	3.3985e-15
BCAM	1.15384e-19	-1.10513	0.459	0.836	4.91489e-15
NBDY	1.57021e-19	0.509753	0.431	0.046	6.68848e-15
PPP1R14A	1.72867e-19	-0.799508	0.835	0.966	7.36343e-15
CTGF	2.41872e-19	0.876037	0.284	0	1.03028e-14
SDPR	2.41872e-19	0.614642	0.284	0	1.03028e-14
FAM63B	2.41872e-19	0.51309	0.284	0	1.03028e-14
AC017048.3	2.41872e-19	0.480172	0.284	0	1.03028e-14
AC069513.3	2.41872e-19	0.378486	0.284	0	1.03028e-14
EIF3L	4.02272e-19	-1.11158	0.073	0.561	1.71352e-14
TRIR	4.97207e-19	-1.03505	0.147	0.645	2.1179e-14
AC016747.2	6.3841e-19	0.433308	0.294	0.004	2.71937e-14
FN1	7.46911e-19	0.848231	0.578	0.122	3.18154e-14
RP11-58B17.1	1.01084e-18	0.578137	0.275	0	4.30578e-14
CNOT2	1.01084e-18	0.465803	0.275	0	4.30578e-14
RP11-543P15.1	1.01084e-18	0.348	0.275	0	4.30578e-14
ATP5MD	1.0198e-18	-1.0527	0.156	0.66	4.34394e-14
MYH9	1.32736e-18	0.811898	0.771	0.279	5.65403e-14
S100A10	1.885e-18	1.00631	0.642	0.153	8.02933e-14
RPL36A	2.18829e-18	-1.19163	0.028	0.519	9.32123e-14
VIM	2.63384e-18	0.772581	1	1	1.12191e-13
WISP2	4.19479e-18	0.733852	0.266	0	1.78681e-13
FAM150B	4.19479e-18	0.519521	0.266	0	1.78681e-13
SEPT13	4.19479e-18	0.370358	0.266	0	1.78681e-13
ZNF271P	4.19479e-18	0.369956	0.266	0	1.78681e-13
RPL13AP5	4.19479e-18	0.330831	0.266	0	1.78681e-13
COL3A1	9.80908e-18	0.962201	0.716	0.225	4.17828e-13
PTGDS	1.04446e-17	-2.02503	0.284	0.721	4.44898e-13
MT-ND1	1.22205e-17	0.376641	1	1	5.20546e-13
RP11-349A22.5	1.72863e-17	0.510017	0.257	0	7.36326e-13
RNF213	1.72863e-17	0.502863	0.257	0	7.36326e-13
RP11-492E3.1	1.72863e-17	0.477132	0.257	0	7.36326e-13
RP11-983P16.4	1.72863e-17	0.388077	0.257	0	7.36326e-13
C6orf48	1.72863e-17	0.375915	0.257	0	7.36326e-13
SSSCA1	1.72863e-17	0.368052	0.257	0	7.36326e-13
AL049757.3	1.72863e-17	0.353132	0.257	0	7.36326e-13
AC007969.5	1.72863e-17	0.348911	0.257	0	7.36326e-13
LAMA4	2.10034e-17	0.639959	0.44	0.065	8.9466e-13
ATP5PB	3.30358e-17	-0.97981	0.055	0.523	1.40719e-12
ARPC1B	4.9549e-17	-1.16502	0.055	0.515	2.11059e-12
MICOS13	5.45599e-17	-1.09488	0.138	0.58	2.32403e-12
PPDPF	5.85392e-17	-0.876429	0.697	0.824	2.49354e-12
RP11-613D13.8	7.07443e-17	0.519313	0.248	0	3.01342e-12
AC004945.2	7.07443e-17	0.441961	0.248	0	3.01342e-12
SMEK1	7.07443e-17	0.390165	0.248	0	3.01342e-12
CCDC56	7.07443e-17	0.374795	0.248	0	3.01342e-12
RP11-742N3.1	7.07443e-17	0.374501	0.248	0	3.01342e-12
FAM208A	7.07443e-17	0.365911	0.248	0	3.01342e-12
CHCHD8	7.07443e-17	0.36589	0.248	0	3.01342e-12
GABPB1-AS1	7.99025e-17	0.602521	0.358	0.034	3.40353e-12
RPL22	1.14288e-16	-0.671523	0.817	0.939	4.86822e-12
CCDC107	1.34422e-16	-1.0518	0.119	0.55	5.72582e-12
RAB24	2.09103e-16	0.382441	0.284	0.011	8.90693e-12
SELENBP1	2.74859e-16	0.658242	0.541	0.126	1.17079e-11
KIAA0114	2.87552e-16	0.388095	0.239	0	1.22486e-11
RP3-417G15.1	2.87552e-16	0.364721	0.239	0	1.22486e-11
MESDC2	2.87552e-16	0.350074	0.239	0	1.22486e-11
CTB-50L17.10	2.87552e-16	0.348963	0.239	0	1.22486e-11
FAM208B	2.87552e-16	0.342168	0.239	0	1.22486e-11
WBSCR22	2.87552e-16	0.330198	0.239	0	1.22486e-11
C21orf59	2.87552e-16	0.325416	0.239	0	1.22486e-11
C14orf1	2.87552e-16	0.30635	0.239	0	1.22486e-11
RPL12P4	2.87552e-16	0.287883	0.239	0	1.22486e-11
PPIA	3.01513e-16	-0.724055	0.789	0.874	1.28432e-11
AVPR1A	3.03834e-16	0.700806	0.45	0.08	1.29421e-11
PTH1R	3.07144e-16	0.517924	0.514	0.099	1.30831e-11
COL4A2	4.29649e-16	0.823942	0.798	0.344	1.83013e-11
ACBD6	5.18736e-16	0.427731	0.349	0.034	2.20961e-11
RPS15A	6.39971e-16	-0.583228	0.899	0.977	2.72602e-11
NPTN	7.12692e-16	0.550175	0.661	0.183	3.03578e-11
S100A11	9.19272e-16	0.698329	0.89	0.5	3.91573e-11
FOSB	1.10873e-15	-0.897327	0.569	0.817	4.72274e-11
TMEM55A	1.16096e-15	0.45786	0.229	0	4.94522e-11
PER1	1.16096e-15	0.421839	0.229	0	4.94522e-11
SKIV2L2	1.16096e-15	0.408458	0.229	0	4.94522e-11
KIAA0430	1.16096e-15	0.374531	0.229	0	4.94522e-11
C7orf73	1.16096e-15	0.364203	0.229	0	4.94522e-11
KDELC2	1.16096e-15	0.357329	0.229	0	4.94522e-11
KIAA1551	1.16096e-15	0.354	0.229	0	4.94522e-11
TXLNG2P	1.16096e-15	0.339682	0.229	0	4.94522e-11
KIAA1715	1.16096e-15	0.319423	0.229	0	4.94522e-11
TMEM261	1.16096e-15	0.306878	0.229	0	4.94522e-11
FRG1HP	1.16096e-15	0.305094	0.229	0	4.94522e-11
RPS15AP1	1.16096e-15	0.303801	0.229	0	4.94522e-11
TINF2	1.16096e-15	0.281141	0.229	0	4.94522e-11
MT-ND4L	1.16798e-15	0.7255	0.927	0.588	4.97512e-11
TGFBR2	1.48067e-15	0.635386	0.514	0.107	6.30708e-11
SPTBN1	2.54117e-15	0.742338	0.826	0.427	1.08244e-10
FBLN1	3.27592e-15	0.718848	0.431	0.08	1.39541e-10
RBM34	3.34419e-15	0.303265	0.239	0.004	1.42449e-10
SNHG32	4.37623e-15	-1.0153	0	0.416	1.8641e-10
RP13-49I15.5	4.65621e-15	0.509133	0.22	0	1.98336e-10
AAED1	4.65621e-15	0.493634	0.22	0	1.98336e-10
RP11-466H18.1	4.65621e-15	0.390272	0.22	0	1.98336e-10
RP11-371A22.1	4.65621e-15	0.359667	0.22	0	1.98336e-10
FAM198B	4.65621e-15	0.341531	0.22	0	1.98336e-10
RP4-717I23.3	4.65621e-15	0.319924	0.22	0	1.98336e-10
UFD1L	4.65621e-15	0.316962	0.22	0	1.98336e-10
RPL14P1	4.65621e-15	0.304711	0.22	0	1.98336e-10
RP11-835E18.2	4.65621e-15	0.299786	0.22	0	1.98336e-10
RP11-84E17.1	4.65621e-15	0.29367	0.22	0	1.98336e-10
SELENOK	4.80894e-15	-0.901252	0.138	0.569	2.04842e-10
IMPA2	5.2347e-15	1.05914	0.468	0.111	2.22977e-10
PFN1	6.10156e-15	-0.734194	0.835	0.92	2.59902e-10
COX5B	7.82369e-15	-0.685648	0.844	0.901	3.33258e-10
PLXDC1	8.14713e-15	0.55775	0.358	0.046	3.47035e-10
HLA-C	8.19415e-15	0.654545	0.927	0.557	3.49038e-10
MDM2	9.04045e-15	0.696535	0.422	0.08	3.85087e-10
PDE7B	1.09061e-14	0.533027	0.266	0.015	4.64556e-10
DDT	1.17483e-14	-0.91176	0.009	0.416	5.00432e-10
LAMB1	1.49726e-14	0.682559	0.358	0.053	6.37771e-10
PPP4R3B	1.50746e-14	0.337859	0.257	0.011	6.42116e-10
COL1A2	1.5643e-14	0.97108	0.789	0.347	6.66329e-10
PLSCR4	1.66e-14	0.42256	0.303	0.027	7.07096e-10
ACTB	1.66695e-14	-0.534741	0.982	1	7.10056e-10
RPL30	1.8393e-14	-0.476256	0.927	0.985	7.83467e-10
NOV	1.85528e-14	0.635704	0.211	0	7.90273e-10
FRG1B	1.85528e-14	0.385322	0.211	0	7.90273e-10
MT1L	1.85528e-14	0.346136	0.211	0	7.90273e-10
CTD-2192J16.15	1.85528e-14	0.303191	0.211	0	7.90273e-10
C17orf89	1.85528e-14	0.281822	0.211	0	7.90273e-10
PTMAP5	1.85528e-14	0.279026	0.211	0	7.90273e-10
AHNAK	1.9056e-14	0.684521	0.89	0.595	8.11708e-10
DKK3	1.94905e-14	0.661792	0.752	0.29	8.30217e-10
PCBP1	2.00523e-14	-0.910682	0.128	0.553	8.54146e-10
MARCKS	2.08729e-14	0.813219	0.459	0.099	8.89101e-10
PRDX1	2.24291e-14	-0.792878	0.468	0.752	9.55391e-10
SLIRP	2.39917e-14	-0.904947	0.156	0.557	1.02195e-09
ATP5PD	2.4136e-14	-0.94009	0.138	0.542	1.0281e-09
TPT1	2.604e-14	0.470922	0.991	1	1.1092e-09
LBH	2.90528e-14	-0.788486	0.661	0.866	1.23753e-09
KIZ	3.294e-14	0.362728	0.248	0.011	1.40311e-09
COL12A1	4.3104e-14	0.564325	0.339	0.046	1.83606e-09
NDUFB8	4.92974e-14	0.37178	0.413	0.073	2.09987e-09
IRF1	5.09195e-14	-1.10079	0.257	0.641	2.16897e-09
MGST3	5.84066e-14	-0.571118	0.963	0.962	2.48789e-09
A2M	6.98342e-14	0.603748	0.872	0.492	2.97466e-09
RTF2	7.34408e-14	-0.840509	0.101	0.489	3.12828e-09
C8orf4	7.345e-14	0.5062	0.202	0	3.12868e-09
AC097724.3	7.345e-14	0.423427	0.202	0	3.12868e-09
RP11-588K22.2	7.345e-14	0.360784	0.202	0	3.12868e-09
CTC-444N24.11	7.345e-14	0.332483	0.202	0	3.12868e-09
TRIM47	7.345e-14	0.329342	0.202	0	3.12868e-09
RP11-151N17.2	7.345e-14	0.317792	0.202	0	3.12868e-09
CTC-205M6.3	7.345e-14	0.306851	0.202	0	3.12868e-09
LRRC16A	7.345e-14	0.279568	0.202	0	3.12868e-09
PROSC	7.345e-14	0.271629	0.202	0	3.12868e-09
MUM1	7.345e-14	0.255886	0.202	0	3.12868e-09
RP11-367G18.2	7.345e-14	0.252037	0.202	0	3.12868e-09
CHMP4A	8.52253e-14	-0.833385	0	0.385	3.63026e-09
CTSC	9.83737e-14	0.497338	0.422	0.08	4.19033e-09
STAR	1.04678e-13	0.366127	0.229	0.008	4.45887e-09
ZBTB20	1.15031e-13	0.609	0.661	0.225	4.89987e-09
JUN	1.19546e-13	-0.863448	0.936	0.935	5.09216e-09
UQCRB	1.19613e-13	-0.61976	0.835	0.916	5.09505e-09
ATP5IF1	1.53081e-13	-0.901604	0.119	0.515	6.52063e-09
GLG1	1.56878e-13	0.502441	0.642	0.202	6.68237e-09
NRP1	1.84172e-13	0.823938	0.716	0.302	7.84499e-09
CD46	1.89396e-13	0.522677	0.661	0.218	8.0675e-09
MYH11	2.04864e-13	-0.682898	0.725	0.92	8.72639e-09
TMBIM4	2.28651e-13	0.340845	0.303	0.034	9.73961e-09
HGF	2.34777e-13	0.254055	0.239	0.011	1.00006e-08
SCN7A	2.61654e-13	1.14596	0.394	0.076	1.11454e-08
COPS9	2.79151e-13	-0.841127	0.11	0.508	1.18907e-08
COL6A3	2.80344e-13	0.581051	0.33	0.046	1.19415e-08
RP4-614O4.5	2.88958e-13	0.378823	0.193	0	1.23085e-08
GRAMD3	2.88958e-13	0.373	0.193	0	1.23085e-08
RP11-1094M14.11	2.88958e-13	0.359442	0.193	0	1.23085e-08
CTC-575D19.1	2.88958e-13	0.331746	0.193	0	1.23085e-08
TMEM5	2.88958e-13	0.325882	0.193	0	1.23085e-08
ATP5I	2.88958e-13	0.302563	0.193	0	1.23085e-08
KIAA0368	2.88958e-13	0.294433	0.193	0	1.23085e-08
UBE2Q2P1	2.88958e-13	0.293227	0.193	0	1.23085e-08
RPL32P3	2.88958e-13	0.288276	0.193	0	1.23085e-08
FAM65A	2.88958e-13	0.283548	0.193	0	1.23085e-08
RP11-880O3.1	2.88958e-13	0.271415	0.193	0	1.23085e-08
C4orf32	2.88958e-13	0.258094	0.193	0	1.23085e-08
HSPA1A	3.43847e-13	1.36803	0.899	0.569	1.46465e-08
COX7B	3.54211e-13	-0.753782	0.688	0.802	1.5088e-08
STEAP4	3.90664e-13	0.954837	0.468	0.122	1.66407e-08
CASP8AP2	4.42651e-13	0.274102	0.22	0.008	1.88551e-08
NID1	4.77276e-13	0.434646	0.468	0.111	2.033e-08
TNP1	5.12747e-13	-1.0928	0	0.366	2.1841e-08
ARF5	5.85701e-13	0.412662	0.651	0.195	2.49485e-08
ATP5MC1	5.90011e-13	-0.826428	0.128	0.508	2.51321e-08
PARP14	5.94456e-13	0.515023	0.33	0.05	2.53215e-08
TXNIP	6.36906e-13	0.727282	0.927	0.637	2.71297e-08
DDX47	7.18483e-13	0.320073	0.202	0.004	3.06045e-08
ABCC9	7.92503e-13	0.582023	0.394	0.08	3.37574e-08
RPL17	1.00106e-12	-0.867949	0.009	0.37	4.2641e-08
HIC1	1.06406e-12	0.604848	0.367	0.069	4.53247e-08
ATP5S	1.12978e-12	0.358014	0.183	0	4.81241e-08
SSFA2	1.12978e-12	0.346909	0.183	0	4.81241e-08
CTD-2536I1.1	1.12978e-12	0.312021	0.183	0	4.81241e-08
RAB5B	1.12978e-12	0.297793	0.183	0	4.81241e-08
RP11-113K21.5	1.12978e-12	0.289844	0.183	0	4.81241e-08
RP11-977G19.11	1.12978e-12	0.288369	0.183	0	4.81241e-08
COL25A1	1.12978e-12	0.270294	0.183	0	4.81241e-08
KIAA1429	1.12978e-12	0.251049	0.183	0	4.81241e-08
TMA7	1.19118e-12	-0.778284	0.477	0.706	5.07394e-08
GALNT16	1.25925e-12	0.292695	0.211	0.008	5.36389e-08
EDIL3	1.3314e-12	0.62946	0.358	0.065	5.67124e-08
SEMA5A	1.42927e-12	0.426003	0.312	0.042	6.08813e-08
HES4	1.53304e-12	-0.748949	0.651	0.817	6.53013e-08
ATF3	1.79214e-12	-1.18356	0.294	0.637	7.63379e-08
RPL15	2.01929e-12	-0.408634	0.963	1	8.60139e-08
CARMN	2.17573e-12	-0.754239	0.138	0.569	9.26774e-08
MYH10	2.22586e-12	0.439874	0.339	0.053	9.48127e-08
UACA	2.23294e-12	0.46033	0.477	0.118	9.51143e-08
CPE	2.41011e-12	0.667463	0.927	0.821	1.02661e-07
MT-CO2	2.42386e-12	0.324018	1	1	1.03247e-07
COL1A1	2.5314e-12	0.857028	0.514	0.16	1.07828e-07
SORBS2	3.17076e-12	-1.04082	0.44	0.695	1.35062e-07
OGFRL1	3.17449e-12	0.493341	0.284	0.034	1.35221e-07
RPL9	3.31805e-12	-0.339005	0.954	0.992	1.41336e-07
ANTXR2	3.93028e-12	0.458769	0.376	0.076	1.67414e-07
TBX2-AS1	3.96442e-12	-0.88494	0.092	0.454	1.68868e-07
SEPP1	4.39067e-12	0.366348	0.174	0	1.87025e-07
RP11-175K6.2	4.39067e-12	0.343801	0.174	0	1.87025e-07
RP11-138A9.2	4.39067e-12	0.317406	0.174	0	1.87025e-07
CTD-2001E22.2	4.39067e-12	0.302586	0.174	0	1.87025e-07
PDDC1	4.39067e-12	0.284007	0.174	0	1.87025e-07
KIAA0907	4.39067e-12	0.282716	0.174	0	1.87025e-07
PIP5K2B	4.39067e-12	0.277714	0.174	0	1.87025e-07
RP11-215A21.2	4.39067e-12	0.267654	0.174	0	1.87025e-07
NOL3	4.39067e-12	0.264267	0.174	0	1.87025e-07
HLA-B	5.30581e-12	0.79507	0.835	0.523	2.26006e-07
MT-ND5	5.71463e-12	0.405572	0.991	0.958	2.4342e-07
PANK3	5.79537e-12	0.264462	0.294	0.038	2.4686e-07
SEL1L	5.95343e-12	0.426545	0.55	0.153	2.53592e-07
DDX60	6.73989e-12	0.364569	0.239	0.019	2.87093e-07
RPS6	7.39453e-12	-0.368549	0.963	0.996	3.14978e-07
KPNA5	7.4231e-12	0.333351	0.303	0.042	3.16195e-07
GDF11	8.24212e-12	0.268116	0.239	0.019	3.51081e-07
KCNJ8	8.62502e-12	0.414348	0.385	0.08	3.67391e-07
JAM3	9.57281e-12	0.367703	0.413	0.092	4.07764e-07
GNAI2	1.01875e-11	0.473444	0.826	0.405	4.33947e-07
ZNF518A	1.11229e-11	0.352634	0.22	0.015	4.73791e-07
EIF2S3	1.20379e-11	0.432559	0.569	0.172	5.12765e-07
MARCH6	1.24075e-11	0.491021	0.569	0.179	5.28509e-07
MRPL38	1.38932e-11	0.315426	0.257	0.027	5.91796e-07
FTX	1.49596e-11	0.454561	0.394	0.084	6.37217e-07
TM9SF3	1.52894e-11	0.404018	0.606	0.198	6.51266e-07
ARHGEF12	1.57485e-11	0.392625	0.44	0.107	6.70821e-07
MTATP6P1	1.69635e-11	2.77777	0.165	0	7.22578e-07
AC243919.1	1.69635e-11	0.652937	0.165	0	7.22578e-07
CTD-3014M21.1	1.69635e-11	0.42465	0.165	0	7.22578e-07
CTA-228A9.3	1.69635e-11	0.32521	0.165	0	7.22578e-07
RP11-568G20.1	1.69635e-11	0.320353	0.165	0	7.22578e-07
RP11-773D16.1	1.69635e-11	0.31101	0.165	0	7.22578e-07
FAM92A1	1.69635e-11	0.28203	0.165	0	7.22578e-07
AES	1.69635e-11	0.271307	0.165	0	7.22578e-07
C3orf17	1.69635e-11	0.254361	0.165	0	7.22578e-07
ECM1	1.74611e-11	0.375267	0.312	0.05	7.43775e-07
PTEN	1.81294e-11	0.587843	0.706	0.286	7.72241e-07
MDK	1.92912e-11	0.667474	0.45	0.126	8.21728e-07
EVA1B	1.98523e-11	0.464133	0.45	0.118	8.45629e-07
FILIP1	1.99656e-11	-0.839381	0.505	0.706	8.50454e-07
CCDC102B	2.33581e-11	0.64084	0.404	0.099	9.94961e-07
COPZ2	2.79334e-11	0.335839	0.45	0.107	1.18985e-06
CTTN	2.82033e-11	0.502678	0.578	0.198	1.20135e-06
CYSLTR2	2.8366e-11	0.447176	0.202	0.011	1.20828e-06
MTRNR2L2	3.16856e-11	-0.884818	0	0.321	1.34968e-06
SEPT11	3.30204e-11	0.653231	0.569	0.218	1.40654e-06
PSMB8	3.87256e-11	0.324064	0.45	0.111	1.64956e-06
HLA-A	4.14438e-11	0.614264	0.917	0.645	1.76534e-06
POMP	4.68671e-11	-0.563354	0.743	0.859	1.99635e-06
TSPAN3	5.28616e-11	0.508037	0.578	0.183	2.25169e-06
ROCK2	5.88916e-11	0.503181	0.706	0.294	2.50854e-06
ANXA5	6.06988e-11	0.498066	0.936	0.615	2.58553e-06
SNHG29	6.51667e-11	0.654019	0.156	0	2.77584e-06
C16orf52	6.51667e-11	0.317149	0.156	0	2.77584e-06
ZZZ3	6.51667e-11	0.28821	0.156	0	2.77584e-06
RP11-366M4.7	6.51667e-11	0.268895	0.156	0	2.77584e-06
CYP17A1	6.51667e-11	0.2577	0.156	0	2.77584e-06
KIRREL	6.51667e-11	0.250995	0.156	0	2.77584e-06
CD40	6.52162e-11	0.310227	0.294	0.046	2.77795e-06
CCN2	6.72765e-11	-1.19747	0.073	0.408	2.86571e-06
GATAD1	6.75937e-11	0.395307	0.45	0.115	2.87922e-06
SLC5A3	7.23573e-11	0.376008	0.183	0.008	3.08213e-06
RB1	7.73605e-11	0.346323	0.394	0.088	3.29525e-06
CYBRD1	7.94408e-11	0.330536	0.431	0.107	3.38386e-06
DSTN	8.20161e-11	-0.526725	0.862	0.985	3.49356e-06
UTP3	8.76692e-11	0.273559	0.339	0.065	3.73436e-06
MOB2	8.89503e-11	-0.879122	0.092	0.408	3.78893e-06
AGO2	9.29219e-11	0.29658	0.303	0.05	3.9581e-06
ATP5MF	9.93066e-11	-0.812654	0.128	0.454	4.23006e-06
NACA	1.00855e-10	0.396656	0.963	0.977	4.29602e-06
IFNGR2	1.01122e-10	0.41261	0.275	0.042	4.30739e-06
AKT3	1.05386e-10	0.387932	0.33	0.065	4.48901e-06
RBP1	1.10413e-10	0.434717	0.358	0.076	4.70313e-06
C1R	1.14037e-10	0.47489	0.44	0.122	4.8575e-06
DDX6	1.15175e-10	0.266366	0.486	0.13	4.90601e-06
STUB1	1.20008e-10	-0.793625	0.119	0.439	5.11186e-06
COX8A	1.35402e-10	-0.626622	0.761	0.817	5.76757e-06
R3HDM2	1.36076e-10	0.350563	0.385	0.088	5.79627e-06
PIK3R1	1.39767e-10	0.800368	0.587	0.221	5.95351e-06
PRELID1	1.42741e-10	-0.788612	0.11	0.435	6.08019e-06
DLK1	1.46393e-10	1.26886	0.376	0.099	6.23574e-06
FERMT2	1.63104e-10	0.523569	0.78	0.347	6.94758e-06
GSTT1	1.64224e-10	-0.746125	0	0.302	6.99527e-06
CREBZF	1.67533e-10	0.315535	0.394	0.092	7.13625e-06
SGPL1	1.88731e-10	0.343732	0.248	0.031	8.03919e-06
COL5A3	2.02321e-10	0.408749	0.312	0.061	8.61805e-06
PAN3	2.12621e-10	0.32159	0.266	0.038	9.05681e-06
TSPAN15	2.15235e-10	0.332118	0.275	0.042	9.16816e-06
ADGRF5	2.17381e-10	0.564962	0.358	0.084	9.25956e-06
PPIB	2.19638e-10	-0.808448	0.211	0.538	9.3557e-06
PLXNB2	2.24644e-10	0.438558	0.321	0.065	9.56891e-06
SPRED1	2.29004e-10	0.304284	0.303	0.053	9.75465e-06
NDUFA11	2.47214e-10	-0.832968	0.275	0.531	1.05303e-05
AL138785.1	2.48972e-10	0.480057	0.147	0	1.06052e-05
RPL18AP3	2.48972e-10	0.384806	0.147	0	1.06052e-05
RP11-159F24.1	2.48972e-10	0.32024	0.147	0	1.06052e-05
RP11-446H18.3	2.48972e-10	0.305795	0.147	0	1.06052e-05
AC073861.1	2.48972e-10	0.288863	0.147	0	1.06052e-05
AC093724.1	2.48972e-10	0.274407	0.147	0	1.06052e-05
ZNF37B	2.48972e-10	0.273964	0.147	0	1.06052e-05
AC138972.1	2.48972e-10	0.269149	0.147	0	1.06052e-05
MT-TW	2.48972e-10	0.261879	0.147	0	1.06052e-05
RP11-383H13.1	2.48972e-10	0.26046	0.147	0	1.06052e-05
C3orf58	2.48972e-10	0.25942	0.147	0	1.06052e-05
PGAM1	2.70512e-10	-0.843891	0.211	0.5	1.15227e-05
ADRA2B	2.74185e-10	0.311729	0.294	0.05	1.16792e-05
MT-ATP8	2.75169e-10	0.318078	0.422	0.107	1.17211e-05
GUCY1A2	2.7767e-10	0.768026	0.431	0.141	1.18276e-05
COL14A1	2.92815e-10	0.566271	0.349	0.08	1.24727e-05
TAF9	3.22798e-10	0.268936	0.229	0.027	1.37499e-05
FRMD6	3.24059e-10	0.415055	0.22	0.023	1.38036e-05
TOP1	3.33784e-10	0.350953	0.486	0.141	1.42178e-05
SPARC	3.36058e-10	0.811583	0.972	0.725	1.43147e-05
ZEB2	3.40478e-10	0.615772	0.706	0.332	1.4503e-05
STAG2	3.48451e-10	0.368549	0.495	0.149	1.48426e-05
PRNP	3.67896e-10	0.873728	0.468	0.141	1.56709e-05
CIAO2B	3.89029e-10	-0.709781	0.11	0.42	1.65711e-05
PLAT	4.17791e-10	0.522668	0.266	0.042	1.77962e-05
IER2	4.20168e-10	-0.831452	0.642	0.828	1.78975e-05
CXXC5	4.21714e-10	0.4702	0.349	0.08	1.79633e-05
ST6GALNAC6	4.32134e-10	-0.649434	0	0.29	1.84072e-05
LIMS1	4.344e-10	0.394334	0.651	0.248	1.85037e-05
ARPC1A	4.46294e-10	-0.697653	0.771	0.813	1.90103e-05
ADGRL3	4.66621e-10	0.299901	0.183	0.011	1.98762e-05
LHFPL6	4.78721e-10	-0.638828	0.119	0.5	2.03916e-05
NDUFB7	4.94246e-10	-0.53499	0.807	0.855	2.10529e-05
MYLK	5.01854e-10	-0.556878	0.789	0.882	2.1377e-05
PCSK7	5.08885e-10	-0.910901	0.138	0.435	2.16765e-05
TGFBR3	5.13475e-10	0.270863	0.321	0.065	2.1872e-05
ITPRIPL2	5.2576e-10	0.382695	0.367	0.084	2.23953e-05
ADAM9	5.39847e-10	0.293583	0.394	0.095	2.29953e-05
EPB41L1	6.39449e-10	0.384746	0.376	0.092	2.7238e-05
FBN1	6.91735e-10	0.397812	0.312	0.061	2.94651e-05
SOX5	8.61075e-10	0.368324	0.349	0.076	3.66783e-05
PDGFRB	8.75478e-10	0.554801	0.817	0.485	3.72918e-05
RPL3P4	9.46217e-10	0.524047	0.138	0	4.03051e-05
AP001324.1	9.46217e-10	0.378564	0.138	0	4.03051e-05
RP11-398J10.1	9.46217e-10	0.350615	0.138	0	4.03051e-05
AC016739.1	9.46217e-10	0.32292	0.138	0	4.03051e-05
AC136632.1	9.46217e-10	0.29051	0.138	0	4.03051e-05
RP11-467L13.7	9.46217e-10	0.272303	0.138	0	4.03051e-05
TMEM198B	9.46217e-10	0.268793	0.138	0	4.03051e-05
FKBP9	9.59584e-10	0.323639	0.33	0.073	4.08744e-05
ALDH2	9.62134e-10	0.330416	0.578	0.195	4.09831e-05
SH3PXD2A	9.83964e-10	0.363942	0.339	0.076	4.19129e-05
JUNB	1.13292e-09	-0.611545	0.844	0.912	4.82579e-05
PHB	1.18118e-09	-0.74725	0.083	0.374	5.03137e-05
PHGDH	1.18234e-09	0.367591	0.321	0.069	5.03631e-05
PHACTR1	1.20916e-09	0.278747	0.165	0.008	5.15056e-05
TRIM56	1.2934e-09	0.424036	0.404	0.111	5.50936e-05
RPL35	1.33668e-09	-0.357783	0.927	0.981	5.69372e-05
RPL7A	1.35552e-09	0.328897	0.972	0.996	5.77399e-05
MYOF	1.35617e-09	0.25523	0.303	0.057	5.77676e-05
OLFML2B	1.37866e-09	0.336301	0.229	0.031	5.87254e-05
TM9SF2	1.39878e-09	0.385583	0.477	0.141	5.95824e-05
KLF2	1.4096e-09	-0.479705	0.33	0.653	6.00432e-05
COL6A2	1.42493e-09	0.596555	0.853	0.622	6.06964e-05
AGO3	1.44709e-09	0.28889	0.394	0.099	6.16401e-05
SPRY1	1.4695e-09	0.575224	0.45	0.145	6.25949e-05
HSPA1B	1.48386e-09	1.01229	0.651	0.374	6.32065e-05
TMBIM4.1	1.53505e-09	-0.655029	0	0.275	6.5387e-05
TNFSF12	1.54744e-09	0.345971	0.752	0.305	6.59147e-05
CYTH3	1.55315e-09	0.328621	0.349	0.08	6.6158e-05
TTN	1.57564e-09	0.311861	0.229	0.031	6.71158e-05
USP15	1.61873e-09	0.341024	0.349	0.08	6.89515e-05
LPL	1.78141e-09	0.683833	0.349	0.092	7.5881e-05
LTBP4	1.83672e-09	0.507745	0.459	0.149	7.8237e-05
BUD31	1.86778e-09	-0.71829	0.101	0.393	7.95601e-05
GGT5	1.87975e-09	0.770042	0.376	0.107	8.00698e-05
TRIM23	2.06809e-09	0.295318	0.275	0.05	8.80926e-05
CD44	2.07254e-09	0.714305	0.569	0.237	8.8282e-05
LAMA2	2.08127e-09	0.553767	0.321	0.076	8.8654e-05
CD36	2.0901e-09	0.786999	0.376	0.107	8.90298e-05
TDO2	2.28267e-09	0.37657	0.183	0.015	9.72325e-05
HIST1H4C	2.3084e-09	0.522142	0.89	0.561	9.83288e-05
ITGA1	2.52202e-09	0.517179	0.532	0.198	0.000107428
SRSF6	2.57104e-09	0.322769	0.44	0.126	0.000109516
GADD45B	2.60542e-09	-0.564738	0.578	0.821	0.00011098
NHLRC2	2.6565e-09	0.320999	0.294	0.057	0.000113156
ADD1	2.69926e-09	0.4629	0.633	0.26	0.000114978
OAZ2	2.79667e-09	-0.71326	0.56	0.737	0.000119127
PDLIM3	2.84467e-09	-0.830496	0.523	0.687	0.000121171
AK1	2.90963e-09	-0.827335	0.174	0.443	0.000123938
ARHGDIB	2.99353e-09	0.535578	0.514	0.195	0.000127512
NDUFS7	3.00873e-09	-0.785922	0.193	0.462	0.00012816
CAPN1	3.13737e-09	0.31369	0.505	0.156	0.000133639
PCDH9	3.15368e-09	0.363225	0.193	0.019	0.000134334
NGFR	3.30554e-09	0.615451	0.294	0.065	0.000140803
FNDC3A	3.48909e-09	0.334864	0.376	0.099	0.000148621
RP11-27I1.2	3.57821e-09	0.281022	0.128	0	0.000152418
RPS27AP16	3.57821e-09	0.264129	0.128	0	0.000152418
ASPH	3.75156e-09	0.362868	0.514	0.179	0.000159802
ZNF395	4.23616e-09	0.347988	0.284	0.057	0.000180444
SRSF10	4.38917e-09	0.374887	0.606	0.229	0.000186961
ELOVL2	4.44586e-09	0.254275	0.156	0.008	0.000189376
MAP3K20	4.45389e-09	-0.650388	0.716	0.786	0.000189718
FABP5	4.67811e-09	0.881398	0.477	0.202	0.000199269
NHP2	4.76848e-09	-0.728412	0.147	0.416	0.000203118
UVSSA	4.94702e-09	0.272921	0.193	0.019	0.000210723
CHST2	5.08693e-09	0.311266	0.248	0.042	0.000216683
RPL23	5.25716e-09	-0.47288	0.844	0.943	0.000223934
CD248	5.33299e-09	0.324738	0.294	0.061	0.000227164
QKI	6.23746e-09	0.397201	0.422	0.13	0.000265691
LAMC3	6.24313e-09	0.599062	0.358	0.111	0.000265932
RASA1	6.26998e-09	0.263651	0.22	0.031	0.000267076
RBM28	6.32076e-09	0.264968	0.303	0.065	0.000269239
RC3H1	6.34067e-09	0.340473	0.339	0.084	0.000270087
PTMS	6.83458e-09	0.367387	0.917	0.809	0.000291126
CAP1	7.00619e-09	-0.67045	0.33	0.592	0.000298436
IFIT3	7.01167e-09	0.430024	0.266	0.053	0.000298669
ITM2B	7.1363e-09	0.375123	1	0.912	0.000303978
HPF1	7.19141e-09	-0.644112	0.073	0.347	0.000306326
HLA-E	7.21624e-09	0.488997	0.798	0.431	0.000307383
TNFRSF1A	7.2706e-09	0.389808	0.505	0.179	0.000309698
SASH1	8.04372e-09	0.282519	0.294	0.065	0.00034263
RTRAF	8.22694e-09	-0.675674	0.147	0.427	0.000350435
LTBP3	8.34043e-09	0.338496	0.45	0.145	0.000355269
NRDE2	8.63094e-09	0.275764	0.229	0.034	0.000367644
OLA1	8.78952e-09	0.291292	0.532	0.179	0.000374398
KITLG	9.15762e-09	0.30117	0.239	0.038	0.000390078
RTL8C	9.23925e-09	-0.68423	0.101	0.378	0.000393555
SMIM26	9.38416e-09	-0.722038	0.101	0.378	0.000399728
SRSF7	9.77531e-09	-0.734619	0.541	0.653	0.000416389
TRBC2	9.84523e-09	0.462295	0.193	0.023	0.000419367
MPHOSPH10	1.05758e-08	0.273636	0.404	0.115	0.000450485
FJX1	1.06461e-08	0.27681	0.174	0.015	0.000453483
THBS2	1.07721e-08	0.287547	0.183	0.019	0.000458848
ETV6	1.1227e-08	0.306859	0.358	0.095	0.000478224
KCTD12	1.20106e-08	0.485413	0.22	0.034	0.000511604
LRP1	1.23276e-08	0.380442	0.422	0.134	0.000525105
PRELP	1.24372e-08	0.328618	0.367	0.103	0.000529777
ITGAV	1.28609e-08	0.392766	0.303	0.069	0.000547822
FCGRT	1.31852e-08	0.466519	0.651	0.279	0.000561635
C10orf10	1.34684e-08	0.378495	0.119	0	0.000573701
RPS23P8	1.34684e-08	0.316428	0.119	0	0.000573701
RP11-365P13.4	1.34684e-08	0.273898	0.119	0	0.000573701
MUC20-OT1	1.42467e-08	-0.626743	0.028	0.286	0.000606851
NPDC1	1.43555e-08	0.325128	0.358	0.095	0.000611488
RPS12	1.44048e-08	0.351041	0.972	0.989	0.000613587
CBX5	1.53911e-08	0.373027	0.523	0.187	0.000655597
TIMP3	1.56053e-08	0.554915	0.982	0.962	0.000664724
RAB14	1.56505e-08	0.286493	0.486	0.16	0.000666649
COLEC11	1.58046e-08	0.574365	0.358	0.111	0.000673214
GK5	1.61931e-08	0.270548	0.193	0.023	0.000689763
SERTAD1	1.6998e-08	-0.967321	0.211	0.462	0.000724048
MEF2A	1.72419e-08	0.366504	0.514	0.179	0.000734436
USP33	1.73199e-08	0.253655	0.376	0.103	0.000737759
FHL2	1.77299e-08	0.466674	0.651	0.279	0.000755224
PSMA2.1	1.79849e-08	-0.574521	0	0.244	0.000766083
FMC1	1.84765e-08	-0.599741	0.018	0.271	0.000787024
NDUFC2	1.8758e-08	-0.660219	0.394	0.565	0.000799017
LAYN	2.09875e-08	0.389686	0.275	0.061	0.000893984
EPB41L2	2.1365e-08	0.394782	0.532	0.21	0.000910065
PAG1	2.15183e-08	0.253501	0.284	0.061	0.000916594
PRXL2A	2.20888e-08	-0.621638	0.11	0.408	0.000940894
GULP1	2.22971e-08	0.343676	0.294	0.069	0.000949769
CYGB	2.27269e-08	0.27862	0.312	0.08	0.000968074
MIR145	2.42984e-08	-0.617491	0	0.24	0.00103501
AC131025.8	2.42984e-08	-0.682141	0	0.24	0.00103501
COL4A1	2.44086e-08	0.720223	0.633	0.324	0.00103971
ZNF721	2.53362e-08	0.250162	0.257	0.05	0.00107922
OLFML3	2.53512e-08	0.290091	0.211	0.031	0.00107986
MTHFD2	2.6846e-08	-0.763178	0.459	0.615	0.00114353
ALDH1A1	2.75952e-08	0.402288	0.44	0.149	0.00117545
CANX	2.79521e-08	0.43826	0.697	0.328	0.00119065
MAP4K5	2.82458e-08	0.319599	0.294	0.069	0.00120316
SCD	2.85913e-08	0.25541	0.128	0.004	0.00121788
SYNGR1	3.02832e-08	0.288959	0.44	0.141	0.00128994
VCL	3.1223e-08	0.451946	0.752	0.416	0.00132997
PCDH10	3.12511e-08	0.363227	0.128	0.004	0.00133117
SPPL2A	3.13196e-08	0.401584	0.394	0.118	0.00133409
CREBRF	3.43823e-08	0.338563	0.486	0.172	0.00146455
MTUS1	3.85223e-08	0.376793	0.45	0.149	0.00164089
H3F3B	3.97243e-08	-0.329986	0.963	0.996	0.0016921
CALD1	4.05707e-08	-0.281117	0.982	0.996	0.00172815
GCSH	4.12822e-08	-0.56188	0.009	0.248	0.00175846
LRPPRC	4.26651e-08	0.332422	0.33	0.088	0.00181736
MDM4	4.35326e-08	0.368324	0.45	0.153	0.00185431
ZNF254	4.36869e-08	0.277644	0.174	0.019	0.00186089
COL21A1	4.39233e-08	0.490133	0.183	0.023	0.00187096
NCOA7	4.61697e-08	0.277167	0.248	0.05	0.00196665
ACBD3	4.69076e-08	0.257516	0.339	0.092	0.00199808
PLN	4.91197e-08	-0.706073	0.358	0.656	0.0020923
S100A6	4.94954e-08	0.832991	0.761	0.63	0.00210831
PMP22	4.98292e-08	0.925497	0.596	0.267	0.00212253
FAM134B	5.0479e-08	0.600319	0.11	0	0.00215021
AC007969.1	5.0479e-08	0.279248	0.11	0	0.00215021
AEBP1	5.11347e-08	0.365681	0.56	0.225	0.00217813
PRKG1	5.26824e-08	0.376254	0.642	0.279	0.00224406
SP100	5.32784e-08	0.254913	0.422	0.134	0.00226945
ATF7IP	5.44773e-08	0.297151	0.33	0.088	0.00232051
PSMD9	5.47305e-08	0.273219	0.367	0.107	0.0023313
SYNM	5.48058e-08	-0.795974	0.22	0.466	0.00233451
SGCE	5.56077e-08	0.35857	0.596	0.252	0.00236866
PHB2	5.78754e-08	0.376139	0.679	0.279	0.00246526
LGALS3	6.28338e-08	0.491371	0.853	0.508	0.00267647
CTNNA1	6.33198e-08	0.331271	0.651	0.271	0.00269717
ICE2	6.41338e-08	0.266628	0.275	0.061	0.00273184
ANK2	6.54882e-08	0.271701	0.266	0.057	0.00278954
IFNGR1	6.8316e-08	0.263377	0.385	0.115	0.00290999
TM4SF1	6.85075e-08	0.41126	0.587	0.256	0.00291814
TXLNA	7.02848e-08	0.277681	0.321	0.084	0.00299385
ITGB8	7.06514e-08	0.701713	0.147	0.011	0.00300947
GIGYF1	7.13917e-08	0.263742	0.229	0.042	0.003041
DPYSL2	7.23827e-08	0.432761	0.569	0.244	0.00308321
PLCL1	7.47856e-08	0.269478	0.33	0.088	0.00318557
RPN2	7.67035e-08	0.34187	0.587	0.225	0.00326726
NAPA	7.83911e-08	-0.556404	0.018	0.26	0.00333915
SMIM30	8.24182e-08	-0.676758	0.073	0.321	0.00351068
TAOK1	8.28291e-08	0.326052	0.394	0.122	0.00352819
SEC31A	8.67692e-08	0.308936	0.56	0.21	0.00369602
DNTTIP2	8.8881e-08	0.258651	0.422	0.134	0.00378598
EMILIN1	9.09093e-08	0.354583	0.477	0.179	0.00387237
COX6A1	9.29352e-08	-0.533446	0.67	0.752	0.00395867
SPRY4	9.35775e-08	0.439	0.257	0.061	0.00398603
RARRES2	9.53844e-08	0.574592	0.569	0.26	0.00406299
REM1	9.64963e-08	0.377659	0.394	0.134	0.00411036
S1PR3	9.90227e-08	0.549913	0.385	0.134	0.00421797
SLC38A2	1.00835e-07	0.395836	0.716	0.363	0.00429516
CCDC47	1.03119e-07	0.264317	0.505	0.179	0.00439247
ADAMTS1	1.03137e-07	0.677298	0.587	0.282	0.00439323
ACTG1	1.05009e-07	0.345082	0.972	0.969	0.00447296
MEG3	1.06484e-07	0.809946	0.376	0.141	0.00453577
CPQ	1.08022e-07	0.277071	0.459	0.16	0.00460131
COL5A2	1.10645e-07	0.277421	0.248	0.053	0.00471304
IFI16	1.12181e-07	0.280408	0.477	0.168	0.00477847
C12orf10	1.144e-07	0.323699	0.505	0.179	0.00487299
SLC3A2	1.14494e-07	0.34594	0.45	0.156	0.00487698
SMAD5	1.19319e-07	0.291225	0.413	0.141	0.00508253
ETS1	1.19728e-07	0.349744	0.45	0.16	0.00509994
RBMS1	1.22492e-07	0.331738	0.606	0.26	0.00521768
DAP	1.22787e-07	0.283132	0.294	0.073	0.00523025
DMAC1	1.30298e-07	-0.612013	0.073	0.317	0.00555017
DLC1	1.33311e-07	0.57599	0.642	0.332	0.00567852
YPEL3	1.34314e-07	0.264541	0.532	0.198	0.00572125
CSAD	1.3702e-07	0.295994	0.275	0.065	0.00583651
TPM4	1.40358e-07	0.398556	0.771	0.427	0.00597867
TGFB1	1.41415e-07	0.263427	0.248	0.053	0.00602371
GFRA1	1.42517e-07	0.377797	0.174	0.023	0.00607066
VDAC2	1.42534e-07	-0.525915	0.651	0.687	0.00607139
HIKESHI	1.4581e-07	-0.611427	0.055	0.294	0.00621094
HIST1H1E	1.47814e-07	0.275181	0.202	0.034	0.0062963
CFL1	1.4962e-07	-0.365791	0.908	0.916	0.00637323
ENC1	1.49729e-07	0.301473	0.193	0.031	0.00637787
ZC3H7A	1.51262e-07	0.309794	0.385	0.126	0.00644315
EFHD2	1.53488e-07	0.276379	0.193	0.031	0.00653798
STOM	1.53873e-07	0.302567	0.578	0.24	0.00655436
SERPING1	1.54536e-07	0.435367	0.706	0.378	0.00658262
AGAP2	1.58494e-07	0.407445	0.174	0.023	0.00675123
SPTAN1	1.60054e-07	0.348335	0.459	0.168	0.00681765
CHCHD10	1.60667e-07	-0.571596	0.697	0.775	0.00684379
ZRANB2	1.64105e-07	0.355435	0.633	0.279	0.00699023
SPAG9	1.64281e-07	0.424312	0.523	0.21	0.0069977
ADAMTSL3	1.72777e-07	0.279342	0.202	0.034	0.00735959
EEA1	1.73063e-07	0.398658	0.56	0.24	0.00737181
NECTIN2	1.75097e-07	0.305907	0.339	0.099	0.00745845
RPLP0	1.75823e-07	-0.401717	0.908	0.931	0.00748937
GOLGB1	1.76921e-07	0.479429	0.716	0.382	0.00753612
DES	1.8956e-07	-0.967805	0.284	0.519	0.00807448
HCFC1R1	1.92677e-07	-0.636774	0.624	0.698	0.00820729
ADAMTS5	1.98904e-07	0.478824	0.275	0.073	0.00847251
FRMD3	2.03554e-07	0.363744	0.339	0.103	0.00867058
RRAS	2.08019e-07	0.376992	0.835	0.496	0.00886078
PNN	2.08167e-07	0.386268	0.734	0.366	0.00886709
FIBIN	2.10953e-07	0.313472	0.183	0.027	0.00898576
EFCAB14	2.18409e-07	0.252455	0.486	0.168	0.00930334
COX4I1	2.26009e-07	-0.440219	0.89	0.87	0.00962709
DDX3X	2.28803e-07	0.391158	0.55	0.237	0.00974611
TIMP1	2.44316e-07	0.390277	0.844	0.55	0.0104069
PLTP	2.63744e-07	0.370447	0.367	0.122	0.0112345
UQCRQ	2.68108e-07	-0.447558	0.661	0.752	0.0114203
PSMC1	2.75618e-07	-0.637602	0.138	0.374	0.0117402
AR	2.77762e-07	0.292646	0.339	0.103	0.0118316
ELOB	2.81157e-07	-0.389765	0.835	0.87	0.0119762
LUM	2.83301e-07	0.383658	0.138	0.011	0.0120675
GOLGA3	2.83313e-07	0.33016	0.248	0.057	0.012068
CARHSP1	2.86279e-07	-0.585382	0.11	0.366	0.0121943
CD38	2.92027e-07	0.263169	0.138	0.011	0.0124392
TOP2B	2.9473e-07	0.254451	0.385	0.126	0.0125543
WNT6	2.97139e-07	0.399133	0.229	0.05	0.0126569
NDUFA4	2.99087e-07	-0.453013	0.716	0.889	0.0127399
CEBPZ	3.0149e-07	0.399353	0.431	0.16	0.0128423
TGFBI	3.05522e-07	0.42223	0.33	0.103	0.013014
ARL2BP	3.06815e-07	-0.542366	0.037	0.271	0.0130691
GSTM3	3.11535e-07	0.34727	0.761	0.37	0.0132702
RPS27	3.23997e-07	0.264299	0.982	1	0.013801
CALU	3.31666e-07	0.328922	0.55	0.229	0.0141276
ARHGAP15	3.31911e-07	0.43462	0.202	0.038	0.0141381
DYNLL1	3.33458e-07	-0.37073	0.862	0.916	0.014204
SLC7A2	3.50288e-07	0.385578	0.477	0.191	0.0149209
REX1BD	3.56558e-07	-0.653338	0.101	0.328	0.015188
PHLDB2	3.75676e-07	0.334226	0.45	0.168	0.0160023
DMD	3.88744e-07	0.334109	0.532	0.221	0.016559
MXRA8	3.93424e-07	0.443895	0.275	0.073	0.0167583
BNIP3L	4.08515e-07	0.358627	0.706	0.363	0.0174011
RABAC1	4.19465e-07	-0.491375	0.56	0.653	0.0178675
APOLD1	4.20566e-07	0.252248	0.303	0.084	0.0179144
ANXA1	4.30674e-07	0.422856	0.468	0.191	0.018345
SELENOF	4.34771e-07	-0.613699	0.11	0.351	0.0185195
MSMO1	4.38077e-07	0.276558	0.349	0.107	0.0186603
ZNF431	4.45209e-07	0.284936	0.211	0.042	0.0189641
TCF4	4.46463e-07	0.508671	0.651	0.374	0.0190175
TSHZ2	4.48785e-07	0.364277	0.275	0.076	0.0191164
BFAR	4.51161e-07	0.260022	0.294	0.08	0.0192177
TIMP2	4.63557e-07	0.296688	0.633	0.275	0.0197457
MIF	4.66337e-07	-0.538001	0.147	0.408	0.0198641
PSIP1	4.66714e-07	0.350373	0.661	0.305	0.0198802
NOTCH2	4.93521e-07	0.258307	0.358	0.111	0.021022
NRARP	4.94911e-07	-0.520688	0.046	0.29	0.0210812
COX6C	4.99557e-07	-0.39563	0.881	0.889	0.0212791
SELENOT	5.32445e-07	-0.581252	0.064	0.294	0.02268
TMEM87A	5.33059e-07	0.292371	0.523	0.206	0.0227062
SRSF9	5.41275e-07	-0.582564	0.165	0.412	0.0230562
LGALS3BP	5.61162e-07	0.424573	0.697	0.351	0.0239033
SELENOH	5.70518e-07	-0.592561	0.11	0.344	0.0243018
EPHX1	5.73574e-07	0.436366	0.633	0.324	0.0244319
PCNX4	5.90665e-07	0.276047	0.266	0.069	0.02516
CITED1	5.98587e-07	0.257907	0.165	0.023	0.0254974
CUL4B	6.04871e-07	0.257255	0.193	0.034	0.0257651
IER3IP1.1	6.05745e-07	-0.508045	0	0.198	0.0258023
CNN1	6.13941e-07	-0.703521	0.376	0.584	0.0261514
HSPA5	6.35089e-07	0.418857	0.734	0.37	0.0270522
MINDY2	6.50074e-07	-0.626529	0.073	0.298	0.0276906
NCOR2	6.85105e-07	0.294978	0.275	0.073	0.0291827
TAPBP	7.12333e-07	0.351548	0.459	0.172	0.0303426
SPCS3	7.12426e-07	0.2875	0.339	0.107	0.0303465
COL6A1	7.29487e-07	0.432136	0.771	0.458	0.0310732
AC020916.1	7.51803e-07	-0.617934	0.101	0.34	0.0320238
BLOC1S1	7.53293e-07	-0.702182	0.284	0.462	0.0320872
NOSTRIN	7.75806e-07	0.320994	0.275	0.076	0.0330462
MYO1B	7.78915e-07	0.316686	0.505	0.206	0.0331787
KRTCAP2	8.12288e-07	-0.467483	0.009	0.21	0.0346002
CENPX	8.33147e-07	-0.598221	0.083	0.302	0.0354887
CCDC3	8.3549e-07	-0.646521	0.45	0.637	0.0355885
SPATA6	8.37502e-07	0.302576	0.229	0.053	0.0356742
ZNF451	8.9687e-07	0.293531	0.248	0.061	0.0382031
OAF	9.02007e-07	0.38602	0.22	0.05	0.0384219
GUCY1B1	9.08383e-07	-0.589311	0.156	0.389	0.0386935
CNN3	9.30406e-07	0.486405	0.78	0.485	0.0396316
RBIS	9.69835e-07	-0.563964	0.128	0.363	0.0413111
UBR2	9.77816e-07	0.255586	0.284	0.08	0.041651
ITM2C	1.0075e-06	0.599256	0.569	0.309	0.0429153
FAM114A1	1.07387e-06	0.294369	0.349	0.115	0.0457426
ZNF641	1.07885e-06	0.256908	0.284	0.08	0.0459548
CYFIP1	1.10411e-06	0.280127	0.413	0.149	0.0470308
F8	1.14721e-06	0.421276	0.165	0.027	0.0488666
THBS4	1.1899e-06	0.606386	0.275	0.084	0.0506849
COA3	1.19973e-06	-0.591152	0.073	0.286	0.0511037
ENG	1.21202e-06	0.33093	0.321	0.103	0.0516271
RPLP2	1.30386e-06	-0.347454	0.917	0.973	0.0555391
HEPH	1.31681e-06	0.260648	0.138	0.015	0.0560907
ATG13	1.32095e-06	0.300841	0.229	0.053	0.0562671
VPS13C	1.3736e-06	0.427698	0.45	0.183	0.0585098
MATR3	1.37734e-06	-0.626575	0.11	0.328	0.058669
EFEMP2	1.4069e-06	0.357937	0.569	0.256	0.0599283
RPL27	1.44168e-06	-0.339977	0.899	0.966	0.0614098
TXNDC15	1.45251e-06	0.320359	0.44	0.172	0.0618709
FOS	1.51204e-06	-0.38418	0.826	0.889	0.0644069
IQGAP2	1.5239e-06	0.531516	0.101	0.004	0.0649121
SUSD3	1.55673e-06	0.28647	0.138	0.015	0.0663106
CAPN2	1.56064e-06	0.274104	0.459	0.176	0.0664768
SAP30L	1.59086e-06	0.253656	0.22	0.05	0.0677641
SIK2	1.63074e-06	0.270678	0.156	0.023	0.0694629
GPRIN3	1.72415e-06	0.409466	0.413	0.168	0.0734419
PLEKHA5	1.73802e-06	0.301451	0.294	0.084	0.0740325
DST	1.7499e-06	0.591786	0.697	0.374	0.0745385
PSMB9	1.79819e-06	0.303242	0.239	0.061	0.0765956
PCYOX1	1.80063e-06	0.323594	0.615	0.294	0.0766997
PHLDA2	1.85249e-06	-0.877418	0.257	0.439	0.0789086
PET100	1.9793e-06	-0.494626	0.028	0.225	0.0843102
PER3	1.99135e-06	0.309666	0.385	0.137	0.0848236
ARPC2	2.03928e-06	-0.457319	0.789	0.79	0.0868651
FBXO32	2.05049e-06	0.28437	0.339	0.115	0.0873429
AGTR1	2.05601e-06	0.256673	0.257	0.069	0.0875777
SOX4	2.10009e-06	0.40982	0.385	0.141	0.0894556
APLP2	2.11361e-06	0.295498	0.862	0.55	0.0900313
KIDINS220	2.14974e-06	0.309738	0.422	0.156	0.0915702
MRPL23	2.24789e-06	-0.62185	0.174	0.378	0.0957513
PJA2	2.26034e-06	0.349015	0.688	0.344	0.0962814
SCARB2	2.26253e-06	0.281004	0.468	0.187	0.0963746
COL15A1	2.26731e-06	0.319451	0.266	0.076	0.0965785
C1orf21	2.44034e-06	0.32738	0.239	0.061	0.103949
AC005759.1	2.47602e-06	-0.497945	0	0.179	0.105469
AOPEP	2.4858e-06	-0.561404	0.119	0.355	0.105885
RO60	2.58035e-06	-0.584346	0.083	0.29	0.109913
DOCK6	2.594e-06	0.331217	0.211	0.05	0.110494
CCDC80	2.66575e-06	0.314648	0.358	0.126	0.11355
SNCG	2.66612e-06	-0.525049	0.55	0.744	0.113566
EPS8	2.71699e-06	0.501397	0.798	0.519	0.115733
LSM1	2.75014e-06	-0.546514	0.092	0.309	0.117145
C8orf33	2.7727e-06	0.294162	0.321	0.107	0.118106
NCSTN	2.82911e-06	0.28455	0.266	0.076	0.120509
CEBPD	2.86581e-06	0.680608	0.67	0.374	0.122072
ANKRD10	2.87192e-06	0.307942	0.394	0.145	0.122332
MXD4	2.92852e-06	0.323839	0.514	0.214	0.124743
MTRNR2L8	3.06834e-06	-0.487432	0.018	0.206	0.130699
TRIB2	3.10418e-06	0.302127	0.266	0.08	0.132226
FHL1	3.15554e-06	0.384568	0.706	0.366	0.134413
ACBD6.1	3.26883e-06	-0.490091	0	0.176	0.139239
ASPN	3.35358e-06	0.549492	0.239	0.069	0.142849
CBR1	3.35377e-06	0.282589	0.523	0.221	0.142857
RBSN	3.54448e-06	0.258761	0.211	0.05	0.150981
DDIT4	3.6005e-06	-0.64402	0.119	0.332	0.153367
GOLGA4	3.68427e-06	0.266484	0.596	0.263	0.156935
MYLIP	3.68653e-06	-0.673036	0.266	0.447	0.157031
PHF1	3.81269e-06	0.310609	0.459	0.183	0.162405
OTUD6B-AS1	4.16958e-06	-0.549016	0.064	0.267	0.177607
LAPTM4B	4.33958e-06	0.273865	0.358	0.13	0.184849
C20orf27	4.8339e-06	0.275842	0.339	0.122	0.205905
RAB34	4.90638e-06	0.257801	0.578	0.256	0.208992
CAPNS1	5.44378e-06	0.277617	0.55	0.248	0.231883
ACAP2	5.72328e-06	0.288201	0.404	0.156	0.243789
SNRPD3	5.81874e-06	0.257187	0.633	0.298	0.247855
ENDOD1	5.90986e-06	0.330567	0.339	0.122	0.251736
CLCN3	5.95168e-06	0.26197	0.165	0.031	0.253518
SRSF5	6.33642e-06	-0.373252	0.807	0.824	0.269906
EMP2	6.64091e-06	0.329384	0.679	0.344	0.282876
TPPP3	6.71249e-06	-0.801484	0.358	0.531	0.285925
PLA2G5	7.09215e-06	-0.584549	0.468	0.611	0.302097
BUD23	7.10141e-06	-0.516996	0.064	0.256	0.302491
METTL26	7.1653e-06	-0.53478	0.092	0.286	0.305213
FDPS	7.28436e-06	-0.475556	0.11	0.332	0.310284
CSNK1A1	7.43847e-06	-0.54624	0.514	0.588	0.316849
ZC3H11A	7.4666e-06	-0.38644	0	0.164	0.318047
TMED4	7.54783e-06	0.311515	0.532	0.244	0.321508
PSMC4	8.18399e-06	0.255131	0.532	0.233	0.348605
DDX21	8.42638e-06	0.287882	0.431	0.187	0.35893
VPS28	8.574e-06	0.2991	0.798	0.523	0.365218
SLC12A2	8.60542e-06	0.586226	0.248	0.08	0.366556
CDC42	8.64794e-06	0.30411	0.835	0.473	0.368368
MAGEH1	8.69073e-06	0.264525	0.358	0.13	0.370191
SELENOS	8.81233e-06	-0.521599	0.101	0.305	0.37537
VPS4B	8.81726e-06	0.250744	0.486	0.206	0.37558
MIA3	8.91526e-06	0.251442	0.394	0.153	0.379754
CDC26	9.80977e-06	-0.389308	0	0.16	0.417857
CUTALP	9.84177e-06	-0.456283	0.018	0.191	0.41922
HEBP1	9.88641e-06	0.274068	0.431	0.172	0.421121
PSME2	1.07806e-05	0.277617	0.606	0.286	0.459209
RHBDF1	1.0829e-05	0.35743	0.239	0.069	0.461274
PPP1R12B	1.08882e-05	-0.64958	0.495	0.584	0.463795
GSN	1.10429e-05	0.41051	0.927	0.882	0.470384
CDH6	1.11123e-05	0.265558	0.459	0.198	0.47334
TMEM47	1.11303e-05	0.283155	0.587	0.275	0.474106
FMO2	1.12431e-05	0.366935	0.165	0.034	0.47891
AKR1A1	1.13268e-05	0.259778	0.413	0.164	0.482477
COX7C	1.14929e-05	-0.369905	0.89	0.912	0.489554
BTG2	1.17267e-05	-0.323812	0.376	0.618	0.499511
RCAN2	1.19194e-05	-0.497381	0.624	0.687	0.507717
ANK3	1.19313e-05	0.403451	0.11	0.011	0.508228
LMAN1	1.22811e-05	0.327082	0.514	0.221	0.523125
NIPSNAP2	1.277e-05	-0.549972	0.064	0.248	0.54395
RPS17	1.28733e-05	-1.12133	0	0.156	0.548353
ISYNA1	1.30053e-05	-0.484249	0.734	0.809	0.553973
CENPC	1.30499e-05	0.364674	0.294	0.099	0.555875
RNF130	1.3307e-05	0.259091	0.45	0.183	0.566826
MAP4	1.35063e-05	0.352709	0.725	0.424	0.575312
RPS11	1.35725e-05	-0.296404	0.963	0.973	0.578135
AKAP12	1.37815e-05	0.378265	0.578	0.309	0.587035
NUDT4	1.38959e-05	-0.645679	0.266	0.439	0.591912
TOMM20	1.40217e-05	0.304151	0.706	0.37	0.59727
SIPA1	1.43642e-05	0.265069	0.22	0.061	0.611859
COX17	1.4468e-05	-0.591462	0.523	0.576	0.616277
TIAL1	1.46321e-05	0.256641	0.339	0.13	0.623269
LMCD1	1.60017e-05	0.269168	0.174	0.038	0.68161
MATN2	1.63372e-05	0.636531	0.183	0.046	0.695897
AAMDC	1.67269e-05	-0.576238	0.147	0.332	0.712497
SEPT10	1.67728e-05	0.268717	0.477	0.206	0.714456
ASMTL	1.68742e-05	-0.373986	0	0.153	0.718773
PRR34-AS1	1.68742e-05	-0.414905	0	0.153	0.718773
SLC25A4	1.7009e-05	-0.590481	0.56	0.626	0.724517
RBCK1	1.70891e-05	0.293205	0.45	0.195	0.727926
RPS29	1.71359e-05	-0.410835	0.862	0.924	0.729919
IFI6	1.71379e-05	0.31633	0.486	0.229	0.730005
IGFBP4	1.78539e-05	0.293675	0.404	0.172	0.760507
EIF2AK2	1.83561e-05	0.262943	0.477	0.202	0.781897
RHOB	2.00012e-05	0.434425	0.927	0.79	0.851969
RBMS3	2.00936e-05	0.279954	0.55	0.263	0.855909
KCNE4	2.02314e-05	0.511717	0.413	0.202	0.861778
EPN2	2.03274e-05	0.279586	0.459	0.21	0.865864
HYI	2.04243e-05	-0.528152	0.073	0.256	0.869991
TAX1BP3	2.29587e-05	-0.445761	0.018	0.179	0.977947
USP14	2.32909e-05	0.252005	0.349	0.134	0.992101
RAMAC	2.36122e-05	-0.387803	0.009	0.164	1
MYDGF	2.45609e-05	-0.521906	0.092	0.275	1
CNPY2	2.49822e-05	-0.469426	0.073	0.252	1
TMBIM6	2.56082e-05	0.299506	0.807	0.5	1
TUBA1C	2.70364e-05	-0.523397	0.101	0.29	1
GIGYF2	2.74962e-05	0.343896	0.339	0.13	1
AC092164.1	2.75823e-05	-0.43643	0.028	0.195	1
UQCC3	2.83494e-05	-0.415896	0.046	0.218	1
RTN4	2.84839e-05	0.285663	0.862	0.534	1
SNHG7	2.85796e-05	0.283991	0.514	0.248	1
EGLN2	2.8895e-05	-0.365793	0	0.145	1
EIF1AX	2.90309e-05	-0.458455	0.367	0.485	1
DYNLT1	2.91913e-05	-0.518002	0.578	0.603	1
DEPP1	2.97804e-05	-0.66976	0.046	0.221	1
TSPAN7	3.00498e-05	0.39221	0.339	0.145	1
ANAPC15	3.09607e-05	-0.487493	0.064	0.237	1
CCDC92	3.1252e-05	0.350876	0.339	0.137	1
C5orf24	3.36987e-05	0.255294	0.651	0.328	1
EGFLAM	3.39121e-05	0.30552	0.376	0.16	1
C7	3.5412e-05	0.722013	0.248	0.084	1
PLP1	3.54378e-05	1.04216	0.11	0.015	1
NMRK2	3.77492e-05	-0.390311	0	0.141	1
GATD3A	3.77493e-05	-0.38726	0	0.141	1
TLK1	3.7923e-05	0.280419	0.266	0.095	1
LY6E	3.82136e-05	0.288969	0.495	0.24	1
PDE5A	3.85898e-05	0.326865	0.404	0.179	1
YWHAB	3.90621e-05	0.286644	0.908	0.634	1
FUS	3.92693e-05	-0.415176	0.688	0.679	1
NMNAT2	4.01092e-05	-0.442117	0.018	0.172	1
DOCK5	4.01253e-05	0.281809	0.147	0.031	1
POLD4	4.08645e-05	-0.471426	0.046	0.21	1
STMP1	4.29643e-05	-0.423933	0.046	0.21	1
ILF3-DT	4.38083e-05	-0.431791	0.064	0.237	1
TMOD2	4.39398e-05	0.344891	0.128	0.023	1
TPI1	4.44329e-05	-0.343219	0.817	0.821	1
MYOCD	4.62043e-05	-0.600602	0.229	0.382	1
CSKMT	4.9264e-05	-0.388965	0	0.137	1
RPS25	4.94216e-05	-0.254012	0.954	0.996	1
MAP1B	5.03407e-05	0.350065	0.89	0.744	1
PRPF40A	5.04748e-05	0.2602	0.56	0.271	1
EGR1	5.05546e-05	-0.543612	0.67	0.718	1
DRAP1	5.20063e-05	-0.482172	0.45	0.534	1
CHURC1	5.40616e-05	-0.373748	0.55	0.668	1
LZTS1	5.43425e-05	0.268102	0.174	0.046	1
SPARCL1	5.4488e-05	-0.312039	0.963	0.996	1
MGP	5.81074e-05	0.343825	0.835	0.634	1
SMOC2	5.84957e-05	-0.576912	0.312	0.454	1
ZFP36L2	5.9102e-05	0.316896	0.771	0.496	1
GNG11	6.33853e-05	0.335599	0.67	0.34	1
CDK5RAP3	6.42244e-05	-0.328761	0	0.134	1
WASH4P	6.42244e-05	-0.346391	0	0.134	1
PAWR	6.60058e-05	0.27566	0.661	0.355	1
PWWP3A	6.70602e-05	-0.399817	0.046	0.21	1
SERF2	6.80419e-05	-0.250901	0.908	0.939	1
CRISPLD2	6.81771e-05	0.337042	0.303	0.122	1
IFT43	6.91521e-05	-0.380973	0.018	0.164	1
PPP3CA	6.92287e-05	0.256675	0.211	0.065	1
GLRX	7.09626e-05	-0.623465	0.174	0.328	1
MRPS28	7.21594e-05	-0.335833	0.009	0.149	1
DMPK	7.23154e-05	-0.528892	0.183	0.355	1
OAZ1	7.33522e-05	-0.277759	0.917	0.908	1
XRCC5	7.47063e-05	0.266703	0.734	0.401	1
CSDC2	7.64149e-05	-0.577388	0.138	0.317	1
TOR1AIP2	8.15759e-05	0.3323	0.275	0.103	1
SIPA1L2	8.26523e-05	0.372616	0.229	0.08	1
WFDC1	8.36566e-05	-0.645864	0.156	0.328	1
SRRM2	8.62125e-05	0.307752	0.872	0.611	1
NTRK2	8.76771e-05	-0.41385	0.468	0.645	1
RASL11A	8.89882e-05	0.362214	0.358	0.153	1
RAB5IF	9.02723e-05	-0.384345	0.018	0.16	1
PPP1R12A	9.13185e-05	-0.415231	0.817	0.817	1
ID3	9.37204e-05	0.402643	0.642	0.42	1
PLOD1	9.52647e-05	0.279967	0.303	0.122	1
B2M	9.62013e-05	0.315458	1	0.992	1
NFKBIA	0.000104576	-0.532865	0.679	0.702	1
AURKAIP1	0.000107628	-0.461536	0.56	0.576	1
S100A4	0.000108786	0.784858	0.459	0.267	1
PRR4	0.000108822	-0.313947	0	0.126	1
IRF9	0.000108822	-0.324756	0	0.126	1
CASC7	0.000108822	-0.342828	0	0.126	1
HMGB4	0.000108822	-0.400109	0	0.126	1
GTF2I	0.000109718	-0.433768	0.128	0.294	1
TMEM176A	0.00011057	0.482299	0.119	0.023	1
FSTL3	0.000111759	0.364127	0.257	0.095	1
HNRNPH1	0.000114339	0.288453	0.624	0.344	1
FGL2	0.00012069	0.684975	0.101	0.015	1
CKS2	0.000120701	-0.36254	0.009	0.141	1
UBE2L3	0.0001225	-0.549747	0.275	0.397	1
AC087289.1	0.000123907	-0.495345	0.055	0.21	1
ST5	0.000127526	-0.516847	0.22	0.363	1
LDLR	0.000127812	-0.523547	0.055	0.206	1
DUSP1	0.000128078	-0.30059	0.624	0.725	1
TRMT112	0.000128467	-0.386322	0.67	0.66	1
RAD50	0.00013081	-0.484395	0.046	0.195	1
NDUFB9	0.00013618	-0.413582	0.734	0.698	1
ZKSCAN1	0.000138787	0.258123	0.404	0.179	1
NFIA	0.000140747	0.325209	0.716	0.427	1
DDX39B	0.000141445	-0.303027	0	0.122	1
RAC1	0.000144418	-0.267651	0.872	0.863	1
CZIB	0.000147033	-0.428052	0.11	0.275	1
LAMP2	0.000150625	0.288965	0.33	0.145	1
STAT3	0.00015406	-0.536498	0.477	0.523	1
PSME1	0.000154173	0.262648	0.752	0.454	1
ENTPD3	0.000162879	-0.348032	0.018	0.156	1
CAMTA1	0.000164307	-0.494143	0.532	0.592	1
RPS6KB2	0.000165555	-0.448428	0.055	0.202	1
MRPL33	0.000168937	-0.45191	0.633	0.611	1
PHPT1	0.000169465	-0.392335	0.642	0.66	1
PHLDA1	0.000170906	0.289781	0.459	0.237	1
MKKS	0.00017325	-0.483955	0.083	0.237	1
GUK1	0.00017494	-0.335405	0.826	0.798	1
PSMD7	0.000181477	-0.46182	0.193	0.351	1
NDUFA7.1	0.000183677	-0.317178	0	0.118	1
CALM3	0.000185998	-0.50909	0.376	0.469	1
VPS72	0.000188294	-0.337357	0.028	0.164	1
NDUFS5	0.000196023	-0.28276	0.807	0.836	1
SON	0.00019636	0.294372	0.908	0.695	1
MT2A	0.000199049	0.405484	0.927	0.779	1
MRFAP1	0.00019948	-0.368813	0.661	0.626	1
ANAPC11	0.000202621	-0.432345	0.67	0.634	1
CHMP4B	0.000204563	-0.488137	0.339	0.454	1
DONSON	0.000220375	-0.450995	0.018	0.149	1
SVIL	0.000227578	-0.478419	0.367	0.485	1
GPNMB	0.000227808	0.283534	0.174	0.053	1
PDLIM4	0.000230725	0.329805	0.147	0.038	1
HIGD1B	0.000231351	0.529069	0.505	0.324	1
PDLIM7	0.000231433	-0.525541	0.523	0.569	1
TIPARP	0.000232003	0.379906	0.275	0.111	1
SUMO2	0.000236845	-0.261221	0.881	0.893	1
MTX1	0.000238299	-0.282784	0	0.115	1
AL162231.1	0.000238299	-0.286983	0	0.115	1
DDX17	0.000251608	0.277292	0.908	0.553	1
CLU	0.00025344	0.519867	0.661	0.454	1
LSM12	0.000274967	-0.294294	0.018	0.149	1
TMEM51	0.00027533	-0.48124	0.275	0.412	1
LINC01116	0.000282678	-0.391936	0.037	0.172	1
AHI1	0.00028849	0.278749	0.321	0.134	1
SELENOP	0.000300655	-0.508254	0.147	0.305	1
TENT5A	0.000305487	-0.401279	0.064	0.21	1
SMEK2	0.000308893	-0.293714	0	0.111	1
SMIM11A	0.000308895	-0.278677	0	0.111	1
SERPINE2	0.00030963	0.309531	0.248	0.095	1
HSPE1	0.000309691	-0.389775	0.514	0.553	1
NDUFA5	0.000311591	-0.402101	0.541	0.58	1
GPM6B	0.00031735	1.1507	0.202	0.073	1
CRIP2	0.000319329	-0.347844	0.807	0.805	1
AC010618.1	0.000326353	-0.364473	0.064	0.214	1
IER3	0.000327127	-0.464471	0.073	0.221	1
FAM53C	0.000349196	-0.372217	0.018	0.141	1
CBLN1	0.000350425	-0.435283	0.009	0.126	1
SQSTM1	0.000358338	-0.455242	0.44	0.515	1
NDUFB10	0.000359671	-0.316987	0.789	0.775	1
ATG101	0.000360446	-0.377316	0.037	0.168	1
SOD3	0.00036177	-0.267768	0.67	0.836	1
CCNL1	0.000363839	-0.550132	0.468	0.515	1
CRTAP	0.000365043	0.262928	0.67	0.393	1
ILK	0.000374728	-0.42196	0.67	0.672	1
PHACTR4	0.000389736	0.269371	0.312	0.134	1
NDUFAF8	0.00039027	-0.396929	0.073	0.221	1
ITGB1BP1	0.000396782	-0.441845	0.505	0.557	1
HACD1	0.000397322	-0.499148	0.174	0.321	1
UBA52	0.000406754	-0.26246	0.899	0.935	1
MSN	0.000406969	0.26107	0.651	0.366	1
SOCS3	0.000412679	-0.408303	0.266	0.443	1
SFRP1	0.00042083	0.286716	0.156	0.046	1
DGKG	0.000423602	-0.443877	0.092	0.237	1
GYPC	0.000430932	0.256078	0.633	0.34	1
MFAP4	0.000441285	0.26575	0.422	0.21	1
CRIM1	0.000441671	0.323213	0.541	0.298	1
ANXA2	0.000449669	0.287183	0.807	0.557	1
NENF	0.000457546	-0.406942	0.642	0.641	1
AC124319.1	0.000459008	-0.347225	0.037	0.164	1
SPART	0.000461143	-0.380056	0.064	0.202	1
PPP1CA	0.000493718	-0.475478	0.193	0.324	1
CCDC153	0.000497985	-0.550743	0.064	0.198	1
INPP4B	0.000499547	0.250881	0.422	0.214	1
NOTCH2NL	0.000517731	-0.277794	0	0.103	1
HIST1H2AA	0.000517731	-0.308804	0	0.103	1
LINC00667	0.000548168	-0.394521	0.055	0.187	1
FGD5-AS1	0.000565321	-0.428592	0.083	0.218	1
SH3BGRL	0.000582046	-0.316416	0.872	0.817	1
CKLF	0.000594558	-0.320207	0.028	0.149	1
PGM5-AS1	0.000594671	-0.396752	0.018	0.134	1
GPX3	0.000595466	-0.511177	0.697	0.698	1
H2AFX	0.000604096	-0.374306	0.037	0.16	1
C12orf75	0.000615449	0.428164	0.376	0.206	1
CD164	0.000634958	0.257753	0.661	0.412	1
GRAMD2B	0.00063633	-0.303207	0.018	0.134	1
EMC6	0.000651183	-0.329268	0.037	0.16	1
PGRMC1	0.000651216	0.332473	0.633	0.355	1
NAP1L1	0.000654626	-0.319011	0.734	0.714	1
GPRC5C	0.000659526	-0.417562	0.385	0.5	1
VWA1	0.000665595	0.345173	0.183	0.065	1
SF1	0.00069064	-0.370362	0.404	0.485	1
UFD1	0.000703634	-0.402869	0.073	0.206	1
ADSL	0.000742936	-0.29975	0.028	0.145	1
UQCRH	0.000759397	-0.325432	0.761	0.756	1
ARMCX6	0.000786307	-0.292902	0.018	0.13	1
ELN	0.000789009	0.307245	0.266	0.115	1
TENT4B	0.000798161	-0.311938	0.018	0.13	1
CFAP410	0.000809834	-0.315613	0.037	0.156	1
SLC38A11	0.000816119	-0.472671	0.073	0.206	1
SNHG9	0.000816649	-0.492677	0.138	0.271	1
NT5DC2	0.000829897	-0.466882	0.44	0.5	1
MAFF	0.000832982	-0.379316	0.064	0.198	1
CAV1	0.000838215	-0.281789	0.908	0.943	1
UBE2S	0.000938062	-0.48849	0.147	0.275	1
ACO2	0.000989036	-0.470675	0.11	0.24	1
MRGPRF	0.000989781	-0.462356	0.211	0.344	1
RHEB	0.00100143	-0.456269	0.404	0.466	1
NBPF10	0.00100154	-0.29136	0.009	0.111	1
ZBED6	0.00100957	-0.298475	0.009	0.111	1
TRAPPC1	0.00101126	-0.520481	0.193	0.313	1
SBDS	0.0010182	-0.330382	0.761	0.71	1
COMT	0.0010193	0.257362	0.606	0.336	1
MYL12B	0.00102537	0.252654	0.899	0.687	1
MRPL9	0.0010275	-0.327871	0.092	0.229	1
TMEM176B	0.00104669	0.421648	0.11	0.027	1
MTLN	0.00115134	-0.38339	0.083	0.21	1
CYC1	0.00115777	-0.442257	0.587	0.58	1
DNAJB6	0.0011679	-0.411998	0.367	0.458	1
MFGE8	0.00117702	-0.291236	0.872	0.947	1
PCBP2	0.00125425	-0.356709	0.615	0.611	1
PRXL2C	0.00125972	-0.339172	0.055	0.176	1
KAT5	0.00134007	-0.411226	0.073	0.198	1
EIF3E	0.00136753	-0.333346	0.706	0.695	1
SMTN	0.00140694	-0.320759	0.495	0.599	1
NDUFB4	0.00140833	-0.311611	0.697	0.656	1
POLR2I	0.00147031	-0.528162	0.358	0.424	1
AC092881.1	0.00149675	-0.337994	0.046	0.16	1
ACTN1	0.00151491	-0.33738	0.532	0.637	1
ERG28	0.00153662	-0.283512	0.037	0.153	1
NPC2	0.00164604	-0.530368	0.303	0.378	1
FILIP1L	0.0017745	0.319533	0.78	0.561	1
DCN	0.0020105	0.283994	0.459	0.244	1
SNRPG	0.00202362	-0.396025	0.505	0.515	1
C6orf47	0.00207426	-0.264807	0.028	0.13	1
CDK4	0.00213528	-0.363585	0.11	0.229	1
DNAJC9	0.0023521	-0.349552	0.064	0.176	1
POLR2J3	0.00238395	-0.418524	0.156	0.271	1
PRRG4	0.00239661	-0.387595	0.037	0.145	1
KNOP1	0.00246206	-0.319465	0.046	0.153	1
CYCS	0.0026394	-0.370241	0.55	0.553	1
OGA	0.00264315	-0.342978	0.073	0.187	1
AL139246.5	0.00264904	-0.320191	0.028	0.126	1
HMGN3	0.00265035	-0.293401	0.651	0.649	1
GAS6	0.00266995	0.283056	0.55	0.355	1
NDRG2	0.00269803	0.268464	0.826	0.611	1
RAP1B	0.00284159	-0.477336	0.312	0.378	1
WAC-AS1	0.00308173	-0.318836	0.046	0.149	1
NDUFS8	0.00308403	-0.418532	0.495	0.508	1
FBLN2	0.00316792	0.333571	0.119	0.038	1
KCNMB1	0.00323822	-0.457299	0.266	0.37	1
EHD4	0.00327158	-0.263528	0.018	0.111	1
DOCK8	0.00331573	-0.420988	0.119	0.237	1
ZSCAN16-AS1	0.00342457	-0.313314	0.028	0.122	1
ANAPC16	0.00343587	-0.262465	0.706	0.721	1
LRRTM1	0.00346375	-0.329567	0.055	0.168	1
LAMTOR4	0.00368301	-0.353887	0.606	0.595	1
NDUFA1	0.00375416	-0.285804	0.734	0.698	1
PRDX2	0.0037567	-0.331881	0.615	0.588	1
THUMPD3-AS1	0.00380414	-0.345743	0.064	0.172	1
VPS51	0.00380454	-0.310381	0.083	0.198	1
HSPB6	0.00390053	-0.443408	0.11	0.218	1
AC004156.1	0.00398957	-0.279231	0.037	0.134	1
OST4	0.00406012	-0.315877	0.706	0.679	1
UBE2D3	0.00407728	-0.339298	0.532	0.55	1
MAL	0.00418968	0.268568	0.11	0.034	1
BRK1	0.00445943	-0.251369	0.807	0.756	1
MRPS18A	0.00463927	-0.274473	0.037	0.134	1
MSRB3	0.00465244	-0.39061	0.569	0.576	1
EPS8L1	0.00476952	-0.344587	0.064	0.168	1
MTA1	0.00480294	-0.255361	0.018	0.103	1
RBM39	0.00483507	-0.331698	0.661	0.603	1
NCBP2AS2	0.00487821	-0.351828	0.073	0.176	1
AC027644.3	0.00497469	-0.370406	0.064	0.164	1
GADD45GIP1	0.00511862	-0.358634	0.587	0.553	1
SDHC	0.00512425	-0.359959	0.376	0.431	1
RGS16	0.00516034	-0.628857	0.339	0.443	1
RESF1	0.00521544	-0.282602	0.028	0.118	1
AC100830.1	0.00538573	-0.316966	0.046	0.141	1
STK24	0.0054356	-0.359252	0.064	0.164	1
POLR2L	0.00555603	-0.395247	0.569	0.527	1
COPS8	0.00561881	-0.358046	0.193	0.29	1
ID4	0.00568894	-0.530728	0.174	0.275	1
TRA2B	0.00573387	-0.378481	0.468	0.496	1
ETFRF1	0.0058381	-0.303788	0.064	0.164	1
AC018647.1	0.00599703	-0.253914	0.037	0.13	1
PKIG	0.00638893	-0.341337	0.569	0.55	1
ZNF428	0.00639279	-0.425577	0.45	0.469	1
MCRIP2	0.00639339	-0.302743	0.046	0.137	1
AC074143.1	0.00642503	-0.322234	0.055	0.149	1
RTL8A	0.00714171	-0.362808	0.083	0.179	1
IGF2	0.00714966	-0.530803	0.046	0.137	1
KCNA5	0.00723588	-0.479643	0.174	0.267	1
MESD	0.00731875	-0.282682	0.046	0.137	1
MRVI1	0.00742301	-0.414662	0.459	0.485	1
IER5	0.00744649	-0.602336	0.266	0.344	1
CAP2	0.00746942	-0.407406	0.257	0.344	1
IGFBP5	0.00799241	0.446939	0.826	0.74	1
RNF187	0.00824961	-0.350192	0.128	0.229	1
DEXI	0.00845457	-0.296885	0.073	0.168	1
ALDOC	0.00861213	-0.251729	0.037	0.122	1
ZFP36L1	0.00877309	-0.333652	0.78	0.786	1
NUDT3	0.00892175	-0.388172	0.239	0.321	1
PLAAT3	0.00893882	-0.345578	0.083	0.176	1
IL17B	0.00905809	-0.622948	0.174	0.26	1
PPP2R5A	0.00912287	-0.409789	0.211	0.305	1
PSMA3-AS1	0.00917589	-0.353867	0.092	0.191	1
SNRPE	0.00919132	-0.367381	0.468	0.477	1
MMP24OS	0.00946211	-0.339814	0.101	0.195	1
CXCL2	0.00966328	-0.356186	0.028	0.111	1
TUT4	0.00990858	-0.275892	0.055	0.145	1
BCLAF1	0.00991122	-0.343755	0.459	0.473	1
ENSA	0.0101086	-0.403359	0.477	0.473	1
RBM27	0.0102547	-0.346435	0.11	0.21	1
M6PR	0.010327	-0.300752	0.073	0.168	1
TMEM173	0.0103457	-0.428984	0.174	0.26	1
CYSTM1	0.0104171	-0.297191	0.642	0.634	1
ID2	0.0104963	-0.569306	0.193	0.294	1
PGP	0.0105906	-0.29632	0.083	0.176	1
VIRMA	0.0107551	-0.284472	0.046	0.13	1
ZFAND6	0.0107797	-0.378298	0.312	0.374	1
CITED4	0.0109732	-0.267111	0.073	0.168	1
PLPBP	0.0110045	-0.294413	0.073	0.164	1
C2orf40	0.0111699	0.504451	0.45	0.294	1
MPC1	0.0114718	-0.424817	0.404	0.424	1
MRPL55	0.0116955	-0.382926	0.312	0.374	1
COQ10A	0.011745	-0.373113	0.092	0.183	1
SSB	0.0117723	-0.285777	0.587	0.561	1
HES1	0.0118356	-0.511325	0.587	0.584	1
HSPG2	0.0119574	-0.310446	0.128	0.233	1
UQCR10	0.0125881	-0.267421	0.67	0.622	1
ATF4	0.0127271	-0.342402	0.606	0.573	1
TMEM165	0.0129611	-0.413774	0.385	0.416	1
PAIP2	0.0132941	-0.441125	0.404	0.424	1
BSG	0.0137933	-0.253936	0.725	0.649	1
HNRNPC	0.0140847	-0.315389	0.56	0.531	1
SNRPD2	0.0141278	-0.279032	0.569	0.553	1
AGGF1	0.0141559	-0.271521	0.064	0.149	1
TUBB4B	0.0143336	-0.316176	0.486	0.5	1
PLPP1	0.0152543	-0.296455	0.138	0.229	1
MAP3K7CL	0.0154529	-0.400981	0.257	0.347	1
PLPP3	0.0157684	-0.373098	0.33	0.412	1
POLR2A	0.0161294	-0.294007	0.083	0.168	1
GPR20	0.0165967	-0.368132	0.211	0.29	1
HSPA12A	0.0167166	0.295631	0.138	0.061	1
PSMA4	0.0169266	-0.390444	0.468	0.462	1
TMEM183A	0.016971	-0.35719	0.138	0.225	1
CLMN	0.0175039	-0.304684	0.486	0.5	1
TNFRSF12A	0.017991	-0.305797	0.083	0.168	1
CD74	0.0181379	-0.252588	0.211	0.103	1
TLE5	0.018188	-0.273344	0.101	0.198	1
NDUFB6	0.0184949	-0.351082	0.459	0.458	1
LARP7	0.0185192	-0.384202	0.349	0.385	1
DPY30	0.0185395	-0.360684	0.229	0.305	1
PINK1	0.0195598	-0.372423	0.128	0.214	1
EIF4A2	0.0200185	-0.252662	0.743	0.74	1
ZFYVE21	0.0201873	-0.340795	0.541	0.515	1
SRSF2	0.0204	-0.344077	0.56	0.508	1
ACADVL	0.020573	-0.251333	0.55	0.553	1
GPR155	0.0207197	0.287458	0.128	0.057	1
PA2G4	0.0208178	-0.424713	0.431	0.431	1
RAD23A	0.0211022	-0.396468	0.55	0.489	1
ROMO1	0.0214848	-0.300009	0.514	0.504	1
NDUFA6	0.0215355	-0.359877	0.55	0.519	1
CCPG1	0.0216479	-0.343384	0.119	0.198	1
AC068888.1	0.0219201	-0.306826	0.083	0.164	1
UPF3A	0.0219855	-0.345867	0.211	0.282	1
SGCA	0.0222482	-0.42223	0.257	0.328	1
COX14	0.0223624	-0.264081	0.596	0.565	1
NDUFA13	0.0224427	-0.285614	0.495	0.5	1
H2AFZ	0.0231646	-0.251783	0.761	0.687	1
FABP3	0.0234078	-0.331442	0.11	0.195	1
RBPMS2	0.0244027	-0.350352	0.349	0.389	1
SLMAP	0.0247112	-0.362609	0.33	0.378	1
AP002956.1	0.0249501	0.681002	0.147	0.076	1
PLA2G2A	0.0256289	-0.444743	0.055	0.13	1
SRSF3	0.0260837	-0.312219	0.697	0.634	1
CKB	0.0261542	-0.522245	0.45	0.477	1
TCF7	0.0266353	-0.265613	0.037	0.103	1
SERPINI1	0.0278209	-0.435496	0.394	0.431	1
IER5L	0.02805	-0.432877	0.11	0.187	1
ENTPD1	0.0289615	-0.345649	0.128	0.206	1
NUDT22	0.0302938	-0.276338	0.055	0.126	1
ZDHHC4	0.0303466	-0.296093	0.073	0.145	1
MRPS18C	0.0307165	-0.395116	0.248	0.298	1
FAM241A	0.0321502	-0.307401	0.083	0.156	1
SCN3A	0.0326959	-0.26651	0.064	0.134	1
ATP1A2	0.0330694	-0.257142	0.477	0.504	1
IFRD2	0.0334917	-0.26835	0.064	0.134	1
RAMP1	0.0337128	-0.423154	0.239	0.309	1
CD9	0.0349517	0.41549	0.954	0.832	1
SF3B6	0.0355281	-0.297111	0.615	0.546	1
ZNRD2	0.0364955	-0.27206	0.064	0.134	1
NFASC	0.0366819	-0.391577	0.266	0.321	1
KLHL36	0.0370346	-0.293303	0.083	0.153	1
PDE4DIP	0.0372027	-0.338805	0.138	0.206	1
UGP2	0.0375157	-0.317758	0.495	0.485	1
COX5A	0.0378336	-0.273663	0.45	0.447	1
NME1	0.0378376	-0.344912	0.128	0.198	1
RAB2A	0.03836	-0.264072	0.697	0.607	1
TMEM147	0.0388613	-0.371608	0.33	0.355	1
ATP6V1G1	0.0390517	-0.25919	0.789	0.702	1
ZNF667-AS1	0.039726	-0.287175	0.064	0.134	1
JPH2	0.0400508	-0.259296	0.064	0.13	1
PPP1R12C	0.040115	-0.376866	0.284	0.328	1
DACT3	0.0401621	-0.355949	0.156	0.221	1
THOC2	0.0410369	-0.361507	0.45	0.439	1
COX16	0.0422565	-0.3151	0.128	0.195	1
DAZAP2	0.0431598	-0.4057	0.422	0.42	1
MRPL21	0.0447462	-0.39861	0.321	0.344	1
TPGS1	0.0447754	-0.349434	0.165	0.229	1
CFAP298	0.0448969	-0.259865	0.083	0.149	1
GPATCH8	0.0452373	-0.279435	0.174	0.244	1
POPDC2	0.0465548	-0.322817	0.073	0.137	1
RAN	0.0466664	-0.250666	0.743	0.645	1
DUSP3	0.046984	-0.302598	0.119	0.187	1
SNRNP25	0.0473318	-0.301773	0.11	0.176	1
C7orf50	0.0479127	-0.334868	0.413	0.42	1
CERS2	0.0480328	-0.25023	0.073	0.137	1
LDHA	0.0480803	-0.251226	0.697	0.615	1
OGN	0.0500168	0.307398	0.248	0.16	1
MPC2	0.0503592	-0.31792	0.367	0.385	1
PIN1	0.0508867	-0.338536	0.45	0.424	1
CCZ1	0.0520154	-0.252721	0.073	0.137	1
VTI1B	0.0532008	-0.348122	0.128	0.191	1
DNAJB1	0.0533767	-0.395206	0.33	0.355	1
CSRP2	0.0536706	-0.25853	0.404	0.477	1
KCTD10	0.0537255	-0.28866	0.147	0.21	1
SPOP	0.0541532	-0.336221	0.33	0.355	1
RASL11B	0.0565681	-0.261041	0.046	0.103	1
ARID5A	0.0574843	-0.250902	0.404	0.439	1
REEP1	0.0575323	-0.260855	0.11	0.176	1
NTAN1	0.0586058	-0.328827	0.119	0.183	1
CCL2	0.0601578	-0.634348	0.156	0.229	1
PSMB7	0.0602445	-0.283919	0.477	0.447	1
CAPZA2	0.06036	-0.327234	0.624	0.538	1
TXN	0.0612769	-0.266221	0.771	0.706	1
BANF1	0.0632918	-0.367094	0.45	0.424	1
KLHL42	0.0644785	-0.329061	0.211	0.26	1
HEXIM1	0.0661495	-0.312843	0.339	0.37	1
ID1	0.0663351	-0.271376	0.11	0.183	1
PLIN3	0.0667271	-0.257416	0.119	0.183	1
ZNF385D	0.0669479	-0.352988	0.202	0.252	1
CYB5B	0.0685717	-0.268316	0.119	0.179	1
COPE	0.0700551	-0.255772	0.642	0.531	1
TSPAN13	0.0716499	-0.274609	0.119	0.179	1
CASQ2	0.0725633	-0.408743	0.321	0.359	1
MAOB	0.0732762	-0.350975	0.239	0.282	1
RGS5	0.0746501	0.679148	0.706	0.802	1
SEPT4	0.0751137	-0.348622	0.45	0.458	1
TMEM179B	0.0756931	-0.250981	0.174	0.225	1
SLC25A23	0.0758112	-0.284642	0.11	0.168	1
ENY2	0.0770347	-0.272023	0.514	0.473	1
FRK	0.0770696	-0.288109	0.147	0.206	1
AK3	0.0782359	-0.298913	0.404	0.389	1
PNKD	0.0790727	-0.28388	0.468	0.439	1
ABR	0.0794289	-0.295115	0.156	0.214	1
SMC4	0.079889	-0.386925	0.183	0.233	1
AOC3	0.0811487	-0.30472	0.422	0.431	1
ASAH1	0.0814839	-0.264244	0.679	0.603	1
NET1	0.0814925	-0.299601	0.394	0.462	1
PAXX	0.0818276	-0.26248	0.055	0.107	1
ATP6V1E1	0.0836985	-0.278198	0.486	0.45	1
ANKRD29	0.0865503	-0.349942	0.22	0.26	1
KLHDC2	0.0878106	-0.292067	0.248	0.286	1
CISD3	0.089384	-0.272955	0.22	0.275	1
NDUFA2	0.0915141	-0.29694	0.578	0.496	1
AK6	0.0928948	-0.374138	0.266	0.298	1
RAB13	0.0935966	-0.313406	0.514	0.462	1
POLR2K	0.0958918	-0.359552	0.468	0.412	1
IFI27	0.0966327	0.253687	0.505	0.382	1
PTP4A2	0.0968153	-0.326422	0.303	0.321	1
WAC	0.0975189	-0.337198	0.358	0.355	1
HTRA1	0.0992668	-0.398145	0.266	0.294	1
CRYAB	0.099753	0.534006	0.761	0.569	1
MCL1	0.0998295	-0.311311	0.459	0.424	1
PSMD4	0.100511	-0.280329	0.55	0.485	1
PLCE1	0.100999	-0.273098	0.128	0.179	1
TAF7	0.101665	-0.300435	0.596	0.504	1
SNAPC2	0.101685	-0.268198	0.128	0.179	1
COX11	0.103774	-0.339729	0.248	0.275	1
NBEAL1	0.10447	-0.358351	0.413	0.385	1
ARHGDIA	0.10512	-0.31026	0.294	0.305	1
PTN	0.111639	-0.321707	0.239	0.29	1
FABP4	0.111766	0.308415	0.376	0.294	1
UQCRFS1	0.113152	-0.34077	0.45	0.424	1
RFXANK	0.11316	-0.284382	0.128	0.176	1
TLE4	0.11396	-0.303882	0.239	0.275	1
NFKBIZ	0.114152	-0.400095	0.294	0.321	1
TARDBP	0.12406	-0.270069	0.138	0.183	1
HRAS	0.125873	-0.261504	0.211	0.252	1
PPA2	0.127048	-0.284483	0.202	0.244	1
VEZF1	0.128464	-0.267861	0.22	0.256	1
ESAM	0.12951	-0.341861	0.45	0.42	1
ODC1	0.129815	-0.33963	0.404	0.374	1
THBS1	0.130421	-0.325422	0.211	0.26	1
UBE2N	0.130604	-0.297685	0.413	0.393	1
C1QTNF2	0.134582	-0.259612	0.147	0.191	1
FKBP1A	0.140027	-0.262291	0.55	0.469	1
NUDC	0.140259	-0.263873	0.642	0.546	1
NDUFAB1	0.140349	-0.354101	0.578	0.469	1
CCT5	0.140544	-0.272429	0.229	0.263	1
AC034102.1	0.142194	-0.265251	0.11	0.153	1
ZBTB16	0.143515	-0.254512	0.404	0.408	1
PFDN4	0.147219	-0.304364	0.239	0.263	1
BAG1	0.155722	-0.3044	0.578	0.477	1
FAM228B	0.157958	-0.266752	0.138	0.176	1
VPS29	0.159277	-0.332392	0.541	0.45	1
AP1S2	0.160377	0.257135	0.229	0.156	1
CISD1	0.161984	-0.309455	0.229	0.252	1
YME1L1	0.166945	-0.389105	0.349	0.34	1
CSNK2B	0.178417	-0.314559	0.413	0.374	1
TCEA1	0.179918	-0.309043	0.431	0.393	1
MRPL20	0.182377	-0.274817	0.624	0.515	1
WDR1	0.184272	-0.295741	0.523	0.458	1
CYHR1	0.190031	-0.258215	0.183	0.214	1
FKBP4	0.19034	-0.302302	0.284	0.29	1
PSMA1	0.194245	-0.262254	0.505	0.435	1
NT5C3B	0.194729	-0.257172	0.349	0.351	1
LIMS2	0.195554	-0.328282	0.193	0.218	1
NTN4	0.195939	-0.285564	0.303	0.324	1
DPM1	0.198111	-0.260677	0.174	0.21	1
IFRD1	0.203348	-0.265276	0.239	0.26	1
MRPL51	0.205433	-0.291008	0.587	0.458	1
BRI3	0.212887	-0.292202	0.541	0.466	1
PTPN14	0.218319	-0.259312	0.138	0.172	1
CXCL12	0.219394	-0.304338	0.248	0.275	1
MT1X	0.219893	-0.273592	0.44	0.454	1
PGF	0.220208	-0.355384	0.312	0.305	1
SMYD4	0.227947	-0.290029	0.147	0.179	1
SYNE2	0.228186	-0.276665	0.661	0.58	1
PDCL3	0.233711	-0.353952	0.321	0.302	1
AP2S1	0.236868	-0.262384	0.413	0.385	1
EIF4E	0.23885	-0.299146	0.193	0.214	1
LSM2	0.250215	-0.296446	0.284	0.286	1
ASB13	0.25358	-0.306502	0.128	0.156	1
RNF5	0.268597	-0.250233	0.303	0.302	1
HIGD2A	0.289984	-0.26006	0.459	0.408	1
FBL	0.301784	-0.265722	0.294	0.294	1
SLC8A1	0.306537	-0.265257	0.284	0.282	1
DGCR6L	0.319042	-0.287186	0.266	0.26	1
ZNHIT1	0.32372	-0.265433	0.532	0.427	1
SMIM12	0.325578	-0.275937	0.294	0.279	1
LSM4	0.331582	-0.272329	0.376	0.336	1
PARL	0.343337	-0.278346	0.275	0.267	1
DMWD	0.344043	-0.274045	0.138	0.156	1
IDH2	0.348229	-0.274666	0.174	0.187	1
ATP6V1H	0.352327	-0.263209	0.211	0.218	1
RGS2	0.355069	-0.287667	0.138	0.16	1
USP16	0.358345	-0.275939	0.404	0.355	1
POLR2E	0.364372	-0.298147	0.349	0.317	1
GPATCH4	0.367907	-0.253184	0.156	0.172	1
CFD	0.368982	-0.761352	0.22	0.156	1
MGST2	0.375087	-0.280067	0.239	0.24	1
PFDN6	0.393967	-0.251636	0.183	0.191	1
NSMCE1	0.407357	-0.322431	0.312	0.282	1
ANTXR1	0.408974	-0.2745	0.339	0.317	1
HDAC1	0.449429	-0.267055	0.183	0.187	1
LGALSL	0.449715	-0.276649	0.266	0.252	1
MAFB	0.451313	-0.262911	0.248	0.256	1
PRR13	0.455011	-0.265977	0.257	0.248	1
ADRM1	0.464247	-0.291379	0.422	0.347	1
TECR	0.470707	-0.259909	0.385	0.328	1
RGS3	0.479515	-0.268564	0.174	0.179	1
PLEKHO1	0.500941	-0.317833	0.367	0.324	1
NEU1	0.502172	-0.273225	0.165	0.172	1
MEA1	0.503336	-0.260099	0.33	0.294	1
EIF1AY	0.505001	-0.276262	0.33	0.294	1
NDUFS3	0.511201	-0.274393	0.413	0.34	1
NDUFS2	0.525214	-0.27283	0.358	0.313	1
LSM5	0.5271	-0.272019	0.459	0.374	1
HERC2	0.533143	-0.257853	0.211	0.202	1
MRPL47	0.545466	-0.276986	0.257	0.233	1
TIMM17B	0.584246	-0.258035	0.239	0.225	1
CEBPB	0.608667	-0.258894	0.523	0.424	1
DAPK3	0.622482	-0.289191	0.33	0.282	1
FKBP3	0.696553	-0.267862	0.422	0.336	1
MT1A	0.937677	-0.266949	0.174	0.149	1

## Sheet: SRT
# SRT cells - DGE iGCA testis vs adult testis from GSE112013 and GSE124263
GeneID	p_val	avg_logFC	pct.1	pct.2	p_val_adj
H3F3A	6.24237e-66	-2.33313	0.062	1	2.659e-61
RPS10	2.67355e-63	-1.83517	0	0.936	1.13883e-58
MT-RNR2	2.65158e-62	5.248	0.984	0	1.12947e-57
ALDOA	4.49196e-62	-1.7715	0	0.924	1.91339e-57
SLC25A6	2.91804e-60	-1.72557	0	0.904	1.24297e-55
PRM1	4.53756e-59	-3.02327	0	0.892	1.93282e-54
ATP5MG	5.05635e-59	-1.59442	0.047	0.968	2.1538e-54
ARL6IP4	1.769e-58	-1.37107	0	0.885	7.53524e-54
MT-RNR1	2.20939e-54	3.7285	0.902	0	9.41111e-50
CD99	7.21437e-54	-1.42011	0	0.834	3.07303e-49
RPL36A	2.3442e-53	-1.56643	0.005	0.841	9.98537e-49
RPL26	3.88871e-53	-1.8918	0.394	1	1.65644e-48
RPL39	4.13589e-52	-2.10355	0.326	1	1.76172e-47
EIF4A1	1.22278e-51	-1.59224	0	0.809	5.20855e-47
PRM2	1.52535e-50	-2.95897	0	0.796	6.49739e-46
RPL7	1.92783e-50	-1.68724	0.456	1	8.21178e-46
EEF1A1	6.55447e-50	-1.80716	0.554	1	2.79194e-45
RPL23A	6.58708e-48	-1.71398	0.347	1	2.80583e-43
ATP5PO	6.95968e-48	-1.03734	0.062	0.885	2.96455e-43
FTH1	1.0439e-47	-1.77673	0.347	1	4.44661e-43
AC004086.1	1.65168e-47	-1.5842	0.145	1	7.03548e-43
SNHG32	2.50502e-47	-1.2195	0	0.758	1.06704e-42
RPL27A	3.41872e-46	-1.55485	0.451	0.994	1.45624e-41
RPL17	9.25728e-46	-1.09525	0	0.739	3.94323e-41
EEF1D	3.73531e-45	-1.27456	0.104	0.968	1.59109e-40
SELENOH	5.71616e-45	-0.998388	0.047	0.809	2.43485e-40
RPS20	1.41165e-44	-1.39606	0.503	1	6.01307e-40
ATP5F1E	2.48516e-44	-1.37778	0.119	0.987	1.05858e-39
RPL13A	5.96259e-44	-1.28558	0.72	1	2.53983e-39
ATP5MC2	1.14788e-43	-1.12786	0.114	0.949	4.88949e-39
ATP5F1D	1.90715e-43	-1.08576	0.078	0.86	8.12371e-39
ATP5MF	4.05004e-43	-0.912752	0.088	0.892	1.72516e-38
NOP53	1.10229e-42	-1.15214	0.088	0.898	4.69533e-38
RPL41	1.70544e-42	-1.40409	0.658	1	7.26449e-38
MT-ND2	3.47012e-42	-1.30786	0.819	1	1.47813e-37
RPL31	5.24409e-42	-1.48878	0.482	1	2.23377e-37
NDUFV2	5.53926e-42	-1.03047	0.026	0.745	2.3595e-37
MICOS10	1.0029e-41	-1.03352	0.021	0.732	4.27194e-37
TMSB4X	8.10611e-41	-1.87926	0.565	0.987	3.45288e-36
UBB	2.38278e-40	-1.40365	0.202	0.943	1.01497e-35
ATP5MPL	1.17834e-39	-0.948406	0.104	0.892	5.01927e-35
RP13-49I15.5	6.60926e-39	3.68575	0.715	0	2.81528e-34
PTMA	7.88284e-39	-1.45755	0.508	1	3.35777e-34
SELENOK	9.97662e-39	-0.7476	0.057	0.783	4.24964e-34
U2AF1	2.63973e-38	-1.21696	0	0.643	1.12442e-33
EIF3L	3.55524e-38	-1.01039	0.047	0.72	1.51439e-33
ATP5MC3	5.29709e-38	-0.808316	0.083	0.847	2.25635e-33
TRIR	5.71584e-38	-0.806892	0.083	0.834	2.43472e-33
ATP5PF	9.62576e-38	-0.93877	0.119	0.904	4.10019e-33
RABAC1	9.72321e-38	-0.944171	0.135	0.854	4.1417e-33
SLIRP	3.85608e-36	-0.752312	0.067	0.758	1.64254e-31
ATP5PD	8.50807e-36	-0.717807	0.057	0.752	3.6241e-31
GAPDH	2.07325e-35	-0.939472	0.311	0.994	8.83122e-31
NHP2	3.51803e-35	-0.801065	0.083	0.739	1.49854e-30
RP5-857K21.10	3.97491e-35	2.58594	0.663	0	1.69315e-30
ATP5ME	5.84515e-35	-0.691369	0.109	0.879	2.4898e-30
MIF	8.82558e-35	-0.995346	0.078	0.764	3.75935e-30
ATP5PB	9.86177e-35	-0.665635	0.062	0.745	4.20072e-30
CIAO2B	1.28856e-34	-0.851376	0.057	0.726	5.48873e-30
RPL21	1.45708e-34	-0.946508	0.772	1	6.20657e-30
SELENOS	2.03361e-34	-0.7125	0.052	0.72	8.66236e-30
PPIB	3.75754e-34	-0.759058	0.098	0.796	1.60056e-29
RPS15A	1.1009e-33	-1.1155	0.57	1	4.68938e-29
DDT	3.19107e-33	-0.76903	0	0.573	1.35927e-28
PRELID1	6.54772e-33	-0.691348	0.073	0.732	2.78907e-28
MICOS13	6.79171e-33	-0.627038	0.052	0.682	2.893e-28
BUD23	7.71908e-33	-0.999969	0.057	0.701	3.28802e-28
UQCR11.1	8.92569e-33	-1.15115	0	0.567	3.80199e-28
RTRAF	1.18965e-32	-0.660491	0.135	0.885	5.06744e-28
ATP5E	2.98417e-32	2.52123	0.622	0	1.27114e-27
SELENOM	5.45453e-32	-0.863699	0.041	0.65	2.32341e-27
AC010618.1	6.33616e-32	-0.711896	0.041	0.631	2.69895e-27
RPL22	6.63003e-32	-0.999872	0.435	1	2.82413e-27
ATP5MD	7.8829e-32	-0.653386	0.124	0.847	3.3578e-27
PRDX1	9.26272e-32	-1.07216	0.259	0.943	3.94555e-27
SELENOW	9.40957e-32	-0.721786	0.067	0.732	4.0081e-27
ATP5F1A	1.06848e-31	-0.700336	0.119	0.841	4.55129e-27
RPS6	1.07697e-31	-0.952625	0.72	1	4.58744e-27
KRTCAP2	1.56467e-31	-0.723929	0.016	0.586	6.66488e-27
SMIM26	2.7506e-31	-0.653878	0.052	0.662	1.17165e-26
HMGN2	3.00932e-31	-0.901686	0.15	0.809	1.28185e-26
TUBA1B	1.10917e-30	-1.03807	0.145	0.828	4.72464e-26
APLP2	2.0682e-30	-0.848105	0.135	0.777	8.80973e-26
PCBP1	3.59281e-30	-0.682642	0.098	0.758	1.53039e-25
ATP5IF1	3.88062e-30	-0.53213	0.088	0.752	1.65299e-25
NPC2	4.99372e-30	-0.934574	0.275	0.93	2.12713e-25
NDUFB8.1	1.02007e-29	-0.861615	0	0.522	4.3451e-25
TNP1	1.02007e-29	-0.980614	0	0.522	4.3451e-25
ATP5F1B	1.29425e-29	-0.565213	0.109	0.783	5.51299e-25
MRPL23	2.59656e-29	-0.613664	0.078	0.662	1.10603e-24
OTUD6B-AS1	4.33426e-29	-0.601583	0.031	0.586	1.84622e-24
ATP5F1C	4.97814e-29	-0.470358	0.109	0.777	2.12049e-24
NDUFC2	8.86202e-29	-0.657431	0.181	0.815	3.77486e-24
GTF2I	1.02424e-28	-0.642978	0.104	0.707	4.36287e-24
COPS9	1.42077e-28	-0.662944	0.098	0.752	6.0519e-24
RPL6	1.67918e-28	2.16596	0.565	0	7.15265e-24
EMC6	2.04152e-28	-0.54789	0.031	0.586	8.69608e-24
MESD	3.6784e-28	-0.647508	0.016	0.535	1.56685e-23
CBX3	3.72661e-28	-0.699544	0.166	0.809	1.58738e-23
EGLN2	5.04827e-28	-0.600939	0	0.497	2.15036e-23
RPL30	6.44646e-28	-0.83971	0.637	1	2.74593e-23
USMG5	7.63153e-28	2.19276	0.554	0	3.25073e-23
ATP5MC1	1.7327e-27	-0.578398	0.062	0.631	7.3806e-23
ATP5J	3.41059e-27	1.91312	0.544	0	1.45278e-22
SELENOF	6.3172e-27	-0.552928	0.057	0.618	2.69087e-22
ATP1B3	7.17198e-27	-0.712219	0.104	0.694	3.05498e-22
BUD31	8.05559e-27	-0.521239	0.083	0.643	3.43136e-22
PDIA6	8.35792e-27	-0.591914	0.145	0.745	3.56014e-22
TMBIM4.1	8.90161e-27	-0.667705	0	0.478	3.79173e-22
SMS	1.44454e-26	-0.7994	0.104	0.656	6.15314e-22
ATP5A1	1.49915e-26	1.88406	0.534	0	6.38579e-22
CAVIN1	1.62572e-26	-0.810418	0.021	0.522	6.92493e-22
CCDC34	1.92355e-26	-0.754497	0.026	0.522	8.19357e-22
LSM1	2.20714e-26	-0.605851	0.041	0.567	9.40153e-22
ATP5G2	3.12388e-26	1.83231	0.528	0	1.33065e-21
ADIRF	4.3413e-26	-1.29673	0.041	0.567	1.84922e-21
HLA-B	5.78924e-26	-0.960642	0.275	0.904	2.46599e-21
SPINK2	5.87313e-26	-0.737327	0	0.465	2.50172e-21
MYDGF	6.34144e-26	-0.511098	0.062	0.624	2.7012e-21
RAMAC	7.71075e-26	-0.580788	0.005	0.478	3.28447e-21
B2M	1.46583e-25	-1.12665	0.617	0.987	6.24384e-21
HIKESHI	1.5465e-25	-0.541109	0.031	0.529	6.58746e-21
CKLF	2.04323e-25	-0.656255	0.005	0.465	8.70335e-21
RBIS	2.06279e-25	-0.517698	0.052	0.58	8.78665e-21
C14orf166	2.75827e-25	1.80106	0.513	0	1.17491e-20
SNHG6	2.7583e-25	1.48317	0.513	0	1.17492e-20
CCT5	4.20882e-25	-0.516268	0.104	0.643	1.79279e-20
IGFBP2	5.0888e-25	-0.906657	0.166	0.739	2.16762e-20
POLR2J3	5.44622e-25	-0.538061	0.021	0.497	2.31987e-20
NDUFAF8	8.17193e-25	-0.586571	0.036	0.535	3.48091e-20
PET100	8.20667e-25	-0.573294	0.01	0.478	3.49571e-20
STMP1	9.3174e-25	-0.36029	0.088	0.662	3.96884e-20
JPT1	9.86174e-25	-0.52784	0.057	0.605	4.20071e-20
CNPY2	1.07646e-24	-0.532741	0.026	0.51	4.5853e-20
MUC20-OT1	1.28318e-24	-0.475603	0.031	0.529	5.46585e-20
ARPC1B	1.35094e-24	-0.580899	0.005	0.459	5.75446e-20
RETREG2	1.40922e-24	-0.476363	0.01	0.471	6.0027e-20
AAMDC	2.15972e-24	-0.983592	0.088	0.592	9.19956e-20
ATP5C1	2.34921e-24	1.76834	0.497	0	1.00067e-19
FATE1	3.88343e-24	2.28449	0.627	0.14	1.65419e-19
DMAC1	4.00977e-24	-0.457498	0.041	0.548	1.708e-19
SMC3	4.17898e-24	-1.23702	0.161	0.694	1.78008e-19
RP11-884K10.5	4.75967e-24	1.70633	0.492	0	2.02743e-19
RAD50	5.62843e-24	-0.492068	0.057	0.573	2.39749e-19
HDGFL3	7.8362e-24	-0.593629	0.021	0.484	3.33791e-19
ZC3H11A	8.96546e-24	-0.490088	0.005	0.446	3.81893e-19
RTF2	9.05386e-24	-0.476229	0.057	0.567	3.85658e-19
RAB5IF	9.68027e-24	-0.510781	0.005	0.446	4.12341e-19
MKKS	1.13182e-23	-0.54279	0.083	0.592	4.8211e-19
SELENOP	1.15039e-23	-0.774952	0.073	0.611	4.90022e-19
TUT4	1.31022e-23	-0.575851	0.026	0.49	5.58102e-19
PRXL2A	1.38381e-23	-0.465865	0.083	0.631	5.89447e-19
ALKAL2	1.78577e-23	-0.789506	0.036	0.51	7.60666e-19
SH3BGRL3	2.41537e-23	-0.61452	0.114	0.637	1.02885e-18
ERG28	3.27053e-23	-0.574145	0.067	0.573	1.39312e-18
RTN3	3.52242e-23	-0.598063	0.073	0.561	1.50041e-18
TUBA3C	3.68287e-23	-0.852989	0	0.42	1.56876e-18
VCX3B	3.68287e-23	-1.28104	0	0.42	1.56876e-18
TAX1BP3	4.64211e-23	-0.644523	0.041	0.503	1.97735e-18
ZFAS1	5.50359e-23	-0.614943	0.228	0.854	2.34431e-18
HLA-A	5.71499e-23	-0.730869	0.249	0.879	2.43436e-18
CKS2	6.193e-23	-0.774702	0.098	0.643	2.63797e-18
STUB1	7.39195e-23	-0.374233	0.088	0.637	3.14867e-18
ATP5B	1.53315e-22	1.72955	0.466	0	6.5306e-18
ATP5L	1.53318e-22	1.59199	0.466	0	6.53075e-18
CAP1	1.70203e-22	-0.4604	0.088	0.618	7.24997e-18
GPX4	1.83938e-22	-0.799802	0.321	0.93	7.83502e-18
NAPA	2.09754e-22	-0.465972	0.016	0.452	8.93468e-18
PSMA2.1	2.21672e-22	-0.530364	0	0.408	9.44236e-18
TKTL1	2.21672e-22	-1.08244	0	0.408	9.44236e-18
POLR2I	2.53093e-22	-0.463801	0.207	0.777	1.07808e-17
CDK11A	2.55174e-22	-0.577788	0.01	0.433	1.08694e-17
SMIM30	2.58368e-22	-0.513604	0.026	0.465	1.10055e-17
PPM1G	3.57803e-22	-0.552218	0.161	0.701	1.5241e-17
UBXN1	3.66725e-22	-0.507198	0.218	0.809	1.5621e-17
PFN1	4.04751e-22	-0.731976	0.337	0.892	1.72408e-17
C12orf57	5.04252e-22	-0.525073	0.212	0.815	2.14791e-17
SRSF9	5.05107e-22	-0.475228	0.212	0.828	2.15156e-17
HACD3	5.0884e-22	-0.449708	0.083	0.586	2.16745e-17
ATG101	5.31257e-22	-0.550223	0.026	0.459	2.26294e-17
TXNIP	5.92915e-22	-0.87253	0.28	0.854	2.52558e-17
PLA2G16	5.98659e-22	1.66498	0.456	0	2.55005e-17
MYEOV2	5.98659e-22	1.56957	0.456	0	2.55005e-17
PRPF38B	6.59254e-22	-0.387735	0.124	0.669	2.80816e-17
CENPX	7.21837e-22	-0.520968	0.01	0.42	3.07474e-17
PPIA	9.43913e-22	-0.721981	0.358	0.93	4.02069e-17
METTL26	1.09935e-21	-0.438894	0.041	0.503	4.68281e-17
ZFP36L1	1.12159e-21	-0.685034	0.223	0.815	4.77753e-17
H2AFZ	1.15865e-21	-0.728291	0.275	0.834	4.93538e-17
RPLP2	1.52074e-21	-0.772941	0.762	1	6.47775e-17
CCDC107	1.56166e-21	-0.518784	0.016	0.427	6.65206e-17
CCPG1	1.82276e-21	-0.475924	0.036	0.465	7.76422e-17
TAF10	2.01887e-21	-0.452805	0.005	0.408	8.59959e-17
RPL9	2.60941e-21	-0.714474	0.71	1	1.1115e-16
GCSH	3.04332e-21	-0.600408	0.041	0.478	1.29633e-16
MATR3	3.62384e-21	-0.675958	0.057	0.516	1.54361e-16
LRRC75A-AS1	4.4911e-21	1.56239	0.44	0	1.91303e-16
P4HB	4.77317e-21	-0.486372	0.13	0.65	2.03318e-16
RPS25	5.20241e-21	-0.753314	0.658	1	2.21602e-16
COA3	6.37608e-21	-0.290424	0.052	0.516	2.71595e-16
AKAP17A	7.57189e-21	-0.409529	0	0.382	3.22532e-16
CDK5RAP3	7.57189e-21	-0.466344	0	0.382	3.22532e-16
IER3IP1.1	7.57189e-21	-0.541533	0	0.382	3.22532e-16
MAGEA4	7.57189e-21	-0.628804	0	0.382	3.22532e-16
DCAF4L1	7.57189e-21	-0.664168	0	0.382	3.22532e-16
PAGE2B	7.57189e-21	-0.912836	0	0.382	3.22532e-16
PA2G4	1.13764e-20	-0.422537	0.171	0.682	4.8459e-16
HMGA1	1.20181e-20	-1.12051	0.031	0.439	5.11924e-16
CALR	1.35886e-20	-0.523937	0.238	0.822	5.78821e-16
RP5-857K21.8	1.68958e-20	1.5754	0.43	0	7.19695e-16
NENF	1.765e-20	-0.526096	0.176	0.707	7.51821e-16
ACBD6.1	1.80857e-20	-0.439856	0	0.376	7.70376e-16
KRBOX1.1	1.80857e-20	-0.603116	0	0.376	7.70376e-16
CAVIN3	1.86355e-20	-0.512274	0.036	0.465	7.93797e-16
GSTM3	2.77718e-20	1.07509	0.87	0.745	1.18297e-15
HSD17B3	2.90661e-20	-0.833143	0.01	0.395	1.2381e-15
ATP5D	3.25916e-20	1.40249	0.425	0	1.38827e-15
CCT4	3.65774e-20	-0.535444	0.161	0.675	1.55805e-15
RNASEK	3.70049e-20	1.51885	0.544	0.115	1.57626e-15
BTG1	3.9718e-20	-0.655644	0.254	0.803	1.69183e-15
SPCS2	3.99313e-20	-0.466553	0.223	0.796	1.70091e-15
CKS1B	4.86365e-20	-0.477868	0.088	0.541	2.07172e-15
LSM12	5.07321e-20	-0.382048	0.031	0.446	2.16098e-15
TPM1	5.40539e-20	-0.694596	0.114	0.611	2.30248e-15
BCAM	5.49721e-20	-0.691846	0.005	0.382	2.34159e-15
PSMA4	5.57097e-20	-0.488563	0.197	0.752	2.37301e-15
ALDH1A1	5.96128e-20	1.50014	0.741	0.49	2.53927e-15
ATP5G3	6.26432e-20	1.42609	0.42	0	2.66835e-15
WBSCR22	6.26432e-20	1.38593	0.42	0	2.66835e-15
CBX1	6.30219e-20	-0.715324	0.124	0.592	2.68448e-15
SYPL1	8.1114e-20	-0.428052	0.13	0.631	3.45513e-15
FBXO25	9.83188e-20	-0.54342	0.088	0.529	4.18799e-15
CHMP4A	1.01718e-19	-0.451159	0	0.363	4.3328e-15
PAGE2	1.01718e-19	-0.581611	0	0.363	4.3328e-15
ITGB1	1.02879e-19	-0.530794	0.223	0.783	4.38221e-15
FKBP4	1.06859e-19	-0.39984	0.026	0.427	4.55177e-15
PTGDS	1.19648e-19	-2.23801	0.446	0.949	5.09654e-15
BRI3	1.62378e-19	-0.692564	0.233	0.745	6.91667e-15
ANP32B	1.6923e-19	-0.58471	0.197	0.713	7.20853e-15
ZCWPW1	1.88705e-19	-0.76889	0.026	0.42	8.03807e-15
RPS9	1.94268e-19	-0.623742	0.731	1	8.27504e-15
TPGS2	1.94495e-19	-0.526717	0.073	0.51	8.28473e-15
RPLP0	2.1463e-19	-0.718871	0.653	0.994	9.14238e-15
KNL1	2.39532e-19	-0.583236	0	0.357	1.02031e-14
CARHSP1	2.72554e-19	-0.52156	0.114	0.599	1.16097e-14
TMEM179B	2.72613e-19	-0.455872	0.067	0.503	1.16122e-14
RPS2	3.03142e-19	-0.74934	0.85	1	1.29126e-14
TMED2	3.3738e-19	-0.369911	0.192	0.732	1.4371e-14
HNRNPA1	3.50505e-19	-0.672812	0.456	0.968	1.49301e-14
RPS26	3.54481e-19	-0.752006	0.534	0.955	1.50995e-14
PSMD7	3.76796e-19	-0.391691	0.13	0.611	1.605e-14
MTX1	4.00975e-19	-0.437487	0.005	0.363	1.70799e-14
FAM96B	4.35343e-19	1.32576	0.404	0	1.85439e-14
HPF1	5.27949e-19	-0.40626	0.026	0.42	2.24885e-14
VCX	5.61435e-19	-0.936241	0	0.35	2.39149e-14
NBEAL1	5.7583e-19	-0.314904	0.083	0.554	2.45281e-14
USP1	5.80475e-19	-0.633769	0.098	0.529	2.47259e-14
RPL18A	5.83487e-19	-0.634728	0.741	1	2.48542e-14
ADSL	6.32931e-19	-0.296883	0.021	0.408	2.69603e-14
EGFL7	6.74564e-19	-0.849087	0.021	0.401	2.87337e-14
DDOST	6.99372e-19	-0.520769	0.187	0.682	2.97905e-14
FDPS	7.28555e-19	-0.409372	0.057	0.497	3.10335e-14
RPL10	7.57377e-19	-0.668074	0.839	1	3.22612e-14
ANAPC15	7.83211e-19	-0.484266	0.026	0.42	3.33616e-14
C19orf43	8.24885e-19	1.25578	0.399	0	3.51368e-14
PTRHD1	8.43289e-19	-0.368286	0.15	0.65	3.59207e-14
RPL39L	9.1036e-19	-0.588821	0.052	0.471	3.87777e-14
SOD1	1.15663e-18	-0.708118	0.466	0.955	4.92679e-14
ACTA2	1.16526e-18	-1.92287	0.052	0.459	4.96354e-14
PHB	1.2632e-18	-0.259353	0.093	0.567	5.38073e-14
GTSF1	1.30985e-18	-0.481421	0	0.344	5.57945e-14
RHOXF1	1.30985e-18	-0.705939	0	0.344	5.57945e-14
PTMS	1.32376e-18	-0.433325	0.161	0.701	5.63869e-14
LAMP1	1.35137e-18	-0.466932	0.166	0.675	5.7563e-14
C7orf73	1.55756e-18	1.38285	0.394	0	6.63458e-14
RPL23	1.58494e-18	-0.757606	0.549	0.981	6.7512e-14
RPS18	1.81444e-18	-0.589168	0.896	1	7.72878e-14
REXO2	1.86457e-18	-0.378444	0.197	0.752	7.94232e-14
KNOP1	2.06334e-18	-0.329488	0.036	0.439	8.78901e-14
RPS16	2.10147e-18	-0.599301	0.772	1	8.95144e-14
GATD3A	2.10161e-18	-0.41319	0.005	0.357	8.95202e-14
MRPS11	2.18815e-18	-0.393757	0.041	0.433	9.32065e-14
DEFB119	2.23229e-18	1.7002	0.637	0.255	9.50867e-14
CD9	2.90504e-18	-0.566	0.124	0.618	1.23743e-13
HBB	2.93077e-18	2.84448	0.389	0	1.24839e-13
DDX4	3.04191e-18	-0.425959	0	0.338	1.29573e-13
AFDN	3.1897e-18	-0.482234	0.041	0.446	1.35868e-13
MRPS28	3.23296e-18	-0.337244	0.01	0.363	1.37711e-13
CRNDE	3.23296e-18	-0.359621	0.01	0.363	1.37711e-13
SURF2	3.26707e-18	-0.543661	0.062	0.465	1.39164e-13
AK1	3.2878e-18	-0.929289	0.13	0.561	1.40047e-13
AGGF1	3.43864e-18	-0.490159	0.078	0.497	1.46472e-13
WDR1	4.75036e-18	-0.343399	0.145	0.637	2.02346e-13
GGH	5.20375e-18	-0.592793	0.01	0.357	2.21659e-13
ATPIF1	5.49551e-18	1.16877	0.383	0	2.34087e-13
PAXX	5.61607e-18	-0.354613	0.031	0.414	2.39222e-13
ARL4A	6.03104e-18	-0.510321	0.067	0.471	2.56898e-13
TSC22D3	6.91607e-18	-0.575126	0.171	0.631	2.94597e-13
NDUFA11	6.94867e-18	-0.343071	0.207	0.745	2.95986e-13
ELP1	7.03211e-18	-0.625399	0	0.331	2.9954e-13
MRPL41	9.12599e-18	-0.413435	0.187	0.713	3.88731e-13
TLE5	9.13777e-18	-0.368757	0.093	0.567	3.89233e-13
C19orf24	9.18865e-18	-0.463624	0.124	0.561	3.914e-13
AC011816.4	1.02692e-17	1.34765	0.378	0	4.37425e-13
HN1	1.02693e-17	1.41863	0.378	0	4.3743e-13
OGA	1.03597e-17	-0.294454	0.062	0.497	4.41282e-13
OS9	1.13145e-17	-0.401026	0.057	0.452	4.81953e-13
DEFB123	1.15287e-17	1.48109	0.518	0.115	4.91077e-13
RPS19	1.28038e-17	-0.636993	0.793	1	5.45392e-13
PGAM1	1.2887e-17	-0.405671	0.192	0.694	5.48933e-13
MTRNR2L8	1.29871e-17	-0.454172	0.005	0.338	5.53199e-13
PWWP3A	1.33101e-17	-0.395948	0.036	0.42	5.66955e-13
RTN4	1.37975e-17	-0.390748	0.249	0.822	5.87717e-13
ELAVL2	1.39723e-17	-0.632951	0.005	0.338	5.95162e-13
PAGE5	1.61828e-17	-0.530728	0	0.325	6.89324e-13
PRSS21	1.61828e-17	-0.562713	0	0.325	6.89324e-13
SMC1B	1.61828e-17	-0.907724	0	0.325	6.89324e-13
UFD1	1.74598e-17	-0.328905	0.036	0.42	7.43719e-13
PSMA3-AS1	1.78612e-17	-0.357337	0.047	0.439	7.60815e-13
TASOR	1.83372e-17	-0.334087	0.01	0.35	7.8109e-13
IER3	1.92043e-17	-0.738017	0.031	0.395	8.18027e-13
RPL12	1.95291e-17	-0.618824	0.746	1	8.31862e-13
CENPH	2.16908e-17	-0.666993	0.036	0.408	9.23941e-13
CPVL	2.16983e-17	-0.668385	0.052	0.433	9.24262e-13
CHPT1	2.3317e-17	-0.334525	0.078	0.484	9.93211e-13
SARAF	2.43317e-17	-0.477982	0.321	0.892	1.03643e-12
CDK4	2.46094e-17	-0.362659	0.036	0.414	1.04826e-12
PCBP2	2.60061e-17	-0.471265	0.321	0.904	1.10776e-12
CENPU	2.61558e-17	-0.568233	0.01	0.35	1.11413e-12
SDC2	2.64736e-17	-0.496817	0.088	0.497	1.12767e-12
SOD2	2.78758e-17	-0.483892	0.124	0.58	1.1874e-12
KLHDC2	2.93933e-17	-0.256313	0.078	0.51	1.25204e-12
TMEM147	3.20492e-17	-0.291365	0.228	0.739	1.36517e-12
ATP5H	3.54936e-17	1.23026	0.368	0	1.51188e-12
BANF1	3.60336e-17	-0.425708	0.264	0.796	1.53489e-12
MRM2	3.70739e-17	-0.33499	0	0.318	1.5792e-12
MAP7D2	3.70739e-17	-0.471353	0	0.318	1.5792e-12
COX8C	3.70739e-17	-0.498015	0	0.318	1.5792e-12
FMR1NB	3.70739e-17	-0.774566	0	0.318	1.5792e-12
RPAIN	3.99589e-17	-0.383778	0.088	0.51	1.70209e-12
NUDT3	4.26046e-17	-0.501171	0.057	0.439	1.81478e-12
RPS17	4.41312e-17	-2.29308	0.01	0.338	1.87981e-12
ZFP36	4.79646e-17	-0.489245	0.202	0.732	2.0431e-12
PLS3	4.87638e-17	-0.346841	0.041	0.42	2.07714e-12
SELENOT	5.13591e-17	-0.268395	0.052	0.452	2.18769e-12
BSG	5.57774e-17	-0.549947	0.352	0.873	2.3759e-12
RPS3A	5.70451e-17	-0.593432	0.819	1	2.42989e-12
WASF2	5.92561e-17	-0.375291	0.207	0.72	2.52407e-12
C14orf1	6.56526e-17	1.31122	0.363	0	2.79654e-12
GTF3A	6.83556e-17	-0.332249	0.166	0.669	2.91167e-12
NOC2L	7.52067e-17	-0.329067	0.031	0.395	3.20351e-12
RPL35	7.96517e-17	-0.620622	0.679	1	3.39284e-12
POLR2A	8.15489e-17	-0.328621	0.067	0.484	3.47366e-12
FMC1	8.21343e-17	-0.365664	0.016	0.35	3.49859e-12
MCRIP2	8.32867e-17	-0.37324	0.036	0.401	3.54768e-12
IER2	8.45476e-17	-1.06526	0.155	0.586	3.60139e-12
SINHCAF	8.45551e-17	-0.361009	0	0.312	3.60171e-12
TEX15	8.45551e-17	-0.412513	0	0.312	3.60171e-12
VCX2	8.45551e-17	-0.657883	0	0.312	3.60171e-12
HIST1H2AA	8.45551e-17	-0.920355	0	0.312	3.60171e-12
HLA-E	8.71073e-17	-0.670903	0.166	0.631	3.71042e-12
DPCD	9.29246e-17	-0.374617	0.041	0.401	3.95822e-12
TRAPPC2L	9.61803e-17	-0.367933	0.181	0.65	4.0969e-12
SDF2L1	1.04315e-16	-0.657986	0.057	0.42	4.44342e-12
AC092881.1	1.12348e-16	-0.379521	0.021	0.363	4.78558e-12
COQ8A	1.1603e-16	-0.382202	0.016	0.35	4.9424e-12
LSM4	1.20302e-16	-0.546504	0.254	0.739	5.12439e-12
C14orf2	1.21032e-16	1.18158	0.358	0	5.15549e-12
GRN	1.24839e-16	-0.428999	0.145	0.605	5.31764e-12
PAIP2	1.30772e-16	-0.394692	0.269	0.796	5.57037e-12
STK31	1.3188e-16	-0.597667	0.005	0.325	5.61754e-12
RPL13	1.46135e-16	-0.574898	0.87	1	6.22478e-12
RTL8C	1.62531e-16	-0.373066	0.036	0.395	6.92319e-12
AK3	1.70348e-16	-0.427714	0.104	0.522	7.25613e-12
FTL	1.81146e-16	-0.649567	0.725	0.994	7.71608e-12
MAEL	1.8513e-16	-0.462325	0.041	0.414	7.8858e-12
UBN1	1.87666e-16	-0.400898	0.114	0.529	7.99381e-12
WASH4P	1.91993e-16	-0.333415	0	0.306	8.17812e-12
MAGEB2	1.91993e-16	-0.618202	0	0.306	8.17812e-12
UQCC3	1.93259e-16	-0.362893	0.031	0.376	8.23205e-12
SMIM29	1.97512e-16	-0.381029	0.01	0.331	8.41322e-12
RBM27	2.00983e-16	-0.424984	0.031	0.376	8.56108e-12
LARP7	2.12425e-16	-0.358987	0.124	0.561	9.04844e-12
PPP4R3A	2.21279e-16	-0.386676	0.026	0.369	9.42559e-12
ATP5J2	2.22382e-16	1.31245	0.352	0	9.47257e-12
SNRPE	2.29847e-16	-0.280002	0.285	0.828	9.79056e-12
SVBP	2.61532e-16	-0.347206	0.104	0.535	1.11402e-11
PDIA4	2.67596e-16	-0.397084	0.073	0.459	1.13985e-11
CENPF	2.76073e-16	-0.491142	0.016	0.344	1.17596e-11
MMP24OS	2.90762e-16	-0.391821	0.016	0.338	1.23853e-11
PLAAT3	3.1654e-16	-0.417105	0.098	0.541	1.34833e-11
TMED9	3.36791e-16	-0.423617	0.197	0.669	1.43459e-11
VTI1B	3.47784e-16	-0.275884	0.062	0.446	1.48142e-11
PLP2	3.62575e-16	-0.533751	0.098	0.497	1.54442e-11
JUNB	3.8182e-16	-0.740614	0.326	0.815	1.6264e-11
PCM1	3.9006e-16	-0.468623	0.181	0.637	1.6615e-11
PPID	3.97089e-16	-0.283477	0.036	0.401	1.69144e-11
ZNF667-AS1	4.0241e-16	-0.345981	0.036	0.389	1.71411e-11
FAM213A	4.07243e-16	1.15585	0.347	0	1.73469e-11
TSACC	4.34029e-16	-0.725459	0	0.299	1.84879e-11
REX1BD	4.38111e-16	-0.403282	0.031	0.376	1.86618e-11
ARHGDIA	4.85031e-16	-0.259071	0.088	0.503	2.06604e-11
RAC1	4.96365e-16	-0.484022	0.43	0.962	2.11432e-11
TUBA1C	4.97353e-16	-0.333175	0.047	0.414	2.11852e-11
KLF11	5.60526e-16	-0.392753	0.01	0.318	2.38762e-11
PSIP1	5.70244e-16	-0.625333	0.166	0.611	2.42901e-11
UXT	6.77888e-16	-0.374088	0.254	0.79	2.88753e-11
PCSK1N	6.82589e-16	-0.593986	0.031	0.369	2.90756e-11
UXS1	6.85516e-16	-0.522658	0.047	0.395	2.92003e-11
DDIT4	7.4574e-16	-0.510882	0.026	0.357	3.17656e-11
HELLS	8.48514e-16	-0.551761	0.016	0.325	3.61433e-11
BRD7	9.15546e-16	-0.538029	0.181	0.624	3.89986e-11
MZT2A	9.40334e-16	-0.268005	0.207	0.707	4.00545e-11
AC004156.1	9.59415e-16	-0.331409	0.026	0.363	4.08672e-11
MAGEC2	9.76912e-16	-0.436085	0	0.293	4.16125e-11
DPEP3	9.76912e-16	-0.589276	0	0.293	4.16125e-11
ASAP1	1.06402e-15	-0.378991	0.098	0.49	4.53232e-11
NFATC3	1.12534e-15	-0.367847	0.021	0.344	4.79352e-11
SDF4	1.23377e-15	-0.342306	0.114	0.529	5.25536e-11
KLF6	1.3255e-15	-0.612454	0.187	0.656	5.64608e-11
PHF7	1.35587e-15	-0.466209	0.036	0.382	5.77545e-11
ELOF1	1.35782e-15	-0.388952	0.104	0.497	5.78376e-11
DONSON	1.4683e-15	-0.453991	0.005	0.306	6.25438e-11
PTPRF	1.56324e-15	-0.33298	0.026	0.35	6.65876e-11
USP16	1.71292e-15	-0.339847	0.166	0.631	7.29634e-11
NIPSNAP2	1.73286e-15	-0.335525	0.047	0.408	7.3813e-11
PAFAH1B3	1.75207e-15	-0.48129	0.041	0.395	7.46313e-11
FOS	1.82143e-15	-0.725454	0.332	0.815	7.75858e-11
NDUFS7	1.82432e-15	-0.289599	0.166	0.611	7.77085e-11
SPCS1	1.84008e-15	-0.449866	0.352	0.904	7.83801e-11
COPRS	1.96401e-15	-0.388163	0.181	0.618	8.36589e-11
GTPBP6	2.18933e-15	-0.295692	0	0.287	9.32566e-11
PAGE1	2.18933e-15	-0.458618	0	0.287	9.32566e-11
HMGB4	2.18933e-15	-0.548941	0	0.287	9.32566e-11
VEZF1	2.21344e-15	-0.35641	0.062	0.42	9.42838e-11
SCO2	2.3041e-15	-0.316702	0.021	0.344	9.81453e-11
MTDH	2.30994e-15	-0.33589	0.269	0.809	9.8394e-11
SPATA33	2.37099e-15	-0.442276	0.052	0.401	1.00995e-10
DNAJB6	2.40967e-15	-0.531027	0.311	0.809	1.02642e-10
ZSCAN16-AS1	2.44777e-15	-0.265509	0.047	0.401	1.04265e-10
ATP5F1	2.45244e-15	1.13265	0.332	0	1.04464e-10
RTFDC1	2.45246e-15	1.1503	0.332	0	1.04465e-10
ARHGAP29	2.45734e-15	-0.488012	0.073	0.459	1.04673e-10
ASNA1	2.59812e-15	-0.377339	0.181	0.618	1.10669e-10
SET	2.7778e-15	-0.558917	0.332	0.834	1.18323e-10
SNRPG	3.27485e-15	-0.370663	0.321	0.854	1.39496e-10
GIHCG	3.32631e-15	-0.459143	0.016	0.325	1.41688e-10
FOSB	3.38549e-15	-0.378245	0.166	0.643	1.44208e-10
CD164	3.46302e-15	-0.389119	0.218	0.701	1.47511e-10
RBBP8	3.46453e-15	-0.343243	0.021	0.344	1.47575e-10
SNAPC1	3.88076e-15	-0.30429	0.067	0.446	1.65305e-10
TCEA1	3.88669e-15	-0.314577	0.218	0.688	1.65558e-10
H2AFV	4.20818e-15	-0.33174	0.161	0.605	1.79252e-10
LINC00493	4.43308e-15	1.09874	0.326	0	1.88831e-10
GANAB	4.5463e-15	-0.298275	0.083	0.465	1.93654e-10
BOLA2-SMG1P6	4.8854e-15	-0.33132	0	0.28	2.08098e-10
MND1	4.8854e-15	-0.382224	0	0.28	2.08098e-10
PRKCSH	5.04825e-15	-0.312865	0.114	0.497	2.15035e-10
TIMP2	5.60563e-15	-0.49454	0.171	0.637	2.38777e-10
CPEB1	6.60157e-15	-0.369856	0.016	0.318	2.812e-10
PCOLCE2	7.10726e-15	-0.36256	0.016	0.312	3.02741e-10
MTLN	7.417e-15	-0.341513	0.041	0.382	3.15934e-10
EIF4A3	7.41902e-15	-0.449431	0.124	0.522	3.16021e-10
SRPK1	7.8083e-15	-0.395115	0.052	0.389	3.32602e-10
TMEM123	7.90635e-15	-0.283706	0.249	0.726	3.36779e-10
C19orf70	7.98756e-15	0.98619	0.321	0	3.40238e-10
FKBP1A	8.1548e-15	-0.290177	0.301	0.828	3.47362e-10
ZNRD2	8.17849e-15	-0.250094	0.026	0.35	3.48371e-10
PODXL2	9.18534e-15	-0.54913	0.036	0.357	3.91259e-10
HDHD5	9.79708e-15	-0.266168	0.021	0.331	4.17316e-10
NUDT21	1.04968e-14	-0.325945	0.088	0.452	4.47122e-10
FAM153B	1.08552e-14	-0.403227	0	0.274	4.62389e-10
RBM46	1.11446e-14	-0.416234	0.016	0.318	4.74716e-10
POLD4	1.219e-14	-0.284791	0.005	0.287	5.19246e-10
ABRAXAS1	1.27374e-14	-0.33074	0.01	0.299	5.42564e-10
WAC-AS1	1.32111e-14	-0.269155	0.021	0.325	5.62742e-10
CLSPN	1.34613e-14	-0.510658	0.005	0.287	5.73397e-10
SNRPD2	1.35012e-14	-0.339107	0.342	0.911	5.75098e-10
UBE2E1	1.38812e-14	-0.34208	0.114	0.503	5.91284e-10
CITED1	1.46016e-14	1.70921	0.57	0.242	6.21971e-10
FGD5-AS1	1.54308e-14	-0.301545	0.052	0.395	6.5729e-10
ZC3H13	1.57999e-14	-0.252375	0.192	0.65	6.73014e-10
SGO2	1.59242e-14	-0.389553	0.01	0.293	6.78308e-10
RANBP1	1.62402e-14	-0.510366	0.321	0.809	6.91766e-10
DAZAP2	1.65883e-14	-0.251184	0.192	0.643	7.06597e-10
DNAJB11	1.72881e-14	-0.401556	0.052	0.389	7.36404e-10
UACA	1.93284e-14	-0.408988	0.088	0.452	8.23312e-10
KRT18	1.9733e-14	-0.4139	0.031	0.344	8.40548e-10
LSM2	2.00394e-14	-0.314476	0.155	0.586	8.53597e-10
MAP1LC3B	2.00693e-14	-0.38461	0.244	0.72	8.54873e-10
RNPS1	2.05723e-14	-0.433049	0.228	0.682	8.76298e-10
RPL34	2.20813e-14	-0.614452	0.819	1	9.40575e-10
CIAO2A	2.33014e-14	-0.259772	0.01	0.299	9.92546e-10
PDIA3	2.33206e-14	-0.492137	0.28	0.771	9.93364e-10
BTG2	2.33492e-14	-0.456247	0.104	0.49	9.94582e-10
LY6E	2.34912e-14	-0.534034	0.212	0.662	1.00063e-09
RAB4B	2.40183e-14	-0.257123	0	0.268	1.02308e-09
PILRB	2.40183e-14	-0.274644	0	0.268	1.02308e-09
BAIAP2L1	2.40183e-14	-0.320848	0	0.268	1.02308e-09
VCX3A	2.40183e-14	-0.526625	0	0.268	1.02308e-09
PIK3R3	2.40902e-14	-0.450098	0.016	0.299	1.02615e-09
KDELR2	2.48601e-14	-0.318295	0.228	0.72	1.05894e-09
VIMP	2.56869e-14	1.0775	0.311	0	1.09416e-09
RBM17	2.61811e-14	-0.29383	0.228	0.688	1.11521e-09
APMAP	2.63446e-14	-0.30022	0.109	0.51	1.12218e-09
CDC26	2.84307e-14	-0.275927	0.01	0.293	1.21103e-09
SF3A2	2.86769e-14	-0.331489	0.036	0.357	1.22152e-09
NEIL2	2.93038e-14	-0.407827	0.041	0.363	1.24822e-09
MGMT	3.17758e-14	-0.361962	0.145	0.561	1.35352e-09
MCUB	3.3737e-14	-0.290142	0.005	0.28	1.43706e-09
SLK	3.38995e-14	-0.337953	0.124	0.522	1.44398e-09
RPL27	3.46079e-14	-0.542638	0.684	1	1.47416e-09
NUDT4	3.56134e-14	-0.280901	0.052	0.382	1.51699e-09
NUP58	3.69301e-14	-0.30591	0.088	0.452	1.57307e-09
CZIB	3.77397e-14	-0.33486	0.062	0.414	1.60756e-09
TMBIM6	4.06549e-14	-0.374055	0.352	0.892	1.73174e-09
PIGT	4.18433e-14	-0.38602	0.119	0.503	1.78236e-09
RPL13P12	4.58468e-14	1.02101	0.306	0	1.95289e-09
RPL9P9	4.58468e-14	0.951919	0.306	0	1.95289e-09
PDLIM1	4.67377e-14	-0.489344	0.036	0.357	1.99084e-09
DUSP1	4.6848e-14	-0.645615	0.28	0.745	1.99554e-09
GPBP1	5.26929e-14	-0.27959	0.301	0.809	2.24451e-09
LRCH4	5.2921e-14	-0.26112	0	0.261	2.25422e-09
LELP1	5.2921e-14	-0.687922	0	0.261	2.25422e-09
C19orf48	5.33041e-14	-0.270917	0.01	0.293	2.27054e-09
HCFC1R1	5.41627e-14	-0.32652	0.145	0.554	2.30711e-09
HSD17B11	5.47018e-14	-0.394361	0.078	0.414	2.33008e-09
WDR34	5.60632e-14	-0.438678	0.031	0.331	2.38807e-09
GPS2	6.31789e-14	-0.279471	0.01	0.287	2.69117e-09
NOP56	6.51923e-14	-0.333737	0.145	0.548	2.77693e-09
RB1CC1	6.57573e-14	-0.332158	0.181	0.624	2.801e-09
SUMF2	6.68961e-14	-0.280595	0.067	0.408	2.84951e-09
ITPRID2	6.88039e-14	-0.268659	0.016	0.306	2.93077e-09
SMC2	7.07501e-14	-0.427314	0.062	0.395	3.01367e-09
RPSA	7.62686e-14	-0.675915	0.591	0.987	3.24874e-09
CHURC1	7.64153e-14	-0.253154	0.223	0.682	3.25499e-09
M6PR	7.81512e-14	-0.29046	0.047	0.376	3.32893e-09
COP1	7.86734e-14	-0.31767	0.01	0.28	3.35117e-09
IK	7.89637e-14	-0.282635	0.207	0.662	3.36354e-09
ATP5O	8.15754e-14	0.981847	0.301	0	3.47479e-09
C14orf156	8.15762e-14	0.887817	0.301	0	3.47482e-09
RHOB	8.19342e-14	-0.314007	0.228	0.72	3.49007e-09
CCNI	8.95836e-14	-0.657438	0.44	0.93	3.8159e-09
RPS11	9.11236e-14	-0.539973	0.694	0.994	3.8815e-09
ILF3-DT	9.37253e-14	-0.290872	0.041	0.363	3.99232e-09
ZFP36L2	9.37911e-14	-0.26743	0.228	0.732	3.99512e-09
EIF3E	9.80719e-14	-0.408111	0.316	0.828	4.17747e-09
WDR45B	9.89434e-14	-0.286686	0.166	0.586	4.21459e-09
MYLIP	1.02015e-13	-0.303564	0.047	0.363	4.34541e-09
SYCP3	1.03835e-13	-0.529947	0.021	0.312	4.42295e-09
RPL15	1.05197e-13	-0.477361	0.798	1	4.48096e-09
RGS2	1.15554e-13	-0.454359	0.041	0.35	4.92214e-09
INCA1	1.16121e-13	-0.38008	0	0.255	4.94629e-09
KRT8	1.16121e-13	-0.383924	0	0.255	4.94629e-09
MTRNR2L2	1.16121e-13	-0.388873	0	0.255	4.94629e-09
PRSS50	1.16121e-13	-0.574879	0	0.255	4.94629e-09
CACYBP	1.20503e-13	-0.330603	0.197	0.611	5.13296e-09
PCNA	1.21237e-13	-0.341208	0.098	0.459	5.16423e-09
CRIP2	1.22038e-13	-0.41444	0.031	0.338	5.19835e-09
TMEM256	1.25076e-13	-0.276459	0.098	0.459	5.32773e-09
RHEB	1.26735e-13	-0.27864	0.238	0.707	5.39843e-09
GADD45B	1.29323e-13	-0.632125	0.161	0.561	5.50863e-09
CTSL	1.32892e-13	-0.315526	0.176	0.624	5.66069e-09
SMC4	1.37341e-13	-0.35741	0.13	0.51	5.85018e-09
S100A6	1.40835e-13	-1.12488	0.518	0.885	5.999e-09
BZW1	1.4859e-13	-0.26343	0.28	0.771	6.32932e-09
LIN7B	1.52981e-13	-0.543662	0.021	0.299	6.51637e-09
DNAJC9	1.56164e-13	-0.382288	0.026	0.318	6.65197e-09
EVL	1.57326e-13	-0.358623	0.031	0.331	6.70145e-09
AL162231.1	1.59955e-13	-0.358738	0.005	0.268	6.81346e-09
STIP1	1.66784e-13	-0.287772	0.104	0.471	7.10435e-09
CNN3	1.71071e-13	-0.423411	0.207	0.662	7.28694e-09
S100A13	1.78817e-13	-1.24251	0.301	0.726	7.61689e-09
RPL4	1.83274e-13	-0.51716	0.554	0.994	7.80675e-09
TUBA3D	1.84175e-13	-0.582945	0.016	0.293	7.84511e-09
ID2	1.98192e-13	-0.392844	0.119	0.503	8.44219e-09
RPN2	2.08019e-13	-0.27744	0.218	0.656	8.86079e-09
IQGAP1	2.09757e-13	-0.378241	0.104	0.452	8.93482e-09
RPL14	2.14375e-13	-0.48332	0.637	1	9.13153e-09
DGCR6L	2.24083e-13	-0.315552	0.171	0.58	9.54502e-09
POLR2F	2.47303e-13	-0.253656	0.238	0.701	1.05341e-08
PPFIA1	2.48478e-13	-0.403671	0.067	0.395	1.05842e-08
HMGB3	2.53695e-13	-0.262519	0.01	0.28	1.08064e-08
ASMTL	2.53752e-13	-0.256069	0	0.248	1.08088e-08
SOHLH1	2.53752e-13	-0.356227	0	0.248	1.08088e-08
ESX1	2.53752e-13	-0.402236	0	0.248	1.08088e-08
TOP2A	2.53752e-13	-0.563544	0	0.248	1.08088e-08
PRDX6	2.55415e-13	1.06211	0.777	0.866	1.08797e-08
SEC63	2.57161e-13	-0.307734	0.244	0.694	1.0954e-08
VSIR	2.66691e-13	-0.355388	0.026	0.312	1.136e-08
MYH9	2.88038e-13	-0.330888	0.14	0.529	1.22693e-08
CD74	2.94031e-13	-1.36584	0.192	0.573	1.25246e-08
MXRA7	2.98522e-13	-0.373195	0.171	0.58	1.27158e-08
CYSTM1	2.99593e-13	-0.283857	0.171	0.592	1.27615e-08
NBL1	3.27646e-13	-0.48711	0.119	0.503	1.39564e-08
NAE1	3.38083e-13	-0.325184	0.176	0.573	1.4401e-08
CTSH	3.40284e-13	-0.422462	0.057	0.369	1.44947e-08
DNAJC15	3.51401e-13	-0.261326	0.119	0.522	1.49683e-08
TASOR2	3.5414e-13	-0.329209	0.021	0.299	1.5085e-08
LBR	3.911e-13	-0.347547	0.036	0.325	1.66593e-08
PTOV1	4.48857e-13	-0.332893	0.202	0.611	1.91195e-08
FAM92A	4.61274e-13	-0.361318	0.057	0.376	1.96484e-08
HIRIP3	4.77886e-13	-0.281645	0.026	0.299	2.0356e-08
CYBA	4.8044e-13	-0.68985	0.036	0.325	2.04648e-08
PPP1R7	4.82525e-13	-0.315221	0.124	0.484	2.05536e-08
APOC1	4.944e-13	-1.45208	0.114	0.452	2.10595e-08
SPINT2	4.97024e-13	-0.419388	0.192	0.592	2.11712e-08
PRKRIP1	5.00977e-13	-0.285973	0.047	0.363	2.13396e-08
NAMPT	5.10986e-13	-0.35202	0.036	0.331	2.17659e-08
SGSM3	5.52253e-13	-0.267665	0	0.242	2.35238e-08
ROPN1L	5.52253e-13	-0.416891	0	0.242	2.35238e-08
RHOA	5.6268e-13	-0.395607	0.394	0.904	2.39679e-08
NEAT1	5.78562e-13	0.306997	0.373	0.955	2.46444e-08
PIGH	5.91335e-13	-0.31874	0.052	0.357	2.51885e-08
MORN2	5.97438e-13	-0.302268	0.083	0.42	2.54485e-08
TRAPPC1	6.0623e-13	-0.282612	0.197	0.631	2.5823e-08
RER1	6.19277e-13	-0.267618	0.233	0.707	2.63787e-08
TLE1	6.28365e-13	-0.334937	0.052	0.363	2.67658e-08
MCM7	6.60993e-13	-0.370834	0.026	0.306	2.81556e-08
CRELD2	7.03706e-13	-0.285451	0.073	0.395	2.99751e-08
FAM204A	7.08858e-13	-0.256061	0.187	0.599	3.01945e-08
FHL1	7.1872e-13	-0.326116	0.073	0.414	3.06146e-08
AARD	7.20854e-13	1.50968	0.456	0.146	3.07055e-08
TECR	7.39145e-13	-0.289613	0.285	0.732	3.14846e-08
CFAP298	7.58039e-13	-0.297013	0.026	0.306	3.22894e-08
PCSK7	7.7145e-13	-0.349626	0.016	0.28	3.28607e-08
LMAN2	7.74848e-13	-0.272498	0.254	0.694	3.30054e-08
CCN2	7.88645e-13	-0.530849	0.005	0.255	3.35931e-08
SLC25A33	8.1711e-13	-0.357254	0.062	0.376	3.48056e-08
NASP	8.33082e-13	-0.619786	0.223	0.611	3.5486e-08
RPL32	8.44936e-13	-0.485381	0.855	1	3.59909e-08
LY6K	8.45286e-13	-0.322773	0.005	0.255	3.60058e-08
TPR	8.72916e-13	-0.348481	0.233	0.688	3.71827e-08
ALKBH7	8.97326e-13	-0.336145	0.233	0.669	3.82225e-08
TMEM183A	9.74686e-13	-0.267376	0.093	0.439	4.15177e-08
ECSIT	9.89579e-13	-0.311495	0.057	0.363	4.21521e-08
DPYSL2	1.03537e-12	-0.335071	0.083	0.414	4.41025e-08
ANXA1	1.06255e-12	-0.692453	0.098	0.427	4.52605e-08
KIF3A	1.07605e-12	-0.430325	0.093	0.427	4.58355e-08
RNF187	1.08914e-12	-0.290082	0.135	0.51	4.63928e-08
KPNA2	1.14347e-12	-0.3839	0.109	0.459	4.87074e-08
ST6GALNAC6	1.19706e-12	-0.257009	0	0.236	5.09901e-08
MINDY2	1.19706e-12	-0.263276	0	0.236	5.09901e-08
AC245595.1	1.19706e-12	-0.266412	0	0.236	5.09901e-08
CTCFL	1.19706e-12	-0.336814	0	0.236	5.09901e-08
CALHM6	1.19706e-12	-0.374533	0	0.236	5.09901e-08
CRISP2	1.19706e-12	-0.671675	0	0.236	5.09901e-08
PSMG1	1.20871e-12	-0.331152	0.119	0.478	5.14861e-08
TMEM60	1.25783e-12	-0.290992	0.067	0.389	5.35785e-08
PGLS	1.38962e-12	0.848328	0.275	0	5.91922e-08
LINC01116	1.39768e-12	-0.315403	0.01	0.261	5.95354e-08
SERPINI1	1.42201e-12	-0.371779	0.016	0.28	6.05721e-08
RNF138	1.48303e-12	-0.355666	0.047	0.344	6.3171e-08
SSRP1	1.52196e-12	-0.256752	0.104	0.452	6.48295e-08
PTTG1	1.53553e-12	-0.40623	0.01	0.261	6.54076e-08
SNRPF	1.54714e-12	-0.309851	0.306	0.764	6.59018e-08
RNASET2	1.60166e-12	-0.45633	0.073	0.382	6.82242e-08
BCCIP	1.60857e-12	-0.261278	0.114	0.484	6.85187e-08
MCL1	1.6184e-12	-0.279984	0.171	0.58	6.89372e-08
PNISR	1.63329e-12	-0.266338	0.301	0.841	6.95714e-08
CFAP410	1.83606e-12	-0.265276	0.021	0.287	7.82088e-08
TCTEX1D2	1.94502e-12	-0.353015	0.036	0.318	8.285e-08
NPM3	1.96019e-12	-0.261001	0.062	0.376	8.34964e-08
LRRFIP1	2.0288e-12	-0.330342	0.109	0.452	8.64187e-08
PTPN12	2.0325e-12	-0.347769	0.078	0.395	8.65763e-08
ETFRF1	2.05691e-12	-0.288971	0.026	0.299	8.76162e-08
RNF219	2.06372e-12	-0.357495	0.036	0.318	8.79064e-08
RHBDD2	2.07362e-12	-0.348161	0.104	0.446	8.83281e-08
VIRMA	2.17221e-12	-0.282927	0.016	0.274	9.25277e-08
TSPAN4	2.2297e-12	-0.29623	0.098	0.439	9.49762e-08
LUZP1	2.26292e-12	-0.307922	0.052	0.35	9.63913e-08
ATP2B1	2.35005e-12	-0.264791	0.166	0.548	1.00103e-07
VPS51	2.37837e-12	-0.264397	0.036	0.318	1.01309e-07
HSPE1	2.41189e-12	-0.397244	0.394	0.873	1.02737e-07
PDLIM7	2.42016e-12	-0.364085	0.052	0.35	1.03089e-07
CLIC1	2.49526e-12	-0.297955	0.28	0.752	1.06288e-07
SKAP2	2.5389e-12	-0.288188	0.031	0.312	1.08147e-07
BLOC1S1	2.58067e-12	-0.254624	0.212	0.65	1.09926e-07
SPNS1	2.58442e-12	-0.264474	0	0.229	1.10086e-07
DCAF4L2	2.58442e-12	-0.267495	0	0.229	1.10086e-07
AC020915.1	2.58442e-12	-0.294252	0	0.229	1.10086e-07
MORC1	2.58442e-12	-0.38274	0	0.229	1.10086e-07
HORMAD1	2.58442e-12	-0.437488	0	0.229	1.10086e-07
TM2D3	2.7172e-12	-0.270895	0.166	0.561	1.15742e-07
ACTL6A	2.72294e-12	-0.372627	0.073	0.376	1.15986e-07
ASRGL1	2.87787e-12	-0.31231	0.021	0.28	1.22586e-07
KAT5	2.98914e-12	-0.292664	0.021	0.28	1.27325e-07
COX4I1	3.06233e-12	-0.409663	0.492	0.981	1.30443e-07
CSNK1A1	3.15995e-12	-0.264944	0.223	0.65	1.34601e-07
SMARCA4	3.20692e-12	-0.38686	0.104	0.439	1.36602e-07
DNAJC1	3.25672e-12	-0.286315	0.119	0.478	1.38723e-07
CUTA	3.36136e-12	-0.262467	0.275	0.745	1.43181e-07
TAGLN	3.53569e-12	-1.35362	0.026	0.287	1.50606e-07
BRCA2	3.6682e-12	-0.33523	0.005	0.242	1.56251e-07
SWAP70	3.75096e-12	-0.259957	0.021	0.28	1.59776e-07
GGPS1	3.77606e-12	-0.302758	0.119	0.471	1.60845e-07
SEC11A	3.80907e-12	-0.272709	0.285	0.777	1.62251e-07
MRO	3.93644e-12	1.28005	0.383	0.083	1.67677e-07
ERGIC3	4.07576e-12	-0.26887	0.264	0.713	1.73611e-07
TIPIN	4.12241e-12	-0.257426	0.016	0.268	1.75598e-07
MTRNR2L12	4.17685e-12	-0.406493	0.01	0.248	1.77917e-07
PDLIM3	4.20368e-12	-0.46908	0.026	0.287	1.7906e-07
GBAS	4.22983e-12	0.895453	0.264	0	1.80174e-07
GTF2H2	4.29068e-12	-0.278676	0.01	0.248	1.82766e-07
RBPJ	4.50281e-12	-0.317011	0.197	0.586	1.91802e-07
THRA	4.53005e-12	-0.306294	0.073	0.382	1.92962e-07
TATDN1	4.65081e-12	-0.27038	0.088	0.408	1.98106e-07
CNTRL	4.69545e-12	-0.389067	0.041	0.325	2.00007e-07
VAMP5	4.73888e-12	-0.40559	0.067	0.376	2.01858e-07
GPX1	4.81309e-12	-0.474671	0.326	0.777	2.05018e-07
MLEC	4.90341e-12	-0.257498	0.218	0.65	2.08866e-07
SPATS2L	5.05776e-12	-0.272123	0.15	0.522	2.1544e-07
EPCAM	5.14669e-12	-0.371367	0.083	0.414	2.19229e-07
KMT5B	5.22178e-12	-0.263142	0.109	0.452	2.22427e-07
TENT5A	5.26586e-12	-0.271015	0.016	0.268	2.24304e-07
MEA1	5.44103e-12	-0.25131	0.155	0.529	2.31766e-07
LRRIQ1	5.55771e-12	-0.280482	0	0.223	2.36736e-07
TRIM36	5.55771e-12	-0.286969	0	0.223	2.36736e-07
DSCR8	5.55771e-12	-0.298767	0	0.223	2.36736e-07
LINC01921	5.55771e-12	-0.735563	0	0.223	2.36736e-07
PITPNA	5.61503e-12	-0.277154	0.083	0.395	2.39178e-07
DZIP3	5.67226e-12	-0.279612	0.098	0.433	2.41615e-07
CLK1	5.74565e-12	-0.291499	0.088	0.42	2.44742e-07
SPECC1	5.94094e-12	-0.31787	0.057	0.35	2.5306e-07
HENMT1	5.94094e-12	-0.398418	0.057	0.35	2.5306e-07
XAB2	6.03325e-12	-0.35623	0.041	0.318	2.56993e-07
RBMX2	6.43439e-12	-0.283045	0.052	0.344	2.74079e-07
CCT2	7.00066e-12	-0.519224	0.301	0.707	2.982e-07
HSPB1	7.19278e-12	-0.677689	0.326	0.771	3.06384e-07
POLR2C	7.19762e-12	-0.30262	0.083	0.401	3.0659e-07
DHPS	7.28719e-12	-0.252024	0.078	0.401	3.10405e-07
TMEM14A	7.5257e-12	-0.282176	0.161	0.529	3.20565e-07
RBM25	7.81809e-12	-0.312573	0.295	0.758	3.33019e-07
HLA-DMA	8.28062e-12	-0.464782	0.047	0.331	3.52721e-07
KIAA1210	9.04677e-12	1.39447	0.435	0.14	3.85356e-07
PROK1	9.05064e-12	-0.955874	0.083	0.382	3.85521e-07
LYRM4	9.34045e-12	-0.296956	0.109	0.433	3.97866e-07
DUSP22	9.46567e-12	-0.281818	0.052	0.338	4.03199e-07
ATF3	9.54502e-12	-0.601152	0.026	0.287	4.0658e-07
KLF4	9.88098e-12	-0.440972	0.15	0.516	4.2089e-07
FXYD5	1.05577e-11	-0.390463	0.021	0.274	4.49717e-07
UBA52	1.07527e-11	-0.454369	0.642	1	4.58024e-07
GNG11	1.08283e-11	-0.761026	0.088	0.389	4.61244e-07
CCNB1	1.12891e-11	-0.293942	0.052	0.338	4.80871e-07
TIMM29	1.19051e-11	-0.263159	0	0.217	5.07111e-07
GSTT1	1.19051e-11	-0.312749	0	0.217	5.07111e-07
CNPY3	1.23078e-11	-0.279379	0.052	0.331	5.24261e-07
RRBP1	1.24983e-11	-0.328062	0.207	0.611	5.32377e-07
JUN	1.25139e-11	-0.5687	0.43	0.866	5.33042e-07
RP11-234A1.1	1.27253e-11	0.80549	0.254	0	5.42049e-07
BEX1	1.33722e-11	0.923765	0.601	0.274	5.69601e-07
TMEM38B	1.50162e-11	-0.323549	0.088	0.395	6.39631e-07
COX7A2L	1.50459e-11	-0.316961	0.394	0.892	6.40897e-07
CAV1	1.54217e-11	-0.619803	0.155	0.503	6.56904e-07
OTULINL	1.57891e-11	-0.270873	0.01	0.242	6.72552e-07
RAMP2	1.64283e-11	-0.482699	0.01	0.242	6.99781e-07
S100A4	1.66392e-11	-0.778099	0.109	0.439	7.08762e-07
UPF3A	1.6961e-11	-0.269404	0.207	0.599	7.22469e-07
C15orf48	1.79786e-11	-0.358429	0.005	0.229	7.65815e-07
DUT	1.8574e-11	-0.314662	0.254	0.694	7.91177e-07
SECISBP2	1.86771e-11	-0.27131	0.171	0.548	7.95568e-07
GARS	1.90064e-11	-0.302808	0.093	0.414	8.09598e-07
FIP1L1	1.92298e-11	-0.348459	0.124	0.459	8.19114e-07
HOPX	2.03591e-11	1.45905	0.461	0.191	8.67218e-07
TXNDC15	2.04886e-11	-0.293237	0.104	0.42	8.72731e-07
NARF	2.0948e-11	-0.280894	0.098	0.414	8.923e-07
LAMTOR5	2.13975e-11	-0.339096	0.363	0.847	9.11449e-07
AL353999.2	2.19768e-11	0.90892	0.249	0	9.36124e-07
AL162151.1	2.19768e-11	0.829441	0.249	0	9.36124e-07
ATP5G1	2.19768e-11	0.79719	0.249	0	9.36124e-07
TAF12	2.23963e-11	-0.360355	0.13	0.459	9.53991e-07
TMA7	2.24009e-11	-0.373845	0.492	0.936	9.54187e-07
ODF2	2.36262e-11	-0.430272	0.041	0.306	1.00638e-06
FXYD1	2.43422e-11	-0.353638	0.005	0.223	1.03688e-06
MYL12A	2.51211e-11	-0.407068	0.42	0.904	1.07006e-06
DND1	2.54037e-11	-0.322019	0	0.21	1.0821e-06
CDC20	2.54037e-11	-0.330044	0	0.21	1.0821e-06
TEX101	2.54037e-11	-0.487456	0	0.21	1.0821e-06
MSN	2.56216e-11	-0.25896	0.062	0.357	1.09138e-06
PRKAR2A	2.65496e-11	-0.297499	0.104	0.42	1.13091e-06
CAVIN2	2.71189e-11	-0.265981	0.016	0.255	1.15516e-06
BAIAP2	2.72687e-11	-0.251261	0.016	0.248	1.16154e-06
HGS	2.81801e-11	-0.259651	0.031	0.287	1.20036e-06
MMP23B	2.86985e-11	-0.377875	0.005	0.223	1.22244e-06
NFRKB	2.91926e-11	-0.270262	0.031	0.287	1.24349e-06
PPP1R14B	3.00648e-11	-0.268913	0.073	0.369	1.28064e-06
GSTA2	3.17992e-11	1.45354	0.461	0.191	1.35452e-06
KARS	3.20407e-11	-0.266909	0.13	0.471	1.36481e-06
GLRX3	3.30815e-11	-0.259655	0.187	0.561	1.40914e-06
GLRX	3.39789e-11	-0.335176	0.073	0.369	1.44737e-06
EIF5B	3.61928e-11	-0.318678	0.295	0.732	1.54167e-06
ATP2B1-AS1	3.71637e-11	-0.404378	0.01	0.236	1.58302e-06
ENDOV	3.98067e-11	-0.272211	0.036	0.293	1.69561e-06
PITPNA-AS1	4.02106e-11	-0.269411	0.01	0.236	1.71281e-06
SMIM10	4.13227e-11	1.40318	0.451	0.178	1.76018e-06
PIFO	4.27668e-11	-0.309025	0.01	0.229	1.82169e-06
RANGRF	4.59658e-11	-0.266271	0.016	0.248	1.95796e-06
RPS23	4.84525e-11	-0.466475	0.762	1	2.06388e-06
HIST1H1A	4.89375e-11	-0.353907	0.01	0.236	2.08454e-06
HSP90B1	4.98391e-11	-0.409092	0.358	0.854	2.12294e-06
AGBL5	5.08758e-11	-0.25092	0.021	0.255	2.1671e-06
XPC	5.13359e-11	-0.267998	0.057	0.331	2.1867e-06
RPS7	5.24241e-11	-0.38296	0.756	1	2.23306e-06
BEND4	5.40014e-11	-0.262033	0	0.204	2.30025e-06
PPP2R3B	5.40014e-11	-0.269491	0	0.204	2.30025e-06
SPATA22	5.40014e-11	-0.397398	0	0.204	2.30025e-06
MPC2	5.93766e-11	-0.264588	0.342	0.854	2.52921e-06
CCDC117	6.21322e-11	-0.282589	0.041	0.306	2.64658e-06
SAFB	6.33163e-11	-0.27325	0.093	0.408	2.69702e-06
AC011753.3	6.49909e-11	0.77885	0.238	0	2.76835e-06
AC016739.2	6.49909e-11	0.758314	0.238	0	2.76835e-06
RP11-818F20.1	6.49909e-11	0.639617	0.238	0	2.76835e-06
CD59	7.30394e-11	-0.397475	0.342	0.79	3.11119e-06
MACO1	7.33268e-11	-0.271099	0.026	0.268	3.12343e-06
DUSP5	7.73588e-11	-0.319039	0.01	0.229	3.29518e-06
RPL38	7.75064e-11	-0.505375	0.715	1	3.30146e-06
IRF1	8.09224e-11	-0.33696	0.073	0.369	3.44697e-06
[truncated: 1,727 more rows]

## Sheet: UND
# UND cells - DGE iGCA testis vs adult testis from GSE112013 and GSE124263
[truncated: 3,621 more rows]
