# Supplementary material for: Aging, inflammation and DNA damage in the somatic testicular niche with idiopathic germ cell aplasia
Source: Nat Commun. 2021 Sep 1;12:5205. doi: 10.1038/s41467-021-25544-0 (PMC8410861; doi:10.1038/s41467-021-25544-0)
Supplement: Supplementary file 33 — Supplementary Dataset 30 [file 41467_2021_25544_MOESM33_ESM.xlsx]

## Sheet: Stage_A
row.names

## Sheet: Stage_B
row.names

## Sheet: Stage_C
row.names
