# Supplementary material for: Aging, inflammation and DNA damage in the somatic testicular niche with idiopathic germ cell aplasia
Source: Nat Commun. 2021 Sep 1;12:5205. doi: 10.1038/s41467-021-25544-0 (PMC8410861; doi:10.1038/s41467-021-25544-0)
Supplement: Supplementary file 34 — Supplementary Dataset 31 [file 41467_2021_25544_MOESM34_ESM.xlsx]

## Sheet: LEY
geneID	imprinting	avg_logFC	p_val_adj	p_val	pct.iNOA	pct.CTL	description
IGF2	paternal	-2.14684	3.48449e-231	8.18031e-236	0.387	0.7	insulin like growth factor 2 [Source:HGNC Symbol;Acc:HGNC:5466]
DLK1	paternal	1.49336	4.98996e-212	1.17146e-216	0.83	0.383	delta like non-canonical Notch ligand 1 [Source:HGNC Symbol;Acc:HGNC:2907]
SNRPN	paternal	0.494332	1.14671e-186	2.69207e-191	0.662	0.148	small nuclear ribonucleoprotein polypeptide N [Source:HGNC Symbol;Acc:HGNC:11164]
HYMAI	paternal	0.39528	4.29206e-136	1.00762e-140	0.305	0	hydatidiform mole associated and imprinted [Source:HGNC Symbol;Acc:HGNC:5326]
MEG8	maternal	0.429417	1.14694e-100	2.69259e-105	0.538	0.171	maternally expressed 8, small nucleolar RNA host gene [Source:HGNC Symbol;Acc:HGNC:14574]
ERAP2	paternal	0.22034	6.85713e-75	1.60981e-79	0.248	0.028	endoplasmic reticulum aminopeptidase 2 [Source:HGNC Symbol;Acc:HGNC:29499]
SLC22A3	maternal	0.246821	6.46328e-73	1.51734e-77	0.393	0.108	solute carrier family 22 member 3 [Source:HGNC Symbol;Acc:HGNC:10967]
H19	maternal	0.20982	1.37735e-70	3.23351e-75	0.175	0	H19 imprinted maternally expressed transcript [Source:HGNC Symbol;Acc:HGNC:4713]
KCNQ1OT1	paternal	0.58924	2.47405e-67	5.80819e-72	0.617	0.334	KCNQ1 opposite strand/antisense transcript 1 [Source:HGNC Symbol;Acc:HGNC:6295]
SGCE	paternal	0.258843	2.74674e-58	6.44834e-63	0.535	0.226	sarcoglycan epsilon [Source:HGNC Symbol;Acc:HGNC:10808]
PEG3	paternal	0.409788	8.93221e-53	2.09696e-57	0.632	0.354	paternally expressed 3 [Source:HGNC Symbol;Acc:HGNC:8826]
PLAGL1	paternal	0.298768	2.33013e-52	5.4703e-57	0.734	0.414	PLAG1 like zinc finger 1 [Source:HGNC Symbol;Acc:HGNC:9046]
NAA60	maternal	0.162261	1.08341e-50	2.54345e-55	0.192	0.027	N(alpha)-acetyltransferase 60, NatF catalytic subunit [Source:HGNC Symbol;Acc:HGNC:25875]
RB1	maternal	0.150446	9.22044e-43	2.16463e-47	0.316	0.105	RB transcriptional corepressor 1 [Source:HGNC Symbol;Acc:HGNC:9884]
UBE3A	maternal	0.170549	1.64451e-39	3.86071e-44	0.569	0.274	ubiquitin protein ligase E3A [Source:HGNC Symbol;Acc:HGNC:12496]
MEG3	maternal	0.338041	5.01419e-36	1.17715e-40	0.951	0.85	maternally expressed 3 [Source:HGNC Symbol;Acc:HGNC:14575]
PEG10	paternal	0.120749	1.76101e-29	4.13422e-34	0.141	0.028	paternally expressed 10 [Source:HGNC Symbol;Acc:HGNC:14005]
MAGEL2	paternal	0.0867628	2.35666e-27	5.53258e-32	0.109	0.014	MAGE family member L2 [Source:HGNC Symbol;Acc:HGNC:6814]
SMOC1	maternal	-0.368891	6.77195e-23	1.58981e-27	0.183	0.294	SPARC related modular calcium binding 1 [Source:HGNC Symbol;Acc:HGNC:20318]
MAGI2	maternal	0.0731189	9.1709e-22	2.153e-26	0.178	0.059	membrane associated guanylate kinase, WW and PDZ domain containing 2 [Source:HGNC Symbol;Acc:HGNC:18957]
DNMT1	paternal	0.088044	1.0642e-20	2.49837e-25	0.281	0.126	DNA methyltransferase 1 [Source:HGNC Symbol;Acc:HGNC:2976]
ZDBF2	paternal	0.0843137	1.41469e-20	3.32119e-25	0.123	0.031	zinc finger DBF-type containing 2 [Source:HGNC Symbol;Acc:HGNC:29313]
RTL1	paternal	0.0518145	9.60447e-19	2.25478e-23	0.055	0	retrotransposon Gag like 1 [Source:HGNC Symbol;Acc:HGNC:14665]
ZC3H12C	paternal	0.0765277	9.80043e-19	2.30079e-23	0.142	0.044	zinc finger CCCH-type containing 12C [Source:HGNC Symbol;Acc:HGNC:29362]
RBP5	maternal	0.0652756	1.8436e-15	4.32811e-20	0.07	0.01	retinol binding protein 5 [Source:HGNC Symbol;Acc:HGNC:15847]
COPG2	paternal	0.0321197	5.86114e-11	1.37598e-15	0.102	0.034	coatomer protein complex subunit gamma 2 [Source:HGNC Symbol;Acc:HGNC:2237]
MEST	paternal	0.098628	1.01114e-10	2.37378e-15	0.273	0.153	mesoderm specific transcript [Source:HGNC Symbol;Acc:HGNC:7028]
INPP5F	paternal	0.0409294	1.39832e-09	3.28274e-14	0.083	0.025	inositol polyphosphate-5-phosphatase F [Source:HGNC Symbol;Acc:HGNC:17054]
DIRAS3	paternal	0.0444496	2.61798e-09	6.14607e-14	0.059	0.013	DIRAS family GTPase 3 [Source:HGNC Symbol;Acc:HGNC:687]
NAP1L5	paternal	0.00283753	8.03247e-08	1.88573e-12	0.224	0.119	nucleosome assembly protein 1 like 5 [Source:HGNC Symbol;Acc:HGNC:19968]
OSBPL5	maternal	0.0296658	3.97785e-06	9.33855e-11	0.108	0.049	oxysterol binding protein like 5 [Source:HGNC Symbol;Acc:HGNC:16392]
SNORD113-1	maternal	0.0139396	0.0016062	3.77078e-08	0.017	0	small nucleolar RNA, C/D box 113-1 [Source:HGNC Symbol;Acc:HGNC:32980]
GLIS3	paternal	-0.00430844	0.0309618	7.2687e-07	0.125	0.071	GLIS family zinc finger 3 [Source:HGNC Symbol;Acc:HGNC:28510]
ZFAT	paternal	0.0121084	0.0878308	2.06195e-06	0.038	0.013	zinc finger and AT-hook domain containing [Source:HGNC Symbol;Acc:HGNC:19899]
ZNF597	maternal	0.0160149	0.140985	3.30983e-06	0.022	0.005	zinc finger protein 597 [Source:HGNC Symbol;Acc:HGNC:26573]
ATP5F1EP2	maternal	-0.0592834	0.237706	5.58047e-06	0.016	0.037	ATP synthase F1 subunit epsilon pseudogene 2 [Source:HGNC Symbol;Acc:HGNC:34026]
CRYBG1	paternal	-0.0100117	1	0.110957	0.004	0.008	crystallin beta-gamma domain containing 1 [Source:HGNC Symbol;Acc:HGNC:356]
DLGAP2	paternal	-0.00284557	1	0.36939	0.001	0.002	DLG associated protein 2 [Source:HGNC Symbol;Acc:HGNC:2906]
FAM50B	paternal	-0.00750705	1	4.22544e-05	0.103	0.062	family with sequence similarity 50 member B [Source:HGNC Symbol;Acc:HGNC:18789]
GDAP1L1	paternal	-0.00294238	1	0.342061	0.002	0.003	ganglioside induced differentiation associated protein 1 like 1 [Source:HGNC Symbol;Acc:HGNC:4213]
GNAS-AS1	paternal	-0.000172609	1	0.573082	0.004	0.003	GNAS antisense RNA 1 [Source:HGNC Symbol;Acc:HGNC:24872]
GPR1	paternal	0.00287583	1	0.152908	0.001	0	G protein-coupled receptor 1 [Source:HGNC Symbol;Acc:HGNC:4463]
IGF2-AS	paternal	-0.00398824	1	0.431871	0.005	0.003	IGF2 antisense RNA [Source:HGNC Symbol;Acc:HGNC:14062]
IRAIN	paternal	-0.000217635	1	0.52795	0.001	0.001	IGF1R antisense imprinted non-protein coding RNA [Source:HGNC Symbol;Acc:HGNC:50365]
L3MBTL1	paternal	0.00649249	1	0.0005742	0.044	0.024	L3MBTL histone methyl-lysine binding protein 1 [Source:HGNC Symbol;Acc:HGNC:15905]
LIN28B	paternal	-0.00334402	1	0.0358009	0	0.002	lin-28 homolog B [Source:HGNC Symbol;Acc:HGNC:32207]
LRRTM1	paternal	-0.00421221	1	0.698389	0.001	0.001	leucine rich repeat transmembrane neuronal 1 [Source:HGNC Symbol;Acc:HGNC:19408]
MCTS2P	paternal	0.00120627	1	0.0649159	0.002	0	MCTS family member 2, pseudogene [Source:HGNC Symbol;Acc:HGNC:49760]
MESTIT1	paternal	0.0117078	1	0.000216064	0.011	0.001	MEST intronic transcript 1, antisense RNA [Source:HGNC Symbol;Acc:HGNC:17991]
MIMT1	paternal	-0.00638265	1	0.196703	0.003	0.005	MER1 repeat containing imprinted transcript 1 [Source:HGNC Symbol;Acc:HGNC:33464]
MKRN3	paternal	0.00887892	1	0.000104493	0.009	0	makorin ring finger protein 3 [Source:HGNC Symbol;Acc:HGNC:7114]
NDN	paternal	-0.0178717	1	0.0919091	0.895	0.748	necdin, MAGE family member [Source:HGNC Symbol;Acc:HGNC:7675]
NNAT	paternal	-0.00253052	1	0.0358009	0	0.002	neuronatin [Source:HGNC Symbol;Acc:HGNC:7860]
PEG13	paternal	0.00255605	1	0.0195048	0.003	0	paternally expressed 13 [Source:HGNC Symbol;Acc:HGNC:19969]
RNU5D-1	paternal	0.00716491	1	0.000104493	0.009	0	RNA, U5D small nuclear 1 [Source:HGNC Symbol;Acc:HGNC:10214]
SGK2	paternal	0.00647712	1	0.000829913	0.008	0.001	serum/glucocorticoid regulated kinase 2 [Source:HGNC Symbol;Acc:HGNC:13900]
SNURF	paternal	0.00131417	1	0.0200452	0.009	0.003	SNRPN upstream reading frame [Source:HGNC Symbol;Acc:HGNC:11171]
VTRNA2-1	paternal	-0.00218833	1	0.0865909	0	0.001	vault RNA 2-1 [Source:HGNC Symbol;Acc:HGNC:37054]
WT1	paternal	-0.00489675	1	0.180581	0.021	0.015	WT1 transcription factor [Source:HGNC Symbol;Acc:HGNC:12796]
WT1-AS	paternal	-0.0135796	1	0.0271208	0.004	0.009	WT1 antisense RNA [Source:HGNC Symbol;Acc:HGNC:18135]
ZIM2	paternal	-0.0126999	1	0.894568	0.017	0.016	zinc finger imprinted 2 [Source:HGNC Symbol;Acc:HGNC:12875]
ADTRP	maternal	-0.0061941	1	0.00297871	0	0.003	androgen dependent TFPI regulating protein [Source:HGNC Symbol;Acc:HGNC:21214]
ANO1	maternal	-0.0150776	1	0.0092283	0.004	0.01	anoctamin 1 [Source:HGNC Symbol;Acc:HGNC:21625]
ATP10A	maternal	-0.0427466	1	0.00166419	0.02	0.035	ATPase phospholipid transporting 10A (putative) [Source:HGNC Symbol;Acc:HGNC:13542]
CDKN1C	maternal	-0.06777	1	0.042146	0.412	0.313	cyclin dependent kinase inhibitor 1C [Source:HGNC Symbol;Acc:HGNC:1786]
DLX5	maternal	-0.00642755	1	0.726956	0.004	0.005	distal-less homeobox 5 [Source:HGNC Symbol;Acc:HGNC:2918]
KCNQ1	maternal	-0.0020715	1	0.932434	0.003	0.003	potassium voltage-gated channel subfamily Q member 1 [Source:HGNC Symbol;Acc:HGNC:6294]
KCNQ1DN	maternal	-0.00129878	1	0.225757	0	0.001	KCNQ1 downstream neighbor [Source:HGNC Symbol;Acc:HGNC:13335]
KLF14	maternal	-0.0026504	1	0.0865909	0	0.001	Kruppel like factor 14 [Source:HGNC Symbol;Acc:HGNC:23025]
NLRP2	maternal	-0.00206651	1	0.374094	0.001	0.002	NLR family pyrin domain containing 2 [Source:HGNC Symbol;Acc:HGNC:22948]
NTM	maternal	0.00194714	1	0.0987945	0.002	0	neurotrimin [Source:HGNC Symbol;Acc:HGNC:17941]
PHLDA2	maternal	-0.0216669	1	0.472713	0.022	0.018	pleckstrin homology like domain family A member 2 [Source:HGNC Symbol;Acc:HGNC:12385]
PPP1R9A	maternal	0.0125108	1	0.00728954	0.015	0.006	protein phosphatase 1 regulatory subunit 9A [Source:HGNC Symbol;Acc:HGNC:14946]
SLC22A18	maternal	-0.030547	1	0.45736	0.048	0.042	solute carrier family 22 member 18 [Source:HGNC Symbol;Acc:HGNC:10964]
SLC22A2	maternal	0.00922208	1	0.000104493	0.009	0	solute carrier family 22 member 2 [Source:HGNC Symbol;Acc:HGNC:10966]
SNORD114-1	maternal	0.0123615	1	0.000312871	0.007	0	small nucleolar RNA, C/D box 114-1 [Source:HGNC Symbol;Acc:HGNC:32989]
TFPI2	maternal	-0.0074125	1	0.0108102	0.001	0.005	tissue factor pathway inhibitor 2 [Source:HGNC Symbol;Acc:HGNC:11761]
TP73	maternal	0.00357722	1	0.023083	0.004	0.001	tumor protein p73 [Source:HGNC Symbol;Acc:HGNC:12003]

## Sheet: MYD
geneID	imprinting	avg_logFC	p_val_adj	p_val	pct.iNOA	pct.CTL	description
SNRPN	paternal	0.76083	8.20376e-169	1.92595e-173	0.798	0.113	small nuclear ribonucleoprotein polypeptide N [Source:HGNC Symbol;Acc:HGNC:11164]
PEG3	paternal	0.823969	1.45817e-89	3.42325e-94	0.918	0.514	paternally expressed 3 [Source:HGNC Symbol;Acc:HGNC:8826]
DLK1	paternal	1.20259	3.6156e-81	8.48811e-86	0.704	0.221	delta like non-canonical Notch ligand 1 [Source:HGNC Symbol;Acc:HGNC:2907]
HYMAI	paternal	0.250293	1.81208e-65	4.25411e-70	0.229	0	hydatidiform mole associated and imprinted [Source:HGNC Symbol;Acc:HGNC:5326]
SLC22A3	maternal	0.291917	3.17702e-51	7.45849e-56	0.432	0.093	solute carrier family 22 member 3 [Source:HGNC Symbol;Acc:HGNC:10967]
MEG8	maternal	0.364956	2.70357e-49	6.34701e-54	0.448	0.111	maternally expressed 8, small nucleolar RNA host gene [Source:HGNC Symbol;Acc:HGNC:14574]
NAA60	maternal	0.200973	3.34181e-46	7.84536e-51	0.236	0.02	N(alpha)-acetyltransferase 60, NatF catalytic subunit [Source:HGNC Symbol;Acc:HGNC:25875]
ERAP2	paternal	0.159032	2.50471e-38	5.88016e-43	0.179	0.01	endoplasmic reticulum aminopeptidase 2 [Source:HGNC Symbol;Acc:HGNC:29499]
KCNQ1OT1	paternal	0.572442	5.66577e-29	1.33012e-33	0.584	0.295	KCNQ1 opposite strand/antisense transcript 1 [Source:HGNC Symbol;Acc:HGNC:6295]
RB1	maternal	0.190679	5.32523e-27	1.25017e-31	0.35	0.103	RB transcriptional corepressor 1 [Source:HGNC Symbol;Acc:HGNC:9884]
PLAGL1	paternal	0.267375	1.14452e-25	2.68691e-30	0.634	0.29	PLAG1 like zinc finger 1 [Source:HGNC Symbol;Acc:HGNC:9046]
UBE3A	maternal	0.244673	9.91281e-23	2.32717e-27	0.664	0.319	ubiquitin protein ligase E3A [Source:HGNC Symbol;Acc:HGNC:12496]
ZDBF2	paternal	0.124346	2.05648e-22	4.82786e-27	0.162	0.024	zinc finger DBF-type containing 2 [Source:HGNC Symbol;Acc:HGNC:29313]
H19	maternal	0.0621245	7.24387e-16	1.7006e-20	0.066	0	H19 imprinted maternally expressed transcript [Source:HGNC Symbol;Acc:HGNC:4713]
ZC3H12C	paternal	0.133316	1.19844e-14	2.8135e-19	0.188	0.05	zinc finger CCCH-type containing 12C [Source:HGNC Symbol;Acc:HGNC:29362]
DNMT1	paternal	0.100835	8.15534e-10	1.91458e-14	0.32	0.141	DNA methyltransferase 1 [Source:HGNC Symbol;Acc:HGNC:2976]
MEG3	maternal	0.290519	1.73617e-09	4.07591e-14	0.911	0.786	maternally expressed 3 [Source:HGNC Symbol;Acc:HGNC:14575]
PEG10	paternal	0.0777642	1.80476e-09	4.23692e-14	0.082	0.013	paternally expressed 10 [Source:HGNC Symbol;Acc:HGNC:14005]
MAGI2	maternal	0.0791325	3.22556e-09	7.57244e-14	0.245	0.096	membrane associated guanylate kinase, WW and PDZ domain containing 2 [Source:HGNC Symbol;Acc:HGNC:18957]
DIRAS3	paternal	0.0626896	3.5775e-08	8.39868e-13	0.073	0.011	DIRAS family GTPase 3 [Source:HGNC Symbol;Acc:HGNC:687]
RTL1	paternal	0.0338515	4.75133e-07	1.11544e-11	0.036	0	retrotransposon Gag like 1 [Source:HGNC Symbol;Acc:HGNC:14665]
INPP5F	paternal	0.0451098	5.23584e-05	1.22919e-09	0.096	0.028	inositol polyphosphate-5-phosphatase F [Source:HGNC Symbol;Acc:HGNC:17054]
IGF2	paternal	-0.535732	0.000941246	2.20971e-08	0.161	0.251	insulin like growth factor 2 [Source:HGNC Symbol;Acc:HGNC:5466]
MAGEL2	paternal	0.0300102	0.00120016	2.81753e-08	0.039	0.005	MAGE family member L2 [Source:HGNC Symbol;Acc:HGNC:6814]
ZNF597	maternal	0.0291663	0.00363683	8.53795e-08	0.038	0.005	zinc finger protein 597 [Source:HGNC Symbol;Acc:HGNC:26573]
SGCE	paternal	0.0590445	0.0351353	8.24851e-07	0.389	0.232	sarcoglycan epsilon [Source:HGNC Symbol;Acc:HGNC:10808]
COPG2	paternal	0.0299367	0.0456395	1.07145e-06	0.112	0.047	coatomer protein complex subunit gamma 2 [Source:HGNC Symbol;Acc:HGNC:2237]
ZIM2	paternal	0.0292788	0.118694	2.78651e-06	0.071	0.024	zinc finger imprinted 2 [Source:HGNC Symbol;Acc:HGNC:12875]
GLIS3	paternal	0.0351686	0.274085	6.43453e-06	0.154	0.077	GLIS family zinc finger 3 [Source:HGNC Symbol;Acc:HGNC:28510]
CRYBG1	paternal	0.000986105	1	0.126009	0.007	0.002	crystallin beta-gamma domain containing 1 [Source:HGNC Symbol;Acc:HGNC:356]
DLGAP2	paternal	0.00538253	1	0.363551	0.007	0.004	DLG associated protein 2 [Source:HGNC Symbol;Acc:HGNC:2906]
FAM50B	paternal	-0.00280553	1	0.00351928	0.132	0.081	family with sequence similarity 50 member B [Source:HGNC Symbol;Acc:HGNC:18789]
GDAP1L1	paternal	-0.00243618	1	0.517542	0.007	0.005	ganglioside induced differentiation associated protein 1 like 1 [Source:HGNC Symbol;Acc:HGNC:4213]
GNAS-AS1	paternal	0.00458446	1	0.151376	0.005	0.002	GNAS antisense RNA 1 [Source:HGNC Symbol;Acc:HGNC:24872]
GPR1	paternal	0.000304752	1	0.549421	0.002	0.001	G protein-coupled receptor 1 [Source:HGNC Symbol;Acc:HGNC:4463]
IGF2-AS	paternal	0.00140276	1	0.0542651	0.007	0.002	IGF2 antisense RNA [Source:HGNC Symbol;Acc:HGNC:14062]
L3MBTL1	paternal	-0.00824994	1	0.138373	0.046	0.031	L3MBTL histone methyl-lysine binding protein 1 [Source:HGNC Symbol;Acc:HGNC:15905]
LIN28B	paternal	-0.00541203	1	0.251596	0	0.002	lin-28 homolog B [Source:HGNC Symbol;Acc:HGNC:32207]
MEST	paternal	-0.0767312	1	0.484756	0.109	0.111	mesoderm specific transcript [Source:HGNC Symbol;Acc:HGNC:7028]
MESTIT1	paternal	0.00326635	1	0.151074	0.005	0.002	MEST intronic transcript 1, antisense RNA [Source:HGNC Symbol;Acc:HGNC:17991]
MIMT1	paternal	-0.00714242	1	0.675804	0.012	0.01	MER1 repeat containing imprinted transcript 1 [Source:HGNC Symbol;Acc:HGNC:33464]
MKRN3	paternal	0.00352125	1	0.172686	0.004	0.001	makorin ring finger protein 3 [Source:HGNC Symbol;Acc:HGNC:7114]
NAP1L5	paternal	-0.0679442	1	0.124047	0.271	0.202	nucleosome assembly protein 1 like 5 [Source:HGNC Symbol;Acc:HGNC:19968]
NDN	paternal	-0.100896	1	0.0101874	0.882	0.812	necdin, MAGE family member [Source:HGNC Symbol;Acc:HGNC:7675]
NNAT	paternal	-0.00762318	1	0.138537	0	0.004	neuronatin [Source:HGNC Symbol;Acc:HGNC:7860]
PEG13	paternal	0.00853619	1	0.00250093	0.007	0	paternally expressed 13 [Source:HGNC Symbol;Acc:HGNC:19969]
RNU5D-1	paternal	0.00696371	1	0.000721896	0.009	0	RNA, U5D small nuclear 1 [Source:HGNC Symbol;Acc:HGNC:10214]
SGK2	paternal	0.00396881	1	0.113932	0.012	0.005	serum/glucocorticoid regulated kinase 2 [Source:HGNC Symbol;Acc:HGNC:13900]
SNURF	paternal	0.000844063	1	0.181469	0.009	0.004	SNRPN upstream reading frame [Source:HGNC Symbol;Acc:HGNC:11171]
VTRNA2-1	paternal	-0.00800619	1	0.251596	0	0.002	vault RNA 2-1 [Source:HGNC Symbol;Acc:HGNC:37054]
WT1	paternal	0.00984746	1	0.00542555	0.018	0.005	WT1 transcription factor [Source:HGNC Symbol;Acc:HGNC:12796]
WT1-AS	paternal	0.000759978	1	0.131173	0.002	0	WT1 antisense RNA [Source:HGNC Symbol;Acc:HGNC:18135]
ZFAT	paternal	0.0120808	1	0.0281093	0.034	0.017	zinc finger and AT-hook domain containing [Source:HGNC Symbol;Acc:HGNC:19899]
ADTRP	maternal	-0.00347984	1	0.251596	0	0.002	androgen dependent TFPI regulating protein [Source:HGNC Symbol;Acc:HGNC:21214]
ANO1	maternal	-0.0202963	1	0.582425	0.016	0.02	anoctamin 1 [Source:HGNC Symbol;Acc:HGNC:21625]
ATP10A	maternal	0.0225628	1	0.00716631	0.112	0.07	ATPase phospholipid transporting 10A (putative) [Source:HGNC Symbol;Acc:HGNC:13542]
ATP5F1EP2	maternal	-0.0645833	1	0.00565142	0.018	0.043	ATP synthase F1 subunit epsilon pseudogene 2 [Source:HGNC Symbol;Acc:HGNC:34026]
CDKN1C	maternal	-0.0121088	1	0.00583329	0.462	0.323	cyclin dependent kinase inhibitor 1C [Source:HGNC Symbol;Acc:HGNC:1786]
DLX5	maternal	0.0151269	1	0.00463222	0.02	0.005	distal-less homeobox 5 [Source:HGNC Symbol;Acc:HGNC:2918]
KCNQ1	maternal	0.00277348	1	0.173117	0.004	0.001	potassium voltage-gated channel subfamily Q member 1 [Source:HGNC Symbol;Acc:HGNC:6294]
KCNQ1DN	maternal	-0.00398839	1	0.251596	0	0.002	KCNQ1 downstream neighbor [Source:HGNC Symbol;Acc:HGNC:13335]
KLF14	maternal	-0.00113535	1	0.508758	0	0.001	Kruppel like factor 14 [Source:HGNC Symbol;Acc:HGNC:23025]
NLRP2	maternal	-0.00107676	1	0.508758	0	0.001	NLR family pyrin domain containing 2 [Source:HGNC Symbol;Acc:HGNC:22948]
NTM	maternal	0.00399073	1	0.151376	0.005	0.002	neurotrimin [Source:HGNC Symbol;Acc:HGNC:17941]
OSBPL5	maternal	-0.000648362	1	0.00180308	0.105	0.059	oxysterol binding protein like 5 [Source:HGNC Symbol;Acc:HGNC:16392]
PHLDA2	maternal	0.0274462	1	3.33642e-05	0.048	0.015	pleckstrin homology like domain family A member 2 [Source:HGNC Symbol;Acc:HGNC:12385]
PPP1R9A	maternal	-0.000933578	1	0.175975	0.012	0.006	protein phosphatase 1 regulatory subunit 9A [Source:HGNC Symbol;Acc:HGNC:14946]
RBP5	maternal	0.00588705	1	0.00948473	0.03	0.013	retinol binding protein 5 [Source:HGNC Symbol;Acc:HGNC:15847]
SLC22A18	maternal	0.0171812	1	0.000100082	0.091	0.042	solute carrier family 22 member 18 [Source:HGNC Symbol;Acc:HGNC:10964]
SLC22A2	maternal	-0.0051294	1	0.461459	0.002	0.004	solute carrier family 22 member 2 [Source:HGNC Symbol;Acc:HGNC:10966]
SMOC1	maternal	-0.0883003	1	0.142197	0.716	0.639	SPARC related modular calcium binding 1 [Source:HGNC Symbol;Acc:HGNC:20318]
SNORD113-1	maternal	0.0088207	1	6.25549e-05	0.012	0	small nucleolar RNA, C/D box 113-1 [Source:HGNC Symbol;Acc:HGNC:32980]
TFPI2	maternal	-0.00520104	1	0.811039	0.005	0.006	tissue factor pathway inhibitor 2 [Source:HGNC Symbol;Acc:HGNC:11761]
TP73	maternal	0.00930727	1	0.000721896	0.009	0	tumor protein p73 [Source:HGNC Symbol;Acc:HGNC:12003]

## Sheet: SRT
geneID	imprinting	avg_logFC	p_val_adj	p_val	pct.iNOA	pct.CTL	description
SNRPN	paternal	1.06035	1.01184e-05	2.37544e-10	0.482	0.223	small nuclear ribonucleoprotein polypeptide N [Source:HGNC Symbol;Acc:HGNC:11164]
INPP5F	paternal	-0.203447	9.44708e-05	2.21783e-09	0	0.172	inositol polyphosphate-5-phosphatase F [Source:HGNC Symbol;Acc:HGNC:17054]
WT1-AS	paternal	-0.219453	0.000841646	1.97588e-08	0	0.153	WT1 antisense RNA [Source:HGNC Symbol;Acc:HGNC:18135]
DNMT1	paternal	-0.16597	0.00519023	1.21848e-07	0.104	0.357	DNA methyltransferase 1 [Source:HGNC Symbol;Acc:HGNC:2976]
PEG10	paternal	1.16413	0.00607781	1.42685e-07	0.415	0.217	paternally expressed 10 [Source:HGNC Symbol;Acc:HGNC:14005]
IGF2	paternal	-0.487583	0.0690028	1.61994e-06	0.026	0.178	insulin like growth factor 2 [Source:HGNC Symbol;Acc:HGNC:5466]
CDKN1C	maternal	-0.153966	0.154447	3.62585e-06	0.047	0.21	cyclin dependent kinase inhibitor 1C [Source:HGNC Symbol;Acc:HGNC:1786]
COPG2	paternal	-0.129677	0.1628	3.82195e-06	0.026	0.172	coatomer protein complex subunit gamma 2 [Source:HGNC Symbol;Acc:HGNC:2237]
ZIM2	paternal	-0.0864816	0.664564	1.56016e-05	0.01	0.121	zinc finger imprinted 2 [Source:HGNC Symbol;Acc:HGNC:12875]
CRYBG1	paternal	-0.0478672	1	0.00627578	0	0.038	crystallin beta-gamma domain containing 1 [Source:HGNC Symbol;Acc:HGNC:356]
DIRAS3	paternal	-0.00306244	1	0.0055608	0.124	0.255	DIRAS family GTPase 3 [Source:HGNC Symbol;Acc:HGNC:687]
DLGAP2	paternal	-0.0360759	1	0.00627578	0	0.038	DLG associated protein 2 [Source:HGNC Symbol;Acc:HGNC:2906]
DLK1	paternal	0.959101	1	0.150848	0.223	0.338	delta like non-canonical Notch ligand 1 [Source:HGNC Symbol;Acc:HGNC:2907]
ERAP2	paternal	-0.0141499	1	0.499831	0.026	0.038	endoplasmic reticulum aminopeptidase 2 [Source:HGNC Symbol;Acc:HGNC:29499]
FAM50B	paternal	0.0980382	1	0.0476843	0.088	0.166	family with sequence similarity 50 member B [Source:HGNC Symbol;Acc:HGNC:18789]
GDAP1L1	paternal	-0.00540248	1	0.27003	0	0.006	ganglioside induced differentiation associated protein 1 like 1 [Source:HGNC Symbol;Acc:HGNC:4213]
GLIS3	paternal	0.0728208	1	0.0402424	0.047	0.108	GLIS family zinc finger 3 [Source:HGNC Symbol;Acc:HGNC:28510]
GNAS-AS1	paternal	-0.0215959	1	0.0261392	0	0.025	GNAS antisense RNA 1 [Source:HGNC Symbol;Acc:HGNC:24872]
GPR1	paternal	0.0656008	1	0.422577	0.016	0.006	G protein-coupled receptor 1 [Source:HGNC Symbol;Acc:HGNC:4463]
HYMAI	paternal	0.138127	1	0.00388435	0.052	0	hydatidiform mole associated and imprinted [Source:HGNC Symbol;Acc:HGNC:5326]
IRAIN	paternal	0.0259326	1	0.889995	0.005	0.006	IGF1R antisense imprinted non-protein coding RNA [Source:HGNC Symbol;Acc:HGNC:50365]
KCNQ1OT1	paternal	0.214455	1	0.000631518	0.181	0.389	KCNQ1 opposite strand/antisense transcript 1 [Source:HGNC Symbol;Acc:HGNC:6295]
L3MBTL1	paternal	-0.0468639	1	0.0248978	0.021	0.07	L3MBTL histone methyl-lysine binding protein 1 [Source:HGNC Symbol;Acc:HGNC:15905]
LIN28B	paternal	-0.0896787	1	9.60708e-05	0	0.076	lin-28 homolog B [Source:HGNC Symbol;Acc:HGNC:32207]
LRRTM1	paternal	0.0305964	1	0.889995	0.005	0.006	leucine rich repeat transmembrane neuronal 1 [Source:HGNC Symbol;Acc:HGNC:19408]
MAGEL2	paternal	0.085719	1	0.0995709	0.031	0.006	MAGE family member L2 [Source:HGNC Symbol;Acc:HGNC:6814]
MEST	paternal	0.0480595	1	0.0163778	0.078	0.166	mesoderm specific transcript [Source:HGNC Symbol;Acc:HGNC:7028]
MIMT1	paternal	-0.0167348	1	0.0837231	0.01	0.038	MER1 repeat containing imprinted transcript 1 [Source:HGNC Symbol;Acc:HGNC:33464]
NAP1L5	paternal	0.205962	1	0.8451	0.135	0.134	nucleosome assembly protein 1 like 5 [Source:HGNC Symbol;Acc:HGNC:19968]
NDN	paternal	0.298631	1	0.632782	0.363	0.503	necdin, MAGE family member [Source:HGNC Symbol;Acc:HGNC:7675]
NNAT	paternal	-0.0505748	1	0.000771866	0	0.057	neuronatin [Source:HGNC Symbol;Acc:HGNC:7860]
PEG3	paternal	0.362284	1	0.106839	0.337	0.522	paternally expressed 3 [Source:HGNC Symbol;Acc:HGNC:8826]
PLAGL1	paternal	0.385474	1	0.721967	0.114	0.108	PLAG1 like zinc finger 1 [Source:HGNC Symbol;Acc:HGNC:9046]
RTL1	paternal	0.0679881	1	0.117974	0.016	0	retrotransposon Gag like 1 [Source:HGNC Symbol;Acc:HGNC:14665]
SGCE	paternal	0.279572	1	0.804587	0.212	0.223	sarcoglycan epsilon [Source:HGNC Symbol;Acc:HGNC:10808]
SGK2	paternal	0.127932	1	0.419247	0.016	0.006	serum/glucocorticoid regulated kinase 2 [Source:HGNC Symbol;Acc:HGNC:13900]
SNURF	paternal	-0.0087845	1	0.117309	0	0.013	SNRPN upstream reading frame [Source:HGNC Symbol;Acc:HGNC:11171]
WT1	paternal	0.526898	1	0.0297927	0.285	0.217	WT1 transcription factor [Source:HGNC Symbol;Acc:HGNC:12796]
ZC3H12C	paternal	0.0365932	1	0.749439	0.052	0.045	zinc finger CCCH-type containing 12C [Source:HGNC Symbol;Acc:HGNC:29362]
ZDBF2	paternal	0.0850145	1	0.283394	0.078	0.115	zinc finger DBF-type containing 2 [Source:HGNC Symbol;Acc:HGNC:29313]
ZFAT	paternal	-0.0654707	1	0.00170979	0.01	0.076	zinc finger and AT-hook domain containing [Source:HGNC Symbol;Acc:HGNC:19899]
ADTRP	maternal	-0.00933312	1	0.117309	0	0.013	androgen dependent TFPI regulating protein [Source:HGNC Symbol;Acc:HGNC:21214]
ANO1	maternal	-0.0422151	1	0.00627578	0	0.038	anoctamin 1 [Source:HGNC Symbol;Acc:HGNC:21625]
ATP10A	maternal	-0.0280991	1	0.0261392	0	0.025	ATPase phospholipid transporting 10A (putative) [Source:HGNC Symbol;Acc:HGNC:13542]
ATP5F1EP2	maternal	-0.00589823	1	3.11747e-05	0.016	0.127	ATP synthase F1 subunit epsilon pseudogene 2 [Source:HGNC Symbol;Acc:HGNC:34026]
CPA4	maternal	-0.0195816	1	0.0545342	0	0.019	carboxypeptidase A4 [Source:HGNC Symbol;Acc:HGNC:15740]
DLX5	maternal	-0.0616279	1	0.00692925	0.005	0.051	distal-less homeobox 5 [Source:HGNC Symbol;Acc:HGNC:2918]
H19	maternal	0.00823729	1	0.202921	0.01	0	H19 imprinted maternally expressed transcript [Source:HGNC Symbol;Acc:HGNC:4713]
KCNQ1	maternal	0.0341119	1	0.516815	0.016	0.025	potassium voltage-gated channel subfamily Q member 1 [Source:HGNC Symbol;Acc:HGNC:6294]
KCNQ1DN	maternal	-0.00248139	1	0.27003	0	0.006	KCNQ1 downstream neighbor [Source:HGNC Symbol;Acc:HGNC:13335]
MAGI2	maternal	0.0180553	1	0.114345	0.016	0.045	membrane associated guanylate kinase, WW and PDZ domain containing 2 [Source:HGNC Symbol;Acc:HGNC:18957]
MEG3	maternal	0.714993	1	0.0461101	0.233	0.376	maternally expressed 3 [Source:HGNC Symbol;Acc:HGNC:14575]
MEG8	maternal	0.464972	1	0.138869	0.104	0.064	maternally expressed 8, small nucleolar RNA host gene [Source:HGNC Symbol;Acc:HGNC:14574]
NAA60	maternal	0.311259	1	0.00989035	0.145	0.064	N(alpha)-acetyltransferase 60, NatF catalytic subunit [Source:HGNC Symbol;Acc:HGNC:25875]
NLRP2	maternal	-0.0750109	1	0.000192452	0	0.07	NLR family pyrin domain containing 2 [Source:HGNC Symbol;Acc:HGNC:22948]
NTM	maternal	0.0176525	1	0.889995	0.005	0.006	neurotrimin [Source:HGNC Symbol;Acc:HGNC:17941]
OSBPL5	maternal	0.055029	1	0.752998	0.031	0.025	oxysterol binding protein like 5 [Source:HGNC Symbol;Acc:HGNC:16392]
PHLDA2	maternal	-0.0976124	1	0.000385369	0	0.064	pleckstrin homology like domain family A member 2 [Source:HGNC Symbol;Acc:HGNC:12385]
PPP1R9A	maternal	0.121512	1	0.00348298	0.067	0.178	protein phosphatase 1 regulatory subunit 9A [Source:HGNC Symbol;Acc:HGNC:14946]
RB1	maternal	0.220027	1	0.0100911	0.187	0.338	RB transcriptional corepressor 1 [Source:HGNC Symbol;Acc:HGNC:9884]
RBP5	maternal	0.0149569	1	0.689783	0.01	0.006	retinol binding protein 5 [Source:HGNC Symbol;Acc:HGNC:15847]
SLC22A18	maternal	-0.0255443	1	0.0237209	0.031	0.089	solute carrier family 22 member 18 [Source:HGNC Symbol;Acc:HGNC:10964]
SLC22A2	maternal	-0.0136645	1	0.0545342	0	0.019	solute carrier family 22 member 2 [Source:HGNC Symbol;Acc:HGNC:10966]
SLC22A3	maternal	0.0223004	1	0.233511	0.041	0.019	solute carrier family 22 member 3 [Source:HGNC Symbol;Acc:HGNC:10967]
SMOC1	maternal	0.0475962	1	0.0207814	0.073	0.159	SPARC related modular calcium binding 1 [Source:HGNC Symbol;Acc:HGNC:20318]
SNORD113-1	maternal	0.0255264	1	0.370156	0.005	0	small nucleolar RNA, C/D box 113-1 [Source:HGNC Symbol;Acc:HGNC:32980]
TFPI2	maternal	-0.0396367	1	0.0545342	0	0.019	tissue factor pathway inhibitor 2 [Source:HGNC Symbol;Acc:HGNC:11761]
TP73	maternal	0.111185	1	0.202921	0.01	0	tumor protein p73 [Source:HGNC Symbol;Acc:HGNC:12003]
UBE3A	maternal	0.254925	1	0.000566484	0.249	0.49	ubiquitin protein ligase E3A [Source:HGNC Symbol;Acc:HGNC:12496]
ZNF597	maternal	0.109976	1	0.816933	0.016	0.019	zinc finger protein 597 [Source:HGNC Symbol;Acc:HGNC:26573]
	maternal
	maternal
	maternal
	maternal

## Sheet: MCR
geneID	imprinting	avg_logFC	p_val_adj	p_val	pct.iNOA	pct.CTL	description
DLK1	paternal	0.693128	3.50473e-25	8.22783e-30	0.296	0.042	delta like non-canonical Notch ligand 1 [Source:HGNC Symbol;Acc:HGNC:2907]
PLAGL1	paternal	0.343984	2.71552e-16	6.37507e-21	0.315	0.079	PLAG1 like zinc finger 1 [Source:HGNC Symbol;Acc:HGNC:9046]
SNRPN	paternal	0.403143	1.62221e-15	3.80837e-20	0.367	0.112	small nuclear ribonucleoprotein polypeptide N [Source:HGNC Symbol;Acc:HGNC:11164]
ZC3H12C	paternal	0.210135	3.22651e-11	7.57467e-16	0.119	0.009	zinc finger CCCH-type containing 12C [Source:HGNC Symbol;Acc:HGNC:29362]
PEG3	paternal	0.28598	5.73074e-10	1.34537e-14	0.126	0.014	paternally expressed 3 [Source:HGNC Symbol;Acc:HGNC:8826]
DIRAS3	paternal	0.188349	3.14762e-08	7.38948e-13	0.067	0	DIRAS family GTPase 3 [Source:HGNC Symbol;Acc:HGNC:687]
RNU5D-1	paternal	0.108606	3.14762e-08	7.38948e-13	0.067	0	RNA, U5D small nuclear 1 [Source:HGNC Symbol;Acc:HGNC:10214]
NDN	paternal	0.205099	4.24839e-08	9.97368e-13	0.152	0.029	necdin, MAGE family member [Source:HGNC Symbol;Acc:HGNC:7675]
ERAP2	paternal	0.203258	6.69174e-08	1.57098e-12	0.215	0.061	endoplasmic reticulum aminopeptidase 2 [Source:HGNC Symbol;Acc:HGNC:29499]
UBE3A	maternal	0.256249	0.000115727	2.71684e-09	0.356	0.167	ubiquitin protein ligase E3A [Source:HGNC Symbol;Acc:HGNC:12496]
NAA60	maternal	0.16152	0.000778714	1.82814e-08	0.144	0.043	N(alpha)-acetyltransferase 60, NatF catalytic subunit [Source:HGNC Symbol;Acc:HGNC:25875]
HYMAI	paternal	0.0408583	0.00431042	1.01193e-07	0.037	0	hydatidiform mole associated and imprinted [Source:HGNC Symbol;Acc:HGNC:5326]
ZNF597	maternal	0.0344646	0.0216847	5.09078e-07	0.048	0.004	zinc finger protein 597 [Source:HGNC Symbol;Acc:HGNC:26573]
KCNQ1	maternal	0.137151	0.39573	9.2903e-06	0.215	0.101	potassium voltage-gated channel subfamily Q member 1 [Source:HGNC Symbol;Acc:HGNC:6294]
COPG2	paternal	-0.0107455	1	0.282716	0.048	0.033	coatomer protein complex subunit gamma 2 [Source:HGNC Symbol;Acc:HGNC:2237]
CRYBG1	paternal	-0.122901	1	0.00237098	0.044	0.101	crystallin beta-gamma domain containing 1 [Source:HGNC Symbol;Acc:HGNC:356]
DLGAP2	paternal	0.0245624	1	0.00627796	0.015	0.001	DLG associated protein 2 [Source:HGNC Symbol;Acc:HGNC:2906]
DNMT1	paternal	0.0413887	1	0.0119173	0.3	0.202	DNA methyltransferase 1 [Source:HGNC Symbol;Acc:HGNC:2976]
FAM50B	paternal	-0.0167579	1	0.166589	0.044	0.026	family with sequence similarity 50 member B [Source:HGNC Symbol;Acc:HGNC:18789]
GLIS3	paternal	0.0317712	1	0.408556	0.019	0.012	GLIS family zinc finger 3 [Source:HGNC Symbol;Acc:HGNC:28510]
GNAS-AS1	paternal	0.0145323	1	0.0177538	0.007	0	GNAS antisense RNA 1 [Source:HGNC Symbol;Acc:HGNC:24872]
GPR1	paternal	0.0339728	1	0.0177538	0.007	0	G protein-coupled receptor 1 [Source:HGNC Symbol;Acc:HGNC:4463]
IGF2	paternal	-0.214581	1	0.00114339	0.007	0.053	insulin like growth factor 2 [Source:HGNC Symbol;Acc:HGNC:5466]
INPP5F	paternal	-0.0177354	1	0.206269	0.063	0.042	inositol polyphosphate-5-phosphatase F [Source:HGNC Symbol;Acc:HGNC:17054]
KCNQ1OT1	paternal	0.180103	1	0.00341971	0.222	0.144	KCNQ1 opposite strand/antisense transcript 1 [Source:HGNC Symbol;Acc:HGNC:6295]
L3MBTL1	paternal	0.0167815	1	0.0330321	0.022	0.007	L3MBTL histone methyl-lysine binding protein 1 [Source:HGNC Symbol;Acc:HGNC:15905]
LIN28B	paternal	-0.00834732	1	0.399603	0	0.003	lin-28 homolog B [Source:HGNC Symbol;Acc:HGNC:32207]
MAGEL2	paternal	0.0150487	1	0.0177538	0.007	0	MAGE family member L2 [Source:HGNC Symbol;Acc:HGNC:6814]
MEST	paternal	0.0275738	1	0.00309996	0.078	0.033	mesoderm specific transcript [Source:HGNC Symbol;Acc:HGNC:7028]
MESTIT1	paternal	0.00763449	1	0.111974	0.007	0.001	MEST intronic transcript 1, antisense RNA [Source:HGNC Symbol;Acc:HGNC:17991]
MIMT1	paternal	-0.00195947	1	0.782741	0.004	0.003	MER1 repeat containing imprinted transcript 1 [Source:HGNC Symbol;Acc:HGNC:33464]
MKRN3	paternal	0.00123517	1	0.446618	0.004	0.001	makorin ring finger protein 3 [Source:HGNC Symbol;Acc:HGNC:7114]
NAP1L5	paternal	0.012273	1	0.00170675	0.022	0.003	nucleosome assembly protein 1 like 5 [Source:HGNC Symbol;Acc:HGNC:19968]
NNAT	paternal	-0.00549522	1	0.552363	0	0.001	neuronatin [Source:HGNC Symbol;Acc:HGNC:7860]
PEG10	paternal	0.0758836	1	0.0059026	0.033	0.009	paternally expressed 10 [Source:HGNC Symbol;Acc:HGNC:14005]
SGCE	paternal	0.0458759	1	0.000692995	0.059	0.018	sarcoglycan epsilon [Source:HGNC Symbol;Acc:HGNC:10808]
SGK2	paternal	0.00579473	1	0.0940465	0.004	0	serum/glucocorticoid regulated kinase 2 [Source:HGNC Symbol;Acc:HGNC:13900]
SNURF	paternal	0.00294536	1	0.111974	0.007	0.001	SNRPN upstream reading frame [Source:HGNC Symbol;Acc:HGNC:11171]
VTRNA2-1	paternal	-0.00379516	1	0.552363	0	0.001	vault RNA 2-1 [Source:HGNC Symbol;Acc:HGNC:37054]
WT1	paternal	0.0301262	1	0.144919	0.019	0.008	WT1 transcription factor [Source:HGNC Symbol;Acc:HGNC:12796]
WT1-AS	paternal	-0.0083045	1	0.399603	0	0.003	WT1 antisense RNA [Source:HGNC Symbol;Acc:HGNC:18135]
ZDBF2	paternal	0.0146985	1	0.00145057	0.03	0.005	zinc finger DBF-type containing 2 [Source:HGNC Symbol;Acc:HGNC:29313]
ZFAT	paternal	-0.00916155	1	0.433239	0.019	0.012	zinc finger and AT-hook domain containing [Source:HGNC Symbol;Acc:HGNC:19899]
ZIM2	paternal	0.00486832	1	0.0177538	0.007	0	zinc finger imprinted 2 [Source:HGNC Symbol;Acc:HGNC:12875]
ADTRP	maternal	-0.00960637	1	0.636147	0.011	0.008	androgen dependent TFPI regulating protein [Source:HGNC Symbol;Acc:HGNC:21214]
ANO1	maternal	-0.0123121	1	0.232674	0	0.005	anoctamin 1 [Source:HGNC Symbol;Acc:HGNC:21625]
ATP10A	maternal	0.022478	1	0.162616	0.026	0.013	ATPase phospholipid transporting 10A (putative) [Source:HGNC Symbol;Acc:HGNC:13542]
ATP5F1EP2	maternal	-0.116438	1	0.00124608	0.015	0.065	ATP synthase F1 subunit epsilon pseudogene 2 [Source:HGNC Symbol;Acc:HGNC:34026]
CDKN1C	maternal	0.084303	1	0.00335921	0.104	0.05	cyclin dependent kinase inhibitor 1C [Source:HGNC Symbol;Acc:HGNC:1786]
DLX5	maternal	-0.00640818	1	0.301707	0	0.004	distal-less homeobox 5 [Source:HGNC Symbol;Acc:HGNC:2918]
H19	maternal	0.0102058	1	0.00366586	0.011	0	H19 imprinted maternally expressed transcript [Source:HGNC Symbol;Acc:HGNC:4713]
MAGI2	maternal	0.0119968	1	0.011686	0.026	0.007	membrane associated guanylate kinase, WW and PDZ domain containing 2 [Source:HGNC Symbol;Acc:HGNC:18957]
MEG3	maternal	0.137366	1	0.00465075	0.111	0.058	maternally expressed 3 [Source:HGNC Symbol;Acc:HGNC:14575]
MEG8	maternal	0.00623731	1	0.163789	0.03	0.016	maternally expressed 8, small nucleolar RNA host gene [Source:HGNC Symbol;Acc:HGNC:14574]
NLRP2	maternal	-0.00829213	1	0.399603	0	0.003	NLR family pyrin domain containing 2 [Source:HGNC Symbol;Acc:HGNC:22948]
NTM	maternal	-0.00244821	1	0.552363	0	0.001	neurotrimin [Source:HGNC Symbol;Acc:HGNC:17941]
OSBPL5	maternal	0.0161634	1	0.00122128	0.033	0.007	oxysterol binding protein like 5 [Source:HGNC Symbol;Acc:HGNC:16392]
PHLDA2	maternal	-0.140961	1	0.0079787	0.022	0.063	pleckstrin homology like domain family A member 2 [Source:HGNC Symbol;Acc:HGNC:12385]
PPP1R9A	maternal	0.0283086	1	0.10258	0.022	0.009	protein phosphatase 1 regulatory subunit 9A [Source:HGNC Symbol;Acc:HGNC:14946]
RB1	maternal	0.15625	1	0.00041867	0.626	0.46	RB transcriptional corepressor 1 [Source:HGNC Symbol;Acc:HGNC:9884]
RBP5	maternal	0.00204777	1	0.446618	0.004	0.001	retinol binding protein 5 [Source:HGNC Symbol;Acc:HGNC:15847]
SLC22A18	maternal	0.0359658	1	0.0162739	0.133	0.079	solute carrier family 22 member 18 [Source:HGNC Symbol;Acc:HGNC:10964]
SLC22A3	maternal	0.0134025	1	0.00146643	0.019	0.001	solute carrier family 22 member 3 [Source:HGNC Symbol;Acc:HGNC:10967]
SMOC1	maternal	0.00936303	1	0.0579639	0.033	0.014	SPARC related modular calcium binding 1 [Source:HGNC Symbol;Acc:HGNC:20318]
TFPI2	maternal	0.0412536	1	0.00612865	0.015	0.001	tissue factor pathway inhibitor 2 [Source:HGNC Symbol;Acc:HGNC:11761]
TP73	maternal	0.00538811	1	0.111974	0.007	0.001	tumor protein p73 [Source:HGNC Symbol;Acc:HGNC:12003]

## Sheet: END
geneID	imprinting	avg_logFC	p_val_adj	p_val	pct.iNOA	pct.CTL	description
SGCE	paternal	0.545123	2.88505e-09	6.77305e-14	0.161	0.016	sarcoglycan epsilon [Source:HGNC Symbol;Acc:HGNC:10808]
IGF2	paternal	-0.796456	1.39687e-07	3.27935e-12	0.177	0.646	insulin like growth factor 2 [Source:HGNC Symbol;Acc:HGNC:5466]
GPR1	paternal	0.174626	4.95345e-05	1.16289e-09	0.032	0	G protein-coupled receptor 1 [Source:HGNC Symbol;Acc:HGNC:4463]
DLK1	paternal	0.828113	0.00929026	2.18102e-07	0.21	0.052	delta like non-canonical Notch ligand 1 [Source:HGNC Symbol;Acc:HGNC:2907]
COPG2	paternal	-0.0172211	1	0.982758	0.032	0.031	coatomer protein complex subunit gamma 2 [Source:HGNC Symbol;Acc:HGNC:2237]
CRYBG1	paternal	-0.124862	1	0.0213593	0	0.079	crystallin beta-gamma domain containing 1 [Source:HGNC Symbol;Acc:HGNC:356]
DIRAS3	paternal	-0.00348929	1	0.20203	0.016	0.004	DIRAS family GTPase 3 [Source:HGNC Symbol;Acc:HGNC:687]
DLGAP2	paternal	-0.00433865	1	0.688652	0	0.003	DLG associated protein 2 [Source:HGNC Symbol;Acc:HGNC:2906]
DNMT1	paternal	-0.0842142	1	0.340339	0.145	0.192	DNA methyltransferase 1 [Source:HGNC Symbol;Acc:HGNC:2976]
ERAP2	paternal	0.196533	1	0.00128319	0.177	0.067	endoplasmic reticulum aminopeptidase 2 [Source:HGNC Symbol;Acc:HGNC:29499]
FAM50B	paternal	-0.0177304	1	0.3403	0.065	0.1	family with sequence similarity 50 member B [Source:HGNC Symbol;Acc:HGNC:18789]
GDAP1L1	paternal	-0.00321746	1	0.819144	0	0.001	ganglioside induced differentiation associated protein 1 like 1 [Source:HGNC Symbol;Acc:HGNC:4213]
GLIS3	paternal	0.0148628	1	0.990028	0.048	0.049	GLIS family zinc finger 3 [Source:HGNC Symbol;Acc:HGNC:28510]
IGF2-AS	paternal	-0.0105276	1	0.603879	0	0.004	IGF2 antisense RNA [Source:HGNC Symbol;Acc:HGNC:14062]
INPP5F	paternal	0.103284	1	0.0177034	0.097	0.037	inositol polyphosphate-5-phosphatase F [Source:HGNC Symbol;Acc:HGNC:17054]
KCNQ1OT1	paternal	-0.176065	1	0.0416554	0.194	0.302	KCNQ1 opposite strand/antisense transcript 1 [Source:HGNC Symbol;Acc:HGNC:6295]
L3MBTL1	paternal	-0.03563	1	0.213923	0	0.024	L3MBTL histone methyl-lysine binding protein 1 [Source:HGNC Symbol;Acc:HGNC:15905]
LIN28B	paternal	-0.00526347	1	0.688652	0	0.003	lin-28 homolog B [Source:HGNC Symbol;Acc:HGNC:32207]
LRRTM1	paternal	0.105675	1	0.0704637	0.016	0.003	leucine rich repeat transmembrane neuronal 1 [Source:HGNC Symbol;Acc:HGNC:19408]
MAGEL2	paternal	-0.000403682	1	0.819144	0	0.001	MAGE family member L2 [Source:HGNC Symbol;Acc:HGNC:6814]
MEST	paternal	-0.0183168	1	0.852953	0.016	0.019	mesoderm specific transcript [Source:HGNC Symbol;Acc:HGNC:7028]
MESTIT1	paternal	-0.0008881	1	0.819144	0	0.001	MEST intronic transcript 1, antisense RNA [Source:HGNC Symbol;Acc:HGNC:17991]
MIMT1	paternal	-0.00533827	1	0.603879	0	0.004	MER1 repeat containing imprinted transcript 1 [Source:HGNC Symbol;Acc:HGNC:33464]
MKRN3	paternal	-0.000250928	1	0.819144	0	0.001	makorin ring finger protein 3 [Source:HGNC Symbol;Acc:HGNC:7114]
NAP1L5	paternal	0.0464844	1	0.193347	0.097	0.056	nucleosome assembly protein 1 like 5 [Source:HGNC Symbol;Acc:HGNC:19968]
NDN	paternal	0.149266	1	0.553044	0.097	0.078	necdin, MAGE family member [Source:HGNC Symbol;Acc:HGNC:7675]
NNAT	paternal	-0.0166823	1	0.365827	0	0.013	neuronatin [Source:HGNC Symbol;Acc:HGNC:7860]
PEG10	paternal	0.096865	1	0.382645	0.032	0.017	paternally expressed 10 [Source:HGNC Symbol;Acc:HGNC:14005]
PEG3	paternal	0.178292	1	0.0249059	0.065	0.021	paternally expressed 3 [Source:HGNC Symbol;Acc:HGNC:8826]
PLAGL1	paternal	0.031026	1	0.546921	0.032	0.021	PLAG1 like zinc finger 1 [Source:HGNC Symbol;Acc:HGNC:9046]
SNRPN	paternal	0.576293	1	3.89059e-05	0.355	0.152	small nuclear ribonucleoprotein polypeptide N [Source:HGNC Symbol;Acc:HGNC:11164]
SNURF	paternal	-0.0069512	1	0.538578	0	0.006	SNRPN upstream reading frame [Source:HGNC Symbol;Acc:HGNC:11171]
VTRNA2-1	paternal	-0.00249927	1	0.744319	0	0.002	vault RNA 2-1 [Source:HGNC Symbol;Acc:HGNC:37054]
WT1	paternal	-0.163885	1	0.0346476	0.355	0.516	WT1 transcription factor [Source:HGNC Symbol;Acc:HGNC:12796]
WT1-AS	paternal	-0.31973	1	7.50072e-05	0.032	0.264	WT1 antisense RNA [Source:HGNC Symbol;Acc:HGNC:18135]
ZC3H12C	paternal	0.139344	1	0.000233416	0.145	0.042	zinc finger CCCH-type containing 12C [Source:HGNC Symbol;Acc:HGNC:29362]
ZDBF2	paternal	0.125267	1	0.00232378	0.065	0.014	zinc finger DBF-type containing 2 [Source:HGNC Symbol;Acc:HGNC:29313]
ZFAT	paternal	0.110661	1	0.0214162	0.065	0.02	zinc finger and AT-hook domain containing [Source:HGNC Symbol;Acc:HGNC:19899]
ZIM2	paternal	-0.00579519	1	0.744319	0	0.002	zinc finger imprinted 2 [Source:HGNC Symbol;Acc:HGNC:12875]
ADTRP	maternal	-0.00485871	1	0.688652	0	0.003	androgen dependent TFPI regulating protein [Source:HGNC Symbol;Acc:HGNC:21214]
ANO1	maternal	-0.0133571	1	0.419307	0	0.01	anoctamin 1 [Source:HGNC Symbol;Acc:HGNC:21625]
ATP10A	maternal	0.0915405	1	0.129471	0.016	0.003	ATPase phospholipid transporting 10A (putative) [Source:HGNC Symbol;Acc:HGNC:13542]
ATP5F1EP2	maternal	-0.057018	1	0.0839253	0	0.046	ATP synthase F1 subunit epsilon pseudogene 2 [Source:HGNC Symbol;Acc:HGNC:34026]
CDKN1C	maternal	0.0976018	1	0.0588474	0.161	0.307	cyclin dependent kinase inhibitor 1C [Source:HGNC Symbol;Acc:HGNC:1786]
DLX5	maternal	-0.00431164	1	0.56943	0	0.005	distal-less homeobox 5 [Source:HGNC Symbol;Acc:HGNC:2918]
KCNQ1	maternal	-0.0260321	1	0.321176	0	0.016	potassium voltage-gated channel subfamily Q member 1 [Source:HGNC Symbol;Acc:HGNC:6294]
KCNQ1DN	maternal	-0.000878263	1	0.744319	0	0.002	KCNQ1 downstream neighbor [Source:HGNC Symbol;Acc:HGNC:13335]
MAGI2	maternal	-0.0425497	1	0.176313	0	0.029	membrane associated guanylate kinase, WW and PDZ domain containing 2 [Source:HGNC Symbol;Acc:HGNC:18957]
MEG3	maternal	-0.159541	1	0.0543776	0	0.057	maternally expressed 3 [Source:HGNC Symbol;Acc:HGNC:14575]
MEG8	maternal	-0.026517	1	0.250708	0	0.021	maternally expressed 8, small nucleolar RNA host gene [Source:HGNC Symbol;Acc:HGNC:14574]
NAA60	maternal	0.246486	1	0.0260723	0.113	0.05	N(alpha)-acetyltransferase 60, NatF catalytic subunit [Source:HGNC Symbol;Acc:HGNC:25875]
NLRP2	maternal	-0.0120899	1	0.56943	0	0.005	NLR family pyrin domain containing 2 [Source:HGNC Symbol;Acc:HGNC:22948]
OSBPL5	maternal	0.0511734	1	0.467654	0.129	0.101	oxysterol binding protein like 5 [Source:HGNC Symbol;Acc:HGNC:16392]
PHLDA2	maternal	0.136897	1	0.721435	0.016	0.011	pleckstrin homology like domain family A member 2 [Source:HGNC Symbol;Acc:HGNC:12385]
PPP1R9A	maternal	0.0988691	1	0.11731	0.032	0.01	protein phosphatase 1 regulatory subunit 9A [Source:HGNC Symbol;Acc:HGNC:14946]
RB1	maternal	0.0591256	1	0.248088	0.258	0.191	RB transcriptional corepressor 1 [Source:HGNC Symbol;Acc:HGNC:9884]
RBP5	maternal	0.230398	1	0.201525	0.081	0.141	retinol binding protein 5 [Source:HGNC Symbol;Acc:HGNC:15847]
SLC22A18	maternal	-0.0139503	1	0.439626	0	0.01	solute carrier family 22 member 18 [Source:HGNC Symbol;Acc:HGNC:10964]
SLC22A3	maternal	-0.00638058	1	0.603879	0	0.004	solute carrier family 22 member 3 [Source:HGNC Symbol;Acc:HGNC:10967]
SMOC1	maternal	0.138509	1	0.113127	0.032	0.01	SPARC related modular calcium binding 1 [Source:HGNC Symbol;Acc:HGNC:20318]
TFPI2	maternal	0.0666732	1	0.429072	0.065	0.043	tissue factor pathway inhibitor 2 [Source:HGNC Symbol;Acc:HGNC:11761]
TP73	maternal	-0.00228309	1	0.819144	0	0.001	tumor protein p73 [Source:HGNC Symbol;Acc:HGNC:12003]
UBE3A	maternal	0.238846	1	0.219587	0.355	0.28	ubiquitin protein ligase E3A [Source:HGNC Symbol;Acc:HGNC:12496]
ZNF597	maternal	0.0475693	1	0.279218	0.032	0.015	zinc finger protein 597 [Source:HGNC Symbol;Acc:HGNC:26573]

## Sheet: STRO
geneID	imprinting	avg_logFC	p_val_adj	p_val	pct.iNOA	pct.CTL	description
SNRPN	paternal	0.712016	2.33593e-26	5.48392e-31	0.569	0.038	small nuclear ribonucleoprotein polypeptide N [Source:HGNC Symbol;Acc:HGNC:11164]
RB1	maternal	0.346323	3.29525e-06	7.73605e-11	0.394	0.088	RB transcriptional corepressor 1 [Source:HGNC Symbol;Acc:HGNC:9884]
DLK1	paternal	1.26886	6.23574e-06	1.46393e-10	0.376	0.099	delta like non-canonical Notch ligand 1 [Source:HGNC Symbol;Acc:HGNC:2907]
NAA60	maternal	0.155183	0.00109461	2.56974e-08	0.156	0.011	N(alpha)-acetyltransferase 60, NatF catalytic subunit [Source:HGNC Symbol;Acc:HGNC:25875]
SGCE	paternal	0.35857	0.00236866	5.56077e-08	0.596	0.252	sarcoglycan epsilon [Source:HGNC Symbol;Acc:HGNC:10808]
MEG3	maternal	0.809946	0.00453577	1.06484e-07	0.376	0.141	maternally expressed 3 [Source:HGNC Symbol;Acc:HGNC:14575]
ERAP2	paternal	0.178891	0.00491688	1.1543e-07	0.119	0.004	endoplasmic reticulum aminopeptidase 2 [Source:HGNC Symbol;Acc:HGNC:29499]
PHLDA2	maternal	-0.877418	0.0789086	1.85249e-06	0.257	0.439	pleckstrin homology like domain family A member 2 [Source:HGNC Symbol;Acc:HGNC:12385]
COPG2	paternal	0.12318	0.0818715	1.92205e-06	0.156	0.023	coatomer protein complex subunit gamma 2 [Source:HGNC Symbol;Acc:HGNC:2237]
HYMAI	paternal	0.141288	0.110936	2.60437e-06	0.083	0	hydatidiform mole associated and imprinted [Source:HGNC Symbol;Acc:HGNC:5326]
MEST	paternal	0.230574	0.178129	4.18183e-06	0.147	0.023	mesoderm specific transcript [Source:HGNC Symbol;Acc:HGNC:7028]
MEG8	maternal	0.210223	0.204237	4.79474e-06	0.147	0.023	maternally expressed 8, small nucleolar RNA host gene [Source:HGNC Symbol;Acc:HGNC:14574]
PLAGL1	paternal	0.181177	0.583036	1.36876e-05	0.239	0.069	PLAG1 like zinc finger 1 [Source:HGNC Symbol;Acc:HGNC:9046]
DLX5	maternal	0.242153	1	9.62928e-05	0.193	0.057	distal-less homeobox 5 [Source:HGNC Symbol;Acc:HGNC:2918]
PEG3	paternal	0.114692	1	0.000238018	0.229	0.08	paternally expressed 3 [Source:HGNC Symbol;Acc:HGNC:8826]
NTM	maternal	0.329465	1	0.000932716	0.055	0.004	neurotrimin [Source:HGNC Symbol;Acc:HGNC:17941]
RBP5	maternal	0.10564	1	0.000994654	0.055	0.004	retinol binding protein 5 [Source:HGNC Symbol;Acc:HGNC:15847]
ANO1	maternal	0.245868	1	0.00103048	0.385	0.198	anoctamin 1 [Source:HGNC Symbol;Acc:HGNC:21625]
LRRTM1	paternal	-0.329567	1	0.00346375	0.055	0.168	leucine rich repeat transmembrane neuronal 1 [Source:HGNC Symbol;Acc:HGNC:19408]
DNMT1	paternal	0.13383	1	0.00421303	0.239	0.107	DNA methyltransferase 1 [Source:HGNC Symbol;Acc:HGNC:2976]
IGF2	paternal	-0.530803	1	0.00714966	0.046	0.137	insulin like growth factor 2 [Source:HGNC Symbol;Acc:HGNC:5466]
H19	maternal	0.0194868	1	0.00716305	0.028	0	H19 imprinted maternally expressed transcript [Source:HGNC Symbol;Acc:HGNC:4713]
PEG10	paternal	0.0620953	1	0.00728974	0.174	0.073	paternally expressed 10 [Source:HGNC Symbol;Acc:HGNC:14005]
SLC22A3	maternal	0.0196589	1	0.00806955	0.193	0.084	solute carrier family 22 member 3 [Source:HGNC Symbol;Acc:HGNC:10967]
ZDBF2	paternal	0.0708535	1	0.0121444	0.101	0.034	zinc finger DBF-type containing 2 [Source:HGNC Symbol;Acc:HGNC:29313]
TFPI2	maternal	0.0586577	1	0.0121969	0.037	0.004	tissue factor pathway inhibitor 2 [Source:HGNC Symbol;Acc:HGNC:11761]
PPP1R9A	maternal	0.155051	1	0.024388	0.092	0.034	protein phosphatase 1 regulatory subunit 9A [Source:HGNC Symbol;Acc:HGNC:14946]
KCNQ1OT1	paternal	0.192941	1	0.0345858	0.211	0.118	KCNQ1 opposite strand/antisense transcript 1 [Source:HGNC Symbol;Acc:HGNC:6295]
NDN	paternal	0.100278	1	0.0431386	0.716	0.469	necdin, MAGE family member [Source:HGNC Symbol;Acc:HGNC:7675]
OSBPL5	maternal	-0.0444763	1	0.0941578	0.101	0.05	oxysterol binding protein like 5 [Source:HGNC Symbol;Acc:HGNC:16392]
INPP5F	paternal	-0.0160416	1	0.0989645	0.064	0.027	inositol polyphosphate-5-phosphatase F [Source:HGNC Symbol;Acc:HGNC:17054]
CDKN1C	maternal	-0.0559396	1	0.106061	0.229	0.137	cyclin dependent kinase inhibitor 1C [Source:HGNC Symbol;Acc:HGNC:1786]
ZC3H12C	paternal	0.0190313	1	0.109394	0.037	0.011	zinc finger CCCH-type containing 12C [Source:HGNC Symbol;Acc:HGNC:29362]
SMOC1	maternal	0.02417	1	0.119052	0.055	0.023	SPARC related modular calcium binding 1 [Source:HGNC Symbol;Acc:HGNC:20318]
MKRN3	paternal	0.00960983	1	0.122477	0.009	0	makorin ring finger protein 3 [Source:HGNC Symbol;Acc:HGNC:7114]
RTL1	paternal	0.0050901	1	0.122477	0.009	0	retrotransposon Gag like 1 [Source:HGNC Symbol;Acc:HGNC:14665]
ZIM2	paternal	0.00653589	1	0.122477	0.009	0	zinc finger imprinted 2 [Source:HGNC Symbol;Acc:HGNC:12875]
ZNF597	maternal	0.0136012	1	0.134138	0.028	0.008	zinc finger protein 597 [Source:HGNC Symbol;Acc:HGNC:26573]
ZFAT	paternal	-0.00350413	1	0.135526	0.028	0.008	zinc finger and AT-hook domain containing [Source:HGNC Symbol;Acc:HGNC:19899]
WT1-AS	paternal	-0.0455067	1	0.196262	0	0.015	WT1 antisense RNA [Source:HGNC Symbol;Acc:HGNC:18135]
MAGI2	maternal	-0.0318766	1	0.23849	0.101	0.061	membrane associated guanylate kinase, WW and PDZ domain containing 2 [Source:HGNC Symbol;Acc:HGNC:18957]
LIN28B	paternal	-0.0356926	1	0.26409	0	0.011	lin-28 homolog B [Source:HGNC Symbol;Acc:HGNC:32207]
SLC22A2	maternal	-0.029422	1	0.26409	0	0.011	solute carrier family 22 member 2 [Source:HGNC Symbol;Acc:HGNC:10966]
DIRAS3	paternal	-0.0158571	1	0.274811	0.028	0.011	DIRAS family GTPase 3 [Source:HGNC Symbol;Acc:HGNC:687]
ATP5F1EP2	maternal	-0.0868011	1	0.310428	0.018	0.038	ATP synthase F1 subunit epsilon pseudogene 2 [Source:HGNC Symbol;Acc:HGNC:34026]
MAGEL2	paternal	-0.0162387	1	0.363236	0	0.008	MAGE family member L2 [Source:HGNC Symbol;Acc:HGNC:6814]
NNAT	paternal	-0.0144363	1	0.363236	0	0.008	neuronatin [Source:HGNC Symbol;Acc:HGNC:7860]
ADTRP	maternal	-0.0258676	1	0.363236	0	0.008	androgen dependent TFPI regulating protein [Source:HGNC Symbol;Acc:HGNC:21214]
ATP10A	maternal	-0.0711006	1	0.378459	0.11	0.076	ATPase phospholipid transporting 10A (putative) [Source:HGNC Symbol;Acc:HGNC:13542]
GLIS3	paternal	0.00234582	1	0.468154	0.037	0.023	GLIS family zinc finger 3 [Source:HGNC Symbol;Acc:HGNC:28510]
CRYBG1	paternal	-0.00265459	1	0.522766	0	0.004	crystallin beta-gamma domain containing 1 [Source:HGNC Symbol;Acc:HGNC:356]
IGF2-AS	paternal	-0.00367669	1	0.522766	0	0.004	IGF2 antisense RNA [Source:HGNC Symbol;Acc:HGNC:14062]
VTRNA2-1	paternal	-0.00545251	1	0.522766	0	0.004	vault RNA 2-1 [Source:HGNC Symbol;Acc:HGNC:37054]
KCNQ1	maternal	-0.00298582	1	0.522766	0	0.004	potassium voltage-gated channel subfamily Q member 1 [Source:HGNC Symbol;Acc:HGNC:6294]
KCNQ1DN	maternal	-0.017208	1	0.522766	0	0.004	KCNQ1 downstream neighbor [Source:HGNC Symbol;Acc:HGNC:13335]
MIMT1	paternal	0.00554808	1	0.526943	0.009	0.004	MER1 repeat containing imprinted transcript 1 [Source:HGNC Symbol;Acc:HGNC:33464]
SLC22A18	maternal	-0.0932036	1	0.545647	0.037	0.05	solute carrier family 22 member 18 [Source:HGNC Symbol;Acc:HGNC:10964]
FAM50B	paternal	-0.061117	1	0.548593	0.092	0.069	family with sequence similarity 50 member B [Source:HGNC Symbol;Acc:HGNC:18789]
L3MBTL1	paternal	-0.00928201	1	0.625632	0.028	0.019	L3MBTL histone methyl-lysine binding protein 1 [Source:HGNC Symbol;Acc:HGNC:15905]
WT1	paternal	-0.0179259	1	0.953251	0.018	0.019	WT1 transcription factor [Source:HGNC Symbol;Acc:HGNC:12796]
UBE3A	maternal	-0.10852	1	0.953296	0.394	0.317	ubiquitin protein ligase E3A [Source:HGNC Symbol;Acc:HGNC:12496]
NAP1L5	paternal	-0.144885	1	0.957314	0.11	0.099	nucleosome assembly protein 1 like 5 [Source:HGNC Symbol;Acc:HGNC:19968]

## Sheet: UND
geneID	imprinting	avg_logFC	p_val_adj	p_val	pct.iNOA	pct.CTL	description
IGF2	paternal	-2.26642	0.158987	3.73243e-06	0.391	0.829	insulin like growth factor 2 [Source:HGNC Symbol;Acc:HGNC:5466]
NDN	paternal	0.924517	0.217915	5.11585e-06	0.913	0.457	necdin, MAGE family member [Source:HGNC Symbol;Acc:HGNC:7675]
COPG2	paternal	0.12498	1	0.0119144	0.174	0	coatomer protein complex subunit gamma 2 [Source:HGNC Symbol;Acc:HGNC:2237]
CRYBG1	paternal	-0.0844723	1	0.257931	0	0.057	crystallin beta-gamma domain containing 1 [Source:HGNC Symbol;Acc:HGNC:356]
DLGAP2	paternal	-0.0334597	1	0.438104	0	0.029	DLG associated protein 2 [Source:HGNC Symbol;Acc:HGNC:2906]
DLK1	paternal	0.862916	1	0.0166662	0.783	0.543	delta like non-canonical Notch ligand 1 [Source:HGNC Symbol;Acc:HGNC:2907]
DNMT1	paternal	-0.11134	1	0.566966	0.174	0.229	DNA methyltransferase 1 [Source:HGNC Symbol;Acc:HGNC:2976]
ERAP2	paternal	0.191755	1	0.0114658	0.261	0.029	endoplasmic reticulum aminopeptidase 2 [Source:HGNC Symbol;Acc:HGNC:29499]
FAM50B	paternal	0.0787298	1	0.625223	0.087	0.057	family with sequence similarity 50 member B [Source:HGNC Symbol;Acc:HGNC:18789]
GDAP1L1	paternal	-0.0786821	1	0.257931	0	0.057	ganglioside induced differentiation associated protein 1 like 1 [Source:HGNC Symbol;Acc:HGNC:4213]
GLIS3	paternal	0.026148	1	0.630415	0.13	0.086	GLIS family zinc finger 3 [Source:HGNC Symbol;Acc:HGNC:28510]
HYMAI	paternal	0.314741	1	0.000610117	0.304	0	hydatidiform mole associated and imprinted [Source:HGNC Symbol;Acc:HGNC:5326]
INPP5F	paternal	-0.0839952	1	0.0997031	0	0.114	inositol polyphosphate-5-phosphatase F [Source:HGNC Symbol;Acc:HGNC:17054]
KCNQ1OT1	paternal	0.401523	1	0.0945789	0.565	0.343	KCNQ1 opposite strand/antisense transcript 1 [Source:HGNC Symbol;Acc:HGNC:6295]
L3MBTL1	paternal	-0.0100665	1	0.438104	0	0.029	L3MBTL histone methyl-lysine binding protein 1 [Source:HGNC Symbol;Acc:HGNC:15905]
MAGEL2	paternal	0.0206387	1	0.801506	0.043	0.029	MAGE family member L2 [Source:HGNC Symbol;Acc:HGNC:6814]
MEST	paternal	0.117046	1	0.546035	0.13	0.2	mesoderm specific transcript [Source:HGNC Symbol;Acc:HGNC:7028]
MIMT1	paternal	-0.0541091	1	0.257931	0	0.057	MER1 repeat containing imprinted transcript 1 [Source:HGNC Symbol;Acc:HGNC:33464]
NAP1L5	paternal	0.219874	1	0.0119144	0.174	0	nucleosome assembly protein 1 like 5 [Source:HGNC Symbol;Acc:HGNC:19968]
NNAT	paternal	-0.164065	1	0.0394089	0	0.171	neuronatin [Source:HGNC Symbol;Acc:HGNC:7860]
PEG10	paternal	0.372683	1	0.00167533	0.261	0	paternally expressed 10 [Source:HGNC Symbol;Acc:HGNC:14005]
PEG3	paternal	0.833474	1	0.00335038	0.565	0.257	paternally expressed 3 [Source:HGNC Symbol;Acc:HGNC:8826]
PLAGL1	paternal	0.399395	1	0.044849	0.565	0.343	PLAG1 like zinc finger 1 [Source:HGNC Symbol;Acc:HGNC:9046]
RNU5D-1	paternal	0.0418186	1	0.230784	0.043	0	RNA, U5D small nuclear 1 [Source:HGNC Symbol;Acc:HGNC:10214]
SGCE	paternal	0.539723	1	0.00781631	0.565	0.229	sarcoglycan epsilon [Source:HGNC Symbol;Acc:HGNC:10808]
SNRPN	paternal	0.100926	1	0.208195	0.609	0.4	small nuclear ribonucleoprotein polypeptide N [Source:HGNC Symbol;Acc:HGNC:11164]
WT1	paternal	-0.0437486	1	0.438104	0	0.029	WT1 transcription factor [Source:HGNC Symbol;Acc:HGNC:12796]
ZC3H12C	paternal	0.0474336	1	0.212709	0.217	0.086	zinc finger CCCH-type containing 12C [Source:HGNC Symbol;Acc:HGNC:29362]
ZDBF2	paternal	0.163808	1	0.0678651	0.217	0.057	zinc finger DBF-type containing 2 [Source:HGNC Symbol;Acc:HGNC:29313]
ZFAT	paternal	-0.0141215	1	0.438104	0	0.029	zinc finger and AT-hook domain containing [Source:HGNC Symbol;Acc:HGNC:19899]
ZIM2	paternal	-0.0517787	1	0.0997031	0	0.114	zinc finger imprinted 2 [Source:HGNC Symbol;Acc:HGNC:12875]
ADTRP	maternal	-0.502775	1	0.00202088	0	0.343	androgen dependent TFPI regulating protein [Source:HGNC Symbol;Acc:HGNC:21214]
ANO1	maternal	-0.130348	1	0.0627377	0	0.143	anoctamin 1 [Source:HGNC Symbol;Acc:HGNC:21625]
ATP10A	maternal	-0.11212	1	0.0997031	0	0.114	ATPase phospholipid transporting 10A (putative) [Source:HGNC Symbol;Acc:HGNC:13542]
ATP5F1EP2	maternal	-0.0323701	1	0.801506	0.043	0.029	ATP synthase F1 subunit epsilon pseudogene 2 [Source:HGNC Symbol;Acc:HGNC:34026]
CDKN1C	maternal	-0.087069	1	0.527773	0.348	0.457	cyclin dependent kinase inhibitor 1C [Source:HGNC Symbol;Acc:HGNC:1786]
H19	maternal	0.0706569	1	0.0828022	0.087	0	H19 imprinted maternally expressed transcript [Source:HGNC Symbol;Acc:HGNC:4713]
KCNQ1DN	maternal	-0.143233	1	0.0997031	0	0.114	KCNQ1 downstream neighbor [Source:HGNC Symbol;Acc:HGNC:13335]
KLF14	maternal	-0.00642304	1	0.438104	0	0.029	Kruppel like factor 14 [Source:HGNC Symbol;Acc:HGNC:23025]
MAGI2	maternal	0.0996895	1	0.204871	0.261	0.114	membrane associated guanylate kinase, WW and PDZ domain containing 2 [Source:HGNC Symbol;Acc:HGNC:18957]
MEG3	maternal	0.401934	1	0.0111643	0.957	0.829	maternally expressed 3 [Source:HGNC Symbol;Acc:HGNC:14575]
MEG8	maternal	0.562088	1	0.00348779	0.696	0.257	maternally expressed 8, small nucleolar RNA host gene [Source:HGNC Symbol;Acc:HGNC:14574]
NAA60	maternal	0.0258448	1	0.840076	0.174	0.143	N(alpha)-acetyltransferase 60, NatF catalytic subunit [Source:HGNC Symbol;Acc:HGNC:25875]
NLRP2	maternal	-0.059451	1	0.257931	0	0.057	NLR family pyrin domain containing 2 [Source:HGNC Symbol;Acc:HGNC:22948]
OSBPL5	maternal	0.0712871	1	0.171234	0.174	0.057	oxysterol binding protein like 5 [Source:HGNC Symbol;Acc:HGNC:16392]
PHLDA2	maternal	0.118904	1	0.0828022	0.087	0	pleckstrin homology like domain family A member 2 [Source:HGNC Symbol;Acc:HGNC:12385]
PPP1R9A	maternal	-0.016996	1	0.562645	0.043	0.086	protein phosphatase 1 regulatory subunit 9A [Source:HGNC Symbol;Acc:HGNC:14946]
RB1	maternal	0.140773	1	0.226943	0.261	0.143	RB transcriptional corepressor 1 [Source:HGNC Symbol;Acc:HGNC:9884]
RBP5	maternal	0.0202894	1	0.762897	0.043	0.029	retinol binding protein 5 [Source:HGNC Symbol;Acc:HGNC:15847]
SLC22A18	maternal	-0.552258	1	0.000980861	0.087	0.486	solute carrier family 22 member 18 [Source:HGNC Symbol;Acc:HGNC:10964]
SLC22A3	maternal	0.315428	1	0.00145592	0.391	0.057	solute carrier family 22 member 3 [Source:HGNC Symbol;Acc:HGNC:10967]
SMOC1	maternal	0.038539	1	0.631963	0.261	0.2	SPARC related modular calcium binding 1 [Source:HGNC Symbol;Acc:HGNC:20318]
TP73	maternal	-0.0247838	1	0.438104	0	0.029	tumor protein p73 [Source:HGNC Symbol;Acc:HGNC:12003]
UBE3A	maternal	0.315719	1	0.0551006	0.565	0.343	ubiquitin protein ligase E3A [Source:HGNC Symbol;Acc:HGNC:12496]
ZNF597	maternal	0.0651161	1	0.230784	0.043	0	zinc finger protein 597 [Source:HGNC Symbol;Acc:HGNC:26573]
