# Supplementary material for: Aging, inflammation and DNA damage in the somatic testicular niche with idiopathic germ cell aplasia
Source: Nat Commun. 2021 Sep 1;12:5205. doi: 10.1038/s41467-021-25544-0 (PMC8410861; doi:10.1038/s41467-021-25544-0)
Supplement: Supplementary file 36 — Supplementary Dataset 33 [file 41467_2021_25544_MOESM36_ESM.xlsx]

## Sheet: iNOA donor 1
Barcode	cell_type
AAACGAAAGTCCGTCG	SRT
AAAGAACAGCCTCACG	LEY
AAAGAACCATCCTTGC	MYD
AAAGTGAAGGATGCGT	MYD
AACAAGAGTACGACAG	MYD
AACACACTCATGCCCT	LEY
AACAGGGAGGGTATAT	MYD
AACCATGCAGATCATC	LEY
AACGAAACACCAGGTC	LEY
AACGTCACAGGAATCG	LEY
AACGTCATCTGGACCG	LEY
AACTTACCATTAAAGG	SRT
AAGACAATCCACACCT	LEY
AAGATAGCAGAGTTGG	LEY
AAGATAGGTGTGTGTT	LEY
AAGCAGTGGTATCAAC	MYD
AAGCATCCAGGAGGAG	MYD
AAGCCATAGACTACCT	SRT
AAGCGTTCATCATCCC	END
AAGGAATAGCTGGTGA	LEY
AAGGAATCATGGCCCA	MCR
AAGTACCTCGAGATGG	LEY
AAGTGAACAAGGATGC	MYD
AAGTGAAGTTTGAAAG	MYD
AAGTGAATCCGGTAGC	MYD
AATCACGGTTGTTGCA	LEY
AATGGAATCTAGTGAC	LEY
AATTCCTTCCAAGCAT	LEY
ACAAGCTCAGGTCTCG	LEY
ACACGCGCAATGCTCA	MYD
ACACTGAAGCAAATGT	LEY
ACACTGACAGGTTACT	LEY
ACAGCCGAGATGCTGG	MYD
ACAGGGAGTTTGATCG	LEY
ACATCCCGTCAAGTTC	LEY
ACATCCCTCCATACAG	LEY
ACATCGACACTAACGT	LEY
ACATGCATCCCAAGTA	LEY
ACCAACATCGCTAAAC	LEY
ACCACAACAGCCTACG	LEY
ACCACAATCAACTACG	TCL
ACCCTCATCAGGAAGC	LEY
ACGATGTAGGTGCCAA	LEY
ACGGAAGAGGCTAACG	LEY
ACGTACACAGCGTGCT	LEY
ACGTACATCACGTAGT	MYD
ACGTAGTAGACATACA	LEY
ACGTAGTAGAGCAGCT	LEY
ACGTAGTAGTAACAGT	LEY
ACGTTCCAGACTTCGT	LEY
ACTACGATCAAGCCCG	SRT
ACTATGGTCGTAGAGG	LEY
ACTATTCAGTTGCTGT	TCL
ACTGTCCTCAAGCTGT	LEY
ACTGTGATCGAACGGA	LEY
ACTTAGGAGCTCACTA	MYD
ACTTAGTCACAAAGTA	END
ACTTATCGTAACACGG	LEY
ACTTCCGTCACTGGTA	MYD
ACTTCGCTCAAGAGTA	LEY
ACTTCGCTCGTAACTG	MYD
ACTTTCACACCGGCTA	MYD
ACTTTCAGTTCATCGA	LEY
AGAAATGGTAGCCCTG	MYD
AGAACAACAAATACGA	MYD
AGAACAACAACGGTAG	LEY
AGAAGTACACAACGAG	MYD
AGACAAAAGTCCTGCG	LEY
AGACTCACAAACAGGC	LEY
AGAGAATGTTCTCCCA	LEY
AGAGCCCCACGCGCAT	LEY
AGATAGATCACTGGGC	MYD
AGATCGTGTAGATTAG	LEY
AGCTACATCTGTCCCA	LEY
AGGACGATCCCGTTGT	LEY
AGGATCTCAATCCAGT	LEY
AGGATCTGTGTTGACT	LEY
AGGCTGCTCTTCCCAG	LEY
AGGGCCTTCGGCAGTC	LEY
AGGGCTCCACAGGATG	LEY
AGGGCTCGTGACTAAA	MCR
AGGGTCCAGACCGTTT	MCR
AGGGTCCCATATCGGT	MYD
AGGGTCCGTGCAGATG	LEY
AGGTAGGTCGTCACCT	MYD
AGGTCTAGTGGTCAAG	LEY
AGGTGTTAGTCCGCCA	LEY
AGGTTACCAGACATCT	LEY
AGTACCACAAACGTGG	LEY
AGTACTGCATCCTAAG	MCR
AGTCAACGTCAACACT	MYD
AGTCACAGTTGCGGAA	MCR
AGTCCACCACCAGTAT	SRT
AGTCTCCAGAGCAGCT	LEY
AGTGCCGCAATTGTGC	END
AGTGTTGAGGTCACAG	LEY
AGTTAGCGTGGTCTCG	LEY
ATACCTTGTCAAAGAT	MYD
ATACTTCCAGCGAGTA	LEY
ATACTTCTCGTGGACC	LEY
ATAGGCTTCAGTGTTG	MYD
ATCACAGGTGGCTAGA	LEY
ATCACGATCAACACGT	LEY
ATCATGTGTTCCAAAC	SRT
ATCCACCCAGTTGGTT	LEY
ATCCACCTCTGGTTGA	LEY
ATCCATTTCAAGTCTG	MYD
ATCCCTGAGGGAGGGT	TCL
ATCCGTCCAAAGCAAT	LEY
ATCCTATTCATGCTAG	MYD
ATCGGATAGCGACATG	MYD
ATCGTAGAGTTGGCTT	LEY
ATCGTCCCACATACTG	LEY
ATCTCTAGTATGCTAC	LEY
ATGAAAGTCGATCCAA	MYD
ATGCGATTCGACTCCT	MYD
ATTACTCTCCATGCAA	LEY
ATTCAGGGTGACCTGC	LEY
ATTCATCAGTTATGGA	MYD
ATTCCCGAGAGGCTGT	LEY
ATTCCTAAGGCGTTAG	MYD
ATTCCTAGTATATGGA	LEY
ATTCGTTGTTCTCCCA	LEY
ATTGGGTGTAACATAG	LEY
ATTTCACAGCCTTTGA	MYD
ATTTCACCATACAGCT	LEY
CAACAGTGTGCCCTTT	MYD
CAACCTCGTGTGTTTG	LEY
CAACCTCGTTAGAAAC	LEY
CAACGATTCCTGTAGA	LEY
CAAGAGGTCATCCCGT	SRT
CAAGCTACACAGCTGC	LEY
CAATACGTCAAGCCAT	LEY
CACAGGCTCGATCCAA	LEY
CACAGGCTCGGCTGTG	MYD
CACATGACAGACCAAG	LEY
CACGGGTCAGTGTGCC	LEY
CAGAGCCCACGGTGTC	LEY
CAGATACAGGGTACAC	MYD
CAGATACCAAGATGGC	LEY
CAGATTGGTTGACGGA	LEY
CAGCAATAGTGCCGAA	MYD
CAGCAATGTTGGTGTT	MYD
CAGCACGAGACTCCGC	LEY
CAGGCCAAGTGCCTCG	SRT
CAGGCCACAGTGTATC	LEY
CAGTTAGCAAGTTCCA	LEY
CAGTTCCTCCTACTGC	LEY
CATACCCGTAACACCT	LEY
CATAGACAGACTCAAA	LEY
CATCAAGCAATTGCGT	MYD
CATCCCATCGAGAAAT	LEY
CATGCAAAGTGACCTT	LEY
CATGCGGAGCACGGAT	MYD
CATGCGGTCCATGATG	MYD
CATGCTCAGCAACAGC	LEY
CATGCTCAGTATAACG	MYD
CATGGTAAGTTGAATG	LEY
CATGGTACACATACGT	LEY
CATTCCGAGGTCATTC	MYD
CATTGTTGTCACTCTC	MYD
CCAAGCGAGAGATGCC	MCR
CCAATGACATCTGCGG	LEY
CCAATTTTCCACACCT	LEY
CCACCATGTTGCCATA	MYD
CCATAAGCATTGTGCA	MYD
CCCATTGCAGGCAATG	MYD
CCCTCTCCATCCTGTC	END
CCCTCTCGTTCCCACT	LEY
CCGATCTCAGGACTAG	LEY
CCGATGGTCGCTACGG	MYD
CCGGTAGAGTCAGGGT	LEY
CCGGTGACATACAGAA	MYD
CCGGTGAGTTCAAAGA	MYD
CCGGTGAGTTGCCAAT	SRT
CCGTGAGTCAACTGAC	END
CCTACGTAGATAGCTA	MYD
CCTCCAAAGGTCGCCT	LEY
CCTCTAGAGTAGAATC	SRT
CCTCTAGCAACGATTC	LEY
CCTCTAGGTCTCAGAT	LEY
CCTCTCCTCTATCACT	MCR
CCTGTTGGTTCTCTAT	SRT
CCTGTTGTCATGAGGG	MCR
CGAAGTTAGTCTGCGC	LEY
CGAATTGTCCTAAGTG	LEY
CGACAGCAGGCCTTCG	MYD
CGAGTTAAGACTAAGT	LEY
CGAGTTACAGCGTACC	LEY
CGATGCGCATCGATAC	LEY
CGATGGCCATGAAGGC	TCL
CGCATGGTCCGCCTAT	MYD
CGGAACCGTACGTAGG	MYD
CGGGACTGTAGAGCTG	LEY
CGGGACTTCCGCCTAT	TCL
CGGTCAGCAATGAAAC	MCR
CGGTCAGCACTACACA	LEY
CGTGATACACGCTGCA	LEY
CGTGATAGTGAGTTGG	LEY
CGTTGGGTCTTAGTTC	MYD
CTAAGTGCAGAGTGAC	MYD
CTACGGGGTCTAGGTT	LEY
CTACTATGTGTATTGC	LEY
CTATAGGAGCACTCTA	MYD
CTATAGGCATACAGCT	LEY
CTATCTATCGTGTTCC	MYD
CTCAAGAGTTCGGCGT	LEY
CTCAATTGTCGAACAG	LEY
CTCATCGGTGCATTTG	MYD
CTCCACACAGAGAAAG	LEY
CTCCACAGTACCTAAC	LEY
CTCCCAATCGTTTACT	LEY
CTCTCAGAGGCTCACC	LEY
CTCTCAGTCGGTGTAT	LEY
CTCTGGTAGGGTAATT	SRT
CTCTGGTGTTTCGATG	LEY
CTGAGCGTCAGCATTG	MYD
CTGAGGCCAAACGAGC	LEY
CTGCATCAGTCATGGG	LEY
CTGCATCGTCCCTGTT	LEY
CTGCCATCACCTGCGA	MYD
CTGCGAGAGCGGTATG	MYD
CTGCGAGTCGTGTCAA	LEY
CTGCTCACATCGAGCC	LEY
CTGCTCATCGCGCTGA	MYD
CTGGACGCAGGTCTCG	LEY
CTGGCAGCAGGCACAA	LEY
CTGTATTTCGCATGAT	LEY
CTTCAATTCTTGCAGA	LEY
CTTCCGACAGTCCCGA	LEY
CTTCCTTAGCACTCAT	LEY
CTTCGGTCAATCTCTT	LEY
CTTCTCTGTGGTGATG	LEY
CTTTCGGCATGACTCA	MYD
GAACACTAGCTATCCA	LEY
GAACACTAGTCATCGT	MYD
GAACTGTGTTAGAGTA	MYD
GAAGAATTCCTACCGT	LEY
GAAGCCCTCTGGTGCG	LEY
GAAGGACAGGAGAATG	MCR
GAAGGGTAGGACTGGT	LEY
GAATAGACATGGATCT	SRT
GAATCGTAGGTCTTTG	MYD
GAATCGTCAGGTCAAG	MYD
GACATCAAGAAGCTGC	MYD
GACCGTGAGACCAGCA	MYD
GACCGTGCATCTGGGC	MYD
GACCTTCTCTGTACAG	LEY
GACGCTGCAAGTGTCT	LEY
GACGTTATCCGCAACG	LEY
GACTATGGTGCCGTAC	LEY
GACTCAACAAAGGAGA	LEY
GAGACTTGTGCTAGCC	LEY
GAGCCTGGTACTGCCG	LEY
GAGGCAAAGCGTATGG	LEY
GAGGCCTTCTAGATCG	LEY
GAGGGATTCAGGGATG	LEY
GAGTCTAAGTCATAGA	LEY
GAGTGAGGTTTCGGCG	LEY
GAGTGTTAGAAACCAT	MYD
GAGTGTTTCCATTCGC	LEY
GAGTTACCACATCCCT	LEY
GAGTTTGCACGACGCT	LEY
GATCAGTGTTAGGACG	LEY
GATGACTGTCGAGCTC	LEY
GATTCTTAGAAACTCA	LEY
GATTTCTCATCCTAAG	MCR
GCAACATCATGTCAGT	LEY
GCAACATTCAAACGAA	LEY
GCACGCGCAATGCTCA	LEY
GCACGGTTCGCGTTTC	SRT
GCACTAAGTGGACCAA	LEY
GCAGCCAAGAGCAACC	LEY
GCAGCTGAGTGGTTCT	LEY
GCATCGGAGAGAACCC	LEY
GCCACAACAGCCTACG	LEY
GCCATTCTCGGTGAAG	LEY
GCCCGAAAGAGGTCAC	MCR
GCCCGAACAGAGAATT	LEY
GCCCTCATCAGGAAGC	LEY
GCCTGTTGTCGTCTCT	MYD
GCGTACACAGCGTGCT	SRT
GCTACCTTCGTTATCT	LEY
GCTGAATCACAAGCTT	LEY
GGAACCCAGAAACACT	MYD
GGAACCCGTTCATCTT	MYD
GGAACCCTCTGTAACG	MCR
GGAATCTCATGGGTTT	LEY
GGAGGATAGCAGCGAT	LEY
GGCTGTGAGCGCGTTC	LEY
GGCTGTGTCCCAACTC	LEY
GGCTGTGTCGCATTGA	LEY
GGCTTTCTCAGGAGAC	MYD
GGGACCTTCGACGCGT	MYD
GGGACTCCATAACAGA	LEY
GGGAGATCAGCACAAG	LEY
GGGATGAGTCGCTTGG	LEY
GGGATGATCTCAGAAC	LEY
GGGCTACAGTCTTCCC	MYD
GGGTAGAAGACGGATC	LEY
GGGTCACGTAGCGAGT	LEY
GGTAATCGTGTCCGGT	LEY
GGTAGAGCAACCTAAC	LEY
GGTCACGGTCATCGCG	MYD
GGTCTGGTCTGTACAG	LEY
GGTGAAGAGTATAGGT	LEY
GGTGCCGAGCTAAGTA	LEY
GGTTCTCCACAGTCAT	LEY
GTAACCACATCGTCCT	SRT
GTAACCATCAACACGT	LEY
GTAATCGAGGCCGCTT	SRT
GTACAGTGTCCCTGAG	MCR
GTACAGTTCACGACTA	LEY
GTAGATCAGTGCGACA	LEY
GTATTTCAGCCTCAGC	LEY
GTCAGCGCATACCAGT	MYD
GTCATTTAGTGAGCCA	LEY
GTCCACTAGCGAGAAA	LEY
GTCCCATGTGCAGGAT	MYD
GTCCTCAAGCGTCTCG	LEY
GTCGAATCAATTTCGG	LEY
GTCGTTCTCCAAAGGG	LEY
GTCTACCTCGTGGAAG	MYD
GTCTCACTCTGATTCT	MYD
GTGACGCCAGCACCCA	SRT
GTGCAGCGTAGACGTG	MYD
GTGCAGCTCATTATCC	MCR
GTGCAGCTCCCATAGA	MYD
GTGCGTGCAAACCACT	LEY
GTGCGTGCAGTTGAAA	LEY
GTGGGAAGTGTTGATC	LEY
GTGTCCTGTGAGATAT	MYD
GTGTTCCTCGCTAGCG	MCR
GTTAGACAGTGCACCC	LEY
GTTAGTGCACTGTGTA	LEY
GTTCATTTCAAATAGG	LEY
GTTCTATTCTAGCAAC	LEY
GTTGCTCTCAAGAGTA	LEY
GTTGTCCTCCTTGACC	LEY
GTTTGGAGTGCTATTG	LEY
TAACACGGTCGTCTCT	MYD
TAACTTCTCGCAATTG	LEY
TAAGCCACATTGGCAT	MYD
TAAGCCATCGTCGGGT	MYD
TACAGGTAGGACTATA	LEY
TACAGGTCATCGTCCT	END
TACGCTCCATTGCCGG	LEY
TACGGTACAAGCCATT	LEY
TACGTCCCAGTCGTTA	LEY
TACTTCAAGACTAGAT	LEY
TACTTCAAGACTCTAC	LEY
TACTTCATCGCCAACG	LEY
TACTTGTAGGAGGTTC	MYD
TACTTGTAGTTGCGAG	MYD
TAGACCACAAATGGTA	LEY
TAGAGTCGTTGGGAAC	MYD
TAGATCGTCGTGGTAT	MYD
TAGGAGGGTCGAATGG	MYD
TAGGTACGTGGCCCAT	LEY
TAGGTTGCAAGTCCCG	MYD
TAGGTTGGTACCCAGC	MYD
TATCCTACATCTAACG	LEY
TATCGCCAGTGAGCCA	MYD
TATCTTGAGGATTTCC	LEY
TATCTTGTCTACCCAC	LEY
TATTCCAAGCGTATGG	LEY
TATTCCATCTCCTGCA	MYD
TATTGCTTCAATCCGA	MYD
TATTTCGAGACGACTG	MYD
TATTTCGCAGGCCCTA	LEY
TCAAGACCAGATGCGA	MYD
TCACAAGGTAAGTAGT	MYD
TCACAAGTCCCGAACG	LEY
TCACTATCAAGAATAC	MYD
TCACTATCAAGGAGTC	TCL
TCACTCGCACGACAAG	LEY
TCAGCCTAGACGGAAA	MYD
TCAGCCTAGTCTCTGA	TCL
TCATATCAGGTTTACC	LEY
TCATGAGCAGTTGTTG	MYD
TCATGAGTCAGGGTAG	LEY
TCATGAGTCGAGGCAA	LEY
TCATGGAGTATGGAGC	LEY
TCATGTTAGAGGTTAT	LEY
TCATGTTGTGGTCTCG	MYD
TCATTACTCACTACTT	MYD
TCATTCATCGGTAGAG	LEY
TCCACGTGTTGCCAAT	LEY
TCCATCGTCCATTGTT	MYD
TCCATGCTCGTGTCAA	MYD
TCCCAGTTCTGAGGCC	LEY
TCCGGGATCTCGAACA	LEY
TCCTTCTGTTTGTTCT	LEY
TCCTTCTTCCATTTCA	LEY
TCGAAGTTCTGAGATC	LEY
TCGACCTAGATGATTG	LEY
TCGACCTTCTTTCTAG	MYD
TCGCAGGTCTACGCAA	LEY
TCGCTCAGTAGTAAGT	MCR
TCGGATAAGTAGGATT	MYD
TCGGGTGCAGACGCTC	MYD
TCGGGTGTCCAGTGCG	LEY
TCGGTCTGTCGTATTG	LEY
TCGTCCAAGAAGCCAC	LEY
TCGTCCACACTTGTGA	MYD
TCGTCCAGTAGTGCGA	MCR
TCGTCCAGTCGATTTG	MYD
TCGTGGGCACCAGACC	TCL
TCGTGGGTCCCAAGCG	MCR
TCTACATCATCGCTCT	SRT
TCTATACAGAAAGCGA	MYD
TCTATACTCCCTTGGT	LEY
TCTATCACAAATCCCA	LEY
TCTTAGTAGCTGACCC	LEY
TCTTAGTAGCTGCCCC	SRT
TCTTAGTCATCCGTGG	MCR
TGAACGTGTCCTTTGC	MYD
TGAATGCAGGCCATAG	SRT
TGACAGTAGTAATCCC	MCR
TGACGCGCATGTGGCC	LEY
TGAGACTAGTATCTGC	LEY
TGAGGGAAGTCTCTGA	LEY
TGAGGGATCCTCTTTC	MYD
TGATCAGCACATGTTG	LEY
TGATCTTAGCAAATCA	LEY
TGATTCTCACTTGGGC	LEY
TGCATCCCACTGGCCA	LEY
TGCCGAGCATGGCACC	LEY
TGCTCCAAGATAGCAT	LEY
TGCTCCAAGTACGAGC	MYD
TGCTCGTGTTGCGTAT	LEY
TGCTGAATCGACTCCT	LEY
TGCTTCGTCTAGCAAC	LEY
TGGAACTAGTAAATGC	LEY
TGGAACTTCACCATGA	SRT
TGGCGTGAGGACCCAA	LEY
TGGGAAGTCCAACCAA	LEY
TGGGATTCAGTTGTTG	LEY
TGGGCGTTCGTGCATA	MYD
TGGGCTGCAAGTGGAC	LEY
TGGTTAGCAGGTTCGC	MCR
TGTAGACCAGCTCTGG	MYD
TGTCAGAAGTTGCTGT	MYD
TGTCCCAGTTGGAGAC	LEY
TGTCCTGGTCAAGCCC	TCL
TGTGGCGGTGAAGCGT	LEY
TGTTCATAGACTGTTC	LEY
TGTTCATAGGTTCTAC	LEY
TGTTCATAGTGTACAA	LEY
TGTTCATTCGCTGATA	LEY
TGTTGAGGTAGCGTTT	MCR
TTAATCCCAGATGCGA	LEY
TTACCGCTCCCAGCGA	LEY
TTACGCCCATCTCAAG	MCR
TTAGGCACACTATCCC	MYD
TTCAATCCAGAGGCTA	MYD
TTCAGGAAGTCGCCCA	LEY
TTCATTGTCAAACGTC	MYD
TTCCACGGTGAATTGA	LEY
TTCCGTGCATATTCGG	MYD
TTCCTTCCATCAACCA	LEY
TTCCTTCGTCTACAGT	LEY
TTCTAGTAGCCTAACT	TCL
TTCTTCCAGATAACAC	LEY
TTGACCCGTAGTTCCA	LEY
TTGACCCGTGCAACGA	MYD
TTGAGTGGTTGGCCTG	MYD
TTGATGGGTTACCTGA	MYD
TTGCATTCATCGAAGG	MYD
TTGCATTGTGAGTGAC	LEY
TTGCCCCGTAGTTCCA	SRT
TTGCCTGAGCTAGTTC	MYD
TTGCTGCTCGTGGGAA	LEY
TTGGATGCAAGACGGT	LEY
TTGGGATCATACGCAT	LEY
TTGGGTAGTGGATCGA	MYD
TTTACTGAGTCCTACA	TCL
TTTATGCTCAGTCTTT	LEY
TTTCACACACAAATGA	LEY
TTTCAGTCAATCGCAT	MYD
TTTCAGTTCGCCTCTA	MYD
TTTCATGGTTGTTGCA	MYD
TTTCGATCAATTGGTC	LEY
TTTCGATTCCAACCAA	LEY
TTTGGAGCATTCTGTT	LEY
TTTGGAGGTAAGATTG	SRT

## Sheet: iNOA donor 2
Barcode	cell_type
AAACACGGTCATGACT	LEY
AAACGAAGTACTCGCG	LEY
AAAGAACAGGAAAGAC	LEY
AAAGAACAGGAAAGCC	LEY
AAAGAACCAAGTGACG	LEY
AAAGGGCAGTAACGTA	MYD
AAATGGATCCAGCACG	MCR
AACAACCAGGGCTTCC	LEY
AACAACCTCGACGCTG	MYD
AACAACGAGACAACAT	MYD
AACAGGGTCCGTAGTA	MYD
AACCCAATCACTCACC	LEY
AACGGGAGTGCCTGCA	MYD
AACGTCAGTTTCTATC	MYD
AAGAACACACTTACAG	LEY
AAGACTCGTCTGTTAG	LEY
AAGATAGCACGTCTCT	MYD
AAGATAGGTGACCTGC	MYD
AAGATAGGTGCCCTGC	LEY
AAGCAGTGGTATCAAC	LEY
AAGCCATAGCCGCACT	MYD
AAGCGAGCATAGAAAC	SRT
AAGGTAAGTCGAACGA	MYD
AAGGTAAGTCGAACGC	LEY
AAGTACCGTAGAAACT	MYD
AAGTGAAGTACGAAAT	MYD
AATCGACAGATACGAT	MCR
AATTTCCCATAATGCC	LEY
ACAAAGATCGTCGCTT	TCL
ACAAGCTCACCAGGTC	LEY
ACACAGTAGACGGATC	LEY
ACACTGAGTATTGAGA	SRT
ACAGGGACACCTGAAT	LEY
ACATATCCAGCATACT	LEY
ACATCCCTCTTGGTGA	MCR
ACCAACACATCCTTCG	MYD
ACCACAATCCACACCT	MYD
ACCATTTGTCTCACGG	MYD
ACCCTCACACTGGCCA	MYD
ACCCTTGCAAAGCTCT	TCL
ACCCTTGCAGATTTCG	MCR
ACCCTTGGTTGAAGTA	LEY
ACCTGTCGTGCATGAG	SRT
ACGATCACATTGAAAG	MYD
ACGCACGAGCCTGAGA	LEY
ACGCACGGTCTTGAAC	MYD
ACGTAACTCTCACCCA	LEY
ACGTACAAGCGCCTCA	LEY
ACTATGGGTTCCAGGC	MYD
ACTGATGGTTGTTGCA	MYD
ACTGTCCTCATTACTC	MYD
ACTGTGAGTGGGTATG	LEY
ACTTAGGGTGCCTTTC	MYD
ACTTATCAGTACTGTC	MYD
AGACAGGAGCGCTGCT	TCL
AGACTCAGTCCTACGG	LEY
AGAGCAGGTGCCTTTC	MCR
AGAGCAGTCAACTCTT	MYD
AGAGCAGTCAGTCCGG	TCL
AGCATCATCCCGTTGT	MYD
AGCCAGCTCGGAATTC	MYD
AGCGTCGAGTTTCGAC	LEY
AGCTACACAAATTGCC	LEY
AGCTCAAAGCCAAGGT	MYD
AGGAATAAGCGAATGC	MCR
AGGAATACACGTAACT	LEY
AGGACTTGTGAATTGA	MYD
AGGACTTTCACCTCTG	LEY
AGGAGGTCACGGAAGT	LEY
AGGCATTAGAGTCTGG	LEY
AGGCATTAGATCGACG	SRT
AGGCATTAGGTAGTCG	MYD
AGGGAGTTCACGATCA	LEY
AGGGCCTAGAGAGGTA	MYD
AGGGCCTGTAGGTCAG	MYD
AGGGTCCAGCAGGTCA	MYD
AGGGTTTTCTAAGAAG	TCL
AGGTAGGGTTCCGCTT	LEY
AGGTCATCATAGTCAC	LEY
AGGTTGTCAGAGCGTA	MYD
AGTAACCCAATACAGA	MYD
AGTACCAGTGGATTTC	MYD
AGTACTGAGCGGGTTA	MYD
AGTAGTCCAGAGATTA	LEY
AGTCAACTCTTGGAAC	MCR
AGTGCGGCAATCAGCT	SRT
AGTTAGCCAATTAGGA	MYD
ATACCGACACCCATAA	LEY
ATACTTCAGAAACTGT	MYD
ATAGGCTAGACCATTC	MYD
ATAGGCTAGCCCATTC	LEY
ATCACTTGTCACGTGC	LEY
ATCAGGTAGATAGGGA	LEY
ATCATTCAGCTAATGA	LEY
ATCCACCCAAGGTACG	MYD
ATCCATTGTGAATATG	LEY
ATCCGTCTCTTACGGA	MYD
ATCGATGAGTCATAGA	LEY
ATCGCCTGTAGAGACC	LEY
ATCGCCTGTAGAGCCC	LEY
ATCGGATGTTCTCCAC	LEY
ATCGTAGCAAATACAG	MYD
ATCGTGAAGCACAAAT	LEY
ATGACCAAGACCTCAT	MYD
ATGAGTCCAGCTTTCC	LEY
ATGCGATCAATTGCCA	LEY
ATGCGATGTTCGTTCC	MYD
ATGCGATTCCAAACCA	LEY
ATGCGATTCGTCGGGT	MYD
ATGGATCTCAGCGTCG	TCL
ATGGGTTTCTCGTGAA	LEY
ATGTCCCTCGGTTCAA	LEY
ATTACCTCATGACTAC	LEY
ATTACCTGTCCAGCCA	LEY
ATTACCTGTTTCTTAC	LEY
ATTACCTTCGGCTGGT	LEY
ATTCATCGTCGGTACC	MYD
ATTCCTACACAAGTGG	LEY
ATTCTTGCAGTCGTTA	LEY
ATTCTTGGTGAGGAAA	LEY
ATTCTTGTCCAGTACA	MYD
ATTGGGTAGGTCTTTG	LEY
CAACAGTAGAAGATCT	LEY
CAACCAACACGCGTCA	LEY
CAACCTCTCTGTACAG	LEY
CAACGATCACGCAGTC	SRT
CAAGACTGTTCTCTCG	LEY
CAATGACTCACTCACC	MYD
CAATGCCTCACTCACC	LEY
CAATTTCCAGTTCTAG	LEY
CACAGATAGTCCGTCG	MYD
CACATGATCTATACGG	LEY
CACCGTTAGCTTTCTT	LEY
CACGAATAGCCTATTG	MYD
CACGTGGAGGTTCAGG	LEY
CACGTGGCACATCATG	LEY
CACGTGGGTACGTAGG	LEY
CACTAAGAGTTCTACG	SRT
CACTGGGCAACAGCTT	MYD
CAGATCACAACCCTCT	LEY
CAGATTGCACGTAACT	LEY
CAGATTGGTTCTTGCC	LEY
CAGCAATTCACCTCGT	LEY
CAGCAATTCATTGCTT	LEY
CAGCAATTCTCGCCTA	MYD
CAGCAGCTCATTATCC	LEY
CAGCGTGCAGCTACTA	MYD
CAGTTAGTCCATCGTC	LEY
CAGTTCCTCCACGTAA	MYD
CATACACTCTAGACAC	LEY
CATACCCTCTAGACAC	MYD
CATCAAGTCTAGGCCG	LEY
CATCCACCAAATCCCA	MYD
CATCGCTCAGTCGCAC	LEY
CATCGTCTCAAGGCTT	LEY
CATGAGTTCCCACAGG	LEY
CATGCCTGTTGTGTTG	MYD
CATTCTAGTCTGCGCA	LEY
CATTGAGCAGGAGACT	LEY
CATTGTTAGGTAATCA	LEY
CCAATGATCCTTGACC	LEY
CCAATTTGTCACCGCA	MYD
CCACAAATCTACTCAT	MYD
CCACACTCAATCTAGC	MCR
CCACCATAGAGGACTC	LEY
CCACGAGGTAGCGTTT	LEY
CCACTTGAGCGACTTT	LEY
CCCATTGGTTCTATCT	MYD
CCCATTGTCCTCGCAT	LEY
CCCGGAATCACCCTGT	TCL
CCCTAACGTCATCTAG	MYD
CCCTGATTCCAGTGCG	MYD
CCCTTAGCAGGCAATG	LEY
CCGAACGCACAAACGG	MYD
CCGCAAGCACACACTA	LEY
CCGGTAGGTATGTGTC	LEY
CCGGTAGGTTCCTAAG	LEY
CCGGTAGTCCTGTAGA	LEY
CCGTTCAAGATGCAGC	LEY
CCTATCGAGTAGGATT	LEY
CCTATCGTCCGGGACT	MYD
CCTCATGGTCCTCATC	LEY
CCTCCAAAGGTAGTAT	LEY
CCTCTAGCAAGAGTGC	LEY
CCTTGTGCAATTTCTC	LEY
CCTTTGGGTCGGTACC	MYD
CGACAGCTCAACTGAC	LEY
CGAGTGCTCAACTTTC	MYD
CGATGGCGTGACAGCA	MCR
CGATGGCTCACCGACG	SRT
CGCAGGTCACCCATAA	MYD
CGCAGGTCAGCTACCG	TCL
CGCATAACACTTGAGT	LEY
CGGAACCAGGGTCAAC	LEY
CGGAACCGTTTGTTGG	MYD
CGGAGAACACCAGCTG	MYD
CGGAGAACACCTGTCT	LEY
CGGCAGTCATGAATCC	LEY
CGGCAGTGTTGTCAGT	MYD
CGGCAGTTCTTAGGAC	MCR
CGGGTCACATATGGCT	LEY
CGGGTGTCAATGACCT	MYD
CGGGTGTTCGCTTTAT	SRT
CGTAATGTCCTCTAGC	MCR
CGTAGTAGTTCGAAGG	LEY
CGTCAAAAGGTAAACT	TCL
CGTGATACAGGCCTGT	MYD
CTAACTTGTTCCGCAG	LEY
CTAAGTGGTATGAGAT	LEY
CTACACGACGCTCTTC	MYD
CTACAGACACAACGTT	MCR
CTAGGTACAAAGGGTC	LEY
CTCAAGAAGCGTCTCG	MYD
CTCAAGACATGCTGCG	LEY
CTCAAGATCCCTTCCC	LEY
CTCAAGCAGAGCACTG	LEY
CTCAATTTCTCCTACG	SRT
CTCACTGCAGTCACGC	MCR
CTCAGAAAGGTAGCCA	SRT
CTCAGGGCACCGTGAC	LEY
CTCAGTCAGAAGGTAG	LEY
CTCATTACAGTTGTTG	LEY
CTCCGATCACTACGGC	MYD
CTCCGATCAGTAGAAT	LEY
CTCCTCCCACTTTAGG	LEY
CTCCTCCTCTCACCCA	LEY
CTCCTTTAGTGATCGG	MYD
CTCCTTTCAGTTAGAA	LEY
CTCTCGAAGCCTGTGC	MYD
CTCTCGACAAATGGTA	LEY
CTGAATGTCATGAGAA	MYD
CTGAGCGAGGATACAT	MYD
CTGAGCGGTTAGTCGT	LEY
CTGAGGCGTGGCAACA	MYD
CTGATCCCAATCGCCG	LEY
CTGATCCTCTCGGTAA	LEY
CTGCGAGCACAGCATT	MYD
CTGGACGCAGCTAACT	MYD
CTGTATTTCCGGTAGC	MYD
CTTACCGCAGAGCGTA	MYD
CTTACCGTCGTTGTAG	LEY
CTTCCGATCCAAGCAT	LEY
CTTCCTTAGCTGCGAA	LEY
CTTCCTTTCCGATGTA	MYD
CTTCGGTTCTCCTACG	LEY
CTTCTCTAGTCTGGAG	MYD
GAACGTTTCAGGCGAA	LEY
GAAGGGTAGACATATG	MYD
GAAGTAAAGATTCGAA	LEY
GACAGCCCAAGTAGTA	MYD
GACCCAGAGGATTTAG	MCR
GACCCAGAGTGTAGAT	MYD
GACCCAGCACATGGTT	MYD
GACCTTCAGACAAGCC	MYD
GACCTTCCAAGCGGAT	LEY
GACTATGAGTCGCGAA	MYD
GAGAAATGTATGTCCA	LEY
GAGATGGTCTACGGGC	MYD
GAGCCTGTCCATCTCG	SRT
GAGCTGCCAGGCGAAT	LEY
GAGTCTACAGCTTTCC	MCR
GAGTGAGCACGGTGAA	LEY
GAGTGTTTCGAAGAAT	MYD
GAGTTGTCACACGGTC	MYD
GATCATGAGATAACAC	MYD
GATCATGCAGGCAATG	MYD
GATGAGGCACGTGAGA	LEY
GATGATCAGGCATTTC	MYD
GATGATCCAGTGTATC	MCR
GCAACATAGCCTGAAG	MYD
GCAACATGTGAACTAA	LEY
GCACAGTAGACGGATC	LEY
GCAGGGACACCTGAAT	LEY
GCATCGGTCGTTCTAT	MYD
GCATGATGTTAGGAGC	LEY
GCATTAGGTGATAGAT	LEY
GCCAACACATCCTTCG	LEY
GCCAACGGTTCCTAGA	MYD
GCCACAATCCACACCT	MYD
GCCAGGTAGACATATG	LEY
GCCAGTGCATCCTTGC	MYD
GCCAGTGGTGGGCTTC	LEY
GCCATTCCACTCCGAG	LEY
GCCATTTGTCTCACGG	LEY
GCCCCAGCACATGGTT	LEY
GCCCTCACACTGGCCA	LEY
GCCCTTGCAAAGCTCT	TCL
GCCGATGCACATGAAA	LEY
GCCTGTTAGGAAGTCC	MYD
GCGCACGGTCTTGAAC	LEY
GCGTAACTCTCACCCA	LEY
GCTATGGGTTCCAGGC	LEY
GCTGATGGTTGTTGCA	LEY
GCTGGGTAGTGGACGT	TCL
GCTGGGTTCATGGAGG	LEY
GCTTAGGGTGCCTTTC	LEY
GCTTATCAGTACTGTC	LEY
GGAACCCCAGGACAGT	LEY
GGAACCCGTGCGTTTA	LEY
GGAGATGTCGAGCACC	MCR
GGAGCAAAGTCCCAAT	MYD
GGAGGTAAGGGTTTCT	MYD
GGCATCATCCCGTTGT	LEY
GGCTCAAAGCCAAGGT	LEY
GGCTTGGCATTGTCGA	LEY
GGGACAATCATCCTGC	LEY
GGGACCTCACCCGTAG	MCR
GGGACCTTCGAGCTGC	MYD
GGGAGATCAAAGACGC	LEY
GGGAGATCAAAGCCGC	LEY
GGGAGTAAGAGAGTTT	LEY
GGGATCCTCAGGTGTT	LEY
GGGATCCTCAGTGTTG	LEY
GGGCCCTTCGAGCTGC	LEY
GGGCTACAGACCAGAC	LEY
GGGGCCTGTAGGTCAG	LEY
GGGGCCTTCGAGCTGC	LEY
GGGGGGGGGGGGGGGG	LEY
GGGTATTCAGGTGTGA	LEY
GGGTATTGTGTCGATT	LEY
GGGTCACGTTAGAAGT	LEY
GGGTCACTCCACGGGT	LEY
GGGTTATGTCGAGTGA	LEY
GGGTTTAAGTAGGAAG	MYD
GGGTTTACACTATGTG	MCR
GGTAATCTCTACGCAA	LEY
GGTAGAGAGCGTGCTC	LEY
GGTGCGGCAATCAGCT	SRT
GGTGTCGGTAGAGACC	LEY
GGTGTCGGTAGAGCCC	LEY
GGTGTTATCATCGCCT	LEY
GGTTAACGTAGGACCA	LEY
GGTTCTCCAGCTACAT	LEY
GGTTCTCGTCAGTCCG	LEY
GTAATGCGTGAGACCA	LEY
GTAATGCGTGAGCCCA	LEY
GTAGCTAGTCTTGAGT	LEY
GTAGGTTAGTCACGCC	LEY
GTCAAACAGGTTAGTA	LEY
GTCAAGTCAGCGTAGA	MYD
GTCAAGTGTACCGCGT	MCR
GTCACGGCAACCAGAG	LEY
GTCACGGTCCCGTGAG	LEY
GTCACGGTCGTGTCAA	MYD
GTCATCCAGGCTCTCG	LEY
GTCCTCAGTTGTCATG	LEY
GTCTACCCAGCAGTTT	TCL
GTCTAGAAGGTGAGCT	MYD
GTCTTTACACTGCGTG	LEY
GTCTTTATCTCTAGGA	MYD
GTGAGTTCATGCAGGA	SRT
GTGCACGCAGTCAGAG	MYD
GTGCAGCGTTCAAAGA	MYD
GTGCGTGGTACTGAGG	TCL
GTGGCGTAGATACGAT	MYD
GTGGCGTCAAATCGGG	MYD
GTGGCGTGTCTAGTGT	SRT
GTGGGAACAAGCGCAA	MYD
GTGGGAATCGCGCCAA	LEY
GTGTAACCAAGAGTTA	TCL
GTGTAACTCGCCTAGG	LEY
GTGTAACTCGTCGACG	MYD
GTGTAACTCTAATTCC	LEY
GTGTGGCCAAGCCCAC	LEY
GTGTGGCTCTACACTT	LEY
GTGTTAGCAAATCAAG	LEY
GTGTTAGTCAACCTTT	LEY
GTTACAGTCGCGTAGC	TCL
GTTACCCAGACGTCGA	LEY
GTTCATTCACACCTAA	MCR
GTTCCGTCACCCGTAG	MYD
GTTCTATGTGTGTGGA	LEY
GTTGAACAGTCGAGGT	TCL
GTTGCGGTCCGATCTC	LEY
GTTGCTCGTAGTCACT	MYD
GTTGCTCGTCGATTCA	LEY
GTTGTAGAGACGCCAA	LEY
GTTTACTGTGAGACGT	MYD
GTTTGGATCCGCGGAT	TCL
TAACACGGTCATGACT	MYD
TAACTTCGTTCCTAAG	MYD
TAAGCCACACGTAGAG	LEY
TAAGCGTAGATTACCC	MYD
TAAGCGTGTACGCGTC	LEY
TACAACGAGACAACAT	MYD
TACATTCAGTTTGCTG	LEY
TACCGGGTCGCGGGCA	LEY
TACCGGGTCGCGTGCA	LEY
TACCGGGTCGCGTGCC	LEY
TACCGGGTCGCGTGGA	LEY
TACCGGGTCTCCTGTG	LEY
TACGCTCAGCACTAAA	LEY
TACGGTATCGCGTAGC	LEY
TACGTCCCAAATCAGA	LEY
TACGTCCCACATCATG	LEY
TACGTCCGTGCACGCT	MYD
TACTGCCGTCCAGCAC	MYD
TACTTACAGTCTCCTC	LEY
TACTTACGTAAGCAAT	MYD
TACTTCATCGGTTAGT	MYD
TAGGGTTGTACCTAAC	MYD
TAGGTACAGGTCTACT	LEY
TAGGTACAGTTGTCGT	LEY
TAGGTTGTCTTTGCAT	LEY
TAGTGCAAGAGTGTTA	MCR
TAGTGCATCCCTCATG	LEY
TATACCTGTGTTGAGG	LEY
TATGTTCGTCATGCAT	MYD
TCAAGACTCGCCGAGT	MYD
TCAAGTGGTGCGAGTA	LEY
TCAAGTGTCCTGATAG	LEY
TCACAAGAGCCACCGT	MYD
TCACACCAGACAGTCG	MYD
TCACACCTCTGCGGAC	SRT
TCACATTGTCAGGCAA	LEY
TCACGCTAGCGATGAC	LEY
TCACGGGTCTGGCCTT	LEY
TCACTATGTTCGCGTG	MYD
TCAGGTAGTGAAGCTG	LEY
TCAGGTAGTGGTCTAT	LEY
TCAGTGACAACGACTT	LEY
TCAGTGACATCCGATA	MYD
TCAGTTTTCTGAGAAA	MYD
TCATACTCATATACCG	MYD
TCATATCCAGCATACT	MYD
TCATCCGAGTCAACAA	LEY
TCATCCGGTATCGTGT	LEY
TCATCCGGTGCATCTA	MYD
TCATGAGTCCGATAAC	LEY
TCATGCCCAAGTGGAC	LEY
TCATGCCCATGCGTGC	TCL
TCATGCCTCCTGGGTG	MYD
TCATTGTAGAGTTCGG	SRT
TCCACCATCGCTTGAA	LEY
TCCACGTCAACTCCAA	LEY
TCCACGTTCTTGGAAC	LEY
TCCAGAACAAGTTCGT	MYD
TCCATCGGTCGCTCGA	LEY
TCCGATCGTCTTACTT	LEY
TCCGATCGTGCTTATG	LEY
TCCGATCGTGGCTTGC	LEY
TCCGTGTCACCCAACG	LEY
TCCTCCCAGACTAAGT	LEY
TCCTCCCGTGATACTC	LEY
TCCTCGAGTTGGGATG	LEY
TCCTCTTCAATCCAGT	LEY
TCCTGCAAGGACGCTA	MYD
TCCTTTCCACAAGCTT	LEY
TCGAACAGTAGCGATG	MYD
TCGACCTAGGATTTGA	LEY
TCGATTTTCCTCTGCA	LEY
TCGATTTTCGAATGCT	LEY
TCGCAGGTCTCGACGG	MYD
TCGCTTGTCATTGTTC	LEY
TCGGATAAGACCTCCG	LEY
TCGGGCAAGCTGACCC	MYD
TCGGGCAAGCTGCCCC	LEY
TCGGGTGAGGCTAGCA	LEY
TCGGGTGGTCGCACAC	MYD
TCGTGCTTCATCGCCT	LEY
TCGTGGGGTTCTCCTG	MYD
TCTATCAGTTAGTTCG	LEY
TCTCACGCAAGGTCGA	LEY
TCTCACGTCACACCCT	MYD
TCTCTGGAGCAGCGAT	MYD
TCTCTGGTCGTAATGC	LEY
TCTGGCTAGAACTTCC	LEY
TCTGGCTGTCAAGCGA	LEY
TCTGTCGTCAATGCAC	SRT
TCTTAGTCACACCTGG	LEY
TCTTAGTCAGTCCGTG	LEY
TCTTCCTTCGTTAGAC	LEY
TCTTTGAGTTGGAGAC	LEY
TGAACGTGTGCGAACA	TCL
TGAATGCGTGTACGCC	LEY
TGACAGTAGTTGCATC	MYD
TGACAGTCATAGATCC	LEY
TGACTCCTCCACCCTA	MYD
TGAGACTGTCCACATA	LEY
TGAGCGCCAAGCGCAA	MCR
TGAGCGCCATACAGGG	LEY
TGAGGAGGTCAAGCCC	LEY
TGAGGAGGTGGCGCTT	MYD
TGAGGTTAGGCCCAAA	LEY
TGAGTCATCGATTTCT	LEY
TGATCAGCACATGAAA	LEY
TGATCAGGTAGCTCGC	MYD
TGATGCATCAGTCCGG	MCR
TGATTCTAGACTTAAG	MYD
TGATTTCCAGAGCTAG	LEY
TGCAGATGTTCAGGTT	MYD
TGCAGTAGTAGATTAG	MYD
TGCGACGAGGAACGCT	LEY
TGCGACGAGGCAATGC	LEY
TGCGATATCGATGGAG	LEY
TGCGGGTCATTCACCC	LEY
TGCTTCGTCGCCAGTG	MYD
TGGATCACATCTAACG	TCL
TGGATCATCAGTCATG	LEY
TGGGAAGAGTAACGAT	LEY
TGGTAGTTCTCTCGCA	LEY
TGGTTAGTCCGGACTG	MYD
TGTAAGCAGAAAGTCT	MYD
TGTAGACCATCACGGC	MYD
TGTAGCCCATCACGGC	LEY
TGTGCGGGTTAACCTG	SRT
TGTGTGAAGCTCGGCT	MYD
TGTTACTAGGGCTAAC	MYD
TGTTACTAGGGTTAAT	LEY
TGTTCCGCACGGGCTT	LEY
TGTTCTAGTTGATGTC	LEY
TGTTGAGGTGATACAA	LEY
TTAATCCAGATTGTGA	SRT
TTAATCCCAAGAGGTC	MYD
TTACTGTAGTGGTGGT	LEY
TTAGGCACATCTGCGG	LEY
TTAGGGTAGTAGGATT	MCR
TTCAATCGTCCAACGC	LEY
TTCACCGCACATACTG	MYD
TTCAGGACATGAATAG	MYD
TTCATTGAGCGACTGA	LEY
TTCATTGTCAGGTAAA	LEY
TTCCTAAAGGTATAGT	LEY
TTCCTAAGTACAGTCT	MYD
TTCCTTCCAGGATGAC	LEY
TTCCTTCCAGGATGCC	LEY
TTCGCTGCACTCTGCT	MYD
TTCTCTCAGCGTATAA	LEY
TTCTTGACATGTGGCC	MYD
TTGACCCAGGTAGCCA	LEY
TTGCCCCAGGTAGCCA	LEY
TTGCCTGAGACATACA	MYD
TTGCCTGGTTGGTAGG	LEY
TTGGGCGAGCTGCGAA	MYD
TTGGGTACAGCTAACT	LEY
TTGGGTAGTTGACGGA	MYD
TTGTGGACATTCCTCG	TCL
TTGTTCACACCAAATC	MYD
TTGTTGTGTTGCATAC	SRT
TTGTTTGCATACAGCT	MYD
TTTACTGCAGCTCTGG	LEY
TTTAGTCCAGCACAAG	LEY
TTTAGTCTCGTACCTC	MCR
TTTCAGTCATGGGCAA	LEY
TTTCATGGTACTCGAT	LEY
TTTCGATAGACCACGA	LEY
TTTCGATTCGCCTAGG	LEY
TTTGGTTTCCCAGGCA	LEY

## Sheet: iNOA donor 3
Barcode	cell_type
AAACCCAAGGAACGTC	LEY
AAACCCACACGACGCT	LEY
AAACCCACATCGGCCA	END
AAACCCAGTAATGCTC	LEY
AAACCCATCAGTCATG	END
AAACGAAAGCGCCTAC	MYD
AAACGAACAAGACCGA	LEY
AAACGAACACCCTCTA	LEY
AAACGAACATCGGTTA	MYD
AAACGAATCGCCACTT	MYD
AAACGCTAGAGCCGAT	END
AAACGCTCAACGAGGT	MYD
AAACGCTCACTCACTC	LEY
AAACGCTGTACGCTTA	LEY
AAAGAACAGAAATTGC	LEY
AAAGAACAGGTAGATT	STRO
AAAGAACAGTTTCTTC	LEY
AAAGAACGTAAGAACT	LEY
AAAGAACGTTATTCTC	LEY
AAAGGATAGAGGATGA	LEY
AAAGGATAGCAAACAT	LEY
AAAGGATAGGGCTAAC	MYD
AAAGGATTCGCGATCG	LEY
AAAGGGCAGGTCGCCT	MYD
AAAGGGCCAATAACGA	LEY
AAAGGGCCATCAGTGT	MYD
AAAGGGCGTTCATCTT	LEY
AAAGGGCTCCATGCAA	LEY
AAAGGGCTCGTAGCCG	LEY
AAAGTCCAGATAACAC	SRT
AAAGTCCAGGAACGTC	LEY
AAAGTCCAGGCGTCCT	MYD
AAAGTCCCAACCACGC	MYD
AAAGTCCCAGCTAACT	MYD
AAAGTGAAGGTAGATT	MYD
AAATCTCTCCGAGAAG	END
AAATGGACAAACCGGA	MYD
AAATGGACAAGAGGTC	LEY
AAATGGACAGACTGCC	MCR
AAATGGACAGAGGGTT	MYD
AAATGGATCGCAGTTA	MYD
AACAACCCAATCCTTT	LEY
AACAACCCATGACTCA	LEY
AACAACCTCGGCCAAC	TCL
AACAACCTCTACAGGT	MCR
AACAAGAAGGAGCTGT	MCR
AACAAGACATGCAGCC	MYD
AACAAGAGTTCGTGCG	MYD
AACACACCAACACGAG	LEY
AACACACTCTGGCCGA	LEY
AACAGGGAGTAGTCAA	LEY
AACAGGGAGTTAACAG	MCR
AACAGGGGTCCACAGC	LEY
AACAGGGTCGGTCTAA	LEY
AACCAACCAACGTAAA	LEY
AACCAACGTACGTACT	LEY
AACCAACTCTCCTACG	LEY
AACCACATCCCTTCCC	MYD
AACCATGAGGATGAGA	LEY
AACCATGCATTAAAGG	LEY
AACCATGGTTGCCATA	LEY
AACCATGTCAAGCTTG	LEY
AACCATGTCATGAGGG	LEY
AACCATGTCTAGTTCT	SRT
AACCCAAAGTAGGGTC	STRO
AACCCAAGTCTACAAC	STRO
AACCTGAAGGGATCTG	LEY
AACCTTTCATCCGAAT	STRO
AACCTTTGTTTCCATT	MYD
AACGAAACACGGTCTG	MYD
AACGAAAGTTCCAGGC	MYD
AACGAAAGTTTACTGG	LEY
AACGGGAGTCCAGAAG	TCL
AACGTCATCTACACTT	MYD
AACGTCATCTCGCAGG	END
AACTTCTAGTGGTCAG	LEY
AACTTCTCACGTACTA	LEY
AAGAACACAGTCAGAG	LEY
AAGAACAGTGACGCCT	LEY
AAGAACATCTGCCTGT	MYD
AAGACAACACTTCAAG	MCR
AAGACTCCAAAGACGC	LEY
AAGACTCCAGCGATTT	END
AAGATAGCACGCGGTT	LEY
AAGATAGGTCTTCCGT	MYD
AAGATAGTCCCTGTTG	MYD
AAGCAGTGGTATCAAC	MYD
AAGCATCAGATTCGCT	MYD
AAGCATCCAAGGTTGG	MCR
AAGCATCGTGACTCTA	LEY
AAGCATCTCTGCCTGT	MYD
AAGCATCTCTTGTGCC	LEY
AAGCCATTCGGTGCAC	LEY
AAGCGAGAGCACTCCG	MYD
AAGCGAGTCTATGCCC	LEY
AAGCGTTAGTGGCAGT	MCR
AAGCGTTCAGCTACCG	LEY
AAGCGTTCAGTCAGAG	LEY
AAGGAATTCCGTGTCT	LEY
AAGTACCAGCATCGAG	MYD
AAGTACCGTAGAAACT	SRT
AAGTACCGTAGCGCCT	LEY
AAGTACCGTATGAGGC	SRT
AAGTACCGTTAAACCC	LEY
AAGTCGTAGATTGCGG	LEY
AAGTCGTAGTAGCTCT	MYD
AAGTCGTCACGCTGCA	LEY
AAGTCGTGTATCGTTG	LEY
AAGTCGTGTATTGAGA	MCR
AAGTGAAAGCATTTGC	LEY
AAGTGAAGTACTCGAT	TCL
AAGTGAAGTGGCTTGC	MYD
AAGTGAAGTTGCATCA	MYD
AAGTTCGAGATGAAGG	LEY
AAGTTCGAGCTCATAC	MCR
AAGTTCGAGCTGAAGC	MYD
AAGTTCGTCATACGGT	LEY
AATAGAGCACATCATG	MYD
AATCACGCACAGTATC	MYD
AATCACGGTAGGAAAG	LEY
AATCACGGTTGTATGC	STRO
AATCGACAGAAACTGT	SRT
AATCGACGTGAGGATC	LEY
AATCGTGGTCCAGCGT	MYD
AATGAAGGTCCACAGC	SRT
AATGAAGTCACCTTAT	SRT
AATGACCAGCAACAAT	LEY
AATGACCCATCGCCTT	LEY
AATGACCGTATTAAGG	MCR
AATGCCAAGACTTCGT	MYD
AATGCCAAGCCTTCTC	LEY
AATGCCAAGTTCTCTT	MCR
AATGCCATCTACCTTA	MYD
AATGGAACAGAGAGGG	LEY
AATGGAAGTGGATACG	MYD
AATGGAATCACCGCTT	MYD
AATGGCTCAACTCGTA	MYD
AATGGCTTCATTACTC	LEY
AATTCCTCACCGGCTA	END
AATTCCTTCCATCACC	LEY
AATTTCCAGCGCCTTG	LEY
AATTTCCAGTTGCGAG	LEY
AATTTCCTCGTGCGAC	MYD
ACAAAGAAGGCCTAAG	MCR
ACAAAGAGTCTGGTTA	MCR
ACAACCAAGATAGCAT	MCR
ACAACCAAGCCTCAGC	LEY
ACAACCACATAGACTC	LEY
ACAAGACTCACAGAGG	END
ACAAGCTAGTAACAGT	LEY
ACAAGCTGTCAAAGCG	LEY
ACAAGCTTCTTTACAC	END
ACACAGTCATGGGTTT	LEY
ACACCAACAATGAACA	LEY
ACACCAACAGGCATGA	LEY
ACACCAACATGTGGTT	STRO
ACACCAAGTACTCGTA	MYD
ACACCAATCAGCCTTC	MYD
ACACGCGAGGGCCTCT	END
ACACGCGGTCATAAAG	LEY
ACACTGACACGCTGTG	MYD
ACACTGAGTGCCTGAC	MYD
ACACTGATCCTGGTCT	MYD
ACAGAAAAGCAATTCC	MCR
ACAGAAACATAGAATG	MYD
ACAGCCGAGTATAGGT	LEY
ACAGCCGCAGCTCGGT	LEY
ACAGCCGTCATCGGGC	LEY
ACAGGGAAGCCTCCAG	MYD
ACAGGGAAGTTGCGCC	SRT
ACAGGGACAATGTCTG	LEY
ACAGGGAGTAACTGCT	LEY
ACAGGGAGTACTCAAC	END
ACATCGATCGAGCACC	MYD
ACATGCAAGCTCACTA	TCL
ACATGCAAGCTGCGAA	LEY
ACATGCACACGGTCTG	MYD
ACATTTCAGCAATAAC	MCR
ACATTTCAGCTAAGTA	LEY
ACATTTCAGCTCCGAC	LEY
ACATTTCAGGCACAAC	MYD
ACATTTCAGTGCAACG	LEY
ACATTTCGTCCAGCGT	END
ACCAAACAGAGAGAAC	LEY
ACCAAACAGTACCCTA	LEY
ACCAAACCAAGGCTTT	LEY
ACCAAACCACCCGTAG	LEY
ACCAAACGTGCCTTTC	LEY
ACCAAACTCCTATTTG	LEY
ACCAACACAGCGGATA	MCR
ACCAACACATGAGTAA	LEY
ACCAACAGTCATAAAG	END
ACCAACATCGGCTGGT	SRT
ACCACAAAGTATAGAC	END
ACCACAATCCACACAA	LEY
ACCATTTAGTGATAAC	MCR
ACCATTTGTCGGCTAC	SRT
ACCCAAAAGCGACTTT	MYD
ACCCAAATCAGGTGTT	MYD
ACCCAAATCTTGGATG	LEY
ACCCTCACACTCATAG	MYD
ACCCTCAGTGCTCTCT	STRO
ACCCTCATCCTGTTAT	MYD
ACCCTTGCAGGGAGAG	MYD
ACCTACCCATGTGTCA	MCR
ACCTACCTCTAAGCCA	MYD
ACCTACCTCTGGCCTT	END
ACCTGAACAGATCATC	MYD
ACCTGAACATTCAGGT	MYD
ACCTGAATCAAGCTGT	LEY
ACCTGTCAGGCGTTAG	LEY
ACCTGTCCATGGATCT	MYD
ACCTGTCGTCGACGCT	LEY
ACCTGTCTCAAAGAAC	MYD
ACCTGTCTCGGTGTTA	END
ACGATCAAGAATTGCA	LEY
ACGATCAAGTGACACG	LEY
ACGATCAAGTGTTCCA	LEY
ACGATCAGTATCTCTT	MYD
ACGATGTAGAGCCATG	STRO
ACGATGTCACCACATA	LEY
ACGCACGAGATCGACG	SRT
ACGCACGGTTGTCTAG	LEY
ACGGAAGAGGTCACTT	LEY
ACGGGTCAGCTCGTGC	MYD
ACGGGTCAGTAGGCCA	LEY
ACGGGTCGTAACATCC	MYD
ACGGGTCTCCCGAAAT	LEY
ACGGTCGCAGTGCGCT	LEY
ACGGTCGGTACTCCCT	MYD
ACGGTCGGTTCCACGG	LEY
ACGGTCGGTTGCATGT	MYD
ACGGTCGTCTTGAGCA	LEY
ACGGTTACAACAACAA	MCR
ACGGTTACAACCTATG	END
ACGGTTACAGGAACCA	LEY
ACGTAACAGATAGTGT	END
ACGTAACAGGATACGC	MCR
ACGTAACGTACAGTTC	STRO
ACGTACAAGCTGAAAT	LEY
ACGTACACAATCGCCG	MYD
ACGTACATCCACGGGT	TCL
ACGTACATCGGTTAGT	MYD
ACGTAGTAGCGATGAC	LEY
ACGTAGTAGTGAGTTA	LEY
ACGTAGTCACAGCTGC	LEY
ACGTAGTTCCCGAACG	LEY
ACGTCCTAGGGTTGCA	MYD
ACGTCCTCAATGTTGC	LEY
ACGTCCTTCCACAGCG	LEY
ACTACGAGTCCCTCAT	MCR
ACTATCTTCAGCCTCT	TCL
ACTATGGGTCGTGGAA	MYD
ACTATGGTCAACCTTT	LEY
ACTATGGTCCAGTACA	MYD
ACTATGGTCCATCTGC	STRO
ACTATTCCAAGCACCC	LEY
ACTATTCGTGTTACTG	LEY
ACTATTCTCCGAGATT	SRT
ACTATTCTCTTACTGT	MYD
ACTCCGACAAGCGAAC	END
ACTCTCGAGAGCCTGA	LEY
ACTCTCGAGGACTTCT	LEY
ACTCTCGGTCCTACAA	LEY
ACTGATGAGTGGATAT	MCR
ACTGCAAGTGGGTCAA	MYD
ACTGTGAAGGCATCAG	SRT
ACTGTGACATGAGATA	LEY
ACTGTGAGTTACCCAA	MYD
ACTTAGGCAAGTGGAC	LEY
ACTTAGGGTTTGGAAA	MYD
ACTTATCCACACGCCA	LEY
ACTTATCGTAGGTTTC	MYD
ACTTCCGGTGGTATGG	TCL
ACTTCCGTCCTGTACC	MYD
ACTTCGCCAAATACAG	TCL
ACTTTCAGTTGTCAGT	LEY
ACTTTGTAGCTCTGTA	MYD
ACTTTGTAGTATGACA	LEY
ACTTTGTCAACGATCT	LEY
ACTTTGTCAATCGAAA	MYD
AGAAATGCACTGGACC	MYD
AGAAATGCAGTTCTAG	LEY
AGAACAAAGATCGCTT	MYD
AGAACAAAGTTACTCG	LEY
AGAACAACATCCTCAC	LEY
AGAACAATCCGATGTA	LEY
AGAACCTAGGTATTGA	STRO
AGAACCTGTATCTTCT	MYD
AGAACCTGTCGAACGA	SRT
AGAACGTCAGCAATTC	END
AGAAGCGCACGTAACT	LEY
AGAAGCGTCACTTGTT	LEY
AGAAGCGTCGGTCATA	STRO
AGAAGTACAAAGACTA	MYD
AGAAGTACAGGAATAT	TCL
AGACAAAGTAGAGATT	SRT
AGACAAAGTCAGACTT	MYD
AGACAAAGTCGTACAT	LEY
AGACAAAGTTACGATC	MYD
AGACAAATCATGCCGG	MYD
AGACACTAGCGAAACC	MYD
AGACACTAGGATGCGT	MYD
AGACACTGTAGTGGCA	LEY
AGACACTGTCAGTCTA	LEY
AGACACTGTGTATTGC	MCR
AGACACTGTTGTAGCT	LEY
AGACACTTCCCTTCCC	LEY
AGACACTTCCTTGAAG	END
AGACACTTCTACTGAG	STRO
AGACAGGAGTTCCATG	LEY
AGACAGGCAAATGCGG	MYD
AGACAGGCAGCTATTG	LEY
AGACAGGTCAAGGTGG	LEY
AGACCATAGGGCCCTT	LEY
AGACCATCAACGAGGT	MCR
AGACCATCATGGCTGC	MYD
AGACCCGGTGCTATTG	MYD
AGACCCGTCCATCAGA	LEY
AGACTCAAGCGAGTAC	LEY
AGACTCACAATTCACG	MYD
AGACTCATCGCTGTTC	MYD
AGACTCATCTTCACAT	LEY
AGAGAATCAACCCTAA	LEY
AGAGAATCAGATTAAG	LEY
AGAGAATGTTGTGGCC	LEY
AGAGAATTCTCCTGAC	LEY
AGAGAGCGTCTCTCCA	LEY
AGAGAGCTCTCTGAGA	LEY
AGAGCAGAGAGTTCGG	LEY
AGAGCAGCACCAAATC	SRT
AGAGCAGCACGGTGCT	LEY
AGAGCAGTCCCTGGTT	MYD
AGAGCCCCACTTGGGC	LEY
AGAGCCCCAGTCGGTC	MYD
AGAGCCCTCTGGTTGA	MCR
AGATAGACACAATTCG	MYD
AGATAGACATCATCCC	LEY
AGATAGATCCTGTACC	SRT
AGATCCATCACGACTA	MYD
AGATCCATCTAGCCTC	STRO
AGATCGTCACTGGCCA	LEY
AGATCGTCAGGTGGAT	LEY
AGATGAAAGCTCCCTT	LEY
AGATGAAGTCGAAGCA	LEY
AGATGAATCCACTAGA	MCR
AGATGCTAGAGCTTTC	MYD
AGATGCTCATGGGAAC	LEY
AGATGCTTCTTGCAAG	MYD
AGCAGTGGTATCAACG	MYD
AGCATCAAGGTTGACG	MCR
AGCATCAAGTACAGAT	STRO
AGCATCACACTCCCTA	LEY
AGCCAATAGCCTGCCA	MYD
AGCCAATGTCTAGGCC	LEY
AGCCAATTCATAGCAC	TCL
AGCCAATTCTGAACGT	LEY
AGCCACGAGGAGTATT	LEY
AGCCACGAGGTGTGAC	LEY
AGCCACGGTCTCACGG	LEY
AGCCACGTCGGACGTC	STRO
AGCCAGCAGCAGGTCA	LEY
AGCCAGCAGGCATTTC	MYD
AGCCAGCAGGTGCGAT	MYD
AGCCAGCCATACCATG	LEY
AGCCAGCTCATGACAC	LEY
AGCGATTAGGGTTAGC	MYD
AGCGATTGTGTGTACT	LEY
AGCGATTTCAACACCA	MYD
AGCGCCAGTCGTGATT	MYD
AGCGCCATCTGTTCAT	LEY
AGCGCTGCAAGGGTCA	LEY
AGCGTATAGTGTAGTA	LEY
AGCGTATCAAGTTGGG	MYD
AGCTACACATGGCTAT	MYD
AGCTACAGTATCGAAA	LEY
AGCTACAGTGAGTAAT	MCR
AGCTACATCGCGTCGA	MYD
AGCTCAAAGCCTCAGC	LEY
AGCTCAACAGAACGCA	LEY
AGCTCAAGTCATAACC	MYD
AGCTTCCAGAAGCCTG	LEY
AGCTTCCAGCACACAG	LEY
AGCTTCCCATAGAAAC	LEY
AGGAAATCAAGTTGGG	END
AGGAAATCACGACCTG	END
AGGAAATCACGCCCTG	END
AGGAAATGTAGCTGCC	MYD
AGGAAATGTAGTTCCA	LEY
AGGAATAAGGGCCCTT	STRO
AGGAATACACTGTTCC	MYD
AGGAATAGTATCATGC	LEY
AGGACGAAGCCTCTGG	MYD
AGGACGAAGGAGGGTG	LEY
AGGACGACACATATGC	LEY
AGGACGACACTGAGGA	MYD
AGGACGACATGACGAG	LEY
AGGACGATCTCTAGGA	MYD
AGGACTTAGAAACTAC	MYD
AGGACTTAGATTGACA	LEY
AGGACTTAGGTTCAGG	LEY
AGGACTTGTAACTTCG	END
AGGACTTTCCTTCAGC	MYD
AGGACTTTCTGTAAGC	LEY
AGGAGGTAGGGACACT	MYD
AGGAGGTGTGGTTTGT	LEY
AGGAGGTTCGCTAATG	LEY
AGGATAAAGCTGCCTG	LEY
AGGATAAAGTAAACGT	END
AGGATAACAGATACCT	LEY
AGGATAAGTGGCTTAT	LEY
AGGATAATCGATTTCT	MYD
AGGATCTAGCTGAGTG	SRT
AGGATCTGTTCGGTTA	MYD
AGGATCTGTTCTCCAC	LEY
AGGATCTTCCTATTTG	LEY
AGGATCTTCGTAACCA	LEY
AGGCATTCACTGCGAC	MYD
AGGCATTGTCCTCCTA	STRO
AGGCATTTCGACCCAG	TCL
AGGCCACAGACTTCCA	LEY
AGGCCACCAAGCAATA	MYD
AGGCCACGTCTTACTT	MCR
AGGCCACTCTTGATTC	LEY
AGGCTGCAGATGGTAT	LEY
AGGCTGCCAAACCGGA	MYD
AGGCTGCTCGTTAGAC	TCL
AGGGAGTGTAGCTAAA	LEY
AGGGAGTTCTGGTGGC	LEY
AGGGCCTCACAAGGTG	LEY
AGGGCCTGTTGCGTAT	LEY
AGGGCCTTCGGTCACG	LEY
AGGGCTCAGTTGAATG	LEY
AGGGCTCGTTGTCTAG	LEY
AGGGCTCTCCCTGGTT	MCR
AGGGCTCTCGCAATGT	SRT
AGGGCTCTCTGAGTCA	MYD
AGGGTCCGTAGCGAGT	MYD
AGGGTCCGTTAGGCTT	MYD
AGGGTGAAGTACAACA	END
AGGGTGAGTCAAGGCA	LEY
AGGGTTTAGCTTCTAG	LEY
AGGGTTTAGTTGGCTT	LEY
AGGGTTTGTAGCTGTT	LEY
AGGGTTTTCACCTCGT	LEY
AGGTAGGAGCAGGCAT	MYD
AGGTAGGTCATCGCAA	MCR
AGGTAGGTCTTTGGAG	MYD
AGGTCATAGCGAGTAC	LEY
AGGTCTAAGCCTGAAG	SRT
AGGTCTAAGGCTTAAA	MYD
AGGTCTAAGGTCATAA	MYD
AGGTGTTAGATGCTGG	LEY
AGGTGTTAGCTTACGT	LEY
AGGTGTTCATAAGCGG	SRT
AGGTGTTGTAGTCGGA	LEY
AGGTTACAGACTCAAA	LEY
AGGTTACCAACGACAG	TCL
AGGTTACGTAACGTTC	MYD
AGGTTACTCGATTGGT	MYD
AGGTTACTCGCATAGT	LEY
AGGTTGTCACCATAAC	LEY
AGGTTGTCACCTGATA	MCR
AGGTTGTGTCGTCAGC	LEY
AGGTTGTTCCATCACC	MYD
AGGTTGTTCGAGAAGC	MYD
AGGTTGTTCTCGTGGG	MYD
AGTAACCCACGTGAGA	LEY
AGTAACCCATGAATCC	LEY
AGTAACCGTAACATCC	LEY
AGTAACCGTGTCCGGT	MCR
AGTACCAGTGAGTTGG	LEY
AGTACCAGTTAACCTG	LEY
AGTACCATCCACAGCG	MYD
AGTACTGCATTCGATG	MYD
AGTACTGGTTCAAGGG	LEY
AGTAGCTAGATGGCAC	MYD
AGTAGCTAGTGTACCT	MYD
AGTAGCTAGTTCGCAT	LEY
AGTAGCTCACGCGGTT	LEY
AGTAGCTTCGGCTTCT	LEY
AGTAGTCAGCTGACCC	MYD
AGTAGTCAGGTGCCTC	LEY
AGTCAACTCCTTGGAA	LEY
AGTCACAAGAAACTAC	MYD
AGTCACAAGATCGCTT	LEY
AGTCACAAGCTCCGAC	MYD
AGTCACATCTTACCGC	MYD
AGTCATGAGACGAAGA	MYD
AGTCATGGTCTCGGGT	LEY
AGTCATGTCTATTTCG	MYD
AGTCTCCAGATTGCGG	LEY
AGTCTCCGTCATAAAG	LEY
AGTCTCCGTTAATCGC	LEY
AGTGACTAGCTGACAG	LEY
AGTGACTTCGTTCCCA	MYD
AGTGATCAGTGATAGT	LEY
AGTGATCCACTCTAGA	MYD
AGTGCCGAGTGTAGTA	LEY
AGTGCCGCACTCCTGT	LEY
AGTGTTGGTGTCACAT	MYD
AGTGTTGTCCTTATCA	MYD
AGTTAGCAGTGAATAC	LEY
AGTTAGCCATGCCGGT	MYD
AGTTAGCGTGCGACAA	END
AGTTCCCAGCAAATGT	LEY
AGTTCCCCAATGTCTG	LEY
AGTTCCCCACGCTGTG	LEY
AGTTCCCCAGGCTATT	LEY
AGTTCCCGTGAGTCAG	LEY
AGTTCCCTCGCTGACG	LEY
AGTTCCCTCGCTTGAA	TCL
AGTTCGACAATTCTCT	MCR
AGTTCGATCCGTTTCG	LEY
AGTTCGATCTGCGTCT	LEY
ATACCGAAGACTCTTG	STRO
ATACCGAGTGGCTTAT	LEY
ATACCGATCGAGAATA	MYD
ATACCGATCGCCAACG	END
ATACCTTAGCGTATAA	LEY
ATACCTTAGGTAGGCT	MYD
ATACCTTAGTGTGTTC	STRO
ATACCTTGTAGCACGA	LEY
ATACCTTGTCACTAGT	LEY
ATACCTTTCCGGACGT	LEY
ATAGACCCAACCAATC	MYD
ATAGACCGTAGCTTGT	MYD
ATAGAGAAGCTTTCTT	LEY
ATAGAGAGTAAGTAGT	MYD
ATAGAGATCCCATTTA	LEY
ATAGAGATCTGCACCT	END
ATAGGCTCACCTCAGG	MYD
ATATCCTGTAATGTGA	LEY
ATATCCTGTGGATACG	MYD
ATATCCTGTGGTCCGT	LEY
ATCACAGAGATGACAT	LEY
ATCACAGGTCAATCTG	LEY
ATCACGACATACATCG	LEY
ATCACGACATGAATCC	MYD
ATCACGACATGTGGCC	STRO
ATCACGAGTTATCCAG	MYD
ATCACTTAGCACTGGA	END
ATCACTTCAATCTAGC	LEY
ATCAGGTGTACAGCGA	STRO
ATCATTCAGATCCCGC	STRO
ATCATTCGTAATGTGA	MYD
ATCCACCAGAGTGTTA	MCR
ATCCATTAGGGCCCTT	LEY
ATCCATTCAATTAGGA	MYD
ATCCGTCAGGTGCGAT	LEY
ATCCGTCGTCGCTGCA	MYD
ATCCTATAGAACAAGG	MCR
ATCCTATAGCAGCAGT	TCL
ATCCTATCATGACGTT	LEY
ATCGATGAGAACAGGA	STRO
ATCGATGCAATACCCA	MYD
ATCGATGTCTATACGG	LEY
ATCGATGTCTATTTCG	LEY
ATCGCCTAGCTATCCA	MYD
ATCGCCTCAGAGATTA	MYD
ATCGCCTGTCATGGCC	TCL
ATCGCCTTCCGTATAG	LEY
ATCGCCTTCGGTAGAG	LEY
ATCGGATAGAGTATAC	LEY
ATCGGATAGCGGGTAT	MYD
ATCGGATCAGGCTACC	LEY
ATCGGATTCCGACATA	LEY
ATCGGCGAGGGCTGAT	STRO
ATCGGCGCACGGTGTC	MYD
ATCGGCGTCATTGCGA	LEY
ATCGTAGGTCCGGATC	MYD
ATCGTCCAGTCATGAA	MYD
ATCGTCCCAGTGAGCA	MYD
ATCGTCCTCATATGGC	LEY
ATCGTGAAGCAAGGAA	LEY
ATCGTGAAGTATGGAT	END
ATCGTGACAGCAGACA	MCR
ATCTCTAGTAAGCTCT	LEY
ATCTCTAGTTGGACTT	LEY
ATCTCTATCTCTATGT	END
ATCTTCAAGAGTCACG	LEY
ATCTTCATCCACAAGT	LEY
ATGAAAGAGCATCTTG	LEY
ATGAAAGAGTTGGCGA	MYD
ATGAAAGCACCCTGTT	MCR
ATGAAAGGTGTCCGTG	MYD
ATGAAAGTCTACCTTA	MYD
ATGACCACATGATAGA	LEY
ATGACCAGTAAGACCG	LEY
ATGAGGGCAAGTGACG	LEY
ATGAGGGTCGCTCCTA	LEY
ATGAGTCTCGAACGGA	SRT
ATGATCGCAGCCTTCT	LEY
ATGATCGGTGTCCGTG	MYD
ATGATCGGTGTGTCGC	MYD
ATGATCGTCGCTCCTA	LEY
ATGCATGAGGGCGAAG	LEY
ATGCATGAGTCACGAG	LEY
ATGCATGCAAGGTACG	LEY
ATGCATGGTTCTCCTG	LEY
ATGCATGGTTGCCATA	LEY
ATGCCTCCAACTTCTT	LEY
ATGCCTCTCATTGCTT	LEY
ATGCGATCACAGCTTA	END
ATGCGATCACCGTGAC	LEY
ATGCGATCACTGTTCC	LEY
ATGCGATGTACAAGTA	LEY
ATGGATCAGTCACAGG	LEY
ATGGATCCAGAAGCGT	MCR
ATGGATCCATCTCAAG	MYD
ATGGGAGGTGCAATGG	TCL
ATGGGAGGTGCATGAG	MYD
ATGGGAGGTGCCTGCA	LEY
ATGGGAGTCCTACAAG	LEY
ATGGGTTAGACAACTA	LEY
ATGGGTTAGGAACGCT	MYD
ATGGGTTGTAGCCCTG	LEY
ATGGGTTGTGAGTAGC	LEY
ATGGTTGCAAGGTACG	LEY
ATGTCCCCACATAGCT	LEY
ATGTCCCCAGAAGTTA	LEY
ATGTCTTAGGGCCCTT	MYD
ATGTCTTCAATAGTCC	MYD
ATGTCTTCACATGACT	MYD
ATGTCTTCATTCAGGT	LEY
ATGTCTTGTACCTGTA	LEY
ATGTCTTTCAGTGCGC	SRT
ATTACCTAGTGTTGTC	MYD
ATTACCTCAACCACGC	LEY
ATTACGTAGTCATAGA	END
ATTACTCCAAGTTGGG	LEY
ATTACTCGTAGACGGT	LEY
ATTATCCAGCGCCTCA	SRT
ATTATCCAGGGCAGGA	LEY
ATTATCCGTGACGTCC	MYD
ATTATCCTCGTAACCA	LEY
ATTCACTAGAAGCGCT	TCL
ATTCACTAGAAGCTGC	LEY
ATTCACTAGACGGTCA	MYD
ATTCACTAGGAACTAT	LEY
ATTCACTAGTATAGAC	MYD
ATTCACTAGTATGAGT	MCR
ATTCAGGAGGTAGTAT	MYD
ATTCAGGAGGTCACAG	MCR
ATTCAGGCAAACCACT	LEY
ATTCATCCAACATACC	LEY
ATTCATCCAGACCAAG	LEY
ATTCATCCAGAGTGAC	LEY
ATTCATCCATAGGTAA	LEY
ATTCCATAGCTTCATG	MYD
ATTCCATCATCCTTGC	LEY
ATTCCATGTAAGCAAT	LEY
ATTCCATGTGTATACC	LEY
ATTCCTAAGGTGCCAA	LEY
ATTCCTACAGCATCTA	LEY
ATTCGTTAGGGACAGG	LEY
ATTCTACAGACTGAGC	LEY
ATTCTTGTCAAATGAG	MCR
ATTCTTGTCTTTCAGT	LEY
ATTGGGTCATCACGGC	LEY
ATTGGGTGTAGATTGA	LEY
ATTGGGTGTGAGATTA	MYD
ATTGGGTGTGGCTTGC	MYD
ATTGTTCAGACGGTCA	SRT
ATTGTTCCAGGTGGAT	MYD
ATTGTTCGTGAATGTA	LEY
ATTGTTCGTGGCCACT	LEY
ATTGTTCTCCGAAGGA	LEY
ATTTACCCACTCTCGT	MYD
ATTTACCGTCTCGCGA	LEY
ATTTACCTCGTCAACA	LEY
ATTTCACCAAGCCCAC	LEY
ATTTCTGCAAATCGGG	LEY
ATTTCTGCATCACAGT	END
ATTTCTGGTACCGGAA	MYD
CAAAGAAAGCAGTACG	STRO
CAAAGAAAGGAACTAT	MCR
CAAAGAAGTGATTGGG	LEY
CAACAACAGCCGCACT	MCR
CAACAACAGTAGACCG	STRO
CAACAACGTCTGATCA	MYD
CAACAACGTCTGTGTA	MYD
CAACAACTCACTGTCC	MYD
CAACAACTCCGGCTTT	MYD
CAACAGTAGCACACCC	LEY
CAACAGTAGCATAGGC	MYD
CAACAGTAGTAGAATC	MYD
CAACAGTCAACCTATG	END
CAACAGTTCCTAAGTG	MYD
CAACCAACAAGCAGGT	END
CAACCAACAGAGATGC	MCR
CAACCAATCTGGACCG	MYD
CAACCTCAGTTCCATG	STRO
CAACCTCCACACGCCA	LEY
CAACCTCGTCCCTGTT	LEY
CAACGATCAATTGCAC	MYD
CAACGATGTCAAATCC	LEY
CAACGGCAGAGCTGCA	MYD
CAACGGCAGCACTCCG	MYD
CAACGGCCAAGCCTGC	MYD
CAACGGCGTAAGGAGA	LEY
CAACGGCGTATGAGAT	LEY
CAACGGCTCCAATCCC	END
CAAGACTCAGAACTTC	STRO
CAAGACTGTCACCACG	LEY
CAAGACTTCAGCAGAG	MYD
CAAGAGGGTCGAATGG	LEY
CAAGAGGGTCGCAACC	MYD
CAAGAGGTCGGATTAC	END
CAAGCTACACCTTCGT	MYD
CAAGCTACAGCTGGTC	END
CAAGCTAGTCCAAATC	LEY
CAAGCTAGTGTTAACC	END
CAAGCTAGTTACTCAG	MCR
CAAGCTATCGAAGCCC	LEY
CAAGCTATCGCTGACG	LEY
CAAGGGAAGAGTGGCT	LEY
CAATACGAGGAACGAA	LEY
CAATACGAGGCTGTAG	MYD
CAATACGCAACAAGAT	LEY
CAATACGCATCACAGT	LEY
CAATACGGTAAGAACT	MYD
CAATACGGTTCGCGTG	LEY
CAATCGATCCGATTAG	LEY
CAATCGATCTTCGGAA	END
CAATGACCAGTAGAGC	LEY
CAATGACGTACCCGAC	MYD
CAATGACTCAGTGCGC	MYD
CAATTTCCACCAGACC	LEY
CACAACAAGGAGACCT	MYD
CACAACAAGGCAATGC	MYD
CACACAACACGTCTCT	LEY
CACACAACATGGAATA	LEY
CACACAAGTCGTTGCG	LEY
CACAGATAGAGGCGGA	LEY
CACAGATGTACCGGCT	LEY
CACAGATGTGATATAG	SRT
CACAGATTCTGTCGTC	LEY
CACAGATTCTGTTGGA	LEY
CACAGGCCATCGCTAA	MYD
CACAGGCTCGGTGAAG	LEY
CACATGAAGTGCCCGT	MYD
CACATGACAAGACGGT	MYD
CACCAAAAGCTGCCAC	MYD
CACCAAAGTGTGCTTA	MYD
CACCAAAGTTTCACTT	MYD
CACCAAATCGAGCCTG	MYD
CACCGTTTCGTTCGCT	LEY
CACGAATAGACGCCCT	SRT
CACGAATCAAGTGATA	MYD
CACGAATCACATGAAA	LEY
CACGGGTCAGCTCCTT	TCL
CACGGGTGTACTGCCG	LEY
CACGGGTGTCAGGTAG	LEY
CACGGGTTCAGCGCAC	LEY
CACGTGGTCGTGCAGC	LEY
CACGTTCTCCAAGCAT	MYD
CACGTTCTCCACCTGT	LEY
CACGTTCTCGCTGTCT	MYD
CACTAAGAGACGCCCT	LEY
CACTGAACACGTCGGT	MYD
CACTGAAGTAGCTAAA	LEY
CACTGAAGTGGATTTC	MYD
CACTGAATCATTCATC	LEY
CACTGGGCACGCCACA	LEY
CACTTCGAGGTACCTT	LEY
CACTTCGCACTGGCGT	MCR
CACTTCGTCGAGCCTG	MYD
CAGAGCCAGGACGCTA	LEY
CAGAGCCAGTAAACTG	LEY
CAGAGCCCACTTCTCG	MYD
CAGAGCCGTACCTATG	MYD
CAGAGCCGTAGTCTGT	LEY
CAGAGCCTCGGTCATA	LEY
CAGAGCCTCGTCAGAT	STRO
CAGATACAGCTGAGCA	MCR
CAGATACGTGATATAG	MYD
CAGATACGTGTGCCTG	MYD
CAGATACTCACTTGTT	LEY
CAGATCACAGTTGTCA	STRO
CAGATCACATGTAACC	MCR
CAGATCAGTAATCAGA	MYD
CAGATCATCTCTTCAA	LEY
CAGATTGAGCCTAACT	LEY
CAGATTGAGTACGTCT	MCR
CAGATTGCAGCGACAA	LEY
CAGATTGGTCTTTCTA	LEY
CAGATTGGTTTCGGCG	MYD
CAGCAATAGAAGTATC	LEY
CAGCAATAGCCGTTAT	LEY
CAGCAATAGTATCCTG	MYD
CAGCAATGTAGTGATA	LEY
CAGCAATTCTACTATC	MYD
CAGCACGCATCGTGCG	MYD
CAGCAGCAGTGCGTCC	LEY
CAGCCAGAGAAACTGT	LEY
CAGCCAGGTGGGACAT	MCR
CAGCCAGTCTGCGGGT	LEY
CAGCGTGAGCCGAATG	LEY
CAGCGTGAGCGAGAAA	LEY
CAGCGTGAGTAAACAC	MYD
CAGCGTGCACGCGTGT	LEY
CAGCGTGCAGCACAGA	MYD
CAGCGTGGTAAGATCA	MCR
CAGCGTGGTCATGCAT	MYD
CAGCGTGGTGCTATTG	LEY
CAGGCCACATCCTTGC	END
CAGGCCACATGCAGGA	MYD
CAGGGCTCACTCTGCT	MCR
CAGGGCTGTACAGAAT	END
CAGGGCTTCCGCGATG	MCR
CAGGTATCAAGGCAAC	LEY
CAGTGCGAGGCGATAC	MYD
CAGTGCGCAAGTGCTT	LEY
CAGTGCGTCTCCGAGG	END
CATAAGCCACTGCATA	MCR
CATAAGCGTATTGCCA	LEY
CATAAGCGTGGACTGA	LEY
CATAAGCTCATTTGTC	MYD
CATAAGCTCCGTCACT	TCL
CATAAGCTCGACATAC	MYD
CATAAGCTCTGCCTCA	LEY
CATACAGCACGACAAG	LEY
CATACAGCATCAGTCA	MYD
CATACAGGTATCGTAC	SRT
CATACAGGTGGTCCGT	END
CATACCCGTGCAACGA	MCR
CATACCCGTGGAAATT	MCR
CATACCCTCGAGATGG	LEY
CATACTTTCCGATAGT	LEY
CATACTTTCGAGAACG	LEY
CATAGACCAAATCGGG	MYD
CATAGACCATCTCCCA	LEY
CATCCACCACCCATAA	STRO
CATCCACGTACCCGCA	LEY
CATCCACGTCTCGGAC	LEY
CATCCACTCGCACTCT	LEY
CATCCCAAGCCTTTCC	LEY
CATCCGTCACCGTGCA	MCR
CATCCGTGTACGTAGG	END
CATCCGTGTCCAAAGG	MYD
CATCCGTTCAAGTCGT	MYD
CATCCGTTCCATTGGA	LEY
CATCGGGAGCCATTCA	LEY
CATCGGGAGCGTTGTT	LEY
CATCGGGGTATTGGCT	END
CATCGGGTCGACGACC	LEY
CATCGGGTCTCATAGG	LEY
CATCGGGTCTGTCGTC	LEY
CATCGTCAGGCCTTGC	MYD
CATCGTCTCAACGTGT	LEY
CATGAGTCACTGCGTG	LEY
CATGAGTGTCACAGAG	MYD
CATGAGTGTGATAGAT	MYD
CATGAGTTCACTTCTA	MYD
CATGAGTTCATGCCGG	LEY
CATGAGTTCCCAAGTA	MCR
CATGAGTTCGGCCTTT	LEY
CATGCAATCTACCTTA	MCR
CATGCGGCATCGAACT	LEY
CATGCGGGTTGTAGCT	MYD
CATGCGGTCCATGATG	LEY
CATGCTCCAATGTTGC	MYD
CATGGATAGTGATTCC	MYD
CATGGATTCAAACTGC	LEY
CATGGTAAGCCACCGT	MYD
CATGGTACAATTTCTC	LEY
CATGGTACAGCAGACA	MCR
CATGGTAGTCGCCACA	LEY
CATGGTATCACCATAG	TCL
CATGGTATCCATAAGC	MYD
CATTCATAGAGGGTCT	LEY
CATTCATCACGTAGTT	MYD
CATTCATTCGCAGAGA	LEY
CATTCATTCTCTGGTC	MYD
CATTCATTCTTGTTAC	MYD
CATTCTACATATGGCT	LEY
CATTCTAGTCCGTTTC	LEY
CATTGCCAGTACGTCT	LEY
CATTGCCGTGACTGAG	LEY
CATTGCCTCGCTCTCA	MCR
CATTGTTTCCTCCACA	LEY
CATTTCAGTGGCTACC	LEY
CATTTCAGTTCAGGTT	LEY
CATTTCAGTTGTGTAC	LEY
CATTTCATCACGAGGA	MYD
CCAAGCGAGGACACTG	LEY
CCAAGCGCAAACCGGA	MYD
CCAAGCGGTCCAATCA	LEY
CCAAGCGTCCCGTTGT	MYD
CCAAGCGTCTTCACGC	END
CCAATGAAGATGAACT	MYD
CCAATGACAAAGCGTG	MYD
CCAATGAGTCGGTGTC	MYD
CCAATGATCGAACTCA	LEY
CCAATTTAGTGCCTCG	MYD
CCAATTTTCAACCTCC	LEY
CCAATTTTCAAGCTGT	TCL
CCAATTTTCTCATGGA	END
CCACAAAAGAGCCGAT	SRT
CCACAAAAGTGGCAGT	LEY
CCACAAACAGCAATTC	LEY
CCACAAAGTCGACTGC	LEY
CCACAAAGTCTTACAG	LEY
CCACAAAGTCTTAGTG	LEY
CCACAAATCGAGAGCA	LEY
CCACACTCAAGTCCAT	LEY
CCACACTCAGCTATTG	STRO
CCACCATAGTGGCAGT	LEY
CCACCATCAAGTGATA	END
CCACCATGTCACAATC	LEY
CCACGAGAGACTCTAC	LEY
CCACGAGAGCGGATCA	LEY
CCACGAGCACAAATGA	MYD
CCACGAGTCCTTCGAC	LEY
CCACGTTAGCAATTAG	LEY
CCACGTTAGGTTTACC	LEY
CCACGTTGTCTGCGCA	LEY
CCACTTGGTGGCGCTT	SRT
CCATAAGCACAGCCTG	LEY
CCATAAGCACCGTACG	LEY
CCATAAGCACGTCGTG	LEY
CCATCACAGTCCTACA	MCR
CCATCACCACAGCGCT	MYD
CCATCACCAGTTTCGA	LEY
CCATCACGTCCTTTGC	LEY
CCATCACTCCTGTTAT	MYD
CCATCACTCGGTGCAC	LEY
CCCAACTCACCAGGTC	LEY
CCCATTGAGAGGATCC	MYD
CCCATTGAGTCGCTAT	LEY
CCCATTGGTCACTTCC	LEY
CCCGAAGCACTAACCA	MYD
CCCGAAGGTGACTGAG	LEY
CCCGAAGGTGATACTC	SRT
CCCGAAGTCTTGTGCC	LEY
CCCGGAACAACCGGAA	LEY
CCCGGAAGTATCGGTT	LEY
CCCGGAATCATAGCAC	END
CCCTAACCACCCAATA	LEY
CCCTAACCACTGCGAC	MCR
CCCTAACTCAAGCCGC	LEY
CCCTCAACAACTTGCA	SRT
CCCTCAACACGTAACT	LEY
CCCTCAAGTTTCACTT	LEY
CCCTCAATCCAAGGGA	MCR
CCCTCAATCTAGTACG	END
CCCTCTCAGGAAGTAG	LEY
CCCTCTCAGTGGCGAT	LEY
CCCTCTCCAGAGTTCT	SRT
CCCTCTCCATGGCTAT	LEY
CCCTCTCGTTCAATCG	LEY
CCCTGATCAGGCACTC	LEY
CCCTGATTCCAAGCTA	LEY
CCCTGATTCGCGTGCA	LEY
CCCTTAGAGAAGGGAT	MYD
CCGAACGAGGTGCTAG	LEY
CCGAACGCAAAGGAGA	MCR
CCGAACGCAAGCTACT	MYD
CCGAACGGTCCAGAAG	END
CCGAACGTCACAAGAA	END
CCGAACGTCTGGTGCG	MYD
CCGATCTAGCGAGTAC	MYD
CCGATCTGTCTTGAGT	MYD
CCGATCTTCTGCTGAA	MYD
CCGATGGCATGTCAGT	SRT
CCGATGGGTTTAGTCG	LEY
CCGATGGTCACATACG	LEY
CCGATGGTCACTGATG	MYD
CCGATGGTCTCGCTTG	LEY
CCGGACAAGCGTACAG	LEY
CCGGACACAAGGTCAG	LEY
CCGGACACAGGCCCTA	LEY
CCGGACAGTACAGCGA	MYD
CCGGACAGTATCTTCT	SRT
CCGGACAGTCCAGTTA	SRT
CCGGGTAAGGTCTACT	LEY
CCGGGTAGTACCCAGC	STRO
CCGGGTAGTGTTACTG	STRO
CCGGTAGAGCTAGAAT	LEY
CCGGTGACAATGCAAA	LEY
CCGGTGACAGGCAATG	LEY
CCGTAGGCACTGGCCA	LEY
CCGTAGGCAGCAGTAG	LEY
CCGTAGGCAGCCTTCT	LEY
CCGTGAGCAATGCAGG	LEY
CCGTGAGGTAGGCTGA	LEY
CCGTGAGTCGACGAGA	LEY
CCGTTCAAGGTGCTAG	LEY
CCGTTCAGTGCATTAC	MYD
CCTAACCAGGATTCCT	MYD
CCTAACCAGGCTGTAG	LEY
CCTAACCCACAGGATG	MYD
CCTAACCGTCAGTCTA	LEY
CCTAACCTCGCAGAGA	LEY
CCTAAGAAGGGAGGCA	MCR
CCTAAGACAAGGGCAT	END
CCTAAGAGTGGCTACC	LEY
CCTAAGATCTCGGGAC	END
CCTACGTAGTTGGAGC	MCR
CCTACGTTCGTGGGAA	LEY
CCTATCGCAGCATACT	LEY
CCTATCGGTGCTCGTG	LEY
CCTCAACGTCCGACGT	MYD
CCTCAACTCGGATTAC	LEY
CCTCACAAGACGTCCC	LEY
CCTCACACATGGTACT	MYD
CCTCACAGTAAGTTGA	LEY
CCTCACAGTCCCTAAA	SRT
CCTCAGTCATCCGGCA	MCR
CCTCATGCATGCACTA	LEY
CCTCCAAGTCCAAATC	MYD
CCTCCAAGTGGGTATG	STRO
CCTCCAAGTTCTTGCC	LEY
CCTCCAATCTGTCGCT	MYD
CCTCCTCAGGTCCGAA	MYD
CCTCCTCCAGATTAAG	LEY
CCTCCTCCAGCCGGTT	END
CCTCCTCTCTAATTCC	MYD
CCTCTAGAGACAGTCG	MYD
CCTCTAGTCTCCTACG	LEY
CCTCTCCGTATGCAAA	LEY
CCTCTCCGTCCACACG	LEY
CCTGCATAGCCTCATA	TCL
CCTGCATGTGACTGTT	MYD
CCTTCAGCACACGTGC	LEY
CCTTCAGCAGAGCGTA	LEY
CCTTCAGGTTGCTGAT	MYD
CCTTCAGTCTGGGATT	LEY
CCTTGTGAGTATCTGC	TCL
CCTTGTGCACATGAAA	MYD
CCTTGTGGTTTGTGGT	LEY
CCTTTGGAGGAACATT	MYD
CCTTTGGTCTTCTAAC	LEY
CGAAGGAAGCTAGAAT	END
CGAAGGAAGTACTGGG	LEY
CGAAGTTAGAGCGACT	MCR
CGAAGTTGTGTTTCTT	MYD
CGAAGTTTCGATACTG	MYD
CGAATTGCATCGCTAA	MYD
CGAGAAGCAAGTGGCA	MYD
CGAGAAGGTTAAGCAA	MYD
CGAGAAGTCGCCGATG	MCR
CGAGGAAAGAATCGAT	LEY
CGAGGAATCAGCACCG	LEY
CGAGGAATCAGTGTTG	MCR
CGAGGCTGTGGAGAAA	MCR
CGAGTGCAGTGTTGAA	MYD
CGAGTGCGTCCGGTCA	LEY
CGAGTGCTCCGTCCTA	LEY
CGAGTTATCAGAGTGG	LEY
CGAGTTATCTTGAGCA	MYD
CGATCGGAGCCTCACG	LEY
CGATCGGCAGGTCAAG	LEY
CGATCGGTCCTTACCG	SRT
CGATGCGAGTGAGCCA	LEY
CGATGCGCATGCAGGA	LEY
CGATGCGGTTTAGTCG	MYD
CGATGGCAGCGTGAGT	MYD
CGATGGCCATCTGGGC	LEY
CGATGGCGTGTCCGGT	MCR
CGATGGCTCAAGGAGC	MYD
CGCAGGTAGGTCATTC	LEY
CGCAGGTCATCGAAGG	MYD
CGCAGGTGTCGCTCGA	LEY
CGCATAACAAGGCTTT	SRT
CGCATAACAGTCAGTT	MYD
CGCATGGCAGGACATG	MYD
CGCATGGCATATCGGT	LEY
CGCCAGAGTCAAAGTA	MYD
CGCCAGAGTCCAGCGT	LEY
CGCCAGAGTTCGGCTG	MYD
CGCCAGATCAGACAAA	MYD
CGCCATTTCATCTGTT	END
CGCCATTTCTAGTCAG	MYD
CGCGTGAAGGAAGAAC	LEY
CGCGTGAGTCGCATTA	LEY
CGGAACCAGCGAATGC	SRT
CGGAACCAGTTACTCG	LEY
CGGAACCCAATTAGGA	LEY
CGGAACCCATCACAGT	END
CGGAACCGTGGGCTTC	LEY
CGGACACGTATGAGGC	MCR
CGGACACGTGTATTGC	MYD
CGGAGAAAGAATGTTG	LEY
CGGAGAAAGCAAGCCA	LEY
CGGAGAAAGGACAACC	LEY
CGGAGAAAGGAGCAAA	SRT
CGGAGAACAAATACGA	LEY
CGGAGAAGTCAAGCGA	LEY
CGGCAGTCAACGACAG	LEY
CGGCAGTCAATGAGCG	MYD
CGGCAGTGTAGGTTTC	LEY
CGGCAGTGTTCGTTCC	MYD
CGGCAGTTCGAGTGAG	MYD
CGGCAGTTCGTTCTAT	MYD
CGGGCATCAACATACC	LEY
CGGGTCAAGCGCCTTG	LEY
CGGGTCATCATCGCAA	LEY
CGGGTGTGTACAACGG	MCR
CGGGTGTGTGTATCCA	TCL
CGGGTGTGTTCTCCTG	LEY
CGGGTGTTCCCAAGTA	LEY
CGGTCAGCATGTACGT	MYD
CGTAAGTCACATCCCT	LEY
CGTAAGTGTGGAAATT	MYD
CGTAAGTTCATGAGTC	LEY
CGTAAGTTCTCCGAGG	END
CGTAATGCATCGGTTA	LEY
CGTAATGGTTTCCATT	SRT
CGTAATGTCCACGTGG	LEY
CGTAATGTCGTTGTAG	LEY
CGTAGTAAGCTTTCCC	END
CGTAGTAAGGACTAAT	LEY
CGTAGTACAACAGAGC	END
CGTAGTACAGTCGAGA	MYD
CGTAGTAGTAAGGTCG	TCL
CGTAGTAGTCACTTCC	LEY
CGTAGTATCTTGCGCT	MYD
CGTCAAAAGACCAGAC	LEY
CGTCAAAAGCGAGAAA	MYD
CGTCAAAAGTTGGAGC	MYD
CGTCAAAGTGACTCGC	LEY
CGTCAAAGTTGTTTGG	MYD
CGTCAAATCAGTGTGT	LEY
CGTCCATAGTCCTGCG	MYD
CGTGAATCACCTGCAG	LEY
CGTGAATCAGAGTGTG	END
CGTGAATTCAGTGTCA	STRO
CGTGCTTAGTCGGCCT	MYD
CGTGCTTGTAGAGACC	SRT
CGTGTCTCACAGCCAC	LEY
CGTGTCTCATACGCAT	LEY
CGTGTCTGTAGCGTCC	LEY
CGTGTCTGTTTCACTT	MCR
CGTGTCTTCGAGAAGC	MYD
CGTTAGACAAGGTCGA	MYD
CGTTAGACAATGAAAC	LEY
CGTTAGAGTCCTGTTC	MYD
CGTTCTGTCCTAGAGT	LEY
CGTTGGGCAGTCGGTC	LEY
CGTTGGGTCGAATCCA	MYD
CTAACCCAGTCGAGGT	LEY
CTAACCCCACCCTGAG	MYD
CTAACCCGTCCCACGA	MYD
CTAACCCGTCTGCGCA	END
CTAACTTCAGTCCCGA	MCR
CTAACTTGTGGTATGG	LEY
CTAAGTGCATACCATG	MYD
CTAAGTGGTGCCCAGT	MYD
CTACACGACGCTCTTC	LEY
CTACAGAGTCTGCCTT	LEY
CTACATTAGCGAGTCA	MCR
CTACATTAGCTAATGA	LEY
CTACATTAGTGCACAG	LEY
CTACATTAGTTGCCTA	LEY
CTACATTGTGTTTCTT	MYD
CTACCCAAGATCGGTG	LEY
CTACCCAGTTGGACCC	MYD
CTACCCATCATTCACT	LEY
CTACCTGCATCTGTTT	LEY
CTACCTGGTGAGATCG	SRT
CTACCTGGTTTGTTCT	MYD
CTACGGGAGTACGTCT	MYD
CTACGGGGTGAATTGA	LEY
CTACGGGGTGATTCTG	LEY
CTACTATCAAGTTTGC	LEY
CTACTATCAGGACGAT	MCR
CTACTATGTCGAGCTC	END
CTACTATGTTCTAACG	MYD
CTACTATTCGGATAAA	MYD
CTACTATTCGGCATAT	LEY
CTAGGTAAGCTGAGCA	LEY
CTAGGTACAGCAGAAC	END
CTAGGTAGTGAGCTCC	MYD
CTAGGTAGTTCGGTAT	LEY
CTAGGTATCCATTTGT	MYD
CTAGGTATCTGCTTTA	LEY
CTATAGGAGCGACTTT	LEY
CTATAGGCACCGGCTA	LEY
CTATAGGCAGGTAGTG	LEY
CTATCCGAGGATTACA	TCL
CTATCCGCAGGTACGA	MYD
CTATCCGGTACCCACG	LEY
CTATCCGTCAACCGAT	MCR
CTATCCGTCGCAGATT	LEY
CTATCTAGTTTCACTT	MYD
CTATCTATCAAACCTG	LEY
CTCAACCAGGGACACT	MCR
CTCAACCAGTACAACA	MYD
CTCAACCGTTTCGACA	LEY
CTCAAGACATGAATCC	LEY
CTCAAGATCACTGGGC	LEY
CTCAAGATCGCCATAA	LEY
CTCAATTAGCCTAGGA	STRO
CTCAATTAGGGTAGCT	LEY
CTCAATTCACGCGCAT	LEY
CTCAATTCAGAGGAAA	LEY
CTCAATTCAGATTAAG	LEY
CTCAATTGTTGAGAGC	LEY
CTCACTGCAAACAGGC	MYD
CTCACTGCAAGGCAAC	MYD
CTCACTGCAATGCTCA	LEY
CTCACTGCACTCCCTA	MYD
CTCACTGGTTCTCTCG	MYD
CTCACTGTCACCCTTG	LEY
CTCACTGTCATCACTT	MYD
CTCACTGTCATGCCCT	LEY
CTCACTGTCGCTTTAT	MYD
CTCAGAAGTCACTAGT	MCR
CTCAGGGGTCCACATA	LEY
CTCAGGGGTGCTTCAA	LEY
CTCAGGGGTTCTAAGC	TCL
CTCAGGGTCCGTATAG	LEY
CTCAGTCCACGACTAT	LEY
CTCAGTCGTAAGCGGT	MYD
CTCATCGCAGACCAGA	MYD
CTCATCGCAGCACCCA	LEY
CTCATCGTCATTTGTC	LEY
CTCATCGTCTCCTGTG	MYD
CTCATGCCATAGCACT	MYD
CTCATGCTCGCTGACG	END
CTCATTACAGCCTATA	SRT
CTCATTAGTCTACATG	LEY
CTCATTATCCGCAAAT	LEY
CTCCAACCAGCGACCT	MCR
CTCCAACTCAAGCTGT	LEY
CTCCAACTCCGAACGC	MYD
CTCCACAGTATGGTTC	LEY
CTCCACAGTTCGTACA	LEY
CTCCACATCTCTCGAC	MCR
CTCCCAACACCCAAGC	MYD
CTCCCAACACCTCTGT	LEY
CTCCCAAGTCAGTCGC	END
CTCCCAATCGGTTCAA	LEY
CTCCCTCAGTAAACAC	LEY
CTCCCTCCATGACTCA	MYD
CTCCCTCGTATCGAGG	MYD
CTCCCTCTCCCTCTTT	LEY
CTCCGATAGCGATCGA	STRO
CTCCGATCAAGACCGA	SRT
CTCCGATCACAACGAG	LEY
CTCCGATCACCTTCGT	STRO
CTCCGATCATATGAAG	LEY
CTCCGATGTTATGTCG	MCR
CTCCTCCAGTTGCCCG	LEY
CTCCTCCTCCACGAAT	LEY
CTCCTTTCAATGGCAG	MYD
CTCCTTTCATCGCTGG	END
CTCCTTTGTTCAATCG	LEY
CTCCTTTTCTCCTGCA	LEY
CTCGAGGAGTTACGTC	MYD
CTCGAGGCATTCCTAT	MYD
CTCGAGGGTCACATTG	LEY
CTCTCAGAGAGGATGA	MYD
CTCTCAGCAGAGTCTT	MYD
CTCTCAGTCCACAGGC	LEY
CTCTCAGTCTCTCCGA	LEY
CTCTCGAAGAGAGCAA	STRO
CTCTCGAAGCAGCGAT	MCR
CTCTCGACAAGGCAAC	LEY
CTCTCGACATATACCG	LEY
CTCTCGATCTGTTCAT	MCR
CTCTGGTCAGGCCCTA	LEY
CTCTGGTGTACGATTC	SRT
CTCTGGTTCCACAGCG	LEY
CTGAATGCAGACCGCT	END
CTGAATGGTACCTGTA	END
CTGAATGGTAGCTGCC	LEY
CTGAATGTCCATTGTT	END
CTGAGCGGTAGGCAGT	LEY
CTGAGCGGTTGCAAGG	LEY
CTGAGGCAGCTGTTCA	MCR
CTGAGGCAGGTGTGAC	SRT
CTGAGGCTCTCGTTTA	MYD
CTGATCCAGGATATAC	LEY
CTGATCCCACCAGGTC	MYD
CTGATCCCATCGCTCT	MYD
CTGCAGGAGTAAGAGG	MYD
CTGCAGGTCTACTTCA	MYD
CTGCATCAGCATTTGC	MYD
CTGCATCGTGTTAAAG	LEY
CTGCCATAGAACTCCT	SRT
CTGCCATAGCAGGCTA	LEY
CTGCCATAGGTTCATC	MYD
CTGCCATGTCGATTCA	LEY
CTGCCATGTGAATAAC	MYD
CTGCCTACAAGTTCCA	END
CTGCCTATCCTCAGAA	LEY
CTGCGAGCAAGAGTTA	LEY
CTGCGAGCAGTGTACT	MCR
CTGCGAGGTATGCGTT	END
CTGCTCAAGCATCAAA	LEY
CTGCTCAAGTGGACGT	MYD
CTGCTCACAGCTATAC	LEY
CTGCTCATCTCCTGAC	MCR
CTGCTCATCTTACGTT	MCR
CTGGACGAGAACTCCT	SRT
CTGGCAGAGCTGACCC	MYD
CTGGCAGAGTGTAGTA	LEY
CTGGCAGTCGGCACTG	LEY
CTGGTCTCAGCGTATT	LEY
CTGGTCTGTTCCGCAG	MYD
CTGTACCCATCTCAAG	MYD
CTGTACCCATGCAGGA	LEY
CTGTACCGTACAATAG	MCR
CTGTACCGTTCATCTT	END
CTGTACCTCCAACTGA	LEY
CTGTATTAGTGGCGAT	LEY
CTGTATTCAAAGCACG	LEY
CTGTCGTGTAATGCTC	MYD
CTGTCGTGTATTAAGG	LEY
CTGTCGTTCCGTATAG	MYD
CTGTGAACACAACCGC	LEY
CTGTGAACACTGTGTA	MYD
CTGTGAATCTCTCAAT	MYD
CTGTGGGAGACGAAGA	LEY
CTGTGGGCATATACCG	MYD
CTTACCGAGATCGCTT	MCR
CTTACCGAGTGCTACT	LEY
CTTACCGCAATAGAGT	LEY
CTTACCGCACAAGCCC	LEY
CTTACCGGTTTCACTT	END
CTTACCGTCGTGGCTG	LEY
CTTAGGAAGCATTGTC	LEY
CTTAGGATCCTTCGAC	LEY
CTTCAATAGTGCACCC	LEY
CTTCCGAAGTTGGCTT	END
CTTCCGACACAAAGCG	END
CTTCCGACACCTCTAC	LEY
CTTCCGACATCGTGCG	LEY
CTTCCGATCATCGGGC	STRO
CTTCCGATCGTAGTCA	MCR
CTTCCTTAGTGCTACT	STRO
CTTCCTTCAAGTATAG	LEY
CTTCGGTAGGCCCAAA	LEY
CTTCGGTCAAATTGGA	TCL
CTTCGGTTCTCGGGAC	LEY
CTTCTAAAGACGACGT	MCR
CTTCTCTAGTCGCTAT	LEY
CTTCTCTGTTAAGGAT	LEY
CTTGAGAAGACATAAC	LEY
CTTGAGAAGAGAGGGC	END
CTTGAGAGTACAACGG	END
CTTGAGAGTGACACAG	MCR
CTTGAGAGTTAGAAGT	MYD
CTTGAGATCTCCGAAA	SRT
CTTGATTGTTAAGACA	SRT
CTTTCGGGTGTCATGT	MYD
CTTTCGGTCTTCGATT	LEY
GAAACCTCAATCGCCG	TCL
GAAACCTGTGCCAAGA	MYD
GAAATGAAGCGTCTGC	END
GAACACTAGTTGGAAT	MYD
GAACACTTCCACACCT	MCR
GAACGTTAGGCGCTTC	LEY
GAACGTTCACATATCG	LEY
GAACGTTGTTGTGGAG	SRT
GAACGTTTCATGAGTC	LEY
GAACGTTTCCTCCACA	LEY
GAACGTTTCCTGGCTT	MYD
GAACTGTAGCGAAACC	MCR
GAACTGTAGTCGCTAT	MYD
GAACTGTCACTTCTCG	MCR
GAACTGTGTTTCGTGA	MYD
GAACTGTTCGCTAATG	LEY
GAAGAATGTGGCATCC	SRT
GAAGAATTCGTAGCCG	LEY
GAAGCCCAGCAAGTGC	MYD
GAAGCCCAGTCTCTGA	LEY
GAAGCCCCACTAGGCC	MYD
GAAGCCCGTGCGGCTT	MYD
GAAGCCCTCGTCCTTG	LEY
GAAGCCCTCTCATTAC	LEY
GAAGCGACAGCAGAAC	LEY
GAAGGACGTGGCTAGA	LEY
GAAGGACTCCCATAAG	MYD
GAAGGACTCGCAGTGC	LEY
GAAGGGTAGAGGGTAA	MYD
GAAGGGTAGTTGCATC	LEY
GAAGGGTCAAATAGCA	MYD
GAAGTAAAGATTCGAA	MYD
GAAGTAATCTCCAAGA	TCL
GAATAGACAGGTTTAC	LEY
GAATAGACAGTTAGAA	MYD
GAATAGATCAGCAATC	LEY
GAATAGATCTCCGCAT	MYD
GAATCACTCAGCGCAC	MYD
GAATCGTAGGCCACTC	MYD
GAATCGTAGTGATTCC	LEY
GAATCGTCACGAGGTA	LEY
GAATCGTCAGGTGACA	LEY
GAATCGTGTTGTCAGT	MCR
GAATCGTGTTTACTTC	LEY
GAATCGTTCTGAGATC	LEY
GACACGCAGACTGAGC	MCR
GACACGCCACTTGGCG	LEY
GACACGCGTTGTCCCT	LEY
GACACGCTCCGGGACT	LEY
GACACGCTCTCATGCC	MCR
GACAGCCAGGCTGGAT	LEY
GACAGCCAGTCTCGTA	MYD
GACAGCCCATAATGAG	LEY
GACAGCCGTTGGTGTT	MYD
GACATCACAAATTAGG	LEY
GACATCACACAAATAG	LEY
GACATCAGTACGCGTC	MYD
GACATCAGTCGTATGT	END
GACATCAGTGGTTCTA	MYD
GACCAATCACTCTGCT	LEY
GACCCAGCAATTGGTC	LEY
GACCCAGCATACACCA	LEY
GACCCAGGTCGGCACT	MYD
GACCCAGTCTGTCAGA	LEY
GACCCTTCACGTGTGC	LEY
GACCCTTGTATCAGGG	LEY
GACCCTTTCCTGTTGC	END
GACCGTGCAAATCGGG	MYD
GACCGTGCACATATCG	LEY
GACCGTGTCCATTCAT	MYD
GACCTTCCAGGGCTTC	MYD
GACGCGACATCACCAA	END
GACGCTGAGGGCGAGA	MYD
GACGCTGCACCTTCCA	MYD
GACGCTGCAGACGATG	LEY
GACTATGCATAGAATG	MCR
GACTATGGTAAGATAC	LEY
GACTATGGTCTATGAC	LEY
GACTATGTCTGCGAGC	LEY
GACTCAACATATCTCT	MYD
GACTCAATCGACACTA	MYD
GACTCTCCAAGTGATA	LEY
GACTCTCGTAACACGG	LEY
GACTTCCAGCCAGTAG	MCR
GACTTCCCAGACATCT	MCR
GAGAAATCAATACGAA	MYD
GAGAAATCAATCCTAG	MYD
GAGAAATTCATTACGG	LEY
GAGAAATTCCTCTAAT	MYD
GAGAAATTCGAGCCAC	STRO
GAGACCCAGCATCAAA	END
GAGACCCAGTCACTCA	LEY
GAGACCCGTATCGTGT	MYD
GAGACCCGTTCGGCGT	MYD
GAGACCCTCATAGCAC	LEY
GAGACCCTCGGATACT	MYD
GAGACTTAGAACGTGC	LEY
GAGACTTGTAATCAAG	LEY
GAGACTTTCACAACCA	LEY
GAGACTTTCTTCCACG	LEY
GAGAGGTGTGAGAACC	TCL
GAGATGGTCCACTTCG	LEY
GAGCCTGAGGTGATCG	LEY
GAGCCTGAGTGGTTCT	MCR
GAGCCTGTCGCATGAT	LEY
GAGCTGCCACGCTGAC	MYD
GAGCTGCCATAGACTC	MCR
GAGCTGCGTCACCACG	MCR
GAGCTGCGTGGTCTGC	MYD
GAGCTGCTCGTCTACC	MYD
GAGGCAAGTAACATCC	LEY
GAGGCAAGTGAACCGA	LEY
GAGGCAATCGACGTCG	MYD
GAGGCAATCTCATGGA	SRT
GAGGCCTAGATCACTC	MCR
GAGGCCTCACTCGATA	MYD
GAGGGATAGATTGTGA	LEY
GAGGGATCAACTCGTA	MCR
GAGGGATCACTGGACC	LEY
GAGGGATTCATGAGGG	LEY
GAGGGTAAGATACTGA	MYD
GAGGGTAAGTAGGGTC	MYD
GAGGGTACAATAGAGT	MYD
GAGGGTAGTGGTCAAG	LEY
GAGGGTATCCGGGACT	LEY
GAGGGTATCGTGTGAT	LEY
GAGGGTATCTGGTGCG	LEY
GAGTCATCACGGTGCT	LEY
GAGTCATCACTTCAGA	TCL
GAGTCATGTCAACATC	LEY
GAGTCATTCAGTGGGA	LEY
GAGTCATTCCATGCAA	LEY
GAGTCTAAGTGCGCTC	MCR
GAGTGAGAGGGAGGCA	MCR
GAGTGAGCAGAGCGTA	MYD
GAGTGAGGTCTTTCAT	LEY
GAGTGAGGTTCGCGTG	LEY
GAGTGAGTCCCAGGCA	LEY
GAGTGTTAGCCTATCA	MYD
GAGTGTTCAATACCTG	LEY
GAGTGTTCAGGGCTTC	LEY
GAGTGTTTCGATTCCC	MYD
GAGTTACAGAAGTCTA	LEY
GAGTTACCAGAAATCA	MYD
GAGTTGTAGCAACCAG	LEY
GAGTTGTGTCATTGCA	LEY
GAGTTTGTCACGGGCT	MYD
GAGTTTGTCGTTCAGA	SRT
GATAGAAAGCCGTTGC	MCR
GATAGAAGTACTAAGA	LEY
GATAGAAGTCTCGGGT	LEY
GATAGAAGTGACTCGC	LEY
GATAGCTAGGATACCG	LEY
GATAGCTCAAAGGCTG	LEY
GATAGCTGTAGGAAAG	SRT
GATAGCTGTTCAAGGG	LEY
GATAGCTTCGTGGTAT	MCR
GATCACAAGGCCTAAG	LEY
GATCACAGTTGGTGTT	LEY
GATCAGTCATCATTTC	LEY
GATCAGTGTCCCGTGA	LEY
GATCATGAGGCTTAAA	MYD
GATCATGAGGTGATCG	TCL
GATCATGCAAAGGCAC	MCR
GATCATGTCGTGCATA	MYD
GATCCCTCAAGACCGA	MYD
GATCCCTCACTGGAAG	LEY
GATCCCTGTGAGGATC	LEY
GATCGTACAAGAGTAT	SRT
GATCGTACAAGCGGAT	STRO
GATCGTACACGACGCT	TCL
GATCGTACATCCTATT	LEY
GATCGTATCACTCACC	LEY
GATCGTATCGCAGAGA	LEY
GATGAGGAGCCGCTTG	END
GATGAGGAGGAGTCTG	LEY
GATGAGGAGGCTCACC	MYD
GATGAGGCATTCTCTA	LEY
GATGAGGGTCGTATGT	LEY
GATGAGGGTGCTCTCT	LEY
GATGAGGGTTAAGCAA	MYD
GATGATCCAGGACTAG	LEY
GATGCTATCCATGCAA	LEY
GATGGAGGTCTGCCTT	MYD
GATGTTGAGCATGTTC	LEY
GATGTTGCATGGAAGC	LEY
GATGTTGGTCCGGCAT	LEY
GATGTTGGTGTTCCTC	MYD
GATGTTGGTTGATGTC	LEY
GATGTTGTCATTTGCT	TCL
GATTCGAGTAGGGTAC	LEY
GATTCGAGTATCCTCC	LEY
GATTCTTAGCTACTAC	TCL
GATTCTTTCATATGGC	MYD
GATTGGTAGGTTTGAA	SRT
GATTGGTGTACGACAG	LEY
GATTGGTGTCACCGCA	LEY
GATTGGTTCACTTATC	MYD
GATTTCTAGGAGAGTA	END
GATTTCTGTACCTAGT	SRT
GATTTCTTCGACATTG	LEY
GATTTCTTCTGGTCAA	MYD
GCAACATTCTTTGCAT	MYD
GCAACCGCACGTCATA	MYD
GCAACCGTCGAAGCAG	LEY
GCACATAAGGCTAACG	SRT
GCACATAGTAGCTGTT	LEY
GCACGGTAGTACCCTA	MYD
GCACGGTCATTCAGCA	LEY
GCACGGTGTTCAGTAC	LEY
GCACGGTTCTGTGCGG	MYD
GCACGTGCAGAAACCG	LEY
GCACGTGCATTGCCTC	LEY
GCACTAAAGTGATTCC	LEY
GCACTAACAGCCTACG	MYD
GCACTAATCACCCTTG	LEY
GCAGCCAGTATCACCA	LEY
GCAGCTGCAACTGAAA	LEY
GCAGGCTCACGACAGA	MYD
GCAGGCTGTAGGACTG	SRT
GCAGGCTTCGGAGATG	MYD
GCAGTGGTATCAACGC	MYD
GCAGTTAAGTACTGGG	MCR
GCAGTTAAGTAGATCA	STRO
GCAGTTAGTATCATGC	LEY
GCATCGGAGCTGGCTC	LEY
GCATCGGCAACTTCTT	MYD
GCATCGGGTTCTCCAC	MYD
GCATCGGTCACAAGGG	LEY
GCATCTCTCCCTCGAT	MCR
GCATGATAGACGACTG	LEY
GCATGATAGAGCATAT	MYD
GCATGATGTGCGTGCT	MYD
GCATGATTCGCAGTTA	SRT
GCATTAGAGTACGTCT	LEY
GCATTAGTCAAGAATG	LEY
GCATTAGTCGATCCCT	MYD
GCCAACGAGAGTCACG	MYD
GCCAACGAGTCAACAA	LEY
GCCAGCAAGCATTGTC	STRO
GCCAGCAAGGTAAACT	MYD
GCCAGCAGTAGATTAG	LEY
GCCAGCATCGGTAAGG	LEY
GCCAGCATCGTGGCGT	MCR
GCCAGGTAGCACTCCG	MYD
GCCAGGTAGCAGTCTT	LEY
GCCAGGTCAAGACGAC	END
GCCAGGTCACGCAGTC	MYD
GCCAGGTCAGGTGTTT	LEY
GCCAGGTGTTAGAGTA	LEY
GCCAGTGAGATCCGAG	LEY
GCCAGTGCACATGGTT	LEY
GCCATGGAGGTACTGG	LEY
GCCATGGCAAACTCTG	LEY
GCCATGGCAAGTGGGT	MYD
GCCATGGCAGACGCTC	LEY
GCCATGGGTTGTGTTG	LEY
GCCATTCTCGTTCCTG	MCR
GCCCAGAAGTTCTCTT	LEY
GCCCAGAGTCGCCACA	LEY
GCCCAGATCAGTCATG	LEY
GCCCAGATCGGCTATA	MCR
GCCCGAAAGCTGTGCC	END
GCCGATGCATCGATGT	LEY
GCCGATGTCGACGAGA	MYD
GCCGTGAGTCTGTAGT	MYD
GCCTGTTAGGCATTTC	MYD
GCCTGTTTCCGAGAAG	STRO
GCGAGAAAGTATGTAG	LEY
GCGAGAACAGAAGCGT	LEY
GCGAGAACAGGATCTT	MYD
GCGAGAAGTGGACCAA	LEY
GCGAGAATCCGAAATC	LEY
GCGATCGGTGACATCT	MYD
GCGGAAACAGCGAGTA	LEY
GCGGAAAGTGCTCCGA	MYD
GCGGATCCATATCGGT	MYD
GCGTGCAGTTCGGTAT	LEY
GCGTGCATCCCGAGGT	MYD
GCGTGCATCGTGTTCC	LEY
GCGTTTCCACTGGCGT	MCR
GCGTTTCCAGTTGTTG	MYD
GCGTTTCTCTCTATGT	MYD
GCTACAACAATTGTGC	LEY
GCTACCTAGGTACAGC	LEY
GCTACCTCAAATGATG	SRT
GCTCAAAGTCACATTG	LEY
GCTCAAATCGGAGCAA	LEY
GCTCAAATCTGGCTGG	LEY
GCTCAAATCTTCTGTA	LEY
GCTGAATCAATACGCT	LEY
GCTGAATTCAAGTCTG	LEY
GCTGCAGGTAAGTCAA	MYD
GCTGGGTAGGACTATA	TCL
GCTGGGTAGGCCACCT	MYD
GCTGGGTCACCAGTTA	SRT
GCTGGGTGTATGAAAC	MYD
GCTGGGTGTATGTCCA	LEY
GCTTGGGCAACGTATC	MYD
GCTTGGGCACAGGATG	MYD
GCTTGGGCAGGCTCTG	LEY
GCTTGGGCATGAAAGT	LEY
GCTTGGGCATGTGTCA	LEY
GCTTGGGGTGACACGA	STRO
GCTTGGGTCTATCGTT	STRO
GCTTTCGCAACTGATC	SRT
GGAACCCAGCTAAATG	MYD
GGAACCCAGGTTTACC	MYD
GGAACCCAGTAAACGT	LEY
GGAACCCCATGGATCT	LEY
GGAAGTGAGCAGTAAT	LEY
GGAAGTGCACATGAAA	MYD
GGAAGTGCAGGCGATA	SRT
GGAATCTAGGCAATGC	MYD
GGAATCTTCTGGCCTT	LEY
GGAATGGTCACTACGA	LEY
GGACGTCGTAGACACG	STRO
GGACGTCGTCGTACAT	END
GGAGAACCACGATTCA	LEY
GGAGAACGTGGAAGTC	MYD
GGAGAACTCAGCCTTC	MYD
GGAGAACTCGTGCACG	LEY
GGAGATGGTGGCTACC	LEY
GGAGATGTCAGTGTCA	LEY
GGAGCAAAGTGGTCAG	LEY
GGAGCAACAACCACGC	LEY
GGAGCAACACGCTGAC	LEY
GGAGCAACAGACAAGC	LEY
GGAGCAACATAGATCC	MYD
GGAGCAATCGACCCAG	LEY
GGAGCAATCTACGCGG	END
GGAGGATAGACTTCAC	LEY
GGAGGATGTGGAACCA	MYD
GGAGGATGTGTTAGCT	LEY
GGAGGTAAGAATTGTG	LEY
GGAGGTAAGGTCACTT	MCR
GGAGGTATCAGCACCG	MYD
GGATCTAAGAGCCGAT	END
GGATCTAAGGAGTATT	MYD
GGATCTATCGAAGAAT	MYD
GGATGTTCACATCCCT	MYD
GGATGTTGTTTCACTT	MCR
GGCACGTCAAGCCATT	LEY
GGCACGTTCGTACCTC	LEY
GGCACGTTCTCCGTGT	LEY
GGCAGTCTCGATGCTA	LEY
GGCGTCAAGCTTCGTA	MYD
GGCGTCAAGGTTACCT	LEY
GGCGTCACAATTGCTG	LEY
GGCGTCACACTGCTTC	MYD
GGCGTCACAGACAAGC	MYD
GGCGTCAGTCAACATC	LEY
GGCGTCATCCGAACGC	LEY
GGCTGTGAGGAGAGGC	MCR
GGCTGTGCAGTATTCG	LEY
GGCTGTGGTAACTTCG	LEY
GGCTGTGGTAGGCTCC	MCR
GGCTGTGGTGCATTTG	MYD
GGCTTGGAGAGATGCC	STRO
GGCTTGGAGGCCTGAA	MYD
GGCTTGGAGTGCAACG	MCR
GGCTTGGGTATGCGTT	LEY
GGCTTGGTCCTGTAGA	LEY
GGCTTTCGTTAGAGTA	END
GGCTTTCGTTGCATTG	LEY
GGCTTTCTCAGAACCT	LEY
GGGAAGTCACATACTG	LEY
GGGAAGTGTTAAAGTG	LEY
GGGAAGTTCTCCCAAC	MYD
GGGACAAGTTGGCCGT	MYD
GGGACAATCTCACTCG	MCR
GGGACCTCACGACTAT	LEY
GGGACCTCAGACTCTA	LEY
GGGACCTGTGCCGAAA	SRT
GGGACCTTCCATCACC	LEY
GGGACTCCAAACGAGC	LEY
GGGACTCCAATCGAAA	TCL
GGGACTCCACCGTCTT	LEY
GGGACTCCACTGGCGT	END
GGGACTCCAGAGGACT	LEY
GGGAGATGTCTGCATA	MYD
GGGAGATGTTAAGACA	LEY
GGGAGATTCGCAATGT	MYD
GGGAGTACAATTCGTG	MYD
GGGAGTATCTCTGACC	STRO
GGGATCCAGAGCAGAA	LEY
GGGATCCCAAGTATCC	LEY
GGGATCCTCACACCGG	TCL
GGGCCATCATGTCAGT	LEY
GGGCCATGTGCCTTCT	LEY
GGGCCATGTGTATTGC	LEY
GGGCCATGTTGACTGT	MCR
GGGCGTTAGTCTAGAA	MYD
GGGCGTTAGTTGAATG	LEY
GGGCGTTTCAGTGCGC	LEY
GGGCGTTTCATCGACA	MYD
GGGCGTTTCTTCTGGC	LEY
GGGCTCAAGGACATCG	MYD
GGGTAGACAACGGCTC	MYD
GGGTAGAGTATTTCTC	LEY
GGGTAGAGTTTCGTAG	LEY
GGGTAGATCAGCTTGA	LEY
GGGTAGATCGGAAACG	LEY
GGGTATTAGCCTCACG	LEY
GGGTATTGTGTCCTAA	LEY
GGGTCACAGGAGATAG	LEY
GGGTCACAGGTTGGTG	LEY
GGGTCACTCGGATAAA	MYD
GGGTCTGAGGAAGTGA	LEY
GGGTGAAAGATCCCAT	LEY
GGGTGAAAGCGTCAGA	LEY
GGGTGAAAGTGAGGCT	MCR
GGGTGAACACGCAAAG	MYD
GGGTGAATCTATTCGT	END
GGGTGTCAGCCTCTTC	LEY
GGGTGTCCACACCGAC	LEY
GGGTTATAGTACTGTC	END
GGGTTATGTGCTATTG	LEY
GGGTTATTCTGCTCTG	MCR
GGGTTTAAGGCTGTAG	LEY
GGGTTTAGTACAGGTG	LEY
GGTAACTAGTACTGTC	LEY
GGTAACTAGTTTGGCT	LEY
GGTAACTCATCAGCTA	LEY
GGTAATCCAACTGCTA	LEY
GGTAATCCACTCTAGA	LEY
GGTAGAGAGGCGAACT	LEY
GGTAGAGCACGTACAT	LEY
GGTCACGAGCTGTTCA	LEY
GGTCACGCACCCATAA	MYD
GGTCACGCAGTCGCAC	END
GGTCACGGTGAAGCTG	LEY
GGTCACGGTGTACGCC	LEY
GGTCTGGCATGCTGCG	MYD
GGTCTGGGTGTGGACA	MYD
GGTCTGGTCCATAGAC	LEY
GGTCTGGTCTCGACGG	MYD
GGTGAAGAGTCGAGGT	MYD
GGTGAAGCACTTGGCG	LEY
GGTGAAGCATGCACTA	LEY
GGTGATTAGATGGTAT	MYD
GGTGATTTCAGACAAA	LEY
GGTGGCTAGTTCCGGC	LEY
GGTGGCTCAAGAGTTA	LEY
GGTGGCTCAATTTCTC	LEY
GGTGTCGCACCTAAAC	LEY
GGTGTTAAGAAATCCA	MYD
GGTGTTAAGCTCCCTT	MCR
GGTGTTAGTAGAATGT	MCR
GGTTAACAGCGCAATG	LEY
GGTTAACAGGTTTGAA	STRO
GGTTAACGTGTCCAAT	LEY
GGTTAACGTTCGTAAC	LEY
GGTTCTCCAAGACAAT	LEY
GGTTCTCCATGGGCAA	MCR
GGTTCTCGTGGTCTGC	LEY
GGTTCTCTCCTATTTG	LEY
GGTTCTCTCGCTAATG	LEY
GGTTGTAAGCTGGTGA	LEY
GGTTGTACAGAGGTAC	MYD
GGTTGTATCACCCTCA	LEY
GGTTGTATCTTTGGAG	LEY
GTAACACAGATTGCGG	LEY
GTAACACCAGAGGGTT	LEY
GTAACACGTACGGTTT	SRT
GTAACACGTTCCCACT	LEY
GTAACCACAGAGGCAT	MCR
GTAACCACATGACTAC	MYD
GTAACCATCTCCGCAT	MCR
GTAAGTCAGTCGCCCA	END
GTAAGTCCAGTTGGTT	LEY
GTAAGTCTCGTTCTAT	MCR
GTAAGTCTCTAGATCG	LEY
GTAATCGCAGCACGAA	LEY
GTAATCGCAGCAGAAC	LEY
GTAATCGCAGCAGATG	MYD
GTAATCGGTGAATGTA	MYD
GTAATCGGTTGCATCA	MYD
GTAATCGTCGTAGTCA	END
GTAATGCAGCTAAGTA	MYD
GTAATGCCATTCTCTA	MYD
GTAATGCTCATGGGAG	MYD
GTACAACAGTAAGGGA	MYD
GTACAACCAACTGATC	MYD
GTACAACTCTCTTAAC	LEY
GTACAGTAGACAGCGT	MYD
GTACAGTCATGCCATA	MYD
GTACAGTGTGTGGTCC	STRO
GTACAGTGTTCAGCTA	STRO
GTACAGTTCGTCAACA	LEY
GTAGAAATCGTGGAAG	END
GTAGAGGAGAAGCTCG	LEY
GTAGAGGCACGTACTA	LEY
GTAGATCGTATAGCTC	MYD
GTAGATCGTCGAATTC	MYD
GTAGATCTCCTATTTG	MYD
GTAGCTACATCGAAGG	LEY
GTAGCTAGTGTGAATA	LEY
GTAGCTATCGCGAAGA	MCR
GTAGGAGCACGCGCAT	STRO
GTAGGAGCATCCCGTT	LEY
GTAGGAGGTACAAGTA	MYD
GTAGGTTAGGTGCCAA	SRT
GTAGGTTCAGAGTGTG	END
GTAGGTTGTGAGAGGG	MCR
GTAGGTTTCTTCTCAA	MYD
GTAGTACGTTTGGAAA	MCR
GTATTGGCATGACGTT	END
GTATTGGGTCACTCGG	LEY
GTATTGGGTCGCGGTT	MYD
GTATTGGGTCTAGGCC	MYD
GTATTGGGTTCGGTTA	MCR
GTATTTCCATTAGGAA	LEY
GTATTTCGTAATTAGG	LEY
GTATTTCGTGTCCAAT	LEY
GTCAAACCAGTTTCGA	SRT
GTCAAGTAGAACTCCT	MYD
GTCAAGTCAACGATTC	MYD
GTCAAGTCAATTGTGC	LEY
GTCAAGTGTCATCCCT	LEY
GTCAAGTTCCGATTAG	MYD
GTCACGGCATAACAGA	MYD
GTCACGGCATCTGTTT	END
GTCACGGGTACTGCGC	MYD
GTCACGGTCCGATCGG	SRT
GTCACTCCACAGTCGC	LEY
GTCACTCCACCAGTAT	END
GTCACTCTCACAACCA	STRO
GTCACTCTCTTCGGAA	LEY
GTCAGCGAGACGCCAA	MCR
GTCAGCGAGCGAAACC	MYD
GTCAGCGCAATTGCTG	MCR
GTCAGCGGTTAAAGTG	MCR
GTCAGCGTCACAACCA	MYD
GTCAGCGTCCTACTGC	MYD
GTCATCCAGCAGGCAT	LEY
GTCATGAAGTGAATAC	MYD
GTCATGACATGCTGCG	LEY
GTCATGAGTTTGAAAG	LEY
GTCATTTAGAGTTGTA	LEY
GTCATTTGTGCATGAG	STRO
GTCCACTCAGGTGGAT	LEY
GTCCACTGTCTTCTAT	LEY
GTCCCATTCGGTATGT	LEY
GTCCTCAGTGTCGATT	LEY
GTCGAATAGTTGGAAT	MYD
GTCGAATTCGCTCCTA	MCR
GTCGCGAAGGTTCACT	STRO
GTCGCGAGTCATATGC	LEY
GTCGCGAGTTGCGGAA	LEY
GTCGCGATCAGAGTTC	TCL
GTCGTAAAGATGGGCT	LEY
GTCGTAAAGCGAGAAA	LEY
GTCGTAAAGTCCTGTA	MYD
GTCGTAAGTCCAGGTC	LEY
GTCGTAAGTGTCACAT	LEY
GTCGTAATCAGATGCT	SRT
GTCGTAATCCACTGAA	END
GTCGTAATCCGGCAGT	LEY
GTCGTTCAGACTCTTG	END
GTCGTTCCACGCTGTG	LEY
GTCTACCAGACAGTCG	MYD
GTCTACCGTGAGATAT	MCR
GTCTACCGTTCTTCAT	MYD
GTCTACCTCATTGCGA	LEY
GTCTAGACAAGTGTCT	LEY
GTCTAGAGTAGGGTAC	END
GTCTAGAGTCGAGTGA	MYD
GTCTAGAGTCGGCACT	MCR
GTCTAGATCGAACACT	LEY
GTCTCACAGGTTCACT	MYD
GTCTCACGTGAATATG	MYD
GTCTGTCAGGACGCTA	MYD
GTCTGTCAGGTTACCT	MYD
GTCTTTAGTGTCCAAT	MYD
GTGACGCAGATTGATG	LEY
GTGACGCCAAGAGTAT	MYD
GTGACGCCAGTGGTGA	TCL
GTGACGCCAGTGTATC	LEY
GTGACGCTCTAAGCGT	LEY
GTGAGCCAGCAGGCAT	MYD
GTGAGCCAGTTGCCCG	LEY
GTGAGCCGTATGAAAC	LEY
GTGAGCCGTCTAATCG	MCR
GTGAGCCTCATGCCGG	MYD
GTGAGCCTCCACGAAT	LEY
GTGAGCCTCGGCCAAC	LEY
GTGAGGAAGGCAGGTT	MCR
GTGAGTTAGATAGTCA	MYD
GTGAGTTAGGTTGGTG	END
GTGAGTTCAAGTCATC	LEY
GTGATGTAGTTGGAGC	MYD
GTGATGTCATTACTCT	END
GTGCACGAGTAACGAT	LEY
GTGCACGTCTTGTGCC	TCL
GTGCAGCAGGACAACC	LEY
GTGCAGCTCGCGTCGA	MYD
GTGCGTGTCAATGTCG	LEY
GTGCTGGCACAACGTT	MYD
GTGCTGGTCCGTGTCT	LEY
GTGCTTCAGAAGTCTA	LEY
GTGCTTCGTGTTGATC	MYD
GTGCTTCTCAAAGCCT	LEY
GTGCTTCTCGCCATAA	LEY
GTGGAAGGTATTTCGG	TCL
GTGGAAGGTCCCGTGA	LEY
GTGGAAGGTGGCTAGA	LEY
GTGGAAGGTTTGGAGG	LEY
GTGGGAACAACTCCAA	LEY
GTGGGAAGTCTACAGT	LEY
GTGGTTAAGATTTGCC	MYD
GTGTAACGTTAAGGGC	LEY
GTGTCCTGTAACGATA	LEY
GTGTCCTGTGCGACAA	LEY
GTGTCCTGTTCGGGTC	MYD
GTGTCCTTCATCTACT	LEY
GTGTCCTTCGAGGCAA	LEY
GTGTCCTTCGTTAGTG	LEY
GTGTCCTTCTAACGCA	MYD
GTGTGATAGACAACTA	LEY
GTGTGATCAATCTGCA	SRT
GTGTGATTCGTAACCA	LEY
GTGTGGCAGCGAGTAC	MYD
GTGTTAGAGTTGGAAT	LEY
GTGTTAGCACGAGGAT	LEY
GTGTTAGCATCCTTCG	LEY
GTTACAGAGCGTGAGT	END
GTTACAGTCAAAGCCT	MCR
GTTACAGTCCACTGGG	LEY
GTTACCCGTCCAGCCA	MYD
GTTACCCTCCAAGGGA	MYD
GTTACGAAGGGCAGTT	MYD
GTTAGTGAGCAGCCTC	LEY
GTTATGGCATATCTCT	LEY
GTTATGGTCTAGCATG	TCL
GTTATGGTCTAGGAAA	LEY
GTTCATTAGACCATAA	LEY
GTTCATTCAACTTCTT	END
GTTCATTGTAACACCT	STRO
GTTCATTGTAGTATAG	LEY
GTTCATTTCAATCCGA	LEY
GTTCCGTAGTCACTCA	LEY
GTTCCGTCAAGAGTTA	LEY
GTTCCGTTCCATCTGC	MYD
GTTCGCTAGATTAGCA	MYD
GTTCGCTAGTCCCTAA	MYD
GTTCGCTTCAGGCGAA	STRO
GTTCGCTTCGGCATAT	SRT
GTTCTATAGTACGTCT	LEY
[truncated: 827 more rows]
