# Supplementary material for: Aging, inflammation and DNA damage in the somatic testicular niche with idiopathic germ cell aplasia
Source: Nat Commun. 2021 Sep 1;12:5205. doi: 10.1038/s41467-021-25544-0 (PMC8410861; doi:10.1038/s41467-021-25544-0)
Supplement: Supplementary file 37 — Supplementary Dataset 34 [file 41467_2021_25544_MOESM37_ESM.xlsx]

## Sheet: Sheet1
				for global info on Lamin A/C and laminopathies																						RefSeqs of Annotated Genomes: Homo sapiens Updated Annotation Release 109.20210226
	original paper	https://doi.org/10.2337/diabetes.49.11.1958		https://www.ncbi.nlm.nih.gov/gene/4000
				https://www.ensembl.org/Homo_sapiens/Gene/Summary?db=core;g=ENSG00000160789;r=1:156082573-156140081;t=ENST00000498722																						NM_170707.4 → NP_733821.1 lamin isoform A							ENST00000368300.9|ENSG00000160789.23|OTTHUMG00000013961.6|OTTHUMT00000039200.3|LMNA-205|LMNA|3178|protein_coding|	LMNA
	rs4641	1698 C>T; rs4641; His566His																								NM_005572.4 → NP_005563.1 lamin isoform C							ENST00000677389.1|ENSG00000160789.23|OTTHUMG00000013961.6|-|LMNA-238|LMNA|2029|protein_coding|	LMNC
																										NM_001257374.3 → NP_001244303.1 lamin isoform D							ENST00000448611.6|ENSG00000160789.23|OTTHUMG00000013961.6|OTTHUMT00000359799.1|LMNA-207|LMNA|1943|protein_coding|	VAR 4, short/alternNterm, Cterm not farnesyl.
	Column1	Column2	Column3	Column4
		RefSeqs of Annotated Genomes: Homo sapiens Updated Annotation Release 109.20210226; https://www.ncbi.nlm.nih.gov/gene/4000		Ensembl website; http://www.ensembl.org/Homo_sapiens/Gene/Summary?db=core;g=ENSG00000160789;r=1:156082573-156140081
	transcript variant 1/ isoform A	NM_170707.4	NP_733821.1	ENST00000368300.9|ENSG00000160789.23|OTTHUMG00000013961.6|OTTHUMT00000039200.3|LMNA-205|LMNA|3178|protein_coding|
	transcript variant 2/ isoform C	NM_005572.4	NP_005563.1	ENST00000677389.1|ENSG00000160789.23|OTTHUMG00000013961.6|-|LMNA-238|LMNA|2029|protein_coding|
	transcript variant 4/ isoform D	NM_001257374.3	NP_001244303.1	ENST00000448611.6|ENSG00000160789.23|OTTHUMG00000013961.6|OTTHUMT00000359799.1|LMNA-207|LMNA|1943|protein_coding|
	transcript variant 5/ isoform E	NM_001282624.2	NP_001269553.1	ENST00000473598.6|ENSG00000160789.23|OTTHUMG00000013961.6|OTTHUMT00000039198.3|LMNA-212|LMNA|2015|protein_coding|
	LMNA-216			ENST00000498722.2|ENSG00000160789.23|OTTHUMG00000013961.6|OTTHUMT00000359801.1|LMNA-216|LMNA|1348|retained_intron|
	LMNA-229			ENST00000675667.1|ENSG00000160789.23|OTTHUMG00000013961.6|-|LMNA-229|LMNA|2826|protein_coding|
