# Supplementary material for: Aging, inflammation and DNA damage in the somatic testicular niche with idiopathic germ cell aplasia
Source: Nat Commun. 2021 Sep 1;12:5205. doi: 10.1038/s41467-021-25544-0 (PMC8410861; doi:10.1038/s41467-021-25544-0)
Supplement: Supplementary file 39 — Supplementary Dataset 36 [file 41467_2021_25544_MOESM39_ESM.xlsx]

## Sheet: Sheet1
Sample	Reference	GEO	Age	Sample Processing	Sequencing	use in this work
iGCA Donor 1	This work	GSE154535	32 yo	from microTESE, freshly processed	Chromium 10x Genomics
iGCA Donor 2	This work	GSE154535	37 yo	from microTESE, freshly processed	Chromium 10x Genomics
iGCA Donor 3	This work	GSE154535	41 yo	from microTESE, freshly processed	Chromium 10x Genomics
OA Donor 1	This work	GSE154535	37 yo	from microTESE, freshly processed	Chromium 10x Genomics
Guo et al. Donor 1	Guo et al., Cell Research, 2018	GSE112013	17 yo	from autopsy, cryopreserved	Chromium 10x Genomics	as reference of somatic microenvironment with normal spermatogenesis
Guo et al. Donor 2	Guo et al., Cell Research, 2018	GSE112013	24 yo	from autopsy, cryopreserved	Chromium 10x Genomics	as reference of somatic microenvironment with normal spermatogenesis
Guo et al. Donor 3	Guo et al., Cell Research, 2018	GSE112013	25 yo	from autopsy, cryopreserved	Chromium 10x Genomics	as reference of somatic microenvironment with normal spermatogenesis; to test LEY immaturity
Guo et al. neonatal	Guo et al., Cell Research, 2018	GSE120506	1 yo	from autopsy, cryopreserved	Chromium 10x Genomics	to test LEY immaturity
Sohni et al. Donor1	Sohni et al., Cell Reports, 2019	GSE124263	37 yo	from vasectomy, cryopreserved	Chromium 10x Genomics	as reference of somatic microenvironment with normal spermatogenesis
Sohni et al. Donor2	Sohni et al., Cell Reports, 2019	GSE124263	42 yo	from vasectomy, cryopreserved	Chromium 10x Genomics	as reference of somatic microenvironment with normal spermatogenesis
Sohni et al. neonatal1	Sohni et al., Cell Reports, 2019	GSE124263	2 days	from autopsy, cryopreserved	Chromium 10x Genomics	to test LEY immaturity
Sohni et al. neonatal2	Sohni et al., Cell Reports, 2019	GSE124263	7 days	from autopsy, cryopreserved	Chromium 10x Genomics	to test LEY immaturity
Guo et al. prepubertal1	Guo et al., Cell Stem Cell, 2020	GSE134144	7yo	from autopsy, cryopreserved	Chromium 10x Genomics	to test LEY immaturity
Guo et al. prepubertal2	Guo et al., Cell Stem Cell, 2020	GSE134144	11yo	from autopsy, cryopreserved	Chromium 10x Genomics	to test LEY immaturity
Guo et al. prepubertal3	Guo et al., Cell Stem Cell, 2020	GSE134144	13yo	from autopsy, cryopreserved	Chromium 10x Genomics	to test LEY immaturity
Guo et al. prepubertal4	Guo et al., Cell Stem Cell, 2020	GSE134144	14yo	from autopsy, cryopreserved	Chromium 10x Genomics	to test LEY immaturity
Tcells - 16 samples from different tissues; blood, lung, bone marrow, lymphnode	Szabo et al., NatComm, 2019	GSE126030	NA	NA	NA	NA
