# Supplementary material for: Aging, inflammation and DNA damage in the somatic testicular niche with idiopathic germ cell aplasia
Source: Nat Commun. 2021 Sep 1;12:5205. doi: 10.1038/s41467-021-25544-0 (PMC8410861; doi:10.1038/s41467-021-25544-0)
Supplement: Supplementary file 41 — Source Data [file 41467_2021_25544_MOESM41_ESM.zip]

Archive with 29 entries (24 files):
- SOURCE DATA FILES/
- SOURCE DATA FILES/Source Data Figure 1.xlsx
- SOURCE DATA FILES/Source Data Figure 2.xlsx
- SOURCE DATA FILES/Source Data Figure 3.xlsx
- SOURCE DATA FILES/Source Data Figure 4.xlsx
- SOURCE DATA FILES/Source Data Figure 5.xlsx
- SOURCE DATA FILES/Source Data Figure 6.xlsx
- SOURCE DATA FILES/Source data Figure S11/
- SOURCE DATA FILES/Source data Figure S11/S11a CTL.oir
- SOURCE DATA FILES/Source data Figure S11/S11a iGCA1.oir
- SOURCE DATA FILES/Source data Figure S11/S11a iGCA2.oir
- SOURCE DATA FILES/Source data Figure S11/S11b CTL.oir
- SOURCE DATA FILES/Source data Figure S11/S11b iGCA1.oir
- SOURCE DATA FILES/Source data Figure S11/S11b iGCA2.oir
- SOURCE DATA FILES/Source data Figure S12/
- SOURCE DATA FILES/Source data Figure S12/Ctrl DNA Damage_60X.oir
- SOURCE DATA FILES/Source data Figure S12/DNA damage H2O2.oir
- SOURCE DATA FILES/Source data Figure S7/
- SOURCE DATA FILES/Source data Figure S7/7a control.oir
- SOURCE DATA FILES/Source data Figure S7/7a iGCA1.oir
- SOURCE DATA FILES/Source data Figure S7/7a iGCA2.oir
- SOURCE DATA FILES/Source data Figure S7/7b control.oir
- SOURCE DATA FILES/Source data Figure S7/7b iGCA1.oir
- SOURCE DATA FILES/Source data Figure S7/7b iGCA2.oir
- SOURCE DATA FILES/Source data Figure S8/
- SOURCE DATA FILES/Source data Figure S8/Control.oir
- SOURCE DATA FILES/Source data Figure S8/iGCA1.oir
- SOURCE DATA FILES/Source data Figure S8/iGCA2.oir
- SOURCE DATA FILES/Source data Figure S8/iGCA3.oir
