# Supplementary material for: Aging, inflammation and DNA damage in the somatic testicular niche with idiopathic germ cell aplasia
Source: Nat Commun. 2021 Sep 1;12:5205. doi: 10.1038/s41467-021-25544-0 (PMC8410861; doi:10.1038/s41467-021-25544-0)
Supplement: Supplementary file 41 — Source Data [file 41467_2021_25544_MOESM41_ESM.zip › SOURCE DATA FILES/Source Data Figure 1.xlsx]

## Sheet: Figure 1B
# UMAP plot of testis cells from tissue samples of 3 independent iNOA men with complete iGCA
cellID	UMAP_1	UMAP_2	cellType
iNOA3__AAACCCAAGGAACGTC	-2.06401	1.22278	MYD
iNOA3__AAACCCACACGACGCT	1.36966	2.66563	LEY
iNOA3__AAACCCACATCGGCCA	1.96465	-3.62864	UND
iNOA3__AAACCCAGTAATGCTC	-1.93693	2.8339	LEY
iNOA3__AAACCCATCAGTCATG	2.03954	-3.2975	UND
iNOA3__AAACGAAAGCGCCTAC	-1.65216	-0.400505	MYD
iNOA3__AAACGAACAAGACCGA	-1.71984	2.41568	LEY
iNOA3__AAACGAACACCCTCTA	2.86683	4.35352	LEY
iNOA3__AAACGAACATCGGTTA	-5.10373	-4.82575	MYD
iNOA3__AAACGAATCGCCACTT	-4.96589	-4.81063	MYD
iNOA3__AAACGCTAGAGCCGAT	11.1221	-17.0409	END
iNOA3__AAACGCTCAACGAGGT	-3.3987	-2.96638	MYD
iNOA3__AAACGCTCACTCACTC	-2.76054	1.81298	MYD
iNOA3__AAACGCTGTACGCTTA	4.32571	5.36474	LEY
iNOA3__AAAGAACAGAAATTGC	-1.885	2.35282	MYD
iNOA3__AAAGAACAGGTAGATT	-17.6692	-2.96097	STRO
iNOA3__AAAGAACAGTTTCTTC	3.96392	3.18435	LEY
iNOA3__AAAGAACGTAAGAACT	1.05721	5.69683	LEY
iNOA3__AAAGAACGTTATTCTC	-1.79905	1.2043	MYD
iNOA3__AAAGGATAGAGGATGA	1.77494	4.58196	LEY
iNOA3__AAAGGATAGCAAACAT	0.986812	4.27878	LEY
iNOA3__AAAGGATAGGGCTAAC	-3.1722	0.342035	MYD
iNOA3__AAAGGATTCGCGATCG	2.11352	3.2709	LEY
iNOA3__AAAGGGCAGGTCGCCT	-2.75011	-2.21461	MYD
iNOA3__AAAGGGCCAATAACGA	-1.36888	3.51708	LEY
iNOA3__AAAGGGCCATCAGTGT	-1.60707	0.56127	MYD
iNOA3__AAAGGGCGTTCATCTT	-2.18488	3.09128	LEY
iNOA3__AAAGGGCTCCATGCAA	-2.49614	2.64687	MYD
iNOA3__AAAGGGCTCGTAGCCG	4.0257	5.56836	LEY
iNOA3__AAAGTCCAGATAACAC	2.99196	-8.5365	SRT
iNOA3__AAAGTCCAGGAACGTC	-2.2152	2.83265	MYD
iNOA3__AAAGTCCAGGCGTCCT	-3.71228	-3.87012	MYD
iNOA3__AAAGTCCCAACCACGC	-1.98243	-0.0858174	MYD
iNOA3__AAAGTCCCAGCTAACT	-3.73877	-3.47953	MYD
iNOA3__AAAGTGAAGGTAGATT	-2.70146	0.341949	MYD
iNOA3__AAATCTCTCCGAGAAG	1.62657	-4.85535	UND
iNOA3__AAATGGACAAACCGGA	-2.34638	-0.766953	MYD
iNOA3__AAATGGACAAGAGGTC	2.49322	5.83842	LEY
iNOA3__AAATGGACAGACTGCC	7.53818	-5.79864	MCR
iNOA3__AAATGGACAGAGGGTT	-4.1349	-4.28416	MYD
iNOA3__AAATGGATCGCAGTTA	-5.54951	-3.79475	MYD
iNOA3__AACAACCCAATCCTTT	0.635597	4.11794	LEY
iNOA3__AACAACCCATGACTCA	-3.28979	2.22806	MYD
iNOA3__AACAACCTCGGCCAAC	-5.76657	-13.7676	TCL
iNOA3__AACAACCTCTACAGGT	8.90578	-5.70613	MCR
iNOA3__AACAAGAAGGAGCTGT	8.98045	-5.28075	MCR
iNOA3__AACAAGACATGCAGCC	-3.87915	-1.25725	MYD
iNOA3__AACAAGAGTTCGTGCG	-3.49572	-1.11133	MYD
iNOA3__AACACACCAACACGAG	3.08641	5.18188	LEY
iNOA3__AACACACTCTGGCCGA	3.17562	5.66431	LEY
iNOA3__AACAGGGAGTAGTCAA	0.480781	3.32721	LEY
iNOA3__AACAGGGAGTTAACAG	8.90547	-5.36396	MCR
iNOA3__AACAGGGGTCCACAGC	-0.490421	5.00874	LEY
iNOA3__AACAGGGTCGGTCTAA	-1.43678	0.784293	MYD
iNOA3__AACCAACCAACGTAAA	-1.41504	3.07052	LEY
iNOA3__AACCAACGTACGTACT	-0.0518799	5.21706	LEY
iNOA3__AACCAACTCTCCTACG	2.53377	5.4431	LEY
iNOA3__AACCACATCCCTTCCC	-4.56563	-4.26059	MYD
iNOA3__AACCATGAGGATGAGA	1.85841	4.87539	LEY
iNOA3__AACCATGCATTAAAGG	1.3983	4.71266	LEY
iNOA3__AACCATGGTTGCCATA	1.19744	4.17785	LEY
iNOA3__AACCATGTCAAGCTTG	3.96465	6.39908	LEY
iNOA3__AACCATGTCATGAGGG	2.52264	5.48426	LEY
iNOA3__AACCATGTCTAGTTCT	3.12659	-8.29037	SRT
iNOA3__AACCCAAAGTAGGGTC	-17.8152	-2.86759	STRO
iNOA3__AACCCAAGTCTACAAC	-15.8384	-4.02982	STRO
iNOA3__AACCTGAAGGGATCTG	-1.88013	2.21833	MYD
iNOA3__AACCTTTCATCCGAAT	-15.7358	-3.78722	STRO
iNOA3__AACCTTTGTTTCCATT	-5.12253	-4.456	MYD
iNOA3__AACGAAACACGGTCTG	-3.77176	-3.74402	MYD
iNOA3__AACGAAAGTTCCAGGC	-3.97253	-4.54167	MYD
iNOA3__AACGAAAGTTTACTGG	-0.466029	5.27299	LEY
iNOA3__AACGGGAGTCCAGAAG	-5.55906	-14.0837	TCL
iNOA3__AACGTCATCTACACTT	-4.60553	-1.96241	MYD
iNOA3__AACGTCATCTCGCAGG	1.82601	-2.93758	UND
iNOA3__AACTTCTAGTGGTCAG	0.509028	4.82561	LEY
iNOA3__AACTTCTCACGTACTA	2.87113	5.76421	LEY
iNOA3__AAGAACACAGTCAGAG	0.554784	1.63737	LEY
iNOA3__AAGAACAGTGACGCCT	-0.938251	4.22191	LEY
iNOA3__AAGAACATCTGCCTGT	-2.04479	-1.19261	MYD
iNOA3__AAGACAACACTTCAAG	5.3946	-3.64632	UND
iNOA3__AAGACTCCAAAGACGC	-0.757942	2.53349	LEY
iNOA3__AAGACTCCAGCGATTT	11.396	-16.6983	END
iNOA3__AAGATAGCACGCGGTT	0.613107	5.74208	LEY
iNOA3__AAGATAGGTCTTCCGT	-3.34417	-3.01367	MYD
iNOA3__AAGATAGTCCCTGTTG	0.620331	3.07885	LEY
iNOA3__AAGCAGTGGTATCAAC	1.53009	-4.12191	MYD
iNOA3__AAGCATCAGATTCGCT	-4.55381	-4.3965	MYD
iNOA3__AAGCATCCAAGGTTGG	10.6213	-5.4434	MCR
iNOA3__AAGCATCGTGACTCTA	1.23447	4.01779	LEY
iNOA3__AAGCATCTCTGCCTGT	-4.25062	-4.74763	MYD
iNOA3__AAGCATCTCTTGTGCC	-0.25973	2.98153	LEY
iNOA3__AAGCCATTCGGTGCAC	4.17556	3.82707	LEY
iNOA3__AAGCGAGAGCACTCCG	-2.99351	-1.89585	MYD
iNOA3__AAGCGAGTCTATGCCC	0.90588	5.61913	LEY
iNOA3__AAGCGTTAGTGGCAGT	8.96891	-5.20531	MCR
iNOA3__AAGCGTTCAGCTACCG	1.61474	4.53262	LEY
iNOA3__AAGCGTTCAGTCAGAG	-1.76499	1.94839	LEY
iNOA3__AAGGAATTCCGTGTCT	-1.44847	1.04553	MYD
iNOA3__AAGTACCAGCATCGAG	-2.08044	-0.869534	LEY
iNOA3__AAGTACCGTAGAAACT	3.3552	-9.63066	SRT
iNOA3__AAGTACCGTAGCGCCT	2.92161	6.37345	LEY
iNOA3__AAGTACCGTATGAGGC	3.45135	-9.7041	SRT
iNOA3__AAGTACCGTTAAACCC	0.856382	3.77912	LEY
iNOA3__AAGTCGTAGATTGCGG	3.91269	6.18387	LEY
iNOA3__AAGTCGTAGTAGCTCT	-3.83352	-0.533834	MYD
iNOA3__AAGTCGTCACGCTGCA	-0.853053	0.674855	MYD
iNOA3__AAGTCGTGTATCGTTG	3.59171	5.83128	LEY
iNOA3__AAGTCGTGTATTGAGA	6.45738	-5.51047	MCR
iNOA3__AAGTGAAAGCATTTGC	2.3797	3.21487	LEY
iNOA3__AAGTGAAGTACTCGAT	-5.73768	-13.7221	TCL
iNOA3__AAGTGAAGTGGCTTGC	-1.96071	-1.62629	MYD
iNOA3__AAGTGAAGTTGCATCA	-2.52444	0.193395	MYD
iNOA3__AAGTTCGAGATGAAGG	4.34882	4.75981	LEY
iNOA3__AAGTTCGAGCTCATAC	8.95157	-5.22533	MCR
iNOA3__AAGTTCGAGCTGAAGC	-3.20059	-1.06721	MYD
iNOA3__AAGTTCGTCATACGGT	4.18596	5.57781	LEY
iNOA3__AATAGAGCACATCATG	-2.69851	-0.73455	MYD
iNOA3__AATCACGCACAGTATC	-3.26754	-2.31837	MYD
iNOA3__AATCACGGTAGGAAAG	-1.64043	3.50729	LEY
iNOA3__AATCACGGTTGTATGC	-17.9972	-2.70618	STRO
iNOA3__AATCGACAGAAACTGT	2.80659	-8.80595	SRT
iNOA3__AATCGACGTGAGGATC	0.207617	1.65128	LEY
iNOA3__AATCGTGGTCCAGCGT	-3.89366	-0.81305	MYD
iNOA3__AATGAAGGTCCACAGC	3.05814	-8.83932	SRT
iNOA3__AATGAAGTCACCTTAT	3.25781	-8.41465	SRT
iNOA3__AATGACCAGCAACAAT	4.35694	3.64406	LEY
iNOA3__AATGACCCATCGCCTT	4.27661	4.55587	LEY
iNOA3__AATGACCGTATTAAGG	7.84561	-5.83881	MCR
iNOA3__AATGCCAAGACTTCGT	-3.86487	-4.21095	MYD
iNOA3__AATGCCAAGCCTTCTC	1.79698	4.30411	LEY
iNOA3__AATGCCAAGTTCTCTT	8.32196	-5.72466	MCR
iNOA3__AATGCCATCTACCTTA	-2.39097	-0.993477	MYD
iNOA3__AATGGAACAGAGAGGG	2.63629	4.93285	LEY
iNOA3__AATGGAAGTGGATACG	-3.37252	-2.42642	MYD
iNOA3__AATGGAATCACCGCTT	-4.26782	-2.70638	MYD
iNOA3__AATGGCTCAACTCGTA	-3.60421	-1.19243	MYD
iNOA3__AATGGCTTCATTACTC	1.3378	1.86866	LEY
iNOA3__AATTCCTCACCGGCTA	-7.74366	-11.8219	END
iNOA3__AATTCCTTCCATCACC	0.983522	3.2696	LEY
iNOA3__AATTTCCAGCGCCTTG	0.465894	3.55341	LEY
iNOA3__AATTTCCAGTTGCGAG	0.605546	6.35824	LEY
iNOA3__AATTTCCTCGTGCGAC	-2.91273	-2.19863	MYD
iNOA3__ACAAAGAAGGCCTAAG	6.30608	-5.43127	MCR
iNOA3__ACAAAGAGTCTGGTTA	8.18103	-6.06596	MCR
iNOA3__ACAACCAAGATAGCAT	8.22574	-5.78368	MCR
iNOA3__ACAACCAAGCCTCAGC	-0.535967	3.2665	LEY
iNOA3__ACAACCACATAGACTC	-1.26602	2.22591	LEY
iNOA3__ACAAGACTCACAGAGG	1.68269	-4.83757	UND
iNOA3__ACAAGCTAGTAACAGT	2.07334	6.58139	LEY
iNOA3__ACAAGCTGTCAAAGCG	-1.99843	2.33305	LEY
iNOA3__ACAAGCTTCTTTACAC	2.3363	-2.03163	UND
iNOA3__ACACAGTCATGGGTTT	2.29317	6.91229	LEY
iNOA3__ACACCAACAATGAACA	-0.256549	5.40236	LEY
iNOA3__ACACCAACAGGCATGA	2.74052	5.10643	LEY
iNOA3__ACACCAACATGTGGTT	-15.8812	-4.10112	STRO
iNOA3__ACACCAAGTACTCGTA	-3.69882	-3.98621	MYD
iNOA3__ACACCAATCAGCCTTC	-3.47567	-3.48386	MYD
iNOA3__ACACGCGAGGGCCTCT	11.6318	-16.3675	END
iNOA3__ACACGCGGTCATAAAG	-2.79992	2.77552	MYD
iNOA3__ACACTGACACGCTGTG	-2.01377	0.251412	MYD
iNOA3__ACACTGAGTGCCTGAC	-2.47283	-1.27706	MYD
iNOA3__ACACTGATCCTGGTCT	-2.77236	-1.35763	MYD
iNOA3__ACAGAAAAGCAATTCC	7.62719	-5.88465	MCR
iNOA3__ACAGAAACATAGAATG	-3.85028	-2.80847	MYD
iNOA3__ACAGCCGAGTATAGGT	4.19081	6.05621	LEY
iNOA3__ACAGCCGCAGCTCGGT	1.77331	6.79932	LEY
iNOA3__ACAGCCGTCATCGGGC	2.44999	7.06333	LEY
iNOA3__ACAGGGAAGCCTCCAG	-1.40047	0.216565	MYD
iNOA3__ACAGGGAAGTTGCGCC	2.97166	-8.2544	SRT
iNOA3__ACAGGGACAATGTCTG	1.96742	-2.27172	UND
iNOA3__ACAGGGAGTAACTGCT	-1.13584	2.30896	LEY
iNOA3__ACAGGGAGTACTCAAC	1.4155	-2.2881	UND
iNOA3__ACATCGATCGAGCACC	-3.33035	0.76093	MYD
iNOA3__ACATGCAAGCTCACTA	-5.59822	-14.2726	TCL
iNOA3__ACATGCAAGCTGCGAA	1.85734	6.73062	LEY
iNOA3__ACATGCACACGGTCTG	-4.72124	-4.58776	MYD
iNOA3__ACATTTCAGCAATAAC	10.7684	-5.31319	MCR
iNOA3__ACATTTCAGCTAAGTA	2.88275	4.35907	LEY
iNOA3__ACATTTCAGCTCCGAC	-1.61795	1.6009	MYD
iNOA3__ACATTTCAGGCACAAC	-5.31382	-4.57117	MYD
iNOA3__ACATTTCAGTGCAACG	1.46983	3.78959	LEY
iNOA3__ACATTTCGTCCAGCGT	-7.78702	-11.7831	END
iNOA3__ACCAAACAGAGAGAAC	1.24394	2.50744	LEY
iNOA3__ACCAAACAGTACCCTA	0.319292	1.70237	LEY
iNOA3__ACCAAACCAAGGCTTT	-2.40048	2.25426	LEY
iNOA3__ACCAAACCACCCGTAG	-0.625005	3.14955	LEY
iNOA3__ACCAAACGTGCCTTTC	3.56544	5.39673	LEY
iNOA3__ACCAAACTCCTATTTG	3.71369	4.29222	LEY
iNOA3__ACCAACACAGCGGATA	5.43596	-3.76507	UND
iNOA3__ACCAACACATGAGTAA	1.4919	6.10159	LEY
iNOA3__ACCAACAGTCATAAAG	1.66408	-2.0398	UND
iNOA3__ACCAACATCGGCTGGT	3.06869	-9.05789	SRT
iNOA3__ACCACAAAGTATAGAC	2.14729	-2.04425	UND
iNOA3__ACCACAATCCACACAA	2.62091	4.05888	LEY
iNOA3__ACCATTTAGTGATAAC	9.02798	-5.85266	MCR
iNOA3__ACCATTTGTCGGCTAC	3.33032	-8.48982	SRT
iNOA3__ACCCAAAAGCGACTTT	-5.0961	-4.70076	MYD
iNOA3__ACCCAAATCAGGTGTT	-4.42016	-2.23772	MYD
iNOA3__ACCCAAATCTTGGATG	2.38621	6.55959	LEY
iNOA3__ACCCTCACACTCATAG	-2.6532	-0.788813	MYD
iNOA3__ACCCTCAGTGCTCTCT	-15.9473	-4.0385	STRO
iNOA3__ACCCTCATCCTGTTAT	-4.12203	-2.54257	MYD
iNOA3__ACCCTTGCAGGGAGAG	-4.06854	-1.54716	MYD
iNOA3__ACCTACCAGGATTCAA	1.43508	-4.71073	UND
iNOA3__ACCTACCCATGTGTCA	8.75694	-6.0607	MCR
iNOA3__ACCTACCTCTAAGCCA	-2.96117	-1.01427	MYD
iNOA3__ACCTACCTCTGGCCTT	2.37803	-1.68793	UND
iNOA3__ACCTGAACAAGCCCAC	-3.4152	0.408471	MYD
iNOA3__ACCTGAACAGATCATC	-3.80764	-4.287	MYD
iNOA3__ACCTGAACATTCAGGT	-4.49906	-3.04003	MYD
iNOA3__ACCTGAATCAAGCTGT	-3.17237	2.53432	MYD
iNOA3__ACCTGTCAGGCGTTAG	-0.697909	2.82973	LEY
iNOA3__ACCTGTCCATGGATCT	-2.47235	-2.43319	MYD
iNOA3__ACCTGTCGTCGACGCT	4.193	5.13699	LEY
iNOA3__ACCTGTCTCAAAGAAC	-5.19785	-3.04976	MYD
iNOA3__ACCTGTCTCGGTGTTA	1.7536	-2.53208	UND
iNOA3__ACGATCAAGAATTGCA	-2.00396	1.25765	MYD
iNOA3__ACGATCAAGTGACACG	-2.84502	2.40873	MYD
iNOA3__ACGATCAAGTGTTCCA	2.23339	4.27358	LEY
iNOA3__ACGATCAGTATCTCTT	-3.74053	-1.07226	MYD
iNOA3__ACGATGTAGAGCCATG	-18.0897	-2.61179	STRO
iNOA3__ACGATGTCACCACATA	0.632269	1.51837	LEY
iNOA3__ACGCACGAGATCGACG	3.68173	-9.84332	SRT
iNOA3__ACGCACGGTTGTCTAG	0.293394	3.65595	LEY
iNOA3__ACGGAAGAGGTCACTT	2.36792	5.95885	LEY
iNOA3__ACGGGTCAGCTCGTGC	-4.52918	-3.07919	MYD
iNOA3__ACGGGTCAGTAGGCCA	2.00646	6.0743	LEY
iNOA3__ACGGGTCGTAACATCC	-3.40376	-0.889029	MYD
iNOA3__ACGGGTCTCCCGAAAT	-0.34779	2.07409	LEY
iNOA3__ACGGTCGCAGTGCGCT	3.34186	6.69972	LEY
iNOA3__ACGGTCGGTACTCCCT	-1.07401	-1.00696	MYD
iNOA3__ACGGTCGGTTCCACGG	1.18813	3.66253	LEY
iNOA3__ACGGTCGGTTGCATGT	-4.03449	-3.14841	MYD
iNOA3__ACGGTCGTCTTGAGCA	3.35296	6.63942	LEY
iNOA3__ACGGTTACAACAACAA	5.09351	-3.50856	UND
iNOA3__ACGGTTACAACCTATG	6.37127	6.5848	UND
iNOA3__ACGGTTACAGGAACCA	-0.179872	5.52429	LEY
iNOA3__ACGTAACAGATAGTGT	2.17343	-2.07316	UND
iNOA3__ACGTAACAGGATACGC	10.9437	-5.13481	MCR
iNOA3__ACGTAACGTACAGTTC	-15.8696	-3.95991	STRO
iNOA3__ACGTACAAGCTGAAAT	-0.151838	6.10423	LEY
iNOA3__ACGTACACAATCGCCG	-1.44781	-0.0720165	MYD
iNOA3__ACGTACATCCACGGGT	-5.79032	-14.3774	TCL
iNOA3__ACGTACATCGGTTAGT	-2.68916	-1.60519	MYD
iNOA3__ACGTAGTAGCGATGAC	3.44873	6.31801	LEY
iNOA3__ACGTAGTAGTGAGTTA	4.34032	4.15052	LEY
iNOA3__ACGTAGTCACAGCTGC	2.44395	4.5725	LEY
iNOA3__ACGTAGTTCCCGAACG	1.74871	1.80849	LEY
iNOA3__ACGTCCTAGGGTTGCA	-5.01676	-4.23961	MYD
iNOA3__ACGTCCTCAATGTTGC	-1.03997	0.498413	UND
iNOA3__ACGTCCTTCCACAGCG	-1.32469	2.0366	LEY
iNOA3__ACTACGAGTCCCTCAT	5.06711	-3.49337	UND
iNOA3__ACTATCTTCAGCCTCT	-5.81242	-13.7527	TCL
iNOA3__ACTATGGGTCGTGGAA	-3.47053	-1.12976	MYD
iNOA3__ACTATGGTCAACCTTT	0.886875	2.13843	LEY
iNOA3__ACTATGGTCCAGTACA	-1.38639	0.282602	MYD
iNOA3__ACTATGGTCCATCTGC	-18.1169	-2.59568	STRO
iNOA3__ACTATTCCAAGCACCC	1.02378	4.7642	LEY
iNOA3__ACTATTCGTGTTACTG	0.555602	5.90769	LEY
iNOA3__ACTATTCTCCGAGATT	3.1909	-9.37868	SRT
iNOA3__ACTATTCTCTTACTGT	-3.30071	-3.54937	MYD
iNOA3__ACTCCGACAAGCGAAC	1.72907	-4.70457	UND
iNOA3__ACTCTCGAGAGCCTGA	4.31836	3.40105	LEY
iNOA3__ACTCTCGAGGACTTCT	3.51778	6.54217	LEY
iNOA3__ACTCTCGGTCCTACAA	-1.25661	3.52289	LEY
iNOA3__ACTGATGAGTGGATAT	8.86039	-5.719	MCR
iNOA3__ACTGCAAGTGGGTCAA	-2.5131	-0.0933251	MYD
iNOA3__ACTGTGAAGGCATCAG	2.82816	-8.58396	SRT
iNOA3__ACTGTGACATGAGATA	1.58667	2.25911	LEY
iNOA3__ACTGTGAGTTACCCAA	-4.54673	-3.70197	MYD
iNOA3__ACTTAGGCAAGTGGAC	3.21723	6.22526	LEY
iNOA3__ACTTAGGGTTTGGAAA	-1.14944	0.0204019	MYD
iNOA3__ACTTATCCACACGCCA	-0.290237	4.43399	LEY
iNOA3__ACTTATCGTAGGTTTC	-4.54435	-2.67352	MYD
iNOA3__ACTTCCGGTGGTATGG	-5.38109	-13.5058	TCL
iNOA3__ACTTCCGTCCTGTACC	-4.63348	-3.42242	MYD
iNOA3__ACTTCGCCAAATACAG	-5.73128	-14.4104	TCL
iNOA3__ACTTTCAGTTGTCAGT	0.804572	3.50659	LEY
iNOA3__ACTTTGTAGCTCTGTA	-2.68817	0.014366	MYD
iNOA3__ACTTTGTAGTATGACA	1.88904	5.83676	LEY
iNOA3__ACTTTGTCAACGATCT	0.509298	6.29618	LEY
iNOA3__ACTTTGTCAATCGAAA	-1.86905	-0.720561	MYD
iNOA3__AGAAATGCACTGGACC	-2.63867	-2.50251	MYD
iNOA3__AGAAATGCAGTTCTAG	4.08823	4.83315	LEY
iNOA3__AGAACAAAGATCGCTT	-4.38031	-3.40706	MYD
iNOA3__AGAACAAAGTTACTCG	2.06098	6.95417	LEY
iNOA3__AGAACAACATCCTCAC	1.77821	3.4923	LEY
iNOA3__AGAACAATCCGATGTA	4.01742	3.37209	LEY
iNOA3__AGAACCTAGGTATTGA	-16.4747	-3.59654	STRO
iNOA3__AGAACCTGTATCTTCT	-3.07778	-1.95934	MYD
iNOA3__AGAACCTGTCGAACGA	3.29477	-9.59432	SRT
iNOA3__AGAACGTCAGCAATTC	1.70243	-4.93239	UND
iNOA3__AGAAGCGCACGTAACT	3.27665	6.05405	LEY
iNOA3__AGAAGCGTCACTTGTT	3.95613	4.38913	LEY
iNOA3__AGAAGCGTCGGTCATA	-16.1581	-3.77074	STRO
iNOA3__AGAAGTACAAAGACTA	-4.99969	-4.90314	MYD
iNOA3__AGAAGTACAGGAATAT	-5.68235	-14.4038	TCL
iNOA3__AGACAAAGTAGAGATT	3.52015	-9.89534	SRT
iNOA3__AGACAAAGTCAGACTT	-1.55402	-0.803021	MYD
iNOA3__AGACAAAGTCGTACAT	4.47568	5.07902	LEY
iNOA3__AGACAAAGTTACGATC	-3.8582	0.263336	MYD
iNOA3__AGACAAATCATGCCGG	-2.63765	0.317566	MYD
iNOA3__AGACACTAGCGAAACC	-2.86871	0.0881835	MYD
iNOA3__AGACACTAGGATGCGT	-4.06879	-3.20124	MYD
iNOA3__AGACACTGTAGTGGCA	-0.82269	3.43511	LEY
iNOA3__AGACACTGTCAGTCTA	2.06554	3.87559	LEY
iNOA3__AGACACTGTGTATTGC	6.31701	-5.40999	MCR
iNOA3__AGACACTGTTGTAGCT	4.16626	5.8869	LEY
iNOA3__AGACACTTCCCTTCCC	3.17683	6.45105	LEY
iNOA3__AGACACTTCCTTGAAG	1.80584	-3.06114	UND
iNOA3__AGACACTTCTACTGAG	-18.0348	-2.6801	STRO
iNOA3__AGACAGGAGTTCCATG	-1.66703	2.828	LEY
iNOA3__AGACAGGCAAATGCGG	-2.55892	-3.43378	MYD
iNOA3__AGACAGGCAGCTATTG	2.91172	4.41337	LEY
iNOA3__AGACAGGTCAAGGTGG	0.332048	1.27963	LEY
iNOA3__AGACCATAGGGCCCTT	0.831313	4.51752	LEY
iNOA3__AGACCATCAACGAGGT	7.46486	-5.8026	MCR
iNOA3__AGACCATCATGGCTGC	-2.82657	-2.40087	MYD
iNOA3__AGACCCGGTGCTATTG	-3.75741	-3.82896	MYD
iNOA3__AGACCCGTCCATCAGA	2.26497	4.90364	LEY
iNOA3__AGACTCAAGCGAGTAC	2.43811	6.38188	LEY
iNOA3__AGACTCACAATTCACG	-3.87007	-2.84453	MYD
iNOA3__AGACTCATCGCTGTTC	-3.96815	-1.8144	MYD
iNOA3__AGACTCATCTTCACAT	-0.199167	5.53028	LEY
iNOA3__AGAGAATCAACCCTAA	0.726813	4.56241	LEY
iNOA3__AGAGAATCAGATTAAG	-0.163174	2.66385	LEY
iNOA3__AGAGAATGTTGTGGCC	3.02576	5.74153	LEY
iNOA3__AGAGAATTCTCCTGAC	2.49703	5.86625	LEY
iNOA3__AGAGAGCGTCTCTCCA	-1.83629	3.58654	LEY
iNOA3__AGAGAGCTCTCTGAGA	1.84033	5.11502	LEY
iNOA3__AGAGCAGAGAGTTCGG	3.11772	5.489	LEY
iNOA3__AGAGCAGCACCAAATC	3.01218	-8.60457	SRT
iNOA3__AGAGCAGCACGGTGCT	-0.043245	2.10643	LEY
iNOA3__AGAGCAGTCCCTGGTT	-1.37532	-0.373175	MYD
iNOA3__AGAGCCCCACTTGGGC	0.779304	1.78978	LEY
iNOA3__AGAGCCCCAGTCGGTC	-3.08185	-3.63735	MYD
iNOA3__AGAGCCCTCTGGTTGA	8.18312	-5.79706	MCR
iNOA3__AGATAGACACAATTCG	-4.21937	-2.30875	MYD
iNOA3__AGATAGACATCATCCC	3.31133	6.99173	LEY
iNOA3__AGATAGATCCTGTACC	2.90646	-8.85078	SRT
iNOA3__AGATCCATCACGACTA	-3.2414	-2.41036	MYD
iNOA3__AGATCCATCTAGCCTC	-17.979	-2.72753	STRO
iNOA3__AGATCGTCACTGGCCA	3.26342	4.46353	LEY
iNOA3__AGATCGTCAGGTGGAT	-1.86555	3.41093	LEY
iNOA3__AGATGAAAGCTCCCTT	-1.59302	3.44619	LEY
iNOA3__AGATGAAGTCGAAGCA	1.8208	5.80599	LEY
iNOA3__AGATGAATCCACTAGA	4.95997	-3.40756	UND
iNOA3__AGATGCTAGAGCTTTC	-1.56273	0.279933	MYD
iNOA3__AGATGCTCATGGGAAC	1.28532	6.21005	LEY
iNOA3__AGATGCTTCTTGCAAG	-3.60007	0.29884	MYD
iNOA3__AGCAGTGGTATCAACG	1.8559	-3.68359	UND
iNOA3__AGCATCAAGGTTGACG	7.28492	-5.80009	MCR
iNOA3__AGCATCAAGTACAGAT	-16.0058	-4.10515	STRO
iNOA3__AGCATCACACTCCCTA	3.92206	6.5122	LEY
iNOA3__AGCCAATAGCCTGCCA	-5.42135	-4.19163	MYD
iNOA3__AGCCAATGTCTAGGCC	3.79017	6.42706	LEY
iNOA3__AGCCAATTCATAGCAC	-5.57177	-13.5113	TCL
iNOA3__AGCCAATTCTGAACGT	2.32972	3.7597	LEY
iNOA3__AGCCACGAGGAGTATT	0.309311	6.07602	LEY
iNOA3__AGCCACGAGGTGTGAC	-0.878243	2.25372	LEY
iNOA3__AGCCACGGTCTCACGG	0.52615	1.6278	LEY
iNOA3__AGCCACGTCGGACGTC	-16.3915	-3.63987	STRO
iNOA3__AGCCAGCAGCAGGTCA	-0.497329	4.30311	LEY
iNOA3__AGCCAGCAGGCATTTC	-4.0547	-1.669	MYD
iNOA3__AGCCAGCAGGTGCGAT	-1.35064	-1.00726	MYD
iNOA3__AGCCAGCCATACCATG	1.89689	5.13953	LEY
iNOA3__AGCCAGCTCATGACAC	-0.160293	4.86822	LEY
iNOA3__AGCGATTAGGGTTAGC	-3.86021	-1.43135	MYD
iNOA3__AGCGATTGTGTGTACT	0.253898	5.50176	LEY
iNOA3__AGCGATTTCAACACCA	-3.37541	-0.969547	MYD
iNOA3__AGCGCCAGTCGTGATT	-3.31997	0.710554	MYD
iNOA3__AGCGCCATCTGTTCAT	2.81162	3.90954	LEY
iNOA3__AGCGCTGCAAGGGTCA	2.96443	6.73559	LEY
iNOA3__AGCGTATAGTGTAGTA	2.78962	5.68164	LEY
iNOA3__AGCGTATCAAGTTGGG	-2.71787	-1.90709	MYD
iNOA3__AGCTACACATGGCTAT	-2.47448	0.312168	MYD
iNOA3__AGCTACAGTATCGAAA	-0.373875	3.4835	LEY
iNOA3__AGCTACAGTGAGTAAT	8.38457	-5.61685	MCR
iNOA3__AGCTACATCGCGTCGA	-1.75331	-1.51031	MYD
iNOA3__AGCTCAAAGCCTCAGC	1.05209	5.21173	LEY
iNOA3__AGCTCAACAGAACGCA	-1.0705	4.41286	LEY
iNOA3__AGCTCAAGTCATAACC	-1.36291	-1.02231	MYD
iNOA3__AGCTTCCAGAAGCCTG	3.23461	4.50998	LEY
iNOA3__AGCTTCCAGCACACAG	1.49749	1.62422	LEY
iNOA3__AGCTTCCCATAGAAAC	3.53923	6.79901	LEY
iNOA3__AGGAAATCAAGTTGGG	1.86424	-3.04107	UND
iNOA3__AGGAAATCACGACCTG	10.9595	-17.2029	END
iNOA3__AGGAAATCACGCCCTG	11.452	-16.6176	END
iNOA3__AGGAAATGTAGCTGCC	-4.9861	-4.30438	MYD
iNOA3__AGGAAATGTAGTTCCA	3.20239	5.21403	LEY
iNOA3__AGGAATAAGGGCCCTT	-16.3061	-3.76904	STRO
iNOA3__AGGAATACACTGTTCC	-1.74603	-0.0684906	MYD
iNOA3__AGGAATAGTATCATGC	-0.12753	1.71651	LEY
iNOA3__AGGACGAAGCCTCTGG	-3.95465	-1.69668	MYD
iNOA3__AGGACGAAGGAGGGTG	3.78784	4.94663	LEY
iNOA3__AGGACGACACATATGC	2.6871	4.18888	LEY
iNOA3__AGGACGACACTGAGGA	-2.54138	-2.43427	MYD
iNOA3__AGGACGACATGACGAG	1.50406	5.77494	LEY
iNOA3__AGGACGATCTCTAGGA	-3.88659	-1.94698	MYD
iNOA3__AGGACTTAGAAACTAC	-4.67387	-2.72008	MYD
iNOA3__AGGACTTAGATTGACA	0.0521824	3.15703	LEY
iNOA3__AGGACTTAGGTTCAGG	1.27284	4.96504	LEY
iNOA3__AGGACTTGTAACTTCG	-7.80094	-11.7704	END
iNOA3__AGGACTTTCCTTCAGC	-1.82833	-1.20903	MYD
iNOA3__AGGACTTTCTGTAAGC	-3.0625	2.63583	MYD
iNOA3__AGGAGGTAGGGACACT	-3.95516	-2.67872	MYD
iNOA3__AGGAGGTGTGGTTTGT	-5.26628	-2.16406	MYD
iNOA3__AGGAGGTTCGCTAATG	3.49047	3.25024	LEY
iNOA3__AGGATAAAGCTGCCTG	0.91559	4.04596	LEY
iNOA3__AGGATAAAGTAAACGT	1.1343	-2.28031	UND
iNOA3__AGGATAACAGATACCT	1.05553	3.62269	LEY
iNOA3__AGGATAAGTGGCTTAT	0.442736	5.50284	LEY
iNOA3__AGGATAATCGATTTCT	-3.92356	-1.52773	MYD
iNOA3__AGGATCTAGCTGAGTG	3.1754	-8.2688	SRT
iNOA3__AGGATCTGTTCGGTTA	-3.77064	-1.88419	MYD
iNOA3__AGGATCTGTTCTCCAC	2.81847	4.3561	LEY
iNOA3__AGGATCTTCCTATTTG	0.568712	5.39413	LEY
iNOA3__AGGATCTTCGTAACCA	-1.04681	2.83946	LEY
iNOA3__AGGCATTCACTGCGAC	-3.72208	-2.44659	MYD
iNOA3__AGGCATTGTCCTCCTA	-17.7361	-2.93319	STRO
iNOA3__AGGCATTTCGACCCAG	-5.44855	-13.6145	TCL
iNOA3__AGGCCACAGACTTCCA	3.35148	3.11454	LEY
iNOA3__AGGCCACCAAGCAATA	-2.41584	-0.994061	MYD
iNOA3__AGGCCACGTCTTACTT	8.45658	-5.93475	MCR
iNOA3__AGGCCACTCTTGATTC	-1.63639	0.708938	MYD
iNOA3__AGGCTGCAGATGGTAT	-5.78472	-14.2948	LEY
iNOA3__AGGCTGCCAAACCGGA	-2.11599	-1.7836	MYD
iNOA3__AGGCTGCTCGTTAGAC	-5.53828	-13.5968	TCL
iNOA3__AGGGAGTGTAGCTAAA	1.07947	5.04646	LEY
iNOA3__AGGGAGTTCTGGTGGC	3.71977	5.15368	LEY
iNOA3__AGGGCCTCACAAGGTG	-0.00900361	6.13199	LEY
iNOA3__AGGGCCTGTTGCGTAT	2.87793	7.08037	LEY
iNOA3__AGGGCCTTCGGTCACG	3.75381	6.39099	LEY
iNOA3__AGGGCTCAGTTGAATG	-2.52599	1.38	MYD
iNOA3__AGGGCTCGTTGTCTAG	-1.41836	1.69119	LEY
iNOA3__AGGGCTCTCCCTGGTT	10.73	-5.28393	MCR
iNOA3__AGGGCTCTCGCAATGT	3.35398	-8.75039	SRT
iNOA3__AGGGCTCTCTGAGTCA	-4.08872	-2.54456	MYD
iNOA3__AGGGTCCGTAGCGAGT	-4.08833	-1.85592	MYD
iNOA3__AGGGTCCGTTAGGCTT	1.57723	-2.65476	UND
iNOA3__AGGGTGAAGTACAACA	1.471	-4.73849	UND
iNOA3__AGGGTGAGTCAAGGCA	-1.18896	1.66844	LEY
iNOA3__AGGGTTTAGCTTCTAG	-1.15495	1.74614	LEY
iNOA3__AGGGTTTAGTTGGCTT	0.791553	2.24773	LEY
iNOA3__AGGGTTTGTAGCTGTT	-1.27019	0.683765	MYD
iNOA3__AGGGTTTTCACCTCGT	0.210458	3.2446	LEY
iNOA3__AGGTAGGAGCAGGCAT	-4.75557	-4.75186	MYD
iNOA3__AGGTAGGTCATCGCAA	5.39422	-3.7158	UND
iNOA3__AGGTAGGTCTTTGGAG	-3.51242	-3.2347	MYD
iNOA3__AGGTCATAGCGAGTAC	4.06524	6.57603	LEY
iNOA3__AGGTCTAAGCCTGAAG	3.40372	-8.72535	SRT
iNOA3__AGGTCTAAGGCTTAAA	-2.40163	-1.72237	MYD
iNOA3__AGGTCTAAGGTCATAA	-4.15557	-3.38938	MYD
iNOA3__AGGTGTTAGATGCTGG	2.50599	4.01164	LEY
iNOA3__AGGTGTTAGCTTACGT	0.483498	3.65854	LEY
iNOA3__AGGTGTTCATAAGCGG	3.14962	-9.26906	SRT
iNOA3__AGGTGTTGTAGTCGGA	2.17435	6.37149	LEY
iNOA3__AGGTTACAGACTCAAA	2.7672	4.2517	LEY
iNOA3__AGGTTACCAACGACAG	-5.72971	-14.469	TCL
iNOA3__AGGTTACGTAACGTTC	-1.6013	0.419289	MYD
iNOA3__AGGTTACTCGATTGGT	-4.11188	-4.166	MYD
iNOA3__AGGTTACTCGCATAGT	-1.70866	2.11285	MYD
iNOA3__AGGTTGTCACCATAAC	-0.151158	6.08082	LEY
iNOA3__AGGTTGTCACCTGATA	8.86525	-5.34829	MCR
iNOA3__AGGTTGTGTCGTCAGC	0.925605	3.95898	LEY
iNOA3__AGGTTGTTCCATCACC	-2.40669	-1.92391	MYD
iNOA3__AGGTTGTTCGAGAAGC	-2.90481	-2.74095	MYD
iNOA3__AGGTTGTTCTCGTGGG	-2.1981	-1.40053	MYD
iNOA3__AGTAACCCACGTGAGA	4.13872	4.70248	LEY
iNOA3__AGTAACCCATGAATCC	2.7716	6.56336	LEY
iNOA3__AGTAACCGTAACATCC	-0.599835	5.35605	LEY
iNOA3__AGTAACCGTGTCCGGT	6.46245	-5.59567	MCR
iNOA3__AGTACCAGTGAGTTGG	-1.17457	0.759832	MYD
iNOA3__AGTACCAGTTAACCTG	0.470105	3.58377	LEY
iNOA3__AGTACCATCCACAGCG	-2.89926	0.692455	MYD
iNOA3__AGTACTGCATTCGATG	-4.53033	-1.29145	MYD
iNOA3__AGTACTGGTTCAAGGG	-0.374055	3.33838	LEY
iNOA3__AGTAGCTAGATGGCAC	-1.91038	-2.21362	MYD
iNOA3__AGTAGCTAGTGTACCT	-3.60088	-3.75541	MYD
iNOA3__AGTAGCTAGTTCGCAT	3.7555	2.99025	LEY
iNOA3__AGTAGCTCACGCGGTT	0.362769	1.42821	LEY
iNOA3__AGTAGCTTCGGCTTCT	3.74278	4.86268	LEY
iNOA3__AGTAGTCAGCTGACCC	-4.36214	-3.41745	MYD
iNOA3__AGTAGTCAGGTGCCTC	0.204081	3.22133	LEY
iNOA3__AGTCAACTCCTTGGAA	0.482792	4.82202	LEY
iNOA3__AGTCACAAGAAACTAC	-2.30517	-0.458737	MYD
iNOA3__AGTCACAAGATCGCTT	-0.182996	6.03187	LEY
iNOA3__AGTCACAAGCTCCGAC	-1.83975	-0.455166	MYD
iNOA3__AGTCACAAGGTCACAG	11.0204	-17.1554	END
iNOA3__AGTCACATCTTACCGC	-3.45952	-0.64867	MYD
iNOA3__AGTCATGAGACGAAGA	-3.48564	-3.31343	MYD
iNOA3__AGTCATGGTCTCGGGT	-0.635296	5.78551	LEY
iNOA3__AGTCATGTCTATTTCG	-3.97446	-4.28376	MYD
iNOA3__AGTCTCCAGATTGCGG	3.74002	5.30018	LEY
iNOA3__AGTCTCCGTCATAAAG	0.714512	6.27241	LEY
iNOA3__AGTCTCCGTTAATCGC	0.129263	3.37472	LEY
iNOA3__AGTGACTAGCTGACAG	1.55237	2.02784	LEY
iNOA3__AGTGACTTCGTTCCCA	-3.72915	-0.0201411	MYD
iNOA3__AGTGATCAGTGATAGT	2.69148	3.72605	LEY
iNOA3__AGTGATCCACTCTAGA	-2.02767	-0.410973	MYD
iNOA3__AGTGCCGAGTGTAGTA	1.71548	4.60228	LEY
iNOA3__AGTGCCGCACTCCTGT	-0.679859	2.1834	LEY
iNOA3__AGTGTTGGTGTCACAT	-3.33813	0.726837	MYD
iNOA3__AGTGTTGTCCTTATCA	-3.90004	-4.47912	MYD
iNOA3__AGTTAGCAGTGAATAC	-5.79442	-14.1928	LEY
iNOA3__AGTTAGCCATGCCGGT	-3.5134	-1.34503	MYD
iNOA3__AGTTAGCGTGCGACAA	11.0862	-17.0788	END
iNOA3__AGTTCCCAGCAAATGT	-0.36438	5.9334	LEY
iNOA3__AGTTCCCCAATGTCTG	-1.07562	2.66258	LEY
iNOA3__AGTTCCCCACGCTGTG	1.14061	6.68551	LEY
iNOA3__AGTTCCCCAGGCTATT	0.665237	3.07577	LEY
iNOA3__AGTTCCCGTGAGTCAG	2.7426	5.45034	LEY
iNOA3__AGTTCCCTCGCTGACG	-0.0845045	2.55391	LEY
iNOA3__AGTTCCCTCGCTTGAA	-5.64424	-13.3582	TCL
iNOA3__AGTTCGACAATTCTCT	8.01327	-5.94293	MCR
iNOA3__AGTTCGATCCGTTTCG	2.63757	7.03195	LEY
iNOA3__AGTTCGATCTGCGTCT	2.64908	3.84781	LEY
iNOA3__ATACCGAAGACTCTTG	-18.0587	-2.64997	STRO
iNOA3__ATACCGAGTGGCTTAT	3.16671	5.64107	LEY
iNOA3__ATACCGATCGAGAATA	-1.26373	-0.908192	MYD
iNOA3__ATACCGATCGCCAACG	1.98808	-3.07368	UND
iNOA3__ATACCTTAGCGTATAA	3.46307	6.47416	LEY
iNOA3__ATACCTTAGGTAGGCT	-3.32273	-2.32596	MYD
iNOA3__ATACCTTAGTGTGTTC	-17.9997	-2.70303	STRO
iNOA3__ATACCTTGTAGCACGA	-3.18399	2.43085	MYD
iNOA3__ATACCTTGTCACTAGT	-0.453405	1.65148	LEY
iNOA3__ATACCTTTCCGGACGT	-1.59239	1.46756	LEY
iNOA3__ATAGACCCAACCAATC	-2.12269	-0.572475	MYD
iNOA3__ATAGACCGTAGCTTGT	-2.91981	-1.23421	MYD
iNOA3__ATAGAGAAGCTTTCTT	-1.83413	3.00036	LEY
iNOA3__ATAGAGAGTAAGTAGT	-4.4645	-1.61382	MYD
iNOA3__ATAGAGATCCCATTTA	2.98966	4.82784	LEY
iNOA3__ATAGAGATCTGCACCT	1.88504	-3.36432	UND
iNOA3__ATAGGCTCACCTCAGG	-4.79773	-4.89875	MYD
iNOA3__ATATCCTGTAATGTGA	4.0797	4.67429	LEY
iNOA3__ATATCCTGTGGATACG	-5.28637	-3.8102	MYD
iNOA3__ATATCCTGTGGTCCGT	3.76007	4.13155	LEY
iNOA3__ATCACAGAGATGACAT	-1.9501	3.23928	LEY
iNOA3__ATCACAGGTCAATCTG	2.82178	4.35103	LEY
iNOA3__ATCACGACATACATCG	3.30924	3.83439	LEY
iNOA3__ATCACGACATGAATCC	-2.60138	0.217135	MYD
iNOA3__ATCACGACATGTGGCC	-17.9468	-2.7601	STRO
iNOA3__ATCACGAGTTATCCAG	-3.82016	-2.34834	MYD
iNOA3__ATCACTTAGCACTGGA	11.6784	-16.3142	END
iNOA3__ATCACTTCAATCTAGC	-1.04386	0.972677	LEY
iNOA3__ATCAGGTGTACAGCGA	-16.2445	-3.95525	STRO
iNOA3__ATCATTCAGATCCCGC	-15.952	-4.04161	STRO
iNOA3__ATCATTCGTAATGTGA	-2.79801	1.05542	MYD
iNOA3__ATCCACCAGAGTGTTA	10.9565	-5.08665	MCR
iNOA3__ATCCATTAGGGCCCTT	1.39681	6.02833	LEY
iNOA3__ATCCATTCAATTAGGA	-3.91047	-4.01267	MYD
iNOA3__ATCCGTCAGGTGCGAT	-2.09406	2.86538	LEY
iNOA3__ATCCGTCGTCGCTGCA	-2.66627	-0.998149	MYD
iNOA3__ATCCTATAGAACAAGG	7.65205	-5.85083	MCR
iNOA3__ATCCTATAGCAGCAGT	-5.72608	-13.439	TCL
iNOA3__ATCCTATCATGACGTT	2.98179	3.95845	LEY
iNOA3__ATCGATGAGAACAGGA	-15.7809	-4.0843	STRO
iNOA3__ATCGATGCAATACCCA	-3.8831	-1.48236	MYD
iNOA3__ATCGATGTCTATACGG	-1.87965	1.94729	MYD
iNOA3__ATCGATGTCTATTTCG	0.215554	4.30299	LEY
iNOA3__ATCGCCTAGCTATCCA	-2.54826	0.642165	MYD
iNOA3__ATCGCCTCAGAGATTA	-3.54652	-3.06401	MYD
iNOA3__ATCGCCTGTCATGGCC	-5.43416	-13.7333	TCL
iNOA3__ATCGCCTTCCGTATAG	1.28255	4.64527	LEY
iNOA3__ATCGCCTTCGGTAGAG	3.7797	5.57699	LEY
iNOA3__ATCGGATAGAGTATAC	-1.86944	2.35696	LEY
iNOA3__ATCGGATAGCGGGTAT	-3.37873	-0.0750419	MYD
iNOA3__ATCGGATCAGGCTACC	-3.14297	2.583	MYD
iNOA3__ATCGGATTCCGACATA	2.11598	5.6419	LEY
iNOA3__ATCGGCGAGGGCTGAT	-17.7678	-2.91125	STRO
iNOA3__ATCGGCGCACGGTGTC	-4.21725	-1.87595	MYD
iNOA3__ATCGGCGTCATTGCGA	0.926933	2.3574	LEY
iNOA3__ATCGTAGGTCCGGATC	-4.61696	-4.08518	MYD
iNOA3__ATCGTCCAGTCATGAA	-3.44088	-1.54532	MYD
iNOA3__ATCGTCCCAGTGAGCA	-2.95923	-2.77088	MYD
iNOA3__ATCGTCCTCATATGGC	2.52527	4.34874	LEY
iNOA3__ATCGTGAAGCAAGGAA	1.53531	4.01897	LEY
iNOA3__ATCGTGAAGTATGGAT	2.04196	-2.99573	UND
iNOA3__ATCGTGACAGCAGACA	10.6163	-5.45756	MCR
iNOA3__ATCTCTAGTAAGCTCT	4.19418	6.29011	LEY
iNOA3__ATCTCTAGTTGGACTT	-1.03743	4.32048	LEY
iNOA3__ATCTCTATCTCTATGT	10.8923	-17.2558	END
iNOA3__ATCTTCAAGAGTCACG	0.82972	5.0092	LEY
iNOA3__ATCTTCATCCACAAGT	-1.80983	2.29833	MYD
iNOA3__ATCTTCATCGAGAGAC	10.9877	-17.1767	END
iNOA3__ATGAAAGAGCATCTTG	1.72892	4.0804	LEY
iNOA3__ATGAAAGAGTTGGCGA	-4.25056	-3.19391	MYD
iNOA3__ATGAAAGCACCCTGTT	9.27969	-5.62086	MCR
iNOA3__ATGAAAGGTGTCCGTG	-2.09609	0.242934	MYD
iNOA3__ATGAAAGTCTACCTTA	-4.23644	-4.16233	MYD
iNOA3__ATGACCACATGATAGA	0.666999	5.98647	LEY
iNOA3__ATGACCAGTAAGACCG	-1.19514	3.41126	LEY
iNOA3__ATGAGGGCAAGTGACG	-1.03831	3.12862	LEY
iNOA3__ATGAGGGTCGCTCCTA	3.52672	3.21587	LEY
iNOA3__ATGAGTCTCGAACGGA	3.74987	-9.80146	SRT
iNOA3__ATGATCGCAGCCTTCT	4.12379	3.34712	LEY
iNOA3__ATGATCGGTGTCCGTG	-4.00721	-1.57341	MYD
iNOA3__ATGATCGGTGTGTCGC	-4.60403	-3.79269	MYD
iNOA3__ATGATCGTCGCTCCTA	2.81631	6.73357	LEY
iNOA3__ATGCATGAGGGCGAAG	3.28995	3.33599	LEY
iNOA3__ATGCATGAGTCACGAG	0.977264	5.4367	LEY
iNOA3__ATGCATGCAAGGTACG	2.80339	4.4562	LEY
iNOA3__ATGCATGGTTCTCCTG	0.106396	4.06982	LEY
iNOA3__ATGCATGGTTGCCATA	3.39428	2.3048	LEY
iNOA3__ATGCCTCCAACTTCTT	2.12579	4.46911	LEY
iNOA3__ATGCCTCTCATTGCTT	0.917463	1.49137	LEY
iNOA3__ATGCGATCACAGCTTA	2.21413	-2.09198	UND
iNOA3__ATGCGATCACCGTGAC	0.0804635	3.56565	LEY
iNOA3__ATGCGATCACTGTTCC	2.09164	4.84541	LEY
iNOA3__ATGCGATGTACAAGTA	1.10101	5.3828	LEY
iNOA3__ATGGATCAGTCACAGG	2.53734	-1.36921	UND
iNOA3__ATGGATCCAGAAGCGT	8.13409	-5.87978	MCR
iNOA3__ATGGATCCATCTCAAG	-4.69692	-4.97678	MYD
iNOA3__ATGGGAGGTGCAATGG	-5.78807	-14.1509	TCL
iNOA3__ATGGGAGGTGCATGAG	-4.30092	-1.70097	MYD
iNOA3__ATGGGAGGTGCCTGCA	2.04399	2.08354	LEY
iNOA3__ATGGGAGTCCTACAAG	0.921003	1.45215	LEY
iNOA3__ATGGGTTAGACAACTA	-0.406658	3.56546	LEY
iNOA3__ATGGGTTAGGAACGCT	-4.04559	-4.48837	MYD
iNOA3__ATGGGTTGTAGCCCTG	0.498273	1.43491	LEY
iNOA3__ATGGGTTGTGAGTAGC	1.83519	3.3088	LEY
iNOA3__ATGGTTGCAAGGTACG	3.10912	5.46386	LEY
iNOA3__ATGTCCCCACATAGCT	0.611669	4.14413	LEY
iNOA3__ATGTCCCCAGAAGTTA	1.72885	5.27638	LEY
iNOA3__ATGTCTTAGGGCCCTT	-1.6685	-1.17733	MYD
iNOA3__ATGTCTTCAATAGTCC	-4.83047	-4.96487	MYD
iNOA3__ATGTCTTCACATGACT	-4.73699	-3.81622	MYD
iNOA3__ATGTCTTCATTCAGGT	0.667896	6.0609	LEY
iNOA3__ATGTCTTGTACCTGTA	2.66828	6.76469	LEY
iNOA3__ATGTCTTTCAGTGCGC	2.70903	-8.64298	SRT
iNOA3__ATTACCTAGTGTTGTC	-2.9945	2.5274	MYD
iNOA3__ATTACCTCAACCACGC	3.98895	4.23284	LEY
iNOA3__ATTACGTAGTCATAGA	11.2956	-16.8391	END
iNOA3__ATTACTCCAAGTTGGG	1.76243	5.73886	LEY
iNOA3__ATTACTCGTAGACGGT	-2.45274	1.67787	MYD
iNOA3__ATTATCCAGCGCCTCA	3.3585	-9.34269	SRT
iNOA3__ATTATCCAGGGCAGGA	3.32957	5.75238	LEY
iNOA3__ATTATCCGTGACGTCC	-3.4455	-0.367186	MYD
iNOA3__ATTATCCTCGTAACCA	0.77156	3.77265	LEY
iNOA3__ATTCACTAGAAGCGCT	-5.80351	-14.3923	LEY
iNOA3__ATTCACTAGAAGCTGC	3.90847	4.05125	LEY
iNOA3__ATTCACTAGACGGTCA	-5.28322	-3.29738	MYD
iNOA3__ATTCACTAGGAACTAT	1.88652	4.7896	LEY
iNOA3__ATTCACTAGTATAGAC	-3.76968	-0.222737	MYD
iNOA3__ATTCACTAGTATGAGT	10.9189	-5.21965	MCR
iNOA3__ATTCAGGAGGTAGTAT	-3.87921	-1.52563	MYD
iNOA3__ATTCAGGAGGTCACAG	7.88699	-5.78262	MCR
iNOA3__ATTCAGGCAAACCACT	-0.461114	2.898	LEY
iNOA3__ATTCATCCAACATACC	0.68109	4.02552	LEY
iNOA3__ATTCATCCAGACCAAG	3.1705	4.22195	LEY
iNOA3__ATTCATCCAGAGTGAC	1.28879	5.84185	LEY
iNOA3__ATTCATCCATAGGTAA	1.8236	3.73753	LEY
iNOA3__ATTCCATAGCTTCATG	-0.954794	-0.715056	MYD
iNOA3__ATTCCATCATCCTTGC	-0.00688888	5.87064	LEY
iNOA3__ATTCCATGTAAGCAAT	2.23069	4.42684	LEY
iNOA3__ATTCCATGTGTATACC	-0.664376	2.92378	LEY
iNOA3__ATTCCTAAGGTGCCAA	-1.86508	2.69013	LEY
iNOA3__ATTCCTACAGCATCTA	0.711485	1.55613	LEY
iNOA3__ATTCGTTAGGGACAGG	1.19371	6.3095	LEY
iNOA3__ATTCTACAGACTGAGC	3.73991	6.38771	LEY
iNOA3__ATTCTTGTCAAATGAG	10.477	-5.53761	MCR
iNOA3__ATTCTTGTCTTTCAGT	-2.61926	1.92538	MYD
iNOA3__ATTGGGTCATCACGGC	0.753866	4.69397	LEY
iNOA3__ATTGGGTGTAGATTGA	3.33594	5.18495	LEY
iNOA3__ATTGGGTGTGAGATTA	-3.08185	-1.07439	MYD
iNOA3__ATTGGGTGTGGCTTGC	-3.01565	-3.08529	MYD
iNOA3__ATTGTTCAGACGGTCA	2.9785	-8.89523	SRT
iNOA3__ATTGTTCCAGGTGGAT	-3.16514	-1.82121	MYD
iNOA3__ATTGTTCGTGAATGTA	2.86098	5.33473	LEY
iNOA3__ATTGTTCGTGGCCACT	1.19825	2.47242	LEY
iNOA3__ATTGTTCTCCGAAGGA	0.187346	2.83125	LEY
iNOA3__ATTTACCCACTCTCGT	-3.8122	-3.75531	MYD
iNOA3__ATTTACCGTCTCGCGA	-0.776867	2.88283	LEY
iNOA3__ATTTACCTCGTCAACA	-0.5202	3.22913	LEY
iNOA3__ATTTCACCAAGCCCAC	4.14071	3.47067	LEY
iNOA3__ATTTCTGCAAATCGGG	2.14808	6.09225	LEY
iNOA3__ATTTCTGCATCACAGT	1.99973	-3.09289	UND
iNOA3__ATTTCTGGTACCGGAA	-2.30622	-3.09585	MYD
iNOA3__CAAAGAAAGCAGTACG	-16.2826	-3.85685	STRO
iNOA3__CAAAGAAAGGAACTAT	8.26135	-5.60436	MCR
iNOA3__CAAAGAAGTGATTGGG	4.34569	5.57847	LEY
iNOA3__CAACAACAGCCGCACT	6.91044	-5.69754	MCR
iNOA3__CAACAACAGTAGACCG	-15.8613	-4.12405	STRO
iNOA3__CAACAACGTCTGATCA	-2.2994	0.975111	MYD
iNOA3__CAACAACGTCTGTGTA	-3.78926	-1.77212	MYD
iNOA3__CAACAACTCACTGTCC	-2.65791	-0.685329	MYD
iNOA3__CAACAACTCCGGCTTT	-2.76801	-0.573663	MYD
iNOA3__CAACAGTAGCACACCC	3.15753	5.00776	LEY
iNOA3__CAACAGTAGCATAGGC	-4.35931	-3.2341	MYD
iNOA3__CAACAGTAGTAGAATC	-2.18066	-1.60318	MYD
iNOA3__CAACAGTCAACCTATG	6.37007	6.56859	UND
iNOA3__CAACAGTTCCTAAGTG	-2.58696	-3.15038	MYD
iNOA3__CAACCAACAAGCAGGT	11.1338	-16.9514	END
iNOA3__CAACCAACAGAGATGC	8.81673	-5.38356	MCR
iNOA3__CAACCAATCTGGACCG	-2.38852	0.00902308	MYD
iNOA3__CAACCTCAGTTCCATG	-17.9966	-2.70062	STRO
iNOA3__CAACCTCCACACGCCA	0.139849	3.02892	LEY
iNOA3__CAACCTCGTCCCTGTT	0.997	5.35778	LEY
iNOA3__CAACGATCAATTGCAC	-2.79023	-2.35153	MYD
iNOA3__CAACGATGTCAAATCC	-2.0012	1.87444	LEY
iNOA3__CAACGGCAGAGCTGCA	-4.63871	-4.09228	MYD
iNOA3__CAACGGCAGCACTCCG	-3.3823	-1.93993	MYD
iNOA3__CAACGGCCAAGCCTGC	-3.60897	-0.547154	MYD
iNOA3__CAACGGCGTAAGGAGA	2.25171	4.30444	LEY
iNOA3__CAACGGCGTATGAGAT	1.11481	6.6646	LEY
iNOA3__CAACGGCTCCAATCCC	11.748	-16.2422	END
iNOA3__CAAGACTCAGAACTTC	-15.95	-4.05397	STRO
iNOA3__CAAGACTGTCACCACG	-2.80276	2.52536	MYD
iNOA3__CAAGACTTCAGCAGAG	-3.53054	-2.53831	MYD
iNOA3__CAAGAGGGTCGAATGG	-2.83241	3.03251	LEY
iNOA3__CAAGAGGGTCGCAACC	-2.78541	0.669335	MYD
iNOA3__CAAGAGGTCGGATTAC	11.5566	-16.4757	END
iNOA3__CAAGCTACACCTTCGT	-2.90297	0.104297	MYD
iNOA3__CAAGCTACAGCTGGTC	-7.80034	-11.7695	END
iNOA3__CAAGCTAGTCCAAATC	0.251069	5.81932	LEY
iNOA3__CAAGCTAGTGTTAACC	1.957	-2.8439	UND
iNOA3__CAAGCTAGTTACTCAG	11.0117	-5.06821	MCR
iNOA3__CAAGCTATCGAAGCCC	-1.22981	3.1232	LEY
iNOA3__CAAGCTATCGCTGACG	1.45503	2.67744	LEY
iNOA3__CAAGGGAAGAGTGGCT	4.14828	5.86043	LEY
iNOA3__CAATACGAGGAACGAA	1.33237	6.7411	LEY
iNOA3__CAATACGAGGCTGTAG	-3.20812	-2.58123	MYD
iNOA3__CAATACGCAACAAGAT	0.519288	3.35837	LEY
iNOA3__CAATACGCATCACAGT	-2.85353	0.989001	MYD
iNOA3__CAATACGGTAAGAACT	-2.76181	-1.40237	MYD
iNOA3__CAATACGGTTCGCGTG	-1.52345	3.67122	LEY
iNOA3__CAATCGATCCGATTAG	3.04557	7.00829	LEY
iNOA3__CAATCGATCTTCGGAA	1.75834	-2.34201	UND
iNOA3__CAATGACCAGTAGAGC	4.27651	5.42411	LEY
iNOA3__CAATGACGTACCCGAC	-2.56197	-0.79559	MYD
iNOA3__CAATGACTCAGTGCGC	-4.48854	-4.83027	MYD
iNOA3__CAATTTCCACCAGACC	2.76189	4.95204	LEY
iNOA3__CACAACAAGGAGACCT	-2.86797	-2.55475	MYD
iNOA3__CACAACAAGGCAATGC	-1.11765	0.217182	MYD
iNOA3__CACACAACACGTCTCT	0.885227	3.46171	LEY
iNOA3__CACACAACATGGAATA	-0.875842	2.96825	LEY
iNOA3__CACACAAGTCGTTGCG	3.40833	3.79362	LEY
iNOA3__CACAGATAGAGGCGGA	0.37056	5.57111	LEY
iNOA3__CACAGATGTACCGGCT	-1.49701	2.29964	LEY
iNOA3__CACAGATGTGATATAG	2.95153	-8.19835	SRT
iNOA3__CACAGATTCTGTCGTC	3.31584	6.13749	LEY
iNOA3__CACAGATTCTGTTGGA	3.24373	6.18214	LEY
iNOA3__CACAGGCCATCGCTAA	-1.44785	-1.24189	MYD
iNOA3__CACAGGCTCGGTGAAG	-1.2423	1.66577	LEY
iNOA3__CACATGAAGTGCCCGT	-2.25679	-1.83675	MYD
iNOA3__CACATGACAAGACGGT	-2.45559	-1.40627	MYD
iNOA3__CACCAAAAGCTGCCAC	-1.84733	-1.10025	MYD
iNOA3__CACCAAAGTGTGCTTA	-1.39398	-0.2506	MYD
iNOA3__CACCAAAGTTTCACTT	-4.11353	-3.53946	MYD
iNOA3__CACCAAATCGAGCCTG	-5.50123	-3.70725	MYD
iNOA3__CACCGTTTCGTTCGCT	2.97078	6.63877	LEY
iNOA3__CACGAATAGACGCCCT	3.071	-8.91698	SRT
iNOA3__CACGAATCAAGTGATA	-3.6191	-2.7834	MYD
iNOA3__CACGAATCACATGAAA	2.85763	6.83961	LEY
iNOA3__CACGGGTCAGCTCCTT	-5.5901	-14.0192	TCL
iNOA3__CACGGGTGTACTGCCG	0.975776	2.68658	LEY
iNOA3__CACGGGTGTCAGGTAG	-3.03962	2.68279	MYD
iNOA3__CACGGGTTCAGCGCAC	-0.11636	3.76767	LEY
iNOA3__CACGTGGTCGTGCAGC	1.04766	5.49054	LEY
iNOA3__CACGTTCTCCAAGCAT	-3.86835	-4.31618	MYD
iNOA3__CACGTTCTCCACCTGT	2.7586	5.94953	LEY
iNOA3__CACGTTCTCGCTGTCT	-4.86707	-3.50789	MYD
iNOA3__CACTAAGAGACGCCCT	0.535999	1.9434	LEY
iNOA3__CACTGAACACGTCGGT	-4.76847	-3.76283	MYD
iNOA3__CACTGAAGTAGCTAAA	-0.57935	4.06725	LEY
iNOA3__CACTGAAGTGGATTTC	-4.33337	-4.00434	MYD
iNOA3__CACTGAATCATTCATC	2.12265	2.85547	LEY
iNOA3__CACTGGGCACGCCACA	-0.117432	3.89393	LEY
iNOA3__CACTTCGAGGTACCTT	-2.74465	2.7798	MYD
iNOA3__CACTTCGCACTGGCGT	6.41125	-5.37304	MCR
iNOA3__CACTTCGTCGAGCCTG	-3.90701	-1.68461	MYD
iNOA3__CAGAGCCAGGACGCTA	3.53701	5.32348	LEY
iNOA3__CAGAGCCAGTAAACTG	0.148099	5.49493	LEY
iNOA3__CAGAGCCCACTTCTCG	-3.01789	-1.3031	MYD
iNOA3__CAGAGCCGTACCTATG	-4.79218	-4.9449	MYD
iNOA3__CAGAGCCGTAGTCTGT	-2.11123	1.05541	MYD
iNOA3__CAGAGCCTCGGTCATA	-1.39064	3.16574	LEY
iNOA3__CAGAGCCTCGTCAGAT	-17.9224	-2.83814	STRO
iNOA3__CAGATACAGCTGAGCA	11.0513	-5.05525	MCR
iNOA3__CAGATACGTGATATAG	-1.93584	-1.12004	MYD
iNOA3__CAGATACGTGTGCCTG	-5.18543	-4.18415	MYD
iNOA3__CAGATACTCACTTGTT	1.69515	5.55166	LEY
iNOA3__CAGATCACAGTTGTCA	-16.0294	-3.74052	STRO
iNOA3__CAGATCACATGTAACC	10.0547	-5.65918	MCR
iNOA3__CAGATCAGTAATCAGA	-2.20085	-0.607915	MYD
iNOA3__CAGATCATCTCTTCAA	-0.183754	3.87115	LEY
iNOA3__CAGATTGAGCCTAACT	0.321955	3.98057	LEY
iNOA3__CAGATTGAGTACGTCT	9.81562	-5.71755	MCR
iNOA3__CAGATTGCAGCGACAA	3.11569	7.1203	LEY
iNOA3__CAGATTGGTCTTTCTA	-0.556148	4.51128	LEY
iNOA3__CAGATTGGTTTCGGCG	-1.00941	0.561811	MYD
iNOA3__CAGCAATAGAAGTATC	3.23305	6.98351	LEY
iNOA3__CAGCAATAGCCGTTAT	-0.420159	3.33096	LEY
iNOA3__CAGCAATAGTATCCTG	-2.39173	-0.896889	MYD
iNOA3__CAGCAATGTAGTGATA	-2.04897	2.49746	MYD
iNOA3__CAGCAATTCTACTATC	-4.36602	-1.04496	MYD
iNOA3__CAGCACGCATCGTGCG	-3.81527	-0.841746	MYD
iNOA3__CAGCAGCAGTGCGTCC	2.16317	3.01323	LEY
iNOA3__CAGCCAGAGAAACTGT	4.45234	5.90124	LEY
iNOA3__CAGCCAGGTGGGACAT	5.16401	-3.57541	UND
iNOA3__CAGCCAGTCTGCGGGT	-0.598554	2.85959	LEY
iNOA3__CAGCGTGAGCCGAATG	2.63769	4.71	LEY
iNOA3__CAGCGTGAGCGAGAAA	-0.0656228	2.23708	LEY
iNOA3__CAGCGTGAGTAAACAC	-2.61866	-1.52637	MYD
iNOA3__CAGCGTGCACGCGTGT	2.70313	4.85922	LEY
iNOA3__CAGCGTGCAGCACAGA	-3.67387	0.423033	MYD
iNOA3__CAGCGTGGTAAGATCA	6.71384	-5.66242	MCR
iNOA3__CAGCGTGGTCATGCAT	-2.99174	-0.589602	MYD
iNOA3__CAGCGTGGTGCTATTG	1.36518	3.41625	LEY
iNOA3__CAGGCCACATCCTTGC	1.86097	-3.49378	UND
iNOA3__CAGGCCACATGCAGGA	-0.787885	5.47821	LEY
iNOA3__CAGGGCTCACTCTGCT	5.2102	-3.58428	UND
iNOA3__CAGGGCTGTACAGAAT	2.49674	-1.70758	UND
iNOA3__CAGGGCTTCCGCGATG	5.4766	-3.78123	UND
iNOA3__CAGGTATCAAGGCAAC	4.37144	6.1356	LEY
iNOA3__CAGTGCGAGGCGATAC	-2.52617	-1.24428	MYD
iNOA3__CAGTGCGCAAGTGCTT	-0.799315	1.69104	LEY
iNOA3__CAGTGCGTCTCCGAGG	11.0007	-17.0456	END
iNOA3__CATAAGCCACTGCATA	7.63383	-5.81186	MCR
iNOA3__CATAAGCGTATTGCCA	1.68954	2.78167	LEY
iNOA3__CATAAGCGTGGACTGA	1.63117	3.94537	LEY
iNOA3__CATAAGCTCATTTGTC	-4.58692	-3.84963	MYD
iNOA3__CATAAGCTCCGTCACT	-5.53769	-13.4518	TCL
iNOA3__CATAAGCTCGACATAC	-3.90471	-2.47249	MYD
iNOA3__CATAAGCTCTGCCTCA	2.42792	6.68061	LEY
iNOA3__CATACAGCACGACAAG	2.25449	5.96326	LEY
iNOA3__CATACAGCATCAGTCA	-2.00725	-1.32239	MYD
iNOA3__CATACAGGTATCGTAC	2.91609	-8.35486	SRT
iNOA3__CATACAGGTGGTCCGT	11.5402	-16.5058	END
iNOA3__CATACCCGTGCAACGA	8.57736	-5.86209	MCR
iNOA3__CATACCCGTGGAAATT	5.45033	-3.76218	UND
iNOA3__CATACCCTCGAGATGG	3.84355	4.06956	LEY
iNOA3__CATACTTTCCGATAGT	-0.240068	2.29161	LEY
iNOA3__CATACTTTCGAGAACG	-0.150946	6.17775	LEY
iNOA3__CATAGACCAAATCGGG	-3.39821	0.214747	MYD
iNOA3__CATAGACCATCTCCCA	3.54761	5.21609	LEY
iNOA3__CATCCACCACCCATAA	-17.9163	-2.82346	STRO
iNOA3__CATCCACGTACCCGCA	0.909608	6.09708	LEY
iNOA3__CATCCACGTCTCGGAC	-1.67998	3.27058	LEY
iNOA3__CATCCACTCGCACTCT	-0.863392	3.46417	LEY
iNOA3__CATCCCAAGCCTTTCC	2.5922	5.86285	LEY
iNOA3__CATCCGTCACCGTGCA	5.44274	-3.76698	UND
iNOA3__CATCCGTGTACGTAGG	6.2926	6.54397	UND
iNOA3__CATCCGTGTCCAAAGG	-5.35394	-3.69451	MYD
iNOA3__CATCCGTTCAAGTCGT	-1.52357	-1.47323	MYD
iNOA3__CATCCGTTCCATTGGA	3.71338	5.89245	LEY
iNOA3__CATCGGGAGCCATTCA	-2.01839	1.57027	MYD
iNOA3__CATCGGGAGCGTTGTT	3.59758	6.94866	LEY
iNOA3__CATCGGGGTATTGGCT	-7.81594	-11.7512	END
iNOA3__CATCGGGTCGACGACC	2.70193	5.17052	LEY
iNOA3__CATCGGGTCTCATAGG	-0.634713	2.79435	LEY
iNOA3__CATCGGGTCTGTCGTC	4.46637	5.9758	LEY
iNOA3__CATCGTCAGGCCTTGC	-3.9927	-2.44181	MYD
iNOA3__CATCGTCTCAACGTGT	-0.608759	2.67858	LEY
iNOA3__CATGAGTCACTGCGTG	1.68711	2.71241	LEY
iNOA3__CATGAGTGTCACAGAG	-5.30165	-2.59908	MYD
iNOA3__CATGAGTGTGATAGAT	-5.1458	-4.78649	MYD
iNOA3__CATGAGTTCACTTCTA	-2.96418	0.293261	MYD
iNOA3__CATGAGTTCATGCCGG	4.02991	3.30301	LEY
iNOA3__CATGAGTTCCCAAGTA	8.8821	-5.31766	MCR
iNOA3__CATGAGTTCGGCCTTT	-2.95847	2.77577	MYD
iNOA3__CATGCAATCTACCTTA	8.94966	-5.27567	MCR
iNOA3__CATGCGGCATCGAACT	-0.456957	0.700547	LEY
iNOA3__CATGCGGGTTGTAGCT	0.728145	-2.02097	MYD
iNOA3__CATGCGGTCCATGATG	0.85334	3.31538	LEY
iNOA3__CATGCTCCAATGTTGC	-4.00621	-4.00528	MYD
iNOA3__CATGGATAGTGATTCC	-2.05912	-1.54583	MYD
iNOA3__CATGGATTCAAACTGC	3.91021	3.20801	LEY
iNOA3__CATGGTAAGCCACCGT	-3.69474	-2.4574	MYD
iNOA3__CATGGTACAATTTCTC	1.41093	3.76396	LEY
iNOA3__CATGGTACAGCAGACA	10.4982	-5.50229	MCR
iNOA3__CATGGTAGTCGCCACA	2.09487	6.41259	LEY
iNOA3__CATGGTATCACCATAG	-5.61159	-13.3847	TCL
iNOA3__CATGGTATCCATAAGC	-3.52859	-2.1129	MYD
iNOA3__CATTCATAGAGGGTCT	3.12862	5.17656	LEY
iNOA3__CATTCATCACGTAGTT	-3.07398	-0.323017	MYD
iNOA3__CATTCATTCGCAGAGA	2.93874	6.38688	LEY
iNOA3__CATTCATTCTCTGGTC	-4.53778	-3.16251	MYD
iNOA3__CATTCATTCTTGTTAC	-4.34191	-1.39959	MYD
iNOA3__CATTCTACATATGGCT	0.636712	1.56039	LEY
iNOA3__CATTCTAGTCCGTTTC	0.334311	5.90049	LEY
iNOA3__CATTGCCAGTACGTCT	0.448336	3.29761	LEY
iNOA3__CATTGCCGTGACTGAG	-0.112278	5.70448	LEY
iNOA3__CATTGCCTCGCTCTCA	9.62648	-5.63856	MCR
iNOA3__CATTGTTTCCTCCACA	1.44914	5.0393	LEY
iNOA3__CATTTCACAAGTCCCG	1.3067	-4.66884	UND
iNOA3__CATTTCAGTGGCTACC	-1.00112	3.79783	LEY
iNOA3__CATTTCAGTTCAGGTT	-3.12326	1.66122	MYD
iNOA3__CATTTCAGTTGTGTAC	1.65544	6.40091	LEY
iNOA3__CATTTCATCACGAGGA	-4.21133	-0.912467	MYD
iNOA3__CCAAGCGAGGACACTG	1.88464	5.75528	LEY
iNOA3__CCAAGCGCAAACCGGA	-4.89729	-3.8082	MYD
iNOA3__CCAAGCGGTCCAATCA	-3.45576	1.64704	MYD
iNOA3__CCAAGCGTCCCGTTGT	-2.78338	-2.6157	MYD
iNOA3__CCAAGCGTCTTCACGC	2.25117	-2.08999	UND
iNOA3__CCAATGAAGATGAACT	-2.59323	-2.37258	MYD
iNOA3__CCAATGACAAAGCGTG	-1.69759	-1.13266	MYD
iNOA3__CCAATGAGTCGGTGTC	-3.17623	0.600778	MYD
iNOA3__CCAATGATCGAACTCA	3.10234	4.69461	LEY
iNOA3__CCAATTTAGTGCCTCG	-2.97597	-2.51104	MYD
iNOA3__CCAATTTTCAACCTCC	0.13292	5.34155	LEY
iNOA3__CCAATTTTCAAGCTGT	-5.85263	-14.4332	TCL
iNOA3__CCAATTTTCTCATGGA	2.10992	-1.97669	UND
iNOA3__CCACAAAAGAGCCGAT	3.58257	-9.51242	SRT
iNOA3__CCACAAAAGTGGCAGT	-3.09662	2.44598	MYD
iNOA3__CCACAAACAGCAATTC	0.0575321	2.74781	LEY
iNOA3__CCACAAAGTCGACTGC	-0.285746	1.76526	LEY
iNOA3__CCACAAAGTCTTACAG	-0.338378	1.85569	LEY
iNOA3__CCACAAAGTCTTAGTG	-0.360755	2.29794	LEY
iNOA3__CCACAAATCGAGAGCA	-0.950134	4.33223	LEY
iNOA3__CCACACTCAAGTCCAT	2.28326	6.15267	LEY
iNOA3__CCACACTCAGCTATTG	-17.7659	-2.91374	STRO
iNOA3__CCACCATAGTGGCAGT	-0.223118	1.91153	LEY
iNOA3__CCACCATCAAGTGATA	1.84891	-3.84678	UND
iNOA3__CCACCATGTCACAATC	0.774449	1.58913	LEY
iNOA3__CCACGAGAGACTCTAC	-2.88032	3.01038	MYD
iNOA3__CCACGAGAGCGGATCA	-1.66926	1.52716	MYD
iNOA3__CCACGAGCACAAATGA	-4.9492	-4.61145	MYD
iNOA3__CCACGAGTCCTTCGAC	-1.95563	2.95535	LEY
iNOA3__CCACGTTAGCAATTAG	-0.869859	1.83569	LEY
iNOA3__CCACGTTAGGTTTACC	-0.910139	2.23911	LEY
iNOA3__CCACGTTGTCTGCGCA	6.45658	-5.5448	LEY
iNOA3__CCACTTGGTGGCGCTT	2.91943	-8.50939	SRT
iNOA3__CCATAAGCACAGCCTG	1.41269	2.14576	LEY
iNOA3__CCATAAGCACCGTACG	-1.98098	2.35533	LEY
iNOA3__CCATAAGCACGTCGTG	2.16671	6.2301	LEY
iNOA3__CCATCACAGTCCTACA	5.16826	-3.53579	UND
iNOA3__CCATCACCACAGCGCT	-3.16433	-0.0380833	MYD
iNOA3__CCATCACCAGTTTCGA	2.19661	4.67498	LEY
iNOA3__CCATCACGTCCTTTGC	0.921372	4.31448	LEY
iNOA3__CCATCACTCCTGTTAT	-3.49559	-2.16524	MYD
iNOA3__CCATCACTCGGTGCAC	3.85603	3.20821	LEY
iNOA3__CCCAACTCACCAGGTC	-1.03666	2.24594	MYD
iNOA3__CCCATTGAGAGGATCC	-2.56567	-0.532488	MYD
iNOA3__CCCATTGAGTCGCTAT	3.56044	5.76694	LEY
iNOA3__CCCATTGGTCACTTCC	-0.414178	2.83012	LEY
iNOA3__CCCGAAGCACTAACCA	-5.19154	-3.06145	MYD
iNOA3__CCCGAAGGTGACTGAG	-0.407062	1.66291	LEY
iNOA3__CCCGAAGGTGATACTC	3.25275	-8.67252	SRT
iNOA3__CCCGAAGTCTTGTGCC	3.80017	6.0397	LEY
iNOA3__CCCGGAACAACCGGAA	-0.937468	3.70517	LEY
iNOA3__CCCGGAAGTATCGGTT	2.11335	4.8786	LEY
iNOA3__CCCGGAATCATAGCAC	6.31825	6.52299	UND
iNOA3__CCCTAACCACCCAATA	0.893132	5.57564	LEY
iNOA3__CCCTAACCACTGCGAC	8.66005	-5.51051	MCR
iNOA3__CCCTAACTCAAGCCGC	-0.254477	5.9107	LEY
iNOA3__CCCTCAACAACTTGCA	3.09898	-8.22093	SRT
iNOA3__CCCTCAACACGTAACT	3.54124	2.38219	LEY
iNOA3__CCCTCAAGTTTCACTT	-2.68483	2.47971	MYD
iNOA3__CCCTCAATCCAAGGGA	8.88209	-5.41618	MCR
iNOA3__CCCTCAATCTAGTACG	1.92451	-3.74077	UND
iNOA3__CCCTCTCAGGAAGTAG	-1.12537	3.81196	LEY
iNOA3__CCCTCTCAGTGGCGAT	1.94505	3.96086	LEY
iNOA3__CCCTCTCCAGAGTTCT	3.2879	-9.15756	SRT
iNOA3__CCCTCTCCATGGCTAT	2.91533	4.39005	LEY
iNOA3__CCCTCTCGTTCAATCG	-1.08821	3.99227	LEY
iNOA3__CCCTGATCAGGCACTC	-0.151577	2.05502	LEY
iNOA3__CCCTGATTCCAAGCTA	-0.612998	4.27298	LEY
iNOA3__CCCTGATTCGCGTGCA	1.03194	2.00893	LEY
iNOA3__CCCTTAGAGAAGGGAT	-5.37692	-4.0304	MYD
iNOA3__CCGAACGAGGTGCTAG	1.63818	2.23839	LEY
iNOA3__CCGAACGCAAAGGAGA	8.37513	-5.48569	MCR
iNOA3__CCGAACGCAAGCTACT	-2.84326	0.0618593	MYD
iNOA3__CCGAACGGTCCAGAAG	2.06438	-1.93557	UND
iNOA3__CCGAACGTCACAAGAA	2.28639	-2.17117	UND
iNOA3__CCGAACGTCTGGTGCG	-3.97772	-4.56657	MYD
iNOA3__CCGATCTAGCGAGTAC	-3.67071	-4.05221	MYD
iNOA3__CCGATCTGTCTTGAGT	-5.42997	-3.40487	MYD
iNOA3__CCGATCTTCTGCTGAA	-3.66353	-1.15358	MYD
iNOA3__CCGATGGCATGTCAGT	3.35063	-9.67275	SRT
iNOA3__CCGATGGGTTTAGTCG	2.41479	5.54312	LEY
iNOA3__CCGATGGTCACATACG	-3.70864	0.988369	MYD
iNOA3__CCGATGGTCACTGATG	0.728979	-1.98762	MYD
iNOA3__CCGATGGTCTCGCTTG	0.122929	5.76059	LEY
iNOA3__CCGCAAGCACTGTTCC	10.9391	-17.2174	END
iNOA3__CCGGACAAGCGTACAG	2.77926	5.73153	UND
iNOA3__CCGGACACAAGGTCAG	4.03756	5.239	LEY
iNOA3__CCGGACACAGGCCCTA	-0.877398	3.97088	LEY
iNOA3__CCGGACAGTACAGCGA	-4.29123	-1.92179	MYD
iNOA3__CCGGACAGTATCTTCT	2.96302	-8.94827	SRT
iNOA3__CCGGACAGTCCAGTTA	2.83856	-8.94414	SRT
iNOA3__CCGGGTAAGGTCTACT	1.42688	2.57553	LEY
iNOA3__CCGGGTAGTACCCAGC	-18.0691	-2.6463	STRO
iNOA3__CCGGGTAGTGTTACTG	-16.1351	-4.01022	STRO
iNOA3__CCGGTAGAGCTAGAAT	-1.75471	0.206755	MYD
iNOA3__CCGGTGACAATGCAAA	2.33141	6.55218	LEY
iNOA3__CCGGTGACAGGCAATG	2.76272	-1.99475	UND
iNOA3__CCGTAGGCACTGGCCA	4.12489	4.87064	LEY
iNOA3__CCGTAGGCAGCAGTAG	0.964222	3.38285	LEY
iNOA3__CCGTAGGCAGCCTTCT	1.91361	5.73565	LEY
iNOA3__CCGTGAGCAATGCAGG	3.14142	6.76027	LEY
iNOA3__CCGTGAGGTAGGCTGA	1.70292	6.26899	LEY
iNOA3__CCGTGAGTCGACGAGA	3.52717	2.42757	LEY
iNOA3__CCGTTCAAGGTGCTAG	-1.62249	3.20203	LEY
iNOA3__CCGTTCAGTGCATTAC	-4.27261	-1.35246	MYD
iNOA3__CCTAACCAGGATTCCT	-1.63302	-0.48448	MYD
iNOA3__CCTAACCAGGCTGTAG	0.489409	2.54709	LEY
iNOA3__CCTAACCCACAGGATG	-3.82343	-1.89769	MYD
iNOA3__CCTAACCGTCAGTCTA	0.986705	4.60322	LEY
iNOA3__CCTAACCTCGCAGAGA	3.71471	4.4902	LEY
iNOA3__CCTAAGAAGGGAGGCA	8.31743	-5.84688	MCR
iNOA3__CCTAAGACAAGGGCAT	1.88246	-2.97371	UND
iNOA3__CCTAAGAGTGGCTACC	-0.838407	2.0189	LEY
iNOA3__CCTAAGATCTCGGGAC	2.01563	-3.29748	UND
iNOA3__CCTACGTAGTTGGAGC	8.19273	-5.22142	UND
iNOA3__CCTACGTTCGTGGGAA	-2.22899	2.17569	LEY
iNOA3__CCTATCGCAGCATACT	1.43526	6.4643	LEY
iNOA3__CCTATCGGTGCTCGTG	-1.98472	2.04936	MYD
iNOA3__CCTCAACGTCCGACGT	-1.04241	-0.0336075	MYD
iNOA3__CCTCAACTCGGATTAC	-2.1913	3.02859	LEY
iNOA3__CCTCACAAGACGTCCC	3.31535	5.87676	UND
iNOA3__CCTCACACATGGTACT	-2.12775	-0.102824	MYD
iNOA3__CCTCACAGTAAGTTGA	3.37168	6.91119	LEY
iNOA3__CCTCACAGTCCCTAAA	3.19854	-8.49298	SRT
iNOA3__CCTCAGTCATCCGGCA	5.13117	-3.51754	UND
iNOA3__CCTCATGCATGCACTA	-1.65668	1.25888	MYD
iNOA3__CCTCCAAGTCCAAATC	-2.30163	-0.68492	MYD
iNOA3__CCTCCAAGTGGGTATG	-18.0673	-2.64686	STRO
iNOA3__CCTCCAAGTTCTTGCC	2.50213	5.08308	LEY
iNOA3__CCTCCAATCGTTAGAC	-4.46797	-2.26213	MYD
iNOA3__CCTCCAATCTGTCGCT	-4.24607	-4.87428	MYD
iNOA3__CCTCCTCAGGTCCGAA	-2.25429	-0.964492	MYD
iNOA3__CCTCCTCCAGATTAAG	0.833517	3.18062	LEY
iNOA3__CCTCCTCCAGCCGGTT	-7.76922	-11.802	END
iNOA3__CCTCCTCTCTAATTCC	-3.59587	-0.47449	MYD
iNOA3__CCTCTAGAGACAGTCG	-4.23756	-0.349177	MYD
iNOA3__CCTCTAGTCTCCTACG	0.0549525	4.02147	LEY
iNOA3__CCTCTCCGTATGCAAA	-0.419048	1.81214	LEY
iNOA3__CCTCTCCGTCCACACG	-0.804307	1.64602	LEY
iNOA3__CCTGCATAGCCTCATA	-5.51389	-13.8037	TCL
iNOA3__CCTGCATGTGACTGTT	-2.00095	-1.5401	MYD
iNOA3__CCTTCAGCACACGTGC	0.891451	3.53469	LEY
iNOA3__CCTTCAGCAGAGCGTA	3.44366	6.1578	LEY
iNOA3__CCTTCAGGTTGCTGAT	-2.68719	-2.60769	MYD
iNOA3__CCTTCAGTCTGGGATT	2.62799	5.18362	LEY
iNOA3__CCTTGTGAGTATCTGC	-5.73848	-14.2483	TCL
iNOA3__CCTTGTGCACATGAAA	-3.49044	-3.59573	MYD
iNOA3__CCTTGTGGTTTGTGGT	0.421109	4.31218	LEY
iNOA3__CCTTTGGAGGAACATT	-3.39415	-3.86199	MYD
iNOA3__CCTTTGGTCTTCTAAC	3.81488	3.97965	LEY
iNOA3__CGAAGGAAGCTAGAAT	1.27962	-1.80567	UND
iNOA3__CGAAGGAAGTACTGGG	1.66535	4.49922	LEY
iNOA3__CGAAGTTAGAGCGACT	8.33071	-5.48364	MCR
iNOA3__CGAAGTTGTGTTTCTT	-3.45319	-3.41415	MYD
iNOA3__CGAAGTTTCGATACTG	-4.22262	-1.60839	MYD
iNOA3__CGAATTGCATCGCTAA	-2.15274	-1.33629	MYD
iNOA3__CGAGAAGCAAGTGGCA	-3.45317	-1.00335	MYD
iNOA3__CGAGAAGGTTAAGCAA	-3.52643	-3.58225	MYD
iNOA3__CGAGAAGTCGCCGATG	8.15608	-5.41964	MCR
iNOA3__CGAGGAAAGAATCGAT	-0.197163	1.86639	LEY
iNOA3__CGAGGAATCAGCACCG	2.58241	6.00306	LEY
iNOA3__CGAGGAATCAGTGTTG	6.37292	-5.48137	MCR
iNOA3__CGAGGCTGTGGAGAAA	10.7758	-5.29931	MCR
iNOA3__CGAGTGCAGTGTTGAA	-4.86705	-2.3795	MYD
iNOA3__CGAGTGCGTCCGGTCA	2.17197	5.87385	LEY
iNOA3__CGAGTGCTCCGTCCTA	3.79843	5.92041	LEY
iNOA3__CGAGTTATCAGAGTGG	-0.453677	2.46994	LEY
iNOA3__CGAGTTATCTTGAGCA	0.207744	1.00786	MYD
iNOA3__CGATCGGAGCCTCACG	2.80958	4.56	LEY
iNOA3__CGATCGGCAGGTCAAG	3.46002	4.02039	LEY
iNOA3__CGATCGGTCCTTACCG	2.90601	-8.16932	SRT
iNOA3__CGATGCGAGTGAGCCA	-0.312766	1.81717	LEY
iNOA3__CGATGCGCATGCAGGA	3.30652	3.48065	LEY
iNOA3__CGATGCGGTTTAGTCG	-1.9385	-1.70529	MYD
iNOA3__CGATGGCAGCGTGAGT	-3.3164	-2.75281	MYD
iNOA3__CGATGGCCATCTGGGC	-1.7003	1.23912	MYD
iNOA3__CGATGGCGTGTCCGGT	7.05063	-5.6861	MCR
iNOA3__CGATGGCTCAAGGAGC	-3.07612	-1.16971	MYD
iNOA3__CGCAGGTAGGTCATTC	0.669939	5.28411	LEY
iNOA3__CGCAGGTCATCGAAGG	-2.52957	-1.79433	MYD
iNOA3__CGCAGGTGTCGCTCGA	-0.909673	2.68804	LEY
iNOA3__CGCATAACAAGGCTTT	3.22964	-9.3	SRT
iNOA3__CGCATAACAGTCAGTT	-2.76888	-0.546571	MYD
iNOA3__CGCATGGCAGGACATG	-2.4979	0.5074	MYD
iNOA3__CGCATGGCATATCGGT	2.36826	5.21605	LEY
iNOA3__CGCCAGAGTCAAAGTA	-2.05201	0.599431	MYD
iNOA3__CGCCAGAGTCCAGCGT	-2.89688	2.47673	MYD
iNOA3__CGCCAGAGTTCGGCTG	-3.69791	-0.86225	MYD
iNOA3__CGCCAGATCAGACAAA	-1.88691	0.959238	MYD
iNOA3__CGCCATTTCATCTGTT	6.3403	6.57372	UND
iNOA3__CGCCATTTCTAGTCAG	-3.95384	-3.86264	MYD
iNOA3__CGCGTGAAGGAAGAAC	3.95155	4.80471	LEY
iNOA3__CGCGTGAGTCGCATTA	1.75692	6.92206	LEY
iNOA3__CGGAACCAGCGAATGC	3.67756	-9.78995	SRT
iNOA3__CGGAACCAGTTACTCG	1.05725	3.21666	LEY
iNOA3__CGGAACCCAATTAGGA	2.69641	5.83562	LEY
iNOA3__CGGAACCCATCACAGT	2.40799	-2.16449	UND
iNOA3__CGGAACCGTGGGCTTC	1.36805	1.78185	LEY
iNOA3__CGGACACGTATGAGGC	9.38344	-5.62437	MCR
iNOA3__CGGACACGTGTATTGC	-4.54558	-3.15854	MYD
iNOA3__CGGAGAAAGAATGTTG	1.3004	4.73238	LEY
iNOA3__CGGAGAAAGCAAGCCA	2.24359	5.50026	LEY
iNOA3__CGGAGAAAGGACAACC	1.92199	2.46573	LEY
iNOA3__CGGAGAAAGGAGCAAA	3.45137	-9.21222	SRT
iNOA3__CGGAGAACAAATACGA	4.09172	3.96657	LEY
iNOA3__CGGAGAAGTCAAGCGA	3.05384	6.92848	LEY
iNOA3__CGGCAGTCAACGACAG	0.0868379	4.58637	LEY
iNOA3__CGGCAGTCAATGAGCG	-4.14554	-4.91628	MYD
iNOA3__CGGCAGTGTAGGTTTC	3.69639	6.2226	LEY
iNOA3__CGGCAGTGTTCGTTCC	-2.16698	0.361163	MYD
iNOA3__CGGCAGTTCGAGTGAG	-3.74979	-1.18733	MYD
iNOA3__CGGCAGTTCGTTCTAT	-1.67185	-1.8056	MYD
iNOA3__CGGGCATCAACATACC	4.41135	5.55057	LEY
iNOA3__CGGGTCAAGCGCCTTG	1.45771	2.9999	LEY
iNOA3__CGGGTCATCATCGCAA	3.05698	6.05081	LEY
iNOA3__CGGGTGTGTACAACGG	10.3972	-5.54871	MCR
iNOA3__CGGGTGTGTGTATCCA	-5.34392	-13.3334	TCL
iNOA3__CGGGTGTGTTCTCCTG	1.06284	6.23236	LEY
iNOA3__CGGGTGTTCCCAAGTA	4.14089	3.06368	LEY
iNOA3__CGGTCAGCATGTACGT	-3.71634	-3.00729	MYD
iNOA3__CGTAAGTCACATCCCT	1.21342	6.09151	LEY
iNOA3__CGTAAGTGTGGAAATT	-3.62087	-3.60659	MYD
iNOA3__CGTAAGTTCATGAGTC	1.41069	5.50521	LEY
iNOA3__CGTAAGTTCTCCGAGG	1.83837	-2.44031	UND
iNOA3__CGTAATGCATCGGTTA	2.06807	6.14003	LEY
iNOA3__CGTAATGGTTTCCATT	3.41543	-8.68536	SRT
iNOA3__CGTAATGTCCACGTGG	0.281534	2.4291	LEY
iNOA3__CGTAATGTCGTTGTAG	-1.51791	1.14458	LEY
iNOA3__CGTAGTAAGCTTTCCC	2.01107	-3.21898	UND
iNOA3__CGTAGTAAGGACTAAT	4.25012	5.04875	LEY
iNOA3__CGTAGTACAACAGAGC	2.34547	-1.74975	UND
iNOA3__CGTAGTACAGTCGAGA	-3.3219	0.215467	MYD
iNOA3__CGTAGTAGTAAGGTCG	-5.20425	-13.5371	TCL
iNOA3__CGTAGTAGTCACTTCC	-0.203228	1.87444	LEY
iNOA3__CGTAGTATCTTGCGCT	-3.3778	-2.40229	MYD
iNOA3__CGTCAAAAGACCAGAC	-2.08621	2.87173	LEY
iNOA3__CGTCAAAAGCGAGAAA	-1.75565	-1.70135	MYD
iNOA3__CGTCAAAAGTTGGAGC	-5.05364	-2.01065	MYD
iNOA3__CGTCAAAGTGACTCGC	1.86627	3.57612	LEY
iNOA3__CGTCAAAGTTGTTTGG	-4.36011	-2.25145	MYD
iNOA3__CGTCAAATCAGTGTGT	0.513904	1.65273	LEY
iNOA3__CGTCCATAGTCCTGCG	-4.07625	-1.85629	MYD
iNOA3__CGTGAATCACCTGCAG	3.52007	4.50713	LEY
iNOA3__CGTGAATCAGAGTGTG	1.87277	-2.50803	UND
iNOA3__CGTGAATTCAGTGTCA	-16.3882	-3.63928	STRO
iNOA3__CGTGCTTAGTCGGCCT	-2.56617	-2.87829	MYD
iNOA3__CGTGCTTGTAGAGACC	3.00897	-9.03372	SRT
iNOA3__CGTGTCTCACAGCCAC	1.58186	2.92105	LEY
iNOA3__CGTGTCTCATACGCAT	1.82341	6.34095	LEY
iNOA3__CGTGTCTGTAGCGTCC	2.13205	5.20302	LEY
iNOA3__CGTGTCTGTTTCACTT	11.0227	-5.08417	MCR
iNOA3__CGTGTCTTCGAGAAGC	-3.70377	-4.5345	MYD
iNOA3__CGTTAGACAAGGTCGA	-4.70967	-2.60166	MYD
iNOA3__CGTTAGACAATGAAAC	1.62532	6.29768	LEY
iNOA3__CGTTAGAGTCCTGTTC	-4.92116	-4.86174	MYD
iNOA3__CGTTCTGTCCTAGAGT	-0.208151	4.6339	LEY
iNOA3__CGTTGGGCAGTCGGTC	1.94402	4.57344	LEY
iNOA3__CGTTGGGTCGAATCCA	-2.17937	-1.99376	MYD
iNOA3__CTAACCCAGTCGAGGT	3.23453	6.28174	LEY
iNOA3__CTAACCCCACCCTGAG	-4.35794	-4.40307	MYD
iNOA3__CTAACCCGTCCCACGA	-2.7824	-2.86303	MYD
iNOA3__CTAACCCGTCTGCGCA	2.24572	-2.10148	UND
iNOA3__CTAACTTCAGTCCCGA	6.84654	-5.72723	MCR
iNOA3__CTAACTTGTGGTATGG	4.07565	5.68061	LEY
iNOA3__CTAAGTGCATACCATG	-2.93491	0.945759	MYD
iNOA3__CTAAGTGGTGCCCAGT	-2.35332	-1.88	MYD
iNOA3__CTACACGACGCTCTTC	1.47983	-4.69651	LEY
iNOA3__CTACAGAGTCTGCCTT	-0.624828	3.80649	LEY
iNOA3__CTACATTAGCGAGTCA	8.03015	-5.14517	UND
iNOA3__CTACATTAGCTAATGA	2.27576	5.67131	LEY
iNOA3__CTACATTAGTGCACAG	1.7922	5.75444	LEY
iNOA3__CTACATTAGTTGCCTA	1.75751	5.4032	LEY
iNOA3__CTACATTGTGTTTCTT	-3.30914	2.12018	MYD
iNOA3__CTACCCAAGATCGGTG	4.07141	4.58635	LEY
iNOA3__CTACCCAGTTGGACCC	-4.06309	-1.06456	MYD
iNOA3__CTACCCATCATTCACT	-0.318862	4.77751	LEY
iNOA3__CTACCTGCATCTGTTT	-2.18446	1.04393	MYD
iNOA3__CTACCTGGTGAGATCG	3.43545	-9.77507	SRT
iNOA3__CTACCTGGTTTGTTCT	-5.76079	-14.0715	MYD
iNOA3__CTACGGGAGTACGTCT	-3.10865	-0.335452	MYD
iNOA3__CTACGGGGTGAATTGA	-0.556107	1.89856	LEY
iNOA3__CTACGGGGTGATTCTG	1.33814	5.04186	LEY
iNOA3__CTACTATCAAGTTTGC	1.72007	4.77089	LEY
iNOA3__CTACTATCAGGACGAT	10.9822	-5.03908	MCR
iNOA3__CTACTATGTCGAGCTC	-7.76975	-11.7982	END
iNOA3__CTACTATGTTCTAACG	-3.60545	-1.31272	MYD
iNOA3__CTACTATTCGGATAAA	-3.96097	-2.79754	MYD
iNOA3__CTACTATTCGGCATAT	3.30973	5.16731	LEY
iNOA3__CTAGGTAAGCTGAGCA	0.46339	2.5415	LEY
iNOA3__CTAGGTACAGCAGAAC	10.9806	-17.1983	END
iNOA3__CTAGGTAGTGAGCTCC	-3.15525	0.301737	MYD
iNOA3__CTAGGTAGTTCGGTAT	2.9451	2.64799	LEY
iNOA3__CTAGGTATCCATTTGT	-4.87154	-3.93959	MYD
iNOA3__CTAGGTATCTGCTTTA	2.2472	-1.29013	UND
iNOA3__CTATAGGAGCGACTTT	1.6795	2.23861	LEY
iNOA3__CTATAGGCACCGGCTA	-1.65208	2.88837	LEY
iNOA3__CTATAGGCAGGTAGTG	3.58154	3.23339	LEY
iNOA3__CTATCCGAGGATTACA	-5.36328	-13.4165	TCL
iNOA3__CTATCCGCAGGTACGA	-4.03259	-1.3106	MYD
iNOA3__CTATCCGGTACCCACG	-1.21922	3.31717	LEY
iNOA3__CTATCCGTCAACCGAT	7.74421	-5.91584	MCR
iNOA3__CTATCCGTCGCAGATT	-3.15685	2.42593	MYD
iNOA3__CTATCTAGTTTCACTT	-4.32662	-3.54603	MYD
iNOA3__CTATCTATCAAACCTG	-2.4072	2.10218	MYD
iNOA3__CTCAACCAGGGACACT	8.86687	-5.23053	MCR
iNOA3__CTCAACCAGTACAACA	-3.80475	-0.566863	MYD
iNOA3__CTCAACCGTTTCGACA	-1.2457	0.975378	MYD
iNOA3__CTCAAGACATGAATCC	0.198341	3.80154	LEY
iNOA3__CTCAAGATCACTGGGC	1.61776	3.01773	LEY
iNOA3__CTCAAGATCGCCATAA	3.32218	3.73296	LEY
iNOA3__CTCAATTAGCCTAGGA	-15.7331	-4.2449	STRO
iNOA3__CTCAATTAGGGTAGCT	1.14883	2.29191	LEY
iNOA3__CTCAATTCACGCGCAT	2.4719	3.73594	LEY
iNOA3__CTCAATTCAGAGGAAA	4.4392	5.17891	LEY
iNOA3__CTCAATTCAGATTAAG	1.75036	2.98408	LEY
iNOA3__CTCAATTGTTGAGAGC	-2.09337	1.83076	MYD
iNOA3__CTCACTGCAAACAGGC	-4.45252	-1.59988	MYD
iNOA3__CTCACTGCAAGGCAAC	-1.98364	-0.881393	MYD
iNOA3__CTCACTGCAATGCTCA	-0.525159	4.71726	LEY
iNOA3__CTCACTGCACTCCCTA	-4.06244	-1.12156	MYD
iNOA3__CTCACTGGTTCTCTCG	-3.15153	-0.979924	MYD
iNOA3__CTCACTGTCACCCTTG	3.44339	5.7427	LEY
iNOA3__CTCACTGTCATCACTT	-3.96988	-2.22199	MYD
iNOA3__CTCACTGTCATGCCCT	-2.34855	0.795147	MYD
iNOA3__CTCACTGTCGCTTTAT	-3.919	-4.73633	MYD
iNOA3__CTCAGAAGTCACTAGT	9.17143	-5.49015	MCR
iNOA3__CTCAGGGGTCCACATA	-1.78029	0.731247	MYD
iNOA3__CTCAGGGGTGCTTCAA	-0.14177	1.44324	LEY
iNOA3__CTCAGGGGTTCTAAGC	-5.50345	-13.2994	TCL
iNOA3__CTCAGGGTCCGTATAG	2.38315	4.89873	LEY
iNOA3__CTCAGTCCACGACTAT	3.78724	6.49293	LEY
iNOA3__CTCAGTCGTAAGCGGT	-3.69759	-3.66765	MYD
iNOA3__CTCATCGCAGACCAGA	-3.17782	-0.420906	MYD
iNOA3__CTCATCGCAGCACCCA	3.57362	5.25943	LEY
iNOA3__CTCATCGTCATTTGTC	-0.8477	1.95691	LEY
iNOA3__CTCATCGTCTCCTGTG	-2.21154	0.138222	MYD
iNOA3__CTCATGCCATAGCACT	-2.5523	0.588212	MYD
iNOA3__CTCATGCTCGCTGACG	10.8991	-17.0391	END
iNOA3__CTCATTACAGCCTATA	3.40099	-9.59096	SRT
iNOA3__CTCATTAGTCTACATG	2.6653	3.67508	LEY
iNOA3__CTCATTATCCGCAAAT	0.592617	6.40542	LEY
iNOA3__CTCCAACCAGCGACCT	7.68416	-5.89957	MCR
iNOA3__CTCCAACTCAAGCTGT	1.19822	6.49572	LEY
iNOA3__CTCCAACTCCGAACGC	-4.09975	-1.218	MYD
iNOA3__CTCCACAGTATGGTTC	3.35451	4.79599	LEY
iNOA3__CTCCACAGTTCGTACA	-1.72618	0.863503	MYD
iNOA3__CTCCACATCTCTCGAC	6.62035	-5.54999	MCR
iNOA3__CTCCCAACACCCAAGC	-2.67398	-0.121561	MYD
iNOA3__CTCCCAACACCTCTGT	-3.10924	2.02504	MYD
iNOA3__CTCCCAAGTCAGTCGC	1.9496	-2.20855	UND
iNOA3__CTCCCAATCGGTTCAA	0.772864	2.56927	LEY
iNOA3__CTCCCTCAGTAAACAC	2.18278	4.67618	LEY
iNOA3__CTCCCTCCATGACTCA	-3.4089	-0.819201	MYD
iNOA3__CTCCCTCGTATCGAGG	-4.99674	-2.66721	MYD
iNOA3__CTCCCTCTCCCTCTTT	1.97641	5.58278	LEY
iNOA3__CTCCGATAGCGATCGA	-15.8253	-4.09356	STRO
iNOA3__CTCCGATCAAGACCGA	3.55251	-9.90515	SRT
iNOA3__CTCCGATCACAACGAG	4.25337	4.82804	LEY
iNOA3__CTCCGATCACCTTCGT	-17.9538	-2.74134	STRO
iNOA3__CTCCGATCATATGAAG	1.71242	3.63999	LEY
iNOA3__CTCCGATGTTATGTCG	6.5206	-5.57512	MCR
iNOA3__CTCCTCCAGTTGCCCG	-1.83053	0.97705	MYD
iNOA3__CTCCTCCTCCACGAAT	2.28287	3.22081	LEY
iNOA3__CTCCTTTCAATGGCAG	-3.86394	-2.48119	MYD
iNOA3__CTCCTTTCATCGCTGG	11.3936	-16.6915	END
iNOA3__CTCCTTTGTGCATTAC	-5.48879	-3.92539	MYD
iNOA3__CTCCTTTGTTCAATCG	-0.861711	3.39367	LEY
iNOA3__CTCCTTTTCTCCTGCA	2.96761	4.20124	LEY
iNOA3__CTCGAGGAGTTACGTC	-4.378	-1.50275	MYD
iNOA3__CTCGAGGCATTCCTAT	-3.6607	-0.486484	MYD
iNOA3__CTCGAGGGTCACATTG	2.71206	3.20285	LEY
iNOA3__CTCTCAGAGAGGATGA	-2.9486	-4.07543	MYD
iNOA3__CTCTCAGCAGAGTCTT	-2.89009	-3.08701	MYD
iNOA3__CTCTCAGTCCACAGGC	-2.06599	1.83352	LEY
iNOA3__CTCTCAGTCTCTCCGA	3.02581	4.34572	LEY
iNOA3__CTCTCGAAGAGAGCAA	-16.1268	-3.59991	MYD
iNOA3__CTCTCGAAGCAGCGAT	8.5683	-5.48697	MCR
iNOA3__CTCTCGACAAGGCAAC	-0.630233	1.5486	LEY
iNOA3__CTCTCGACATATACCG	4.298	5.49711	LEY
iNOA3__CTCTCGATCTGTTCAT	7.35505	-5.7014	MCR
iNOA3__CTCTGGTCAGGCCCTA	2.67162	5.91853	LEY
iNOA3__CTCTGGTGTACGATTC	3.1078	-8.29516	SRT
iNOA3__CTCTGGTTCCACAGCG	-17.7314	-2.93568	UND
iNOA3__CTGAATGCAGACCGCT	1.90257	-3.14401	UND
iNOA3__CTGAATGGTACCTGTA	1.76696	-2.73065	UND
iNOA3__CTGAATGGTAGCTGCC	2.05276	4.70902	LEY
iNOA3__CTGAATGTCCATTGTT	11.6468	-16.3579	END
iNOA3__CTGAGCGGTAGGCAGT	-0.183957	4.12805	LEY
iNOA3__CTGAGCGGTTGCAAGG	0.489061	1.65089	LEY
iNOA3__CTGAGGCAGCTGTTCA	8.30964	-5.54612	MCR
iNOA3__CTGAGGCAGGTGTGAC	3.21499	-9.30467	SRT
iNOA3__CTGAGGCTCTCGTTTA	-3.25513	-2.72654	MYD
iNOA3__CTGATCCAGGATATAC	3.84983	6.13131	LEY
iNOA3__CTGATCCCACCAGGTC	-1.9423	-0.837862	MYD
iNOA3__CTGATCCCATCGCTCT	-2.55365	-1.09232	MYD
iNOA3__CTGCAGGAGTAAGAGG	-3.54265	-2.0503	MYD
iNOA3__CTGCAGGTCTACTTCA	-3.19645	-1.63969	MYD
iNOA3__CTGCATCAGCATTTGC	-4.15843	-4.38371	MYD
iNOA3__CTGCATCGTGTTAAAG	0.810755	3.27178	LEY
iNOA3__CTGCCATAGAACTCCT	3.229	-8.34935	SRT
iNOA3__CTGCCATAGCAGGCTA	-2.48976	0.929472	MYD
iNOA3__CTGCCATAGGTTCATC	-3.46891	-1.41554	MYD
iNOA3__CTGCCATGTCGATTCA	0.279761	3.26489	LEY
iNOA3__CTGCCATGTGAATAAC	-4.57725	-4.88689	MYD
iNOA3__CTGCCTACAAGTTCCA	2.00015	-2.79055	UND
iNOA3__CTGCCTATCCTCAGAA	-0.0260218	5.69869	LEY
iNOA3__CTGCGAGCAAGAGTTA	-0.902373	3.35502	LEY
iNOA3__CTGCGAGCAGTGTACT	5.28074	-3.59376	UND
iNOA3__CTGCGAGGTATGCGTT	10.9852	-17.1113	END
iNOA3__CTGCTCAAGCATCAAA	3.60366	4.50825	LEY
iNOA3__CTGCTCAAGTGGACGT	-3.19642	-2.87849	MYD
iNOA3__CTGCTCACAGCTATAC	3.72673	2.68886	LEY
iNOA3__CTGCTCATCTCCTGAC	7.86321	-5.5405	UND
iNOA3__CTGCTCATCTTACGTT	9.09647	-5.45923	MCR
iNOA3__CTGGACGAGAACTCCT	3.3976	-9.48528	SRT
iNOA3__CTGGCAGAGCTGACCC	-2.52337	-2.4636	MYD
iNOA3__CTGGCAGAGTGTAGTA	1.53238	5.17279	LEY
iNOA3__CTGGCAGTCGGCACTG	3.93811	4.30577	LEY
iNOA3__CTGGTCTCAGCGTATT	0.546465	3.68637	LEY
iNOA3__CTGGTCTGTTCCGCAG	-2.58596	0.307351	MYD
iNOA3__CTGTACCCATCTCAAG	-3.09205	-1.68505	MYD
iNOA3__CTGTACCCATGCAGGA	0.293726	4.09306	LEY
iNOA3__CTGTACCGTACAATAG	8.19046	-5.92665	MCR
iNOA3__CTGTACCGTTCATCTT	2.29668	-1.68747	UND
iNOA3__CTGTACCTCCAACTGA	0.0512912	2.85007	LEY
iNOA3__CTGTATTAGTGGCGAT	4.11236	5.09814	LEY
iNOA3__CTGTATTCAAAGCACG	2.15391	7.0575	LEY
iNOA3__CTGTCGTGTAATGCTC	-2.28223	-0.0387535	MYD
iNOA3__CTGTCGTGTATTAAGG	-1.52628	1.04092	MYD
iNOA3__CTGTCGTTCCGTATAG	-3.57019	-2.97977	MYD
iNOA3__CTGTGAACACAACCGC	2.8754	5.01566	LEY
iNOA3__CTGTGAACACTGTGTA	-4.30155	-4.02429	MYD
iNOA3__CTGTGAATCTCTCAAT	-4.57743	-2.73541	MYD
iNOA3__CTGTGGGAGACGAAGA	1.71745	5.90529	LEY
iNOA3__CTGTGGGCATATACCG	-1.03507	-0.568392	MYD
iNOA3__CTTACCGAGATCGCTT	8.20325	-5.70357	MCR
iNOA3__CTTACCGAGTGCTACT	3.89198	6.21998	LEY
iNOA3__CTTACCGCAATAGAGT	-2.08353	1.19846	MYD
iNOA3__CTTACCGCACAAGCCC	-0.410961	1.84173	LEY
iNOA3__CTTACCGGTTTCACTT	6.34757	6.59406	UND
iNOA3__CTTACCGTCGTGGCTG	3.10513	6.44967	LEY
iNOA3__CTTAGGAAGCATTGTC	-0.470058	5.71707	LEY
iNOA3__CTTAGGATCCTTCGAC	-0.421779	1.91678	LEY
iNOA3__CTTCAATAGTGCACCC	4.13145	3.75863	LEY
iNOA3__CTTCCGAAGTTGGCTT	2.06591	-1.89681	UND
iNOA3__CTTCCGACACAAAGCG	11.082	-17.0969	END
iNOA3__CTTCCGACACCTCTAC	3.29423	5.12685	LEY
iNOA3__CTTCCGACATCGTGCG	0.705025	5.35519	LEY
iNOA3__CTTCCGATCATCGGGC	-16.1688	-3.94239	STRO
iNOA3__CTTCCGATCGTAGTCA	8.66243	-6.0618	MCR
iNOA3__CTTCCTTAGTGCTACT	-16.5994	-3.491	STRO
iNOA3__CTTCCTTCAAGTATAG	3.60701	5.38685	LEY
iNOA3__CTTCGGTAGGCCCAAA	-2.24305	1.98231	MYD
iNOA3__CTTCGGTCAAATTGGA	-5.67722	-14.3862	TCL
iNOA3__CTTCGGTTCTCGGGAC	-0.499591	1.3155	LEY
iNOA3__CTTCTAAAGACGACGT	11.077	-5.00697	MCR
iNOA3__CTTCTCTAGTCGCTAT	0.515873	5.89045	LEY
iNOA3__CTTCTCTGTTAAGGAT	3.66672	5.919	LEY
iNOA3__CTTGAGAAGACATAAC	1.74853	3.3431	LEY
iNOA3__CTTGAGAAGAGAGGGC	11.1755	-16.9778	END
iNOA3__CTTGAGAGTACAACGG	11.1029	-17.0333	END
iNOA3__CTTGAGAGTGACACAG	6.52809	-5.56868	MCR
iNOA3__CTTGAGAGTTAGAAGT	-1.93824	-0.47018	MYD
iNOA3__CTTGAGATCTCCGAAA	3.626	-9.88916	SRT
iNOA3__CTTGATTGTTAAGACA	3.21668	-8.83213	SRT
iNOA3__CTTTCGGGTGTCATGT	-2.43705	0.459609	MYD
iNOA3__CTTTCGGTCTTCGATT	0.494135	3.36966	LEY
iNOA3__GAAACCTCAATCGCCG	-5.3383	-13.4217	TCL
iNOA3__GAAACCTGTGCCAAGA	-1.75488	-1.67081	MYD
iNOA3__GAAATGAAGCGTCTGC	11.1159	-16.9474	END
iNOA3__GAACACTAGTTGGAAT	-2.57807	-0.125807	MYD
iNOA3__GAACACTTCCACACCT	6.91485	-5.59967	MCR
iNOA3__GAACGTTAGGCGCTTC	-2.76152	2.17233	MYD
iNOA3__GAACGTTCACATATCG	3.50455	5.79234	LEY
iNOA3__GAACGTTGTTGTGGAG	3.73926	-9.73119	SRT
iNOA3__GAACGTTTCATGAGTC	-0.586985	3.0842	LEY
iNOA3__GAACGTTTCCTCCACA	0.741407	3.43749	LEY
iNOA3__GAACGTTTCCTGGCTT	-3.51982	-3.04487	MYD
iNOA3__GAACTGTAGCGAAACC	7.92979	-5.83168	MCR
iNOA3__GAACTGTAGTCGCTAT	-5.17345	-4.16336	MYD
iNOA3__GAACTGTCACTTCTCG	9.92767	-5.652	MCR
iNOA3__GAACTGTGTTTCGTGA	-3.93466	-3.03045	MYD
iNOA3__GAACTGTTCGCTAATG	-0.630045	3.55497	LEY
iNOA3__GAAGAATGTGGCATCC	3.7171	-9.89454	SRT
iNOA3__GAAGAATTCGTAGCCG	3.27123	5.7017	LEY
iNOA3__GAAGCCCAGCAAGTGC	-3.17902	-2.89878	MYD
iNOA3__GAAGCCCAGTCTCTGA	3.0692	6.21719	LEY
iNOA3__GAAGCCCCACTAGGCC	-3.40461	0.173314	MYD
iNOA3__GAAGCCCGTGCGGCTT	-2.44851	-2.16679	MYD
iNOA3__GAAGCCCTCGTCCTTG	2.34111	6.80099	LEY
iNOA3__GAAGCCCTCTCATTAC	2.54621	4.17732	LEY
iNOA3__GAAGCGACAGCAGAAC	-1.10073	1.54865	LEY
iNOA3__GAAGGACGTGGCTAGA	2.89806	5.65843	LEY
iNOA3__GAAGGACTCCCATAAG	-3.47633	-3.68561	MYD
iNOA3__GAAGGACTCGCAGTGC	0.351795	6.06515	LEY
iNOA3__GAAGGGTAGAGGGTAA	-3.1931	-2.30485	MYD
iNOA3__GAAGGGTAGTTGCATC	1.44623	5.45232	LEY
iNOA3__GAAGGGTCAAATAGCA	-4.37789	-3.48356	MYD
iNOA3__GAAGTAAAGATTCGAA	-3.93931	-3.71252	MYD
iNOA3__GAAGTAATCTCCAAGA	-5.47944	-13.3637	TCL
iNOA3__GAATAGACAGGTTTAC	0.0797205	5.47503	LEY
iNOA3__GAATAGACAGTTAGAA	-3.20906	-2.76958	MYD
iNOA3__GAATAGATCAGCAATC	4.02152	6.31413	LEY
iNOA3__GAATAGATCTCCGCAT	-3.02033	-0.750615	MYD
iNOA3__GAATCACTCAGCGCAC	-5.05806	-3.79684	MYD
iNOA3__GAATCGTAGGCCACTC	-2.61092	-1.08371	MYD
iNOA3__GAATCGTAGTGATTCC	-1.29382	3.53835	LEY
iNOA3__GAATCGTCACGAGGTA	2.25019	5.95672	LEY
iNOA3__GAATCGTCAGGTGACA	2.99497	4.71421	LEY
iNOA3__GAATCGTGTTGTCAGT	8.48388	-6.09326	MCR
iNOA3__GAATCGTGTTTACTTC	1.27416	2.12924	LEY
iNOA3__GAATCGTTCTGAGATC	-1.12842	3.41891	LEY
iNOA3__GACACGCAGACTGAGC	6.97327	-5.69608	MCR
iNOA3__GACACGCCACTTGGCG	2.09167	3.67698	LEY
iNOA3__GACACGCGTTGTCCCT	3.08194	5.1693	LEY
iNOA3__GACACGCTCCGGGACT	0.631824	6.16464	LEY
iNOA3__GACACGCTCTCATGCC	10.1223	-5.6444	MCR
iNOA3__GACAGCCAGGCTGGAT	0.583833	6.18277	LEY
iNOA3__GACAGCCAGTCTCGTA	-2.91211	-2.2092	MYD
iNOA3__GACAGCCCATAATGAG	2.22118	4.82985	LEY
iNOA3__GACAGCCGTTGGTGTT	-3.86033	-1.17992	MYD
iNOA3__GACATCACAAATTAGG	-0.286211	5.90249	LEY
iNOA3__GACATCACACAAATAG	3.67659	5.61812	LEY
iNOA3__GACATCAGTACGCGTC	-2.10563	0.229529	MYD
iNOA3__GACATCAGTCGTATGT	2.41122	-1.66775	UND
iNOA3__GACATCAGTGGTTCTA	-4.00435	-4.1631	MYD
iNOA3__GACCAATCACTCTGCT	0.927904	3.4886	LEY
iNOA3__GACCCAGCAATTGGTC	3.03516	6.90531	LEY
iNOA3__GACCCAGCATACACCA	-2.87586	2.50299	LEY
iNOA3__GACCCAGGTCGGCACT	-5.33228	-4.47005	MYD
iNOA3__GACCCAGTCTGTCAGA	1.53402	4.30802	LEY
iNOA3__GACCCTTCACGTGTGC	4.37808	5.67698	LEY
iNOA3__GACCCTTGTATCAGGG	3.47839	6.65624	LEY
iNOA3__GACCCTTTCCTGTTGC	2.07244	-2.65548	UND
iNOA3__GACCGTGCAAATCGGG	-2.38427	-0.336418	MYD
iNOA3__GACCGTGCACATATCG	3.94938	5.51278	LEY
iNOA3__GACCGTGTCCATTCAT	-2.09971	-0.0119335	MYD
iNOA3__GACCTTCCAGGGCTTC	-3.73144	-2.13302	MYD
iNOA3__GACGCGACATCACCAA	1.76714	-4.84728	UND
iNOA3__GACGCTGAGGGCGAGA	-3.90953	-2.6553	MYD
iNOA3__GACGCTGCACCTTCCA	-3.7812	-1.78231	MYD
iNOA3__GACGCTGCAGACGATG	-2.44467	2.24695	MYD
iNOA3__GACTATGCATAGAATG	7.09689	-5.7201	MCR
iNOA3__GACTATGGTAAGATAC	1.62074	4.4721	LEY
iNOA3__GACTATGGTCTATGAC	4.30991	4.65554	LEY
iNOA3__GACTATGTCTGCGAGC	0.0845319	1.77274	LEY
iNOA3__GACTCAACATATCTCT	-5.44001	-4.35502	MYD
iNOA3__GACTCAATCGACACTA	-3.56419	-0.199437	MYD
iNOA3__GACTCTCCAAGTGATA	3.01451	6.96144	LEY
iNOA3__GACTCTCGTAACACGG	2.89856	5.79078	LEY
iNOA3__GACTTCCAGCCAGTAG	8.76976	-5.59622	MCR
iNOA3__GACTTCCCAGACATCT	8.27162	-5.9726	MCR
iNOA3__GAGAAATCAATACGAA	-1.68281	-0.442088	MYD
iNOA3__GAGAAATCAATCCTAG	-3.84457	-3.38265	MYD
iNOA3__GAGAAATTCATTACGG	1.16681	3.01793	LEY
iNOA3__GAGAAATTCCTCTAAT	-4.14521	-4.41952	MYD
iNOA3__GAGAAATTCGAGCCAC	-15.8748	-4.17481	STRO
iNOA3__GAGACCCAGCATCAAA	11.6143	-16.4007	END
iNOA3__GAGACCCAGTCACTCA	-0.100775	3.11899	LEY
iNOA3__GAGACCCGTATCGTGT	-3.05703	-2.18689	MYD
iNOA3__GAGACCCGTTCGGCGT	-5.41167	-3.2202	MYD
iNOA3__GAGACCCTCATAGCAC	3.22234	3.4889	LEY
iNOA3__GAGACCCTCGGATACT	-2.88834	-1.14034	MYD
iNOA3__GAGACTTAGAACGTGC	0.92952	6.42004	LEY
iNOA3__GAGACTTGTAATCAAG	1.62455	3.24941	LEY
iNOA3__GAGACTTTCACAACCA	-3.59184	0.869215	MYD
iNOA3__GAGACTTTCTTCCACG	3.99957	4.53526	LEY
iNOA3__GAGAGGTGTGAGAACC	-5.69574	-13.7004	TCL
iNOA3__GAGATGGTCCACTTCG	0.884227	4.82175	LEY
iNOA3__GAGCCTGAGGTGATCG	2.39303	4.24678	LEY
iNOA3__GAGCCTGAGTGGTTCT	10.9416	-5.15606	MCR
iNOA3__GAGCCTGTCGCATGAT	3.52673	5.57106	LEY
iNOA3__GAGCTGCCACGCTGAC	-3.38427	-3.36161	MYD
iNOA3__GAGCTGCCATAGACTC	9.07545	-5.77473	MCR
iNOA3__GAGCTGCGTCACCACG	5.25136	-3.58834	UND
iNOA3__GAGCTGCGTGGTCTGC	-3.80137	-0.829515	MYD
iNOA3__GAGCTGCTCGTCTACC	-5.25385	-4.60656	MYD
iNOA3__GAGGCAAGTAACATCC	-5.77115	-14.3002	LEY
iNOA3__GAGGCAAGTGAACCGA	-0.424367	3.29558	LEY
iNOA3__GAGGCAATCGACGTCG	-4.82161	-4.63805	MYD
iNOA3__GAGGCAATCTCATGGA	3.51518	-9.67024	SRT
iNOA3__GAGGCCTAGATCACTC	10.342	-5.65421	MCR
iNOA3__GAGGCCTCACTCGATA	-3.2546	0.277253	MYD
iNOA3__GAGGGATAGATTGTGA	2.06632	5.06782	LEY
iNOA3__GAGGGATCAACTCGTA	10.0771	-5.62266	MCR
iNOA3__GAGGGATCACTGGACC	-1.46519	1.67901	LEY
iNOA3__GAGGGATTCATGAGGG	0.0197326	2.1156	LEY
iNOA3__GAGGGTAAGATACTGA	-2.78328	-1.3569	MYD
iNOA3__GAGGGTAAGTAGGGTC	-2.24433	1.02929	MYD
iNOA3__GAGGGTACAATAGAGT	6.24363	-5.42076	MYD
iNOA3__GAGGGTAGTGGTCAAG	-2.18039	0.874251	MYD
iNOA3__GAGGGTATCCGGGACT	4.18399	5.82389	LEY
iNOA3__GAGGGTATCGTGTGAT	3.43827	4.61519	LEY
iNOA3__GAGGGTATCTGGTGCG	3.53525	4.0145	LEY
iNOA3__GAGTCATCACGGTGCT	-0.0644849	5.58632	LEY
iNOA3__GAGTCATCACTTCAGA	-5.72261	-14.1074	TCL
iNOA3__GAGTCATGTCAACATC	3.3096	5.28127	LEY
iNOA3__GAGTCATTCAGTGGGA	-1.64576	0.596332	MYD
iNOA3__GAGTCATTCCATGCAA	-0.52712	3.27209	LEY
iNOA3__GAGTCTAAGTGCGCTC	10.5173	-5.43768	MCR
iNOA3__GAGTGAGAGGGAGGCA	9.05839	-5.18021	MCR
iNOA3__GAGTGAGCAGAGCGTA	-4.5962	-3.2549	MYD
iNOA3__GAGTGAGGTCTTTCAT	1.95875	3.67566	LEY
iNOA3__GAGTGAGGTTCGCGTG	-0.149533	1.66475	LEY
iNOA3__GAGTGAGTCCCAGGCA	3.23407	4.42847	LEY
iNOA3__GAGTGTTAGCCTATCA	-3.28431	-2.68582	MYD
iNOA3__GAGTGTTCAATACCTG	-0.680883	1.17017	LEY
iNOA3__GAGTGTTCAGGGCTTC	2.14198	4.90186	LEY
iNOA3__GAGTGTTTCGATTCCC	-3.35035	-2.65146	MYD
iNOA3__GAGTTACAGAAGTCTA	-0.391077	2.37067	LEY
iNOA3__GAGTTACCAGAAATCA	-3.92849	-3.93391	MYD
iNOA3__GAGTTGTAGCAACCAG	3.11576	6.8603	LEY
iNOA3__GAGTTGTGTCATTGCA	-2.1539	1.22165	MYD
iNOA3__GAGTTTGTCACGGGCT	-3.48044	0.126102	MYD
iNOA3__GAGTTTGTCGTTCAGA	3.02694	-8.41631	SRT
iNOA3__GATAGAAAGCCGTTGC	9.74396	-5.62224	MCR
iNOA3__GATAGAAAGCGTTCCG	-3.23426	-0.582863	LEY
iNOA3__GATAGAAGTACTAAGA	-2.41241	3.4233	LEY
iNOA3__GATAGAAGTCTCGGGT	3.48115	3.20827	LEY
iNOA3__GATAGAAGTGACTCGC	3.46738	2.66634	LEY
iNOA3__GATAGCTAGGATACCG	-0.705705	2.23759	LEY
iNOA3__GATAGCTCAAAGGCTG	1.70206	6.23899	LEY
iNOA3__GATAGCTGTAGGAAAG	3.00689	-8.17704	SRT
iNOA3__GATAGCTGTTCAAGGG	3.55136	4.26317	LEY
iNOA3__GATAGCTTCGTGGTAT	8.42982	-5.44181	MCR
iNOA3__GATCACAAGGCCTAAG	-1.77274	2.88956	LEY
iNOA3__GATCACAGTTGGTGTT	3.26266	4.20661	LEY
iNOA3__GATCAGTCATCATTTC	4.03936	5.35044	LEY
iNOA3__GATCAGTGTCCCGTGA	-1.82956	2.76764	LEY
iNOA3__GATCAGTGTTCATCTT	-15.9492	-3.8943	STRO
iNOA3__GATCATGAGGCTTAAA	-4.63836	-3.74944	MYD
iNOA3__GATCATGAGGTGATCG	-5.55855	-14.0244	TCL
iNOA3__GATCATGCAAAGGCAC	6.60218	-5.59002	MCR
iNOA3__GATCATGTCGTGCATA	-1.75332	-1.12893	MYD
iNOA3__GATCCCTCAAGACCGA	-1.74092	-1.74499	MYD
iNOA3__GATCCCTCACTGGAAG	2.97223	5.13927	LEY
iNOA3__GATCCCTGTGAGGATC	1.87875	2.16479	LEY
iNOA3__GATCGTACAAGAGTAT	3.25984	-9.49492	SRT
iNOA3__GATCGTACAAGCGGAT	-15.9813	-4.10077	STRO
iNOA3__GATCGTACACGACGCT	-5.52455	-13.4951	TCL
iNOA3__GATCGTACATCCTATT	-2.73345	1.35488	MYD
iNOA3__GATCGTATCACTCACC	1.17035	1.74424	LEY
iNOA3__GATCGTATCGCAGAGA	3.27164	5.92196	LEY
iNOA3__GATGAGGAGCCGCTTG	-7.84124	-11.7292	END
iNOA3__GATGAGGAGGAGTCTG	-1.0267	3.31728	LEY
iNOA3__GATGAGGAGGCTCACC	-4.52323	-1.79849	MYD
iNOA3__GATGAGGCATTCTCTA	0.65312	4.93476	LEY
iNOA3__GATGAGGGTCGTATGT	2.36052	5.12662	LEY
iNOA3__GATGAGGGTGCTCTCT	3.98191	4.01933	LEY
iNOA3__GATGAGGGTTAAGCAA	-1.8163	0.114779	MYD
iNOA3__GATGATCCAGGACTAG	0.874824	6.42029	LEY
iNOA3__GATGCTATCCATGCAA	0.4439	3.16236	LEY
iNOA3__GATGGAGGTCTGCCTT	-2.6369	-2.39884	MYD
iNOA3__GATGTTGAGCATGTTC	3.8837	5.19627	LEY
iNOA3__GATGTTGCATGGAAGC	-2.73594	2.02041	MYD
iNOA3__GATGTTGGTCCGGCAT	3.86778	6.3437	LEY
iNOA3__GATGTTGGTGTTCCTC	-2.87379	1.17634	MYD
iNOA3__GATGTTGGTTGATGTC	3.77979	6.19698	LEY
iNOA3__GATGTTGTCATTTGCT	-5.51746	-13.5329	TCL
iNOA3__GATTCGAGTAGGGTAC	-2.5803	1.22365	MYD
iNOA3__GATTCGAGTATCCTCC	-0.239007	2.20064	LEY
iNOA3__GATTCTTAGCTACTAC	-5.8608	-13.6785	TCL
iNOA3__GATTCTTTCATATGGC	-2.82134	-0.524152	MYD
iNOA3__GATTGGTAGGTTTGAA	3.68373	-9.75625	SRT
iNOA3__GATTGGTGTACGACAG	-2.22513	2.92856	LEY
iNOA3__GATTGGTGTCACCGCA	-0.446556	4.68759	LEY
iNOA3__GATTGGTTCACTTATC	-1.91932	-0.987737	MYD
iNOA3__GATTTCTAGGAGAGTA	11.0341	-17.0741	END
iNOA3__GATTTCTGTACCTAGT	3.43882	-9.60156	SRT
iNOA3__GATTTCTTCGACATTG	3.90481	2.90648	LEY
iNOA3__GATTTCTTCTGGTCAA	-3.69144	-1.03334	MYD
iNOA3__GCAACATTCTTTGCAT	-2.25065	0.312823	MYD
iNOA3__GCAACCGCACGTCATA	-1.59982	-0.0841884	MYD
iNOA3__GCAACCGTCGAAGCAG	2.89448	4.64879	LEY
iNOA3__GCACATAAGGCTAACG	2.92778	-8.50013	SRT
iNOA3__GCACATAGTAGCTGTT	1.44236	2.16723	LEY
iNOA3__GCACGGTAGTACCCTA	-4.82466	-3.80264	MYD
iNOA3__GCACGGTCATTCAGCA	3.88236	4.43726	LEY
iNOA3__GCACGGTGTTCAGTAC	2.54355	6.70699	LEY
iNOA3__GCACGGTTCTGTGCGG	-4.86815	-3.80633	MYD
iNOA3__GCACGTGCAGAAACCG	1.6511	4.76682	LEY
iNOA3__GCACGTGCATTGCCTC	2.34538	4.97941	LEY
iNOA3__GCACTAAAGTGATTCC	2.52311	5.35914	LEY
iNOA3__GCACTAACAGCCTACG	-2.64345	-2.23059	MYD
iNOA3__GCACTAATCACCCTTG	2.95928	6.00667	LEY
iNOA3__GCAGCCAGTATCACCA	-3.04298	2.73552	MYD
iNOA3__GCAGCTGCAACTGAAA	-0.594473	1.29189	LEY
iNOA3__GCAGGCTCACGACAGA	-3.97068	-1.95004	MYD
iNOA3__GCAGGCTGTAGGACTG	3.07597	-8.18845	SRT
iNOA3__GCAGGCTTCGGAGATG	-1.54565	-1.41632	MYD
iNOA3__GCAGTGGTATCAACGC	1.55064	-4.43421	LEY
iNOA3__GCAGTTAAGTACTGGG	9.16756	-5.58544	MCR
iNOA3__GCAGTTAAGTAGATCA	-16.2906	-3.79034	STRO
iNOA3__GCAGTTAGTATCATGC	3.86081	6.15895	LEY
iNOA3__GCATCGGAGCTGGCTC	2.03761	5.90845	LEY
iNOA3__GCATCGGCAACTTCTT	-3.12094	0.840858	MYD
iNOA3__GCATCGGGTTCTCCAC	-3.96557	0.277014	MYD
iNOA3__GCATCGGTCACAAGGG	-2.21884	1.27925	MYD
iNOA3__GCATCTCTCCCTCGAT	8.80036	-5.85053	MCR
iNOA3__GCATGATAGACGACTG	-0.0466252	2.75896	LEY
iNOA3__GCATGATAGAGCATAT	-2.13925	-0.297236	MYD
iNOA3__GCATGATGTGCGTGCT	-3.30998	-3.2752	MYD
iNOA3__GCATGATTCGCAGTTA	3.2782	-8.45268	SRT
iNOA3__GCATTAGAGTACGTCT	3.88131	4.73491	LEY
iNOA3__GCATTAGTCAAGAATG	2.40144	5.32389	LEY
iNOA3__GCATTAGTCGATCCCT	-4.52088	-1.18112	MYD
iNOA3__GCCAACGAGAGTCACG	-2.51451	-1.74085	MYD
iNOA3__GCCAACGAGTCAACAA	4.20317	2.98782	LEY
iNOA3__GCCAGCAAGCATTGTC	-17.9276	-2.77971	STRO
iNOA3__GCCAGCAAGGTAAACT	-4.86734	-4.53554	MYD
iNOA3__GCCAGCAGTAGATTAG	3.14161	6.97697	LEY
iNOA3__GCCAGCATCGGTAAGG	-0.274011	1.77791	LEY
iNOA3__GCCAGCATCGTGGCGT	8.2736	-5.6983	MCR
iNOA3__GCCAGGTAGCACTCCG	-3.67777	-0.860119	MYD
iNOA3__GCCAGGTAGCAGTCTT	0.996462	3.14275	LEY
iNOA3__GCCAGGTCAAGACGAC	11.0507	-17.1245	END
iNOA3__GCCAGGTCACGCAGTC	-3.02789	0.101781	MYD
iNOA3__GCCAGGTCAGGTGTTT	0.480163	1.95561	LEY
iNOA3__GCCAGGTGTTAGAGTA	0.190978	3.70971	LEY
iNOA3__GCCAGTGAGATCCGAG	0.31003	2.78834	LEY
iNOA3__GCCAGTGCACATGGTT	-1.14209	0.899611	MYD
iNOA3__GCCATGGAGGTACTGG	-3.10683	1.91394	MYD
iNOA3__GCCATGGCAAACTCTG	-2.04234	0.846148	MYD
iNOA3__GCCATGGCAAGTGGGT	-4.18973	-1.19486	MYD
iNOA3__GCCATGGCAGACGCTC	3.64003	3.07683	LEY
iNOA3__GCCATGGGTTGTGTTG	3.61014	6.54029	LEY
iNOA3__GCCATTCTCGTTCCTG	8.53933	-5.86025	MCR
iNOA3__GCCCAGAAGTTCTCTT	-2.78436	1.74891	MYD
iNOA3__GCCCAGAGTCGCCACA	0.111387	3.88391	LEY
iNOA3__GCCCAGATCAGTCATG	-2.72238	2.49564	MYD
iNOA3__GCCCAGATCGGCTATA	6.29655	-5.44525	MCR
iNOA3__GCCCGAAAGCTGTGCC	2.33839	-2.02634	UND
iNOA3__GCCGATGCATCGATGT	1.70583	6.74462	LEY
iNOA3__GCCGATGTCGACGAGA	-4.03347	-3.88053	MYD
iNOA3__GCCGTGAGTCTGTAGT	-4.49729	-4.10739	MYD
iNOA3__GCCTGTTAGGCATTTC	-4.08282	-4.04447	MYD
iNOA3__GCCTGTTTCCGAGAAG	-16.2888	-3.819	STRO
iNOA3__GCGAGAAAGTATGTAG	-1.28784	3.23261	LEY
iNOA3__GCGAGAACAGAAGCGT	4.15032	3.76121	LEY
iNOA3__GCGAGAACAGGATCTT	-3.86977	-2.49835	MYD
iNOA3__GCGAGAAGTGGACCAA	2.92648	6.87699	LEY
iNOA3__GCGAGAATCCGAAATC	0.91353	2.63679	LEY
iNOA3__GCGATCGGTGACATCT	-2.36188	-1.1764	MYD
iNOA3__GCGGAAACAGCGAGTA	-1.74311	3.25875	LEY
iNOA3__GCGGAAAGTGCTCCGA	-2.56835	-3.80442	MYD
iNOA3__GCGGATCCATATCGGT	-2.53553	-0.811999	MYD
iNOA3__GCGTGCAGTTCGGTAT	-0.551771	-0.448804	LEY
iNOA3__GCGTGCATCCCGAGGT	-2.70962	-2.04201	MYD
iNOA3__GCGTGCATCGTGTTCC	2.8389	5.98992	LEY
iNOA3__GCGTTTCCACTGGCGT	8.24855	-6.02984	MCR
iNOA3__GCGTTTCCAGTTGTTG	-2.34999	0.687775	MYD
iNOA3__GCGTTTCTCTCTATGT	-4.55377	-3.52648	MYD
iNOA3__GCTACAACAATTGTGC	2.32033	-2.46827	LEY
iNOA3__GCTACCTAGGTACAGC	-1.70533	1.78881	LEY
iNOA3__GCTACCTCAAATGATG	3.17694	-9.17521	SRT
iNOA3__GCTCAAAGTCACATTG	3.4785	-9.93453	LEY
iNOA3__GCTCAAATCGGAGCAA	-1.87349	0.447635	MYD
iNOA3__GCTCAAATCTGGCTGG	1.26792	3.84183	LEY
iNOA3__GCTCAAATCTTCTGTA	2.06368	6.7815	LEY
iNOA3__GCTGAATCAATACGCT	2.28627	6.19765	LEY
iNOA3__GCTGAATTCAAGTCTG	4.09714	5.61403	LEY
iNOA3__GCTGCAGGTAAGTCAA	-2.48266	-0.816993	MYD
iNOA3__GCTGGGTAGGACTATA	-5.40336	-13.262	TCL
iNOA3__GCTGGGTAGGCCACCT	-3.997	-4.80322	MYD
iNOA3__GCTGGGTCACCAGTTA	3.38192	-8.80496	SRT
iNOA3__GCTGGGTGTATGAAAC	-3.14664	-0.30351	MYD
iNOA3__GCTGGGTGTATGTCCA	-1.08686	1.86994	LEY
iNOA3__GCTTGGGCAACGTATC	-2.46053	-2.6878	MYD
iNOA3__GCTTGGGCACAGGATG	-3.06427	0.527194	MYD
iNOA3__GCTTGGGCAGGCTCTG	-1.46284	1.88506	LEY
iNOA3__GCTTGGGCATGAAAGT	3.16413	6.62309	LEY
iNOA3__GCTTGGGCATGTGTCA	0.366701	4.38035	LEY
iNOA3__GCTTGGGGTGACACGA	-15.9817	-4.02705	STRO
iNOA3__GCTTGGGTCTATCGTT	-16.3627	-3.8226	STRO
iNOA3__GCTTTCGCAACTGATC	2.84732	-8.91267	SRT
iNOA3__GGAACCCAGCTAAATG	-3.01444	-1.9765	MYD
iNOA3__GGAACCCAGGTTTACC	-3.05019	2.25619	MYD
iNOA3__GGAACCCAGTAAACGT	2.76895	5.60865	LEY
iNOA3__GGAACCCCATGGATCT	4.44849	5.58981	LEY
iNOA3__GGAAGTGAGCAGTAAT	3.23686	2.69888	LEY
iNOA3__GGAAGTGCACATGAAA	-3.98041	-2.51919	MYD
iNOA3__GGAAGTGCAGGCGATA	3.22822	-8.72471	SRT
iNOA3__GGAATCTAGGCAATGC	-3.28362	-1.61409	MYD
iNOA3__GGAATCTTCTGGCCTT	2.066	4.34119	LEY
iNOA3__GGAATGGTCACTACGA	3.42964	5.07717	LEY
iNOA3__GGACGTCGTAGACACG	-16.114	-3.99642	STRO
iNOA3__GGACGTCGTCGTACAT	2.39828	-1.54958	UND
iNOA3__GGAGAACCACGATTCA	0.629317	4.36759	LEY
iNOA3__GGAGAACGTGGAAGTC	-2.85948	-2.53983	MYD
iNOA3__GGAGAACTCAGCCTTC	-2.2476	0.969132	MYD
iNOA3__GGAGAACTCGTGCACG	2.02098	4.5792	LEY
iNOA3__GGAGATGGTGGCTACC	3.86062	5.22428	LEY
iNOA3__GGAGATGTCAGTGTCA	1.65793	3.27213	LEY
iNOA3__GGAGCAAAGTGGTCAG	0.106779	6.15096	LEY
iNOA3__GGAGCAACAACCACGC	1.17195	2.11154	LEY
iNOA3__GGAGCAACACGCTGAC	1.96701	5.88128	LEY
iNOA3__GGAGCAACAGACAAGC	2.6018	6.41523	LEY
iNOA3__GGAGCAACATAGATCC	-4.17525	-4.88791	MYD
iNOA3__GGAGCAATCGACCCAG	3.15582	6.84228	LEY
iNOA3__GGAGCAATCTACGCGG	1.40835	-2.53479	UND
iNOA3__GGAGGATAGACTTCAC	0.728892	3.5583	LEY
iNOA3__GGAGGATGTGGAACCA	-2.9518	-2.23065	MYD
iNOA3__GGAGGATGTGTTAGCT	-0.865472	1.25745	LEY
iNOA3__GGAGGTAAGAATTGTG	-0.298425	5.97051	LEY
iNOA3__GGAGGTAAGGTCACTT	9.06444	-5.38277	MCR
iNOA3__GGAGGTATCAGCACCG	-5.00255	-4.12112	MYD
iNOA3__GGATCTAAGAGCCGAT	1.9296	-3.10444	UND
iNOA3__GGATCTAAGGAGTATT	-2.28813	-2.45349	MYD
iNOA3__GGATCTATCGAAGAAT	-4.64737	-1.52514	MYD
iNOA3__GGATGTTCACATCCCT	-4.64402	-4.37897	MYD
iNOA3__GGATGTTGTTTCACTT	5.76657	-4.01302	UND
iNOA3__GGCACGTCAAGCCATT	4.2776	3.03498	LEY
iNOA3__GGCACGTTCGTACCTC	-1.60726	1.63087	MYD
iNOA3__GGCACGTTCTCCGTGT	0.360261	3.56491	LEY
iNOA3__GGCAGTCTCGATGCTA	-0.494242	2.41247	LEY
iNOA3__GGCGTCAAGCTTCGTA	-2.5703	-0.514291	MYD
iNOA3__GGCGTCAAGGTTACCT	1.50198	3.12254	LEY
iNOA3__GGCGTCACAATTGCTG	0.364518	1.89866	LEY
iNOA3__GGCGTCACACTGCTTC	-1.55829	0.397446	MYD
iNOA3__GGCGTCACAGACAAGC	-2.98432	-1.0547	MYD
iNOA3__GGCGTCAGTCAACATC	4.05226	3.34915	LEY
iNOA3__GGCGTCATCCGAACGC	1.48398	4.54917	LEY
iNOA3__GGCTGTGAGGAGAGGC	10.3424	-5.46725	MCR
iNOA3__GGCTGTGCAGTATTCG	0.529319	3.33339	LEY
iNOA3__GGCTGTGGTAACTTCG	1.20876	3.38861	LEY
iNOA3__GGCTGTGGTAGGCTCC	5.27244	-3.62677	UND
iNOA3__GGCTGTGGTGCATTTG	-2.71433	0.713147	MYD
iNOA3__GGCTTGGAGAGATGCC	-16.5979	-3.49636	STRO
iNOA3__GGCTTGGAGGCCTGAA	0.998931	-1.99837	UND
iNOA3__GGCTTGGAGTGCAACG	6.89522	-5.71346	MCR
iNOA3__GGCTTGGGTATGCGTT	11.2907	-16.8448	LEY
iNOA3__GGCTTGGTCCTGTAGA	-0.39264	1.62904	LEY
iNOA3__GGCTTTCGTTAGAGTA	1.85054	-2.45447	UND
iNOA3__GGCTTTCGTTGCATTG	0.809699	1.68374	LEY
iNOA3__GGCTTTCTCAGAACCT	2.68254	3.70348	LEY
iNOA3__GGGAAGTCACATACTG	2.36911	5.84464	LEY
iNOA3__GGGAAGTGTTAAAGTG	2.90016	6.55744	LEY
iNOA3__GGGAAGTTCTCCCAAC	-3.01266	-1.42378	MYD
iNOA3__GGGACAAGTTGGCCGT	-5.38409	-3.74306	MYD
iNOA3__GGGACAATCTCACTCG	9.19316	-5.69388	MCR
iNOA3__GGGACCTCACGACTAT	0.765305	4.57947	LEY
iNOA3__GGGACCTCAGACTCTA	0.518837	6.05982	LEY
iNOA3__GGGACCTGTGCCGAAA	3.49188	-9.96829	SRT
iNOA3__GGGACCTTCCATCACC	-0.173499	3.70553	LEY
iNOA3__GGGACTCCAAACGAGC	3.74314	6.79035	LEY
iNOA3__GGGACTCCAATCGAAA	-5.49931	-13.5632	TCL
iNOA3__GGGACTCCACCGTCTT	1.85656	5.87693	LEY
iNOA3__GGGACTCCACTGGCGT	1.91273	-2.90964	UND
iNOA3__GGGACTCCAGAGGACT	-2.13592	3.04832	LEY
iNOA3__GGGAGATGTCTGCATA	-3.97555	-0.919815	MYD
iNOA3__GGGAGATGTTAAGACA	3.17198	6.78781	LEY
iNOA3__GGGAGATTCGCAATGT	-2.44908	-0.865097	MYD
iNOA3__GGGAGTACAATTCGTG	-3.76401	-3.78029	MYD
iNOA3__GGGAGTATCTCTGACC	-15.7878	-3.9974	STRO
iNOA3__GGGATCCAGAGCAGAA	3.92514	4.86334	LEY
iNOA3__GGGATCCCAAGTATCC	-1.49414	1.4057	LEY
iNOA3__GGGATCCTCACACCGG	-5.7176	-13.7753	TCL
iNOA3__GGGCCATCATGTCAGT	2.64977	6.14902	LEY
iNOA3__GGGCCATGTGCCTTCT	1.96657	6.71326	LEY
iNOA3__GGGCCATGTGTATTGC	2.75458	4.93303	LEY
iNOA3__GGGCCATGTTGACTGT	8.29237	-5.3712	MCR
iNOA3__GGGCGTTAGTCTAGAA	-3.00485	0.993268	MYD
iNOA3__GGGCGTTAGTTGAATG	0.834642	3.55492	LEY
iNOA3__GGGCGTTTCAGTGCGC	2.75397	6.14676	LEY
iNOA3__GGGCGTTTCATCGACA	-4.5262	-4.84056	MYD
iNOA3__GGGCGTTTCTTCTGGC	-3.20643	2.12499	MYD
iNOA3__GGGCTCAAGGACATCG	-4.39315	-5.01605	MYD
iNOA3__GGGTAGACAACGGCTC	-4.78509	-4.69778	MYD
iNOA3__GGGTAGAGTATTTCTC	0.541544	3.27768	LEY
iNOA3__GGGTAGAGTTTCGTAG	-0.141119	2.90045	LEY
iNOA3__GGGTAGATCAGCTTGA	3.05656	3.72568	LEY
iNOA3__GGGTAGATCGGAAACG	2.50303	4.58467	LEY
iNOA3__GGGTATTAGCCTCACG	-2.91669	2.45272	MYD
iNOA3__GGGTATTGTGTCCTAA	2.42083	2.54521	LEY
iNOA3__GGGTCACAGGAGATAG	-2.21406	1.48538	MYD
iNOA3__GGGTCACAGGTTGGTG	3.48673	6.67226	LEY
iNOA3__GGGTCACTCGGATAAA	0.962897	-2.20743	UND
iNOA3__GGGTCTGAGGAAGTGA	3.28826	7.03494	LEY
iNOA3__GGGTGAAAGATCCCAT	1.09019	6.39882	LEY
iNOA3__GGGTGAAAGCGTCAGA	3.51322	5.97328	LEY
iNOA3__GGGTGAAAGTGAGGCT	-5.18109	-13.3704	UND
iNOA3__GGGTGAACACGCAAAG	-4.2838	-2.45977	MYD
iNOA3__GGGTGAATCTATTCGT	2.14311	-1.98954	UND
iNOA3__GGGTGTCAGCCTCTTC	-2.24287	3.08436	LEY
iNOA3__GGGTGTCCACACCGAC	-1.88182	3.1981	LEY
iNOA3__GGGTTATAGTACTGTC	1.77687	-1.88112	UND
iNOA3__GGGTTATGTGCTATTG	1.37128	6.05594	LEY
iNOA3__GGGTTATTCTGCTCTG	8.99144	-5.82925	MCR
iNOA3__GGGTTTAAGGCTGTAG	0.200182	3.38348	LEY
iNOA3__GGGTTTAGTACAGGTG	1.21131	4.60073	LEY
iNOA3__GGTAACTAGTACTGTC	1.16389	6.57332	LEY
iNOA3__GGTAACTAGTTTGGCT	2.13149	5.239	LEY
iNOA3__GGTAACTCATCAGCTA	-1.61292	1.15534	MYD
iNOA3__GGTAATCCAACTGCTA	2.91051	6.67649	LEY
iNOA3__GGTAATCCACTCTAGA	-0.455531	3.8165	LEY
iNOA3__GGTAGAGAGGCGAACT	-0.106165	2.00466	LEY
iNOA3__GGTAGAGCACGTACAT	-2.10292	1.82092	MYD
iNOA3__GGTCACGAGCTGTTCA	2.36805	3.92532	LEY
iNOA3__GGTCACGCACCCATAA	-4.33902	-4.94888	MYD
iNOA3__GGTCACGCAGTCGCAC	1.91523	-2.85228	UND
iNOA3__GGTCACGGTGAAGCTG	-1.32142	3.47986	LEY
iNOA3__GGTCACGGTGTACGCC	1.59754	3.11862	LEY
iNOA3__GGTCTGGCATGCTGCG	-3.42134	-0.0424675	MYD
iNOA3__GGTCTGGGTGTGGACA	-5.22802	-2.82984	MYD
iNOA3__GGTCTGGTCCATAGAC	1.33045	6.49891	LEY
iNOA3__GGTCTGGTCTCGACGG	-1.66314	-1.3714	MYD
iNOA3__GGTGAAGAGTCGAGGT	-3.67051	-1.50173	MYD
iNOA3__GGTGAAGCACTTGGCG	0.768755	2.96822	LEY
iNOA3__GGTGAAGCATGCACTA	0.586462	1.63672	LEY
iNOA3__GGTGATTAGATGGTAT	-4.6557	-4.86779	MYD
iNOA3__GGTGATTTCAGACAAA	3.39981	5.8443	LEY
iNOA3__GGTGGCTAGTTCCGGC	1.03392	4.33049	LEY
iNOA3__GGTGGCTCAAGAGTTA	2.79766	4.80973	LEY
iNOA3__GGTGGCTCAATTTCTC	-0.659166	2.36498	LEY
iNOA3__GGTGTCGCACCTAAAC	2.24838	2.85848	LEY
iNOA3__GGTGTTAAGAAATCCA	-2.93229	-2.4079	MYD
iNOA3__GGTGTTAAGCTCCCTT	10.6625	-5.39335	MCR
iNOA3__GGTGTTAGTAGAATGT	8.00828	-5.95558	MCR
iNOA3__GGTTAACAGCGCAATG	-0.105239	1.23595	LEY
iNOA3__GGTTAACAGGTTTGAA	-15.8814	-4.04702	STRO
iNOA3__GGTTAACGTGTCCAAT	-0.09071	3.11946	LEY
iNOA3__GGTTAACGTTCGTAAC	-1.28176	1.31539	MYD
iNOA3__GGTTCTCCAAGACAAT	4.13173	4.92439	LEY
iNOA3__GGTTCTCCATGGGCAA	11.0094	-5.07577	MCR
iNOA3__GGTTCTCGTGGTCTGC	-2.25799	1.71114	MYD
iNOA3__GGTTCTCTCCTATTTG	-0.689426	2.35315	LEY
iNOA3__GGTTCTCTCGCTAATG	1.25833	6.2811	LEY
iNOA3__GGTTGTAAGCTGGTGA	1.13852	4.64402	LEY
iNOA3__GGTTGTACAGAGGTAC	-5.41946	-3.63966	MYD
iNOA3__GGTTGTATCACCCTCA	0.428384	6.16963	LEY
iNOA3__GGTTGTATCTTTGGAG	-1.97579	0.79272	MYD
iNOA3__GTAACACAGATTGCGG	0.368824	4.53367	LEY
iNOA3__GTAACACCAGAGGGTT	-2.79824	2.38073	MYD
iNOA3__GTAACACGTACGGTTT	3.52531	-9.24508	SRT
iNOA3__GTAACACGTTCCCACT	1.7475	6.30976	LEY
iNOA3__GTAACCACAGAGGCAT	8.51452	-5.72769	MCR
iNOA3__GTAACCACATGACTAC	-1.30469	0.131389	MYD
iNOA3__GTAACCATCTCCGCAT	7.33896	-5.74322	MCR
iNOA3__GTAAGTCAGTCGCCCA	-7.85559	-11.7141	END
iNOA3__GTAAGTCCAGTTGGTT	-1.56362	3.46026	LEY
iNOA3__GTAAGTCTCGTTCTAT	9.35223	-5.71917	MCR
iNOA3__GTAAGTCTCTAGATCG	-2.52527	2.0369	MYD
iNOA3__GTAATCGCAGCACGAA	1.83048	2.72214	LEY
iNOA3__GTAATCGCAGCAGAAC	0.9284	6.01058	LEY
iNOA3__GTAATCGCAGCAGATG	-5.22775	-4.28828	MYD
iNOA3__GTAATCGGTGAATGTA	-4.22965	-3.08682	MYD
iNOA3__GTAATCGGTTGCATCA	-5.06179	-4.42724	MYD
iNOA3__GTAATCGTCGTAGTCA	-7.7531	-11.8174	END
iNOA3__GTAATGCAGCTAAGTA	-2.32163	-2.43221	MYD
iNOA3__GTAATGCCATTCTCTA	-2.6997	-1.66915	MYD
iNOA3__GTAATGCGTGAGCAGT	1.99663	2.29511	LEY
iNOA3__GTAATGCTCATGGGAG	-3.37668	-0.272896	MYD
iNOA3__GTACAACAGTAAGGGA	-2.44906	-0.336563	MYD
iNOA3__GTACAACCAACTGATC	-1.00407	0.173386	MYD
iNOA3__GTACAACTCTCTTAAC	2.43871	4.90437	LEY
iNOA3__GTACAGTAGACAGCGT	-4.94291	-4.76641	MYD
iNOA3__GTACAGTCATGCCATA	-2.95204	-0.921093	MYD
iNOA3__GTACAGTGTGTGGTCC	-15.9793	-4.08982	STRO
iNOA3__GTACAGTGTTCAGCTA	-15.926	-3.93524	STRO
iNOA3__GTACAGTTCGTCAACA	3.65814	6.89391	LEY
iNOA3__GTAGAAATCGTGGAAG	11.7143	-16.2741	END
iNOA3__GTAGAGGAGAAGCTCG	-1.58709	1.72219	MYD
iNOA3__GTAGAGGCACGTACTA	-1.60275	0.517233	MYD
iNOA3__GTAGATCGTATAGCTC	-2.18187	-0.914908	MYD
iNOA3__GTAGATCGTCGAATTC	-1.40448	-1.54819	MYD
iNOA3__GTAGATCTCCTATTTG	-3.45766	0.779669	MYD
iNOA3__GTAGCTACATCGAAGG	2.34912	6.42616	LEY
iNOA3__GTAGCTAGTGTGAATA	-0.654445	0.826205	LEY
iNOA3__GTAGCTATCGCGAAGA	5.12618	-3.54971	UND
iNOA3__GTAGGAGCACGCGCAT	-17.9691	-2.72518	STRO
iNOA3__GTAGGAGCATCCCGTT	3.55744	5.3275	LEY
iNOA3__GTAGGAGGTACAAGTA	-3.31858	-2.71725	MYD
iNOA3__GTAGGTTAGGTGCCAA	3.15372	-9.11004	SRT
iNOA3__GTAGGTTCAGAGTGTG	1.88502	-3.79378	UND
iNOA3__GTAGGTTGTGAGAGGG	7.11216	-5.49546	MCR
iNOA3__GTAGGTTTCTTCTCAA	-3.05611	0.378204	MYD
iNOA3__GTAGTACGTTTGGAAA	8.46379	-5.35577	MCR
iNOA3__GTATTGGCATGACGTT	10.9988	-17.1337	END
iNOA3__GTATTGGGTCACTCGG	4.47153	5.47904	LEY
iNOA3__GTATTGGGTCGCGGTT	-4.10852	-1.3142	MYD
iNOA3__GTATTGGGTCTAGGCC	-3.47898	0.125024	MYD
iNOA3__GTATTGGGTTCGGTTA	8.23829	-5.81405	MCR
iNOA3__GTATTTCCATTAGGAA	3.53588	4.08747	LEY
iNOA3__GTATTTCGTAATTAGG	1.4903	4.19798	LEY
iNOA3__GTATTTCGTGTCCAAT	3.27867	7.07202	LEY
iNOA3__GTCAAACCAGTTTCGA	3.19297	-8.51995	SRT
iNOA3__GTCAAGTAGAACTCCT	-2.68982	0.839866	MYD
iNOA3__GTCAAGTCAACGATTC	-2.97371	0.769806	MYD
iNOA3__GTCAAGTCAATTGTGC	-0.963394	0.144874	LEY
iNOA3__GTCAAGTGTCATCCCT	-0.381163	2.21624	LEY
iNOA3__GTCAAGTTCCGATTAG	-1.323	-0.916646	MYD
iNOA3__GTCACGGCATAACAGA	-2.63706	-2.19921	MYD
iNOA3__GTCACGGCATCTGTTT	6.296	6.54877	UND
iNOA3__GTCACGGGTACTGCGC	-5.1462	-2.73877	MYD
iNOA3__GTCACGGTCCGATCGG	3.57173	-9.70901	SRT
iNOA3__GTCACTCCACAGTCGC	1.92567	5.51188	LEY
iNOA3__GTCACTCCACCAGTAT	10.9742	-17.1672	END
iNOA3__GTCACTCTCACAACCA	-18.0554	-2.65611	STRO
iNOA3__GTCACTCTCTTCGGAA	4.13054	6.4818	LEY
iNOA3__GTCAGCGAGACGCCAA	8.77164	-5.87509	MCR
iNOA3__GTCAGCGAGCGAAACC	-0.82438	0.35202	MYD
iNOA3__GTCAGCGCAATTGCTG	8.94717	-5.70785	MCR
iNOA3__GTCAGCGGTTAAAGTG	8.49231	-5.8432	MCR
iNOA3__GTCAGCGTCACAACCA	-4.07571	-1.88156	MYD
iNOA3__GTCAGCGTCCTACTGC	-3.30788	-3.33451	MYD
iNOA3__GTCATCCAGCAGGCAT	3.92855	4.71202	LEY
iNOA3__GTCATGAAGTGAATAC	-3.86034	-4.64131	MYD
iNOA3__GTCATGACATGCTGCG	1.97005	5.64856	LEY
iNOA3__GTCATGAGTTTGAAAG	-1.97513	1.8652	MYD
iNOA3__GTCATTTAGAGTTGTA	2.42179	6.91002	LEY
iNOA3__GTCATTTGTGCATGAG	-16.445	-3.673	STRO
iNOA3__GTCCACTCAGGTGGAT	3.57632	5.56625	LEY
iNOA3__GTCCACTGTCTTCTAT	0.0681115	2.49048	LEY
iNOA3__GTCCCATTCGGTATGT	-1.52921	2.1786	LEY
iNOA3__GTCCTCAGTGTCGATT	1.07347	2.0924	LEY
iNOA3__GTCGAATAGTTGGAAT	-3.04003	-0.249823	MYD
iNOA3__GTCGAATTCGCTCCTA	6.76548	-5.68108	MCR
iNOA3__GTCGCGAAGGTTCACT	-15.7983	-4.09638	STRO
iNOA3__GTCGCGAGTCATATGC	2.65937	5.22695	LEY
iNOA3__GTCGCGAGTTGCGGAA	-2.00651	3.45488	LEY
iNOA3__GTCGCGATCAGAGTTC	-5.65346	-14.2709	TCL
iNOA3__GTCGTAAAGATGGGCT	3.97157	4.33787	LEY
iNOA3__GTCGTAAAGCGAGAAA	-0.898459	3.04687	LEY
iNOA3__GTCGTAAAGTCCTGTA	-3.91448	-3.47632	MYD
iNOA3__GTCGTAAGTCCAGGTC	0.0761729	5.70929	LEY
iNOA3__GTCGTAAGTGTCACAT	-2.00147	1.9558	MYD
iNOA3__GTCGTAATCAGATGCT	3.37358	-9.23905	SRT
iNOA3__GTCGTAATCCACTGAA	11.6874	-16.312	END
iNOA3__GTCGTAATCCGGCAGT	2.22549	5.58785	LEY
iNOA3__GTCGTTCAGACTCTTG	1.96303	-3.3549	UND
iNOA3__GTCGTTCCACGCTGTG	-2.47495	2.87033	LEY
iNOA3__GTCTACCAGACAGTCG	-3.37544	-3.50656	MYD
iNOA3__GTCTACCGTGAGATAT	8.28081	-6.1755	MCR
iNOA3__GTCTACCGTTCTTCAT	-4.3113	-2.19695	MYD
iNOA3__GTCTACCTCATTGCGA	-2.94532	1.70653	MYD
iNOA3__GTCTAGACAAGTGTCT	0.0153309	4.97872	LEY
iNOA3__GTCTAGAGTAGGGTAC	11.1258	-17.0623	END
iNOA3__GTCTAGAGTCGAGTGA	-3.92772	-3.94478	MYD
iNOA3__GTCTAGAGTCGGCACT	7.95702	-5.79865	MCR
iNOA3__GTCTAGATCGAACACT	-1.00628	0.705602	MYD
iNOA3__GTCTCACAGGTTCACT	-1.92912	-1.40301	MYD
iNOA3__GTCTCACGTGAATATG	-4.10214	-1.01504	MYD
iNOA3__GTCTGTCAGGACGCTA	-2.27715	-0.522934	MYD
iNOA3__GTCTGTCAGGTTACCT	-1.829	-0.386521	MYD
iNOA3__GTCTTTAGTGTCCAAT	-3.25052	0.288098	MYD
iNOA3__GTGACGCAGATTGATG	3.54393	6.43287	LEY
iNOA3__GTGACGCCAAGAGTAT	-1.12384	-1.02202	MYD
iNOA3__GTGACGCCAGTGGTGA	-5.6267	-14.3127	TCL
iNOA3__GTGACGCCAGTGTATC	0.0923809	1.55026	LEY
iNOA3__GTGACGCTCTAAGCGT	4.23578	4.6167	LEY
iNOA3__GTGAGCCAGCAGGCAT	-3.26897	-2.9382	MYD
iNOA3__GTGAGCCAGTTGCCCG	4.328	5.74191	LEY
iNOA3__GTGAGCCGTATGAAAC	-1.65492	2.91904	LEY
iNOA3__GTGAGCCGTCTAATCG	6.46868	-5.5751	MCR
iNOA3__GTGAGCCTCATGCCGG	-4.1544	-1.46137	MYD
iNOA3__GTGAGCCTCCACGAAT	4.4445	5.25184	LEY
iNOA3__GTGAGCCTCGGCCAAC	-0.0166254	1.97288	LEY
iNOA3__GTGAGGAAGGCAGGTT	6.48791	-5.29439	MCR
iNOA3__GTGAGTTAGATAGTCA	-2.52804	-3.05026	MYD
iNOA3__GTGAGTTAGGTTGGTG	6.36809	6.56327	UND
iNOA3__GTGAGTTCAAGTCATC	-1.98176	2.16509	LEY
iNOA3__GTGATGTAGTTGGAGC	-4.29886	-3.56992	MYD
iNOA3__GTGATGTCATTACTCT	1.99955	-2.07718	UND
iNOA3__GTGCACGAGTAACGAT	0.33147	4.59989	LEY
iNOA3__GTGCACGTCTTGTGCC	-5.42712	-13.5772	TCL
iNOA3__GTGCAGCAGGACAACC	-0.880236	1.29181	LEY
iNOA3__GTGCAGCTCGCGTCGA	-4.09193	-3.76639	MYD
iNOA3__GTGCGTGTCAATGTCG	1.62261	2.64376	LEY
iNOA3__GTGCTGGCACAACGTT	-4.54785	-3.52271	MYD
iNOA3__GTGCTGGTCCGTGTCT	-0.10885	1.64124	LEY
iNOA3__GTGCTTCAGAAGTCTA	3.17669	6.25323	LEY
iNOA3__GTGCTTCGTGTTGATC	-3.8039	-1.03338	MYD
iNOA3__GTGCTTCTCAAAGCCT	2.47827	-1.75417	UND
iNOA3__GTGCTTCTCGCCATAA	-3.14627	1.88418	MYD
iNOA3__GTGGAAGGTATTTCGG	-5.61528	-13.6272	TCL
iNOA3__GTGGAAGGTCCCGTGA	0.331356	3.40989	LEY
iNOA3__GTGGAAGGTGGCTAGA	-1.51835	2.00391	LEY
iNOA3__GTGGAAGGTTTGGAGG	3.12437	4.27635	LEY
iNOA3__GTGGGAACAACTCCAA	1.99994	4.52261	LEY
iNOA3__GTGGGAAGTCTACAGT	0.529395	3.60166	LEY
iNOA3__GTGGTTAAGATTTGCC	-4.58314	-2.72738	MYD
iNOA3__GTGTAACGTTAAGGGC	0.827376	1.63721	LEY
iNOA3__GTGTCCTGTAACGATA	3.62191	5.21541	LEY
iNOA3__GTGTCCTGTGCGACAA	-2.14463	2.08604	LEY
iNOA3__GTGTCCTGTTCGGGTC	-2.88545	-1.1972	MYD
iNOA3__GTGTCCTTCATCTACT	3.74778	5.60489	LEY
iNOA3__GTGTCCTTCGAGGCAA	1.43614	2.49233	LEY
iNOA3__GTGTCCTTCGTTAGTG	-1.09045	3.76519	LEY
iNOA3__GTGTCCTTCTAACGCA	-5.18928	-4.55286	MYD
iNOA3__GTGTGATAGACAACTA	-1.78054	2.45735	LEY
iNOA3__GTGTGATCAATCTGCA	3.59666	-9.85311	SRT
iNOA3__GTGTGATTCGTAACCA	-0.525617	5.85315	LEY
iNOA3__GTGTGGCAGCGAGTAC	-3.88068	-2.74085	MYD
iNOA3__GTGTTAGAGTTGGAAT	-2.31428	1.58866	MYD
iNOA3__GTGTTAGCACGAGGAT	2.65558	6.30191	LEY
iNOA3__GTGTTAGCATCCTTCG	-1.38086	3.24793	LEY
iNOA3__GTTACAGAGCGTGAGT	1.85299	-3.00614	UND
iNOA3__GTTACAGTCAAAGCCT	8.74964	-5.36464	MCR
iNOA3__GTTACAGTCCACTGGG	2.79319	6.09758	LEY
iNOA3__GTTACCCGTCCAGCCA	-3.55355	-3.78919	MYD
iNOA3__GTTACCCTCCAAGGGA	-3.3209	-1.76148	MYD
iNOA3__GTTACGAAGGGCAGTT	-3.71198	-2.96985	MYD
iNOA3__GTTAGTGAGCAGCCTC	2.64999	5.38556	LEY
iNOA3__GTTATGGCATATCTCT	1.45954	3.86383	LEY
iNOA3__GTTATGGTCTAGCATG	-5.73574	-14.3233	TCL
iNOA3__GTTATGGTCTAGGAAA	0.185743	3.72826	LEY
iNOA3__GTTCATTAGACCATAA	2.84422	6.15524	LEY
[truncated: 1,882 more rows]

## Sheet: Figure 1C
# UMAP plots showing the mean expression of a signature of selected marker genes used to identify the different cell types
cellID	UMAP_1	UMAP_2	LEY_Sign	MYD_Sign	SRT_Sign	MCR_Sign	TCL_Sign	END_Sign	STRO_Sign
iNOA3__AAACCCAAGGAACGTC	-2.06401	1.22278	0.757464	1.48285	0.181126	0.179608	0	0.179608	0.818848
iNOA3__AAACCCACACGACGCT	1.36966	2.66563	1.67171	0.380015	0.12067	0	0	0.334881	1.65099
iNOA3__AAACCCACATCGGCCA	1.96465	-3.62864	0	0	0.4768	0.663576	0	0.2682	0
iNOA3__AAACCCAGTAATGCTC	-1.93693	2.8339	1.33007	0.80017	0	0.090639	0	0.179233	0.908403
iNOA3__AAACCCATCAGTCATG	2.03954	-3.2975	0.304028	0	0.540495	0.304028	0	0	0.810743
iNOA3__AAACGAAAGCGCCTAC	-1.65216	-0.400505	1.26352	0.845985	0.10553	0	0	0.143166	1.06622
iNOA3__AAACGAACAAGACCGA	-1.71984	2.41568	1.4697	0.927552	0.180186	0.0775965	0	0.125112	0.206924
iNOA3__AAACGAACACCCTCTA	2.86683	4.35352	1.30659	0	0	0.301187	0	0	0
iNOA3__AAACGAACATCGGTTA	-5.10373	-4.82575	0.330868	1.79184	0.0649092	0	0	0.225279	0.808734
iNOA3__AAACGAATCGCCACTT	-4.96589	-4.81063	0.0797346	2.16371	0	0	0	0.0797346	1.20892
iNOA3__AAACGCTAGAGCCGAT	11.1221	-17.0409	0.33814	0.219456	0.12192	0.644985	0	1.7963	0.36576
iNOA3__AAACGCTCAACGAGGT	-3.3987	-2.96638	0.415687	1.54617	0.140994	0	0	0	0.422983
iNOA3__AAACGCTCACTCACTC	-2.76054	1.81298	1.62623	0.82873	0	0	0	0.309419	1.46092
iNOA3__AAACGCTGTACGCTTA	4.32571	5.36474	2.16368	0.272358	0.250948	0.282316	0	0	1.29883
iNOA3__AAAGAACAGAAATTGC	-1.885	2.35282	1.10502	0.919637	0.0864152	0.17144	0	0.115661	0.557508
iNOA3__AAAGAACAGGTAGATT	-17.6692	-2.96097	0.319656	2.54855	0.0710346	0	0	0.476909	2.33716
iNOA3__AAAGAACAGTTTCTTC	3.96392	3.18435	1.9228	0.733927	0.0875579	0	0	0.197005	0.993469
iNOA3__AAAGAACGTAAGAACT	1.05721	5.69683	2.1151	0.332383	0.161393	0.0907834	0	0.0907834	1.19076
iNOA3__AAAGAACGTTATTCTC	-1.79905	1.2043	1.07697	0.460491	0.231035	0.173277	0	0.243228	0.998531
iNOA3__AAAGGATAGAGGATGA	1.77494	4.58196	1.87588	0.160063	0.0889239	0.100039	0	0	1.18386
iNOA3__AAAGGATAGCAAACAT	0.986812	4.27878	2.11266	0.258341	0.143523	0	0	0.157773	0.548693
iNOA3__AAAGGATAGGGCTAAC	-3.1722	0.342035	0.638566	1.49086	0.0994944	0.0680967	0	0.306215	0.757053
iNOA3__AAAGGATTCGCGATCG	2.11352	3.2709	1.72653	0.63748	0.0943478	0	0	0.398425	0.820378
iNOA3__AAAGGGCAGGTCGCCT	-2.75011	-2.21461	0.38845	1.17885	0.270078	0.0846128	0	0.170228	1.20899
iNOA3__AAAGGGCCAATAACGA	-1.36888	3.51708	1.76505	0.715626	0.0768667	0.086475	0	0.259509	0.647866
iNOA3__AAAGGGCCATCAGTGT	-1.60707	0.56127	1.18768	0.159888	0.177653	0.392581	0	0.199859	0.59149
iNOA3__AAAGGGCGTTCATCTT	-2.18488	3.09128	1.37622	0.812359	0.164958	0.140813	0	0.0704063	0.18775
iNOA3__AAAGGGCTCCATGCAA	-2.49614	2.64687	0.912698	1.31778	0	0.0787427	0	0.188287	0.839905
iNOA3__AAAGGGCTCGTAGCCG	4.0257	5.56836	2.44407	0.302031	0.167795	0	0	0.147545	1.06152
iNOA3__AAAGTCCAGATAACAC	2.99196	-8.5365	0	0.45033	1.78802	0	0	0	0
iNOA3__AAAGTCCAGGAACGTC	-2.2152	2.83265	0.833904	0.735793	0.241335	0.310448	0	0.107313	0.286167
iNOA3__AAAGTCCAGGCGTCCT	-3.71228	-3.87012	0.233425	2.19446	0.0806291	0.272123	0	0.0907077	1.37322
iNOA3__AAAGTCCCAACCACGC	-1.98243	-0.0858174	0.761146	0.825736	0.0837054	0	0	0.0941686	0.630057
iNOA3__AAAGTCCCAGCTAACT	-3.73877	-3.47953	0.675489	1.50356	0.131195	0.0944221	0	0	0.980435
iNOA3__AAAGTGAAGGTAGATT	-2.70146	0.341949	0.828212	1.21387	0.073291	0.296612	0	0.131707	0.738286
iNOA3__AAATCTCTCCGAGAAG	1.62657	-4.85535	0.38982	0	0	0	0	0.38982	0
iNOA3__AAATGGACAAACCGGA	-2.34638	-0.766953	0.337535	0.904499	0	0	0	0.337535	0.900092
iNOA3__AAATGGACAAGAGGTC	2.49322	5.83842	1.79393	0.294013	0.109318	0	0	0	0.327953
iNOA3__AAATGGACAGACTGCC	7.53818	-5.79864	0.394928	0.315943	0	3.85579	0	0.197464	0
iNOA3__AAATGGACAGAGGGTT	-4.1349	-4.28416	0.346124	1.84095	0.320786	0.310239	0	0	1.21166
iNOA3__AAATGGATCGCAGTTA	-5.54951	-3.79475	0.276766	1.87004	0.130042	0.093431	0	0.093431	0.679089
iNOA3__AACAACCCAATCCTTT	0.635597	4.11794	1.1834	0.511168	0.0798127	0.0897892	0	0	1.2279
iNOA3__AACAACCCATGACTCA	-3.28979	2.22806	0.890718	0.763932	0.226047	0	0	0.0847678	0.359518
iNOA3__AACAACCTCGGCCAAC	-5.76657	-13.7676	0.150552	0.481767	0	1.08169	2.54536	0	0
iNOA3__AACAACCTCTACAGGT	8.90578	-5.70613	0.205363	0	0.0968126	3.42248	0	0.217828	0
iNOA3__AACAAGAAGGAGCTGT	8.98045	-5.28075	0.291668	0	0	3.44743	0	0.175421	0
iNOA3__AACAAGACATGCAGCC	-3.87915	-1.25725	0.252901	1.49248	0.177429	0.104792	0	0	0.532288
iNOA3__AACAAGAGTTCGTGCG	-3.49572	-1.11133	0.517064	1.76346	0.0779673	0.175426	0	0.138751	0.737463
iNOA3__AACACACCAACACGAG	3.08641	5.18188	1.62735	0.310255	0.172364	0	0	0	1.22789
iNOA3__AACACACTCTGGCCGA	3.17562	5.66431	1.61771	0.328446	0.0793074	0.0892208	0	0.281503	1.26573
iNOA3__AACAGGGAGTAGTCAA	0.480781	3.32721	2.07092	0.402605	0	0.103961	0	0.103961	0.426456
iNOA3__AACAGGGAGTTAACAG	8.90547	-5.36396	0.089022	0	0	3.63084	0	0.140488	0
iNOA3__AACAGGGGTCCACAGC	-0.490421	5.00874	1.36174	0.480822	0.0738671	0	0	0.167934	0.353547
iNOA3__AACAGGGTCGGTCTAA	-1.43678	0.784293	1.15464	1.30756	0.0921572	0.103677	0	0.140211	1.08765
iNOA3__AACCAACCAACGTAAA	-1.41504	3.07052	1.70066	0.684867	0	0	0	0.179294	0.622295
iNOA3__AACCAACGTACGTACT	-0.0518799	5.21706	1.60213	0.494256	0.0948181	0.213341	0	0.10667	0.568908
iNOA3__AACCAACTCTCCTACG	2.53377	5.4431	2.70943	0.440205	0.188832	0.106218	0	0.201608	1.11433
iNOA3__AACCACATCCCTTCCC	-4.56563	-4.26059	0.436708	2.23065	0.123856	0	0	0.0696692	1.06112
iNOA3__AACCATGAGGATGAGA	1.85841	4.87539	1.55702	0.510715	0	0.269065	0	0.0896884	1.09876
iNOA3__AACCATGCATTAAAGG	1.3983	4.71266	1.57828	0.862255	0	0.125146	0	0.186414	0.809116
iNOA3__AACCATGGTTGCCATA	1.19744	4.17785	2.01527	1.00379	0	0.171316	0	0.170666	1.18438
iNOA3__AACCATGTCAAGCTTG	3.96465	6.39908	2.55615	0	0	0	0	0.12086	1.71149
iNOA3__AACCATGTCATGAGGG	2.52264	5.48426	2.00576	0.317395	0.0881652	0.0991859	0	0	1.2356
iNOA3__AACCATGTCTAGTTCT	3.12659	-8.29037	0.317525	0.508041	1.44566	0.317525	0	0	0
iNOA3__AACCCAAAGTAGGGTC	-17.8152	-2.86759	0.586498	2.01547	0	0	0	0	2.85321
iNOA3__AACCCAAGTCTACAAC	-15.8384	-4.02982	0.548744	0.540772	0	0	0	0.55404	2.3694
iNOA3__AACCTGAAGGGATCTG	-1.88013	2.21833	1.05021	0.250574	0.0696039	0	0	0	1.33745
iNOA3__AACCTTTCATCCGAAT	-15.7358	-3.78722	0.460259	0.920016	0.0876379	0	0	0.622034	2.49103
iNOA3__AACCTTTGTTTCCATT	-5.12253	-4.456	0.269974	1.76235	0.161209	0.362721	0	0.272041	1.27687
iNOA3__AACGAAACACGGTCTG	-3.77176	-3.74402	0.516591	2.1185	0.209585	0.0785943	0	0	1.57851
iNOA3__AACGAAAGTTCCAGGC	-3.97253	-4.54167	0.505796	2.0259	0.126078	0.0709191	0	0.0709191	1.32154
iNOA3__AACGAAAGTTTACTGG	-0.466029	5.27299	2.39403	0.443948	0.264345	0.545715	0	0.319057	1.48498
iNOA3__AACGGGAGTCCAGAAG	-5.55906	-14.0837	0.169459	0.271134	0.15063	0.408313	2.13195	0.238854	0
iNOA3__AACGTCATCTACACTT	-4.60553	-1.96241	0.48272	2.14158	0	0	0	0.28435	1.21565
iNOA3__AACGTCATCTCGCAGG	1.82601	-2.93758	0.335651	1.82154	0.596712	0	0	0	1.11455
iNOA3__AACTTCTAGTGGTCAG	0.509028	4.82561	2.16932	0.341423	0.142939	0.163806	0	0	1.19192
iNOA3__AACTTCTCACGTACTA	2.87113	5.76421	1.79008	1.06582	0.0883055	0.153989	0	0	0.675554
iNOA3__AAGAACACAGTCAGAG	0.554784	1.63737	1.11739	1.02678	0.264656	0.146785	0	0.183676	1.36495
iNOA3__AAGAACAGTGACGCCT	-0.938251	4.22191	1.86855	0.481201	0.0743905	0	0	0	0.223172
iNOA3__AAGAACATCTGCCTGT	-2.04479	-1.19261	1.1762	1.02473	0.263554	0	0	0.164837	0.746967
iNOA3__AAGACAACACTTCAAG	5.3946	-3.64632	0	0.737613	0.272754	3.39811	0	0	0
iNOA3__AAGACTCCAAAGACGC	-0.757942	2.53349	1.33053	0.484089	0.074344	0.083637	0	0.252387	0.634773
iNOA3__AAGACTCCAGCGATTT	11.396	-16.6983	0.185404	0.613079	0	0.442398	0	1.44411	0
iNOA3__AAGATAGCACGCGGTT	0.613107	5.74208	1.39754	0.978638	0.124074	0.139583	0	0.279167	0.372222
iNOA3__AAGATAGGTCTTCCGT	-3.34417	-3.01367	0.561292	1.36224	0.0754289	0.0848575	0	0.170598	0.755113
iNOA3__AAGATAGTCCCTGTTG	0.620331	3.07885	1.1786	0.393862	0	0.187393	0	0	1.42538
iNOA3__AAGCAGTGGTATCAAC	1.53009	-4.12191	1.17201	1.07155	0.148827	0.669719	0	0.837149	1.33944
iNOA3__AAGCATCAGATTCGCT	-4.55381	-4.3965	0.611665	2.23132	0.260801	0	0	0	1.35139
iNOA3__AAGCATCCAAGGTTGG	10.6213	-5.4434	0.234959	0	0	2.2405	0	0	0.417704
iNOA3__AAGCATCGTGACTCTA	1.23447	4.01779	0.721982	0.493294	0.239534	0	0	0	0.283785
iNOA3__AAGCATCTCTGCCTGT	-4.25062	-4.74763	0.323893	1.72297	0	0.245128	0	0	1.44508
iNOA3__AAGCATCTCTTGTGCC	-0.25973	2.98153	1.72717	1.06374	0.0669427	0.0753105	0	0.121976	0.96092
iNOA3__AAGCCATTCGGTGCAC	4.17556	3.82707	1.87398	0.482293	0.0745719	0.169139	0	0	1.55094
iNOA3__AAGCGAGAGCACTCCG	-2.99351	-1.89585	0.916112	1.01756	0.162739	0	0	0.0915408	1.31242
iNOA3__AAGCGAGTCTATGCCC	0.90588	5.61913	1.79768	0.473177	0	0.101202	0	0.486796	0.269871
iNOA3__AAGCGTTAGTGGCAGT	8.96891	-5.20531	0.204256	0	0	3.62413	0	0.204256	0
iNOA3__AAGCGTTCAGCTACCG	1.61474	4.53262	1.22857	0.540182	0.150051	0	0	0.279772	0.634949
iNOA3__AAGCGTTCAGTCAGAG	-1.76499	1.94839	0.902392	0.807396	0.0773232	0.0869886	0	0.0869886	0.463939
iNOA3__AAGGAATTCCGTGTCT	-1.44847	1.04553	1.05933	0.844473	0.0756798	0.171024	0.17028	0.220457	1.0978
iNOA3__AAGTACCAGCATCGAG	-2.08044	-0.869534	1.26306	0.997053	0.128661	0.0922473	0	0.302277	0.870254
iNOA3__AAGTACCGTAGAAACT	3.3552	-9.63066	0.165431	0.602069	1.70261	0.165431	0	0	0
iNOA3__AAGTACCGTAGCGCCT	2.92161	6.37345	2.03608	0.493627	0.0946722	0.106506	0	0	1.39857
iNOA3__AAGTACCGTATGAGGC	3.45135	-9.7041	0	0.303909	2.12753	0	0	0	0.506516
iNOA3__AAGTACCGTTAAACCC	0.856382	3.77912	1.9885	0.53536	0.220491	0	0	0.0826843	0.352052
iNOA3__AAGTCGTAGATTGCGG	3.91269	6.18387	2.20823	0	0.214772	0.241619	0	0	0.737675
iNOA3__AAGTCGTAGTAGCTCT	-3.83352	-0.533834	1.13168	1.50656	0	0.0762723	0	0.206174	1.00538
iNOA3__AAGTCGTCACGCTGCA	-0.853053	0.674855	1.28824	1.05841	0	0.319279	0	0.124175	1.91014
iNOA3__AAGTCGTGTATCGTTG	3.59171	5.83128	2.41719	0.340158	0.227053	0.146913	0	0	0.56693
iNOA3__AAGTCGTGTATTGAGA	6.45738	-5.51047	0.221809	0	0	3.32087	0	0	0.59149
iNOA3__AAGTGAAAGCATTTGC	2.3797	3.21487	2.27004	0.496608	0.153877	0.346268	0	0	1.66938
iNOA3__AAGTGAAGTACTCGAT	-5.73768	-13.7221	0	0	0	0.149017	1.37392	0	0.573553
iNOA3__AAGTGAAGTGGCTTGC	-1.96071	-1.62629	0.498904	1.55503	0.34201	0	0	0.249452	0.260406
iNOA3__AAGTGAAGTTGCATCA	-2.52444	0.193395	1.32123	0.865356	0	0.201268	0	0.201268	1.21431
iNOA3__AAGTTCGAGATGAAGG	4.34882	4.75981	2.25244	0.27562	0.101082	0	0	0	1.0675
iNOA3__AAGTTCGAGCTCATAC	8.95157	-5.22533	0.634538	0	0	3.24429	0	0	0
iNOA3__AAGTTCGAGCTGAAGC	-3.20059	-1.06721	0.316827	1.62318	0	0	0	0.456635	0.917227
iNOA3__AAGTTCGTCATACGGT	4.18596	5.57781	1.88039	0.473647	0.0900648	0.426551	0	0.194706	1.76533
iNOA3__AATAGAGCACATCATG	-2.69851	-0.73455	1.13258	0.878076	0.164699	0.0973963	0	0.209421	0.414266
iNOA3__AATCACGCACAGTATC	-3.26754	-2.31837	1.01103	1.45959	0.170387	0	0	0.186844	1.54371
iNOA3__AATCACGGTAGGAAAG	-1.64043	3.50729	1.66271	0.306179	0.170099	0	0	0	0.829393
iNOA3__AATCACGGTTGTATGC	-17.9972	-2.70618	0.622841	1.7871	0.197823	0.0860354	0	0.258409	2.62283
iNOA3__AATCGACAGAAACTGT	2.80659	-8.80595	0	0.424523	2.16549	0.265327	0	0	0.918012
iNOA3__AATCGACGTGAGGATC	0.207617	1.65128	1.63748	0.842887	0.154996	0.360568	0	0.241719	1.42501
iNOA3__AATCGTGGTCCAGCGT	-3.89366	-0.81305	0.973944	0.773616	0.0769331	0.137202	0	0	0.53608
iNOA3__AATGAAGGTCCACAGC	3.05814	-8.83932	0.256365	0.410184	1.64931	0.256365	0	0	0
iNOA3__AATGAAGTCACCTTAT	3.25781	-8.41465	0.297711	0.476338	1.05853	0.595423	0	0	0.793897
iNOA3__AATGACCAGCAACAAT	4.35694	3.64406	2.31834	0.334087	0.388712	0.160485	0	0	1.26466
iNOA3__AATGACCCATCGCCTT	4.27661	4.55587	1.79849	0.797437	0.424933	0.125269	0	0	1.08869
iNOA3__AATGACCGTATTAAGG	7.84561	-5.83881	0	0	0	3.17473	0	0.144129	0
iNOA3__AATGCCAAGACTTCGT	-3.86487	-4.21095	0.743403	2.16537	0.0917631	0.365458	0	0.103233	1.20785
iNOA3__AATGCCAAGCCTTCTC	1.79698	4.30411	1.41052	0.44139	0.082726	0.186134	0	0.14582	1.11142
iNOA3__AATGCCAAGTTCTCTT	8.32196	-5.72466	0	0	0.120032	3.42613	0	0	0
iNOA3__AATGCCATCTACCTTA	-2.39097	-0.993477	1.25019	0.158393	0.258117	0.0989956	0	0.0989956	1.36956
iNOA3__AATGGAACAGAGAGGG	2.63629	4.93285	1.44654	0.17921	0.285899	0	0	0.112006	1.0926
iNOA3__AATGGAAGTGGATACG	-3.37252	-2.42642	0.807219	1.46135	0.171603	0	0	0	0.897492
iNOA3__AATGGAATCACCGCTT	-4.26782	-2.70638	0.945902	1.43636	0	0.0892939	0	0	1.3891
iNOA3__AATGGCTCAACTCGTA	-3.60421	-1.19243	0.50124	1.43242	0.160661	0.0903721	0	0.232646	0.552249
iNOA3__AATGGCTTCATTACTC	1.3378	1.86866	1.37731	1.14513	0.208601	0.117338	0	0	1.59407
iNOA3__AATTCCTCACCGGCTA	-7.74366	-11.8219	0.234849	0.0748139	0.0717418	0	0	1.04618	0.28635
iNOA3__AATTCCTTCCATCACC	0.983522	3.2696	1.86602	0.509094	0	0.0893272	0	0.0893272	0.238206
iNOA3__AATTTCCAGCGCCTTG	0.465894	3.55341	2.40021	0.529014	0	0.094243	0	0.094243	1.64423
iNOA3__AATTTCCAGTTGCGAG	0.605546	6.35824	2.1445	0.434178	0.0811026	0.0912404	0	0	0.382451
iNOA3__AATTTCCTCGTGCGAC	-2.91273	-2.19863	0.954596	1.33833	0.425374	0.093234	0	0.093234	0.564171
iNOA3__ACAAAGAAGGCCTAAG	6.30608	-5.43127	0.498733	0	0.119634	3.10809	0	0.332474	0
iNOA3__ACAAAGAGTCTGGTTA	8.18103	-6.06596	0.394443	0	0	3.50856	0	0.170237	0
iNOA3__ACAACCAAGATAGCAT	8.22574	-5.78368	0.266876	0.249734	0.138741	3.19194	0	0	0
iNOA3__ACAACCAAGCCTCAGC	-0.535967	3.2665	1.52472	0.53623	0	0.154312	0	0.0743188	0.680401
iNOA3__ACAACCACATAGACTC	-1.26602	2.22591	1.60795	0.870594	0.195713	0.116085	0	0.362364	0.619118
iNOA3__ACAAGACTCACAGAGG	1.68269	-4.83757	0.399904	0.53395	0.163585	0	0	0.255447	0.490754
iNOA3__ACAAGCTAGTAACAGT	2.07334	6.58139	2.0285	0.525903	0	0.146384	0	0.276928	1.57882
iNOA3__ACAAGCTGTCAAAGCG	-1.99843	2.33305	0.902574	0.852149	0.0667686	0.0751147	0	0.121706	0.544317
iNOA3__ACAAGCTTCTTTACAC	2.3363	-2.03163	0.249599	1.4882	0.221866	0.577053	0	0	0.665597
iNOA3__ACACAGTCATGGGTTT	2.29317	6.91229	1.93912	0.767614	0.2899	0.278982	0	0.108712	0.836787
iNOA3__ACACCAACAATGAACA	-0.256549	5.40236	1.19874	0.722003	0.0910868	0.102473	0	0.204945	0.27326
iNOA3__ACACCAACAGGCATGA	2.74052	5.10643	1.94035	0.819349	0	0	0	0.126232	1.09489
iNOA3__ACACCAACATGTGGTT	-15.8812	-4.10112	0.628097	0.334985	0	0.209366	0	0.418731	1.29538
iNOA3__ACACCAAGTACTCGTA	-3.69882	-3.98621	0.797514	2.00811	0.111326	0.264222	0	0.155382	1.54841
iNOA3__ACACCAATCAGCCTTC	-3.47567	-3.48386	0.380001	1.66521	0.250969	0.112103	0	0	0.914
iNOA3__ACACGCGAGGGCCTCT	11.6318	-16.3675	0.242769	0.512179	0.863177	0.320112	0	0.914254	0.647383
iNOA3__ACACGCGGTCATAAAG	-2.79992	2.77552	1.36399	1.048	0.273877	0.0945344	0	0.189069	1.65611
iNOA3__ACACTGACACGCTGTG	-2.01377	0.251412	1.80059	0.851049	0.137834	0.155064	0	0.0775319	1.41448
iNOA3__ACACTGAGTGCCTGAC	-2.47283	-1.27706	0.829124	0.993728	0	0	0	0.129424	1.6505
iNOA3__ACACTGATCCTGGTCT	-2.77236	-1.35763	1.0171	1.2783	0	0.0667518	0	0.236754	0.593923
iNOA3__ACAGAAAAGCAATTCC	7.62719	-5.88465	0	0	0	2.78242	0	0.220372	0
iNOA3__ACAGAAACATAGAATG	-3.85028	-2.80847	0.737062	1.44353	0.0743027	0.21683	0	0.350069	0.678767
iNOA3__ACAGCCGAGTATAGGT	4.19081	6.05621	2.18505	0.47844	0.0911658	0.31626	0	0.102562	1.29378
iNOA3__ACAGCCGCAGCTCGGT	1.77331	6.79932	1.31907	0.471909	0	0.117706	0	0	0.579724
iNOA3__ACAGCCGTCATCGGGC	2.44999	7.06333	1.80904	0.673513	0.0962235	0	0	0	0.729684
iNOA3__ACAGGGAAGCCTCCAG	-1.40047	0.216565	1.14957	0.721235	0	0.0873938	0	0.138326	1.48397
iNOA3__ACAGGGAAGTTGCGCC	2.97166	-8.2544	0.315395	0	1.50123	0	0	0	0
iNOA3__ACAGGGACAATGTCTG	1.96742	-2.27172	0.840085	0	0	0.196249	0	0	0.717767
iNOA3__ACAGGGAGTAACTGCT	-1.13584	2.30896	1.44169	0.904235	0.207517	0.0907215	0	0.503533	0.62255
iNOA3__ACAGGGAGTACTCAAC	1.4155	-2.2881	0.248098	1.19087	0	0	0	0	0
iNOA3__ACATCGATCGAGCACC	-3.33035	0.76093	0.68253	1.20158	0	0.17021	0.224163	0	0.298884
iNOA3__ACATGCAAGCTCACTA	-5.59822	-14.2726	0	0	0	1.11362	2.63964	0	0.4245
iNOA3__ACATGCAAGCTGCGAA	1.85734	6.73062	2.24091	0.319049	0.225916	0.364559	0	0.381663	0.943622
iNOA3__ACATGCACACGGTCTG	-4.72124	-4.58776	0.690136	1.53071	0.249445	0.280626	0	0.204755	1.41197
iNOA3__ACATTTCAGCAATAAC	10.7684	-5.31319	0.0811817	0.129891	0.0721615	2.04329	0	0.292353	0
iNOA3__ACATTTCAGCTAAGTA	2.88275	4.35907	1.66627	0.671584	0.205757	0	0	0.115738	1.63005
iNOA3__ACATTTCAGCTCCGAC	-1.61795	1.6009	1.14111	0.250671	0	0.204456	0	0.0783348	1.08164
iNOA3__ACATTTCAGGCACAAC	-5.31382	-4.57117	0	1.95743	0.0732159	0	0	0.131593	1.10005
iNOA3__ACATTTCAGTGCAACG	1.46983	3.78959	1.61552	0.454028	0	0.192569	0.192569	0.150023	1.15258
iNOA3__ACATTTCGTCCAGCGT	-7.78702	-11.7831	0.508172	0	0	0	0	1.37706	0
iNOA3__ACCAAACAGAGAGAAC	1.24394	2.50744	1.92611	0.621645	0.311748	0.0987485	0	0.251968	1.04021
iNOA3__ACCAAACAGTACCCTA	0.319292	1.70237	1.31924	0.780711	0.0518471	0.0979421	0	0.186305	1.04001
iNOA3__ACCAAACCAAGGCTTT	-2.40048	2.25426	0.365642	0.663148	0.242843	0.0754887	0	0.338979	0.325922
iNOA3__ACCAAACCACCCGTAG	-0.625005	3.14955	1.19004	0.271985	0	0.375524	0	0.135124	0.226654
iNOA3__ACCAAACGTGCCTTTC	3.56544	5.39673	1.77216	0	0.432411	0.30945	0	0	1.08397
iNOA3__ACCAAACTCCTATTTG	3.71369	4.29222	1.9514	0.804334	0	0.201234	0	0.201234	0.657228
iNOA3__ACCAACACAGCGGATA	5.43596	-3.76507	0	0	0.273351	3.13628	0	0	0
iNOA3__ACCAACACATGAGTAA	1.4919	6.10159	2.2471	0.50261	0	0.157066	0	0.258798	1.38996
iNOA3__ACCAACAGTCATAAAG	1.66408	-2.0398	0	0.462327	0.256848	0	0	0	0
iNOA3__ACCAACATCGGCTGGT	3.06869	-9.05789	0	0.864832	1.56306	0	0	0	0
iNOA3__ACCACAAAGTATAGAC	2.14729	-2.04425	0.558212	1.72781	0.567082	0	0	0	0.956965
iNOA3__ACCACAATCCACACAA	2.62091	4.05888	2.50671	0.498803	0	0.260998	0	0	1.41506
iNOA3__ACCATTTAGTGATAAC	9.02798	-5.85266	1.62748	0.693964	0.0977899	2.95264	0	0.241155	1.21873
iNOA3__ACCATTTGTCGGCTAC	3.33032	-8.48982	0.306909	0	0.733279	0	0	0	0
iNOA3__ACCCAAAAGCGACTTT	-5.0961	-4.70076	0.222818	1.92596	0	0.222818	0.222818	0	0.556825
iNOA3__ACCCAAATCAGGTGTT	-4.42016	-2.23772	0.491491	1.04137	0.114952	0	0	0	0.965786
iNOA3__ACCCAAATCTTGGATG	2.38621	6.55959	2.40139	0.732661	0.0913481	0.205533	0	0.205533	0.930474
iNOA3__ACCCTCACACTCATAG	-2.6532	-0.788813	0.983157	1.44005	0	0.0823454	0	0.0823454	1.27826
iNOA3__ACCCTCAGTGCTCTCT	-15.9473	-4.0385	0.349977	0.394167	0	0.176017	0	0.492708	2.6919
iNOA3__ACCCTCATCCTGTTAT	-4.12203	-2.54257	0.310122	2.14534	0.109663	0.123371	0	0.15265	0.890568
iNOA3__ACCCTTGCAGGGAGAG	-4.06854	-1.54716	0.145232	2.05985	0	0.237852	0	0	1.29599
iNOA3__ACCTACCAGGATTCAA	1.43508	-4.71073	1.38404	0.539438	0.217098	0	0	0.142279	0.485798
iNOA3__ACCTACCCATGTGTCA	8.75694	-6.0607	1.61099	0.640466	0.1048	2.32597	0	0.17685	0.959623
iNOA3__ACCTACCTCTAAGCCA	-2.96117	-1.01427	0.970973	1.26963	0.144615	0.0813459	0	0.355284	0.954257
iNOA3__ACCTACCTCTGGCCTT	2.37803	-1.68793	0.869746	0	0.234349	0	0	0	0.913232
iNOA3__ACCTGAACAAGCCCAC	-3.4152	0.408471	1.02972	1.55379	0.0997961	0.112271	0	0.112271	1.40182
iNOA3__ACCTGAACAGATCATC	-3.80764	-4.287	0.850028	2.32166	0.113783	0.207725	0	0.0797188	1.45457
iNOA3__ACCTGAACATTCAGGT	-4.49906	-3.04003	0.493196	1.48306	0.0768279	0	0	0.0864314	0.36545
iNOA3__ACCTGAATCAAGCTGT	-3.17237	2.53432	1.20303	0.243751	0.0504292	0.0567329	0	0.0567329	0.151288
iNOA3__ACCTGTCAGGCGTTAG	-0.697909	2.82973	1.02174	0.318133	0.151435	0	0	0	0.683387
iNOA3__ACCTGTCCATGGATCT	-2.47235	-2.43319	1.13972	1.13693	0.0681796	0.076702	0	0	0.806349
iNOA3__ACCTGTCGTCGACGCT	4.193	5.13699	1.60109	0.22797	0	0.284963	0	0.284963	0.873869
iNOA3__ACCTGTCTCAAAGAAC	-5.19785	-3.04976	0.375642	0.998439	0	0.111953	0	0.111953	0.453463
iNOA3__ACCTGTCTCGGTGTTA	1.7536	-2.53208	0	0	0	0	0	0	0.682463
iNOA3__ACGATCAAGAATTGCA	-2.00396	1.25765	0.898773	0.864234	0.47532	0	0	0.27649	0.737308
iNOA3__ACGATCAAGTGACACG	-2.84502	2.40873	1.07069	0.667425	0	0	0	0	0.723629
iNOA3__ACGATCAAGTGTTCCA	2.23339	4.27358	1.4612	0.625778	0	0.161471	0	0.161471	0.43059
iNOA3__ACGATCAGTATCTCTT	-3.74053	-1.07226	0.948761	1.51496	0.233183	0.124275	0	0	0.934583
iNOA3__ACGATGTAGAGCCATG	-18.0897	-2.61179	0.526305	2.3772	0.117222	0.263749	0	0	2.31363
iNOA3__ACGATGTCACCACATA	0.632269	1.51837	1.39857	0.654838	0	0.180269	0	0.26996	1.443
iNOA3__ACGCACGAGATCGACG	3.68173	-9.84332	0	0.429387	1.89415	0.157291	0	0	0.419442
iNOA3__ACGCACGGTTGTCTAG	0.293394	3.65595	1.52694	0.751908	0.163894	0	0	0.184381	0
iNOA3__ACGGAAGAGGTCACTT	2.36792	5.95885	1.38206	0.709798	0.102736	0.405742	0	0	0.880237
iNOA3__ACGGGTCAGCTCGTGC	-4.52918	-3.07919	1.1913	1.56619	0	0	0	0.21776	1.32191
iNOA3__ACGGGTCAGTAGGCCA	2.00646	6.0743	1.84262	0.820155	0	0	0	0.117778	0.472869
iNOA3__ACGGGTCGTAACATCC	-3.40376	-0.889029	0.49617	0.881357	0.140509	0	0	0.285149	0.906206
iNOA3__ACGGGTCTCCCGAAAT	-0.34779	2.07409	1.42807	0.543715	0.0654879	0.147348	0	0.0736739	2.04264
iNOA3__ACGGTCGCAGTGCGCT	3.34186	6.69972	1.30535	0.272986	0.19983	0.112405	0	0.224809	0.599491
iNOA3__ACGGTCGGTACTCCCT	-1.07401	-1.00696	0.728708	1.33167	0	0	0	0	1.41414
iNOA3__ACGGTCGGTTCCACGG	1.18813	3.66253	1.02639	0	0	0.130861	0	0	1.43548
iNOA3__ACGGTCGGTTGCATGT	-4.03449	-3.14841	0.666962	2.26645	0.219372	0	0	0.0763444	0.927364
iNOA3__ACGGTCGTCTTGAGCA	3.35296	6.63942	2.0754	0.333861	0	0.208663	0	0.208663	1.11287
iNOA3__ACGGTTACAACAACAA	5.09351	-3.50856	0	0	0.219574	2.52277	0	0	0
iNOA3__ACGGTTACAACCTATG	6.37127	6.5848	0.422235	0	0.464231	0	0	0	1.12596
iNOA3__ACGGTTACAGGAACCA	-0.179872	5.52429	1.37025	0.744112	0.12641	0.589293	0	0.232535	0.379229
iNOA3__ACGTAACAGATAGTGT	2.17343	-2.07316	0.535569	0.983442	0	0	0	0	1.63907
iNOA3__ACGTAACAGGATACGC	10.9437	-5.13481	0.187922	0	0.0835207	2.37534	0	0.240952	0.250562
iNOA3__ACGTAACGTACAGTTC	-15.8696	-3.95991	0.196273	1.02331	0.0872323	0	0	0.250563	2.15682
iNOA3__ACGTACAAGCTGAAAT	-0.151838	6.10423	2.1901	0.886605	0	0.123232	0	0.233538	0.910343
iNOA3__ACGTACACAATCGCCG	-1.44781	-0.0720165	0.45848	1.22163	0	0.0928641	0	0	1.36312
iNOA3__ACGTACATCCACGGGT	-5.79032	-14.3774	0	0	0.141438	0.226908	2.22515	0	0
iNOA3__ACGTACATCGGTTAGT	-2.68916	-1.60519	0.56492	1.07352	0.322862	0.225587	0	0.174673	0.539432
iNOA3__ACGTAGTAGCGATGAC	3.44873	6.31801	1.35237	0.154242	0	0.336236	0	0.239834	0.257071
iNOA3__ACGTAGTAGTGAGTTA	4.34032	4.15052	1.41837	0.197997	0.337731	0.123748	0	0.123748	0.659989
iNOA3__ACGTAGTCACAGCTGC	2.44395	4.5725	2.24529	0.145951	0.0810841	0	0	0.18009	0.946723
iNOA3__ACGTAGTTCCCGAACG	1.74871	1.80849	0.891196	0.958548	0.244502	0.183376	0	0.275065	0
iNOA3__ACGTCCTAGGGTTGCA	-5.01676	-4.23961	0.365477	1.87225	0	0	0	0.0930233	1.01301
iNOA3__ACGTCCTCAATGTTGC	-1.03997	0.498413	0.441762	1.33904	0	0.205069	0	0	1.17803
iNOA3__ACGTCCTTCCACAGCG	-1.32469	2.0366	1.14946	0.611138	0.166452	0.187258	0	0.093629	1.01856
iNOA3__ACTACGAGTCCCTCAT	5.06711	-3.49337	0	0	0.264533	1.95455	0	0	0.7936
iNOA3__ACTATCTTCAGCCTCT	-5.81242	-13.7527	0	0	0.132655	0.654872	1.90202	0.149237	0
iNOA3__ACTATGGGTCGTGGAA	-3.47053	-1.12976	0.927771	1.12645	0.0940512	0.36331	0	0.211615	0.968828
iNOA3__ACTATGGTCAACCTTT	0.886875	2.13843	1.60772	0.62001	0.124907	0.173825	0	0.195335	1.23257
iNOA3__ACTATGGTCCAGTACA	-1.38639	0.282602	1.31832	0.671854	0.185208	0.128371	0	0.311591	0.555625
iNOA3__ACTATGGTCCATCTGC	-18.1169	-2.59568	0.608609	2.20484	0	0	0	0.082707	2.07443
iNOA3__ACTATTCCAAGCACCC	1.02378	4.7642	1.54136	0.541737	0.0948439	0	0	0.213399	1.22156
iNOA3__ACTATTCGTGTTACTG	0.555602	5.90769	2.08868	0.24149	0.172414	0.150931	0	0.0969831	0.661105
iNOA3__ACTATTCTCCGAGATT	3.1909	-9.37868	0	0.42912	1.56192	0	0	0.2682	0
iNOA3__ACTATTCTCTTACTGT	-3.30071	-3.54937	1.15924	1.34414	0.377869	0.161971	0	0.0809856	1.59779
iNOA3__ACTCCGACAAGCGAAC	1.72907	-4.70457	0.325844	0.597463	0.220531	0	0	0.475672	0
iNOA3__ACTCTCGAGAGCCTGA	4.31836	3.40105	2.0678	0	0.28549	0	0	0	1.61415
iNOA3__ACTCTCGAGGACTTCT	3.51778	6.54217	1.38013	0.434405	0.284159	0.227746	0	0.159839	0.426238
iNOA3__ACTCTCGGTCCTACAA	-1.25661	3.52289	2.02904	0.781183	0.230451	0.137027	0	0.137027	0.691651
iNOA3__ACTGATGAGTGGATAT	8.86039	-5.719	0.173015	0	0	3.54281	0	0.173015	0
iNOA3__ACTGCAAGTGGGTCAA	-2.5131	-0.0933251	1.05865	0.674796	0.256832	0.0801631	0	0	0.87606
iNOA3__ACTGTGAAGGCATCAG	2.82816	-8.58396	0	0	1.58655	0	0	0	0
iNOA3__ACTGTGACATGAGATA	1.58667	2.25911	1.55336	0.621824	0.208629	0.0912613	0	0.234708	0.860895
iNOA3__ACTGTGAGTTACCCAA	-4.54673	-3.70197	0.479328	1.60751	0.180299	0	0	0	0.540896
iNOA3__ACTTAGGCAAGTGGAC	3.21723	6.22526	1.71311	0.651082	0.120146	0.333745	0.270329	0.198581	1.20741
iNOA3__ACTTAGGGTTTGGAAA	-1.14944	0.0204019	0.684599	0.617567	0.199061	0	0	0.101349	1.97286
iNOA3__ACTTATCCACACGCCA	-0.290237	4.43399	1.4314	0.962957	0.0698389	0.12644	0	0	0.838501
iNOA3__ACTTATCGTAGGTTTC	-4.54435	-2.67352	0.620465	1.64788	0.158179	0	0	0	1.01776
iNOA3__ACTTCCGGTGGTATGG	-5.38109	-13.5058	0	0	0	0	2.68558	0	0
iNOA3__ACTTCCGTCCTGTACC	-4.63348	-3.42242	0.478109	2.38666	0	0.145915	0	0.0931394	1.04646
iNOA3__ACTTCGCCAAATACAG	-5.73128	-14.4104	0	0.25066	0	0	2.08222	0	0
iNOA3__ACTTTCAGTTGTCAGT	0.804572	3.50659	1.69727	0.264851	0.304628	0.108371	0	0	0.987042
iNOA3__ACTTTGTAGCTCTGTA	-2.68817	0.014366	1.27859	0.328885	0.0700437	0	0	0.205553	0.815278
iNOA3__ACTTTGTAGTATGACA	1.88904	5.83676	1.93316	0.75098	0.0941104	0.54283	0	0.105874	1.50249
iNOA3__ACTTTGTCAACGATCT	0.509298	6.29618	2.23805	0.581316	0.17077	0.192116	0	0.357248	0.512311
iNOA3__ACTTTGTCAATCGAAA	-1.86905	-0.720561	1.26047	0.303612	0.270348	0.0978615	0	0.152071	1.16923
iNOA3__AGAAATGCACTGGACC	-2.63867	-2.50251	0.613178	1.69137	0.135895	0.0764407	0	0	1.13229
iNOA3__AGAAATGCAGTTCTAG	4.08823	4.83315	1.93857	0.272726	0.151514	0.239996	0	0.22455	1.01454
iNOA3__AGAACAAAGATCGCTT	-4.38031	-3.40706	0.491967	1.59244	0.177269	0.126394	0	0	0.728506
iNOA3__AGAACAAAGTTACTCG	2.06098	6.95417	2.00284	0.706905	0.146268	0.164551	0	0.397755	0.621877
iNOA3__AGAACAACATCCTCAC	1.77821	3.4923	1.11775	0.153931	0.085517	0	0	0.0962066	0.576396
iNOA3__AGAACAATCCGATGTA	4.01742	3.37209	1.81294	0.572658	0.265353	0.179218	0	0	0.318143
iNOA3__AGAACCTAGGTATTGA	-16.4747	-3.59654	0.65548	1.1034	0	0.100404	0	0	3.85636
iNOA3__AGAACCTGTATCTTCT	-3.07778	-1.95934	0.542566	0.584737	0.139442	0.235309	0	0.204696	0.545856
iNOA3__AGAACCTGTCGAACGA	3.29477	-9.59432	0	0.429053	1.62931	0	0	0.19535	0.520933
iNOA3__AGAACGTCAGCAATTC	1.70243	-4.93239	0.867717	0.66077	0	0	0	0	0
iNOA3__AGAAGCGCACGTAACT	3.27665	6.05405	1.41718	0.514384	0	0.160745	0	0.199347	1.05188
iNOA3__AGAAGCGTCACTTGTT	3.95613	4.38913	1.55751	0.716926	0	0.119661	0	0	0.987087
iNOA3__AGAAGCGTCGGTCATA	-16.1581	-3.77074	0.706436	1.51018	0.384746	0.247895	0	0.123948	3.9399
iNOA3__AGAAGTACAAAGACTA	-4.99969	-4.90314	0.124498	2.18123	0.390513	0	0.124498	0.260199	1.16169
iNOA3__AGAAGTACAGGAATAT	-5.68235	-14.4038	0.168187	0.2691	0	0.168187	1.93912	0	0
iNOA3__AGACAAAGTAGAGATT	3.52015	-9.89534	0.165431	0.497404	1.89243	0	0	0	0.624584
iNOA3__AGACAAAGTCAGACTT	-1.55402	-0.803021	0.347077	1.28962	0.172179	0.155631	0	0.100617	0.415016
iNOA3__AGACAAAGTCGTACAT	4.47568	5.07902	1.55482	0.307951	0.0886695	0.0997532	0	0.154518	1.09404
iNOA3__AGACAAAGTTACGATC	-3.8582	0.263336	0.724757	1.39803	0.214152	0.080307	0	0	0.723169
iNOA3__AGACAAATCATGCCGG	-2.63765	0.317566	1.32789	1.21738	0.203668	0.177714	0	0.088857	1.22953
iNOA3__AGACACTAGCGAAACC	-2.86871	0.0881835	1.04185	1.02271	0.534108	0.132549	0	0.162837	1.1062
iNOA3__AGACACTAGGATGCGT	-4.06879	-3.20124	0.528416	2.12745	0	0.0854119	0	0	0.989358
iNOA3__AGACACTGTAGTGGCA	-0.82269	3.43511	1.49149	0.218754	0.198143	0	0	0.172379	0.229839
iNOA3__AGACACTGTCAGTCTA	2.06554	3.87559	2.23613	0.468789	0.0712088	0.16022	0	0	0.427253
iNOA3__AGACACTGTGTATTGC	6.31701	-5.40999	0	0.366495	0	2.96338	0	0	0
iNOA3__AGACACTGTTGTAGCT	4.16626	5.8869	2.21406	0.483611	0.268673	0.494284	0	0.120974	1.11555
iNOA3__AGACACTTCCCTTCCC	3.17683	6.45105	1.73754	0.764707	0.12694	0	0	0.0907765	0.909385
iNOA3__AGACACTTCCTTGAAG	1.80584	-3.06114	0	0	0.486651	0	0	0	0
iNOA3__AGACACTTCTACTGAG	-18.0348	-2.6801	0.438792	2.60875	0	0	0	0.257763	2.64465
iNOA3__AGACAGGAGTTCCATG	-1.66703	2.828	1.87666	0.443348	0.0660854	0.0743461	0	0.194992	0.862379
iNOA3__AGACAGGCAAATGCGG	-2.55892	-3.43378	0.358	1.65358	0	0.186745	0	0	1.42524
iNOA3__AGACAGGCAGCTATTG	2.91172	4.41337	1.7598	0.450461	0.158638	0.356936	0	0.178468	0.237958
iNOA3__AGACAGGTCAAGGTGG	0.332048	1.27963	1.41874	0.568254	0.0792012	0	0	0.0891014	0.784509
iNOA3__AGACCATAGGGCCCTT	0.831313	4.51752	1.27931	0.271006	0.0990396	0	0	0.222839	0.748795
iNOA3__AGACCATCAACGAGGT	7.46486	-5.8026	0.182877	0	0.162557	3.20466	0	0	0.487671
iNOA3__AGACCATCATGGCTGC	-2.82657	-2.40087	0.891841	1.31886	0.0753916	0.169631	0.169631	0	1.25234
iNOA3__AGACCCGGTGCTATTG	-3.75741	-3.82896	0.64053	1.82744	0.166048	0.280205	0	0	1.40486
iNOA3__AGACCCGTCCATCAGA	2.26497	4.90364	2.17282	0.625403	0.210001	0	0	0	1.14341
iNOA3__AGACTCAAGCGAGTAC	2.43811	6.38188	2.29768	0	0	0	0	0.116189	1.24089
iNOA3__AGACTCACAATTCACG	-3.87007	-2.84453	0.531257	1.61397	0.156557	0.132958	0	0.0664792	1.59029
iNOA3__AGACTCATCGCTGTTC	-3.96815	-1.8144	0.441985	1.59225	0.0787505	0	0	0	0.657506
iNOA3__AGACTCATCTTCACAT	-0.199167	5.53028	1.40543	0.394523	0	0.192803	0	0.150175	0.500406
iNOA3__AGAGAATCAACCCTAA	0.726813	4.56241	2.05276	0.653628	0	0.127288	0	0.158383	0.935916
iNOA3__AGAGAATCAGATTAAG	-0.163174	2.66385	1.91477	0.659103	0.144659	0.0609692	0	0.238655	0.870264
iNOA3__AGAGAATGTTGTGGCC	3.02576	5.74153	2.28856	0.539915	0	0.200602	0	0	1.80194
iNOA3__AGAGAATTCTCCTGAC	2.49703	5.86625	2.03821	0.424359	0.235755	0.2091	0	0.512919	0.531383
iNOA3__AGAGAGCGTCTCTCCA	-1.83629	3.58654	2.13618	0.327375	0	0.3448	0	0	0.747684
iNOA3__AGAGAGCTCTCTGAGA	1.84033	5.11502	2.1597	0	0.0845538	0.243632	0	0.095123	1.1296
iNOA3__AGAGCAGAGAGTTCGG	3.11772	5.489	2.02877	0.514525	0	0.129658	0	0	0.985229
iNOA3__AGAGCAGCACCAAATC	3.01218	-8.60457	0	0.533637	1.28035	0	0	0	0
iNOA3__AGAGCAGCACGGTGCT	-0.043245	2.10643	1.62267	0.518429	0.0805985	0.0906734	0	0.181347	0.94407
iNOA3__AGAGCAGTCCCTGGTT	-1.37532	-0.373175	0.55203	0.588978	0.3471	0	0	0.169763	0.91005
iNOA3__AGAGCCCCACTTGGGC	0.779304	1.78978	1.79102	0.464503	0.113599	0	0	0.269223	0.976328
iNOA3__AGAGCCCCAGTCGGTC	-3.08185	-3.63735	0.507309	2.18349	0	0	0.160699	0.0803497	1.22012
iNOA3__AGAGCCCTCTGGTTGA	8.18312	-5.79706	0.361308	0	0.181278	3.53542	0	0.305907	0.271917
iNOA3__AGATAGACACAATTCG	-4.21937	-2.30875	1.03909	1.70346	0.207076	0	0	0.0759997	1.48883
iNOA3__AGATAGACATCATCCC	3.31133	6.99173	1.7453	0	0.326571	0.131585	0	0.131585	0.711834
iNOA3__AGATAGATCCTGTACC	2.90646	-8.85078	0.208576	0.452552	1.48741	0.208576	0	0	1.11241
iNOA3__AGATCCATCACGACTA	-3.2414	-2.41036	0.977756	1.4869	0	0.0843814	0	0.0843814	1.22653
iNOA3__AGATCCATCTAGCCTC	-17.979	-2.72753	0.399412	1.84113	0.085077	0	0	0.0957116	2.1976
iNOA3__AGATCGTCACTGGCCA	3.26342	4.46353	2.04031	0.304133	0	0.152364	0	0	1.15115
iNOA3__AGATCGTCAGGTGGAT	-1.86555	3.41093	1.28239	0.602854	0.0985612	0.237984	0	0.168701	0
iNOA3__AGATGAAAGCTCCCTT	-1.59302	3.44619	1.31857	0.171497	0.352559	0.405917	0	0.256543	0.285828
iNOA3__AGATGAAGTCGAAGCA	1.8208	5.80599	1.36747	0.277161	0	0.114488	0	0.287713	1.25916
iNOA3__AGATGAATCCACTAGA	4.95997	-3.40756	0	0	0	2.4035	0	0	0
iNOA3__AGATGCTAGAGCTTTC	-1.56273	0.279933	1.59701	0.520598	0.189847	0.213578	0	0.0822051	1.18949
iNOA3__AGATGCTCATGGGAAC	1.28532	6.21005	2.30675	0.336065	0.082004	0	0	0.184509	1.33954
iNOA3__AGATGCTTCTTGCAAG	-3.60007	0.29884	0.918056	1.11469	0.177324	0.292202	0	0.0997448	1.16682
iNOA3__AGCAGTGGTATCAACG	1.8559	-3.68359	1.65719	1.5909	0.589221	0.662874	0	0.994311	1.76766
iNOA3__AGCATCAAGGTTGACG	7.28492	-5.80009	0.154096	0	0	3.24332	0	0.154096	0.410924
iNOA3__AGCATCAAGTACAGAT	-16.0058	-4.10515	0.357883	1.00732	0.0798965	0	0	0.283257	2.78784
iNOA3__AGCATCACACTCCCTA	3.92206	6.5122	1.0188	0	0.100563	0	0	0	0.759106
iNOA3__AGCCAATAGCCTGCCA	-5.42135	-4.19163	0.528003	1.95626	0	0	0	0	0.867949
iNOA3__AGCCAATGTCTAGGCC	3.79017	6.42706	1.19545	0.669965	0.393775	0	0	0.127098	0.613139
iNOA3__AGCCAATTCATAGCAC	-5.57177	-13.5113	0.186032	0	0.165362	0.186032	2.07513	0.186032	0
iNOA3__AGCCAATTCTGAACGT	2.32972	3.7597	1.9754	0.138669	0	0.13736	0	0.0866684	0.902879
iNOA3__AGCCACGAGGAGTATT	0.309311	6.07602	1.93547	0.150006	0.0833369	0.0937541	0	0.240474	1.61776
iNOA3__AGCCACGAGGTGTGAC	-0.878243	2.25372	1.97676	0.554948	0.204998	0	0	0.444598	1.21638
iNOA3__AGCCACGGTCTCACGG	0.52615	1.6278	1.27457	0.509031	0.159077	0.0894807	0	0.0894807	0.916671
iNOA3__AGCCACGTCGGACGTC	-16.3915	-3.63987	0.397956	1.29551	0	0.100175	0	0.293246	3.29426
iNOA3__AGCCAGCAGCAGGTCA	-0.497329	4.30311	1.43853	0.855129	0	0	0	0.100702	0.26854
iNOA3__AGCCAGCAGGCATTTC	-4.0547	-1.669	0.690261	2.00104	0	0	0	0	1.04688
iNOA3__AGCCAGCAGGTGCGAT	-1.35064	-1.00726	0.533283	0.811575	0	0.0740423	0	0.148085	1.64367
iNOA3__AGCCAGCCATACCATG	1.89689	5.13953	1.8092	0.358351	0	0	0	0	0.752197
iNOA3__AGCCAGCTCATGACAC	-0.160293	4.86822	1.38979	0.677535	0.0718427	0.129504	0	0.272555	0.88102
iNOA3__AGCGATTAGGGTTAGC	-3.86021	-1.43135	0.336925	1.43858	0.150346	0.301433	0	0.0838934	0.841316
iNOA3__AGCGATTGTGTGTACT	0.253898	5.50176	1.72071	0.446981	0.138349	0.0751612	0	0.272092	0.20043
iNOA3__AGCGATTTCAACACCA	-3.37541	-0.969547	0.746624	1.55988	0.0680288	0	0	0.153065	0.891693
iNOA3__AGCGCCAGTCGTGATT	-3.31997	0.710554	1.31036	1.19996	0.136242	0.153273	0	0.388669	0.672166
iNOA3__AGCGCCATCTGTTCAT	2.81162	3.90954	1.78154	0.340635	0.214453	0	0	0.0940943	0.960166
iNOA3__AGCGCTGCAAGGGTCA	2.96443	6.73559	2.39801	0.53536	0	0.10977	0	0.27707	0.996928
iNOA3__AGCGTATAGTGTAGTA	2.78962	5.68164	2.5122	0.87859	0.0952412	0.366883	0	0.107146	1.43395
iNOA3__AGCGTATCAAGTTGGG	-2.71787	-1.90709	0.254232	1.69773	0.150656	0.0847439	0	0	0.680455
iNOA3__AGCTACACATGGCTAT	-2.47448	0.312168	1.07636	1.58123	0.0847975	0.190794	0	0.0953972	0.651372
iNOA3__AGCTACAGTATCGAAA	-0.373875	3.4835	1.64828	0.552743	0	0.369426	0	0.224632	1.11558
iNOA3__AGCTACAGTGAGTAAT	8.38457	-5.61685	0	0	0	3.14018	0	0.138487	0
iNOA3__AGCTACATCGCGTCGA	-1.75331	-1.51031	0.900597	0.805354	0	0.130249	0	0.395374	0.5137
iNOA3__AGCTCAAAGCCTCAGC	1.05209	5.21173	1.35614	0.77239	0.301953	0.113232	0	0.113232	1.34372
iNOA3__AGCTCAACAGAACGCA	-1.0705	4.41286	1.98203	0.215826	0.150794	0	0	0.340187	0.888383
iNOA3__AGCTCAAGTCATAACC	-1.36291	-1.02231	1.20227	1.227	0.0792602	0.0891677	0	0.444557	1.35862
iNOA3__AGCTTCCAGAAGCCTG	3.23461	4.50998	1.83252	0.144279	0.126234	0.142013	0	0	0.991505
iNOA3__AGCTTCCAGCACACAG	1.49749	1.62422	1.23453	0.491223	0.176905	0.220825	0	0	1.30502
iNOA3__AGCTTCCCATAGAAAC	3.53923	6.79901	1.94502	0.204285	0	0.127678	0	0.127678	0.505357
iNOA3__AGGAAATCAAGTTGGG	1.86424	-3.04107	0	0.445828	0.495365	0	0	0.358372	0
iNOA3__AGGAAATCACGACCTG	10.9595	-17.2029	0.331493	0.414295	0.142339	1.12811	0	1.9978	0.550724
iNOA3__AGGAAATCACGCCCTG	11.452	-16.6176	0.269458	0	0.239518	0.877478	0	1.84778	0.718553
iNOA3__AGGAAATGTAGCTGCC	-4.9861	-4.30438	0.181049	1.78739	0.163327	0	0	0	0.928253
iNOA3__AGGAAATGTAGTTCCA	3.20239	5.21403	2.08921	0.936241	0	0.196722	0	0.133623	1.35506
iNOA3__AGGAATAAGGGCCCTT	-16.3061	-3.76904	0.566339	1.56494	0.152974	0	0	0.172096	3.5868
iNOA3__AGGAATACACTGTTCC	-1.74603	-0.0684906	1.83956	0.358375	0.0770219	0	0	0.173296	0.828347
iNOA3__AGGAATAGTATCATGC	-0.12753	1.71651	1.91326	0.632511	0	0.357719	0	0.0898364	1.94602
iNOA3__AGGACGAAGCCTCTGG	-3.95465	-1.69668	0.858868	1.60734	0.151843	0	0	0.0854119	1.561
iNOA3__AGGACGAAGGAGGGTG	3.78784	4.94663	1.81288	0.189618	0.105343	0.455506	0	0.237023	0.791327
iNOA3__AGGACGACACATATGC	2.6871	4.18888	1.95562	0.75819	0.299694	0.136713	0	0.136713	0.797065
iNOA3__AGGACGACACTGAGGA	-2.54138	-2.43427	1.34773	0.540556	0.0945781	0	0	0	1.35929
iNOA3__AGGACGACATGACGAG	1.50406	5.77494	1.50022	0.648158	0.223921	0.306375	0	0	1.05784
iNOA3__AGGACGATCTCTAGGA	-3.88659	-1.94698	0.446166	1.33878	0.178846	0.153921	0	0.0769603	1.38239
iNOA3__AGGACTTAGAAACTAC	-4.67387	-2.72008	0.305784	0.515415	0.180848	0.155822	0	0.125542	1.58339
iNOA3__AGGACTTAGATTGACA	0.0521824	3.15703	1.14459	0.683522	0.309689	0.0871654	0	0.261234	1.01908
iNOA3__AGGACTTAGGTTCAGG	1.27284	4.96504	1.3223	0.533995	0.097273	0.109432	0	0.109432	1.02863
iNOA3__AGGACTTGTAACTTCG	-7.80094	-11.7704	0.562093	0	0	0.295397	0	0.864618	0.912255
iNOA3__AGGACTTTCCTTCAGC	-1.82833	-1.20903	1.12902	0.76591	0.238651	0.0894941	0	0	1.09712
iNOA3__AGGACTTTCTGTAAGC	-3.0625	2.63583	1.2909	0.92339	0.17628	0.593723	0	0	0.627793
iNOA3__AGGAGGTAGGGACACT	-3.95516	-2.67872	0.351253	1.66631	0.0740612	0.0833188	0	0.254053	1.06061
iNOA3__AGGAGGTGTGGTTTGT	-5.26628	-2.16406	0.900968	0.462284	0.128412	0.0920342	0	0.144464	0.385237
iNOA3__AGGAGGTTCGCTAATG	3.49047	3.25024	1.73032	0.704237	0.0813198	0.0914848	0	0.0914848	0.618501
iNOA3__AGGATAAAGCTGCCTG	0.91559	4.04596	1.12323	0.60657	0.0783511	0.088145	0	0.088145	0.468087
iNOA3__AGGATAAAGTAAACGT	1.1343	-2.28031	0	1.6388	0	0	0	0	0.957576
iNOA3__AGGATAACAGATACCT	1.05553	3.62269	1.29449	0.532228	0.153444	0	0	0.130063	1.00217
iNOA3__AGGATAAGTGGCTTAT	0.442736	5.50284	1.4386	0.422582	0.124051	0.0883202	0	0.0883202	0.372153
iNOA3__AGGATAATCGATTTCT	-3.92356	-1.52773	0.506706	1.57531	0	0	0	0	0.78267
iNOA3__AGGATCTAGCTGAGTG	3.1754	-8.2688	0	0.732336	0.987558	0	0	0	0
iNOA3__AGGATCTGTTCGGTTA	-3.77064	-1.88419	0.315618	1.67128	0.204231	0	0	0	0.761048
iNOA3__AGGATCTGTTCTCCAC	2.81847	4.3561	1.2479	0.547913	0	0.139119	0	0.480364	0.913188
iNOA3__AGGATCTTCCTATTTG	0.568712	5.39413	1.88995	0.167547	0.456582	0	0	0.209434	1.38183
iNOA3__AGGATCTTCGTAACCA	-1.04681	2.83946	1.69795	0.913444	0.0770886	0.173449	0	0.173449	1.24662
iNOA3__AGGCATTCACTGCGAC	-3.72208	-2.44659	0.602365	1.68682	0	0	0	0	1.45858
iNOA3__AGGCATTGTCCTCCTA	-17.7361	-2.93319	0.572993	2.13209	0	0.20573	0	0	3.14969
iNOA3__AGGCATTTCGACCCAG	-5.44855	-13.6145	0.188287	0	0.439028	0	0.753149	0	0
iNOA3__AGGCCACAGACTTCCA	3.35148	3.11454	1.78837	0.474718	0.0979827	0	0	0.215638	0.992395
iNOA3__AGGCCACCAAGCAATA	-2.41584	-0.994061	0.497965	0.721835	0.248838	0.0933142	0	0.0933142	0.248838
iNOA3__AGGCCACGTCTTACTT	8.45658	-5.93475	0.12293	0.196688	0	3.52756	0	0.12293	0
iNOA3__AGGCCACTCTTGATTC	-1.63639	0.708938	1.02739	0.46645	0	0	0	0	0.970532
iNOA3__AGGCTGCAGATGGTAT	-5.78472	-14.2948	1.72907	0.503103	0.0689216	0.0775368	0.735534	0.0775368	0.496727
iNOA3__AGGCTGCCAAACCGGA	-2.11599	-1.7836	1.27961	1.30824	0	0	0	0.0922402	1.55586
iNOA3__AGGCTGCTCGTTAGAC	-5.53828	-13.5968	0	0	0.326195	0.183485	2.34118	0	0
iNOA3__AGGGAGTGTAGCTAAA	1.07947	5.04646	2.55994	0.69726	0.165391	0.124861	0	0.435787	0.829136
iNOA3__AGGGAGTTCTGGTGGC	3.71977	5.15368	2.1507	0.181031	0	0	0	0	1.12636
iNOA3__AGGGCCTCACAAGGTG	-0.00900361	6.13199	1.95508	0.272834	0.099848	0.28285	0	0.336987	0.640195
iNOA3__AGGGCCTGTTGCGTAT	2.87793	7.08037	2.04687	0.342819	0.102573	0	0	0.115394	1.03632
iNOA3__AGGGCCTTCGGTCACG	3.75381	6.39099	1.00406	0	0	0	0	0.264441	0.705175
iNOA3__AGGGCTCAGTTGAATG	-2.52599	1.38	1.1716	0.745697	0.08292	0.18657	0	0.512349	0.564382
iNOA3__AGGGCTCGTTGTCTAG	-1.41836	1.69119	1.52364	0.562524	0	0.132673	0	0.218125	1.35471
iNOA3__AGGGCTCTCCCTGGTT	10.73	-5.28393	0.226334	0	0.0782821	2.34762	0	0.0880673	0
iNOA3__AGGGCTCTCGCAATGT	3.35398	-8.75039	0	0.447763	1.81922	0.279852	0	0	0.959067
iNOA3__AGGGCTCTCTGAGTCA	-4.08872	-2.54456	0.505478	1.7201	0.209465	0.0916671	0	0	0.726442
iNOA3__AGGGTCCGTAGCGAGT	-4.08833	-1.85592	0.62468	1.97026	0	0.0719765	0	0.0719765	1.17178
iNOA3__AGGGTCCGTTAGGCTT	1.57723	-2.65476	0	0.352715	0	0	0	0	0.587858
iNOA3__AGGGTGAAGTACAACA	1.471	-4.73849	0.879781	0.50492	0.34832	0.0405195	0	0.11159	0.917418
iNOA3__AGGGTGAGTCAAGGCA	-1.18896	1.66844	1.37125	0.434795	0.146068	0	0	0.10742	1.36981
iNOA3__AGGGTTTAGCTTCTAG	-1.15495	1.74614	1.19074	0.452194	0.119697	0.0846485	0	0.13466	0.753656
iNOA3__AGGGTTTAGTTGGCTT	0.791553	2.24773	1.72062	0.520226	0.180068	0.101288	0	0	1.23211
iNOA3__AGGGTTTGTAGCTGTT	-1.27019	0.683765	1.18365	1.41079	0.0795146	0.089454	0	0.178908	1.08231
iNOA3__AGGGTTTTCACCTCGT	0.210458	3.2446	1.93446	0.292043	0.165117	0	0	0	0.874932
iNOA3__AGGTAGGAGCAGGCAT	-4.75557	-4.75186	0.265997	2.30713	0.121796	0.0505605	0	0.13702	1.0581
iNOA3__AGGTAGGTCATCGCAA	5.39422	-3.7158	0.548242	0.438594	0	3.53275	0	0	0.73099
iNOA3__AGGTAGGTCTTTGGAG	-3.51242	-3.2347	0.685329	1.49424	0.158261	0	0	0.089022	0.982393
iNOA3__AGGTCATAGCGAGTAC	4.06524	6.57603	1.71142	0.193437	0	0.302087	0	0	1.22118
iNOA3__AGGTCTAAGCCTGAAG	3.40372	-8.72535	0	0.606633	1.46347	0.506629	0	0	0
iNOA3__AGGTCTAAGGCTTAAA	-2.40163	-1.72237	0.959784	0.959076	0.187192	0	0	0.157578	0
iNOA3__AGGTCTAAGGTCATAA	-4.15557	-3.38938	0.459469	1.92071	0.254738	0	0	0	0.887336
iNOA3__AGGTGTTAGATGCTGG	2.50599	4.01164	1.6153	0.461885	0.102148	0.403595	0	0.114916	0.306444
iNOA3__AGGTGTTAGCTTACGT	0.483498	3.65854	2.05385	0.169034	0.0939078	0.162072	0	0.200807	1.05906
iNOA3__AGGTGTTCATAAGCGG	3.14962	-9.26906	0	0.63411	1.57297	0	0	0	0.572113
iNOA3__AGGTGTTGTAGTCGGA	2.17435	6.37149	2.25015	0.409556	0.189426	0.213104	0	0	1.16047
iNOA3__AGGTTACAGACTCAAA	2.7672	4.2517	1.79808	0.16914	0.0939668	0	0	0.105713	1.68655
iNOA3__AGGTTACCAACGACAG	-5.72971	-14.469	0	0	0	0	1.57638	0.177281	0
iNOA3__AGGTTACGTAACGTTC	-1.6013	0.419289	1.28331	1.47696	0.0848416	0.179059	0	0.0477234	1.38607
iNOA3__AGGTTACTCGATTGGT	-4.11188	-4.166	0	2.24751	0	0.194904	0	0	0.71376
iNOA3__AGGTTACTCGCATAGT	-1.70866	2.11285	1.3787	0.698203	0.0862002	0	0	0.0969752	0.661056
iNOA3__AGGTTGTCACCATAAC	-0.151158	6.08082	2.47075	0.505639	0.204446	0	0	0.490899	0.339078
iNOA3__AGGTTGTCACCTGATA	8.86525	-5.34829	0.100951	0.161522	0.0897346	3.13699	0	0.302854	0
iNOA3__AGGTTGTGTCGTCAGC	0.925605	3.95898	1.88479	0.305858	0.175714	0.197678	0	0	0.408897
iNOA3__AGGTTGTTCCATCACC	-2.40669	-1.92391	0.608229	1.37071	0.0779388	0.0876812	0	0	0.540896
iNOA3__AGGTTGTTCGAGAAGC	-2.90481	-2.74095	0.179895	1.94571	0	0.0910876	0.182175	0	0.966374
iNOA3__AGGTTGTTCTCGTGGG	-2.1981	-1.40053	0.331503	1.22913	0	0.116177	0	0.116177	0.574203
iNOA3__AGTAACCCACGTGAGA	4.13872	4.70248	1.76041	0.191576	0.302103	0	0	0	0.987563
iNOA3__AGTAACCCATGAATCC	2.7716	6.56336	2.24608	0.804188	0.154556	0	0	0.115007	1.27969
iNOA3__AGTAACCGTAACATCC	-0.599835	5.35605	1.64551	0.492617	0.109774	0	0	0.123496	0.821028
iNOA3__AGTAACCGTGTCCGGT	6.46245	-5.59567	0.810485	0	0.14936	2.5466	0	0.482147	0.89616
iNOA3__AGTACCAGTGAGTTGG	-1.17457	0.759832	1.41603	1.10615	0.144071	0.127416	0	0.0792848	1.07649
iNOA3__AGTACCAGTTAACCTG	0.470105	3.58377	1.07708	0.460828	0.163001	0	0	0.0916882	0.384023
iNOA3__AGTACCATCCACAGCG	-2.89926	0.692455	1.43126	1.11502	0.0648274	0.0729308	0	0.118687	1.10213
iNOA3__AGTACTGCATTCGATG	-4.53033	-1.29145	0.72279	1.88003	0.284531	0	0	0.0791291	0.941556
iNOA3__AGTACTGGTTCAAGGG	-0.374055	3.33838	1.42001	0.417725	0	0.158347	0	0	0.696208
iNOA3__AGTAGCTAGATGGCAC	-1.91038	-2.21362	1.01222	1.37756	0.250726	0.141034	0	0	1.99566
iNOA3__AGTAGCTAGTGTACCT	-3.60088	-3.75541	0.953711	1.89739	0.082042	0.237107	0	0.0922972	1.42915
iNOA3__AGTAGCTAGTTCGCAT	3.7555	2.99025	1.61511	0.6302	0.115213	0.259228	0	0.191866	1.38516
iNOA3__AGTAGCTCACGCGGTT	0.362769	1.42821	1.22972	0.537726	0.0851249	0.191531	0	0.238823	1.20837
iNOA3__AGTAGCTTCGGCTTCT	3.74278	4.86268	1.55158	0.360514	0.181811	0	0	0.157755	0.420679
iNOA3__AGTAGTCAGCTGACCC	-4.36214	-3.41745	0.464605	1.74917	0.127288	0	0	0.116837	1.1848
iNOA3__AGTAGTCAGGTGCCTC	0.204081	3.22133	2.02349	0.878766	0.0762032	0.171457	0	0.257186	0.895515
iNOA3__AGTCAACTCCTTGGAA	0.482792	4.82202	2.02993	0.251395	0.320599	0.101776	0	0.258898	0.93343
iNOA3__AGTCACAAGAAACTAC	-2.30517	-0.458737	1.05342	1.03439	0.116917	0.0823229	0	0.263064	0.848163
iNOA3__AGTCACAAGATCGCTT	-0.182996	6.03187	1.47876	0.614996	0.25356	0.309511	0	0.243545	0.495319
iNOA3__AGTCACAAGCTCCGAC	-1.83975	-0.455166	1.39764	0.904503	0	0	0	0.293974	1.5484
iNOA3__AGTCACAAGGTCACAG	11.0204	-17.1554	0.366204	0.347464	0.0301843	0.514806	0	2.01037	0.403979
iNOA3__AGTCACATCTTACCGC	-3.45952	-0.64867	0.939503	1.46847	0.097464	0.0664792	0	0.208152	1.27384
iNOA3__AGTCATGAGACGAAGA	-3.48564	-3.31343	0.305161	2.11184	0.127235	0	0	0.0715699	1.07238
iNOA3__AGTCATGGTCTCGGGT	-0.635296	5.78551	0.701078	0.473665	0.127524	0	0	0.326016	0.938601
iNOA3__AGTCATGTCTATTTCG	-3.97446	-4.28376	0.444839	2.15742	0	0	0	0.132042	1.46281
iNOA3__AGTCTCCAGATTGCGG	3.74002	5.30018	2.01041	0.166366	0	0.103979	0	0.103979	1.00163
iNOA3__AGTCTCCGTCATAAAG	0.714512	6.27241	2.21064	0.18412	0.102289	0	0	0.2683	0.927787
iNOA3__AGTCTCCGTTAATCGC	0.129263	3.37472	1.73701	0.848502	0.08711	0.189955	0	0.195997	1.07332
iNOA3__AGTGACTAGCTGACAG	1.55237	2.02784	1.05489	0.324372	0	0	0.202733	0.22397	0.835175
iNOA3__AGTGACTTCGTTCCCA	-3.72915	-0.0201411	0.78662	1.2113	0.0825587	0.0928786	0	0	0.63587
iNOA3__AGTGATCAGTGATAGT	2.69148	3.72605	1.87861	0.175042	0.0589386	0.175707	0	0.132612	0.678061
iNOA3__AGTGATCCACTCTAGA	-2.02767	-0.410973	1.06736	1.09139	0.079485	0	0	0.178841	1.0214
iNOA3__AGTGCCGAGTGTAGTA	1.71548	4.60228	1.48026	0.309865	0	0.155598	0	0	0.268244
iNOA3__AGTGCCGCACTCCTGT	-0.679859	2.1834	0.908508	0.652546	0.160021	0.178306	0	0.268318	0.378128
iNOA3__AGTGTTGGTGTCACAT	-3.33813	0.726837	1.39204	1.1948	0.169827	0.0987649	0	0	1.05124
iNOA3__AGTGTTGTCCTTATCA	-3.90004	-4.47912	0.691203	1.92328	0.16116	0	0	0	0.81849
iNOA3__AGTTAGCAGTGAATAC	-5.79442	-14.1928	1.28202	0.190535	0.0529263	0.0595421	0.937629	0.234407	0.612703
iNOA3__AGTTAGCCATGCCGGT	-3.5134	-1.34503	0.790409	2.1294	0.177443	0	0	0	0.965502
iNOA3__AGTTAGCGTGCGACAA	11.0862	-17.0788	0.210067	0.311392	0.215525	0.654631	0	1.82537	0.323288
iNOA3__AGTTCCCAGCAAATGT	-0.36438	5.9334	2.05088	0.185569	0	0.231961	0	0	0.309282
iNOA3__AGTTCCCCAATGTCTG	-1.07562	2.66258	1.64711	0.650871	0	0.194617	0	0.151354	0.907508
iNOA3__AGTTCCCCACGCTGTG	1.14061	6.68551	1.71153	0.15067	0	0.0941686	0	0.0941686	0.251116
iNOA3__AGTTCCCCAGGCTATT	0.665237	3.07577	1.32152	0.454803	0.151596	0.220768	0	0.221677	0.588715
iNOA3__AGTTCCCGTGAGTCAG	2.7426	5.45034	2.01664	0.754965	0.322603	0.214449	0	0	0.686411
iNOA3__AGTTCCCTCGCTGACG	-0.0845045	2.55391	1.6934	0.67651	0.0783527	0.186051	0	0.102375	0.57621
iNOA3__AGTTCCCTCGCTTGAA	-5.64424	-13.3582	0.168979	0.270367	0	0.407283	2.08376	0.168979	0
iNOA3__AGTTCGACAATTCTCT	8.01327	-5.94293	0.138623	0	0.123221	3.61446	0	0.138623	0
iNOA3__AGTTCGATCCGTTTCG	2.63757	7.03195	1.68634	0.727014	0	0.227192	0	0.17211	0.302922
iNOA3__AGTTCGATCTGCGTCT	2.64908	3.84781	2.08928	0.48181	0.261772	0.117344	0	0.0719637	1.0228
iNOA3__ATACCGAAGACTCTTG	-18.0587	-2.64997	0.51545	2.22686	0	0	0	0.239408	2.62802
iNOA3__ATACCGAGTGGCTTAT	3.16671	5.64107	1.89666	0.193396	0.107442	0	0	0	1.2636
iNOA3__ATACCGATCGAGAATA	-1.26373	-0.908192	0.765937	0.815689	0.0784203	0	0	0.176446	1.39568
iNOA3__ATACCGATCGCCAACG	1.98808	-3.07368	0	0	0	1.00743	0	0	0
iNOA3__ATACCTTAGCGTATAA	3.46307	6.47416	1.26173	0.351439	0	0.0985027	0	0.197005	1.15689
iNOA3__ATACCTTAGGTAGGCT	-3.32273	-2.32596	0.862726	1.47051	0.173376	0.151633	0	0.189272	0.904362
iNOA3__ATACCTTAGTGTGTTC	-17.9997	-2.70303	1.31269	2.10565	0.199967	0.106152	0	0.209026	2.53323
iNOA3__ATACCTTGTAGCACGA	-3.18399	2.43085	0.9146	0.592663	0.203579	0	0	0.23109	0.239205
iNOA3__ATACCTTGTCACTAGT	-0.453405	1.65148	1.26129	0.989428	0.222368	0	0	0.13739	0.997098
iNOA3__ATACCTTTCCGGACGT	-1.59239	1.46756	0.802541	1.20718	0.146157	0	0	0.240699	1.22041
iNOA3__ATAGACCCAACCAATC	-2.12269	-0.572475	1.20804	0.483767	0.195394	0	0	0.084169	1.46654
iNOA3__ATAGACCGTAGCTTGT	-2.91981	-1.23421	0.508096	1.69445	0	0	0	0.13331	1.71748
iNOA3__ATAGAGAAGCTTTCTT	-1.83413	3.00036	1.08169	0.598557	0.176095	0	0	0.351721	0.409637
iNOA3__ATAGAGAGTAAGTAGT	-4.4645	-1.61382	0.356171	1.6409	0.0824305	0.185469	0	0.182315	1.10876
iNOA3__ATAGAGATCCCATTTA	2.98966	4.82784	1.23483	0.531576	0.149804	0.110745	0	0.16853	0.449412
iNOA3__ATAGAGATCTGCACCT	1.88504	-3.36432	0	0.961325	0.211798	0.476546	0	0.238273	0.635395
iNOA3__ATAGGCTCACCTCAGG	-4.79773	-4.89875	0.288853	2.20264	0	0.0962845	0	0.192569	1.2428
iNOA3__ATATCCTGTAATGTGA	4.0797	4.67429	1.77931	0.293798	0	0.093629	0	0	1.71158
iNOA3__ATATCCTGTGGATACG	-5.28637	-3.8102	0.298016	1.3933	0.220992	0.0828719	0	0.250458	0.809625
iNOA3__ATATCCTGTGGTCCGT	3.76007	4.13155	1.5617	0.259915	0.0941696	0	0	0	1.25221
iNOA3__ATCACAGAGATGACAT	-1.9501	3.23928	1.6985	0.452833	0	0.112405	0	0.224809	0.299746
iNOA3__ATCACAGGTCAATCTG	2.82178	4.35103	1.93513	0.484034	0.0864328	0.151261	0	0.0972369	1.09905
iNOA3__ATCACGACATACATCG	3.30924	3.83439	1.71926	0.405441	0.224106	0.133843	0	0.133843	1.5718
iNOA3__ATCACGACATGAATCC	-2.60138	0.217135	1.09294	0.723574	0.11174	0.0780317	0	0.363875	1.21194
iNOA3__ATCACGACATGTGGCC	-17.9468	-2.7601	0.436407	2.71643	0.162302	0	0	0	2.51292
iNOA3__ATCACGAGTTATCCAG	-3.82016	-2.34834	0.372441	1.48067	0.342316	0	0	0	0.548832
iNOA3__ATCACTTAGCACTGGA	11.6784	-16.3142	0.297156	0	0	0	0	0.972171	0
iNOA3__ATCACTTCAATCTAGC	-1.04386	0.972677	0.681437	0.73591	0.14272	0.0783043	0	0.126079	0.768133
iNOA3__ATCAGGTGTACAGCGA	-16.2445	-3.95525	0.654658	0.665422	0.255314	0	0	0	2.2543
iNOA3__ATCATTCAGATCCCGC	-15.952	-4.04161	0.412235	0.92991	0.198287	0	0	0.394832	2.46311
iNOA3__ATCATTCGTAATGTGA	-2.79801	1.05542	0.423179	1.0308	0.135051	0.0759664	0	0.0759664	0.489678
iNOA3__ATCCACCAGAGTGTTA	10.9565	-5.08665	0.358152	0	0.0789196	1.29891	0	0.544788	0
iNOA3__ATCCATTAGGGCCCTT	1.39681	6.02833	2.14452	0.314817	0	0.190503	0	0.288883	0.669662
iNOA3__ATCCATTCAATTAGGA	-3.91047	-4.01267	0.461481	2.33365	0.316655	0.0772154	0	0.154431	1.12478
iNOA3__ATCCGTCAGGTGCGAT	-2.09406	2.86538	0.878508	0.660432	0.0725078	0	0	0.130517	0
iNOA3__ATCCGTCGTCGCTGCA	-2.66627	-0.998149	0.958131	1.21865	0	0.0889559	0	0.177912	1.92422
iNOA3__ATCCTATAGAACAAGG	7.65205	-5.85083	0.23476	0	0.0965886	3.24162	0	0.343422	0
iNOA3__ATCCTATAGCAGCAGT	-5.72608	-13.439	0	0.259392	0.288213	0.537119	2.19384	0	0
iNOA3__ATCCTATCATGACGTT	2.98179	3.95845	1.78135	0.395792	0.0859968	0.0967464	0	0.0967464	1.21622
iNOA3__ATCGATGAGAACAGGA	-15.7809	-4.0843	1.25594	0.424205	0	0.137399	0	0.243373	2.36176
iNOA3__ATCGATGCAATACCCA	-3.8831	-1.48236	0.505949	0.603436	0.245292	0	0	0	0.672693
iNOA3__ATCGATGTCTATACGG	-1.87965	1.94729	0.727936	1.01418	0	0	0	0.0798505	0.212935
iNOA3__ATCGATGTCTATTTCG	0.215554	4.30299	1.69501	0.711953	0.0792602	0.0891677	0	0.0891677	0.475561
iNOA3__ATCGCCTAGCTATCCA	-2.54826	0.642165	0.577025	1.00823	0.133679	0	0	0.150389	1.38558
iNOA3__ATCGCCTCAGAGATTA	-3.54652	-3.06401	0.90229	1.76638	0.0847026	0	0	0.190581	0.496114
iNOA3__ATCGCCTGTCATGGCC	-5.43416	-13.7333	0.137812	0	0.244999	0	1.35752	0	0
iNOA3__ATCGCCTTCCGTATAG	1.28255	4.64527	2.0158	0.342931	0.0952585	0.164004	0	0.214332	1.02337
iNOA3__ATCGCCTTCGGTAGAG	3.7797	5.57699	2.13062	0.439587	0.265744	0	0	0.239001	0.637336
iNOA3__ATCGGATAGAGTATAC	-1.86944	2.35696	1.02862	0.649049	0.121149	0.112001	0	0.136292	0.783079
iNOA3__ATCGGATAGCGGGTAT	-3.37873	-0.0750419	0.55775	1.21246	0.23065	0.20094	0	0.0864937	1.35231
iNOA3__ATCGGATCAGGCTACC	-3.14297	2.583	1.01515	0.150089	0.0833828	0.0938057	0	0.293576	0.816683
iNOA3__ATCGGATTCCGACATA	2.11598	5.6419	2.32329	0.307673	0.231054	0	0	0.259936	1.13598
iNOA3__ATCGGCGAGGGCTGAT	-17.7678	-2.91125	0.392552	2.26375	0	0	0	0.218402	3.51524
iNOA3__ATCGGCGCACGGTGTC	-4.21725	-1.87595	0.249564	2.09107	0	0.178839	0	0	0.785218
iNOA3__ATCGGCGTCATTGCGA	0.926933	2.3574	1.71636	0.361633	0.0651638	0.0733093	0	0.274194	1.60973
iNOA3__ATCGTAGGTCCGGATC	-4.61696	-4.08518	0.191741	2.35994	0	0	0	0	0.914589
iNOA3__ATCGTCCAGTCATGAA	-3.44088	-1.54532	0.400954	1.43063	0.0738926	0.167978	0	0.251107	1.29705
iNOA3__ATCGTCCCAGTGAGCA	-2.95923	-2.77088	0.931423	2.0737	0.115063	0.0807797	0	0.0807797	1.59582
iNOA3__ATCGTCCTCATATGGC	2.52527	4.34874	2.51388	0.140505	0.156117	0.175632	0	0.0878159	0.466777
iNOA3__ATCGTGAAGCAAGGAA	1.53531	4.01897	1.35925	0.285298	0.421589	0	0	0.248965	0.980098
iNOA3__ATCGTGAAGTATGGAT	2.04196	-2.99573	0.661653	0.529322	0	0.661653	0	0.330826	0
iNOA3__ATCGTGACAGCAGACA	10.6163	-5.45756	0.105438	0	0	2.19674	0	0.161807	0
iNOA3__ATCTCTAGTAAGCTCT	4.19418	6.29011	1.69732	0.178526	0	0	0	0	1.00966
iNOA3__ATCTCTAGTTGGACTT	-1.03743	4.32048	1.60548	0.432887	0.127102	0	0	0.0909145	0.860345
iNOA3__ATCTCTATCTCTATGT	10.8923	-17.2558	0.446391	0	0.0689835	0.930238	0	2.17675	0.413901
iNOA3__ATCTTCAAGAGTCACG	0.82972	5.0092	1.84732	0.447549	0.0841173	0.147868	0	0.094632	0.632037
iNOA3__ATCTTCATCCACAAGT	-1.80983	2.29833	0.995327	0.911237	0.158272	0.118366	0	0.248675	0.315643
iNOA3__ATCTTCATCGAGAGAC	10.9877	-17.1767	0.177015	0.386171	0.157779	0.584399	0	2.19091	0.290034
iNOA3__ATGAAAGAGCATCTTG	1.72892	4.0804	1.67196	0.528732	0	0.204276	0	0.216264	0.288352
iNOA3__ATGAAAGAGTTGGCGA	-4.25056	-3.19391	1.6894	1.99192	0.2001	0	0	0.298834	1.11636
iNOA3__ATGAAAGCACCCTGTT	9.27969	-5.62086	0	0.16252	0.0902889	3.63815	0	0.20315	0.270867
iNOA3__ATGAAAGGTGTCCGTG	-2.09609	0.242934	1.32669	0.829598	0.223744	0.159991	0	0.104016	1.52481
iNOA3__ATGAAAGTCTACCTTA	-4.23644	-4.16233	0.735003	1.07404	0.0877253	0.098691	0	0	1.37404
iNOA3__ATGACCACATGATAGA	0.666999	5.98647	1.56569	0.613275	0.140317	0	0	0.204697	0.272929
iNOA3__ATGACCAGTAAGACCG	-1.19514	3.41126	1.83032	0.484189	0	0.083835	0	0.16767	1.41794
iNOA3__ATGAGGGCAAGTGACG	-1.03831	3.12862	2.01685	0.57048	0.17298	0.0741825	0	0	0.32112
iNOA3__ATGAGGGTCGCTCCTA	3.52672	3.21587	1.6346	0	0.0715553	0.129066	0	0.320265	0.996053
iNOA3__ATGAGTCTCGAACGGA	3.74987	-9.80146	0.253816	0.292144	2.09513	0	0	0	0
iNOA3__ATGATCGCAGCCTTCT	4.12379	3.34712	1.94674	0.314603	0.0912687	0	0	0.205355	1.11474
iNOA3__ATGATCGGTGTCCGTG	-4.00721	-1.57341	0.405204	2.20679	0.155616	0.138513	0	0.138513	0.907103
iNOA3__ATGATCGGTGTGTCGC	-4.60403	-3.79269	0.438693	2.15304	0	0	0	0	0.891125
iNOA3__ATGATCGTCGCTCCTA	2.81631	6.73357	2.17435	0.658655	0.110508	0	0	0.185404	1.17973
iNOA3__ATGCATGAGGGCGAAG	3.28995	3.33599	2.26669	0.474682	0	0.361523	0	0.221167	0.838054
iNOA3__ATGCATGAGTCACGAG	0.977264	5.4367	1.82177	0.380685	0	0	0	0.196231	0
iNOA3__ATGCATGCAAGGTACG	2.80339	4.4562	2.15667	0.626058	0.0884908	0.192182	0	0.298657	1.33963
iNOA3__ATGCATGGTTCTCCTG	0.106396	4.06982	2.01197	0.79786	0.0840106	0	0	0.0945119	1.41477
iNOA3__ATGCATGGTTGCCATA	3.39428	2.3048	1.05144	1.52382	0	0	0	0.188695	1.92142
iNOA3__ATGCCTCCAACTTCTT	2.12579	4.46911	2.16466	0	0	0	0	0.105175	0.884322
iNOA3__ATGCCTCTCATTGCTT	0.917463	1.49137	1.10625	0.374926	0	0.261117	0	0.234329	1.39513
iNOA3__ATGCGATCACAGCTTA	2.21413	-2.09198	0.257255	1.79228	0.228671	0.257255	0	0	1.18657
iNOA3__ATGCGATCACCGTGAC	0.0804635	3.56565	2.11153	0.503695	0	0.314809	0	0.260146	1.5744
iNOA3__ATGCGATCACTGTTCC	2.09164	4.84541	1.91706	0	0.245808	0.340574	0	0	0.368712
iNOA3__ATGCGATGTACAAGTA	1.10101	5.3828	1.26889	0.481593	0	0	0	0.404373	1.04339
iNOA3__ATGGATCAGTCACAGG	2.53734	-1.36921	1.97264	0.354083	0	0	0	0.518126	0
iNOA3__ATGGATCCAGAAGCGT	8.13409	-5.87978	0.574083	1.74421	0.104429	2.6339	0	0.246169	0.911362
iNOA3__ATGGATCCATCTCAAG	-4.69692	-4.97678	0.245769	2.38957	0.242731	0	0	0.162036	1.27261
iNOA3__ATGGGAGGTGCAATGG	-5.78807	-14.1509	0.213843	0	0	0.427687	1.86091	0	0
iNOA3__ATGGGAGGTGCATGAG	-4.30092	-1.70097	0.429581	1.2236	0.141377	0	0	0	1.52902
iNOA3__ATGGGAGGTGCCTGCA	2.04399	2.08354	1.82631	0.596505	0.0571343	0.128552	0	0.266583	1.44374
iNOA3__ATGGGAGTCCTACAAG	0.921003	1.45215	1.35432	0.971713	0.0835142	0.0939534	0	0.0939534	1.59174
iNOA3__ATGGGTTAGACAACTA	-0.406658	3.56546	1.56348	0.890166	0.207336	0.233253	0	0.203075	0.425864
iNOA3__ATGGGTTAGGAACGCT	-4.04559	-4.48837	0.356397	2.2959	0.120484	0.0853089	0	0	1.0525
iNOA3__ATGGGTTGTAGCCCTG	0.498273	1.43491	1.45599	0.696665	0.135959	0.0569802	0	0.191948	0.591003
iNOA3__ATGGGTTGTGAGTAGC	1.83519	3.3088	1.15379	0.477503	0.354376	0.238534	0	0.119267	0.903381
iNOA3__ATGGTTGCAAGGTACG	3.10912	5.46386	2.4188	0.683208	0.188611	0	0	0.212187	1.31908
iNOA3__ATGTCCCCACATAGCT	0.611669	4.14413	1.59372	0.344264	0.217469	0	0	0.0955656	1.20979
iNOA3__ATGTCCCCAGAAGTTA	1.72885	5.27638	1.35625	0.529524	0	0.110318	0	0.167991	0.552812
iNOA3__ATGTCTTAGGGCCCTT	-1.6685	-1.17733	1.07713	0.558011	0.39912	0.0901611	0	0.232156	0.853173
iNOA3__ATGTCTTCAATAGTCC	-4.83047	-4.96487	0.213093	1.97316	0.127806	0.0532733	0	0.0532733	1.33724
iNOA3__ATGTCTTCACATGACT	-4.73699	-3.81622	0.345658	2.13933	0.230467	0.0863817	0	0.0863817	0.90138
iNOA3__ATGTCTTCATTCAGGT	0.667896	6.0609	1.16837	0.551715	0	0.121853	0	0.182368	0
iNOA3__ATGTCTTGTACCTGTA	2.66828	6.76469	1.25785	0.357632	0.0993423	0.11176	0	0.169807	0.452818
iNOA3__ATGTCTTTCAGTGCGC	2.70903	-8.64298	0	0	1.2127	0	0	0	0
iNOA3__ATTACCTAGTGTTGTC	-2.9945	2.5274	1.09677	0.562697	0.164725	0	0	0.09479	0.394866
iNOA3__ATTACCTCAACCACGC	3.98895	4.23284	2.41623	0.372792	0.287571	0.269584	0	0.0905225	0.991975
iNOA3__ATTACGTAGTCATAGA	11.2956	-16.8391	0	0	0	0.883709	0	1.83627	0
iNOA3__ATTACTCCAAGTTGGG	1.76243	5.73886	1.10147	0.214629	0.34394	0.134143	0	0	0.357714
iNOA3__ATTACTCGTAGACGGT	-2.45274	1.67787	1.22041	0.490104	0.175257	0.0752591	0	0	1.09543
iNOA3__ATTATCCAGCGCCTCA	3.3585	-9.34269	0	0.301697	1.69852	0	0	0	0.502829
iNOA3__ATTATCCAGGGCAGGA	3.32957	5.75238	1.3515	0.404784	0.176345	0.198388	0	0.19167	0.998649
iNOA3__ATTATCCGTGACGTCC	-3.4455	-0.367186	1.36975	1.30024	0.126442	0.194903	0	0.194903	1.02279
iNOA3__ATTATCCTCGTAACCA	0.77156	3.77265	1.71159	0.423382	0	0.356403	0	0	0
iNOA3__ATTCACTAGAAGCGCT	-5.80351	-14.3923	2.0097	0.624195	0	0.0847022	1.32196	0.305095	1.09588
iNOA3__ATTCACTAGAAGCTGC	3.90847	4.05125	1.8013	0.442189	0.11685	0.131456	0	0.194102	1.33626
iNOA3__ATTCACTAGACGGTCA	-5.28322	-3.29738	0.400178	1.81097	0	0.145953	0	0.291906	1.06714
iNOA3__ATTCACTAGGAACTAT	1.88652	4.7896	1.44734	0.16978	0	0	0.212225	0.106113	0.282967
iNOA3__ATTCACTAGTATAGAC	-3.76968	-0.222737	0.858616	1.33145	0.0843517	0.0948957	0	0.0948957	0.395234
iNOA3__ATTCACTAGTATGAGT	10.9189	-5.21965	0	0.113855	0	2.07048	0	0.116224	0.30993
iNOA3__ATTCAGGAGGTAGTAT	-3.87921	-1.52563	0.595967	1.58945	0.146783	0	0	0.131859	1.16278
iNOA3__ATTCAGGAGGTCACAG	7.88699	-5.78262	0.581814	0	0.0953628	3.04869	0	0.164153	0.286088
iNOA3__ATTCAGGCAAACCACT	-0.461114	2.898	1.73062	0.384655	0.303558	0.1906	0	0.231868	0.649417
iNOA3__ATTCATCCAACATACC	0.68109	4.02552	2.17313	0.361508	0	0.0874894	0	0.0874894	0.93039
iNOA3__ATTCATCCAGACCAAG	3.1705	4.22195	2.1301	0.188254	0.104585	0	0	0	1.57811
iNOA3__ATTCATCCAGAGTGAC	1.28879	5.84185	1.96194	0.352519	0.0979218	0.428816	0	0.110162	0.631845
iNOA3__ATTCATCCATAGGTAA	1.8236	3.73753	2.43947	0.289417	0.239425	0.120652	0	0.228713	1.30683
iNOA3__ATTCCATAGCTTCATG	-0.954794	-0.715056	1.07643	0.94394	0.188107	0	0	0.0932704	2.03565
iNOA3__ATTCCATCATCCTTGC	-0.00688888	5.87064	1.54646	0.353387	0.120491	0.0853149	0	0.307063	0.45677
iNOA3__ATTCCATGTAAGCAAT	2.23069	4.42684	1.78898	0.402727	0.169659	0.0986336	0	0	1.09524
iNOA3__ATTCCATGTGTATACC	-0.664376	2.92378	1.40377	0.702734	0.0971599	0.0546524	0	0.121593	0.387048
iNOA3__ATTCCTAAGGTGCCAA	-1.86508	2.69013	1.67798	0.719984	0.0816635	0.0918715	0	0	0.94318
iNOA3__ATTCCTACAGCATCTA	0.711485	1.55613	0.974278	0.162436	0.0902425	0.101523	0	0.203046	1.83132
iNOA3__ATTCGTTAGGGACAGG	1.19371	6.3095	1.48959	0	0.161824	0.182052	0	0	0
iNOA3__ATTCTACAGACTGAGC	3.73991	6.38771	1.59044	0.490107	0.143999	0.316768	0	0.200728	0.967272
iNOA3__ATTCTTGTCAAATGAG	10.477	-5.53761	0.298403	0	0.181874	2.73928	0	0.260104	0.272811
iNOA3__ATTCTTGTCTTTCAGT	-2.61926	1.92538	1.44475	0.717763	0.254536	0.0793942	0	0.0793942	0.423436
iNOA3__ATTGGGTCATCACGGC	0.753866	4.69397	2.34923	0.787166	0.167583	0.188531	0	0.184552	1.33616
iNOA3__ATTGGGTGTAGATTGA	3.33594	5.18495	1.19222	0.156966	0.30986	0.152385	0	0.196208	1.09107
iNOA3__ATTGGGTGTGAGATTA	-3.08185	-1.07439	0.626412	0.767012	0	0	0	0.173649	1.28379
iNOA3__ATTGGGTGTGGCTTGC	-3.01565	-3.08529	0.962146	1.41628	0.0823346	0	0	0.0926264	1.77135
iNOA3__ATTGTTCAGACGGTCA	2.9785	-8.89523	0.166989	0.767698	1.03119	0.166989	0	0.333979	1.2795
iNOA3__ATTGTTCCAGGTGGAT	-3.16514	-1.82121	0.694972	2.26056	0	0	0	0	1.18678
iNOA3__ATTGTTCGTGAATGTA	2.86098	5.33473	1.90934	0.195048	0	0.182432	0	0	0.32508
iNOA3__ATTGTTCGTGGCCACT	1.19825	2.47242	1.15987	0.319398	0.266165	0	0	0.221631	0.513476
iNOA3__ATTGTTCTCCGAAGGA	0.187346	2.83125	1.07293	0.386243	0.123173	0.182886	0	0.211817	0.458979
iNOA3__ATTTACCCACTCTCGT	-3.8122	-3.75531	0.457874	1.57602	0.0663986	0.195831	0	0.0746984	1.61381
iNOA3__ATTTACCGTCTCGCGA	-0.776867	2.88283	2.11078	0.571591	0.120758	0	0	0.370488	1.05099
iNOA3__ATTTACCTCGTCAACA	-0.5202	3.22913	1.65965	0.350241	0.0649131	0.118821	0	0.264875	1.2258
iNOA3__ATTTCACCAAGCCCAC	4.14071	3.47067	2.16095	0.510515	0	0	0	0.103659	1.48823
iNOA3__ATTTCTGCAAATCGGG	2.14808	6.09225	1.94618	0.512562	0.225252	0	0	0.253409	0
iNOA3__ATTTCTGCATCACAGT	1.99973	-3.09289	0	0.54326	0.301811	0	0	0.339538	0
iNOA3__ATTTCTGGTACCGGAA	-2.30622	-3.09585	1.14358	1.17165	0.0815257	0.0917164	0	0.0917164	1.31396
iNOA3__CAAAGAAAGCAGTACG	-16.2826	-3.85685	1.05802	0.727931	0	0.646271	0	0	3.25868
iNOA3__CAAAGAAAGGAACTAT	8.26135	-5.60436	0.132704	0.525304	0	3.67729	0	0	0
iNOA3__CAAAGAAGTGATTGGG	4.34569	5.57847	1.5446	0.343118	0.102695	0	0	0	1.22429
iNOA3__CAACAACAGCCGCACT	6.91044	-5.69754	0.197541	0.316065	0.351183	3.10401	0	0.197541	0
iNOA3__CAACAACAGTAGACCG	-15.8613	-4.12405	0.542639	0.714364	0.167477	0	0	0.382002	2.3567
iNOA3__CAACAACGTCTGATCA	-2.2994	0.975111	0.755486	0.984367	0.0670051	0.0753808	0	0.0753808	0.94761
iNOA3__CAACAACGTCTGTGTA	-3.78926	-1.77212	0.826456	1.43974	0	0	0	0.0891213	0.942283
iNOA3__CAACAACTCACTGTCC	-2.65791	-0.685329	0.967101	1.44919	0.215528	0	0	0.355292	1.33803
iNOA3__CAACAACTCCGGCTTT	-2.76801	-0.573663	0.524479	0.889201	0.115474	0	0	0.129909	0.346423
iNOA3__CAACAGTAGCACACCC	3.15753	5.00776	1.56729	0.608367	0	0	0	0	0.437473
iNOA3__CAACAGTAGCATAGGC	-4.35931	-3.2341	0.286827	1.76702	0.184259	0.0795352	0	0.286827	1.26777
iNOA3__CAACAGTAGTAGAATC	-2.18066	-1.60318	0.395478	1.17578	0	0.0862329	0	0.0862329	0.691229
iNOA3__CAACAGTCAACCTATG	6.37007	6.56859	0.351998	0.502409	0.112218	0	0	0	1.27532
iNOA3__CAACAGTTCCTAAGTG	-2.58696	-3.15038	1.4264	1.22814	0.263472	0	0	0	0.395208
iNOA3__CAACCAACAAGCAGGT	11.1338	-16.9514	0.292918	0.308605	0.137677	0.827599	0	1.68223	0.946574
iNOA3__CAACCAACAGAGATGC	8.81673	-5.38356	0.380563	0	0.083265	3.30924	0	0.187346	0.390971
iNOA3__CAACCAATCTGGACCG	-2.38852	0.00902308	1.10029	1.15293	0.0658917	0.0741282	0	0.0741282	1.1357
iNOA3__CAACCTCAGTTCCATG	-17.9966	-2.70062	0.660241	2.00096	0	0.0842987	0	0.0842987	2.56011
iNOA3__CAACCTCCACACGCCA	0.139849	3.02892	1.44482	0.682872	0.0798785	0.231465	0	0.499414	1.04083
iNOA3__CAACCTCGTCCCTGTT	0.997	5.35778	1.29177	0.243826	0	0.152391	0	0	0.642748
iNOA3__CAACGATCAATTGCAC	-2.79023	-2.35153	0.609159	0.979218	0	0.0783804	0	0.156761	0.901183
iNOA3__CAACGATGTCAAATCC	-2.0012	1.87444	0.929629	0.877243	0.347089	0.220317	0	0.135237	0.360632
iNOA3__CAACGGCAGAGCTGCA	-4.63871	-4.09228	0.36592	2.11303	0.155712	0	0	0	1.4105
iNOA3__CAACGGCAGCACTCCG	-3.3823	-1.93993	0.490247	1.14135	0.0920608	0.103568	0	0.103568	0.945585
iNOA3__CAACGGCCAAGCCTGC	-3.60897	-0.547154	1.02555	1.42187	0.200653	0.102619	0	0	0.586031
iNOA3__CAACGGCGTAAGGAGA	2.25171	4.30444	2.29566	0.366981	0.0933222	0	0	0.229363	1.3504
iNOA3__CAACGGCGTATGAGAT	1.11481	6.6646	1.62679	0.500876	0	0.119686	0	0	0.798338
iNOA3__CAACGGCTCCAATCCC	11.748	-16.2422	0	0	0.591136	0	0	1.07974	0.886704
iNOA3__CAAGACTCAGAACTTC	-15.95	-4.05397	0.236303	0.378085	0	0	0	0.424334	2.23419
iNOA3__CAAGACTGTCACCACG	-2.80276	2.52536	0.938773	1.07183	0.169365	0	0	0.369432	0.364685
iNOA3__CAAGACTTCAGCAGAG	-3.53054	-2.53831	0.61735	1.96738	0.126292	0.187095	0	0.0710391	1.24074
iNOA3__CAAGAGGGTCGAATGG	-2.83241	3.03251	1.36981	0.414077	0	0.65755	0	0.36053	0.837684
iNOA3__CAAGAGGGTCGCAACC	-2.78541	0.669335	0.643786	0.996831	0	0.120282	0	0.120282	1.23562
iNOA3__CAAGAGGTCGGATTAC	11.5566	-16.4757	0.418467	0.659142	0.557956	0	0	1.38522	0.557956
iNOA3__CAAGCTACACCTTCGT	-2.90297	0.104297	0.577272	1.06325	0	0.226438	0	0.156143	1.05554
iNOA3__CAAGCTACAGCTGGTC	-7.80034	-11.7695	0.348375	0	0	0	0	0.886785	0.717879
iNOA3__CAAGCTAGTCCAAATC	0.251069	5.81932	1.4231	0.254072	0.232778	0	0	0.158795	0.549762
iNOA3__CAAGCTAGTGTTAACC	1.957	-2.8439	0	0.550945	0	0	0	0.265408	1.04625
iNOA3__CAAGCTAGTTACTCAG	11.0117	-5.06821	0.24758	0	0	1.53221	0	0.410473	0
iNOA3__CAAGCTATCGAAGCCC	-1.22981	3.1232	1.11586	0.758562	0.0724784	0.315893	0	0.260945	0.217435
iNOA3__CAAGCTATCGCTGACG	1.45503	2.67744	1.47082	0.507439	0.0857945	0.0965188	0	0.150328	1.21481
iNOA3__CAAGGGAAGAGTGGCT	4.14828	5.86043	2.26297	0.43879	0.147308	0	0	0.325565	0.62548
iNOA3__CAATACGAGGAACGAA	1.33237	6.7411	1.46084	0.275739	0	0.0860107	0	0.222493	0.459564
iNOA3__CAATACGAGGCTGTAG	-3.20812	-2.58123	0.342541	1.39714	0	0	0	0	0.761066
iNOA3__CAATACGCAACAAGAT	0.519288	3.35837	1.42334	0.520052	0.179991	0.101245	0	0.257684	0.687158
iNOA3__CAATACGCATCACAGT	-2.85353	0.989001	1.24213	0.793519	0.129151	0.0726474	0	0.151658	0.31545
iNOA3__CAATACGGTAAGAACT	-2.76181	-1.40237	0.771535	1.21786	0.0649717	0.118912	0	0.411029	0.601229
iNOA3__CAATACGGTTCGCGTG	-1.52345	3.67122	1.75131	0.43576	0.207645	0	0	0.322263	1.23031
iNOA3__CAATCGATCCGATTAG	3.04557	7.00829	1.97277	0.618381	0	0	0	0.114578	0.767776
iNOA3__CAATCGATCTTCGGAA	1.75834	-2.34201	0.489415	1.67246	0	0.244707	0	0.244707	1.07734
iNOA3__CAATGACCAGTAGAGC	4.27651	5.42411	1.95536	0.337404	0.301107	0.436373	0	0	1.12468
iNOA3__CAATGACGTACCCGAC	-2.56197	-0.79559	1.05358	0.799461	0.289915	0.0913171	0	0.182634	1.40741
iNOA3__CAATGACTCAGTGCGC	-4.48854	-4.83027	0.286985	2.21514	0.0811522	0.271499	0	0	1.00461
iNOA3__CAATTTCCACCAGACC	2.76189	4.95204	2.24609	0.595237	0.0873912	0.0983151	0	0.0983151	1.15538
iNOA3__CACAACAAGGAGACCT	-2.86797	-2.55475	0.633434	1.33118	0.0744371	0.0837417	0	0.0837417	1.36457
iNOA3__CACAACAAGGCAATGC	-1.11765	0.217182	1.11185	1.13495	0	0.160061	0	0.0800304	1.31819
iNOA3__CACACAACACGTCTCT	0.885227	3.46171	1.90806	0.527114	0.211492	0.133216	0	0.133216	1.24248
iNOA3__CACACAACATGGAATA	-0.875842	2.96825	1.14311	0.639646	0.312267	0	0	0	0.650211
iNOA3__CACACAAGTCGTTGCG	3.40833	3.79362	2.30602	0.434343	0.208672	0.0912822	0	0.0912822	1.2849
iNOA3__CACAGATAGAGGCGGA	0.37056	5.57111	1.08208	0.810811	0.413361	0.211028	0	0.200622	0
iNOA3__CACAGATGTACCGGCT	-1.49701	2.29964	1.58326	0.52092	0	0	0	0.101462	0.68848
iNOA3__CACAGATGTGATATAG	2.95153	-8.19835	0.323899	0.649231	0.692195	0	0	0	0
iNOA3__CACAGATTCTGTCGTC	3.31584	6.13749	2.0536	0.146679	0.0814881	0	0	0.183348	1.10026
iNOA3__CACAGATTCTGTTGGA	3.24373	6.18214	1.48387	0.253539	0.182792	0	0	0	1.42844
iNOA3__CACAGGCCATCGCTAA	-1.44785	-1.24189	0.963938	1.40165	0.0765691	0.0861402	0	0.258421	1.05521
iNOA3__CACAGGCTCGGTGAAG	-1.2423	1.66577	0.758905	0.558811	0.211203	0.0778109	0	0.159792	0.426113
iNOA3__CACATGAAGTGCCCGT	-2.25679	-1.83675	0.794117	1.85281	0.174062	0.287737	0	0	1.05161
iNOA3__CACATGACAAGACGGT	-2.45559	-1.40627	1.03586	1.50585	0	0	0	0	1.41879
iNOA3__CACCAAAAGCTGCCAC	-1.84733	-1.10025	0.331487	0.81834	0.124212	0.139738	0	0.254158	0.741081
iNOA3__CACCAAAGTGTGCTTA	-1.39398	-0.2506	0.732486	0.74121	0.0731011	0	0	0.213657	1.42246
iNOA3__CACCAAAGTTTCACTT	-4.11353	-3.53946	0.44466	2.32627	0	0	0	0	1.40795
iNOA3__CACCAAATCGAGCCTG	-5.50123	-3.70725	0.51676	1.95996	0.19227	0	0	0.165254	0.926908
iNOA3__CACCGTTTCGTTCGCT	2.97078	6.63877	1.66696	0.319506	0.177503	0.154637	0	0.199691	0.857406
iNOA3__CACGAATAGACGCCCT	3.071	-8.91698	0	0.50337	1.42288	0	0	0	0.83895
iNOA3__CACGAATCAAGTGATA	-3.6191	-2.7834	1.1256	1.57632	0.131438	0.0739341	0	0	1.11183
iNOA3__CACGAATCACATGAAA	2.85763	6.83961	0.988495	0.362731	0	0	0	0.324831	0
iNOA3__CACGGGTCAGCTCCTT	-5.5901	-14.0192	0	0	0.155023	0.611148	1.46707	0	0
iNOA3__CACGGGTGTACTGCCG	0.975776	2.68658	1.67722	0.554235	0	0.0893472	0	0.0893472	0.609185
iNOA3__CACGGGTGTCAGGTAG	-3.03962	2.68279	1.30719	0.99601	0.124581	0.093436	0.093436	0.140154	0.694744
iNOA3__CACGGGTTCAGCGCAC	-0.11636	3.76767	1.80738	0.894003	0.0813385	0.235274	0	0.143769	1.40786
iNOA3__CACGTGGTCGTGCAGC	1.04766	5.49054	1.61441	0	0	0	0	0.311858	0
iNOA3__CACGTTCTCCAAGCAT	-3.86835	-4.31618	0.536794	2.23201	0	0.0755075	0	0	1.07371
iNOA3__CACGTTCTCCACCTGT	2.7586	5.94953	1.48863	0.600226	0	0.431715	0	0.201567	0.971547
iNOA3__CACGTTCTCGCTGTCT	-4.86707	-3.50789	0.854127	0.948644	0	0.103805	0.20761	0.103805	1.0963
iNOA3__CACTAAGAGACGCCCT	0.535999	1.9434	0.671516	0.491253	0.196856	0.222176	0	0.17114	0.643714
iNOA3__CACTGAACACGTCGGT	-4.76847	-3.76283	0.44089	2.10903	0	0	0	0.251874	1.02183
iNOA3__CACTGAAGTAGCTAAA	-0.57935	4.06725	1.48207	0.175929	0.157024	0.208728	0	0.0666971	0.551478
iNOA3__CACTGAAGTGGATTTC	-4.33337	-4.00434	0.656962	1.85698	0.145963	0	0	0	1.20681
iNOA3__CACTGAATCATTCATC	2.12265	2.85547	1.5715	0.138709	0.0770608	0.173387	0	0.224087	1.01525
iNOA3__CACTGGGCACGCCACA	-0.117432	3.89393	2.13258	0.571608	0.194751	0.219095	0	0.219095	0.389502
iNOA3__CACTTCGAGGTACCTT	-2.74465	2.7798	1.28004	0.226634	0.159817	0.0898971	0	0.179794	0.479451
iNOA3__CACTTCGCACTGGCGT	6.41125	-5.37304	0.531783	0.257781	0.286423	3.67459	0	0.534684	0.429635
iNOA3__CACTTCGTCGAGCCTG	-3.90701	-1.68461	0.766733	1.78456	0.0899416	0.257546	0	0	1.37217
iNOA3__CAGAGCCAGGACGCTA	3.53701	5.32348	2.36446	0.628268	0	0	0	0.111558	1.14017
iNOA3__CAGAGCCAGTAAACTG	0.148099	5.49493	1.74752	0.133301	0.0740561	0.168257	0	0.0833131	0.522154
iNOA3__CAGAGCCCACTTCTCG	-3.01789	-1.3031	0.973248	1.42327	0.0786633	0.176992	0	0.139791	1.01383
iNOA3__CAGAGCCGTACCTATG	-4.79218	-4.9449	0.404737	1.66538	0.0899416	0.101184	0	0.101184	1.1042
iNOA3__CAGAGCCGTAGTCTGT	-2.11123	1.05541	0.463919	1.17768	0	0.246212	0	0.0820708	0.349845
iNOA3__CAGAGCCTCGGTCATA	-1.39064	3.16574	1.1331	0.356842	0.153493	0.0862391	0	0.0862391	0.995232
iNOA3__CAGAGCCTCGTCAGAT	-17.9224	-2.83814	0.509549	2.46876	0	0	0	0.286727	3.49843
iNOA3__CAGATACAGCTGAGCA	11.0513	-5.05525	0.129776	0	0.0720211	1.83185	0	0.0810237	0
iNOA3__CAGATACGTGATATAG	-1.93584	-1.12004	0.652139	0.808903	0	0.392111	0	0.0852423	0.757794
iNOA3__CAGATACGTGTGCCTG	-5.18543	-4.18415	0.411589	2.04709	0.080355	0	0	0	1.4059
iNOA3__CAGATACTCACTTGTT	1.69515	5.55166	1.88802	0.52888	0.205819	0	0	0.231546	0.774943
iNOA3__CAGATCACAGTTGTCA	-16.0294	-3.74052	0.200728	1.48207	0.0566077	0.0636837	0	0.417203	2.78338
iNOA3__CAGATCACATGTAACC	10.0547	-5.65918	0.175375	0	0.155889	2.70526	0	0	0
iNOA3__CAGATCAGTAATCAGA	-2.20085	-0.607915	0.860234	0.920896	0.425938	0.0815824	0	0	0.883287
iNOA3__CAGATCATCTCTTCAA	-0.183754	3.87115	2.0839	0.1572	0.310288	0	0	0.09825	0.524
iNOA3__CAGATTGAGCCTAACT	0.321955	3.98057	2.27304	0.338975	0.0603417	0.169646	0	0.209116	1.09994
iNOA3__CAGATTGAGTACGTCT	9.81562	-5.71755	0.149992	0.154018	0	3.22629	0.192522	0.0962611	0
iNOA3__CAGATTGCAGCGACAA	3.11569	7.1203	2.20572	1.19947	0.113872	0.318137	0	0	0.683232
iNOA3__CAGATTGGTCTTTCTA	-0.556148	4.51128	1.24211	0.152258	0.0845875	0	0	0.24372	0.396157
iNOA3__CAGATTGGTTTCGGCG	-1.00941	0.561811	0.962698	0.761658	0.266165	0.0998119	0	0	1.29776
iNOA3__CAGCAATAGAAGTATC	3.23305	6.98351	1.5535	0.254867	0.233565	0	0	0.206937	0.827749
iNOA3__CAGCAATAGCCGTTAT	-0.420159	3.33096	1.25999	0.129899	0.291009	0.16501	0	0.243562	0.34666
iNOA3__CAGCAATAGTATCCTG	-2.39173	-0.896889	0.977825	1.13745	0.0832977	0	0	0.0937099	1.52484
iNOA3__CAGCAATGTAGTGATA	-2.04897	2.49746	1.373	0.563916	0.137967	0.23708	0	0.125126	0.703989
iNOA3__CAGCAATTCTACTATC	-4.36602	-1.04496	0.476686	0.995958	0.102945	0.0708654	0	0	0.924453
iNOA3__CAGCACGCATCGTGCG	-3.81527	-0.841746	0.516901	1.13567	0.0712041	0.0801046	0	0	0.685493
iNOA3__CAGCAGCAGTGCGTCC	2.16317	3.01323	2.08961	0.582533	0.246793	0	0	0.182042	0.485444
iNOA3__CAGCCAGAGAAACTGT	4.45234	5.90124	1.40088	0.166528	0.0925153	0	0	0.355891	0.807164
iNOA3__CAGCCAGGTGGGACAT	5.16401	-3.57541	0.242577	0	0.284361	2.3982	0	0	0
iNOA3__CAGCCAGTCTGCGGGT	-0.598554	2.85959	1.9013	0.760191	0.206193	0.180159	0	0.0900797	1.04256
iNOA3__CAGCGTGAGCCGAATG	2.63769	4.71	2.30362	0.600677	0.277082	0.263757	0	0	0.670784
iNOA3__CAGCGTGAGCGAGAAA	-0.0656228	2.23708	1.40506	0.694267	0.0544795	0	0	0.272778	0.69318
iNOA3__CAGCGTGAGTAAACAC	-2.61866	-1.52637	1.93107	1.37721	0	0.117239	0	0.117239	1.31605
iNOA3__CAGCGTGCACGCGTGT	2.70313	4.85922	1.93503	0.680123	0.185456	0.104319	0	0.208638	0.556368
iNOA3__CAGCGTGCAGCACAGA	-3.67387	0.423033	0.812759	1.80562	0.0785705	0	0	0.315262	1.1489
iNOA3__CAGCGTGGTAAGATCA	6.71384	-5.66242	0.400221	0	0.187987	3.60349	0	0.577997	0.389259
iNOA3__CAGCGTGGTCATGCAT	-2.99174	-0.589602	0.404846	0.953486	0.155763	0	0	0.175234	0
iNOA3__CAGCGTGGTGCTATTG	1.36518	3.41625	1.93069	0.325209	0.123608	0.175889	0	0.0879447	0.46729
iNOA3__CAGGCCACATCCTTGC	1.86097	-3.49378	0.189804	0	0.273242	0.792407	0	0.641555	0
iNOA3__CAGGCCACATGCAGGA	-0.787885	5.47821	0.828292	0.438749	0	0.274218	0	0.30266	1.34905
iNOA3__CAGGGCTCACTCTGCT	5.2102	-3.58428	0.305219	0	0	3.05564	0	0	0
iNOA3__CAGGGCTGTACAGAAT	2.49674	-1.70758	1.25144	0	0.517745	0	0	0	1.12046
iNOA3__CAGGGCTTCCGCGATG	5.4766	-3.78123	0	0.434957	0.241643	3.912	0	0	0
iNOA3__CAGGTATCAAGGCAAC	4.37144	6.1356	1.92828	0	0.105917	0.119157	0	0	1.7801
iNOA3__CAGTGCGAGGCGATAC	-2.52617	-1.24428	0.626394	1.85649	0.0833173	0	0	0.277506	1.05629
iNOA3__CAGTGCGCAAGTGCTT	-0.799315	1.69104	1.47785	0.37487	0	0	0	0.151651	1.0987
iNOA3__CAGTGCGTCTCCGAGG	11.0007	-17.0456	0.682953	0.301643	0	0.754938	0	1.45979	0.502738
iNOA3__CATAAGCCACTGCATA	7.63383	-5.81186	0	0	0.260425	3.6011	0	0.292978	0
iNOA3__CATAAGCGTATTGCCA	1.68954	2.78167	1.69362	0.437526	0.130156	0.0543387	0	0.21864	1.19093
iNOA3__CATAAGCGTGGACTGA	1.63117	3.94537	1.73044	0.644925	0	0.139782	0	0.404318	0.705429
iNOA3__CATAAGCTCATTTGTC	-4.58692	-3.84963	0.30697	2.28829	0	0.461232	0	0	0.614976
iNOA3__CATAAGCTCCGTCACT	-5.53769	-13.4518	0.143026	0.228842	0.254268	0	1.63754	0	0
iNOA3__CATAAGCTCGACATAC	-3.90471	-2.47249	0.744882	1.39582	0.32039	0.278823	0	0.362046	1.47228
iNOA3__CATAAGCTCTGCCTCA	2.42792	6.68061	1.67105	0.69137	0.103745	0.116714	0	0	0.622472
iNOA3__CATACAGCACGACAAG	2.25449	5.96326	2.16651	0.555922	0	0.0868941	0	0	0.537549
iNOA3__CATACAGCATCAGTCA	-2.00725	-1.32239	1.20745	1.1278	0.0836525	0	0	0	0.491532
iNOA3__CATACAGGTATCGTAC	2.91609	-8.35486	0	1.00341	1.41904	0	0	0	0
iNOA3__CATACAGGTGGTCCGT	11.5402	-16.5058	0	0	0	0.261752	0	1.67146	0
iNOA3__CATACCCGTGCAACGA	8.57736	-5.86209	0.358925	1.88436	0.273438	2.2689	0.123003	0.0615017	0.784873
iNOA3__CATACCCGTGGAAATT	5.45033	-3.76218	0	0	0.216308	3.52693	0	0	0
iNOA3__CATACCCTCGAGATGG	3.84355	4.06956	1.76468	0	0.10294	0	0	0.174874	0.860184
iNOA3__CATACTTTCCGATAGT	-0.240068	2.29161	1.30074	0.781658	0.0711381	0.243262	0	0.208459	1.23051
iNOA3__CATACTTTCGAGAACG	-0.150946	6.17775	1.75497	0.433581	0.119634	0.134588	0	0.134588	1.08154
iNOA3__CATAGACCAAATCGGG	-3.39821	0.214747	0.9766	1.30673	0.0742873	0.167146	0	0.168653	1.30306
iNOA3__CATAGACCATCTCCCA	3.54761	5.21609	1.83712	0.697376	0	0	0	0.118101	1.04535
iNOA3__CATCCACCACCCATAA	-17.9163	-2.82346	0.335169	2.50264	0.0853239	0.0959894	0	0.0959894	2.03282
iNOA3__CATCCACGTACCCGCA	0.909608	6.09708	1.97918	0.715084	0.266143	0	0	0.199607	0.82444
iNOA3__CATCCACGTCTCGGAC	-1.67998	3.27058	1.48471	0.464964	0.264231	0.0990865	0	0.319621	0.650852
iNOA3__CATCCACTCGCACTCT	-0.863392	3.46417	1.41009	0.351429	0.148769	0.109822	0	0.277186	0.292857
iNOA3__CATCCCAAGCCTTTCC	2.5922	5.86285	1.69706	0.339307	0.407534	0	0	0.113784	1.25433
iNOA3__CATCCGTCACCGTGCA	5.44274	-3.76698	0.265651	0	0	3.63874	0	0.265651	1.4168
iNOA3__CATCCGTGTACGTAGG	6.2926	6.54397	0.683308	0.650253	0.180626	0	0	0.406408	1.28028
iNOA3__CATCCGTGTCCAAAGG	-5.35394	-3.69451	0.711857	2.03356	0	0	0	0	0.576608
iNOA3__CATCCGTTCAAGTCGT	-1.52357	-1.47323	1.33156	0.533171	0.156232	0.0878802	0	0.0878802	0.738249
iNOA3__CATCCGTTCCATTGGA	3.71338	5.89245	2.16331	0.332469	0.142079	0.103897	0	0	0.703295
iNOA3__CATCGGGAGCCATTCA	-2.01839	1.57027	1.03923	0.899887	0.22643	0	0	0.0849114	1.1793
iNOA3__CATCGGGAGCGTTGTT	3.59758	6.94866	1.76943	0.648327	0	0.135068	0	0	0
iNOA3__CATCGGGGTATTGGCT	-7.81594	-11.7512	0.976102	0.435928	0	0.272455	0	0.54491	0.938195
iNOA3__CATCGGGTCGACGACC	2.70193	5.17052	2.60927	0.498013	0.201928	0.12501	0	0.12501	1.18452
iNOA3__CATCGGGTCTCATAGG	-0.634713	2.79435	1.96982	0.861072	0.292388	0.115981	0	0.0709853	0.498576
iNOA3__CATCGGGTCTGTCGTC	4.46637	5.9758	2.34296	0.351996	0.106343	0	0	0.239272	1.82535
iNOA3__CATCGTCAGGCCTTGC	-3.9927	-2.44181	0.783426	1.90356	0.157961	0.0671336	0	0.221145	1.20038
iNOA3__CATCGTCTCAACGTGT	-0.608759	2.67858	1.42252	0.557464	0.187319	0.240474	0	0.307135	0.77695
iNOA3__CATGAGTCACTGCGTG	1.68711	2.71241	1.86539	0.392948	0.0853101	0.245593	0	0.283008	1.27419
iNOA3__CATGAGTGTCACAGAG	-5.30165	-2.59908	1.26548	0.543877	0.0863692	0.151168	0	0.194331	1.19873
iNOA3__CATGAGTGTGATAGAT	-5.1458	-4.78649	0.24739	2.17529	0	0	0	0.0765615	1.01926
iNOA3__CATGAGTTCACTTCTA	-2.96418	0.293261	0.920637	0.635657	0.207281	0.0720703	0	0.0720703	0.721902
iNOA3__CATGAGTTCATGCCGG	4.02991	3.30301	1.95818	0.920309	0.19522	0.109811	0.219622	0.219622	1.12823
iNOA3__CATGAGTTCCCAAGTA	8.8821	-5.31766	0.212538	0	0.202896	3.75687	0	0.114129	0.608689
iNOA3__CATGAGTTCGGCCTTT	-2.95847	2.77577	1.27756	0.580338	0.129045	0.185152	0.185152	0	0.24687
iNOA3__CATGCAATCTACCTTA	8.94966	-5.27567	0.276338	0.28933	0.160739	3.25217	0	0.301439	0
iNOA3__CATGCGGCATCGAACT	-0.456957	0.700547	1.3862	0.883429	0.146552	0.164871	0	0.164871	1.19159
iNOA3__CATGCGGGTTGTAGCT	0.728145	-2.02097	0.426284	1.25116	0.158086	0.177847	0	0.177847	1.13676
iNOA3__CATGCGGTCCATGATG	0.85334	3.31538	1.44329	0.451562	0	0.0894941	0	0.0894941	0.614953
iNOA3__CATGCTCCAATGTTGC	-4.00621	-4.00528	0.848178	2.13651	0.0686491	0.15446	0	0	1.25515
iNOA3__CATGGATAGTGATTCC	-2.05912	-1.54583	1.09315	1.25098	0	0	0	0	0.289097
iNOA3__CATGGATTCAAACTGC	3.91021	3.20801	1.76768	0.32678	0.0907721	0.102119	0	0.484777	1.71923
iNOA3__CATGGTAAGCCACCGT	-3.69474	-2.4574	0.404567	1.41646	0.181533	0.176143	0	0	1.24636
iNOA3__CATGGTACAATTTCTC	1.41093	3.76396	2.17293	0	0.227422	0	0	0	1.15987
iNOA3__CATGGTACAGCAGACA	10.4982	-5.50229	0	0	0.19266	2.45979	0	0.108371	0
iNOA3__CATGGTAGTCGCCACA	2.09487	6.41259	1.9817	0.526763	0.0956859	0	0	0	1.06104
iNOA3__CATGGTATCACCATAG	-5.61159	-13.3847	0	0.241178	0	0	1.81651	0.150736	0
iNOA3__CATGGTATCCATAAGC	-3.52859	-2.1129	0.414668	1.47445	0.153262	0.0860662	0	0.0860662	0.796494
iNOA3__CATTCATAGAGGGTCT	3.12862	5.17656	1.90812	0.479405	0	0	0	0.102811	1.08883
iNOA3__CATTCATCACGTAGTT	-3.07398	-0.323017	0.957938	1.58089	0.135981	0.0734778	0	0.119445	0.478382
iNOA3__CATTCATTCGCAGAGA	2.93874	6.38688	1.5981	0.560042	0.197966	0.111356	0	0.169299	0.593898
iNOA3__CATTCATTCTCTGGTC	-4.53778	-3.16251	0.3231	2.30609	0.111315	0.0626149	0	0.12523	1.10666
iNOA3__CATTCATTCTTGTTAC	-4.34191	-1.39959	0.296574	1.64908	0.073281	0	0	0	0.673282
iNOA3__CATTCTACATATGGCT	0.636712	1.56039	1.41347	0.269153	0.19382	0.0841102	0	0.0841102	1.65261
iNOA3__CATTCTAGTCCGTTTC	0.334311	5.90049	1.54104	0.607229	0.072927	0	0	0.357821	0.627321
iNOA3__CATTGCCAGTACGTCT	0.448336	3.29761	1.78504	0.719657	0	0.17388	0	0.137854	1.01805
iNOA3__CATTGCCGTGACTGAG	-0.112278	5.70448	2.42076	0.336499	0.0934721	0.105156	0	0.105156	0.964179
iNOA3__CATTGCCTCGCTCTCA	9.62648	-5.63856	0.202416	0	0	3.01	0	0.106796	0
iNOA3__CATTGTTTCCTCCACA	1.44914	5.0393	1.86596	0.447692	0	0.177162	0	0	0.938355
iNOA3__CATTTCACAAGTCCCG	1.3067	-4.66884	1.23973	1.0014	0.313219	0.15952	0	0.0531732	0.52115
iNOA3__CATTTCAGTGGCTACC	-1.00112	3.79783	2.18305	0.245742	0.136523	0	0	0.230383	1.02414
iNOA3__CATTTCAGTTCAGGTT	-3.12326	1.66122	0.922809	0.768736	0.0584122	0.0657137	0	0.131427	1.23932
iNOA3__CATTTCAGTTGTGTAC	1.65544	6.40091	1.96387	0.914342	0.344216	0.329681	0	0.219787	0.55125
iNOA3__CATTTCATCACGAGGA	-4.21133	-0.912467	0.078671	1.41806	0.112515	0.12658	0	0.078671	0.728227
iNOA3__CCAAGCGAGGACACTG	1.88464	5.75528	2.12905	0.183171	0.101762	0.0699132	0	0.309179	0.705626
iNOA3__CCAAGCGCAAACCGGA	-4.89729	-3.8082	0.291993	1.86983	0.133824	0	0	0	0.401472
iNOA3__CCAAGCGGTCCAATCA	-3.45576	1.64704	1.01853	1.05719	0.0577476	0.129932	0	0.172465	0.459907
iNOA3__CCAAGCGTCCCGTTGT	-2.78338	-2.6157	0.612873	1.59947	0.0781387	0	0	0	1.97839
iNOA3__CCAAGCGTCTTCACGC	2.25117	-2.08999	0.44888	1.32797	0.199502	0	0	0	1.39917
iNOA3__CCAATGAAGATGAACT	-2.59323	-2.37258	0.712154	1.09437	0.150423	0	0	0.0846128	1.17636
iNOA3__CCAATGACAAAGCGTG	-1.69759	-1.13266	0.453512	1.51067	0	0.0840398	0.16808	0	1.20937
iNOA3__CCAATGAGTCGGTGTC	-3.17623	0.600778	0.813341	1.45615	0.177041	0.0995856	0	0.221289	0.677032
iNOA3__CCAATGATCGAACTCA	3.10234	4.69461	2.17508	0.445085	0.16712	0.0940053	0	0.0940053	1.12049
iNOA3__CCAATTTAGTGCCTCG	-2.97597	-2.51104	0.386023	1.56419	0.142597	0.257349	0	0.080211	1.23441
iNOA3__CCAATTTTCAACCTCC	0.13292	5.34155	1.98491	0.620828	0.0978942	0.207047	0	0.110131	0.845808
iNOA3__CCAATTTTCAAGCTGT	-5.85263	-14.4332	0.155664	0	0.415104	0.590485	2.42427	0	0
iNOA3__CCAATTTTCTCATGGA	2.10992	-1.97669	0.804952	0.66591	0.554925	0.208097	0	0	1.59161
iNOA3__CCACAAAAGAGCCGAT	3.58257	-9.51242	0	0.494636	1.62618	0.144296	0	0.144296	0.672348
iNOA3__CCACAAAAGTGGCAGT	-3.09662	2.44598	1.32189	0.624397	0.120268	0	0	0.067651	0.180403
iNOA3__CCACAAACAGCAATTC	0.0575321	2.74781	1.73188	0.506089	0.263512	0	0	0.247464	0.923389
iNOA3__CCACAAAGTCGACTGC	-0.285746	1.76526	1.42475	0.619906	0.0746447	0.133756	0	0.167951	1.35469
iNOA3__CCACAAAGTCTTACAG	-0.338378	1.85569	0.757451	0.359711	0	0.26084	0	0.174015	0.23202
iNOA3__CCACAAAGTCTTAGTG	-0.360755	2.29794	2.18493	0.672414	0.225608	0.273597	0	0.175798	0.92232
iNOA3__CCACAAATCGAGAGCA	-0.950134	4.33223	1.79002	0.150717	0.0837318	0.147302	0	0.188397	0.502391
iNOA3__CCACACTCAAGTCCAT	2.28326	6.15267	2.28558	0.548662	0.107588	0.524275	0	0.463951	1.18334
iNOA3__CCACACTCAGCTATTG	-17.7659	-2.91374	0.373975	2.4511	0	0	0	0.18933	2.19617
iNOA3__CCACCATAGTGGCAGT	-0.223118	1.91153	1.56979	0.806492	0.0683657	0.262134	0	0.235301	0.829759
iNOA3__CCACCATCAAGTGATA	1.84891	-3.84678	0.231773	0	0.145167	0.163313	0	0	0
iNOA3__CCACCATGTCACAATC	0.774449	1.58913	1.76254	0.501611	0.186652	0.0806772	0	0	1.39955
iNOA3__CCACGAGAGACTCTAC	-2.88032	3.01038	1.23945	0.815335	0.0966512	0	0	0.108733	0
iNOA3__CCACGAGAGCGGATCA	-1.66926	1.52716	0.614247	1.05575	0.302461	0.149107	0	0	0.573836
iNOA3__CCACGAGCACAAATGA	-4.9492	-4.61145	0.467748	2.0758	0.0867878	0	0.303558	0.0976363	1.035
iNOA3__CCACGAGTCCTTCGAC	-1.95563	2.95535	1.0861	0.507305	0.0790484	0	0	0	0
iNOA3__CCACGTTAGCAATTAG	-0.869859	1.83569	0.899767	0.663715	0.101339	0	0	0.216294	0.695271
iNOA3__CCACGTTAGGTTTACC	-0.910139	2.23911	1.28667	0.426956	0.237558	0	0	0.138335	0.456629
iNOA3__CCACGTTGTCTGCGCA	6.45658	-5.5448	1.74697	0.791561	0.0434108	1.17263	0	0.306252	0.833698
iNOA3__CCACTTGGTGGCGCTT	2.91943	-8.50939	0	0	1.02403	0	0	0	0.767019
iNOA3__CCATAAGCACAGCCTG	1.41269	2.14576	1.72308	0.459512	0.178268	0.267402	0	0.209133	0.952151
iNOA3__CCATAAGCACCGTACG	-1.98098	2.35533	1.40455	0.869128	0.0795324	0.089474	0	0.230561	0.946715
iNOA3__CCATAAGCACGTCGTG	2.16671	6.2301	1.84491	0.770218	0.166928	0	0	0.566614	0.500783
iNOA3__CCATCACAGTCCTACA	5.16826	-3.53579	0.294529	0.600166	0.78541	2.49856	0	0	0.78541
iNOA3__CCATCACCACAGCGCT	-3.16433	-0.0380833	0.661855	0.823898	0.155344	0.0873811	0	0.0873811	0.833869
iNOA3__CCATCACCAGTTTCGA	2.19661	4.67498	2.09112	0.400739	0	0	0	0.17963	0.58666
iNOA3__CCATCACGTCCTTTGC	0.921372	4.31448	1.86317	0.2101	0.0730313	0	0	0.0821603	1.32401
iNOA3__CCATCACTCCTGTTAT	-3.49559	-2.16524	0.552667	1.3455	0.212262	0	0	0.162564	0.998829
iNOA3__CCATCACTCGGTGCAC	3.85603	3.20821	1.76586	0.527294	0	0.0780619	0	0.0780619	0.816553
iNOA3__CCCAACTCACCAGGTC	-1.03666	2.24594	0.620217	0	0	0	0	0.328296	0.736814
iNOA3__CCCATTGAGAGGATCC	-2.56567	-0.532488	0.691421	1.07876	0.175218	0	0	0.084122	1.11163
iNOA3__CCCATTGAGTCGCTAT	3.56044	5.76694	2.16904	0.197235	0	0	0	0.123272	1.13061
iNOA3__CCCATTGGTCACTTCC	-0.414178	2.83012	1.93053	0.141719	0.157466	0.0885747	0	0.139895	1.32142
iNOA3__CCCGAAGCACTAACCA	-5.19154	-3.06145	1.0112	0.828922	0.0905221	0	0	0.360875	1.10882
iNOA3__CCCGAAGGTGACTGAG	-0.407062	1.66291	1.74982	0.611247	0.0674285	0.075857	0	0.183445	0.968328
iNOA3__CCCGAAGGTGATACTC	3.25275	-8.67252	0	0	1.11343	0	0	0	0
iNOA3__CCCGAAGTCTTGTGCC	3.80017	6.0397	1.52093	0.205567	0.114204	0.128479	0	0.128479	1.04318
iNOA3__CCCGGAACAACCGGAA	-0.937468	3.70517	1.32804	0.589501	0.194631	0.0844999	0	0.304877	0.812048
iNOA3__CCCGGAAGTATCGGTT	2.11335	4.8786	0.547093	0.424948	0.118041	0	0	0.195723	0.521929
iNOA3__CCCGGAATCATAGCAC	6.31825	6.52299	0.374563	0.676337	0.309901	0.206697	0	0.425824	1.66321
iNOA3__CCCTAACCACCCAATA	0.893132	5.57564	1.92973	0.330665	0	0.443021	0	0	1.37061
iNOA3__CCCTAACCACTGCGAC	8.66005	-5.51051	0.37264	0	0.206965	3.74763	0	0.232836	0
iNOA3__CCCTAACTCAAGCCGC	-0.254477	5.9107	0.729901	0.287628	0.212884	0.239495	0	0	0.319327
iNOA3__CCCTCAACAACTTGCA	3.09898	-8.22093	0.340698	0	1.40179	0.681396	0	0	0
iNOA3__CCCTCAACACGTAACT	3.54124	2.38219	1.89033	1.21318	0.115043	0	0	0.242291	2.08998
iNOA3__CCCTCAAGTTTCACTT	-2.68483	2.47971	1.47748	1.035	0.134019	0.122079	0	0.0753854	0.545602
iNOA3__CCCTCAATCCAAGGGA	8.88209	-5.41618	0.255255	0	0.315945	3.57206	0	0.155072	0
iNOA3__CCCTCAATCTAGTACG	1.92451	-3.74077	0.601071	0	0	0	0	0	0
iNOA3__CCCTCTCAGGAAGTAG	-1.12537	3.81196	1.77598	0.267018	0.0972821	0.109442	0	0.206094	0.291846
iNOA3__CCCTCTCAGTGGCGAT	1.94505	3.96086	2.51869	0.418263	0.134831	0.286894	0	0	1.14705
iNOA3__CCCTCTCCAGAGTTCT	3.2879	-9.15756	0	0	1.71418	0	0	0	0.666331
iNOA3__CCCTCTCCATGGCTAT	2.91533	4.39005	2.34738	0.148687	0	0	0	0.27553	1.31611
iNOA3__CCCTCTCGTTCAATCG	-1.08821	3.99227	1.91004	0.439838	0.232362	0.0817094	0	0.274899	0.348543
iNOA3__CCCTGATCAGGCACTC	-0.151577	2.05502	1.12797	0.488406	0.169222	0	0	0.403544	0.91467
iNOA3__CCCTGATTCCAAGCTA	-0.612998	4.27298	1.79027	0.478075	0.212314	0.119427	0	0.250168	0.667114
iNOA3__CCCTGATTCGCGTGCA	1.03194	2.00893	2.05257	0.381135	0	0.0927739	0	0.109607	1.4636
iNOA3__CCCTTAGAGAAGGGAT	-5.37692	-4.0304	0.614759	1.44694	0.0848383	0.0954431	0	0	1.15161
iNOA3__CCGAACGAGGTGCTAG	1.63818	2.23839	1.93558	1.02327	0.15056	0	0	0.254071	1.3242
iNOA3__CCGAACGCAAAGGAGA	8.37513	-5.48569	0.383735	0	0.111411	3.41027	0	0	0
iNOA3__CCGAACGCAAGCTACT	-2.84326	0.0618593	0.39725	1.35826	0.0686097	0	0	0.154372	0.751923
iNOA3__CCGAACGGTCCAGAAG	2.06438	-1.93557	0	1.46066	0	0	0	0	1.10475
iNOA3__CCGAACGTCACAAGAA	2.28639	-2.17117	0.10161	0.0973716	0.0540953	0.224335	0	0	0.162286
iNOA3__CCGAACGTCTGGTGCG	-3.97772	-4.56657	0.389932	1.79029	0.181006	0.281618	0	0.0779864	0.72475
iNOA3__CCGATCTAGCGAGTAC	-3.67071	-4.05221	0.538031	1.87071	0.07761	0	0	0	1.2673
iNOA3__CCGATCTGTCTTGAGT	-5.42997	-3.40487	0	1.90786	0	0	0	0.179565	0.549774
iNOA3__CCGATCTTCTGCTGAA	-3.66353	-1.15358	1.139	1.39569	0.0729518	0.164142	0	0	1.6519
iNOA3__CCGATGGCATGTCAGT	3.35063	-9.67275	0	0.443623	1.7225	0	0	0.203533	0
iNOA3__CCGATGGGTTTAGTCG	2.41479	5.54312	2.08373	0.550427	0.193607	0.217808	0	0.326712	0.981437
iNOA3__CCGATGGTCACATACG	-3.70864	0.988369	1.28339	0.997524	0.291799	0	0	0	0.728347
iNOA3__CCGATGGTCACTGATG	0.728979	-1.98762	0.709654	1.49033	0.376335	0	0	0	0
iNOA3__CCGATGGTCTCGCTTG	0.122929	5.76059	1.64319	0.302155	0.134445	0.383305	0	0.383305	1.60082
iNOA3__CCGCAAGCACTGTTCC	10.9391	-17.2174	0.357446	0.232246	0.198276	0.976039	0	1.89143	0.246825
iNOA3__CCGGACAAGCGTACAG	2.77926	5.73153	1.23849	0	0.24149	0.271676	0	0	0
iNOA3__CCGGACACAAGGTCAG	4.03756	5.239	2.49361	0.174101	0.0967228	0.314036	0	0.108813	1.27245
iNOA3__CCGGACACAGGCCCTA	-0.877398	3.97088	2.16304	0.451062	0.169826	0.191055	0	0.191055	1.17716
iNOA3__CCGGACAGTACAGCGA	-4.29123	-1.92179	0.365378	1.10852	0.0726355	0.081715	0	0.081715	1.20083
iNOA3__CCGGACAGTATCTTCT	2.96302	-8.94827	0	0.669259	1.71189	0.467159	0	0	0
iNOA3__CCGGACAGTCCAGTTA	2.83856	-8.94414	0.277173	0.443477	2.18247	0.277173	0	0.277173	0.739129
iNOA3__CCGGGTAAGGTCTACT	1.42688	2.57553	1.62986	0.233525	0.24544	0.0931685	0	0.186337	1.30052
iNOA3__CCGGGTAGTACCCAGC	-18.0691	-2.6463	0.829656	2.02721	0	0	0	0.174244	2.66049
iNOA3__CCGGGTAGTGTTACTG	-16.1351	-4.01022	0	0.49086	0.2727	0	0	0	2.85756
iNOA3__CCGGTAGAGCTAGAAT	-1.75471	0.206755	0.808568	0.766339	0.125513	0	0	0	0.813312
iNOA3__CCGGTGACAATGCAAA	2.33141	6.55218	2.01424	0.565072	0	0	0	0	0.923416
iNOA3__CCGGTGACAGGCAATG	2.76272	-1.99475	1.58891	0.308047	0.171137	0	0	0.192529	0.828221
iNOA3__CCGTAGGCACTGGCCA	4.12489	4.87064	1.7277	0.369233	0.188339	0.105941	0	0	1.29446
iNOA3__CCGTAGGCAGCAGTAG	0.964222	3.38285	2.06541	0.331013	0	0	0	0.103441	1.27963
iNOA3__CCGTAGGCAGCCTTCT	1.91361	5.73565	0.603741	0.356543	0.297119	0	0	0.11142	0.636699
iNOA3__CCGTGAGCAATGCAGG	3.14142	6.76027	2.42692	0.181067	0.40237	0.113167	0	0.354444	0.603555
iNOA3__CCGTGAGGTAGGCTGA	1.70292	6.26899	2.11446	0.514786	0.285992	0.389196	0	0.259464	0.857976
iNOA3__CCGTGAGTCGACGAGA	3.52717	2.42757	2.23161	1.22837	0.076443	0	0	0	2.17261
iNOA3__CCGTTCAAGGTGCTAG	-1.62249	3.20203	1.08795	0.499453	0.170896	0	0	0.14982	0.256344
iNOA3__CCGTTCAGTGCATTAC	-4.27261	-1.35246	0.810247	1.73445	0.129422	0	0	0.218399	0.728806
iNOA3__CCTAACCAGGATTCCT	-1.63302	-0.48448	1.28805	0.881382	0	0.197164	0	0.0752591	0.969766
iNOA3__CCTAACCAGGCTGTAG	0.489409	2.54709	1.48664	0.453279	0.183507	0.140611	0	0.0658341	0.788818
iNOA3__CCTAACCCACAGGATG	-3.82343	-1.89769	0.818024	1.46714	0.143926	0.161917	0	0.0809585	1.37111
iNOA3__CCTAACCGTCAGTCTA	0.986705	4.60322	1.73435	0.315261	0.0875724	0	0	0.152923	1.29532
iNOA3__CCTAACCTCGCAGAGA	3.71471	4.4902	2.39424	0.868074	0.098767	0	0	0.280105	1.53504
iNOA3__CCTAAGAAGGGAGGCA	8.31743	-5.84688	0.126719	0	0.112639	3.6284	0	0.126719	0
iNOA3__CCTAAGACAAGGGCAT	1.88246	-2.97371	0.340865	0	0.302991	0	0	0	0
iNOA3__CCTAAGAGTGGCTACC	-0.838407	2.0189	1.45865	0.71701	0.129089	0.224215	0	0.317872	0.193634
iNOA3__CCTAAGATCTCGGGAC	2.01563	-3.29748	0	0	0	0.892466	0	0	0
iNOA3__CCTACGTAGTTGGAGC	8.19273	-5.22142	0	0	0	2.11481	0	0	0
iNOA3__CCTACGTTCGTGGGAA	-2.22899	2.17569	1.20533	0.347342	0.192968	0.083701	0	0.168847	0
iNOA3__CCTATCGCAGCATACT	1.43526	6.4643	1.61911	0.439445	0	0	0	0.137327	1.26889
iNOA3__CCTATCGGTGCTCGTG	-1.98472	2.04936	1.16872	0.791697	0.0862002	0.0969752	0	0.247896	0
iNOA3__CCTCAACGTCCGACGT	-1.04241	-0.0336075	1.04577	0.638363	0.0663496	0.149287	0	0.0746433	1.14039
iNOA3__CCTCAACTCGGATTAC	-2.1913	3.02859	1.54134	0.500053	0.277807	0	0	0.251167	0.498533
iNOA3__CCTCACAAGACGTCCC	3.31535	5.87676	0.842378	0	0	0	0	0	0.74878
iNOA3__CCTCACACATGGTACT	-2.12775	-0.102824	0.657427	1.78716	0.0674665	0.1518	0	0.122786	1.14594
iNOA3__CCTCACAGTAAGTTGA	3.37168	6.91119	2.34953	0.248676	0	0.155422	0	0.155422	1.95958
iNOA3__CCTCACAGTCCCTAAA	3.19854	-8.49298	0	0.608714	1.54968	0	0	0	0
iNOA3__CCTCAGTCATCCGGCA	5.13117	-3.51754	0.324759	0	0	3.0352	0	0	0
iNOA3__CCTCATGCATGCACTA	-1.65668	1.25888	1.15567	0.858819	0.0835537	0.147039	0	0.294079	1.05843
iNOA3__CCTCCAAGTCCAAATC	-2.30163	-0.68492	0.438978	0.795627	0	0.161743	0	0	1.25079
iNOA3__CCTCCAAGTGGGTATG	-18.0673	-2.64686	0.495782	2.63441	0.141996	0.159746	0	0	2.34808
iNOA3__CCTCCAAGTTCTTGCC	2.50213	5.08308	1.60457	0.236119	0.131177	0.188814	0	0.0944072	1.02461
iNOA3__CCTCCAATCGTTAGAC	-4.46797	-2.26213	1.0317	1.83434	0.191506	0.116308	0	0.116308	1.40084
iNOA3__CCTCCAATCTGTCGCT	-4.24607	-4.87428	0.103004	2.34268	0.0549552	0.133927	0	0.0618245	0.806415
iNOA3__CCTCCTCAGGTCCGAA	-2.25429	-0.964492	1.11596	1.17961	0	0.132565	0	0.083089	0.707011
iNOA3__CCTCCTCCAGATTAAG	0.833517	3.18062	1.91617	0.423179	0	0	0	0.0884701	1.2104
iNOA3__CCTCCTCCAGCCGGTT	-7.76922	-11.802	0.1665	0	0.148	0.235452	0	0.853117	0.444001
iNOA3__CCTCCTCTCTAATTCC	-3.59587	-0.47449	0.568746	1.31466	0.0719197	0.295172	0	0	0.784549
iNOA3__CCTCTAGAGACAGTCG	-4.23756	-0.349177	0.776905	0.90796	0.143679	0.0901951	0	0.0530621	0.476206
iNOA3__CCTCTAGTCTCCTACG	0.0549525	4.02147	1.91544	1.02553	0	0	0	0.294382	0.566921
iNOA3__CCTCTCCGTATGCAAA	-0.419048	1.81214	1.57403	0.488302	0.162907	0.186774	0	0	1.34929
iNOA3__CCTCTCCGTCCACACG	-0.804307	1.64602	1.63392	0.911566	0.211725	0	0	0.225803	1.07058
iNOA3__CCTGCATAGCCTCATA	-5.51389	-13.8037	0	0	0	0	2.51953	0	0
iNOA3__CCTGCATGTGACTGTT	-2.00095	-1.5401	0.764734	1.27157	0	0	0	0.165846	1.71523
iNOA3__CCTTCAGCACACGTGC	0.891451	3.53469	1.8471	0.335285	0	0	0	0	0.853998
iNOA3__CCTTCAGCAGAGCGTA	3.44366	6.1578	1.62668	0.539394	0.0854617	0.0961445	0	0.149841	0.947344
iNOA3__CCTTCAGGTTGCTGAT	-2.68719	-2.60769	0.486255	1.59195	0.206291	0.0901271	0	0.0901271	1.05634
iNOA3__CCTTCAGTCTGGGATT	2.62799	5.18362	2.0037	0.169688	0	0	0	0.162592	1.37373
iNOA3__CCTTGTGAGTATCTGC	-5.73848	-14.2483	0.153283	0.245253	0.136252	0.416687	2.67338	0	0
iNOA3__CCTTGTGCACATGAAA	-3.49044	-3.59573	0.147214	1.8606	0.130857	0	0	0	0.834547
iNOA3__CCTTGTGGTTTGTGGT	0.421109	4.31218	1.49119	0.316351	0	0.10345	0	0	0
iNOA3__CCTTTGGAGGAACATT	-3.39415	-3.86199	0.94557	1.59781	0.178538	0.0768139	0	0.0768139	1.19817
iNOA3__CCTTTGGTCTTCTAAC	3.81488	3.97965	1.90822	0.750589	0.141799	0.2073	0	0.159524	0.907238
iNOA3__CGAAGGAAGCTAGAAT	1.27962	-1.80567	0.356338	1.29468	0.245972	0	0	0	0
iNOA3__CGAAGGAAGTACTGGG	1.66535	4.49922	1.77777	0.381409	0	0.139635	0	0.107894	0.812165
iNOA3__CGAAGTTAGAGCGACT	8.33071	-5.48364	0.197292	0	0	3.84407	0	0	0.357588
iNOA3__CGAAGTTGTGTTTCTT	-3.45319	-3.41415	0.414281	2.14193	0	0	0	0.215923	1.18555
iNOA3__CGAAGTTTCGATACTG	-4.22262	-1.60839	0.613711	1.58629	0.162042	0.15036	0	0	0.79616
iNOA3__CGAATTGCATCGCTAA	-2.15274	-1.33629	1.1723	1.53	0.16542	0.0706228	0	0.334511	1.42482
iNOA3__CGAGAAGCAAGTGGCA	-3.45317	-1.00335	0.721286	2.07337	0	0	0	0.17576	1.2723
iNOA3__CGAGAAGGTTAAGCAA	-3.52643	-3.58225	0.294085	2.03444	0	0.130689	0	0	1.137
iNOA3__CGAGAAGTCGCCGATG	8.15608	-5.41964	0	0	0.213219	3.39939	0	0	0
iNOA3__CGAGGAAAGAATCGAT	-0.197163	1.86639	1.1709	1.14317	0.201461	0	0	0.0877902	1.14369
iNOA3__CGAGGAATCAGCACCG	2.58241	6.00306	2.22527	0.919298	0.108098	0	0	0.24322	1.40352
iNOA3__CGAGGAATCAGTGTTG	6.37292	-5.48137	0	0	0.17421	3.07488	0	0.779461	0.716983
iNOA3__CGAGGCTGTGGAGAAA	10.7758	-5.29931	0.115957	0	0.103073	2.56433	0	0	0.30922
iNOA3__CGAGTGCAGTGTTGAA	-4.86705	-2.3795	0.493297	1.74454	0.085718	0.0964327	0	0.0964327	0.257154
iNOA3__CGAGTGCGTCCGGTCA	2.17197	5.87385	1.59952	0.354921	0	0	0	0.120999	0.914199
iNOA3__CGAGTGCTCCGTCCTA	3.79843	5.92041	2.41239	0.242298	0.39427	0.0973723	0	0.0973723	1.63214
iNOA3__CGAGTTATCAGAGTGG	-0.453677	2.46994	1.42148	0.870313	0.174005	0.195755	0	0.287658	0.844206
iNOA3__CGAGTTATCTTGAGCA	0.207744	1.00786	0.607205	0.67761	0.25358	0.23775	0	0.190185	0
iNOA3__CGATCGGAGCCTCACG	2.80958	4.56	1.8888	0.437594	0.0961704	0	0	0	1.18897
iNOA3__CGATCGGCAGGTCAAG	3.46002	4.02039	2.82323	0.578135	0.107062	0	0	0	1.39832
iNOA3__CGATCGGTCCTTACCG	2.90601	-8.16932	0	0	1.0216	0.625065	0	0	0.833421
iNOA3__CGATGCGAGTGAGCCA	-0.312766	1.81717	1.37096	0.622746	0.15897	0.149538	0	0.149538	1.09741
iNOA3__CGATGCGCATGCAGGA	3.30652	3.48065	2.28913	0.828052	0	0.323697	0	0	1.4632
iNOA3__CGATGCGGTTTAGTCG	-1.9385	-1.70529	0.719596	1.66857	0	0	0	0.281528	0.250247
iNOA3__CGATGGCAGCGTGAGT	-3.3164	-2.75281	0.716348	1.22555	0.0716317	0	0	0.373855	0.914364
iNOA3__CGATGGCCATCTGGGC	-1.7003	1.23912	1.10085	1.06119	0.0867807	0.249397	0	0.151769	0.505126
iNOA3__CGATGGCGTGTCCGGT	7.05063	-5.6861	0.202999	0	0	3.68921	0	0.202999	0.541332
iNOA3__CGATGGCTCAAGGAGC	-3.07612	-1.16971	0.882312	1.29442	0.0655993	0	0	0.295197	0.799557
iNOA3__CGCAGGTAGGTCATTC	0.669939	5.28411	1.983	0.326798	0	0.108112	0	0.165203	0.288299
iNOA3__CGCAGGTCATCGAAGG	-2.52957	-1.79433	0.352781	1.19282	0	0.0915548	0	0.0915548	1.1849
iNOA3__CGCAGGTGTCGCTCGA	-0.909673	2.68804	1.13976	0.694725	0.0685747	0.154293	0	0.124497	0.205724
iNOA3__CGCATAACAAGGCTTT	3.22964	-9.3	0	0.670252	1.80197	0	0	0	0.49706
iNOA3__CGCATAACAGTCAGTT	-2.76888	-0.546571	0.470159	1.35062	0.146122	0.0821939	0	0	0.577236
iNOA3__CGCATGGCAGGACATG	-2.4979	0.5074	0.828343	0.689348	0	0	0	0.290918	1.14891
iNOA3__CGCATGGCATATCGGT	2.36826	5.21605	1.83532	0.282423	0	0.117125	0	0.23425	0.783038
iNOA3__CGCCAGAGTCAAAGTA	-2.05201	0.599431	0.835374	0.311191	0	0.120357	0	0.120357	0.935058
iNOA3__CGCCAGAGTCCAGCGT	-2.89688	2.47673	1.20527	0.730773	0.216617	0	0	0	0.85164
iNOA3__CGCCAGAGTTCGGCTG	-3.69791	-0.86225	0.461199	1.88243	0.169505	0.190693	0	0.369487	0.696461
iNOA3__CGCCAGATCAGACAAA	-1.88691	0.959238	1.03425	1.61028	0.212556	0	0	0	0.847687
iNOA3__CGCCATTTCATCTGTT	6.3403	6.57372	0.555891	0.386144	0	0.171627	0	0.514882	1.0247
iNOA3__CGCCATTTCTAGTCAG	-3.95384	-3.86264	0.403956	2.01122	0.0602311	0.13552	0	0.111457	1.0884
iNOA3__CGCGTGAAGGAAGAAC	3.95155	4.80471	2.81913	0.620666	0	0	0	0.317104	1.64471
iNOA3__CGCGTGAGTCGCATTA	1.75692	6.92206	1.83455	0.959522	0	0.212629	0	0.342589	0.304523
iNOA3__CGGAACCAGCGAATGC	3.67756	-9.78995	0	0.475662	2.24255	0	0	0	0.361429
iNOA3__CGGAACCAGTTACTCG	1.05725	3.21666	1.74516	0.481204	0.0891119	0	0	0	1.42303
iNOA3__CGGAACCCAATTAGGA	2.69641	5.83562	1.8428	0.326667	0.0907408	0.102083	0	0.30625	1.07464
iNOA3__CGGAACCCATCACAGT	2.40799	-2.16449	0.318607	0.386195	0	0	0	0	0.849618
iNOA3__CGGAACCGTGGGCTTC	1.36805	1.78185	1.65295	0.734383	0.0642606	0.0722932	0	0.217526	1.15378
iNOA3__CGGACACGTATGAGGC	9.38344	-5.62437	0.170956	0	0	3.70553	0	0	0
iNOA3__CGGACACGTGTATTGC	-4.54558	-3.15854	0.723754	2.49564	0.221266	0.215385	0	0	1.45637
iNOA3__CGGAGAAAGAATGTTG	1.3004	4.73238	1.12164	0.360085	0.109704	0.123417	0	0.123417	0.329111
iNOA3__CGGAGAAAGCAAGCCA	2.24359	5.50026	1.89156	0	0.0956158	0	0	0.107568	0.438703
iNOA3__CGGAGAAAGGACAACC	1.92199	2.46573	1.65461	0.104792	0.182708	0.108251	0	0.108251	1.48891
iNOA3__CGGAGAAAGGAGCAAA	3.45137	-9.21222	0	0.35522	1.0608	0	0	0	0
iNOA3__CGGAGAACAAATACGA	4.09172	3.96657	2.62709	0.666303	0.211334	0.118876	0	0.118876	1.10174
iNOA3__CGGAGAAGTCAAGCGA	3.05384	6.92848	1.83053	0.294634	0.109598	0.246596	0	0	1.31091
iNOA3__CGGCAGTCAACGACAG	0.0868379	4.58637	1.53308	0.723896	0	0.288247	0	0.288247	0.827228
iNOA3__CGGCAGTCAATGAGCG	-4.14554	-4.91628	0.224636	1.92221	0	0.224636	0	0.101811	0.951279
iNOA3__CGGCAGTGTAGGTTTC	3.69639	6.2226	1.40992	0.48948	0	0.122617	0	0.122617	0.488822
iNOA3__CGGCAGTGTTCGTTCC	-2.16698	0.361163	0.83267	0.995541	0	0	0	0	0.865736
iNOA3__CGGCAGTTCGAGTGAG	-3.74979	-1.18733	0.385196	1.58989	0	0.0835094	0	0.0835094	1.07242
iNOA3__CGGCAGTTCGTTCTAT	-1.67185	-1.8056	0.877718	1.13169	0.172099	0.276929	0	0.129075	0.825153
iNOA3__CGGGCATCAACATACC	4.41135	5.55057	2.07033	0	0.268121	0	0	0.120696	1.22988
iNOA3__CGGGTCAAGCGCCTTG	1.45771	2.9999	1.10102	0	0.113643	0	0	0.445415	0.698265
iNOA3__CGGGTCATCATCGCAA	3.05698	6.05081	2.20804	0.375593	0	0	0	0.165887	1.18607
iNOA3__CGGGTGTGTACAACGG	10.3972	-5.54871	0.55308	0	0.101073	3.03798	0	0.172249	0.303218
iNOA3__CGGGTGTGTGTATCCA	-5.34392	-13.3334	0	0.31521	0.415124	0.512797	2.50087	0	0.525351
iNOA3__CGGGTGTGTTCTCCTG	1.06284	6.23236	1.51191	0.370459	0	0.128321	0	0.128321	0.97998
iNOA3__CGGGTGTTCCCAAGTA	4.14089	3.06368	2.11683	0.437494	0.105419	0.248999	0	0.118596	2.00407
iNOA3__CGGTCAGCATGTACGT	-3.71634	-3.00729	0.516752	1.26047	0.0765142	0.0860785	0	0.136573	0.763608
iNOA3__CGTAAGTCACATCCCT	1.21342	6.09151	1.7414	0.223223	0.124013	0	0	0.139514	1.36178
iNOA3__CGTAAGTGTGGAAATT	-3.62087	-3.60659	0.6843	1.62486	0.0692766	0.32909	0	0.0779362	1.3341
iNOA3__CGTAAGTTCATGAGTC	1.41069	5.50521	1.78604	0.347713	0	0	0	0.133521	0.897592
iNOA3__CGTAAGTTCTCCGAGG	1.83837	-2.44031	0.313047	0.500876	0.278264	0	0	0.313047	0.834793
iNOA3__CGTAATGCATCGGTTA	2.06807	6.14003	2.24765	1.02468	0.191354	0.215273	0	0.364862	1.16493
iNOA3__CGTAATGGTTTCCATT	3.41543	-8.68536	0	0.445163	1.14827	2.36581	0	0	0.545069
iNOA3__CGTAATGTCCACGTGG	0.281534	2.4291	1.56339	0.507314	0.0791777	0.0890749	0	0.355066	0.784327
iNOA3__CGTAATGTCGTTGTAG	-1.51791	1.14458	1.21623	0.946882	0.227728	0	0	0.171043	0.986206
iNOA3__CGTAGTAAGCTTTCCC	2.01107	-3.21898	0.6996	0	0.507612	0.285532	0	0	0
iNOA3__CGTAGTAAGGACTAAT	4.25012	5.04875	1.61248	0.410749	0.17924	0.302467	0	0	0.517319
iNOA3__CGTAGTACAACAGAGC	2.34547	-1.74975	1.37396	0.372803	0	0.233002	0	0	0.621339
iNOA3__CGTAGTACAGTCGAGA	-3.3219	0.215467	0.72894	0.655328	0.0669344	0.0753012	0	0.0753012	0.920206
iNOA3__CGTAGTAGTAAGGTCG	-5.20425	-13.5371	0.266958	0	0	0	1.81323	0	0
iNOA3__CGTAGTAGTCACTTCC	-0.203228	1.87444	1.07318	0.779225	0.127876	0	0	0.208981	1.19747
iNOA3__CGTAGTATCTTGCGCT	-3.3778	-2.40229	0.411267	1.5779	0	0	0	0.0852303	0.64215
iNOA3__CGTCAAAAGACCAGAC	-2.08621	2.87173	1.7992	0.466777	0	0	0.176303	0.0881515	1.12361
iNOA3__CGTCAAAAGCGAGAAA	-1.75565	-1.70135	1.39493	0.934109	0.073487	0	0	0.165346	1.37027
iNOA3__CGTCAAAAGTTGGAGC	-5.05364	-2.01065	0.845442	0.908584	0.0708892	0.128049	0	0.24255	0.829144
iNOA3__CGTCAAAGTGACTCGC	1.86627	3.57612	1.94727	0.370069	0.205594	0.115646	0	0	0.7177
iNOA3__CGTCAAAGTTGTTTGG	-4.36011	-2.25145	0.199301	1.32315	0.120678	0	0	0	0.53147
iNOA3__CGTCAAATCAGTGTGT	0.513904	1.65273	1.03563	0.947482	0.245487	0	0	0.182983	0.389285
iNOA3__CGTCCATAGTCCTGCG	-4.07625	-1.85629	0.681015	1.44911	0.0849132	0	0	0.0955273	0.809029
iNOA3__CGTGAATCACCTGCAG	3.52007	4.50713	1.93688	0.627728	0.103839	0.53944	0	0.116819	1.12699
iNOA3__CGTGAATCAGAGTGTG	1.87277	-2.50803	0.881168	0	0.475325	0.26737	0	0	0.712988
iNOA3__CGTGAATTCAGTGTCA	-16.3882	-3.63928	0.680981	0.761776	0.147184	0	0	0.478658	3.82427
iNOA3__CGTGCTTAGTCGGCCT	-2.56617	-2.87829	0.391742	1.82429	0	0	0	0	1.04108
iNOA3__CGTGCTTGTAGAGACC	3.00897	-9.03372	0	0.653164	0.891149	0	0	0	0
iNOA3__CGTGTCTCACAGCCAC	1.58186	2.92105	2.00341	0.63087	0.157399	0	0	0	0.785732
iNOA3__CGTGTCTCATACGCAT	1.82341	6.34095	1.69042	0.207571	0	0	0	0.259464	0.705122
iNOA3__CGTGTCTGTAGCGTCC	2.13205	5.20302	2.33424	0.474117	0	0	0	0.247352	0.790195
iNOA3__CGTGTCTGTTTCACTT	11.0227	-5.08417	0.0815934	0	0.0725275	2.10237	0	0	0.217582
iNOA3__CGTGTCTTCGAGAAGC	-3.70377	-4.5345	0.600807	1.84689	0.112814	0.126915	0	0.126915	1.47731
iNOA3__CGTTAGACAAGGTCGA	-4.70967	-2.60166	0.596616	1.72644	0.067001	0.0753761	0	0.197442	0.770967
iNOA3__CGTTAGACAATGAAAC	1.62532	6.29768	1.93602	0.335126	0.12823	0.144259	0	0.144259	0
iNOA3__CGTTAGAGTCCTGTTC	-4.92116	-4.86174	0	2.02172	0.120707	0.135796	0.271591	0.135796	0.975663
iNOA3__CGTTCTGTCCTAGAGT	-0.208151	4.6339	1.1385	0.249787	0.0897729	0.358106	0	0.100994	0.269319
iNOA3__CGTTGGGCAGTCGGTC	1.94402	4.57344	1.61843	0.91694	0	0.123298	0	0	0.491056
iNOA3__CGTTGGGTCGAATCCA	-2.17937	-1.99376	1.02615	0.953912	0	0.100711	0	0	1.4899
iNOA3__CTAACCCAGTCGAGGT	3.23453	6.28174	1.88128	0.50167	0	0.126038	0	0.187506	1.28161
iNOA3__CTAACCCCACCCTGAG	-4.35794	-4.40307	0.354517	2.22222	0.159196	0.0895476	0	0.0895476	1.05983
iNOA3__CTAACCCGTCCCACGA	-2.7824	-2.86303	0.334512	2.22592	0.0642262	0.144509	0	0.0722545	0.967429
iNOA3__CTAACCCGTCTGCGCA	2.24572	-2.10148	0.252248	1.13323	0	0	0	0	0.880787
iNOA3__CTAACTTCAGTCCCGA	6.84654	-5.72723	1.4779	0.459972	0.198813	2.08751	0	0.259603	0.461399
iNOA3__CTAACTTGTGGTATGG	4.07565	5.68061	2.20442	0.710671	0.10234	0	0	0.115132	1.22132
iNOA3__CTAAGTGCATACCATG	-2.93491	0.945759	1.02649	1.02505	0.0719679	0.161928	0	0.0809639	0.787518
iNOA3__CTAAGTGGTGCCCAGT	-2.35332	-1.88	0.994451	1.27125	0	0	0	0.0834169	0.856193
iNOA3__CTACACGACGCTCTTC	1.47983	-4.69651	1.62523	1.14041	0.387942	0.895411	0	0.145478	1.23873
iNOA3__CTACAGAGTCTGCCTT	-0.624828	3.80649	2.01511	0.614121	0.173121	0.151447	0	0.189065	1.27749
iNOA3__CTACATTAGCGAGTCA	8.03015	-5.14517	0	0.49164	0	3.04913	0	0	0.8194
iNOA3__CTACATTAGCTAATGA	2.27576	5.67131	1.95003	0.81475	0.144765	0	0	0.16286	1.42883
iNOA3__CTACATTAGTGCACAG	1.7922	5.75444	1.90655	0.731484	0.165491	0.357187	0	0.186177	1.37361
iNOA3__CTACATTAGTTGCCTA	1.75751	5.4032	1.89306	0.261951	0.0950594	0.163719	0	0	0.976901
iNOA3__CTACATTGTGTTTCTT	-3.30914	2.12018	1.16372	0.76498	0.331724	0.0898971	0	0.0898971	0.755447
iNOA3__CTACCCAAGATCGGTG	4.07141	4.58635	2.27727	0.679597	0.398875	0.292217	0	0.175726	1.06061
iNOA3__CTACCCAGTTGGACCC	-4.06309	-1.06456	0.658928	1.752	0.384822	0	0	0.154234	0.806461
iNOA3__CTACCCATCATTCACT	-0.318862	4.77751	1.5381	0.409435	0.178602	0.100463	0	0.554153	0.828978
iNOA3__CTACCTGCATCTGTTT	-2.18446	1.04393	1.17817	1.16031	0.0774017	0	0	0.0870769	0.463831
iNOA3__CTACCTGGTGAGATCG	3.43545	-9.77507	0.141619	0.488888	1.65672	0.141619	0	0	0
iNOA3__CTACCTGGTTTGTTCT	-5.76079	-14.0715	0.440403	1.81344	0.14744	0.25915	0.58826	0.196898	0.947067
iNOA3__CTACGGGAGTACGTCT	-3.10865	-0.335452	0.734717	1.45804	0.0817075	0	0	0	1.04171
iNOA3__CTACGGGGTGAATTGA	-0.556107	1.89856	0.950042	0.436589	0	0.0918503	0	0.0918503	1.23792
iNOA3__CTACGGGGTGATTCTG	1.33814	5.04186	1.72282	0.738385	0.154154	0.114645	0	0.288068	0.954772
iNOA3__CTACTATCAAGTTTGC	1.72007	4.77089	1.90742	0.152027	0.168919	0.0950168	0	0.190034	1.25757
iNOA3__CTACTATCAGGACGAT	10.9822	-5.03908	0.291791	0	0	1.53645	0	0.176602	0
iNOA3__CTACTATGTCGAGCTC	-7.76975	-11.7982	0.524994	0.116187	0.129097	0.190869	0	0.867395	0.581688
iNOA3__CTACTATGTTCTAACG	-3.60545	-1.31272	0.724868	1.51107	0.103975	0.0716964	0.143393	0.260365	1.14782
iNOA3__CTACTATTCGGATAAA	-3.96097	-2.79754	0.298596	1.12829	0.140358	0.102384	0	0	1.04646
iNOA3__CTACTATTCGGCATAT	3.30973	5.16731	1.4679	0.236104	0	0.0943997	0	0.188799	1.53096
iNOA3__CTAGGTAAGCTGAGCA	0.46339	2.5415	1.82264	0.154643	0.257739	0.21683	0	0.0966521	1.51701
iNOA3__CTAGGTACAGCAGAAC	10.9806	-17.1983	0.237986	0.261981	0.202867	0.581361	0	1.9122	0.266434
iNOA3__CTAGGTAGTGAGCTCC	-3.15525	0.301737	0.952353	0.395212	0.0897499	0	0	0.100969	0.832447
iNOA3__CTAGGTAGTTCGGTAT	2.9451	2.64799	2.13946	0.253595	0.328788	0.0792484	0	0.206614	1.02047
iNOA3__CTAGGTATCCATTTGT	-4.87154	-3.93959	0.247551	2.26414	0.0860668	0	0	0.0968252	0.92847
iNOA3__CTAGGTATCTGCTTTA	2.2472	-1.29013	1.90136	0	0	0	0	0.274033	0.942653
iNOA3__CTATAGGAGCGACTTT	1.6795	2.23861	1.73393	0.864265	0.0424142	0.0821659	0	0.166509	1.19238
iNOA3__CTATAGGCACCGGCTA	-1.65208	2.88837	1.77474	0.461763	0.102118	0.114882	0	0.417452	0.612706
iNOA3__CTATAGGCAGGTAGTG	3.58154	3.23339	1.62083	0	0.215132	0.18133	0	0.302342	0.322698
iNOA3__CTATCCGAGGATTACA	-5.36328	-13.4165	0	0	0.168498	0.712908	2.04004	0	0
iNOA3__CTATCCGCAGGTACGA	-4.03259	-1.3106	0.372743	1.70274	0	0	0	0	0.730136
iNOA3__CTATCCGGTACCCACG	-1.21922	3.31717	1.86417	0.5982	0.070568	0	0	0.26875	0
iNOA3__CTATCCGTCAACCGAT	7.74421	-5.91584	0.872404	0.793709	0.0461601	2.59976	0	0.376423	0.647548
iNOA3__CTATCCGTCGCAGATT	-3.15685	2.42593	1.2209	0.601328	0.0704061	0.12731	0	0	0.431891
iNOA3__CTATCTAGTTTCACTT	-4.32662	-3.54603	0.785346	2.15029	0	0.074178	0	0.120414	1.25339
iNOA3__CTATCTATCAAACCTG	-2.4072	2.10218	0.963741	0.60166	0.282926	0.110599	0	0.168345	0.848777
iNOA3__CTCAACCAGGGACACT	8.86687	-5.23053	0.126817	0.202907	0	3.37009	0	0	0
iNOA3__CTCAACCAGTACAACA	-3.80475	-0.566863	1.08651	1.90765	0.162213	0.251609	0	0.13824	0.862359
iNOA3__CTCAACCGTTTCGACA	-1.2457	0.975378	1.33767	1.00176	0.179768	0	0	0.124841	1.40598
iNOA3__CTCAAGACATGAATCC	0.198341	3.80154	2.05549	0.500969	0.305168	0.193006	0	0.343314	1.14079
iNOA3__CTCAAGATCACTGGGC	1.61776	3.01773	1.44739	0.600979	0.189037	0.212666	0	0	0.283555
iNOA3__CTCAAGATCGCCATAA	3.32218	3.73296	1.99517	0.418532	0.110904	0.0564696	0	0.225878	0.782531
iNOA3__CTCAATTAGCCTAGGA	-15.7331	-4.2449	0.891622	0.962647	0.19789	0	0	0.567687	1.30639
iNOA3__CTCAATTAGGGTAGCT	1.14883	2.29191	1.61617	0.54249	0.135477	0.116906	0	0.280603	0.958823
iNOA3__CTCAATTCACGCGCAT	2.4719	3.73594	1.72442	0.533962	0.236131	0.104736	0	0.209472	1.33816
iNOA3__CTCAATTCAGAGGAAA	4.4392	5.17891	2.18593	0.375007	0.147173	0.382372	0	0	0.441519
iNOA3__CTCAATTCAGATTAAG	1.75036	2.98408	2.34286	0.341261	0.101937	0	0	0.114679	1.46074
iNOA3__CTCAATTGTTGAGAGC	-2.09337	1.83076	0.680676	0.538839	0.0792838	0.267583	0	0.0891942	0.237851
iNOA3__CTCACTGCAAACAGGC	-4.45252	-1.59988	0.270965	1.45251	0.0665133	0	0.149655	0	0.818575
iNOA3__CTCACTGCAAGGCAAC	-1.98364	-0.881393	0	0.998536	0.103475	0.11641	0	0	0.310426
iNOA3__CTCACTGCAATGCTCA	-0.525159	4.71726	0.264471	0.468069	0	0.176927	0	0.176927	0
iNOA3__CTCACTGCACTCCCTA	-4.06244	-1.12156	0.814724	1.33737	0	0.124859	0.124859	0.197375	0.810171
iNOA3__CTCACTGGTTCTCTCG	-3.15153	-0.979924	0.186877	0.922481	0	0	0	0.0934384	0.488922
iNOA3__CTCACTGTCACCCTTG	3.44339	5.7427	2.11885	0.580505	0.140408	0	0	0.204856	1.2272
iNOA3__CTCACTGTCATCACTT	-3.96988	-2.22199	0.665054	1.98964	0.188019	0.0677562	0	0.203269	0.99839
iNOA3__CTCACTGTCATGCCCT	-2.34855	0.795147	1.11173	0.762114	0.122511	0	0	0.0689127	0.572164
iNOA3__CTCACTGTCGCTTTAT	-3.919	-4.73633	0.434244	1.90336	0.304618	0.0963156	0	0.192631	1.36399
iNOA3__CTCAGAAGTCACTAGT	9.17143	-5.49015	0.216857	0.131879	0.293064	3.87719	0	0.0824242	0
iNOA3__CTCAGGGGTCCACATA	-1.78029	0.731247	0.740665	0.796624	0.0759055	0.199174	0	0.135657	0.361753
iNOA3__CTCAGGGGTGCTTCAA	-0.14177	1.44324	1.63673	0.200332	0.138073	0.0776662	0	0.24377	0.916692
iNOA3__CTCAGGGGTTCTAAGC	-5.50345	-13.2994	0.17532	0	0	0.81469	1.74708	0	0
iNOA3__CTCAGGGTCCGTATAG	2.38315	4.89873	1.98123	0.364394	0	0.125447	0	0.437675	0.996171
iNOA3__CTCAGTCCACGACTAT	3.78724	6.49293	2.39302	0.19476	0.1082	0	0.24345	0	1.36993
iNOA3__CTCAGTCGTAAGCGGT	-3.69759	-3.66765	0.509154	2.20425	0.202035	0	0	0.0880673	1.11802
iNOA3__CTCATCGCAGACCAGA	-3.17782	-0.420906	0.506566	1.83225	0	0.0731195	0	0	1.03365
iNOA3__CTCATCGCAGCACCCA	3.57362	5.25943	2.22022	0.414621	0.181122	0.259138	0	0.195499	1.28264
iNOA3__CTCATCGTCATTTGTC	-0.8477	1.95691	1.05113	0.707088	0.115337	0	0	0.129754	0.21602
iNOA3__CTCATCGTCTCCTGTG	-2.21154	0.138222	0.951237	0.870091	0.130969	0.184498	0	0.335797	1.33584
iNOA3__CTCATGCCATAGCACT	-2.5523	0.588212	0.748133	0.998239	0	0	0	0.165642	0.883422
iNOA3__CTCATGCTCGCTGACG	10.8991	-17.0391	0.136614	0.437923	0.121435	0.273702	0	1.31972	0.364304
iNOA3__CTCATTACAGCCTATA	3.40099	-9.59096	0	0.397336	1.85961	0.177757	0	0	0.662227
iNOA3__CTCATTAGTCTACATG	2.6653	3.67508	1.93863	0	0.356534	0	0	0	1.02265
iNOA3__CTCATTATCCGCAAAT	0.592617	6.40542	1.54573	0.444469	0	0.11009	0	0.11009	0.740781
iNOA3__CTCCAACCAGCGACCT	7.68416	-5.89957	0.116573	0	0.103621	3.20131	0	0.479285	0
iNOA3__CTCCAACTCAAGCTGT	1.19822	6.49572	0.859236	0.345418	0	0.288108	0	0.149699	1.07469
iNOA3__CTCCAACTCCGAACGC	-4.09975	-1.218	0.318686	2.14067	0.215421	0.0796715	0	0	0.977142
iNOA3__CTCCACAGTATGGTTC	3.35451	4.79599	1.72262	0.177966	0.0988702	0.222458	0	0.111229	1.41848
iNOA3__CTCCACAGTTCGTACA	-1.72618	0.863503	1.3213	0.603356	0	0.0954278	0	0.190856	0.573208
iNOA3__CTCCACATCTCTCGAC	6.62035	-5.54999	0	0	0	1.30932	0	0.299851	0
iNOA3__CTCCCAACACCCAAGC	-2.67398	-0.121561	0.201063	1.02498	0.068357	0.153803	0	0.325224	0.552759
iNOA3__CTCCCAACACCTCTGT	-3.10924	2.02504	0.972187	0.872282	0.203982	0.0890087	0	0.229479	0.846103
iNOA3__CTCCCAAGTCAGTCGC	1.9496	-2.20855	0	1.16608	0	0	0	0	0
iNOA3__CTCCCAATCGGTTCAA	0.772864	2.56927	1.2036	0.35777	0	0.122331	0	0.254231	0.814099
iNOA3__CTCCCTCAGTAAACAC	2.18278	4.67618	2.05104	0.309016	0	0.0816762	0	0.297254	0.97402
iNOA3__CTCCCTCCATGACTCA	-3.4089	-0.819201	1.36009	1.62879	0.0431344	0.0485262	0	0.216369	0.98824
iNOA3__CTCCCTCGTATCGAGG	-4.99674	-2.66721	0.655157	1.38258	0	0.0758476	0	0.151695	0.941565
iNOA3__CTCCCTCTCCCTCTTT	1.97641	5.58278	1.44619	0.25496	0	0	0	0.434206	0.527491
iNOA3__CTCCGATAGCGATCGA	-15.8253	-4.09356	0.49727	0.82924	0.148954	0.109986	0	0.514246	2.2484
iNOA3__CTCCGATCAAGACCGA	3.55251	-9.90515	0.565416	0.39258	1.94176	0.116027	0	0	0.573658
iNOA3__CTCCGATCACAACGAG	4.25337	4.82804	2.5148	0.603031	0.150004	0.110923	0	0	1.29005
iNOA3__CTCCGATCACCTTCGT	-17.9538	-2.74134	0.443225	2.21572	0.086151	0	0	0.19384	2.55717
iNOA3__CTCCGATCATATGAAG	1.71242	3.63999	1.45275	0.671612	0.136927	0	0	0.0993853	1.44271
iNOA3__CTCCGATGTTATGTCG	6.5206	-5.57512	0	0.290328	0	3.04545	0	0	0
iNOA3__CTCCTCCAGTTGCCCG	-1.83053	0.97705	1.13653	0.533715	0.192108	0.0720404	0.144081	0.176919	1.21657
iNOA3__CTCCTCCTCCACGAAT	2.28287	3.22081	1.8186	0.477	0.174165	0.102189	0	0.157652	1.37339
iNOA3__CTCCTTTCAATGGCAG	-3.86394	-2.48119	0.540397	1.31531	0.284635	0.106738	0	0.270199	1.05441
iNOA3__CTCCTTTCATCGCTGG	11.3936	-16.6915	0.267701	0	0	0.973563	0	1.73966	0
iNOA3__CTCCTTTGTGCATTAC	-5.48879	-3.92539	1.24772	1.59792	0.178707	0.0450019	0	0.168025	2.0701
iNOA3__CTCCTTTGTTCAATCG	-0.861711	3.39367	1.89	0.65328	0	0.0772746	0	0.185833	0.70162
iNOA3__CTCCTTTTCTCCTGCA	2.96761	4.20124	1.81591	0.432325	0.198939	0	0	0.15476	1.13341
iNOA3__CTCGAGGAGTTACGTC	-4.378	-1.50275	0.914942	1.21508	0	0.159112	0	0.0795562	1.2698
iNOA3__CTCGAGGCATTCCTAT	-3.6607	-0.486484	0.237839	1.61597	0.0704708	0	0	0.0792796	0.715892
iNOA3__CTCGAGGGTCACATTG	2.71206	3.20285	1.4523	1.00361	0.17145	0.0964406	0	0.0964406	1.22879
iNOA3__CTCTCAGAGAGGATGA	-2.9486	-4.07543	0.550403	1.93852	0.427205	0.108944	0	0.108944	1.22084
iNOA3__CTCTCAGCAGAGTCTT	-2.89009	-3.08701	0.751544	1.57039	0.145796	0.0805426	0	0.161085	1.60929
iNOA3__CTCTCAGTCCACAGGC	-2.06599	1.83352	0.974785	1.07617	0	0.048253	0	0.048253	0.70623
iNOA3__CTCTCAGTCTCTCCGA	3.02581	4.34572	1.37149	0.359713	0.0906079	0	0	0.157325	1.2213
iNOA3__CTCTCGAAGAGAGCAA	-16.1268	-3.59991	0.950626	1.38009	0.0672707	0.144741	0	0.32697	2.63077
iNOA3__CTCTCGAAGCAGCGAT	8.5683	-5.48697	0.158005	0.163942	0	3.37027	0	0.158005	0
iNOA3__CTCTCGACAAGGCAAC	-0.630233	1.5486	1.14113	0.594838	0.286504	0	0	0.180322	0.721289
iNOA3__CTCTCGACATATACCG	4.298	5.49711	2.70507	0.243063	0	0.151914	0	0	1.29613
iNOA3__CTCTCGATCTGTTCAT	7.35505	-5.7014	0.177966	0	0.158192	3.76496	0	0.177966	0
iNOA3__CTCTGGTCAGGCCCTA	2.67162	5.91853	1.80093	0.459015	0	0.226038	0	0.226038	1.08836
iNOA3__CTCTGGTGTACGATTC	3.1078	-8.29516	0	0.492423	0.965058	0	0	0.615529	0.820706
iNOA3__CTCTGGTTCCACAGCG	-17.7314	-2.93568	1.06168	1.7446	0.155635	0.175089	0	0	1.69058
iNOA3__CTGAATGCAGACCGCT	1.90257	-3.14401	0.288037	0	0.256033	0.864111	0	0	0
iNOA3__CTGAATGGTACCTGTA	1.76696	-2.73065	0	0	0.267143	0.901606	0	0.300535	0
iNOA3__CTGAATGGTAGCTGCC	2.05276	4.70902	2.268	0.449469	0	0	0	0.169445	1.44562
iNOA3__CTGAATGTCCATTGTT	11.6468	-16.3579	0	0.489697	0.272054	0.387183	0	0.612122	0
iNOA3__CTGAGCGGTAGGCAGT	-0.183957	4.12805	1.77194	0.257934	0	0	0	0	0
iNOA3__CTGAGCGGTTGCAAGG	0.489061	1.65089	0.991242	0.985048	0.130359	0.073327	0	0.252462	1.34443
iNOA3__CTGAGGCAGCTGTTCA	8.30964	-5.54612	0	0.22855	0	3.8364	0.285688	0	0
iNOA3__CTGAGGCAGGTGTGAC	3.21499	-9.30467	0	0.575519	1.54497	0	0	0	0
iNOA3__CTGAGGCTCTCGTTTA	-3.25513	-2.72654	0.571173	1.11647	0.105376	0.296829	0	0.118548	0.783448
iNOA3__CTGATCCAGGATATAC	3.84983	6.13131	1.07467	0.357974	0	0.111867	0	0.111867	0.453176
iNOA3__CTGATCCCACCAGGTC	-1.9423	-0.837862	0.619662	0.535534	0.085166	0	0	0.0958117	0.49813
iNOA3__CTGATCCCATCGCTCT	-2.55365	-1.09232	0.654045	1.31769	0.275795	0.103423	0	0	1.19253
iNOA3__CTGCAGGAGTAAGAGG	-3.54265	-2.0503	0.470781	1.48752	0	0	0	0	1.25887
iNOA3__CTGCAGGTCTACTTCA	-3.19645	-1.63969	0.946243	0.659016	0.0990208	0.111398	0	0	0.748667
iNOA3__CTGCATCAGCATTTGC	-4.15843	-4.38371	0.249967	2.18755	0.222192	0.124983	0	0	0.896931
iNOA3__CTGCATCGTGTTAAAG	0.810755	3.27178	1.32353	0.425544	0.186445	0.104875	0	0	0.890861
iNOA3__CTGCCATAGAACTCCT	3.229	-8.34935	0	0	1.45735	0.591887	0	0	0
iNOA3__CTGCCATAGCAGGCTA	-2.48976	0.929472	1.29474	0.725161	0	0.103134	0	0.158864	0.423637
iNOA3__CTGCCATAGGTTCATC	-3.46891	-1.41554	0.435835	1.56014	0.250085	0	0	0.136651	0.704364
iNOA3__CTGCCATGTCGATTCA	0.279761	3.26489	1.53755	0.144759	0.0804218	0.35994	0	0.0904746	0.665964
iNOA3__CTGCCATGTGAATAAC	-4.57725	-4.88689	0.0791343	2.25764	0.0703416	0.0791343	0	0	1.07097
iNOA3__CTGCCTACAAGTTCCA	2.00015	-2.79055	0	0	0	0	1.35749	0	0
iNOA3__CTGCCTATCCTCAGAA	-0.0260218	5.69869	1.73027	0.431141	0	0.134731	0	0	0
iNOA3__CTGCGAGCAAGAGTTA	-0.902373	3.35502	1.42492	0.627299	0.177384	0.192505	0	0.199557	0.266076
iNOA3__CTGCGAGCAGTGTACT	5.28074	-3.59376	0	0	0	2.50209	0	0	0.851436
iNOA3__CTGCGAGGTATGCGTT	10.9852	-17.1113	0	0	0.248384	0.884441	0	1.33022	0.54797
iNOA3__CTGCTCAAGCATCAAA	3.60366	4.50825	2.15796	0.456161	0.165498	0	0	0.115526	1.10072
iNOA3__CTGCTCAAGTGGACGT	-3.19642	-2.87849	0.475921	1.76909	0.0721567	0	0	0.0811763	0.957279
iNOA3__CTGCTCACAGCTATAC	3.72673	2.68886	1.46154	0	0.25064	0	0	0	1.27994
iNOA3__CTGCTCATCTCCTGAC	7.86321	-5.5405	0	0	0	2.72257	0	0	0
iNOA3__CTGCTCATCTTACGTT	9.09647	-5.45923	0.152553	0	0.0873189	3.7302	0	0.190293	0
iNOA3__CTGGACGAGAACTCCT	3.3976	-9.48528	0	0.702955	1.66456	0.149157	0	0	0
iNOA3__CTGGCAGAGCTGACCC	-2.52337	-2.4636	0.658437	1.40396	0.203627	0	0	0.0888372	1.92294
iNOA3__CTGGCAGAGTGTAGTA	1.53238	5.17279	2.4033	0.706841	0.153904	0	0	0.343261	0.872948
iNOA3__CTGGCAGTCGGCACTG	3.93811	4.30577	1.1988	0.523742	0	0.275655	0	0.0929798	0.829411
iNOA3__CTGGTCTCAGCGTATT	0.546465	3.68637	2.21298	0.642881	0.0939668	0.105713	0	0.105713	1.28654
iNOA3__CTGGTCTGTTCCGCAG	-2.58596	0.307351	1.68104	1.25306	0	0	0	0.155417	1.40798
iNOA3__CTGTACCCATCTCAAG	-3.09205	-1.68505	0.640596	1.15339	0.260335	0	0	0	0.781004
iNOA3__CTGTACCCATGCAGGA	0.293726	4.09306	2.19476	0.452872	0.19985	0.112415	0	0.337246	0.299774
iNOA3__CTGTACCGTACAATAG	8.19046	-5.92665	0.426035	0.161881	0.0899339	3.37555	0	0	0.809405
iNOA3__CTGTACCGTTCATCTT	2.29668	-1.68747	0.710441	0.264649	0	0	0	0	0.742144
iNOA3__CTGTACCTCCAACTGA	0.0512912	2.85007	1.39868	0.399655	0.1351	0	0	0.287462	0
iNOA3__CTGTATTAGTGGCGAT	4.11236	5.09814	1.8563	0.395561	0	0.18806	0	0.0966835	1.07984
iNOA3__CTGTATTCAAAGCACG	2.15391	7.0575	0.891124	0.382707	0	0	0	0.169753	0
iNOA3__CTGTCGTGTAATGCTC	-2.28223	-0.0387535	0.985723	1.28168	0	0	0	0.441552	1.6633
iNOA3__CTGTCGTGTATTAAGG	-1.52628	1.04092	0.723135	1.08557	0.121625	0.136829	0	0	0.534885
iNOA3__CTGTCGTTCCGTATAG	-3.57019	-2.97977	0.487806	1.73819	0	0.107706	0	0	0.97745
iNOA3__CTGTGAACACAACCGC	2.8754	5.01566	1.35966	0.516514	0.231501	0	0	0.130219	0.971318
iNOA3__CTGTGAACACTGTGTA	-4.30155	-4.02429	0.473063	2.16671	0.15661	0.0880932	0	0	1.08034
iNOA3__CTGTGAATCTCTCAAT	-4.57743	-2.73541	0.470786	2.08567	0.0691253	0.155532	0	0.0777659	1.06441
iNOA3__CTGTGGGAGACGAAGA	1.71745	5.90529	1.81152	0.672801	0.275528	0.154985	0	0	0.413293
iNOA3__CTGTGGGCATATACCG	-1.03507	-0.568392	0.975522	0.950574	0.188645	0	0	0.212225	0.820194
iNOA3__CTTACCGAGATCGCTT	8.20325	-5.70357	0.277411	0.290805	0.323612	3.72957	0	0.181753	0
iNOA3__CTTACCGAGTGCTACT	3.89198	6.21998	1.04853	0	0.128878	0	0	0.144988	0.386634
iNOA3__CTTACCGCAATAGAGT	-2.08353	1.19846	0.321741	0.998501	0	0.0738262	0	0	0.639612
iNOA3__CTTACCGCACAAGCCC	-0.410961	1.84173	1.74685	0.786289	0	0.185783	0	0.201876	1.28464
iNOA3__CTTACCGGTTTCACTT	6.34757	6.59406	0.677829	0.269732	0.149851	0	0	0.450738	1.35799
iNOA3__CTTACCGTCGTGGCTG	3.10513	6.44967	1.56118	0.359691	0.139834	0	0	0	0
iNOA3__CTTAGGAAGCATTGTC	-0.470058	5.71707	1.24197	0.286142	0.0803307	0.0903721	0	0.0903721	0.552249
iNOA3__CTTAGGATCCTTCGAC	-0.421779	1.91678	1.34071	0.479015	0.147035	0	0	0.389641	0.352133
iNOA3__CTTCAATAGTGCACCC	4.13145	3.75863	2.15994	0.219496	0.153844	0	0	0.173128	0.798784
iNOA3__CTTCCGAAGTTGGCTT	2.06591	-1.89681	0.48045	1.13009	0.180772	0	0	0	0.738886
iNOA3__CTTCCGACACAAAGCG	11.082	-17.0969	0.287696	0.225842	0.117622	0.672176	0	1.91994	0.291194
iNOA3__CTTCCGACACCTCTAC	3.29423	5.12685	1.95215	0.179882	0.451486	0.112426	0	0	0.940372
iNOA3__CTTCCGACATCGTGCG	0.705025	5.35519	2.07366	0.54105	0	0.106525	0	0	0.719242
iNOA3__CTTCCGATCATCGGGC	-16.1688	-3.94239	1.10135	0.361384	0.140641	0.158221	0	0	2.515
iNOA3__CTTCCGATCGTAGTCA	8.66243	-6.0618	1.53361	0.509831	0.0850804	2.52174	0	0.0568037	0.895843
iNOA3__CTTCCTTAGTGCTACT	-16.5994	-3.491	0.733875	1.60326	0.096135	0.108152	0	0.312456	3.9151
iNOA3__CTTCCTTCAAGTATAG	3.60701	5.38685	1.99287	0.616541	0	0	0	0	1.17764
iNOA3__CTTCGGTAGGCCCAAA	-2.24305	1.98231	0.81847	0.175189	0.194655	0.109493	0	0.218987	0.291982
iNOA3__CTTCGGTCAAATTGGA	-5.67722	-14.3862	0	0	0.151442	0.170373	1.61708	0.170373	0
iNOA3__CTTCGGTTCTCGGGAC	-0.499591	1.3155	1.24196	0.611474	0.0590251	0.132806	0	0.236038	0.669567
iNOA3__CTTCTAAAGACGACGT	11.077	-5.00697	0	0.395341	0	1.2256	0	0.324759	0.658901
iNOA3__CTTCTCTAGTCGCTAT	0.515873	5.89045	1.58053	0.686043	0.0843988	0	0	0.185546	0.253196
iNOA3__CTTCTCTGTTAAGGAT	3.66672	5.919	1.9122	0.329886	0	0.158806	0	0	0.274905
iNOA3__CTTGAGAAGACATAAC	1.74853	3.3431	1.14449	0.720774	0.0908584	0.102216	0	0.157686	0.420497
iNOA3__CTTGAGAAGAGAGGGC	11.1755	-16.9778	0	0.7737	0.211501	0.168662	0	1.62216	0
iNOA3__CTTGAGAGTACAACGG	11.1029	-17.0333	0.0809639	0.422993	0.187252	0.425014	0	1.90082	0.215904
iNOA3__CTTGAGAGTGACACAG	6.52809	-5.56868	0.177578	0.284126	0	3.63985	0	0.248132	0.473543
iNOA3__CTTGAGAGTTAGAAGT	-1.93824	-0.47018	0.905612	0.748479	0.288596	0.183292	0	0.0916461	1.11515
iNOA3__CTTGAGATCTCCGAAA	3.626	-9.88916	0.06161	0.43138	1.88951	0.06161	0	0	0.356174
iNOA3__CTTGATTGTTAAGACA	3.21668	-8.83213	0.263245	0.421193	0.935983	0.263245	0	0	0
iNOA3__CTTTCGGGTGTCATGT	-2.43705	0.459609	1.13177	1.74722	0.115393	0.109096	0	0.0821267	0.822293
iNOA3__CTTTCGGTCTTCGATT	0.494135	3.36966	0.989581	0.364749	0.101319	0	0	0	0.460257
iNOA3__GAAACCTCAATCGCCG	-5.3383	-13.4217	0	0.320487	0	0	1.79887	0	0
iNOA3__GAAACCTGTGCCAAGA	-1.75488	-1.67081	1.1151	1.10376	0	0	0	0.0936952	1.62616
iNOA3__GAAATGAAGCGTCTGC	11.1159	-16.9474	0.325626	0.396632	0.220351	0	0	0.821416	0.868336
iNOA3__GAACACTAGTTGGAAT	-2.57807	-0.125807	0.720686	1.40456	0.170593	0.0959584	0	0.149598	0.498697
iNOA3__GAACACTTCCACACCT	6.91485	-5.59967	0.204463	0	0	3.35212	0	0.420207	0
iNOA3__GAACGTTAGGCGCTTC	-2.76152	2.17233	0.927028	0.359007	0	0.224262	0	0.0868188	0.537227
iNOA3__GAACGTTCACATATCG	3.50455	5.79234	2.50694	0.277928	0.102108	0.328421	0	0.462281	0.649911
iNOA3__GAACGTTGTTGTGGAG	3.73926	-9.73119	0.16756	0.501651	1.74022	0	0	0.280919	0
iNOA3__GAACGTTTCATGAGTC	-0.586985	3.0842	1.7786	0.261793	0.14544	0	0	0.163621	0.682816
iNOA3__GAACGTTTCCTCCACA	0.741407	3.43749	1.88232	0.410208	0	0.107078	0	0.163892	1.40321
iNOA3__GAACGTTTCCTGGCTT	-3.51982	-3.04487	0.0875468	1.3922	0.0778194	0	0	0	0.369412
iNOA3__GAACTGTAGCGAAACC	7.92979	-5.83168	0	0.240199	0.133444	3.56167	0	0.216387	0
iNOA3__GAACTGTAGTCGCTAT	-5.17345	-4.16336	0.161583	2.03945	0.18306	0.157928	0	0	1.00482
iNOA3__GAACTGTCACTTCTCG	9.92767	-5.652	0	0.243665	0.0871387	2.83909	0	0	0
iNOA3__GAACTGTGTTTCGTGA	-3.93466	-3.03045	0.601284	2.05594	0.073256	0	0	0	0.807319
iNOA3__GAACTGTTCGCTAATG	-0.630045	3.55497	1.68207	0.348898	0	0.133945	0	0.0841161	0
iNOA3__GAAGAATGTGGCATCC	3.7171	-9.89454	0	0.50523	1.93963	0.0840398	0	0	0.675735
iNOA3__GAAGAATTCGTAGCCG	3.27123	5.7017	1.87904	0.480424	0.10674	0.300265	0	0	0.480485
iNOA3__GAAGCCCAGCAAGTGC	-3.17902	-2.89878	0.618464	1.41587	0	0	0	0	0.714424
iNOA3__GAAGCCCAGTCTCTGA	3.0692	6.21719	2.01195	0.267307	0.343323	0.389907	0	0.276652	1.12668
iNOA3__GAAGCCCCACTAGGCC	-3.40461	0.173314	0.248359	1.31882	0.264649	0.264314	0	0.0827865	0.667313
iNOA3__GAAGCCCGTGCGGCTT	-2.44851	-2.16679	1.09883	1.44234	0	0.441183	0	0	1.63126
iNOA3__GAAGCCCTCGTCCTTG	2.34111	6.80099	1.89617	0	0.0971281	0.109269	0	0.494474	0.291384
iNOA3__GAAGCCCTCTCATTAC	2.54621	4.17732	2.18148	0.182357	0.101309	0	0	0.113973	1.42964
iNOA3__GAAGCGACAGCAGAAC	-1.10073	1.54865	1.68689	0.357352	0.153556	0.0863755	0	0	0.922856
iNOA3__GAAGGACGTGGCTAGA	2.89806	5.65843	2.12309	0.549251	0.100641	0.171641	0	0.113221	1.34364
iNOA3__GAAGGACTCCCATAAG	-3.47633	-3.68561	0.57426	2.33826	0.126859	0.0907077	0	0	1.44775
iNOA3__GAAGGACTCGCAGTGC	0.351795	6.06515	1.84273	0.488228	0.162557	0.25414	0	0.122266	0.326043
iNOA3__GAAGGGTAGAGGGTAA	-3.1931	-2.30485	0.403696	1.46718	0.091715	0.309538	0	0.103179	0.60448
iNOA3__GAAGGGTAGTTGCATC	1.44623	5.45232	2.14342	0.439956	0.327011	0.166129	0	0.332258	0.916981
iNOA3__GAAGGGTCAAATAGCA	-4.37789	-3.48356	1.09544	1.93283	0.179498	0.0772696	0	0.154539	1.54377
iNOA3__GAAGTAAAGATTCGAA	-3.93931	-3.71252	0.55662	1.84205	0.098889	0	0	0.178864	0.841404
iNOA3__GAAGTAATCTCCAAGA	-5.47944	-13.3637	0	0	0.138584	0.155907	1.35587	0	0
iNOA3__GAATAGACAGGTTTAC	0.0797205	5.47503	1.78258	0.398424	0.11689	0.0823004	0	0.381246	0.66404
iNOA3__GAATAGACAGTTAGAA	-3.20906	-2.76958	0.632984	1.65977	0.237869	0	0	0	1.94302
iNOA3__GAATAGATCAGCAATC	4.02152	6.31413	1.75129	0.569818	0.261139	0.100395	0	0.200791	1.22493
iNOA3__GAATAGATCTCCGCAT	-3.02033	-0.750615	0.689541	1.58143	0.351204	0.204192	0	0.156447	0.934551
iNOA3__GAATCACTCAGCGCAC	-5.05806	-3.79684	0.301236	1.92703	0.325563	0.103478	0	0	1.27413
iNOA3__GAATCGTAGGCCACTC	-2.61092	-1.08371	0.735191	0.838006	0	0.0726778	0	0	1.44563
iNOA3__GAATCGTAGTGATTCC	-1.29382	3.53835	1.52667	0.25711	0.112175	0.0783906	0	0.1877	0.418083
iNOA3__GAATCGTCACGAGGTA	2.25019	5.95672	2.29044	0.467233	0	0.14601	0	0.14601	1.95412
iNOA3__GAATCGTCAGGTGACA	2.99497	4.71421	2.33858	0.182161	0.101201	0	0	0	1.61517
iNOA3__GAATCGTGTTGTCAGT	8.48388	-6.09326	1.32051	0.176124	0.0489234	2.78881	0	0.110078	0.248323
iNOA3__GAATCGTGTTTACTTC	1.27416	2.12924	1.65297	0.561363	0.346489	0	0	0.332519	1.52393
iNOA3__GAATCGTTCTGAGATC	-1.12842	3.41891	1.66287	0.497983	0.0771834	0.0868313	0	0.397946	0
iNOA3__GACACGCAGACTGAGC	6.97327	-5.69608	0.4628	0.312024	0.173347	3.33838	0	0.195015	0
iNOA3__GACACGCCACTTGGCG	2.09167	3.67698	1.6134	0.887803	0.101438	0.114118	0	0.172764	1.21377
iNOA3__GACACGCGTTGTCCCT	3.08194	5.1693	1.49696	0.194228	0	0	0	0.121393	0.808514
iNOA3__GACACGCTCCGGGACT	0.631824	6.16464	1.90226	1.02214	0	0.101427	0	0.202854	0.759351
iNOA3__GACACGCTCTCATGCC	10.1223	-5.6444	0.141025	0.143084	0.204846	2.93138	0	0.295032	0.238473
iNOA3__GACAGCCAGGCTGGAT	0.583833	6.18277	1.83655	0.598123	0.107724	0.181549	0	0.121189	0.807302
iNOA3__GACAGCCAGTCTCGTA	-2.91211	-2.2092	0.400635	1.51615	0.0698662	0.28886	0	0.126482	1.24015
iNOA3__GACAGCCCATAATGAG	2.22118	4.82985	1.44139	0.720365	0	0.293216	0	0.116937	1.23469
iNOA3__GACAGCCGTTGGTGTT	-3.86033	-1.17992	0.322022	2.0279	0	0	0	0.0723147	0.780625
iNOA3__GACATCACAAATTAGG	-0.286211	5.90249	1.74988	0.421316	0.289787	0.131661	0	0.19435	0.351096
iNOA3__GACATCACACAAATAG	3.67659	5.61812	1.8256	0.356475	0.1082	0.121725	0	0.121725	0.6492
iNOA3__GACATCAGTACGCGTC	-2.10563	0.229529	0.887839	0.752838	0.0741792	0.168468	0	0	1.33528
iNOA3__GACATCAGTCGTATGT	2.41122	-1.66775	0.753445	0	0	0	0	0.25718	0
iNOA3__GACATCAGTGGTTCTA	-4.00435	-4.1631	0.407455	2.23746	0.176758	0	0	0	0.725506
iNOA3__GACCAATCACTCTGCT	0.927904	3.4886	1.56173	0.466432	0.172753	0	0	0	0.259129
iNOA3__GACCCAGCAATTGGTC	3.03516	6.90531	1.49566	0.364684	0.11163	0.125584	0	0.125584	0.607807
iNOA3__GACCCAGCATACACCA	-2.87586	2.50299	0.985629	0.661754	0.0930571	0.104689	0.209379	0.104689	0.811076
iNOA3__GACCCAGGTCGGCACT	-5.33228	-4.47005	0.294596	1.45579	0.10449	0.412148	0	0.177045	0.472119
iNOA3__GACCCAGTCTGTCAGA	1.53402	4.30802	2.07153	0	0.208537	0.117302	0	0	1.24846
iNOA3__GACCCTTCACGTGTGC	4.37808	5.67698	1.85099	0	0.105343	0.118511	0	0.237023	0.998066
iNOA3__GACCCTTGTATCAGGG	3.47839	6.65624	1.95593	0.269373	0.149652	0	0	0	1.13369
iNOA3__GACCCTTTCCTGTTGC	2.07244	-2.65548	1.37117	0.515744	0	0	0	0	0
iNOA3__GACCGTGCAAATCGGG	-2.38427	-0.336418	0.828645	1.00286	0.155889	0.138717	0	0	1.08185
iNOA3__GACCGTGCACATATCG	3.94938	5.51278	2.31254	0.208399	0.115777	0.130249	0	0.130249	1.12062
iNOA3__GACCGTGTCCATTCAT	-2.09971	-0.0119335	1.39408	1.23636	0.0725618	0.130599	0	0.163264	1.02967
iNOA3__GACCTTCCAGGGCTTC	-3.73144	-2.13302	0.493744	1.4678	0	0	0	0	0.651857
iNOA3__GACGCGACATCACCAA	1.76714	-4.84728	1.73835	0.617884	0.230884	0	0	0	1.59481
iNOA3__GACGCTGAGGGCGAGA	-3.90953	-2.6553	0.147127	1.11678	0.167226	0	0	0.241191	0.491359
iNOA3__GACGCTGCACCTTCCA	-3.7812	-1.78231	1.15494	1.80032	0.0437799	0.0492524	0	0.368346	1.11565
iNOA3__GACGCTGCAGACGATG	-2.44467	2.24695	0.87679	0.851343	0.0852137	0	0	0.164989	0.54995
iNOA3__GACTATGCATAGAATG	7.09689	-5.7201	0.399377	0	0	3.44713	0	0.495913	0.624195
iNOA3__GACTATGGTAAGATAC	1.62074	4.4721	1.78648	0.542465	0.190015	0	0	0.163645	1.9754
iNOA3__GACTATGGTCTATGAC	4.30991	4.65554	1.39533	0.318413	0.362451	0	0	0	1.59669
iNOA3__GACTATGTCTGCGAGC	0.0845319	1.77274	1.09539	0.887582	0	0.0880156	0	0.176031	1.54781
iNOA3__GACTCAACATATCTCT	-5.44001	-4.35502	0.223355	2.42516	0.157819	0	0	0.142638	0.907132
iNOA3__GACTCAATCGACACTA	-3.56419	-0.199437	0.695283	1.22899	0	0	0	0.0843814	1.49993
iNOA3__GACTCTCCAAGTGATA	3.01451	6.96144	2.12064	0.871962	0.0691253	0.227611	0	0.125344	0.941213
iNOA3__GACTCTCGTAACACGG	2.89856	5.79078	1.49819	0.377363	0.0972549	0	0	0.109412	0.291765
iNOA3__GACTTCCAGCCAGTAG	8.76976	-5.59622	0.115144	0	0	2.98577	0	0.115144	0
iNOA3__GACTTCCCAGACATCT	8.27162	-5.9726	0.162289	0.259663	0	3.53424	0	0.324579	0.432771
iNOA3__GAGAAATCAATACGAA	-1.68281	-0.442088	0.94523	0.61357	0.0738365	0.0830661	0	0.334014	1.16402
iNOA3__GAGAAATCAATCCTAG	-3.84457	-3.38265	0.351025	1.89917	0.0739947	0.083244	0	0.083244	0.946122
iNOA3__GAGAAATTCATTACGG	1.16681	3.01793	1.63953	0.944813	0.270925	0	0	0.152396	1.36406
iNOA3__GAGAAATTCCTCTAAT	-4.14521	-4.41952	0.249342	2.19198	0.073271	0.0824298	0	0	0.833934
iNOA3__GAGAAATTCGAGCCAC	-15.8748	-4.17481	0.672745	0.48711	0.0926788	0.104264	0	0.464752	3.03103
iNOA3__GAGACCCAGCATCAAA	11.6143	-16.4007	0.267041	0	0	0	0	2.00105	0
iNOA3__GAGACCCAGTCACTCA	-0.100775	3.11899	2.03692	0.537655	0.0762684	0.199831	0	0.257406	0.992284
iNOA3__GAGACCCGTATCGTGT	-3.05703	-2.18689	0.835088	1.86894	0.174493	0.0981526	0	0.196305	1.4848
iNOA3__GAGACCCGTTCGGCGT	-5.41167	-3.2202	0.322943	0.835109	0.0990585	0	0	0.246938	0.599246
iNOA3__GAGACCCTCATAGCAC	3.22234	3.4889	2.49428	0.17192	0.146101	0	0	0.164364	1.36635
iNOA3__GAGACCCTCGGATACT	-2.88834	-1.14034	0.575124	1.37294	0.101707	0	0	0	0.766832
iNOA3__GAGACTTAGAACGTGC	0.92952	6.42004	1.0483	0.750251	0	0.250048	0	0.372529	0.333397
iNOA3__GAGACTTGTAATCAAG	1.62455	3.24941	2.22242	0.433792	0	0.0911431	0	0.0911431	0.996499
iNOA3__GAGACTTTCACAACCA	-3.59184	0.869215	1.34887	0.863564	0.212373	0.127899	0	0.23892	0.910821
iNOA3__GAGACTTTCTTCCACG	3.99957	4.53526	1.95576	0.214705	0.294753	0.295441	0	0.13419	1.41733
iNOA3__GAGAGGTGTGAGAACC	-5.69574	-13.7004	0	0.276154	0.153419	0.172596	2.04362	0	0
iNOA3__GAGATGGTCCACTTCG	0.884227	4.82175	1.80139	0.493015	0.229067	0	0	0.285888	0.728876
iNOA3__GAGCCTGAGGTGATCG	2.39303	4.24678	2.08554	0.164986	0	0.103116	0	0.103116	0.720737
iNOA3__GAGCCTGAGTGGTTCT	10.9416	-5.15606	0.076489	0	0	2.07261	0	0.123595	0
iNOA3__GAGCCTGTCGCATGAT	3.52673	5.57106	1.99759	0.274692	0.100671	0	0	0	1.16614
iNOA3__GAGCTGCCACGCTGAC	-3.38427	-3.36161	0.406432	2.05951	0.0849813	0.095604	0	0	0.96768
iNOA3__GAGCTGCCATAGACTC	9.07545	-5.77473	0.748262	0.0769372	0.0427429	2.6396	0	0.144257	0.128229
iNOA3__GAGCTGCGTCACCACG	5.25136	-3.58834	0.246022	0.393636	0	2.76084	0	0	0
iNOA3__GAGCTGCGTGGTCTGC	-3.80137	-0.829515	0.329613	1.34058	0.274881	0	0	0	1.12994
iNOA3__GAGCTGCTCGTCTACC	-5.25385	-4.60656	0.380034	2.33539	0	0.150733	0.244106	0.298602	1.15123
iNOA3__GAGGCAAGTAACATCC	-5.77115	-14.3002	1.44002	0.672133	0.0626377	0	0.658666	0.256192	0.521909
iNOA3__GAGGCAAGTGAACCGA	-0.424367	3.29558	1.22697	0.289513	0.324042	0.0918009	0	0.180945	0.384419
iNOA3__GAGGCAATCGACGTCG	-4.82161	-4.63805	0.338753	2.32258	0.0949041	0	0	0	1.21932
iNOA3__GAGGCAATCTCATGGA	3.51518	-9.67024	0.197579	0.506327	1.6863	0	0	0	0.526877
iNOA3__GAGGCCTAGATCACTC	10.342	-5.65421	0.227421	0	0.203396	2.94551	0	0	0
iNOA3__GAGGCCTCACTCGATA	-3.2546	0.277253	0.680257	1.28396	0	0.0871971	0	0.138064	0.90701
iNOA3__GAGGGATAGATTGTGA	2.06632	5.06782	2.00278	0.374533	0	0	0	0.130264	1.4804
iNOA3__GAGGGATCAACTCGTA	10.0771	-5.62266	0.260043	0	0	3.00062	0	0	0
iNOA3__GAGGGATCACTGGACC	-1.46519	1.67901	0.921109	0.251233	0	0.157021	0	0	0
iNOA3__GAGGGATTCATGAGGG	0.0197326	2.1156	1.41413	0.38989	0.0878568	0.197678	0	0.0988389	0.26357
iNOA3__GAGGGTAAGATACTGA	-2.78328	-1.3569	0.0940053	1.39478	0.29442	0.184173	0	0.212759	0
iNOA3__GAGGGTAAGTAGGGTC	-2.24433	1.02929	0.439624	1.04333	0.345128	0.169142	0	0.0845712	0.639107
iNOA3__GAGGGTACAATAGAGT	6.24363	-5.42076	0.24968	1.40095	0.0739793	1.16007	0	0.166453	0.862562
iNOA3__GAGGGTAGTGGTCAAG	-2.18039	0.874251	0.803989	1.11017	0	0	0	0.242761	0.394709
iNOA3__GAGGGTATCCGGGACT	4.18399	5.82389	2.12528	0.290754	0.215696	0.121329	0	0.121329	0.674222
iNOA3__GAGGGTATCGTGTGAT	3.43827	4.61519	1.86322	0.472896	0	0.355157	0	0.117981	0.895332
iNOA3__GAGGGTATCTGGTGCG	3.53525	4.0145	2.0351	0.185569	0	0	0	0	1.7367
iNOA3__GAGTCATCACGGTGCT	-0.0644849	5.58632	1.57491	0.661708	0.179714	0.101089	0	0.202179	0.686209
iNOA3__GAGTCATCACTTCAGA	-5.72261	-14.1074	0	0	0.129702	0	1.74685	0	0
iNOA3__GAGTCATGTCAACATC	3.3096	5.28127	1.72467	0.338015	0.0827003	0.275798	0	0.23882	1.56514
iNOA3__GAGTCATTCAGTGGGA	-1.64576	0.596332	1.09249	0.841993	0.171001	0.130034	0	0.48991	1.18039
iNOA3__GAGTCATTCCATGCAA	-0.52712	3.27209	1.25364	0.320851	0.178251	0	0	0.200532	1.13803
iNOA3__GAGTCTAAGTGCGCTC	10.5173	-5.43768	0.252349	0	0.0732159	2.72324	0	0	0
iNOA3__GAGTGAGAGGGAGGCA	9.05839	-5.18021	0.343239	0	0	3.26954	0	0	0.371946
iNOA3__GAGTGAGCAGAGCGTA	-4.5962	-3.2549	0.529772	2.02883	0.0760189	0.135828	0	0.221349	1.12513
iNOA3__GAGTGAGGTCTTTCAT	1.95875	3.67566	2.44107	0.474017	0	0.267591	0	0	0.984025
iNOA3__GAGTGAGGTTCGCGTG	-0.149533	1.66475	1.25854	0.608143	0.0815945	0.0917938	0	0.180935	1.15434
iNOA3__GAGTGAGTCCCAGGCA	3.23407	4.42847	2.39401	0.990337	0.282916	0.212187	0	0.106094	0.898904
iNOA3__GAGTGTTAGCCTATCA	-3.28431	-2.68582	0.464668	1.28843	0.17411	0	0	0.149434	0.817976
iNOA3__GAGTGTTCAATACCTG	-0.680883	1.17017	1.2847	1.1318	0.0789957	0.228784	0	0.27372	1.07806
iNOA3__GAGTGTTCAGGGCTTC	2.14198	4.90186	1.45512	0.213021	0.118345	0	0	0.196136	1.2331
iNOA3__GAGTGTTTCGATTCCC	-3.35035	-2.65146	0.182432	1.52686	0.162161	0	0	0.182432	0.884752
iNOA3__GAGTTACAGAAGTCTA	-0.391077	2.37067	1.11	0.343462	0.19313	0.277423	0	0.165335	0.572436
iNOA3__GAGTTACCAGAAATCA	-3.92849	-3.93391	0.668711	1.86054	0.124902	0	0	0	1.13117
iNOA3__GAGTTGTAGCAACCAG	3.11576	6.8603	1.66986	0.985256	0.21547	0.121202	0	0	0.807377
iNOA3__GAGTTGTGTCATTGCA	-2.1539	1.22165	0.933527	0.701967	0.0873912	0.288725	0	0.19663	0.524347
iNOA3__GAGTTTGTCACGGGCT	-3.48044	0.126102	1.06885	1.42667	0.0745044	0	0	0	0.975068
iNOA3__GAGTTTGTCGTTCAGA	3.02694	-8.41631	0	0	1.08985	0	0	0	0
iNOA3__GATAGAAAGCCGTTGC	9.74396	-5.62224	1.01181	0.824438	0	2.52568	0	0.247891	1.30344
iNOA3__GATAGAAAGCGTTCCG	-3.23426	-0.582863	1.76953	0.957778	0.0667273	0.0750682	0.0861733	0.17558	1.51377
iNOA3__GATAGAAGTACTAAGA	-2.41241	3.4233	1.30667	0.589951	0.113239	0.230318	0	0	0.643533
iNOA3__GATAGAAGTCTCGGGT	3.48115	3.20827	2.07907	0.557785	0.269917	0	0	0.101219	1.26363
iNOA3__GATAGAAGTGACTCGC	3.46738	2.66634	1.2558	0.724595	0.090733	0	0	0.315011	1.54255
iNOA3__GATAGCTAGGATACCG	-0.705705	2.23759	1.76736	0.329457	0.0796634	0.179243	0	0.0896213	1.15844
iNOA3__GATAGCTCAAAGGCTG	1.70206	6.23899	2.00031	0.484695	0.0822262	0.32706	0	0.382668	0.807825
iNOA3__GATAGCTGTAGGAAAG	3.00689	-8.17704	0	0.50337	1.40836	0	0	0	0
iNOA3__GATAGCTGTTCAAGGG	3.55136	4.26317	2.00772	0.744556	0.0931398	0.333842	0	0.16097	1.22168
iNOA3__GATAGCTTCGTGGTAT	8.42982	-5.44181	0	0.294297	0	3.18664	0	0.255338	0
iNOA3__GATCACAAGGCCTAAG	-1.77274	2.88956	1.4312	0.680742	0.107701	0.927582	0	0.0747214	0.683304
iNOA3__GATCACAGTTGGTGTT	3.26266	4.20661	1.38814	0.430881	0.189054	0.106343	0	0.106343	0.964286
iNOA3__GATCAGTCATCATTTC	4.03936	5.35044	1.81753	0.288233	0.16013	0.0900729	0	0.0900729	0.791188
iNOA3__GATCAGTGTCCCGTGA	-1.82956	2.76764	1.30146	0.794289	0.135078	0	0	0.11856	0.475456
iNOA3__GATCAGTGTTCATCTT	-15.9492	-3.8943	0.599474	0.674845	0.0346491	0.0389802	0	0.489846	3.51499
iNOA3__GATCATGAGGCTTAAA	-4.63836	-3.74944	0.268708	2.43265	0.375795	0	0	0.0741599	0.963609
iNOA3__GATCATGAGGTGATCG	-5.55855	-14.0244	0	0.280051	0.311168	0.245231	2.80269	0	0
iNOA3__GATCATGCAAAGGCAC	6.60218	-5.59002	0	0	0.221743	3.1826	0	0.294349	0
iNOA3__GATCATGTCGTGCATA	-1.75332	-1.12893	0.595801	0.618084	0.183126	0	0	0.14137	1.03943
iNOA3__GATCCCTCAAGACCGA	-1.74092	-1.74499	0.44729	1.27787	0.153755	0.0864874	0	0	1.13243
iNOA3__GATCCCTCACTGGAAG	2.97223	5.13927	1.55296	0	0.102654	0	0	0	1.266
iNOA3__GATCCCTGTGAGGATC	1.87875	2.16479	1.2063	0.451786	0.135544	0	0	0.224842	1.4174
iNOA3__GATCGTACAAGAGTAT	3.25984	-9.49492	0	0.409243	1.97517	0.255777	0	0	0
iNOA3__GATCGTACAAGCGGAT	-15.9813	-4.10077	0.630063	0.763166	0	0	0	0.451431	2.52728
iNOA3__GATCGTACACGACGCT	-5.52455	-13.4951	0	0	0	0.183517	2.19863	0	0.489378
iNOA3__GATCGTACATCCTATT	-2.73345	1.35488	0.931174	0.534087	0.148143	0.0625765	0.208169	0.222656	0.277558
iNOA3__GATCGTATCACTCACC	1.17035	1.74424	1.56552	0.602209	0.242271	0	0	0.272555	1.22943
iNOA3__GATCGTATCGCAGAGA	3.27164	5.92196	1.83973	0.515519	0	0.106893	0	0.106893	1.14425
iNOA3__GATGAGGAGCCGCTTG	-7.84124	-11.7292	0.924412	0.425301	0.306464	0.344772	0	0.955357	0.708836
iNOA3__GATGAGGAGGAGTCTG	-1.0267	3.31728	1.31752	0.370383	0.144949	0.106429	0	0.201903	0.283811
iNOA3__GATGAGGAGGCTCACC	-4.52323	-1.79849	0.127401	1.52061	0.140932	0	0	0	0.614205
iNOA3__GATGAGGCATTCTCTA	0.65312	4.93476	1.25577	0.433765	0.0952325	0	0	0.163967	0.571395
iNOA3__GATGAGGGTCGTATGT	2.36052	5.12662	1.88405	0.654359	0.120924	0	0	0	0
iNOA3__GATGAGGGTGCTCTCT	3.98191	4.01933	2.49512	0.338007	0.187782	0.162048	0	0	1.49489
iNOA3__GATGAGGGTTAAGCAA	-1.8163	0.114779	1.04495	0.909284	0.108155	0.150183	0	0.225274	0.414752
iNOA3__GATGATCCAGGACTAG	0.874824	6.42029	2.13739	0.80005	0.0888189	0.154734	0	0	1.02778
iNOA3__GATGCTATCCATGCAA	0.4439	3.16236	1.4547	0	0.0664887	0.0747997	0	0.224399	0.915901
iNOA3__GATGGAGGTCTGCCTT	-2.6369	-2.39884	0.62273	1.00797	0.0794494	0.230343	0	0.178761	1.32864
iNOA3__GATGTTGAGCATGTTC	3.8837	5.19627	2.03732	0.353948	0.107151	0	0	0.120545	0.642908
iNOA3__GATGTTGCATGGAAGC	-2.73594	2.02041	0.544247	0.77394	0.152602	0.0858387	0	0.30793	0.228903
iNOA3__GATGTTGGTCCGGCAT	3.86778	6.3437	1.65539	0.653052	0.219571	0.462312	0	0.0815107	0.921945
iNOA3__GATGTTGGTGTTCCTC	-2.87379	1.17634	1.0677	1.36218	0.137032	0	0	0	1.24215
iNOA3__GATGTTGGTTGATGTC	3.77979	6.19698	2.01328	0.698956	0.108624	0.244403	0	0.25405	0.974917
iNOA3__GATGTTGTCATTTGCT	-5.51746	-13.5329	0	0	0.160905	0.252036	1.60825	0	0
iNOA3__GATTCGAGTAGGGTAC	-2.5803	1.22365	0.819815	1.08729	0.16181	0	0	0	0.242715
iNOA3__GATTCGAGTATCCTCC	-0.239007	2.20064	1.22955	0.412642	0.15295	0	0	0.19988	0.363318
iNOA3__GATTCTTAGCTACTAC	-5.8608	-13.6785	0	0	0.275839	0.222293	2.29119	0	0
iNOA3__GATTCTTTCATATGGC	-2.82134	-0.524152	0.760223	0.818028	0.134684	0.0974362	0	0	1.0418
iNOA3__GATTGGTAGGTTTGAA	3.68373	-9.75625	0	0.65905	1.85272	0	0	0	0.549209
iNOA3__GATTGGTGTACGACAG	-2.22513	2.92856	1.53066	0.464514	0	0.0928244	0	0.147662	1.09226
iNOA3__GATTGGTGTCACCGCA	-0.446556	4.68759	0.954601	0.330203	0.183446	0.206377	0	0	0.879684
iNOA3__GATTGGTTCACTTATC	-1.91932	-0.987737	0.905071	0.288385	0.12617	0	0	0.0901204	1.11222
iNOA3__GATTTCTAGGAGAGTA	11.0341	-17.0741	0.230625	0.259714	0.144286	0.997842	0	2.11529	0.211843
iNOA3__GATTTCTGTACCTAGT	3.43882	-9.60156	0	0.27678	1.81189	0	0	0	0.922599
iNOA3__GATTTCTTCGACATTG	3.90481	2.90648	1.86475	0.314523	0.091237	0	0	0.205283	0.939308
iNOA3__GATTTCTTCTGGTCAA	-3.69144	-1.03334	0.770662	1.16261	0.0684222	0.076975	0	0.124262	0.884468
iNOA3__GCAACATTCTTTGCAT	-2.25065	0.312823	0.940603	0.70374	0.174956	0.0984128	0.196826	0	0.91556
iNOA3__GCAACCGCACGTCATA	-1.59982	-0.0841884	1.21626	0.863237	0	0.0815603	0	0.163121	1.34403
iNOA3__GCAACCGTCGAAGCAG	2.89448	4.64879	2.52012	0.307472	0.137109	0.0995438	0	0.154247	1.60567
iNOA3__GCACATAAGGCTAACG	2.92778	-8.50013	0.304622	0	1.68782	0.304622	0	0	0
iNOA3__GCACATAGTAGCTGTT	1.44236	2.16723	1.97733	0.468212	0.186413	0	0	0.204579	1.66499
iNOA3__GCACGGTAGTACCCTA	-4.82466	-3.80264	0.643412	2.36999	0	0	0	0	1.19889
iNOA3__GCACGGTCATTCAGCA	3.88236	4.43726	1.61323	0.531491	0.0967228	0	0	0	1.09452
iNOA3__GCACGGTGTTCAGTAC	2.54355	6.70699	2.06254	0.389684	0	0.121776	0	0.182273	0.810799
iNOA3__GCACGGTTCTGTGCGG	-4.86815	-3.80633	0.573756	1.97702	0.0878276	0	0	0.098806	0.74799
iNOA3__GCACGTGCAGAAACCG	1.6511	4.76682	1.28175	0.64237	0	0.506375	0	0.267654	0
iNOA3__GCACGTGCATTGCCTC	2.34538	4.97941	1.98947	0.372435	0	0.0919987	0	0.0919987	1.00584
iNOA3__GCACTAAAGTGATTCC	2.52311	5.35914	1.85745	0.623704	0.0983843	0.221365	0	0	0.849308
iNOA3__GCACTAACAGCCTACG	-2.64345	-2.23059	0.812067	0.945019	0.206459	0.270626	0	0.0902086	1.19308
iNOA3__GCACTAATCACCCTTG	2.95928	6.00667	1.56716	0.228579	0.126989	0	0	0.285724	0
iNOA3__GCAGCCAGTATCACCA	-3.04298	2.73552	0.977953	0.552456	0.0698752	0.0786096	0	0.414026	0.429424
iNOA3__GCAGCTGCAACTGAAA	-0.594473	1.29189	1.55889	0.669303	0.184424	0.0796138	0	0	0.939528
iNOA3__GCAGGCTCACGACAGA	-3.97068	-1.95004	0.305532	1.71902	0.0753279	0.0847439	0	0.0847439	0.723349
iNOA3__GCAGGCTGTAGGACTG	3.07597	-8.18845	0	0	1.03687	0.306788	0	0	0
iNOA3__GCAGGCTTCGGAGATG	-1.54565	-1.41632	0.823012	0.927631	0	0.19637	0	0.15249	1.59858
iNOA3__GCAGTGGTATCAACGC	1.55064	-4.43421	1.12431	0.899445	0.249846	0.84323	0	0.562153	0.749537
iNOA3__GCAGTTAAGTACTGGG	9.16756	-5.58544	0	0	0	2.97132	0	0.130532	0.348085
iNOA3__GCAGTTAAGTAGATCA	-16.2906	-3.79034	1.04129	0.890884	0.255933	0	0	0.669911	3.25496
iNOA3__GCAGTTAGTATCATGC	3.86081	6.15895	1.44217	0.163885	0.0910473	0.204856	0	0.204856	0.93786
iNOA3__GCATCGGAGCTGGCTC	2.03761	5.90845	1.65941	0.152795	0.169772	0.190993	0	0.148997	0.397325
iNOA3__GCATCGGCAACTTCTT	-3.12094	0.840858	0.781106	1.23247	0.281759	0	0	0.0885551	0.8427
iNOA3__GCATCGGGTTCTCCAC	-3.96557	0.277014	1.1723	1.54573	0.343486	0	0	0.197159	0.720473
iNOA3__GCATCGGTCACAAGGG	-2.21884	1.27925	0.884001	0.408891	0	0	0	0.0939756	0.392027
iNOA3__GCATCTCTCCCTCGAT	8.80036	-5.85053	0.177668	0.188885	0.104936	3.01809	0	0.118053	0
iNOA3__GCATGATAGACGACTG	-0.0466252	2.75896	1.58559	0.474421	0.139375	0	0	0.45331	0.714018
iNOA3__GCATGATAGAGCATAT	-2.13925	-0.297236	0.837518	0.758146	0.149759	0	0	0.0842397	1.21093
iNOA3__GCATGATGTGCGTGCT	-3.30998	-3.2752	0.324328	1.85052	0	0	0	0.080323	1.14507
iNOA3__GCATGATTCGCAGTTA	3.2782	-8.45268	0	0.462163	1.19982	0	0	0	0
iNOA3__GCATTAGAGTACGTCT	3.88131	4.73491	1.47576	0.255575	0.0922794	0	0	0.198233	1.46376
iNOA3__GCATTAGTCAAGAATG	2.40144	5.32389	2.43353	0.443871	0.195421	0	0	0.329773	1.24647
iNOA3__GCATTAGTCGATCCCT	-4.52088	-1.18112	0.797909	1.42421	0.071761	0	0	0.12938	1.01006
iNOA3__GCCAACGAGAGTCACG	-2.51451	-1.74085	0.822279	0.657119	0.112249	0.702919	0.156903	0.0784516	1.09119
iNOA3__GCCAACGAGTCAACAA	4.20317	2.98782	2.61901	0.462086	0	0.196695	0	0	1.66421
iNOA3__GCCAGCAAGCATTGTC	-17.9276	-2.77971	0.230001	2.17289	0	0	0	0.230001	2.206
iNOA3__GCCAGCAAGGTAAACT	-4.86734	-4.53554	0.357287	1.95189	0.179103	0	0	0.100745	1.21511
iNOA3__GCCAGCAGTAGATTAG	3.14161	6.97697	2.01863	0.482843	0	0.241518	0	0.181018	1.3828
iNOA3__GCCAGCATCGGTAAGG	-0.274011	1.77791	1.49553	0.394839	0.0857666	0.192975	0	0.192975	1.19319
iNOA3__GCCAGCATCGTGGCGT	8.2736	-5.6983	0	0.283106	0.104416	3.33345	0	0.352405	0
iNOA3__GCCAGGTAGCACTCCG	-3.67777	-0.860119	1.49651	1.20824	0.200036	0.0562602	0.11252	0.319434	1.39258
iNOA3__GCCAGGTAGCAGTCTT	0.996462	3.14275	1.20407	0.397542	0.0905844	0.157291	0	0	0.871169
iNOA3__GCCAGGTCAAGACGAC	11.0507	-17.1245	0.335721	0.348403	0	0.484053	0	2.16545	0.473503
iNOA3__GCCAGGTCACGCAGTC	-3.02789	0.101781	2.09604	1.64823	0.135518	0.0762291	0	0.123239	1.1491
iNOA3__GCCAGGTCAGGTGTTT	0.480163	1.95561	1.05704	0.476845	0.264914	0.119083	0	0.119083	0
iNOA3__GCCAGGTGTTAGAGTA	0.190978	3.70971	1.95313	0.842315	0.0755728	0	0	0.170039	0.720835
iNOA3__GCCAGTGAGATCCGAG	0.31003	2.78834	2.36558	0.699345	0	0	0	0.162422	1.16557
iNOA3__GCCAGTGCACATGGTT	-1.14209	0.899611	1.28311	0.663215	0.166439	0	0	0	1.39896
iNOA3__GCCATGGAGGTACTGG	-3.10683	1.91394	0.830604	1.13171	0	0.170063	0	0.283622	0.867984
iNOA3__GCCATGGCAAACTCTG	-2.04234	0.846148	0.512782	0.600482	0.154445	0.0868753	0	0	0.463335
iNOA3__GCCATGGCAAGTGGGT	-4.18973	-1.19486	0.412548	1.8501	0.18847	0	0	0.0706761	0.859128
iNOA3__GCCATGGCAGACGCTC	3.64003	3.07683	1.75887	0.351148	0.31798	0.119242	0	0.33871	1.19208
iNOA3__GCCATGGGTTGTGTTG	3.61014	6.54029	1.5873	0.309146	0	0.558629	0	0.130726	0.348603
iNOA3__GCCATTCTCGTTCCTG	8.53933	-5.86025	0.289419	0	0	3.09798	0	0.50348	0
iNOA3__GCCCAGAAGTTCTCTT	-2.78436	1.74891	0.939817	0.366172	0.224511	0	0	0.126287	0.673532
iNOA3__GCCCAGAGTCGCCACA	0.111387	3.88391	1.24736	0.337189	0	0	0	0	0
iNOA3__GCCCAGATCAGTCATG	-2.72238	2.49564	1.23691	0.592944	0.148884	0	0	0	0.293132
iNOA3__GCCCAGATCGGCTATA	6.29655	-5.44525	0.226881	0.254552	0	3.08209	0	0.385976	0
iNOA3__GCCCGAAAGCTGTGCC	2.33839	-2.02634	0.760192	1.16772	0	0.190048	0	0	1.32728
iNOA3__GCCGATGCATCGATGT	1.70583	6.74462	1.30651	0.925681	0.229515	0	0	0.258205	0
iNOA3__GCCGATGTCGACGAGA	-4.03347	-3.88053	0.183602	2.02333	0	0.0918009	0	0.0918009	0.969839
iNOA3__GCCGTGAGTCTGTAGT	-4.49729	-4.10739	0.267159	2.22077	0.0936894	0.105401	0	0	1.51659
iNOA3__GCCTGTTAGGCATTTC	-4.08282	-4.04447	0.310649	2.08171	0.122083	0	0	0	1.07302
iNOA3__GCCTGTTTCCGAGAAG	-16.2888	-3.819	0.717255	0.836112	0	0.189215	0	0	3.59792
iNOA3__GCGAGAAAGTATGTAG	-1.28784	3.23261	1.82089	0.526867	0.248593	0.083521	0	0	0.583258
iNOA3__GCGAGAACAGAAGCGT	4.15032	3.76121	1.85287	0.327909	0	0	0	0	1.40292
iNOA3__GCGAGAACAGGATCTT	-3.86977	-2.49835	1.0099	2.16472	0.265972	0.0732783	0	0	0.70035
iNOA3__GCGAGAAGTGGACCAA	2.92648	6.87699	1.93742	0.78163	0	0	0	0.238558	0.795912
iNOA3__GCGAGAATCCGAAATC	0.91353	2.63679	1.9791	0.547031	0	0	0	0.13506	1.64031
iNOA3__GCGATCGGTGACATCT	-2.36188	-1.1764	0.41973	1.14353	0	0.106883	0	0	0
iNOA3__GCGGAAACAGCGAGTA	-1.74311	3.25875	1.65836	0.827951	0	0.100515	0	0.387112	0.784188
iNOA3__GCGGAAAGTGCTCCGA	-2.56835	-3.80442	0.397253	1.13932	0.211053	0.237435	0	0	0.951956
iNOA3__GCGGATCCATATCGGT	-2.53553	-0.811999	0.651218	1.35831	0.119768	0	0	0.134739	0.98251
iNOA3__GCGTGCAGTTCGGTAT	-0.551771	-0.448804	1.71548	1.17704	0.105413	0.151998	0	0.251195	1.1737
iNOA3__GCGTGCATCCCGAGGT	-2.70962	-2.04201	1.08213	1.31372	0.153742	0	0	0.223461	0.878106
iNOA3__GCGTGCATCGTGTTCC	2.8389	5.98992	2.15063	0	0.181748	0	0	0.259943	1.20143
iNOA3__GCGTTTCCACTGGCGT	8.24855	-6.02984	1.19281	1.04856	0.0715124	2.75794	0	0.0804514	0.917
iNOA3__GCGTTTCCAGTTGTTG	-2.34999	0.687775	1.0884	0.88644	0.0810408	0	0	0.414516	0.860261
iNOA3__GCGTTTCTCTCTATGT	-4.55377	-3.52648	0.468651	1.91577	0	0	0	0	1.28283
iNOA3__GCTACAACAATTGTGC	2.32033	-2.46827	1.5955	1.17984	0.144689	0.162775	0	0.32555	0.733596
iNOA3__GCTACCTAGGTACAGC	-1.70533	1.78881	1.17044	0.372189	0.109103	0	0	0.232618	0
iNOA3__GCTACCTCAAATGATG	3.17694	-9.17521	0.218614	0.470212	1.50339	0	0	0	0.783686
iNOA3__GCTCAAAGTCACATTG	3.4785	-9.93453	1.71659	0.521815	0.944215	0.07342	0	0.14684	0.956294
iNOA3__GCTCAAATCGGAGCAA	-1.87349	0.447635	1.02171	0.770841	0	0	0	0.086134	0.460059
iNOA3__GCTCAAATCTGGCTGG	1.26792	3.84183	0.957205	0.473244	0.179945	0	0	0.101219	0.929641
iNOA3__GCTCAAATCTTCTGTA	2.06368	6.7815	1.57314	0.541476	0.105884	0	0	0	0.317653
iNOA3__GCTGAATCAATACGCT	2.28627	6.19765	2.27996	0.860403	0.0729965	0.0821211	0	0.379821	1.22088
iNOA3__GCTGAATTCAAGTCTG	4.09714	5.61403	1.79406	0.601482	0.189207	0.212858	0	0.106429	1.39561
iNOA3__GCTGCAGGTAAGTCAA	-2.48266	-0.816993	0.864847	1.09991	0	0	0	0.371567	1.05272
iNOA3__GCTGGGTAGGACTATA	-5.40336	-13.262	0	0	0	0	0.716569	0	0
iNOA3__GCTGGGTAGGCCACCT	-3.997	-4.80322	0.403685	1.84817	0.0842913	0	0	0.148124	1.07084
iNOA3__GCTGGGTCACCAGTTA	3.38192	-8.80496	0	0.449419	1.54727	0	0	0	0
iNOA3__GCTGGGTGTATGAAAC	-3.14664	-0.30351	0.884079	1.0687	0.0771611	0.0868062	0	0.137544	1.31853
iNOA3__GCTGGGTGTATGTCCA	-1.08686	1.86994	1.31505	0.562732	0	0	0	0	0.44829
iNOA3__GCTTGGGCAACGTATC	-2.46053	-2.6878	0.43023	0.981735	0.162193	0.234643	0	0	0.86272
iNOA3__GCTTGGGCACAGGATG	-3.06427	0.527194	0.975782	1.4941	0	0	0	0	1.34494
iNOA3__GCTTGGGCAGGCTCTG	-1.46284	1.88506	1.14083	0.918699	0.232932	0.0873493	0	0.138267	0.601643
iNOA3__GCTTGGGCATGAAAGT	3.16413	6.62309	1.94771	0.178987	0.0994373	0.111867	0	0	1.41532
iNOA3__GCTTGGGCATGTGTCA	0.366701	4.38035	2.28851	0.431704	0	0.134908	0	0.468086	0.359753
iNOA3__GCTTGGGGTGACACGA	-15.9817	-4.02705	0.784451	1.06996	0.287978	0	0	0.427941	2.69515
iNOA3__GCTTGGGTCTATCGTT	-16.3627	-3.8226	0.850526	1.07592	0.177943	0	0	0.273548	2.46606
iNOA3__GCTTTCGCAACTGATC	2.84732	-8.91267	0.225812	0.55783	1.10549	0	0	0	0.602164
iNOA3__GGAACCCAGCTAAATG	-3.01444	-1.9765	0.551356	1.68937	0.0787389	0.228485	0	0.0885812	0.808635
iNOA3__GGAACCCAGGTTTACC	-3.05019	2.25619	1.34052	0.615294	0	0.0879576	0	0.203276	1.00941
iNOA3__GGAACCCAGTAAACGT	2.76895	5.60865	1.49405	0.644447	0.341186	0.191917	0	0.149598	1.27406
iNOA3__GGAACCCCATGGATCT	4.44849	5.58981	2.48796	0.208351	0.115751	0.260439	0	0	1.68921
iNOA3__GGAAGTGAGCAGTAAT	3.23686	2.69888	1.8459	0.687211	0.254128	0.190596	0	0.095298	1.78233
iNOA3__GGAAGTGCACATGAAA	-3.98041	-2.51919	0.451487	1.3727	0	0.0799827	0	0	1.00219
iNOA3__GGAAGTGCAGGCGATA	3.22822	-8.72471	0.583092	0	1.86774	0	0	0	0
iNOA3__GGAATCTAGGCAATGC	-3.28362	-1.61409	0.489818	1.15955	0.0765581	0	0	0.222767	0.690738
iNOA3__GGAATCTTCTGGCCTT	2.066	4.34119	1.93315	0.516733	0	0.273096	0	0.182064	0.797765
iNOA3__GGAATGGTCACTACGA	3.42964	5.07717	2.24186	0.169627	0.37695	0.230883	0	0.106017	1.21626
iNOA3__GGACGTCGTAGACACG	-16.114	-3.99642	0.801123	1.17932	0	0	0	0	3.61506
iNOA3__GGACGTCGTCGTACAT	2.39828	-1.54958	1.623	0	0.235273	0.264682	0	0	1.74996
iNOA3__GGAGAACCACGATTCA	0.629317	4.36759	1.93851	0.498151	0.122328	0.311344	0	0.173616	0.462975
iNOA3__GGAGAACGTGGAAGTC	-2.85948	-2.53983	0.243091	1.08551	0.253035	0.0948881	0	0	0.685484
iNOA3__GGAGAACTCAGCCTTC	-2.2476	0.969132	0.992533	1.39416	0.174335	0.250528	0	0.168556	0.805898
iNOA3__GGAGAACTCGTGCACG	2.02098	4.5792	1.67944	0.782585	0.192022	0	0	0.165078	0.440207
iNOA3__GGAGATGGTGGCTACC	3.86062	5.22428	2.21405	0.434831	0	0.164339	0	0	0.724718
iNOA3__GGAGATGTCAGTGTCA	1.65793	3.27213	1.08384	0.466038	0.116602	0.131177	0	0.131177	0.866505
iNOA3__GGAGCAAAGTGGTCAG	0.106779	6.15096	2.21994	0	0	0	0	0	1.32418
iNOA3__GGAGCAACAACCACGC	1.17195	2.11154	1.13317	0.667235	0	0.169166	0	0.254767	1.04187
iNOA3__GGAGCAACACGCTGAC	1.96701	5.88128	2.82552	0	0.329283	0.104754	0	0.104754	1.53068
iNOA3__GGAGCAACAGACAAGC	2.6018	6.41523	2.20115	0.675404	0	0	0	0.215491	1.15016
iNOA3__GGAGCAACATAGATCC	-4.17525	-4.88791	0.258736	2.02483	0.0766625	0.258934	0	0.0862453	0.961449
iNOA3__GGAGCAATCGACCCAG	3.15582	6.84228	1.6687	0.311728	0.117384	0.132058	0	0.19483	0.519546
iNOA3__GGAGCAATCTACGCGG	1.40835	-2.53479	0.389837	1.31513	0.18579	0	0	0.209014	0.55737
iNOA3__GGAGGATAGACTTCAC	0.728892	3.5583	1.90092	0.38058	0	0	0	0.110797	0.449588
iNOA3__GGAGGATGTGGAACCA	-2.9518	-2.23065	0.627205	1.75665	0.253803	0	0	0.148579	1.41874
iNOA3__GGAGGATGTGTTAGCT	-0.865472	1.25745	1.71931	0.990923	0.0870669	0.0979502	0	0.152186	1.48502
iNOA3__GGAGGTAAGAATTGTG	-0.298425	5.97051	1.52505	0.747861	0.0621593	0.0699292	0	0.139858	0.927893
iNOA3__GGAGGTAAGGTCACTT	9.06444	-5.38277	0.128957	0.206331	0.114628	3.05298	0	0.128957	0
iNOA3__GGAGGTATCAGCACCG	-5.00255	-4.12112	0.499771	2.02571	0.2059	0.1417	0.179875	0.0899376	1.28676
iNOA3__GGATCTAAGAGCCGAT	1.9296	-3.10444	0	0	0.360027	0	0	0	0.861834
iNOA3__GGATCTAAGGAGTATT	-2.28813	-2.45349	1.0176	1.61516	0	0.15845	0	0	1.33043
iNOA3__GGATCTATCGAAGAAT	-4.64737	-1.52514	0.321556	1.58777	0.113567	0.127763	0	0	0.792711
iNOA3__GGATGTTCACATCCCT	-4.64402	-4.37897	0.09616	2.15791	0	0.342181	0	0.09616	1.12009
iNOA3__GGATGTTGTTTCACTT	5.76657	-4.01302	0.436347	0	0.193932	3.7845	0	0.436347	0
iNOA3__GGCACGTCAAGCCATT	4.2776	3.03498	2.28043	0.414013	0.180826	0	0	0	1.71689
iNOA3__GGCACGTTCGTACCTC	-1.60726	1.63087	1.48578	0.631269	0.0851454	0.186765	0	0	1.42413
iNOA3__GGCACGTTCTCCGTGT	0.360261	3.56491	1.95681	0	0	0	0	0.173249	0.693022
iNOA3__GGCAGTCTCGATGCTA	-0.494242	2.41247	1.67653	0.224473	0.249414	0.177753	0	0.229172	0.845114
iNOA3__GGCGTCAAGCTTCGTA	-2.5703	-0.514291	0.725416	0.53278	0.260379	0.292926	0	0.176119	1.21222
iNOA3__GGCGTCAAGGTTACCT	1.50198	3.12254	1.41744	0.523079	0.0968665	0.108975	0	0.108975	0.734054
iNOA3__GGCGTCACAATTGCTG	0.364518	1.89866	1.16279	0.471076	0.0894753	0.256346	0	0.256346	1.12552
iNOA3__GGCGTCACACTGCTTC	-1.55829	0.397446	1.15333	0.131942	0.073301	0.164927	0	0.214186	1.20776
iNOA3__GGCGTCACAGACAAGC	-2.98432	-1.0547	0.483184	0.794043	0.0903976	0	0	0.285193	0.837444
iNOA3__GGCGTCAGTCAACATC	4.05226	3.34915	1.94015	0.231246	0.207031	0.0920838	0	0.144529	1.78156
iNOA3__GGCGTCATCCGAACGC	1.48398	4.54917	2.26433	0.760413	0.0913481	0.3083	0	0.29952	1.878
iNOA3__GGCTGTGAGGAGAGGC	10.3424	-5.46725	0.286513	0	0	3.22231	0	0.0955043	0
iNOA3__GGCTGTGCAGTATTCG	0.529319	3.33339	1.94383	0.250285	0.198911	0	0	0.101236	0.758529
iNOA3__GGCTGTGGTAACTTCG	1.20876	3.38861	1.95746	0.155427	0.279751	0.285863	0	0	0.403032
iNOA3__GGCTGTGGTAGGCTCC	5.27244	-3.62677	0	0	0	3.37021	0	0	0
iNOA3__GGCTGTGGTGCATTTG	-2.71433	0.713147	1.16989	0.765669	0	0	0	0.094072	1.13527
iNOA3__GGCTTGGAGAGATGCC	-16.5979	-3.49636	0.849781	1.4842	0.136454	0.0767555	0	0.308921	4.15751
iNOA3__GGCTTGGAGGCCTGAA	0.998931	-1.99837	0.360876	1.05388	0	0	0	0.236762	0
iNOA3__GGCTTGGAGTGCAACG	6.89522	-5.71346	0.327315	0	0.290947	3.3571	0	0.327315	0
iNOA3__GGCTTGGGTATGCGTT	11.2907	-16.8448	1.92752	0.639401	0.101063	0.399626	0	0.744096	1.16935
iNOA3__GGCTTGGTCCTGTAGA	-0.39264	1.62904	0.888375	0.561538	0.198647	0	0	0.111739	1.36521
iNOA3__GGCTTTCGTTAGAGTA	1.85054	-2.45447	0.2769	1.2181	0	0.2769	0	0	0
iNOA3__GGCTTTCGTTGCATTG	0.809699	1.68374	1.72892	0.404267	0.0880475	0.345082	0	0	1.7081
iNOA3__GGCTTTCTCAGAACCT	2.68254	3.70348	2.30564	0.374439	0	0.130219	0	0.192601	1.38944
iNOA3__GGGAAGTCACATACTG	2.36911	5.84464	1.58203	0.308682	0.287479	0	0	0	1.33644
iNOA3__GGGAAGTGTTAAAGTG	2.90016	6.55744	1.72522	0.894928	0.109271	0.12293	0	0.12293	0.680171
iNOA3__GGGAAGTTCTCCCAAC	-3.01266	-1.42378	0.843636	0.704115	0.0964903	0.108552	0	0	1.23591
iNOA3__GGGACAAGTTGGCCGT	-5.38409	-3.74306	0.229864	1.692	0	0	0	0.0891743	0.976093
iNOA3__GGGACAATCTCACTCG	9.19316	-5.69388	0.211217	0	0	3.51517	0	0	0
iNOA3__GGGACCTCACGACTAT	0.765305	4.57947	2.31674	0	0.203434	0	0	0.173156	1.72646
iNOA3__GGGACCTCAGACTCTA	0.518837	6.05982	2.09545	0.436095	0.104883	0.366142	0	0.117993	0.314649
iNOA3__GGGACCTGTGCCGAAA	3.49188	-9.96829	1.6213	0.420196	1.47619	0.146548	0	0.119163	1.20879
iNOA3__GGGACCTTCCATCACC	-0.173499	3.70553	2.4729	0.14286	0.204557	0.0892873	0	0	0.744841
iNOA3__GGGACTCCAAACGAGC	3.74314	6.79035	2.16728	0.353582	0.0982173	0.110494	0	0.168214	1.33051
iNOA3__GGGACTCCAATCGAAA	-5.49931	-13.5632	0	0.398973	0	0.710567	1.90271	0	0
iNOA3__GGGACTCCACCGTCTT	1.85656	5.87693	2.16146	0.174652	0.245052	0	0	0	1.03686
iNOA3__GGGACTCCACTGGCGT	1.91273	-2.90964	0.314606	0	0.27965	0.314606	0	0	0
iNOA3__GGGACTCCAGAGGACT	-2.13592	3.04832	1.48434	1.22613	0.151306	0.135277	0	0	1.04433
iNOA3__GGGAGATGTCTGCATA	-3.97555	-0.919815	0.440668	1.90533	0.212612	0.239189	0	0.0931976	0.830425
iNOA3__GGGAGATGTTAAGACA	3.17198	6.78781	1.91203	0	0	0	0	0	1.03151
iNOA3__GGGAGATTCGCAATGT	-2.44908	-0.865097	0.83466	0.558609	0.080258	0.0902903	0	0.180581	0.551906
iNOA3__GGGAGTACAATTCGTG	-3.76401	-3.78029	1.08348	1.89031	0.0757656	0.170473	0	0.220683	1.55319
iNOA3__GGGAGTATCTCTGACC	-15.7878	-3.9974	0.214029	0.815164	0.204841	0.174145	0	0.115223	3.1474
iNOA3__GGGATCCAGAGCAGAA	3.92514	4.86334	1.9869	0.643984	0	0.422495	0	0.301749	0.67205
iNOA3__GGGATCCCAAGTATCC	-1.49414	1.4057	1.4754	0.536606	0.0836459	0.0941017	0	0.0941017	1.67006
iNOA3__GGGATCCTCACACCGG	-5.7176	-13.7753	0	0	0.156227	0.96408	2.77293	0.175755	0
iNOA3__GGGCCATCATGTCAGT	2.64977	6.14902	2.13053	0	0	0.297823	0	0.155094	1.12199
iNOA3__GGGCCATGTGCCTTCT	1.96657	6.71326	1.80641	0.566836	0	0.154615	0	0.364886	0.53242
iNOA3__GGGCCATGTGTATTGC	2.75458	4.93303	2.12198	0.465131	0.10295	0.214839	0	0	0.775219
iNOA3__GGGCCATGTTGACTGT	8.29237	-5.3712	0	0	0.216422	3.22519	0	0	0
iNOA3__GGGCGTTAGTCTAGAA	-3.00485	0.993268	0.652463	1.32703	0	0	0	0.103026	0.423269
iNOA3__GGGCGTTAGTTGAATG	0.834642	3.55492	2.23064	0.808343	0.102868	0.174773	0	0	0.818935
iNOA3__GGGCGTTTCAGTGCGC	2.75397	6.14676	1.99252	0.208494	0.11583	0.19271	0	0.19271	1.33526
iNOA3__GGGCGTTTCATCGACA	-4.5262	-4.84056	0.439033	1.70044	0	0	0.24607	0	1.01659
iNOA3__GGGCGTTTCTTCTGGC	-3.20643	2.12499	1.18449	0.861681	0	0.206933	0	0	0.836388
iNOA3__GGGCTCAAGGACATCG	-4.39315	-5.01605	0.315915	1.77404	0.140545	0	0.158113	0	1.36736
iNOA3__GGGTAGACAACGGCTC	-4.78509	-4.69778	0.370593	2.19973	0	0.0955196	0.191039	0	1.00684
iNOA3__GGGTAGAGTATTTCTC	0.541544	3.27768	2.04024	0.444852	0.0835076	0.146972	0.187892	0.187892	1.07328
iNOA3__GGGTAGAGTTTCGTAG	-0.141119	2.90045	1.2821	0.349173	0.147977	0.31476	0	0.109117	0.290978
iNOA3__GGGTAGATCAGCTTGA	3.05656	3.72568	2.34796	0.321941	0.0567732	0.105936	0	0.105936	1.36435
iNOA3__GGGTAGATCGGAAACG	2.50303	4.58467	2.1779	0.607331	0	0.113541	0	0.113541	0.644837
iNOA3__GGGTATTAGCCTCACG	-2.91669	2.45272	0.781683	0.756628	0.199984	0	0	0.352798	0.455267
iNOA3__GGGTATTGTGTCCTAA	2.42083	2.54521	1.09738	0.602449	0	0	0	0.151118	1.28987
iNOA3__GGGTCACAGGAGATAG	-2.21406	1.48538	1.05982	1.09818	0.0855654	0.187449	0	0.149992	0.39998
iNOA3__GGGTCACAGGTTGGTG	3.48673	6.67226	2.07587	0.486762	0.11174	0.125707	0	0.312808	1.89207
iNOA3__GGGTCACTCGGATAAA	0.962897	-2.20743	0.511165	0	0.193759	0.217979	0	0.217979	0
iNOA3__GGGTCTGAGGAAGTGA	3.28826	7.03494	1.82871	0.356695	0	0.243655	0	0	0.594491
iNOA3__GGGTGAAAGATCCCAT	1.09019	6.39882	2.03701	0.840363	0.215651	0.36338	0	0.222233	1.59311
iNOA3__GGGTGAAAGCGTCAGA	3.51322	5.97328	2.14756	0.617209	0	0	0	0.139601	0.372268
iNOA3__GGGTGAAAGTGAGGCT	-5.18109	-13.3704	0	0	0	1.48575	0	0	0.443659
iNOA3__GGGTGAACACGCAAAG	-4.2838	-2.45977	0.466776	1.82403	0.0782476	0	0	0.22627	0.654944
iNOA3__GGGTGAATCTATTCGT	2.14311	-1.98954	0.37153	1.99444	0.517559	0.582254	0	0	0.776339
iNOA3__GGGTGTCAGCCTCTTC	-2.24287	3.08436	1.17193	0.815612	0.0693436	0.0780116	0	0.156023	0.925792
iNOA3__GGGTGTCCACACCGAC	-1.88182	3.1981	1.12579	0.458589	0.0810284	0.234466	0	0.179998	0.555534
iNOA3__GGGTTATAGTACTGTC	1.77687	-1.88112	0.266876	0.427002	0	0.266876	0	0	1.0505
iNOA3__GGGTTATGTGCTATTG	1.37128	6.05594	1.98605	0.272661	0.199543	0	0	0.112243	0.598628
iNOA3__GGGTTATTCTGCTCTG	8.99144	-5.82925	1.06678	0.404864	0.0653689	2.62807	0	0.193071	0.514857
iNOA3__GGGTTTAAGGCTGTAG	0.200182	3.38348	1.56592	0.326048	0	0	0	0.107775	0.574799
iNOA3__GGGTTTAGTACAGGTG	1.21131	4.60073	1.57342	0.497608	0.184299	0	0	0	0
iNOA3__GGTAACTAGTACTGTC	1.16389	6.57332	1.9132	0.467719	0.0887068	0	0	0	0.857069
iNOA3__GGTAACTAGTTTGGCT	2.13149	5.239	1.97896	0.314482	0.0912212	0	0	0.15821	1.04827
iNOA3__GGTAACTCATCAGCTA	-1.61292	1.15534	1.12547	1.36871	0.1495	0	0	0	1.08155
iNOA3__GGTAATCCAACTGCTA	2.91051	6.67649	1.71183	0.840998	0	0.1332	0	0.1332	1.24089
iNOA3__GGTAATCCACTCTAGA	-0.455531	3.8165	2.04616	0.331115	0.0978299	0.608295	0	0.391104	0.740594
iNOA3__GGTAGAGAGGCGAACT	-0.106165	2.00466	1.06114	0	0	0	0	0.34457	1.18286
iNOA3__GGTAGAGCACGTACAT	-2.10292	1.82092	0.892391	0.459625	0.0868592	0.29315	0	0.0977166	0.95834
iNOA3__GGTCACGAGCTGTTCA	2.36805	3.92532	1.44864	1.07629	0.281608	0.109976	0	0.109976	0.893653
iNOA3__GGTCACGCACCCATAA	-4.33902	-4.94888	0	1.95447	0.162615	0	0	0.182942	0.851535
iNOA3__GGTCACGCAGTCGCAC	1.91523	-2.85228	0.317525	0	0	0	0	0.317525	0
iNOA3__GGTCACGGTGAAGCTG	-1.32142	3.47986	1.61627	0.253612	0.415178	0.102856	0	0	1.12821
iNOA3__GGTCACGGTGTACGCC	1.59754	3.11862	1.30717	0.799376	0	0.0998119	0	0.199624	1.05865
iNOA3__GGTCTGGCATGCTGCG	-3.42134	-0.0424675	0.240016	1.04596	0.0831605	0	0	0	0.390561
iNOA3__GGTCTGGGTGTGGACA	-5.22802	-2.82984	0.468671	0	0.208298	0	0	0.468671	0
iNOA3__GGTCTGGTCCATAGAC	1.33045	6.49891	1.95979	0.361678	0	0	0	0	0.944259
iNOA3__GGTCTGGTCTCGACGG	-1.66314	-1.3714	0.653632	0.697105	0	0	0	0.136746	0.797185
iNOA3__GGTGAAGAGTCGAGGT	-3.67051	-1.50173	1.07591	1.71816	0.189555	0	0	0.24842	0.86655
iNOA3__GGTGAAGCACTTGGCG	0.768755	2.96822	1.96828	0.648121	0.0555355	0	0	0.103942	0.847782
iNOA3__GGTGAAGCATGCACTA	0.586462	1.63672	2.06365	0.631597	0.0438709	0.112135	0	0.318011	1.58492
iNOA3__GGTGATTAGATGGTAT	-4.6557	-4.86779	0.230538	2.03083	0.102461	0.115269	0	0	0.894409
iNOA3__GGTGATTTCAGACAAA	3.39981	5.8443	1.52001	0.529624	0.247427	0	0	0.110338	1.00093
iNOA3__GGTGGCTAGTTCCGGC	1.03392	4.33049	1.98189	0.47964	0.32591	0	0	0.254646	1.16792
iNOA3__GGTGGCTCAAGAGTTA	2.79766	4.80973	2.35448	0.48846	0.217477	0.122331	0	0	1.14031
iNOA3__GGTGGCTCAATTTCTC	-0.659166	2.36498	1.82354	0.327912	0.0910868	0.570803	0	0.486114	1.22549
iNOA3__GGTGTCGCACCTAAAC	2.24838	2.85848	1.70659	0.579425	0	0	0	0.269782	1.05307
iNOA3__GGTGTTAAGAAATCCA	-2.93229	-2.4079	0.292363	1.46883	0.172288	0.096912	0	0.193824	0.258432
iNOA3__GGTGTTAAGCTCCCTT	10.6625	-5.39335	0.24034	0.192272	0	2.28783	0	0.12017	0
iNOA3__GGTGTTAGTAGAATGT	8.00828	-5.95558	0.346164	0.22855	0	3.40146	0	0.285688	0.380917
iNOA3__GGTTAACAGCGCAATG	-0.105239	1.23595	1.0664	0.432529	0	0	0	0.213592	0.967331
iNOA3__GGTTAACAGGTTTGAA	-15.8814	-4.04702	0.629287	0.510385	0.0811398	0	0	0.374067	2.53171
iNOA3__GGTTAACGTGTCCAAT	-0.09071	3.11946	2.2745	0.493324	0.0537484	0.120934	0	0	0.740647
iNOA3__GGTTAACGTTCGTAAC	-1.28176	1.31539	0.849686	0.559324	0.236551	0	0	0.166915	0.57738
iNOA3__GGTTCTCCAAGACAAT	4.13173	4.92439	2.3801	0.67082	0.212884	0.119747	0	0.119747	1.32065
iNOA3__GGTTCTCCATGGGCAA	11.0094	-5.07577	0.30492	0	0	1.4368	0	0	0
iNOA3__GGTTCTCGTGGTCTGC	-2.25799	1.71114	1.10178	0.953917	0.128272	0.183828	0	0.236219	0.943505
iNOA3__GGTTCTCTCCTATTTG	-0.689426	2.35315	1.13238	0.416086	0	0.081209	0	0.192368	0.563296
iNOA3__GGTTCTCTCGCTAATG	1.25833	6.2811	2.23056	0.351697	0.223687	0.190831	0	0.098609	0.508884
iNOA3__GGTTGTAAGCTGGTGA	1.13852	4.64402	1.67029	0.40085	0.0645485	0	0	0.118252	0.936649
iNOA3__GGTTGTACAGAGGTAC	-5.41946	-3.63966	0.390676	1.94764	0.378033	0	0	0	0.550624
iNOA3__GGTTGTATCACCCTCA	0.428384	6.16963	1.77965	0.683119	0.488065	0.278513	0	0.244248	0
iNOA3__GGTTGTATCTTTGGAG	-1.97579	0.79272	1.65896	0.721745	0	0	0	0	0.6984
iNOA3__GTAACACAGATTGCGG	0.368824	4.53367	1.47148	0.666786	0.0875797	1.47535	0	0.197054	0.407822
iNOA3__GTAACACCAGAGGGTT	-2.79824	2.38073	0.70958	0.691416	0.0726355	0.081715	0	0	0.435813
iNOA3__GTAACACGTACGGTTT	3.52531	-9.24508	0	0.493605	1.36077	0.232029	0	0	0
iNOA3__GTAACACGTTCCCACT	1.7475	6.30976	1.52096	0.539624	0	0.136762	0	0.136762	0.7294
iNOA3__GTAACCACAGAGGCAT	8.51452	-5.72769	0.157562	0.16339	0	3.62292	0	0.259681	0
iNOA3__GTAACCACATGACTAC	-1.30469	0.131389	1.25719	0.895972	0.13956	0	0	0.160868	1.42119
iNOA3__GTAACCATCTCCGCAT	7.33896	-5.74322	0.528138	0.281674	0	3.15124	0	0.176046	0
iNOA3__GTAAGTCAGTCGCCCA	-7.85559	-11.7141	0.381362	0.942303	0	0.588939	0	0.510675	1.69786
iNOA3__GTAAGTCCAGTTGGTT	-1.56362	3.46026	1.80981	0.56394	0.203165	0.088614	0	0.177228	1.0897
iNOA3__GTAAGTCTCGTTCTAT	9.35223	-5.71917	0.235891	0	0.10484	3.20364	0	0	0
iNOA3__GTAAGTCTCTAGATCG	-2.52527	2.0369	1.28729	1.129	0.150296	0	0	0.0845415	0.225444
iNOA3__GTAATCGCAGCACGAA	1.83048	2.72214	1.47131	0.348994	0	0.0702722	0	0.185257	1.47489
iNOA3__GTAATCGCAGCAGAAC	0.9284	6.01058	2.11353	0.7216	0.179377	0	0	0.41289	0.786679
iNOA3__GTAATCGCAGCAGATG	-5.22775	-4.28828	0.312206	1.80395	0.0775479	0.0872414	0	0	0.966463
iNOA3__GTAATCGGTGAATGTA	-4.22965	-3.08682	1.0884	1.37284	0.0785532	0	0	0.292307	1.30608
iNOA3__GTAATCGGTTGCATCA	-5.06179	-4.42724	0.26724	2.47413	0	0.0644556	0	0.227959	1.23967
iNOA3__GTAATCGTCGTAGTCA	-7.7531	-11.8174	0	0	0.138212	0.222677	0	1.34551	0
iNOA3__GTAATGCAGCTAAGTA	-2.32163	-2.43221	0.618729	1.55156	0.306452	0	0	0	0.691027
iNOA3__GTAATGCCATTCTCTA	-2.6997	-1.66915	0.863356	0.930265	0.0692588	0.0779161	0	0.393705	1.37756
iNOA3__GTAATGCGTGAGCAGT	1.99663	2.29511	1.77473	0.771644	0.0685781	0.0385752	0	0.179822	1.44675
iNOA3__GTAATGCTCATGGGAG	-3.37668	-0.272896	0.198041	1.3269	0	0.252591	0	0.0990204	0.510456
iNOA3__GTACAACAGTAAGGGA	-2.44906	-0.336563	0.87113	1.16831	0	0.0791136	0	0	0.902236
iNOA3__GTACAACCAACTGATC	-1.00407	0.173386	1.12493	0.573743	0.206207	0	0	0.180173	1.61356
iNOA3__GTACAACTCTCTTAAC	2.43871	4.90437	1.86522	0.799998	0.333426	0	0	0.189701	1.02331
iNOA3__GTACAGTAGACAGCGT	-4.94291	-4.76641	0.220598	2.19521	0.196088	0.1704	0	0.135398	1.2089
iNOA3__GTACAGTCATGCCATA	-2.95204	-0.921093	0.910843	1.83403	0.122159	0	0	0	1.41046
iNOA3__GTACAGTGTGTGGTCC	-15.9793	-4.08982	0.309677	0.761874	0.0882243	0	0	0.406994	3.15139
iNOA3__GTACAGTGTTCAGCTA	-15.926	-3.93524	0.423825	0.764737	0	0.131752	0	0.326213	2.79743
iNOA3__GTACAGTTCGTCAACA	3.65814	6.89391	1.49382	0.359832	0.273284	0.184146	0	0.184146	0.328795
iNOA3__GTAGAAATCGTGGAAG	11.7143	-16.2741	0	0.61256	0.536744	0.7657	0	0.603837	0.805116
iNOA3__GTAGAGGAGAAGCTCG	-1.58709	1.72219	1.97053	1.10712	0.147561	0.217843	0	0.0830031	0.897311
iNOA3__GTAGAGGCACGTACTA	-1.60275	0.517233	1.13727	0.97581	0.108601	0.122176	0	0.182765	1.33201
iNOA3__GTAGATCGTATAGCTC	-2.18187	-0.914908	0.495709	0.954467	0.129079	0	0	0.18521	0.870289
iNOA3__GTAGATCGTCGAATTC	-1.40448	-1.54819	0.891936	0.914703	0	0.258795	0.223243	0.135754	0.681557
iNOA3__GTAGATCTCCTATTTG	-3.45766	0.779669	0.920487	0.911268	0.0840306	0.0945344	0	0.147741	0.883713
iNOA3__GTAGCTACATCGAAGG	2.34912	6.42616	2.1067	0.219749	0	0.137343	0	0	0.902781
iNOA3__GTAGCTAGTGTGAATA	-0.654445	0.826205	0.46911	0.771305	0.32752	0	0	0.177202	0.917938
iNOA3__GTAGCTATCGCGAAGA	5.12618	-3.54971	0	0	0	3.23968	0	0	0
iNOA3__GTAGGAGCACGCGCAT	-17.9691	-2.72518	0.808565	1.97855	0.0491411	0.0552837	0	0.314617	2.20178
iNOA3__GTAGGAGCATCCCGTT	3.55744	5.3275	1.86332	0.184412	0.204902	0.115257	0	0.115257	0.307353
iNOA3__GTAGGAGGTACAAGTA	-3.31858	-2.71725	0.463277	1.80188	0	0	0	0	1.63784
iNOA3__GTAGGTTAGGTGCCAA	3.15372	-9.11004	0	0.533679	1.64374	0.212462	0	0	0.566565
iNOA3__GTAGGTTCAGAGTGTG	1.88502	-3.79378	0.207621	0	0	0.28179	0	0.28179	0
iNOA3__GTAGGTTGTGAGAGGG	7.11216	-5.49546	0.578124	0	0.13629	3.26015	0	0.306652	0
iNOA3__GTAGGTTTCTTCTCAA	-3.05611	0.378204	0.604406	0.901824	0	0	0	0.307827	0.600328
iNOA3__GTAGTACGTTTGGAAA	8.46379	-5.35577	0	0	0.0951545	3.75472	0	0	0
iNOA3__GTATTGGCATGACGTT	10.9988	-17.1337	0.235621	0.364494	0.0651874	0.694893	0	1.89998	0.317996
iNOA3__GTATTGGGTCACTCGG	4.47153	5.47904	2.82969	0.299496	0.111801	0.125776	0	0	1.51055
iNOA3__GTATTGGGTCGCGGTT	-4.10852	-1.3142	0.253925	1.31225	0.170892	0.0996023	0	0.192254	0.590172
iNOA3__GTATTGGGTCTAGGCC	-3.47898	0.125024	0.448599	1.33318	0.16472	0	0	0.0926552	0.949184
iNOA3__GTATTGGGTTCGGTTA	8.23829	-5.81405	0	0	0	3.7278	0	0.250811	0
iNOA3__GTATTTCCATTAGGAA	3.53588	4.08747	2.11112	0.179382	0.43746	0	0	0	1.21179
iNOA3__GTATTTCGTAATTAGG	1.4903	4.19798	1.66452	0.670606	0	0.164701	0	0	0.686252
iNOA3__GTATTTCGTGTCCAAT	3.27867	7.07202	1.73127	0.48967	0	0	0	0.11503	0.857006
iNOA3__GTCAAACCAGTTTCGA	3.19297	-8.51995	0	0.712918	1.79161	0.315131	0	0	0
iNOA3__GTCAAGTAGAACTCCT	-2.68982	0.839866	0.624382	0.990443	0.278011	0.125687	0	0.203703	0.426967
iNOA3__GTCAAGTCAACGATTC	-2.97371	0.769806	0.9703	1.0411	0.402513	0	0	0.304886	1.17915
iNOA3__GTCAAGTCAATTGTGC	-0.963394	0.144874	1.36112	0.702701	0.0713034	0.0802163	0	0.319413	1.01724
iNOA3__GTCAAGTGTCATCCCT	-0.381163	2.21624	1.3161	0.320402	0.056449	0.12701	0	0.161777	0.169347
iNOA3__GTCAAGTTCCGATTAG	-1.323	-0.916646	0.99457	1.29348	0.19813	0.172596	0	0.200443	1.49925
iNOA3__GTCACGGCATAACAGA	-2.63706	-2.19921	0.688639	0.568645	0.184689	0	0	0	0.426207
iNOA3__GTCACGGCATCTGTTT	6.296	6.54877	0.916737	0.488927	0	0.305579	0	0	0.814878
iNOA3__GTCACGGGTACTGCGC	-5.1462	-2.73877	0.222253	1.5444	0	0.29411	0	0.24846	0.778111
iNOA3__GTCACGGTCCGATCGG	3.57173	-9.70901	0.115888	0.431186	1.79814	0.231776	0	0	0.653775
iNOA3__GTCACTCCACAGTCGC	1.92567	5.51188	1.76873	0.400207	0.111169	0.125065	0	0.258021	0.830344
iNOA3__GTCACTCCACCAGTAT	10.9742	-17.1672	0.208243	0.347416	0.173858	0.833195	0	2.0302	0.258271
iNOA3__GTCACTCTCACAACCA	-18.0554	-2.65611	0.566731	2.49855	0.161872	0.0910529	0	0.414069	2.33578
iNOA3__GTCACTCTCTTCGGAA	4.13054	6.4818	2.05526	0.179176	0	0.111985	0	0.111985	1.09244
iNOA3__GTCAGCGAGACGCCAA	8.77164	-5.87509	0.116131	0.18581	0	2.99733	0	0.350554	0
iNOA3__GTCAGCGAGCGAAACC	-0.82438	0.35202	0.819521	0.836921	0.0909606	0.102331	0	0.225414	0.272882
iNOA3__GTCAGCGCAATTGCTG	8.94717	-5.70785	0	0	0	3.42179	0	0	0
iNOA3__GTCAGCGGTTAAAGTG	8.49231	-5.8432	0.188732	0	0.112926	3.39993	0	0	0
iNOA3__GTCAGCGTCACAACCA	-4.07571	-1.88156	0.820031	2.06399	0.0664846	0	0	0.0747951	1.08166
iNOA3__GTCAGCGTCCTACTGC	-3.30788	-3.33451	0.283632	1.76892	0	0.112675	0	0	1.14779
iNOA3__GTCATCCAGCAGGCAT	3.92855	4.71202	2.03887	0.162632	0.090351	0	0	0.101645	0.86942
iNOA3__GTCATGAAGTGAATAC	-3.86034	-4.64131	0.411396	2.02215	0	0	0	0	1.24866
iNOA3__GTCATGACATGCTGCG	1.97005	5.64856	1.86975	0.351967	0	0.169871	0	0.304915	1.04487
iNOA3__GTCATGAGTTTGAAAG	-1.97513	1.8652	0.977138	0.730713	0.176922	0	0	0.291653	0.82248
iNOA3__GTCATTTAGAGTTGTA	2.42179	6.91002	2.16956	0.817375	0.0891194	0.100259	0	0.100259	1.24407
iNOA3__GTCATTTGTGCATGAG	-16.445	-3.673	0.642723	1.22799	0.166372	0	0	0.187168	4.10183
iNOA3__GTCCACTCAGGTGGAT	3.57632	5.56625	2.39488	0.262129	0.0951372	0	0	0.107029	1.05654
iNOA3__GTCCACTGTCTTCTAT	0.0681115	2.49048	1.68937	0.726936	0.0716126	0	0	0.164053	1.42152
iNOA3__GTCCCATTCGGTATGT	-1.52921	2.1786	1.38045	0.481582	0	0	0	0	0.4823
iNOA3__GTCCTCAGTGTCGATT	1.07347	2.0924	1.55314	0	0	0.087771	0	0.313802	1.27134
iNOA3__GTCGAATAGTTGGAAT	-3.04003	-0.249823	0.671245	0.557066	0.135304	0	0	0.152217	1.00562
iNOA3__GTCGAATTCGCTCCTA	6.76548	-5.68108	0.41683	0	0.136309	3.32367	0	0.373519	0.408926
iNOA3__GTCGCGAAGGTTCACT	-15.7983	-4.09638	0.374254	0.529566	0.215764	0.121367	0	0.121367	2.54682
iNOA3__GTCGCGAGTCATATGC	2.65937	5.22695	1.81658	0.293293	0.108993	0.122617	0	0	1.2334
iNOA3__GTCGCGAGTTGCGGAA	-2.00651	3.45488	1.71803	0.592612	0.0930984	0.104736	0	0.265647	0.279295
iNOA3__GTCGCGATCAGAGTTC	-5.65346	-14.2709	0	0	0.19029	0.428152	1.67673	0.214076	0
iNOA3__GTCGTAAAGATGGGCT	3.97157	4.33787	2.07546	0.303501	0.086945	0.242068	0	0.385314	0.91119
iNOA3__GTCGTAAAGCGAGAAA	-0.898459	3.04687	1.05531	0.336456	0.0821435	0.14496	0	0.0924114	0.622508
iNOA3__GTCGTAAAGTCCTGTA	-3.91448	-3.47632	0.58101	1.68606	0	0	0	0.175055	0.967898
iNOA3__GTCGTAAGTCCAGGTC	0.0761729	5.70929	1.98753	0.913407	0	0.11779	0	0.11779	0.894132
iNOA3__GTCGTAAGTGTCACAT	-2.00147	1.9558	1.83434	1.08904	0	0.502555	0	0.103732	1.3735
iNOA3__GTCGTAATCAGATGCT	3.37358	-9.23905	0	0.674377	1.34478	0.210743	0	0	0.561981
iNOA3__GTCGTAATCCACTGAA	11.6874	-16.312	0	0.450178	0.500198	0.281361	0	0.722487	0
iNOA3__GTCGTAATCCGGCAGT	2.22549	5.58785	1.87321	0.665027	0.148678	0.167262	0	0	1.58655
iNOA3__GTCGTTCAGACTCTTG	1.96303	-3.3549	0	0.424912	0	0	0	0	0
iNOA3__GTCGTTCCACGCTGTG	-2.47495	2.87033	1.1038	0.311925	0.0902193	0	0	0.202993	1.03031
iNOA3__GTCTACCAGACAGTCG	-3.37544	-3.50656	0.629283	1.51775	0.0978896	0.110126	0	0.200453	1.06787
iNOA3__GTCTACCGTGAGATAT	8.28081	-6.1755	2.2896	0.464274	0.120228	2.62802	0	0.1789	1.22431
iNOA3__GTCTACCGTTCTTCAT	-4.3113	-2.19695	0.538967	1.41591	0.0595531	0	0	0.133995	0.448185
iNOA3__GTCTACCTCATTGCGA	-2.94532	1.70653	0.521155	0.896945	0.194336	0.0843578	0	0.13427	0.863073
iNOA3__GTCTAGACAAGTGTCT	0.0153309	4.97872	2.1431	0.531721	0.103579	0.116526	0	0.175769	0.966929
iNOA3__GTCTAGAGTAGGGTAC	11.1258	-17.0623	0	0.497775	0.116028	0.661847	0	2.14825	0.348085
iNOA3__GTCTAGAGTCGAGTGA	-3.92772	-3.94478	0	1.21351	0.11554	0	0	0	0.772298
iNOA3__GTCTAGAGTCGGCACT	7.95702	-5.79865	0	0.23703	0	3.1432	0	0.148144	0.39505
iNOA3__GTCTAGATCGAACACT	-1.00628	0.705602	1.77125	0.41289	0.175544	0.0753948	0	0.353497	0.903125
iNOA3__GTCTCACAGGTTCACT	-1.92912	-1.40301	1.13702	1.08188	0	0.0875277	0	0.0875277	1.14142
iNOA3__GTCTCACGTGAATATG	-4.10214	-1.01504	1.00104	1.42369	0.0711947	0.20861	0	0.190529	1.22974
iNOA3__GTCTGTCAGGACGCTA	-2.27715	-0.522934	1.15262	1.19048	0.0770497	0.173362	0	0	0.963735
iNOA3__GTCTGTCAGGTTACCT	-1.829	-0.386521	0.347903	0.408067	0.0889689	0	0	0	0.266907
iNOA3__GTCTTTAGTGTCCAAT	-3.25052	0.288098	0.724597	1.05776	0.209581	0	0	0.183447	0.726813
iNOA3__GTGACGCAGATTGATG	3.54393	6.43287	2.22049	0.588821	0.119605	0.0845712	0	0.169142	0.451046
iNOA3__GTGACGCCAAGAGTAT	-1.12384	-1.02202	1.4028	1.1213	0.0696129	0	0	0.0783145	1.149
iNOA3__GTGACGCCAGTGGTGA	-5.6267	-14.3127	0	0	0.3025	0.170156	2.6151	0	0
iNOA3__GTGACGCCAGTGTATC	0.0923809	1.55026	1.13809	0.537525	0.171186	0	0	0.485986	1.19159
iNOA3__GTGACGCTCTAAGCGT	4.23578	4.6167	1.72568	0.362098	0	0	0	0.113156	1.59619
iNOA3__GTGAGCCAGCAGGCAT	-3.26897	-2.9382	0.593528	1.48964	0	0.0903244	0	0	0.897691
iNOA3__GTGAGCCAGTTGCCCG	4.328	5.74191	1.95132	0	0	0.250021	0	0.12501	1.26111
iNOA3__GTGAGCCGTATGAAAC	-1.65492	2.91904	1.54813	0.802392	0.21508	0.0943997	0	0.0943997	0.985322
iNOA3__GTGAGCCGTCTAATCG	6.46868	-5.5751	0.269163	0	0.174444	3.19078	0	0	0
iNOA3__GTGAGCCTCATGCCGG	-4.1544	-1.46137	0.619528	1.83128	0.212205	0.119365	0	0.119365	0.786662
iNOA3__GTGAGCCTCCACGAAT	4.4445	5.25184	2.50866	0.377924	0	0.177727	0	0	1.83474
iNOA3__GTGAGCCTCGGCCAAC	-0.0166254	1.97288	0.8576	0.478921	0.0912767	0.102686	0	0.102686	0.524372
iNOA3__GTGAGGAAGGCAGGTT	6.48791	-5.29439	0.557506	0	0.213495	3.38046	0	0	0.640486
iNOA3__GTGAGTTAGATAGTCA	-2.52804	-3.05026	0.484939	2.00452	0.239988	0.0745379	0	0.223614	1.15588
iNOA3__GTGAGTTAGGTTGGTG	6.36809	6.56327	0.402229	0	0	0.617984	0	0.333257	0.628266
iNOA3__GTGAGTTCAAGTCATC	-1.98176	2.16509	1.76456	0.45886	0.212439	0.0783551	0	0.282859	1.04634
iNOA3__GTGATGTAGTTGGAGC	-4.29886	-3.56992	0.789409	2.1468	0	0.0747951	0	0.14959	1.13519
iNOA3__GTGATGTCATTACTCT	1.99955	-2.07718	0.607753	1.82922	0.470117	0	0	0	1.26713
iNOA3__GTGCACGAGTAACGAT	0.33147	4.59989	1.58824	0.541497	0.086447	0.217748	0	0.509506	1.27642
iNOA3__GTGCACGTCTTGTGCC	-5.42712	-13.5772	0.172235	0	0.612391	0.414271	1.67363	0.34447	0
iNOA3__GTGCAGCAGGACAACC	-0.880236	1.29181	0.916417	0.800756	0.0420246	0.0814997	0	0.309831	0.658638
iNOA3__GTGCAGCTCGCGTCGA	-4.09193	-3.76639	0.632279	2.22886	0.0878568	0	0	0	1.02244
iNOA3__GTGCGTGTCAATGTCG	1.62261	2.64376	2.00518	0.940501	0.0933805	0.199975	0	0.266369	1.73509
iNOA3__GTGCTGGCACAACGTT	-4.54785	-3.52271	0.34551	1.85826	0.354178	0.124976	0.154994	0.154994	0.832868
iNOA3__GTGCTGGTCCGTGTCT	-0.10885	1.64124	1.26091	0.870819	0.190505	0	0	0.0825201	1.03742
iNOA3__GTGCTTCAGAAGTCTA	3.17669	6.25323	1.8961	0.66879	0	0	0	0.107381	1.29936
iNOA3__GTGCTTCGTGTTGATC	-3.8039	-1.03338	0.709325	1.56584	0	0.227192	0	0	1.12965
iNOA3__GTGCTTCTCAAAGCCT	2.47827	-1.75417	0.293695	0.218961	0.0565048	0.105504	0	0	0.431709
iNOA3__GTGCTTCTCGCCATAA	-3.14627	1.88418	0.813609	0.395561	0.0859409	0.381427	0	0.0966835	0.902938
iNOA3__GTGGAAGGTATTTCGG	-5.61528	-13.6272	0.17013	0	0	0	1.54175	0.17013	0
iNOA3__GTGGAAGGTCCCGTGA	0.331356	3.40989	1.18859	0.638758	0.225728	0.291877	0	0	0.823113
iNOA3__GTGGAAGGTGGCTAGA	-1.51835	2.00391	1.29883	0.624991	0.0708752	0.212234	0	0.159469	0.646692
iNOA3__GTGGAAGGTTTGGAGG	3.12437	4.27635	1.86922	0.609059	0.199131	0	0	0.15664	1.5039
iNOA3__GTGGGAACAACTCCAA	1.99994	4.52261	1.36679	0.379159	0.105322	0.236974	0	0	1.05775
iNOA3__GTGGGAAGTCTACAGT	0.529395	3.60166	1.57592	0.542374	0.301319	0	0	0.137544	0.903957
iNOA3__GTGGTTAAGATTTGCC	-4.58314	-2.72738	0.419383	2.00811	0	0	0	0	1.31469
iNOA3__GTGTAACGTTAAGGGC	0.827376	1.63721	1.10056	0.572427	0.0896811	0	0	0.194092	0.933538
iNOA3__GTGTCCTGTAACGATA	3.62191	5.21541	2.47013	0.260889	0	0.10642	0	0	1.25559
iNOA3__GTGTCCTGTGCGACAA	-2.14463	2.08604	1.23063	1.10743	0	0.19283	0	0.200011	0.266682
iNOA3__GTGTCCTGTTCGGGTC	-2.88545	-1.1972	0.481502	1.54866	0.366778	0.232235	0	0.28408	0.749064
iNOA3__GTGTCCTTCATCTACT	3.74778	5.60489	2.24339	0.909765	0.181015	0.107676	0	0	1.89938
iNOA3__GTGTCCTTCGAGGCAA	1.43614	2.49233	1.73156	0.591385	0	0	0	0	1.12633
iNOA3__GTGTCCTTCGTTAGTG	-1.09045	3.76519	1.74223	0.424055	0.0928593	0.481331	0.961992	0.265034	0.278578
iNOA3__GTGTCCTTCTAACGCA	-5.18928	-4.55286	0.319576	2.15073	0.0946893	0.269716	0.326381	0.16319	0.919853
iNOA3__GTGTGATAGACAACTA	-1.78054	2.45735	1.20181	0.500285	0.0899263	0.101167	0	0.101167	1.38486
iNOA3__GTGTGATCAATCTGCA	3.59666	-9.85311	0.0941463	0.632266	1.94456	0.0941463	0	0	0
iNOA3__GTGTGATTCGTAACCA	-0.525617	5.85315	1.18557	0.396389	0.0636401	0.14319	0	0.340969	0.399935
iNOA3__GTGTGGCAGCGAGTAC	-3.88068	-2.74085	0.767073	1.6922	0.0923362	0	0	0.207756	1.04685
iNOA3__GTGTTAGAGTTGGAAT	-2.31428	1.58866	1.23788	1.08684	0.0825973	0	0	0.0929219	0.486907
iNOA3__GTGTTAGCACGAGGAT	2.65558	6.30191	2.39761	0.557925	0.173216	0.10253	0	0.122991	0.957558
iNOA3__GTGTTAGCATCCTTCG	-1.38086	3.24793	1.46518	0.408843	0.178314	0	0	0.100302	0.681405
iNOA3__GTTACAGAGCGTGAGT	1.85299	-3.00614	0.333134	0	0.888357	0	0	0.666268	0.888357
iNOA3__GTTACAGTCAAAGCCT	8.74964	-5.36464	0	0.18708	0.103933	3.44283	0	0	0
iNOA3__GTTACAGTCCACTGGG	2.79319	6.09758	1.86228	0.450203	0.247302	0	0	0.468439	0.588139
iNOA3__GTTACCCGTCCAGCCA	-3.55355	-3.78919	0.776721	1.83022	0.169216	0.148589	0	0.148589	1.41652
iNOA3__GTTACCCTCCAAGGGA	-3.3209	-1.76148	0.81099	1.77904	0.292323	0.120382	0	0.0741553	1.18643
iNOA3__GTTACGAAGGGCAGTT	-3.71198	-2.96985	0.788952	1.42243	0.0890968	0.29339	0	0.200468	1.00641
iNOA3__GTTAGTGAGCAGCCTC	2.64999	5.38556	1.22606	0.621801	0	0	0	0.194313	1.03634
iNOA3__GTTATGGCATATCTCT	1.45954	3.86383	2.02874	0.307513	0.251832	0.187213	0	0.14978	1.09017
iNOA3__GTTATGGTCTAGCATG	-5.73574	-14.3233	0	0.24843	0.276034	0.310538	1.53193	0	0.41405
iNOA3__GTTATGGTCTAGGAAA	0.185743	3.72826	1.53359	0.303057	0.390035	0.195241	0	0.341169	0.92533
iNOA3__GTTCATTAGACCATAA	2.84422	6.15524	1.52098	0.181984	0	0.11374	0	0.11374	1.45343
[truncated: 1,882 more rows]

## Sheet: Figure 1D
# Heatmap showing the expression signature of the top 10 expressed genes in each cell type
Feature	Cell	Expression	Identity
MPZ	iNOA3__AAACCCAAGGAACGTC	-0.0950166	MYD
C1QC	iNOA3__AAACCCAAGGAACGTC	-0.100563	MYD
CYB5A	iNOA3__AAACCCAAGGAACGTC	1.04535	MYD
GPM6B	iNOA3__AAACCCAAGGAACGTC	-0.310213	MYD
HSD17B6	iNOA3__AAACCCAAGGAACGTC	-0.211459	MYD
CALB2	iNOA3__AAACCCAAGGAACGTC	1.13132	MYD
GSTA1	iNOA3__AAACCCAAGGAACGTC	1.1563	MYD
INSL3	iNOA3__AAACCCAAGGAACGTC	-0.481145	MYD
COX4I2	iNOA3__AAACCCAAGGAACGTC	-0.25234	MYD
MYL9	iNOA3__AAACCCAAGGAACGTC	0.600519	MYD
CD36	iNOA3__AAACCCAAGGAACGTC	-0.0911721	MYD
TPM2	iNOA3__AAACCCAAGGAACGTC	0.633828	MYD
TINAGL1	iNOA3__AAACCCAAGGAACGTC	-0.225963	MYD
HIGD1B	iNOA3__AAACCCAAGGAACGTC	-0.0971284	MYD
CD9	iNOA3__AAACCCAAGGAACGTC	-0.378395	MYD
RERGL	iNOA3__AAACCCAAGGAACGTC	-0.111317	MYD
NDUFA4L2	iNOA3__AAACCCAAGGAACGTC	-0.106739	MYD
RGS5	iNOA3__AAACCCAAGGAACGTC	-0.161169	MYD
RAMP2	iNOA3__AAACCCAAGGAACGTC	-0.523952	MYD
A2M	iNOA3__AAACCCAAGGAACGTC	0.13236	MYD
SPP1	iNOA3__AAACCCAAGGAACGTC	-0.142793	MYD
EGFL7	iNOA3__AAACCCAAGGAACGTC	-0.299082	MYD
PRSS23	iNOA3__AAACCCAAGGAACGTC	-0.296992	MYD
ID1	iNOA3__AAACCCAAGGAACGTC	-0.275982	MYD
GNG11	iNOA3__AAACCCAAGGAACGTC	-0.858425	MYD
RBP7	iNOA3__AAACCCAAGGAACGTC	-0.20166	MYD
VWF	iNOA3__AAACCCAAGGAACGTC	-0.164276	MYD
FABP4	iNOA3__AAACCCAAGGAACGTC	-0.114	MYD
CD52	iNOA3__AAACCCAAGGAACGTC	-0.108246	MYD
CD2	iNOA3__AAACCCAAGGAACGTC	-0.0877439	MYD
GZMK	iNOA3__AAACCCAAGGAACGTC	-0.0945959	MYD
NKG7	iNOA3__AAACCCAAGGAACGTC	-0.0877986	MYD
PTPRC	iNOA3__AAACCCAAGGAACGTC	-0.154078	MYD
GZMA	iNOA3__AAACCCAAGGAACGTC	-0.107759	MYD
TRAC	iNOA3__AAACCCAAGGAACGTC	-0.120222	MYD
CCL4	iNOA3__AAACCCAAGGAACGTC	-0.124669	MYD
IL32	iNOA3__AAACCCAAGGAACGTC	-0.549358	MYD
CCL5	iNOA3__AAACCCAAGGAACGTC	-0.119948	MYD
MS4A7	iNOA3__AAACCCAAGGAACGTC	-0.0725568	MYD
C1QB	iNOA3__AAACCCAAGGAACGTC	-0.116112	MYD
TYROBP	iNOA3__AAACCCAAGGAACGTC	-0.132878	MYD
RNASE1	iNOA3__AAACCCAAGGAACGTC	-0.437571	MYD
C1QA	iNOA3__AAACCCAAGGAACGTC	-0.108567	MYD
HLA-DPB1	iNOA3__AAACCCAAGGAACGTC	0.143636	MYD
HLA-DPA1	iNOA3__AAACCCAAGGAACGTC	0.0652004	MYD
HLA-DRB1	iNOA3__AAACCCAAGGAACGTC	0.669799	MYD
CD74	iNOA3__AAACCCAAGGAACGTC	-0.0771919	MYD
HLA-DRA	iNOA3__AAACCCAAGGAACGTC	-0.275166	MYD
IFI27	iNOA3__AAACCCAAGGAACGTC	-0.742093	MYD
HMGN5	iNOA3__AAACCCAAGGAACGTC	0.584143	MYD
COPE	iNOA3__AAACCCAAGGAACGTC	-0.313543	MYD
MYL6B	iNOA3__AAACCCAAGGAACGTC	-0.747786	MYD
APOA1	iNOA3__AAACCCAAGGAACGTC	-0.444512	MYD
CLU	iNOA3__AAACCCAAGGAACGTC	0.464733	MYD
BEX1	iNOA3__AAACCCAAGGAACGTC	-0.212212	MYD
CITED1	iNOA3__AAACCCAAGGAACGTC	-0.224235	MYD
DEFB119	iNOA3__AAACCCAAGGAACGTC	-0.274899	MYD
FATE1	iNOA3__AAACCCAAGGAACGTC	-0.262389	MYD
RASD1	iNOA3__AAACCCAAGGAACGTC	1.25651	MYD
VCAN	iNOA3__AAACCCAAGGAACGTC	-0.605531	MYD
LAMC3	iNOA3__AAACCCAAGGAACGTC	0.289163	MYD
COL15A1	iNOA3__AAACCCAAGGAACGTC	0.393857	MYD
ACTA2	iNOA3__AAACCCAAGGAACGTC	1.5	MYD
PTGDS	iNOA3__AAACCCAAGGAACGTC	0.768965	MYD
DPEP1	iNOA3__AAACCCAAGGAACGTC	1.5	MYD
APOE	iNOA3__AAACCCAAGGAACGTC	0.651824	MYD
F3	iNOA3__AAACCCAAGGAACGTC	0.324994	MYD
MYH11	iNOA3__AAACCCAAGGAACGTC	0.796931	MYD
PENK	iNOA3__AAACCCAAGGAACGTC	0.505692	MYD
LHX9	iNOA3__AAACCCAAGGAACGTC	-1.02048	MYD
INHBA	iNOA3__AAACCCAAGGAACGTC	0.454778	MYD
IGFBP3	iNOA3__AAACCCAAGGAACGTC	-0.635245	MYD
NRK	iNOA3__AAACCCAAGGAACGTC	-0.14072	MYD
C6	iNOA3__AAACCCAAGGAACGTC	-0.88789	MYD
DLK1	iNOA3__AAACCCAAGGAACGTC	0.0727377	MYD
LUM	iNOA3__AAACCCAAGGAACGTC	-0.698316	MYD
C7	iNOA3__AAACCCAAGGAACGTC	-0.818415	MYD
CFD	iNOA3__AAACCCAAGGAACGTC	-1.0291	MYD
MPZ	iNOA3__AAACCCACACGACGCT	-0.113707	MYD
C1QC	iNOA3__AAACCCACACGACGCT	-0.472282	MYD
CYB5A	iNOA3__AAACCCACACGACGCT	0.464387	MYD
GPM6B	iNOA3__AAACCCACACGACGCT	-0.28746	MYD
HSD17B6	iNOA3__AAACCCACACGACGCT	-0.358267	MYD
CALB2	iNOA3__AAACCCACACGACGCT	-0.392559	MYD
GSTA1	iNOA3__AAACCCACACGACGCT	-1.5	MYD
INSL3	iNOA3__AAACCCACACGACGCT	-0.695975	MYD
COX4I2	iNOA3__AAACCCACACGACGCT	-0.260974	MYD
MYL9	iNOA3__AAACCCACACGACGCT	-0.0827601	MYD
CD36	iNOA3__AAACCCACACGACGCT	-0.263448	MYD
TPM2	iNOA3__AAACCCACACGACGCT	-0.252916	MYD
TINAGL1	iNOA3__AAACCCACACGACGCT	-0.339552	MYD
HIGD1B	iNOA3__AAACCCACACGACGCT	-0.186426	MYD
CD9	iNOA3__AAACCCACACGACGCT	-0.536011	MYD
RERGL	iNOA3__AAACCCACACGACGCT	-0.271914	MYD
NDUFA4L2	iNOA3__AAACCCACACGACGCT	-0.22018	MYD
RGS5	iNOA3__AAACCCACACGACGCT	-0.331984	MYD
RAMP2	iNOA3__AAACCCACACGACGCT	-0.478006	MYD
A2M	iNOA3__AAACCCACACGACGCT	-0.82329	MYD
SPP1	iNOA3__AAACCCACACGACGCT	-0.10904	MYD
EGFL7	iNOA3__AAACCCACACGACGCT	-0.427841	MYD
PRSS23	iNOA3__AAACCCACACGACGCT	-0.388128	MYD
ID1	iNOA3__AAACCCACACGACGCT	-0.219093	MYD
GNG11	iNOA3__AAACCCACACGACGCT	0.763975	MYD
RBP7	iNOA3__AAACCCACACGACGCT	-0.196285	MYD
VWF	iNOA3__AAACCCACACGACGCT	-0.152424	MYD
FABP4	iNOA3__AAACCCACACGACGCT	-0.163825	MYD
CD52	iNOA3__AAACCCACACGACGCT	-0.187608	MYD
CD2	iNOA3__AAACCCACACGACGCT	-0.197351	MYD
GZMK	iNOA3__AAACCCACACGACGCT	-0.156583	MYD
NKG7	iNOA3__AAACCCACACGACGCT	-0.197891	MYD
PTPRC	iNOA3__AAACCCACACGACGCT	-0.434724	MYD
GZMA	iNOA3__AAACCCACACGACGCT	-0.188666	MYD
TRAC	iNOA3__AAACCCACACGACGCT	-0.222663	MYD
CCL4	iNOA3__AAACCCACACGACGCT	-0.354089	MYD
IL32	iNOA3__AAACCCACACGACGCT	-0.511921	MYD
CCL5	iNOA3__AAACCCACACGACGCT	-0.216249	MYD
MS4A7	iNOA3__AAACCCACACGACGCT	-0.501729	MYD
C1QB	iNOA3__AAACCCACACGACGCT	-0.484267	MYD
TYROBP	iNOA3__AAACCCACACGACGCT	-0.497979	MYD
RNASE1	iNOA3__AAACCCACACGACGCT	0.19086	MYD
C1QA	iNOA3__AAACCCACACGACGCT	-0.522187	MYD
HLA-DPB1	iNOA3__AAACCCACACGACGCT	-0.728171	MYD
HLA-DPA1	iNOA3__AAACCCACACGACGCT	-0.226617	MYD
HLA-DRB1	iNOA3__AAACCCACACGACGCT	-0.555173	MYD
CD74	iNOA3__AAACCCACACGACGCT	-0.802198	MYD
HLA-DRA	iNOA3__AAACCCACACGACGCT	-0.589905	MYD
IFI27	iNOA3__AAACCCACACGACGCT	0.527076	MYD
HMGN5	iNOA3__AAACCCACACGACGCT	-0.515771	MYD
COPE	iNOA3__AAACCCACACGACGCT	-1.27539	MYD
MYL6B	iNOA3__AAACCCACACGACGCT	-0.834115	MYD
APOA1	iNOA3__AAACCCACACGACGCT	0.272041	MYD
CLU	iNOA3__AAACCCACACGACGCT	-0.468239	MYD
BEX1	iNOA3__AAACCCACACGACGCT	-0.421182	MYD
CITED1	iNOA3__AAACCCACACGACGCT	-0.438151	MYD
DEFB119	iNOA3__AAACCCACACGACGCT	-0.47541	MYD
FATE1	iNOA3__AAACCCACACGACGCT	0.345446	MYD
RASD1	iNOA3__AAACCCACACGACGCT	-0.603852	MYD
VCAN	iNOA3__AAACCCACACGACGCT	-0.45378	MYD
LAMC3	iNOA3__AAACCCACACGACGCT	0.308087	MYD
COL15A1	iNOA3__AAACCCACACGACGCT	0.21836	MYD
ACTA2	iNOA3__AAACCCACACGACGCT	-0.484436	MYD
PTGDS	iNOA3__AAACCCACACGACGCT	0.604235	MYD
DPEP1	iNOA3__AAACCCACACGACGCT	0.154692	MYD
APOE	iNOA3__AAACCCACACGACGCT	0.267495	MYD
F3	iNOA3__AAACCCACACGACGCT	-0.643402	MYD
MYH11	iNOA3__AAACCCACACGACGCT	-0.326727	MYD
PENK	iNOA3__AAACCCACACGACGCT	1.5	MYD
LHX9	iNOA3__AAACCCACACGACGCT	1.06041	MYD
INHBA	iNOA3__AAACCCACACGACGCT	1.18199	MYD
IGFBP3	iNOA3__AAACCCACACGACGCT	-0.53137	MYD
NRK	iNOA3__AAACCCACACGACGCT	1.0001	MYD
C6	iNOA3__AAACCCACACGACGCT	1.28405	MYD
DLK1	iNOA3__AAACCCACACGACGCT	0.641201	MYD
LUM	iNOA3__AAACCCACACGACGCT	0.0934935	MYD
C7	iNOA3__AAACCCACACGACGCT	0.453669	MYD
CFD	iNOA3__AAACCCACACGACGCT	0.651431	MYD
MPZ	iNOA3__AAACCCACATCGGCCA	-0.11202	LEY
C1QC	iNOA3__AAACCCACATCGGCCA	-0.493477	LEY
CYB5A	iNOA3__AAACCCACATCGGCCA	1.5	LEY
GPM6B	iNOA3__AAACCCACATCGGCCA	-0.283818	LEY
HSD17B6	iNOA3__AAACCCACATCGGCCA	1.5	LEY
CALB2	iNOA3__AAACCCACATCGGCCA	-0.395078	LEY
GSTA1	iNOA3__AAACCCACATCGGCCA	1.5	LEY
INSL3	iNOA3__AAACCCACATCGGCCA	1.5	LEY
COX4I2	iNOA3__AAACCCACATCGGCCA	-0.257979	LEY
MYL9	iNOA3__AAACCCACATCGGCCA	-1.49724	LEY
CD36	iNOA3__AAACCCACATCGGCCA	-0.268746	LEY
TPM2	iNOA3__AAACCCACATCGGCCA	-1.23738	LEY
TINAGL1	iNOA3__AAACCCACATCGGCCA	-0.338073	LEY
HIGD1B	iNOA3__AAACCCACATCGGCCA	-0.188364	LEY
CD9	iNOA3__AAACCCACATCGGCCA	1.5	LEY
RERGL	iNOA3__AAACCCACATCGGCCA	-0.276943	LEY
NDUFA4L2	iNOA3__AAACCCACATCGGCCA	-0.223242	LEY
RGS5	iNOA3__AAACCCACATCGGCCA	-0.342464	LEY
RAMP2	iNOA3__AAACCCACATCGGCCA	-0.473709	LEY
A2M	iNOA3__AAACCCACATCGGCCA	-0.833586	LEY
SPP1	iNOA3__AAACCCACATCGGCCA	-0.105528	LEY
EGFL7	iNOA3__AAACCCACATCGGCCA	-0.43211	LEY
PRSS23	iNOA3__AAACCCACATCGGCCA	1.5	LEY
ID1	iNOA3__AAACCCACATCGGCCA	-0.213411	LEY
GNG11	iNOA3__AAACCCACATCGGCCA	-0.718794	LEY
RBP7	iNOA3__AAACCCACATCGGCCA	-0.195067	LEY
VWF	iNOA3__AAACCCACATCGGCCA	-0.150982	LEY
FABP4	iNOA3__AAACCCACATCGGCCA	-0.165674	LEY
CD52	iNOA3__AAACCCACATCGGCCA	-0.20336	LEY
CD2	iNOA3__AAACCCACATCGGCCA	-0.216656	LEY
GZMK	iNOA3__AAACCCACATCGGCCA	-0.170441	LEY
NKG7	iNOA3__AAACCCACATCGGCCA	-0.214455	LEY
PTPRC	iNOA3__AAACCCACATCGGCCA	-0.460434	LEY
GZMA	iNOA3__AAACCCACATCGGCCA	-0.206432	LEY
TRAC	iNOA3__AAACCCACATCGGCCA	-0.240172	LEY
CCL4	iNOA3__AAACCCACATCGGCCA	-0.379377	LEY
IL32	iNOA3__AAACCCACATCGGCCA	-0.515561	LEY
CCL5	iNOA3__AAACCCACATCGGCCA	-0.234537	LEY
MS4A7	iNOA3__AAACCCACATCGGCCA	-0.526085	LEY
C1QB	iNOA3__AAACCCACATCGGCCA	-0.506837	LEY
TYROBP	iNOA3__AAACCCACATCGGCCA	-0.520881	LEY
RNASE1	iNOA3__AAACCCACATCGGCCA	-0.824646	LEY
C1QA	iNOA3__AAACCCACATCGGCCA	-0.546755	LEY
HLA-DPB1	iNOA3__AAACCCACATCGGCCA	-0.747247	LEY
HLA-DPA1	iNOA3__AAACCCACATCGGCCA	-0.740377	LEY
HLA-DRB1	iNOA3__AAACCCACATCGGCCA	-0.579349	LEY
CD74	iNOA3__AAACCCACATCGGCCA	0.83957	LEY
HLA-DRA	iNOA3__AAACCCACATCGGCCA	-0.609031	LEY
IFI27	iNOA3__AAACCCACATCGGCCA	-0.823368	LEY
HMGN5	iNOA3__AAACCCACATCGGCCA	-0.537066	LEY
COPE	iNOA3__AAACCCACATCGGCCA	1.5	LEY
MYL6B	iNOA3__AAACCCACATCGGCCA	-0.851535	LEY
APOA1	iNOA3__AAACCCACATCGGCCA	1.5	LEY
CLU	iNOA3__AAACCCACATCGGCCA	1.49741	LEY
BEX1	iNOA3__AAACCCACATCGGCCA	-0.45384	LEY
CITED1	iNOA3__AAACCCACATCGGCCA	1.5	LEY
DEFB119	iNOA3__AAACCCACATCGGCCA	-0.504097	LEY
FATE1	iNOA3__AAACCCACATCGGCCA	-0.527771	LEY
RASD1	iNOA3__AAACCCACATCGGCCA	-0.597989	LEY
VCAN	iNOA3__AAACCCACATCGGCCA	-0.444779	LEY
LAMC3	iNOA3__AAACCCACATCGGCCA	-1.06781	LEY
COL15A1	iNOA3__AAACCCACATCGGCCA	-1.1705	LEY
ACTA2	iNOA3__AAACCCACATCGGCCA	-0.477092	LEY
PTGDS	iNOA3__AAACCCACATCGGCCA	-1.5	LEY
DPEP1	iNOA3__AAACCCACATCGGCCA	-0.837887	LEY
APOE	iNOA3__AAACCCACATCGGCCA	-1.5	LEY
F3	iNOA3__AAACCCACATCGGCCA	-0.635069	LEY
MYH11	iNOA3__AAACCCACATCGGCCA	-0.763611	LEY
PENK	iNOA3__AAACCCACATCGGCCA	-1.01815	LEY
LHX9	iNOA3__AAACCCACATCGGCCA	-0.738863	LEY
INHBA	iNOA3__AAACCCACATCGGCCA	-0.727843	LEY
IGFBP3	iNOA3__AAACCCACATCGGCCA	-0.516585	LEY
NRK	iNOA3__AAACCCACATCGGCCA	-0.912137	LEY
C6	iNOA3__AAACCCACATCGGCCA	-0.628629	LEY
DLK1	iNOA3__AAACCCACATCGGCCA	-1.09471	LEY
LUM	iNOA3__AAACCCACATCGGCCA	-0.853133	LEY
C7	iNOA3__AAACCCACATCGGCCA	-1.13407	LEY
CFD	iNOA3__AAACCCACATCGGCCA	-1.08386	LEY
MPZ	iNOA3__AAACCCAGTAATGCTC	-0.0922577	LEY
C1QC	iNOA3__AAACCCAGTAATGCTC	-0.26411	LEY
CYB5A	iNOA3__AAACCCAGTAATGCTC	0.460956	LEY
GPM6B	iNOA3__AAACCCAGTAATGCTC	-0.29085	LEY
HSD17B6	iNOA3__AAACCCAGTAATGCTC	-0.266152	LEY
CALB2	iNOA3__AAACCCAGTAATGCTC	-0.312544	LEY
GSTA1	iNOA3__AAACCCAGTAATGCTC	-0.179178	LEY
INSL3	iNOA3__AAACCCAGTAATGCTC	1.5	LEY
COX4I2	iNOA3__AAACCCAGTAATGCTC	-0.242226	LEY
MYL9	iNOA3__AAACCCAGTAATGCTC	-0.791882	LEY
CD36	iNOA3__AAACCCAGTAATGCTC	-0.14892	LEY
TPM2	iNOA3__AAACCCAGTAATGCTC	-0.558747	LEY
TINAGL1	iNOA3__AAACCCAGTAATGCTC	-0.244208	LEY
HIGD1B	iNOA3__AAACCCAGTAATGCTC	-0.123837	LEY
CD9	iNOA3__AAACCCAGTAATGCTC	-0.433695	LEY
RERGL	iNOA3__AAACCCAGTAATGCTC	-0.165507	LEY
NDUFA4L2	iNOA3__AAACCCAGTAATGCTC	-0.143063	LEY
RGS5	iNOA3__AAACCCAGTAATGCTC	-0.239276	LEY
RAMP2	iNOA3__AAACCCAGTAATGCTC	-0.497049	LEY
A2M	iNOA3__AAACCCAGTAATGCTC	-0.674651	LEY
SPP1	iNOA3__AAACCCAGTAATGCTC	-0.121609	LEY
EGFL7	iNOA3__AAACCCAGTAATGCTC	-0.343475	LEY
PRSS23	iNOA3__AAACCCAGTAATGCTC	-0.326553	LEY
ID1	iNOA3__AAACCCAGTAATGCTC	-0.241227	LEY
GNG11	iNOA3__AAACCCAGTAATGCTC	0.437114	LEY
RBP7	iNOA3__AAACCCAGTAATGCTC	-0.195659	LEY
VWF	iNOA3__AAACCCAGTAATGCTC	-0.156006	LEY
FABP4	iNOA3__AAACCCAGTAATGCTC	-0.131967	LEY
CD52	iNOA3__AAACCCAGTAATGCTC	-0.187945	LEY
CD2	iNOA3__AAACCCAGTAATGCTC	-0.188041	LEY
GZMK	iNOA3__AAACCCAGTAATGCTC	-0.163049	LEY
NKG7	iNOA3__AAACCCAGTAATGCTC	-0.177267	LEY
PTPRC	iNOA3__AAACCCAGTAATGCTC	-0.316277	LEY
GZMA	iNOA3__AAACCCAGTAATGCTC	-0.195817	LEY
TRAC	iNOA3__AAACCCAGTAATGCTC	-0.211835	LEY
CCL4	iNOA3__AAACCCAGTAATGCTC	-0.2743	LEY
IL32	iNOA3__AAACCCAGTAATGCTC	-0.555923	LEY
CCL5	iNOA3__AAACCCAGTAATGCTC	-0.213363	LEY
MS4A7	iNOA3__AAACCCAGTAATGCTC	-0.26092	LEY
C1QB	iNOA3__AAACCCAGTAATGCTC	-0.284386	LEY
TYROBP	iNOA3__AAACCCAGTAATGCTC	-0.301825	LEY
RNASE1	iNOA3__AAACCCAGTAATGCTC	-0.628935	LEY
C1QA	iNOA3__AAACCCAGTAATGCTC	-0.294472	LEY
HLA-DPB1	iNOA3__AAACCCAGTAATGCTC	-0.547831	LEY
HLA-DPA1	iNOA3__AAACCCAGTAATGCTC	-0.564615	LEY
HLA-DRB1	iNOA3__AAACCCAGTAATGCTC	-0.378462	LEY
CD74	iNOA3__AAACCCAGTAATGCTC	-0.0762893	LEY
HLA-DRA	iNOA3__AAACCCAGTAATGCTC	-0.41835	LEY
IFI27	iNOA3__AAACCCAGTAATGCTC	0.849496	LEY
HMGN5	iNOA3__AAACCCAGTAATGCTC	0.821553	LEY
COPE	iNOA3__AAACCCAGTAATGCTC	-0.197875	LEY
MYL6B	iNOA3__AAACCCAGTAATGCTC	-0.835622	LEY
APOA1	iNOA3__AAACCCAGTAATGCTC	0.615009	LEY
CLU	iNOA3__AAACCCAGTAATGCTC	-1.09037	LEY
BEX1	iNOA3__AAACCCAGTAATGCTC	-0.386888	LEY
CITED1	iNOA3__AAACCCAGTAATGCTC	-0.398723	LEY
DEFB119	iNOA3__AAACCCAGTAATGCTC	0.735396	LEY
FATE1	iNOA3__AAACCCAGTAATGCTC	-0.44418	LEY
RASD1	iNOA3__AAACCCAGTAATGCTC	-0.643216	LEY
VCAN	iNOA3__AAACCCAGTAATGCTC	0.68296	LEY
LAMC3	iNOA3__AAACCCAGTAATGCTC	0.171699	LEY
COL15A1	iNOA3__AAACCCAGTAATGCTC	0.878475	LEY
ACTA2	iNOA3__AAACCCAGTAATGCTC	-0.519765	LEY
PTGDS	iNOA3__AAACCCAGTAATGCTC	0.897491	LEY
DPEP1	iNOA3__AAACCCAGTAATGCTC	1.1295	LEY
APOE	iNOA3__AAACCCAGTAATGCTC	0.407778	LEY
F3	iNOA3__AAACCCAGTAATGCTC	-0.747358	LEY
MYH11	iNOA3__AAACCCAGTAATGCTC	0.0834751	LEY
PENK	iNOA3__AAACCCAGTAATGCTC	0.964091	LEY
LHX9	iNOA3__AAACCCAGTAATGCTC	0.114388	LEY
INHBA	iNOA3__AAACCCAGTAATGCTC	-0.857267	LEY
IGFBP3	iNOA3__AAACCCAGTAATGCTC	0.937952	LEY
NRK	iNOA3__AAACCCAGTAATGCTC	1.10279	LEY
C6	iNOA3__AAACCCAGTAATGCTC	-0.750502	LEY
DLK1	iNOA3__AAACCCAGTAATGCTC	-1.2145	LEY
LUM	iNOA3__AAACCCAGTAATGCTC	1.5	LEY
C7	iNOA3__AAACCCAGTAATGCTC	0.148684	LEY
CFD	iNOA3__AAACCCAGTAATGCTC	0.817261	LEY
MPZ	iNOA3__AAACCCATCAGTCATG	-0.122795	MYD
C1QC	iNOA3__AAACCCATCAGTCATG	-0.274611	MYD
CYB5A	iNOA3__AAACCCATCAGTCATG	-1.2282	MYD
GPM6B	iNOA3__AAACCCATCAGTCATG	-0.315761	MYD
HSD17B6	iNOA3__AAACCCATCAGTCATG	-0.297349	MYD
CALB2	iNOA3__AAACCCATCAGTCATG	-0.359402	MYD
GSTA1	iNOA3__AAACCCATCAGTCATG	1.5	MYD
INSL3	iNOA3__AAACCCATCAGTCATG	1.5	MYD
COX4I2	iNOA3__AAACCCATCAGTCATG	-0.280487	MYD
MYL9	iNOA3__AAACCCATCAGTCATG	-1.5	MYD
CD36	iNOA3__AAACCCATCAGTCATG	-0.203106	MYD
TPM2	iNOA3__AAACCCATCAGTCATG	1.28854	MYD
TINAGL1	iNOA3__AAACCCATCAGTCATG	-0.334122	MYD
HIGD1B	iNOA3__AAACCCATCAGTCATG	-0.160733	MYD
CD9	iNOA3__AAACCCATCAGTCATG	-0.47653	MYD
RERGL	iNOA3__AAACCCATCAGTCATG	-0.215044	MYD
NDUFA4L2	iNOA3__AAACCCATCAGTCATG	-0.183395	MYD
RGS5	iNOA3__AAACCCATCAGTCATG	-0.236033	MYD
RAMP2	iNOA3__AAACCCATCAGTCATG	-0.514025	MYD
A2M	iNOA3__AAACCCATCAGTCATG	-0.718958	MYD
SPP1	iNOA3__AAACCCATCAGTCATG	-0.137962	MYD
EGFL7	iNOA3__AAACCCATCAGTCATG	-0.380607	MYD
PRSS23	iNOA3__AAACCCATCAGTCATG	-0.357918	MYD
ID1	iNOA3__AAACCCATCAGTCATG	-0.266195	MYD
GNG11	iNOA3__AAACCCATCAGTCATG	-0.842756	MYD
RBP7	iNOA3__AAACCCATCAGTCATG	-0.205442	MYD
VWF	iNOA3__AAACCCATCAGTCATG	-0.16402	MYD
FABP4	iNOA3__AAACCCATCAGTCATG	-0.144181	MYD
CD52	iNOA3__AAACCCATCAGTCATG	-0.0678219	MYD
CD2	iNOA3__AAACCCATCAGTCATG	-0.0488517	MYD
GZMK	iNOA3__AAACCCATCAGTCATG	-0.0522749	MYD
NKG7	iNOA3__AAACCCATCAGTCATG	-0.0682633	MYD
PTPRC	iNOA3__AAACCCATCAGTCATG	-0.2184	MYD
GZMA	iNOA3__AAACCCATCAGTCATG	-0.0547551	MYD
TRAC	iNOA3__AAACCCATCAGTCATG	-0.0875555	MYD
CCL4	iNOA3__AAACCCATCAGTCATG	-0.147732	MYD
IL32	iNOA3__AAACCCATCAGTCATG	-0.491919	MYD
CCL5	iNOA3__AAACCCATCAGTCATG	-0.076605	MYD
MS4A7	iNOA3__AAACCCATCAGTCATG	-0.274308	MYD
C1QB	iNOA3__AAACCCATCAGTCATG	-0.277587	MYD
TYROBP	iNOA3__AAACCCATCAGTCATG	-0.289429	MYD
RNASE1	iNOA3__AAACCCATCAGTCATG	-0.546775	MYD
C1QA	iNOA3__AAACCCATCAGTCATG	-0.295439	MYD
HLA-DPB1	iNOA3__AAACCCATCAGTCATG	-0.55149	MYD
HLA-DPA1	iNOA3__AAACCCATCAGTCATG	-0.557906	MYD
HLA-DRB1	iNOA3__AAACCCATCAGTCATG	-0.340327	MYD
CD74	iNOA3__AAACCCATCAGTCATG	-0.630255	MYD
HLA-DRA	iNOA3__AAACCCATCAGTCATG	1.5	MYD
IFI27	iNOA3__AAACCCATCAGTCATG	-0.700037	MYD
HMGN5	iNOA3__AAACCCATCAGTCATG	-0.357151	MYD
COPE	iNOA3__AAACCCATCAGTCATG	-1.07233	MYD
MYL6B	iNOA3__AAACCCATCAGTCATG	-0.701839	MYD
APOA1	iNOA3__AAACCCATCAGTCATG	1.5	MYD
CLU	iNOA3__AAACCCATCAGTCATG	-0.964573	MYD
BEX1	iNOA3__AAACCCATCAGTCATG	-0.166722	MYD
CITED1	iNOA3__AAACCCATCAGTCATG	1.5	MYD
DEFB119	iNOA3__AAACCCATCAGTCATG	-0.249553	MYD
FATE1	iNOA3__AAACCCATCAGTCATG	-0.23313	MYD
RASD1	iNOA3__AAACCCATCAGTCATG	-0.655345	MYD
VCAN	iNOA3__AAACCCATCAGTCATG	-0.536887	MYD
LAMC3	iNOA3__AAACCCATCAGTCATG	-1.2802	MYD
COL15A1	iNOA3__AAACCCATCAGTCATG	-1.36299	MYD
ACTA2	iNOA3__AAACCCATCAGTCATG	-0.546491	MYD
PTGDS	iNOA3__AAACCCATCAGTCATG	-1.5	MYD
DPEP1	iNOA3__AAACCCATCAGTCATG	-0.995158	MYD
APOE	iNOA3__AAACCCATCAGTCATG	-1.5	MYD
F3	iNOA3__AAACCCATCAGTCATG	1.5	MYD
MYH11	iNOA3__AAACCCATCAGTCATG	-0.884199	MYD
PENK	iNOA3__AAACCCATCAGTCATG	-1.23801	MYD
LHX9	iNOA3__AAACCCATCAGTCATG	-0.982514	MYD
INHBA	iNOA3__AAACCCATCAGTCATG	-0.946395	MYD
IGFBP3	iNOA3__AAACCCATCAGTCATG	-0.647855	MYD
NRK	iNOA3__AAACCCATCAGTCATG	-1.12832	MYD
C6	iNOA3__AAACCCATCAGTCATG	-0.83371	MYD
DLK1	iNOA3__AAACCCATCAGTCATG	-1.31707	MYD
LUM	iNOA3__AAACCCATCAGTCATG	-1.11024	MYD
C7	iNOA3__AAACCCATCAGTCATG	-1.37461	MYD
CFD	iNOA3__AAACCCATCAGTCATG	-1.30658	MYD
MPZ	iNOA3__AAACGAAAGCGCCTAC	-0.106045	LEY
C1QC	iNOA3__AAACGAAAGCGCCTAC	-0.350887	LEY
CYB5A	iNOA3__AAACGAAAGCGCCTAC	1.05798	LEY
GPM6B	iNOA3__AAACGAAAGCGCCTAC	1.5	LEY
HSD17B6	iNOA3__AAACGAAAGCGCCTAC	-0.308918	LEY
CALB2	iNOA3__AAACGAAAGCGCCTAC	-0.352943	LEY
GSTA1	iNOA3__AAACGAAAGCGCCTAC	0.118912	LEY
INSL3	iNOA3__AAACGAAAGCGCCTAC	-0.862301	LEY
COX4I2	iNOA3__AAACGAAAGCGCCTAC	-0.25618	LEY
MYL9	iNOA3__AAACGAAAGCGCCTAC	-0.0403017	LEY
CD36	iNOA3__AAACGAAAGCGCCTAC	-0.204625	LEY
TPM2	iNOA3__AAACGAAAGCGCCTAC	-0.0608387	LEY
TINAGL1	iNOA3__AAACGAAAGCGCCTAC	-0.297953	LEY
HIGD1B	iNOA3__AAACGAAAGCGCCTAC	-0.155478	LEY
CD9	iNOA3__AAACGAAAGCGCCTAC	-0.482544	LEY
RERGL	iNOA3__AAACGAAAGCGCCTAC	-0.21713	LEY
NDUFA4L2	iNOA3__AAACGAAAGCGCCTAC	-0.181204	LEY
RGS5	iNOA3__AAACGAAAGCGCCTAC	-0.276619	LEY
RAMP2	iNOA3__AAACGAAAGCGCCTAC	1.10537	LEY
A2M	iNOA3__AAACGAAAGCGCCTAC	-0.742667	LEY
SPP1	iNOA3__AAACGAAAGCGCCTAC	-0.119164	LEY
EGFL7	iNOA3__AAACGAAAGCGCCTAC	-0.384052	LEY
PRSS23	iNOA3__AAACGAAAGCGCCTAC	-0.35687	LEY
ID1	iNOA3__AAACGAAAGCGCCTAC	-0.236291	LEY
GNG11	iNOA3__AAACGAAAGCGCCTAC	-0.059126	LEY
RBP7	iNOA3__AAACGAAAGCGCCTAC	-0.197524	LEY
VWF	iNOA3__AAACGAAAGCGCCTAC	-0.155861	LEY
FABP4	iNOA3__AAACGAAAGCGCCTAC	-0.146992	LEY
CD52	iNOA3__AAACGAAAGCGCCTAC	-0.168045	LEY
CD2	iNOA3__AAACGAAAGCGCCTAC	-0.168946	LEY
GZMK	iNOA3__AAACGAAAGCGCCTAC	-0.142183	LEY
NKG7	iNOA3__AAACGAAAGCGCCTAC	-0.16776	LEY
PTPRC	iNOA3__AAACGAAAGCGCCTAC	0.399333	LEY
GZMA	iNOA3__AAACGAAAGCGCCTAC	-0.169689	LEY
TRAC	iNOA3__AAACGAAAGCGCCTAC	-0.195813	LEY
CCL4	iNOA3__AAACGAAAGCGCCTAC	-0.286076	LEY
IL32	iNOA3__AAACGAAAGCGCCTAC	-0.527416	LEY
CCL5	iNOA3__AAACGAAAGCGCCTAC	-0.192043	LEY
MS4A7	iNOA3__AAACGAAAGCGCCTAC	-0.361506	LEY
C1QB	iNOA3__AAACGAAAGCGCCTAC	-0.36493	LEY
TYROBP	iNOA3__AAACGAAAGCGCCTAC	-0.379925	LEY
RNASE1	iNOA3__AAACGAAAGCGCCTAC	-0.214884	LEY
C1QA	iNOA3__AAACGAAAGCGCCTAC	-0.387665	LEY
HLA-DPB1	iNOA3__AAACGAAAGCGCCTAC	-0.622111	LEY
HLA-DPA1	iNOA3__AAACGAAAGCGCCTAC	-0.627969	LEY
HLA-DRB1	iNOA3__AAACGAAAGCGCCTAC	-0.444384	LEY
CD74	iNOA3__AAACGAAAGCGCCTAC	-0.703591	LEY
HLA-DRA	iNOA3__AAACGAAAGCGCCTAC	-0.487787	LEY
IFI27	iNOA3__AAACGAAAGCGCCTAC	0.0434157	LEY
HMGN5	iNOA3__AAACGAAAGCGCCTAC	0.295752	LEY
COPE	iNOA3__AAACGAAAGCGCCTAC	0.127445	LEY
MYL6B	iNOA3__AAACGAAAGCGCCTAC	0.332247	LEY
APOA1	iNOA3__AAACGAAAGCGCCTAC	0.126486	LEY
CLU	iNOA3__AAACGAAAGCGCCTAC	-0.196225	LEY
BEX1	iNOA3__AAACGAAAGCGCCTAC	-0.364679	LEY
CITED1	iNOA3__AAACGAAAGCGCCTAC	-0.379696	LEY
DEFB119	iNOA3__AAACGAAAGCGCCTAC	-0.419695	LEY
FATE1	iNOA3__AAACGAAAGCGCCTAC	-0.430044	LEY
RASD1	iNOA3__AAACGAAAGCGCCTAC	1.21775	LEY
VCAN	iNOA3__AAACGAAAGCGCCTAC	0.210777	LEY
LAMC3	iNOA3__AAACGAAAGCGCCTAC	1.5	LEY
COL15A1	iNOA3__AAACGAAAGCGCCTAC	1.16005	LEY
ACTA2	iNOA3__AAACGAAAGCGCCTAC	-0.509728	LEY
PTGDS	iNOA3__AAACGAAAGCGCCTAC	0.999142	LEY
DPEP1	iNOA3__AAACGAAAGCGCCTAC	-0.440843	LEY
APOE	iNOA3__AAACGAAAGCGCCTAC	0.418433	LEY
F3	iNOA3__AAACGAAAGCGCCTAC	0.220995	LEY
MYH11	iNOA3__AAACGAAAGCGCCTAC	0.351431	LEY
PENK	iNOA3__AAACGAAAGCGCCTAC	1.2499	LEY
LHX9	iNOA3__AAACGAAAGCGCCTAC	-0.8419	LEY
INHBA	iNOA3__AAACGAAAGCGCCTAC	-0.828545	LEY
IGFBP3	iNOA3__AAACGAAAGCGCCTAC	-0.560277	LEY
NRK	iNOA3__AAACGAAAGCGCCTAC	-1.00801	LEY
C6	iNOA3__AAACGAAAGCGCCTAC	-0.723302	LEY
DLK1	iNOA3__AAACGAAAGCGCCTAC	0.379985	LEY
LUM	iNOA3__AAACGAAAGCGCCTAC	-0.605749	LEY
C7	iNOA3__AAACGAAAGCGCCTAC	-0.0885587	LEY
CFD	iNOA3__AAACGAAAGCGCCTAC	1.00615	LEY
MPZ	iNOA3__AAACGAACAAGACCGA	-0.116	UND
C1QC	iNOA3__AAACGAACAAGACCGA	-0.236993	UND
CYB5A	iNOA3__AAACGAACAAGACCGA	0.256712	UND
GPM6B	iNOA3__AAACGAACAAGACCGA	-0.313888	UND
HSD17B6	iNOA3__AAACGAACAAGACCGA	-0.278072	UND
CALB2	iNOA3__AAACGAACAAGACCGA	-0.340699	UND
GSTA1	iNOA3__AAACGAACAAGACCGA	1.08781	UND
INSL3	iNOA3__AAACGAACAAGACCGA	-1.15999	UND
COX4I2	iNOA3__AAACGAACAAGACCGA	-0.273402	UND
MYL9	iNOA3__AAACGAACAAGACCGA	0.322145	UND
CD36	iNOA3__AAACGAACAAGACCGA	-0.177614	UND
TPM2	iNOA3__AAACGAACAAGACCGA	-0.767773	UND
TINAGL1	iNOA3__AAACGAACAAGACCGA	-0.30846	UND
HIGD1B	iNOA3__AAACGAACAAGACCGA	-0.14608	UND
CD9	iNOA3__AAACGAACAAGACCGA	-0.454308	UND
RERGL	iNOA3__AAACGAACAAGACCGA	-0.191439	UND
NDUFA4L2	iNOA3__AAACGAACAAGACCGA	-0.165848	UND
RGS5	iNOA3__AAACGAACAAGACCGA	-0.220065	UND
RAMP2	iNOA3__AAACGAACAAGACCGA	0.85944	UND
A2M	iNOA3__AAACGAACAAGACCGA	0.989519	UND
SPP1	iNOA3__AAACGAACAAGACCGA	-0.13855	UND
EGFL7	iNOA3__AAACGAACAAGACCGA	-0.362104	UND
PRSS23	iNOA3__AAACGAACAAGACCGA	-0.343991	UND
ID1	iNOA3__AAACGAACAAGACCGA	-0.26761	UND
GNG11	iNOA3__AAACGAACAAGACCGA	0.832744	UND
RBP7	iNOA3__AAACGAACAAGACCGA	-0.204363	UND
VWF	iNOA3__AAACGAACAAGACCGA	-0.163856	UND
FABP4	iNOA3__AAACGAACAAGACCGA	-0.137373	UND
CD52	iNOA3__AAACGAACAAGACCGA	-0.0797839	UND
CD2	iNOA3__AAACGAACAAGACCGA	-0.0610074	UND
GZMK	iNOA3__AAACGAACAAGACCGA	-0.0643875	UND
NKG7	iNOA3__AAACGAACAAGACCGA	-0.0754402	UND
PTPRC	iNOA3__AAACGAACAAGACCGA	-0.207286	UND
GZMA	iNOA3__AAACGAACAAGACCGA	-0.0699889	UND
TRAC	iNOA3__AAACGAACAAGACCGA	-0.0979673	UND
CCL4	iNOA3__AAACGAACAAGACCGA	-0.146253	UND
IL32	iNOA3__AAACGAACAAGACCGA	-0.505993	UND
CCL5	iNOA3__AAACGAACAAGACCGA	-0.0896488	UND
MS4A7	iNOA3__AAACGAACAAGACCGA	-0.230669	UND
C1QB	iNOA3__AAACGAACAAGACCGA	-0.24314	UND
TYROBP	iNOA3__AAACGAACAAGACCGA	-0.256191	UND
RNASE1	iNOA3__AAACGAACAAGACCGA	0.160267	UND
C1QA	iNOA3__AAACGAACAAGACCGA	-0.255332	UND
HLA-DPB1	iNOA3__AAACGAACAAGACCGA	-0.51944	UND
HLA-DPA1	iNOA3__AAACGAACAAGACCGA	-0.530849	UND
HLA-DRB1	iNOA3__AAACGAACAAGACCGA	-0.313056	UND
CD74	iNOA3__AAACGAACAAGACCGA	-0.121586	UND
HLA-DRA	iNOA3__AAACGAACAAGACCGA	-0.384631	UND
IFI27	iNOA3__AAACGAACAAGACCGA	1.5	UND
HMGN5	iNOA3__AAACGAACAAGACCGA	-0.378202	UND
COPE	iNOA3__AAACGAACAAGACCGA	0.342384	UND
MYL6B	iNOA3__AAACGAACAAGACCGA	0.270508	UND
APOA1	iNOA3__AAACGAACAAGACCGA	-0.440487	UND
CLU	iNOA3__AAACGAACAAGACCGA	0.273454	UND
BEX1	iNOA3__AAACGAACAAGACCGA	-0.182512	UND
CITED1	iNOA3__AAACGAACAAGACCGA	-0.19939	UND
DEFB119	iNOA3__AAACGAACAAGACCGA	-0.259987	UND
FATE1	iNOA3__AAACGAACAAGACCGA	-0.245189	UND
RASD1	iNOA3__AAACGAACAAGACCGA	-0.66106	UND
VCAN	iNOA3__AAACGAACAAGACCGA	-0.551623	UND
LAMC3	iNOA3__AAACGAACAAGACCGA	0.729605	UND
COL15A1	iNOA3__AAACGAACAAGACCGA	0.161016	UND
ACTA2	iNOA3__AAACGAACAAGACCGA	-0.550051	UND
PTGDS	iNOA3__AAACGAACAAGACCGA	1.03371	UND
DPEP1	iNOA3__AAACGAACAAGACCGA	1.32384	UND
APOE	iNOA3__AAACGAACAAGACCGA	0.492348	UND
F3	iNOA3__AAACGAACAAGACCGA	0.0484014	UND
MYH11	iNOA3__AAACGAACAAGACCGA	-0.068742	UND
PENK	iNOA3__AAACGAACAAGACCGA	-0.382211	UND
LHX9	iNOA3__AAACGAACAAGACCGA	-0.152214	UND
INHBA	iNOA3__AAACGAACAAGACCGA	0.658306	UND
IGFBP3	iNOA3__AAACGAACAAGACCGA	-0.642584	UND
NRK	iNOA3__AAACGAACAAGACCGA	0.340357	UND
C6	iNOA3__AAACGAACAAGACCGA	-0.843051	UND
DLK1	iNOA3__AAACGAACAAGACCGA	0.544311	UND
LUM	iNOA3__AAACGAACAAGACCGA	1.10967	UND
C7	iNOA3__AAACGAACAAGACCGA	-1.37704	UND
CFD	iNOA3__AAACGAACAAGACCGA	0.990684	UND
MPZ	iNOA3__AAACGAACACCCTCTA	-0.0357868	LEY
C1QC	iNOA3__AAACGAACACCCTCTA	-0.413819	LEY
CYB5A	iNOA3__AAACGAACACCCTCTA	1.5	LEY
GPM6B	iNOA3__AAACGAACACCCTCTA	-0.227189	LEY
HSD17B6	iNOA3__AAACGAACACCCTCTA	1.5	LEY
CALB2	iNOA3__AAACGAACACCCTCTA	-0.265565	LEY
GSTA1	iNOA3__AAACGAACACCCTCTA	-0.706006	LEY
INSL3	iNOA3__AAACGAACACCCTCTA	-0.969267	LEY
COX4I2	iNOA3__AAACGAACACCCTCTA	-0.164626	LEY
MYL9	iNOA3__AAACGAACACCCTCTA	-1.44729	LEY
CD36	iNOA3__AAACGAACACCCTCTA	-0.113121	LEY
TPM2	iNOA3__AAACGAACACCCTCTA	-1.08676	LEY
TINAGL1	iNOA3__AAACGAACACCCTCTA	-0.105045	LEY
HIGD1B	iNOA3__AAACGAACACCCTCTA	-0.0864951	LEY
CD9	iNOA3__AAACGAACACCCTCTA	-0.41532	LEY
RERGL	iNOA3__AAACGAACACCCTCTA	-0.134219	LEY
NDUFA4L2	iNOA3__AAACGAACACCCTCTA	-0.109571	LEY
RGS5	iNOA3__AAACGAACACCCTCTA	-0.325276	LEY
RAMP2	iNOA3__AAACGAACACCCTCTA	-0.439575	LEY
A2M	iNOA3__AAACGAACACCCTCTA	-0.691698	LEY
SPP1	iNOA3__AAACGAACACCCTCTA	-0.0711063	LEY
EGFL7	iNOA3__AAACGAACACCCTCTA	-0.3239	LEY
PRSS23	iNOA3__AAACGAACACCCTCTA	-0.301858	LEY
ID1	iNOA3__AAACGAACACCCTCTA	-0.16164	LEY
GNG11	iNOA3__AAACGAACACCCTCTA	-0.581074	LEY
RBP7	iNOA3__AAACGAACACCCTCTA	-0.172308	LEY
VWF	iNOA3__AAACGAACACCCTCTA	-0.133428	LEY
FABP4	iNOA3__AAACGAACACCCTCTA	-0.128987	LEY
CD52	iNOA3__AAACGAACACCCTCTA	-0.480867	LEY
CD2	iNOA3__AAACGAACACCCTCTA	-0.535626	LEY
GZMK	iNOA3__AAACGAACACCCTCTA	-0.42799	LEY
NKG7	iNOA3__AAACGAACACCCTCTA	-0.460703	LEY
PTPRC	iNOA3__AAACGAACACCCTCTA	-0.654947	LEY
GZMA	iNOA3__AAACGAACACCCTCTA	-0.534109	LEY
TRAC	iNOA3__AAACGAACACCCTCTA	-0.524306	LEY
CCL4	iNOA3__AAACGAACACCCTCTA	-0.650443	LEY
IL32	iNOA3__AAACGAACACCCTCTA	-0.675085	LEY
CCL5	iNOA3__AAACGAACACCCTCTA	-0.549604	LEY
MS4A7	iNOA3__AAACGAACACCCTCTA	-0.43107	LEY
C1QB	iNOA3__AAACGAACACCCTCTA	1.5	LEY
TYROBP	iNOA3__AAACGAACACCCTCTA	-0.497298	LEY
RNASE1	iNOA3__AAACGAACACCCTCTA	-0.969988	LEY
C1QA	iNOA3__AAACGAACACCCTCTA	-0.483911	LEY
HLA-DPB1	iNOA3__AAACGAACACCCTCTA	-0.690796	LEY
HLA-DPA1	iNOA3__AAACGAACACCCTCTA	-0.713879	LEY
HLA-DRB1	iNOA3__AAACGAACACCCTCTA	-0.620387	LEY
CD74	iNOA3__AAACGAACACCCTCTA	-0.0478209	LEY
HLA-DRA	iNOA3__AAACGAACACCCTCTA	-0.572532	LEY
IFI27	iNOA3__AAACGAACACCCTCTA	-1.08751	LEY
HMGN5	iNOA3__AAACGAACACCCTCTA	-0.95338	LEY
COPE	iNOA3__AAACGAACACCCTCTA	-0.278331	LEY
MYL6B	iNOA3__AAACGAACACCCTCTA	-1.1609	LEY
APOA1	iNOA3__AAACGAACACCCTCTA	-0.950051	LEY
CLU	iNOA3__AAACGAACACCCTCTA	-0.245059	LEY
BEX1	iNOA3__AAACGAACACCCTCTA	-0.953172	LEY
CITED1	iNOA3__AAACGAACACCCTCTA	-0.953226	LEY
DEFB119	iNOA3__AAACGAACACCCTCTA	-0.91374	LEY
FATE1	iNOA3__AAACGAACACCCTCTA	-1.00177	LEY
RASD1	iNOA3__AAACGAACACCCTCTA	-0.580454	LEY
VCAN	iNOA3__AAACGAACACCCTCTA	-0.468153	LEY
LAMC3	iNOA3__AAACGAACACCCTCTA	-0.946364	LEY
COL15A1	iNOA3__AAACGAACACCCTCTA	-1.14904	LEY
ACTA2	iNOA3__AAACGAACACCCTCTA	-0.424771	LEY
PTGDS	iNOA3__AAACGAACACCCTCTA	-0.659656	LEY
DPEP1	iNOA3__AAACGAACACCCTCTA	-0.770096	LEY
APOE	iNOA3__AAACGAACACCCTCTA	-1.38516	LEY
F3	iNOA3__AAACGAACACCCTCTA	-0.714423	LEY
MYH11	iNOA3__AAACGAACACCCTCTA	-0.731028	LEY
PENK	iNOA3__AAACGAACACCCTCTA	0.617257	LEY
LHX9	iNOA3__AAACGAACACCCTCTA	0.812829	LEY
INHBA	iNOA3__AAACGAACACCCTCTA	1.5	LEY
IGFBP3	iNOA3__AAACGAACACCCTCTA	-0.306347	LEY
NRK	iNOA3__AAACGAACACCCTCTA	1.5	LEY
C6	iNOA3__AAACGAACACCCTCTA	1.5	LEY
DLK1	iNOA3__AAACGAACACCCTCTA	0.915172	LEY
LUM	iNOA3__AAACGAACACCCTCTA	1.5	LEY
C7	iNOA3__AAACGAACACCCTCTA	1.5	LEY
CFD	iNOA3__AAACGAACACCCTCTA	-0.852793	LEY
MPZ	iNOA3__AAACGAACATCGGTTA	-0.0901754	MCR
C1QC	iNOA3__AAACGAACATCGGTTA	-0.11443	MCR
CYB5A	iNOA3__AAACGAACATCGGTTA	-1.2197	MCR
GPM6B	iNOA3__AAACGAACATCGGTTA	-0.304647	MCR
HSD17B6	iNOA3__AAACGAACATCGGTTA	-0.211943	MCR
CALB2	iNOA3__AAACGAACATCGGTTA	-0.274405	MCR
GSTA1	iNOA3__AAACGAACATCGGTTA	-1.34681	MCR
INSL3	iNOA3__AAACGAACATCGGTTA	-0.729941	MCR
COX4I2	iNOA3__AAACGAACATCGGTTA	-0.245646	MCR
MYL9	iNOA3__AAACGAACATCGGTTA	1.5	MCR
CD36	iNOA3__AAACGAACATCGGTTA	-0.0884965	MCR
TPM2	iNOA3__AAACGAACATCGGTTA	1.23837	MCR
TINAGL1	iNOA3__AAACGAACATCGGTTA	-0.214198	MCR
HIGD1B	iNOA3__AAACGAACATCGGTTA	-0.0941157	MCR
CD9	iNOA3__AAACGAACATCGGTTA	0.620192	MCR
RERGL	iNOA3__AAACGAACATCGGTTA	-0.109003	MCR
NDUFA4L2	iNOA3__AAACGAACATCGGTTA	-0.104119	MCR
RGS5	iNOA3__AAACGAACATCGGTTA	-0.16903	MCR
RAMP2	iNOA3__AAACGAACATCGGTTA	-0.518866	MCR
A2M	iNOA3__AAACGAACATCGGTTA	0.183968	MCR
SPP1	iNOA3__AAACGAACATCGGTTA	-0.13834	MCR
EGFL7	iNOA3__AAACGAACATCGGTTA	-0.297704	MCR
PRSS23	iNOA3__AAACGAACATCGGTTA	-0.295078	MCR
ID1	iNOA3__AAACGAACATCGGTTA	-0.268955	MCR
GNG11	iNOA3__AAACGAACATCGGTTA	0.751582	MCR
RBP7	iNOA3__AAACGAACATCGGTTA	-0.199626	MCR
VWF	iNOA3__AAACGAACATCGGTTA	-0.162293	MCR
FABP4	iNOA3__AAACGAACATCGGTTA	-0.113865	MCR
CD52	iNOA3__AAACGAACATCGGTTA	-0.133791	MCR
CD2	iNOA3__AAACGAACATCGGTTA	-0.118094	MCR
GZMK	iNOA3__AAACGAACATCGGTTA	-0.117677	MCR
NKG7	iNOA3__AAACGAACATCGGTTA	-0.112598	MCR
PTPRC	iNOA3__AAACGAACATCGGTTA	-0.184076	MCR
GZMA	iNOA3__AAACGAACATCGGTTA	-0.137234	MCR
TRAC	iNOA3__AAACGAACATCGGTTA	-0.147515	MCR
CCL4	iNOA3__AAACGAACATCGGTTA	-0.157784	MCR
IL32	iNOA3__AAACGAACATCGGTTA	-0.559579	MCR
CCL5	iNOA3__AAACGAACATCGGTTA	-0.149283	MCR
MS4A7	iNOA3__AAACGAACATCGGTTA	-0.0883345	MCR
C1QB	iNOA3__AAACGAACATCGGTTA	-0.133021	MCR
TYROBP	iNOA3__AAACGAACATCGGTTA	-0.15069	MCR
RNASE1	iNOA3__AAACGAACATCGGTTA	0.17748	MCR
C1QA	iNOA3__AAACGAACATCGGTTA	-0.125976	MCR
HLA-DPB1	iNOA3__AAACGAACATCGGTTA	-0.415699	MCR
HLA-DPA1	iNOA3__AAACGAACATCGGTTA	-0.444532	MCR
HLA-DRB1	iNOA3__AAACGAACATCGGTTA	-0.230095	MCR
CD74	iNOA3__AAACGAACATCGGTTA	-0.512019	MCR
HLA-DRA	iNOA3__AAACGAACATCGGTTA	-0.289281	MCR
IFI27	iNOA3__AAACGAACATCGGTTA	1.5	MCR
HMGN5	iNOA3__AAACGAACATCGGTTA	-0.468949	MCR
COPE	iNOA3__AAACGAACATCGGTTA	0.608033	MCR
MYL6B	iNOA3__AAACGAACATCGGTTA	-0.776149	MCR
APOA1	iNOA3__AAACGAACATCGGTTA	-0.477528	MCR
CLU	iNOA3__AAACGAACATCGGTTA	-0.270673	MCR
BEX1	iNOA3__AAACGAACATCGGTTA	-0.261732	MCR
CITED1	iNOA3__AAACGAACATCGGTTA	-0.272747	MCR
DEFB119	iNOA3__AAACGAACATCGGTTA	0.623371	MCR
FATE1	iNOA3__AAACGAACATCGGTTA	0.592482	MCR
RASD1	iNOA3__AAACGAACATCGGTTA	1.5	MCR
VCAN	iNOA3__AAACGAACATCGGTTA	1.5	MCR
LAMC3	iNOA3__AAACGAACATCGGTTA	0.1434	MCR
COL15A1	iNOA3__AAACGAACATCGGTTA	0.0251821	MCR
ACTA2	iNOA3__AAACGAACATCGGTTA	1.5	MCR
PTGDS	iNOA3__AAACGAACATCGGTTA	0.726612	MCR
DPEP1	iNOA3__AAACGAACATCGGTTA	1.07701	MCR
APOE	iNOA3__AAACGAACATCGGTTA	1.5	MCR
F3	iNOA3__AAACGAACATCGGTTA	1.5	MCR
MYH11	iNOA3__AAACGAACATCGGTTA	1.40347	MCR
PENK	iNOA3__AAACGAACATCGGTTA	-1.31404	MCR
LHX9	iNOA3__AAACGAACATCGGTTA	-0.201321	MCR
INHBA	iNOA3__AAACGAACATCGGTTA	-0.976415	MCR
IGFBP3	iNOA3__AAACGAACATCGGTTA	-0.613541	MCR
NRK	iNOA3__AAACGAACATCGGTTA	-1.14637	MCR
C6	iNOA3__AAACGAACATCGGTTA	-0.862436	MCR
DLK1	iNOA3__AAACGAACATCGGTTA	-1.3321	MCR
LUM	iNOA3__AAACGAACATCGGTTA	0.0850284	MCR
C7	iNOA3__AAACGAACATCGGTTA	-1.36837	MCR
CFD	iNOA3__AAACGAACATCGGTTA	-1.31186	MCR
MPZ	iNOA3__AAACGAATCGCCACTT	-0.0973998	MYD
C1QC	iNOA3__AAACGAATCGCCACTT	-0.125387	MYD
CYB5A	iNOA3__AAACGAATCGCCACTT	-0.274924	MYD
GPM6B	iNOA3__AAACGAATCGCCACTT	-0.30966	MYD
HSD17B6	iNOA3__AAACGAATCGCCACTT	-0.222286	MYD
CALB2	iNOA3__AAACGAATCGCCACTT	-0.287478	MYD
GSTA1	iNOA3__AAACGAATCGCCACTT	0.14	MYD
INSL3	iNOA3__AAACGAATCGCCACTT	-0.320076	MYD
COX4I2	iNOA3__AAACGAATCGCCACTT	-0.254355	MYD
MYL9	iNOA3__AAACGAATCGCCACTT	1.5	MYD
CD36	iNOA3__AAACGAATCGCCACTT	-0.104542	MYD
TPM2	iNOA3__AAACGAATCGCCACTT	1.5	MYD
TINAGL1	iNOA3__AAACGAATCGCCACTT	1.5	MYD
HIGD1B	iNOA3__AAACGAATCGCCACTT	-0.104392	MYD
CD9	iNOA3__AAACGAATCGCCACTT	1.5	MYD
RERGL	iNOA3__AAACGAATCGCCACTT	-0.123744	MYD
NDUFA4L2	iNOA3__AAACGAATCGCCACTT	-0.115719	MYD
RGS5	iNOA3__AAACGAATCGCCACTT	-0.172271	MYD
RAMP2	iNOA3__AAACGAATCGCCACTT	-0.521575	MYD
A2M	iNOA3__AAACGAATCGCCACTT	1.5	MYD
SPP1	iNOA3__AAACGAATCGCCACTT	-0.141194	MYD
EGFL7	iNOA3__AAACGAATCGCCACTT	-0.308948	MYD
PRSS23	iNOA3__AAACGAATCGCCACTT	-0.304167	MYD
ID1	iNOA3__AAACGAATCGCCACTT	-0.273188	MYD
GNG11	iNOA3__AAACGAATCGCCACTT	0.216223	MYD
RBP7	iNOA3__AAACGAATCGCCACTT	-0.201677	MYD
VWF	iNOA3__AAACGAATCGCCACTT	-0.163801	MYD
FABP4	iNOA3__AAACGAATCGCCACTT	-0.117737	MYD
CD52	iNOA3__AAACGAATCGCCACTT	-0.108918	MYD
CD2	iNOA3__AAACGAATCGCCACTT	-0.0896824	MYD
GZMK	iNOA3__AAACGAATCGCCACTT	-0.0944797	MYD
NKG7	iNOA3__AAACGAATCGCCACTT	-0.0909106	MYD
PTPRC	iNOA3__AAACGAATCGCCACTT	-0.168819	MYD
GZMA	iNOA3__AAACGAATCGCCACTT	-0.107741	MYD
TRAC	iNOA3__AAACGAATCGCCACTT	-0.122253	MYD
CCL4	iNOA3__AAACGAATCGCCACTT	-0.134958	MYD
IL32	iNOA3__AAACGAATCGCCACTT	-0.544477	MYD
CCL5	iNOA3__AAACGAATCGCCACTT	-0.121104	MYD
MS4A7	iNOA3__AAACGAATCGCCACTT	-0.101266	MYD
C1QB	iNOA3__AAACGAATCGCCACTT	-0.140048	MYD
TYROBP	iNOA3__AAACGAATCGCCACTT	-0.156401	MYD
RNASE1	iNOA3__AAACGAATCGCCACTT	-0.458001	MYD
C1QA	iNOA3__AAACGAATCGCCACTT	-0.135784	MYD
HLA-DPB1	iNOA3__AAACGAATCGCCACTT	-0.424065	MYD
HLA-DPA1	iNOA3__AAACGAATCGCCACTT	-0.4498	MYD
HLA-DRB1	iNOA3__AAACGAATCGCCACTT	-0.229659	MYD
CD74	iNOA3__AAACGAATCGCCACTT	-0.517471	MYD
HLA-DRA	iNOA3__AAACGAATCGCCACTT	-0.295699	MYD
IFI27	iNOA3__AAACGAATCGCCACTT	-0.742182	MYD
HMGN5	iNOA3__AAACGAATCGCCACTT	-0.431288	MYD
COPE	iNOA3__AAACGAATCGCCACTT	1.06641	MYD
MYL6B	iNOA3__AAACGAATCGCCACTT	0.878195	MYD
APOA1	iNOA3__AAACGAATCGCCACTT	-0.450656	MYD
CLU	iNOA3__AAACGAATCGCCACTT	-0.971399	MYD
BEX1	iNOA3__AAACGAATCGCCACTT	-0.217617	MYD
CITED1	iNOA3__AAACGAATCGCCACTT	-0.230215	MYD
DEFB119	iNOA3__AAACGAATCGCCACTT	-0.281177	MYD
FATE1	iNOA3__AAACGAATCGCCACTT	-0.269665	MYD
RASD1	iNOA3__AAACGAATCGCCACTT	1.5	MYD
VCAN	iNOA3__AAACGAATCGCCACTT	1.5	MYD
LAMC3	iNOA3__AAACGAATCGCCACTT	1.5	MYD
COL15A1	iNOA3__AAACGAATCGCCACTT	0.462109	MYD
ACTA2	iNOA3__AAACGAATCGCCACTT	1.5	MYD
PTGDS	iNOA3__AAACGAATCGCCACTT	0.785117	MYD
DPEP1	iNOA3__AAACGAATCGCCACTT	1.31744	MYD
APOE	iNOA3__AAACGAATCGCCACTT	0.966609	MYD
F3	iNOA3__AAACGAATCGCCACTT	1.5	MYD
MYH11	iNOA3__AAACGAATCGCCACTT	1.5	MYD
PENK	iNOA3__AAACGAATCGCCACTT	-0.180295	MYD
LHX9	iNOA3__AAACGAATCGCCACTT	-1.00829	MYD
INHBA	iNOA3__AAACGAATCGCCACTT	-0.183059	MYD
IGFBP3	iNOA3__AAACGAATCGCCACTT	-0.631962	MYD
NRK	iNOA3__AAACGAATCGCCACTT	-1.16242	MYD
C6	iNOA3__AAACGAATCGCCACTT	-0.875432	MYD
DLK1	iNOA3__AAACGAATCGCCACTT	-1.34928	MYD
LUM	iNOA3__AAACGAATCGCCACTT	-1.14438	MYD
C7	iNOA3__AAACGAATCGCCACTT	-1.39126	MYD
CFD	iNOA3__AAACGAATCGCCACTT	-1.33094	MYD
MPZ	iNOA3__AAACGCTAGAGCCGAT	-0.125607	TCL
C1QC	iNOA3__AAACGCTAGAGCCGAT	-0.380123	TCL
CYB5A	iNOA3__AAACGCTAGAGCCGAT	0.390641	TCL
GPM6B	iNOA3__AAACGCTAGAGCCGAT	-0.307179	TCL
HSD17B6	iNOA3__AAACGCTAGAGCCGAT	-0.336772	TCL
CALB2	iNOA3__AAACGCTAGAGCCGAT	-0.38824	TCL
GSTA1	iNOA3__AAACGCTAGAGCCGAT	0.365699	TCL
INSL3	iNOA3__AAACGCTAGAGCCGAT	0.588393	TCL
COX4I2	iNOA3__AAACGCTAGAGCCGAT	-0.279779	TCL
MYL9	iNOA3__AAACGCTAGAGCCGAT	-0.39703	TCL
CD36	iNOA3__AAACGCTAGAGCCGAT	-0.247909	TCL
TPM2	iNOA3__AAACGCTAGAGCCGAT	-0.135364	TCL
TINAGL1	iNOA3__AAACGCTAGAGCCGAT	-0.35916	TCL
HIGD1B	iNOA3__AAACGCTAGAGCCGAT	-0.183224	TCL
CD9	iNOA3__AAACGCTAGAGCCGAT	-0.51808	TCL
RERGL	iNOA3__AAACGCTAGAGCCGAT	-0.25689	TCL
NDUFA4L2	iNOA3__AAACGCTAGAGCCGAT	-0.21251	TCL
RGS5	iNOA3__AAACGCTAGAGCCGAT	-0.28519	TCL
RAMP2	iNOA3__AAACGCTAGAGCCGAT	1.5	TCL
A2M	iNOA3__AAACGCTAGAGCCGAT	1.5	TCL
SPP1	iNOA3__AAACGCTAGAGCCGAT	1.5	TCL
EGFL7	iNOA3__AAACGCTAGAGCCGAT	1.5	TCL
PRSS23	iNOA3__AAACGCTAGAGCCGAT	1.5	TCL
ID1	iNOA3__AAACGCTAGAGCCGAT	1.5	TCL
GNG11	iNOA3__AAACGCTAGAGCCGAT	1.5	TCL
RBP7	iNOA3__AAACGCTAGAGCCGAT	1.5	TCL
VWF	iNOA3__AAACGCTAGAGCCGAT	1.5	TCL
FABP4	iNOA3__AAACGCTAGAGCCGAT	-0.157426	TCL
CD52	iNOA3__AAACGCTAGAGCCGAT	-0.100516	TCL
CD2	iNOA3__AAACGCTAGAGCCGAT	-0.0917866	TCL
GZMK	iNOA3__AAACGCTAGAGCCGAT	-0.0792199	TCL
NKG7	iNOA3__AAACGCTAGAGCCGAT	-0.108829	TCL
PTPRC	iNOA3__AAACGCTAGAGCCGAT	-0.306853	TCL
GZMA	iNOA3__AAACGCTAGAGCCGAT	-0.0896318	TCL
TRAC	iNOA3__AAACGCTAGAGCCGAT	-0.1272	TCL
CCL4	iNOA3__AAACGCTAGAGCCGAT	-0.223908	TCL
IL32	iNOA3__AAACGCTAGAGCCGAT	-0.486523	TCL
CCL5	iNOA3__AAACGCTAGAGCCGAT	-0.11553	TCL
MS4A7	iNOA3__AAACGCTAGAGCCGAT	-0.396023	TCL
C1QB	iNOA3__AAACGCTAGAGCCGAT	-0.383516	TCL
TYROBP	iNOA3__AAACGCTAGAGCCGAT	-0.39495	TCL
RNASE1	iNOA3__AAACGCTAGAGCCGAT	1.5	TCL
C1QA	iNOA3__AAACGCTAGAGCCGAT	-0.413735	TCL
HLA-DPB1	iNOA3__AAACGCTAGAGCCGAT	0.458523	TCL
HLA-DPA1	iNOA3__AAACGCTAGAGCCGAT	-0.641886	TCL
HLA-DRB1	iNOA3__AAACGCTAGAGCCGAT	1.46797	TCL
CD74	iNOA3__AAACGCTAGAGCCGAT	0.526392	TCL
HLA-DRA	iNOA3__AAACGCTAGAGCCGAT	0.830223	TCL
IFI27	iNOA3__AAACGCTAGAGCCGAT	1.5	TCL
HMGN5	iNOA3__AAACGCTAGAGCCGAT	-0.395761	TCL
COPE	iNOA3__AAACGCTAGAGCCGAT	1.14432	TCL
MYL6B	iNOA3__AAACGCTAGAGCCGAT	-0.737662	TCL
APOA1	iNOA3__AAACGCTAGAGCCGAT	-0.495729	TCL
CLU	iNOA3__AAACGCTAGAGCCGAT	0.335251	TCL
BEX1	iNOA3__AAACGCTAGAGCCGAT	-0.244823	TCL
CITED1	iNOA3__AAACGCTAGAGCCGAT	1.5	TCL
DEFB119	iNOA3__AAACGCTAGAGCCGAT	-0.322094	TCL
FATE1	iNOA3__AAACGCTAGAGCCGAT	-0.317115	TCL
RASD1	iNOA3__AAACGCTAGAGCCGAT	-0.631531	TCL
VCAN	iNOA3__AAACGCTAGAGCCGAT	-0.493497	TCL
LAMC3	iNOA3__AAACGCTAGAGCCGAT	-1.19766	TCL
COL15A1	iNOA3__AAACGCTAGAGCCGAT	-1.27934	TCL
ACTA2	iNOA3__AAACGCTAGAGCCGAT	-0.520784	TCL
PTGDS	iNOA3__AAACGCTAGAGCCGAT	-1.5	TCL
DPEP1	iNOA3__AAACGCTAGAGCCGAT	-0.931829	TCL
APOE	iNOA3__AAACGCTAGAGCCGAT	-1.5	TCL
F3	iNOA3__AAACGCTAGAGCCGAT	-0.676977	TCL
MYH11	iNOA3__AAACGCTAGAGCCGAT	-0.833704	TCL
PENK	iNOA3__AAACGCTAGAGCCGAT	-1.14879	TCL
LHX9	iNOA3__AAACGCTAGAGCCGAT	-0.899371	TCL
INHBA	iNOA3__AAACGCTAGAGCCGAT	-0.866716	TCL
IGFBP3	iNOA3__AAACGCTAGAGCCGAT	-0.610343	TCL
NRK	iNOA3__AAACGCTAGAGCCGAT	-1.05181	TCL
C6	iNOA3__AAACGCTAGAGCCGAT	-0.758832	TCL
DLK1	iNOA3__AAACGCTAGAGCCGAT	-1.23907	TCL
LUM	iNOA3__AAACGCTAGAGCCGAT	-1.02081	TCL
C7	iNOA3__AAACGCTAGAGCCGAT	-0.577589	TCL
CFD	iNOA3__AAACGCTAGAGCCGAT	-0.598193	TCL
MPZ	iNOA3__AAACGCTCAACGAGGT	-0.0933254	LEY
C1QC	iNOA3__AAACGCTCAACGAGGT	-0.0809067	LEY
CYB5A	iNOA3__AAACGCTCAACGAGGT	-1.21728	LEY
GPM6B	iNOA3__AAACGCTCAACGAGGT	-0.310817	LEY
HSD17B6	iNOA3__AAACGCTCAACGAGGT	-0.203062	LEY
CALB2	iNOA3__AAACGCTCAACGAGGT	-0.271121	LEY
GSTA1	iNOA3__AAACGCTCAACGAGGT	-0.183117	LEY
INSL3	iNOA3__AAACGCTCAACGAGGT	0.699176	LEY
COX4I2	iNOA3__AAACGCTCAACGAGGT	-0.250993	LEY
MYL9	iNOA3__AAACGCTCAACGAGGT	0.750412	LEY
CD36	iNOA3__AAACGCTCAACGAGGT	-0.0809072	LEY
TPM2	iNOA3__AAACGCTCAACGAGGT	-0.104919	LEY
TINAGL1	iNOA3__AAACGCTCAACGAGGT	-0.217926	LEY
HIGD1B	iNOA3__AAACGCTCAACGAGGT	-0.0916013	LEY
CD9	iNOA3__AAACGCTCAACGAGGT	-0.369161	LEY
RERGL	iNOA3__AAACGCTCAACGAGGT	-0.10177	LEY
NDUFA4L2	iNOA3__AAACGCTCAACGAGGT	-0.0998708	LEY
RGS5	iNOA3__AAACGCTCAACGAGGT	-0.152325	LEY
RAMP2	iNOA3__AAACGCTCAACGAGGT	-0.525954	LEY
A2M	iNOA3__AAACGCTCAACGAGGT	0.242115	LEY
SPP1	iNOA3__AAACGCTCAACGAGGT	-0.144172	LEY
EGFL7	iNOA3__AAACGCTCAACGAGGT	-0.291489	LEY
PRSS23	iNOA3__AAACGCTCAACGAGGT	-0.291498	LEY
ID1	iNOA3__AAACGCTCAACGAGGT	-0.278368	LEY
GNG11	iNOA3__AAACGCTCAACGAGGT	0.169444	LEY
RBP7	iNOA3__AAACGCTCAACGAGGT	-0.201712	LEY
VWF	iNOA3__AAACGCTCAACGAGGT	-0.164708	LEY
FABP4	iNOA3__AAACGCTCAACGAGGT	-0.111113	LEY
CD52	iNOA3__AAACGCTCAACGAGGT	-0.106916	LEY
CD2	iNOA3__AAACGCTCAACGAGGT	-0.085281	LEY
GZMK	iNOA3__AAACGCTCAACGAGGT	-0.093954	LEY
NKG7	iNOA3__AAACGCTCAACGAGGT	-0.0846033	LEY
PTPRC	iNOA3__AAACGCTCAACGAGGT	-0.141717	LEY
GZMA	iNOA3__AAACGCTCAACGAGGT	-0.106839	LEY
TRAC	iNOA3__AAACGCTCAACGAGGT	-0.117784	LEY
CCL4	iNOA3__AAACGCTCAACGAGGT	-0.115654	LEY
IL32	iNOA3__AAACGCTCAACGAGGT	0.365403	LEY
CCL5	iNOA3__AAACGCTCAACGAGGT	-0.118123	LEY
MS4A7	iNOA3__AAACGCTCAACGAGGT	-0.0498333	LEY
C1QB	iNOA3__AAACGCTCAACGAGGT	-0.0970478	LEY
TYROBP	iNOA3__AAACGCTCAACGAGGT	-0.114104	LEY
RNASE1	iNOA3__AAACGCTCAACGAGGT	-0.420792	LEY
C1QA	iNOA3__AAACGCTCAACGAGGT	-0.0869469	LEY
HLA-DPB1	iNOA3__AAACGCTCAACGAGGT	0.234188	LEY
HLA-DPA1	iNOA3__AAACGCTCAACGAGGT	0.146992	LEY
HLA-DRB1	iNOA3__AAACGCTCAACGAGGT	-0.191088	LEY
CD74	iNOA3__AAACGCTCAACGAGGT	-0.482009	LEY
HLA-DRA	iNOA3__AAACGCTCAACGAGGT	-0.258825	LEY
IFI27	iNOA3__AAACGCTCAACGAGGT	-0.0261436	LEY
HMGN5	iNOA3__AAACGCTCAACGAGGT	-0.432377	LEY
COPE	iNOA3__AAACGCTCAACGAGGT	0.723407	LEY
MYL6B	iNOA3__AAACGCTCAACGAGGT	-0.746412	LEY
APOA1	iNOA3__AAACGCTCAACGAGGT	0.571692	LEY
CLU	iNOA3__AAACGCTCAACGAGGT	0.275952	LEY
BEX1	iNOA3__AAACGCTCAACGAGGT	-0.206457	LEY
CITED1	iNOA3__AAACGCTCAACGAGGT	-0.218067	LEY
DEFB119	iNOA3__AAACGCTCAACGAGGT	-0.268701	LEY
FATE1	iNOA3__AAACGCTCAACGAGGT	-0.25521	LEY
RASD1	iNOA3__AAACGCTCAACGAGGT	0.193466	LEY
VCAN	iNOA3__AAACGCTCAACGAGGT	0.42402	LEY
LAMC3	iNOA3__AAACGCTCAACGAGGT	0.984908	LEY
COL15A1	iNOA3__AAACGCTCAACGAGGT	0.234305	LEY
ACTA2	iNOA3__AAACGCTCAACGAGGT	1.15173	LEY
PTGDS	iNOA3__AAACGCTCAACGAGGT	0.230762	LEY
DPEP1	iNOA3__AAACGCTCAACGAGGT	0.971998	LEY
APOE	iNOA3__AAACGCTCAACGAGGT	1.04005	LEY
F3	iNOA3__AAACGCTCAACGAGGT	-0.0388861	LEY
MYH11	iNOA3__AAACGCTCAACGAGGT	1.47753	LEY
PENK	iNOA3__AAACGCTCAACGAGGT	-0.240935	LEY
LHX9	iNOA3__AAACGCTCAACGAGGT	-1.03096	LEY
INHBA	iNOA3__AAACGCTCAACGAGGT	-1.0147	LEY
IGFBP3	iNOA3__AAACGCTCAACGAGGT	-0.638475	LEY
NRK	iNOA3__AAACGCTCAACGAGGT	-1.18467	LEY
C6	iNOA3__AAACGCTCAACGAGGT	-0.898341	LEY
DLK1	iNOA3__AAACGCTCAACGAGGT	-0.0252486	LEY
LUM	iNOA3__AAACGCTCAACGAGGT	-1.16962	LEY
C7	iNOA3__AAACGCTCAACGAGGT	-0.442297	LEY
CFD	iNOA3__AAACGCTCAACGAGGT	-1.35181	LEY
MPZ	iNOA3__AAACGCTCACTCACTC	-0.0839373	LEY
C1QC	iNOA3__AAACGCTCACTCACTC	-0.232775	LEY
CYB5A	iNOA3__AAACGCTCACTCACTC	0.392604	LEY
GPM6B	iNOA3__AAACGCTCACTCACTC	-0.287025	LEY
HSD17B6	iNOA3__AAACGCTCACTCACTC	-0.247696	LEY
CALB2	iNOA3__AAACGCTCACTCACTC	-0.293097	LEY
GSTA1	iNOA3__AAACGCTCACTCACTC	-0.691421	LEY
INSL3	iNOA3__AAACGCTCACTCACTC	0.157035	LEY
COX4I2	iNOA3__AAACGCTCACTCACTC	-0.232953	LEY
MYL9	iNOA3__AAACGCTCACTCACTC	0.619813	LEY
CD36	iNOA3__AAACGCTCACTCACTC	-0.123312	LEY
TPM2	iNOA3__AAACGCTCACTCACTC	-0.145682	LEY
TINAGL1	iNOA3__AAACGCTCACTCACTC	-0.215145	LEY
HIGD1B	iNOA3__AAACGCTCACTCACTC	-0.108584	LEY
CD9	iNOA3__AAACGCTCACTCACTC	-0.411782	LEY
RERGL	iNOA3__AAACGCTCACTCACTC	-0.141855	LEY
NDUFA4L2	iNOA3__AAACGCTCACTCACTC	-0.125155	LEY
RGS5	iNOA3__AAACGCTCACTCACTC	-0.22669	LEY
RAMP2	iNOA3__AAACGCTCACTCACTC	-0.496816	LEY
A2M	iNOA3__AAACGCTCACTCACTC	-0.645914	LEY
SPP1	iNOA3__AAACGCTCACTCACTC	-0.120564	LEY
EGFL7	iNOA3__AAACGCTCACTCACTC	1.29188	LEY
PRSS23	iNOA3__AAACGCTCACTCACTC	-0.312399	LEY
ID1	iNOA3__AAACGCTCACTCACTC	-0.240049	LEY
GNG11	iNOA3__AAACGCTCACTCACTC	0.382305	LEY
RBP7	iNOA3__AAACGCTCACTCACTC	-0.19388	LEY
VWF	iNOA3__AAACGCTCACTCACTC	-0.155129	LEY
FABP4	iNOA3__AAACGCTCACTCACTC	-0.125338	LEY
CD52	iNOA3__AAACGCTCACTCACTC	-0.208758	LEY
CD2	iNOA3__AAACGCTCACTCACTC	-0.210781	LEY
GZMK	iNOA3__AAACGCTCACTCACTC	-0.183115	LEY
NKG7	iNOA3__AAACGCTCACTCACTC	-0.193185	LEY
PTPRC	iNOA3__AAACGCTCACTCACTC	-0.316399	LEY
GZMA	iNOA3__AAACGCTCACTCACTC	-0.221215	LEY
TRAC	iNOA3__AAACGCTCACTCACTC	-0.231782	LEY
CCL4	iNOA3__AAACGCTCACTCACTC	-0.284864	LEY
IL32	iNOA3__AAACGCTCACTCACTC	0.453872	LEY
CCL5	iNOA3__AAACGCTCACTCACTC	-0.236594	LEY
MS4A7	iNOA3__AAACGCTCACTCACTC	-0.224457	LEY
C1QB	iNOA3__AAACGCTCACTCACTC	-0.257217	LEY
TYROBP	iNOA3__AAACGCTCACTCACTC	-0.276151	LEY
RNASE1	iNOA3__AAACGCTCACTCACTC	0.589062	LEY
C1QA	iNOA3__AAACGCTCACTCACTC	-0.262014	LEY
HLA-DPB1	iNOA3__AAACGCTCACTCACTC	-0.521624	LEY
HLA-DPA1	iNOA3__AAACGCTCACTCACTC	-0.543402	LEY
HLA-DRB1	iNOA3__AAACGCTCACTCACTC	-0.359996	LEY
CD74	iNOA3__AAACGCTCACTCACTC	-0.615381	LEY
HLA-DRA	iNOA3__AAACGCTCACTCACTC	-0.394708	LEY
IFI27	iNOA3__AAACGCTCACTCACTC	1.5	LEY
HMGN5	iNOA3__AAACGCTCACTCACTC	-0.568707	LEY
COPE	iNOA3__AAACGCTCACTCACTC	-1.24806	LEY
MYL6B	iNOA3__AAACGCTCACTCACTC	0.236162	LEY
APOA1	iNOA3__AAACGCTCACTCACTC	-0.591169	LEY
CLU	iNOA3__AAACGCTCACTCACTC	0.251912	LEY
BEX1	iNOA3__AAACGCTCACTCACTC	-0.420083	LEY
CITED1	iNOA3__AAACGCTCACTCACTC	-0.43005	LEY
DEFB119	iNOA3__AAACGCTCACTCACTC	-0.457303	LEY
FATE1	iNOA3__AAACGCTCACTCACTC	-0.473517	LEY
RASD1	iNOA3__AAACGCTCACTCACTC	0.338636	LEY
VCAN	iNOA3__AAACGCTCACTCACTC	1.5	LEY
LAMC3	iNOA3__AAACGCTCACTCACTC	-0.382266	LEY
COL15A1	iNOA3__AAACGCTCACTCACTC	1.21874	LEY
ACTA2	iNOA3__AAACGCTCACTCACTC	-0.520154	LEY
PTGDS	iNOA3__AAACGCTCACTCACTC	0.914748	LEY
DPEP1	iNOA3__AAACGCTCACTCACTC	1.38072	LEY
APOE	iNOA3__AAACGCTCACTCACTC	1.02643	LEY
F3	iNOA3__AAACGCTCACTCACTC	0.632865	LEY
MYH11	iNOA3__AAACGCTCACTCACTC	-0.297809	LEY
PENK	iNOA3__AAACGCTCACTCACTC	-0.591151	LEY
LHX9	iNOA3__AAACGCTCACTCACTC	0.0739613	LEY
INHBA	iNOA3__AAACGCTCACTCACTC	-0.856919	LEY
IGFBP3	iNOA3__AAACGCTCACTCACTC	-0.541236	LEY
NRK	iNOA3__AAACGCTCACTCACTC	-0.230236	LEY
C6	iNOA3__AAACGCTCACTCACTC	-0.750311	LEY
DLK1	iNOA3__AAACGCTCACTCACTC	0.712847	LEY
LUM	iNOA3__AAACGCTCACTCACTC	0.95948	LEY
C7	iNOA3__AAACGCTCACTCACTC	0.528934	LEY
CFD	iNOA3__AAACGCTCACTCACTC	0.366551	LEY
MPZ	iNOA3__AAACGCTGTACGCTTA	-0.144481	UND
C1QC	iNOA3__AAACGCTGTACGCTTA	-0.359394	UND
CYB5A	iNOA3__AAACGCTGTACGCTTA	0.0961241	UND
GPM6B	iNOA3__AAACGCTGTACGCTTA	-0.325408	UND
HSD17B6	iNOA3__AAACGCTGTACGCTTA	-0.346538	UND
CALB2	iNOA3__AAACGCTGTACGCTTA	-0.410817	UND
GSTA1	iNOA3__AAACGCTGTACGCTTA	-0.353403	UND
INSL3	iNOA3__AAACGCTGTACGCTTA	0.301739	UND
COX4I2	iNOA3__AAACGCTGTACGCTTA	-0.304529	UND
MYL9	iNOA3__AAACGCTGTACGCTTA	-1.5	UND
CD36	iNOA3__AAACGCTGTACGCTTA	-0.271035	UND
TPM2	iNOA3__AAACGCTGTACGCTTA	0.0911703	UND
TINAGL1	iNOA3__AAACGCTGTACGCTTA	-0.410371	UND
HIGD1B	iNOA3__AAACGCTGTACGCTTA	-0.201058	UND
CD9	iNOA3__AAACGCTGTACGCTTA	-0.534764	UND
RERGL	iNOA3__AAACGCTGTACGCTTA	-0.277801	UND
NDUFA4L2	iNOA3__AAACGCTGTACGCTTA	-0.230825	UND
RGS5	iNOA3__AAACGCTGTACGCTTA	-0.27031	UND
RAMP2	iNOA3__AAACGCTGTACGCTTA	1.47229	UND
A2M	iNOA3__AAACGCTGTACGCTTA	-0.79568	UND
SPP1	iNOA3__AAACGCTGTACGCTTA	-0.140312	UND
EGFL7	iNOA3__AAACGCTGTACGCTTA	-0.429422	UND
PRSS23	iNOA3__AAACGCTGTACGCTTA	-0.39542	UND
ID1	iNOA3__AAACGCTGTACGCTTA	-0.268648	UND
GNG11	iNOA3__AAACGCTGTACGCTTA	0.648826	UND
RBP7	iNOA3__AAACGCTGTACGCTTA	-0.209984	UND
VWF	iNOA3__AAACGCTGTACGCTTA	-0.166164	UND
FABP4	iNOA3__AAACGCTGTACGCTTA	-0.16182	UND
CD52	iNOA3__AAACGCTGTACGCTTA	-0.0148786	UND
CD2	iNOA3__AAACGCTGTACGCTTA	0.00875845	UND
GZMK	iNOA3__AAACGCTGTACGCTTA	-0.00108136	UND
NKG7	iNOA3__AAACGCTGTACGCTTA	-0.0282814	UND
PTPRC	iNOA3__AAACGCTGTACGCTTA	-0.220982	UND
GZMA	iNOA3__AAACGCTGTACGCTTA	0.0100177	UND
TRAC	iNOA3__AAACGCTGTACGCTTA	-0.0370848	UND
CCL4	iNOA3__AAACGCTGTACGCTTA	-0.122811	UND
IL32	iNOA3__AAACGCTGTACGCTTA	-0.446834	UND
CCL5	iNOA3__AAACGCTGTACGCTTA	-0.0175893	UND
MS4A7	iNOA3__AAACGCTGTACGCTTA	-0.37293	UND
C1QB	iNOA3__AAACGCTGTACGCTTA	-0.351572	UND
TYROBP	iNOA3__AAACGCTGTACGCTTA	-0.359519	UND
RNASE1	iNOA3__AAACGCTGTACGCTTA	-0.574895	UND
C1QA	iNOA3__AAACGCTGTACGCTTA	-0.383558	UND
HLA-DPB1	iNOA3__AAACGCTGTACGCTTA	-0.622548	UND
HLA-DPA1	iNOA3__AAACGCTGTACGCTTA	-0.615714	UND
HLA-DRB1	iNOA3__AAACGCTGTACGCTTA	-0.391611	UND
CD74	iNOA3__AAACGCTGTACGCTTA	-0.690505	UND
HLA-DRA	iNOA3__AAACGCTGTACGCTTA	0.652011	UND
IFI27	iNOA3__AAACGCTGTACGCTTA	-0.64811	UND
HMGN5	iNOA3__AAACGCTGTACGCTTA	-0.271404	UND
COPE	iNOA3__AAACGCTGTACGCTTA	-1.02222	UND
MYL6B	iNOA3__AAACGCTGTACGCTTA	1.5	UND
APOA1	iNOA3__AAACGCTGTACGCTTA	-0.390601	UND
CLU	iNOA3__AAACGCTGTACGCTTA	0.76003	UND
BEX1	iNOA3__AAACGCTGTACGCTTA	-0.0831311	UND
CITED1	iNOA3__AAACGCTGTACGCTTA	-0.106442	UND
DEFB119	iNOA3__AAACGCTGTACGCTTA	1.25752	UND
FATE1	iNOA3__AAACGCTGTACGCTTA	-0.159743	UND
RASD1	iNOA3__AAACGCTGTACGCTTA	-0.645519	UND
VCAN	iNOA3__AAACGCTGTACGCTTA	-0.504481	UND
LAMC3	iNOA3__AAACGCTGTACGCTTA	0.774885	UND
COL15A1	iNOA3__AAACGCTGTACGCTTA	-0.387395	UND
ACTA2	iNOA3__AAACGCTGTACGCTTA	-0.544637	UND
PTGDS	iNOA3__AAACGCTGTACGCTTA	0.108943	UND
DPEP1	iNOA3__AAACGCTGTACGCTTA	-0.974574	UND
APOE	iNOA3__AAACGCTGTACGCTTA	-1.03705	UND
F3	iNOA3__AAACGCTGTACGCTTA	-0.675105	UND
MYH11	iNOA3__AAACGCTGTACGCTTA	-0.862159	UND
PENK	iNOA3__AAACGCTGTACGCTTA	-1.20702	UND
LHX9	iNOA3__AAACGCTGTACGCTTA	1.5	UND
INHBA	iNOA3__AAACGCTGTACGCTTA	1.5	UND
IGFBP3	iNOA3__AAACGCTGTACGCTTA	-0.680247	UND
NRK	iNOA3__AAACGCTGTACGCTTA	1.5	UND
C6	iNOA3__AAACGCTGTACGCTTA	1.5	UND
DLK1	iNOA3__AAACGCTGTACGCTTA	0.933054	UND
LUM	iNOA3__AAACGCTGTACGCTTA	0.663848	UND
C7	iNOA3__AAACGCTGTACGCTTA	0.825624	UND
CFD	iNOA3__AAACGCTGTACGCTTA	0.88484	UND
MPZ	iNOA3__AAAGAACAGAAATTGC	-0.0970349	LEY
C1QC	iNOA3__AAAGAACAGAAATTGC	-0.305021	LEY
CYB5A	iNOA3__AAAGAACAGAAATTGC	-0.0796463	LEY
GPM6B	iNOA3__AAAGAACAGAAATTGC	-0.290662	LEY
HSD17B6	iNOA3__AAAGAACAGAAATTGC	-0.284761	LEY
CALB2	iNOA3__AAAGAACAGAAATTGC	-0.329085	LEY
GSTA1	iNOA3__AAAGAACAGAAATTGC	-0.963719	LEY
INSL3	iNOA3__AAAGAACAGAAATTGC	-0.192752	LEY
COX4I2	iNOA3__AAAGAACAGAAATTGC	-0.246622	LEY
MYL9	iNOA3__AAAGAACAGAAATTGC	0.282553	LEY
CD36	iNOA3__AAAGAACAGAAATTGC	-0.172351	LEY
TPM2	iNOA3__AAAGAACAGAAATTGC	0.00943022	LEY
TINAGL1	iNOA3__AAAGAACAGAAATTGC	-0.264569	LEY
HIGD1B	iNOA3__AAAGAACAGAAATTGC	-0.136781	LEY
CD9	iNOA3__AAAGAACAGAAATTGC	-0.454521	LEY
RERGL	iNOA3__AAAGAACAGAAATTGC	-0.187261	LEY
NDUFA4L2	iNOA3__AAAGAACAGAAATTGC	1.13509	LEY
RGS5	iNOA3__AAAGAACAGAAATTGC	-0.257344	LEY
RAMP2	iNOA3__AAAGAACAGAAATTGC	-0.493649	LEY
A2M	iNOA3__AAAGAACAGAAATTGC	-0.704564	LEY
SPP1	iNOA3__AAAGAACAGAAATTGC	-0.119463	LEY
EGFL7	iNOA3__AAAGAACAGAAATTGC	0.724181	LEY
PRSS23	iNOA3__AAAGAACAGAAATTGC	-0.339193	LEY
ID1	iNOA3__AAAGAACAGAAATTGC	-0.237374	LEY
GNG11	iNOA3__AAAGAACAGAAATTGC	0.0050101	LEY
RBP7	iNOA3__AAAGAACAGAAATTGC	-0.195968	LEY
VWF	iNOA3__AAAGAACAGAAATTGC	-0.155459	LEY
FABP4	iNOA3__AAAGAACAGAAATTGC	-0.13843	LEY
CD52	iNOA3__AAAGAACAGAAATTGC	-0.185588	LEY
CD2	iNOA3__AAAGAACAGAAATTGC	-0.187206	LEY
GZMK	iNOA3__AAAGAACAGAAATTGC	-0.159672	LEY
NKG7	iNOA3__AAAGAACAGAAATTGC	-0.179221	LEY
PTPRC	iNOA3__AAAGAACAGAAATTGC	-0.337573	LEY
GZMA	iNOA3__AAAGAACAGAAATTGC	-0.191727	LEY
TRAC	iNOA3__AAAGAACAGAAATTGC	-0.211581	LEY
CCL4	iNOA3__AAAGAACAGAAATTGC	-0.287489	LEY
IL32	iNOA3__AAAGAACAGAAATTGC	0.968666	LEY
CCL5	iNOA3__AAAGAACAGAAATTGC	-0.211319	LEY
MS4A7	iNOA3__AAAGAACAGAAATTGC	-0.308268	LEY
C1QB	iNOA3__AAAGAACAGAAATTGC	-0.323345	LEY
TYROBP	iNOA3__AAAGAACAGAAATTGC	-0.339948	LEY
RNASE1	iNOA3__AAAGAACAGAAATTGC	-0.659991	LEY
C1QA	iNOA3__AAAGAACAGAAATTGC	-0.339023	LEY
HLA-DPB1	iNOA3__AAAGAACAGAAATTGC	0.198556	LEY
HLA-DPA1	iNOA3__AAAGAACAGAAATTGC	-0.595341	LEY
HLA-DRB1	iNOA3__AAAGAACAGAAATTGC	-0.412293	LEY
CD74	iNOA3__AAAGAACAGAAATTGC	0.391926	LEY
HLA-DRA	iNOA3__AAAGAACAGAAATTGC	-0.451824	LEY
IFI27	iNOA3__AAAGAACAGAAATTGC	0.780305	LEY
HMGN5	iNOA3__AAAGAACAGAAATTGC	-0.527988	LEY
COPE	iNOA3__AAAGAACAGAAATTGC	0.210392	LEY
MYL6B	iNOA3__AAAGAACAGAAATTGC	0.402374	LEY
APOA1	iNOA3__AAAGAACAGAAATTGC	-0.579519	LEY
CLU	iNOA3__AAAGAACAGAAATTGC	-0.133356	LEY
BEX1	iNOA3__AAAGAACAGAAATTGC	-0.389395	LEY
CITED1	iNOA3__AAAGAACAGAAATTGC	-0.40236	LEY
DEFB119	iNOA3__AAAGAACAGAAATTGC	-0.436962	LEY
FATE1	iNOA3__AAAGAACAGAAATTGC	-0.450007	LEY
RASD1	iNOA3__AAAGAACAGAAATTGC	-0.635749	LEY
VCAN	iNOA3__AAAGAACAGAAATTGC	0.787881	LEY
LAMC3	iNOA3__AAAGAACAGAAATTGC	0.643256	LEY
COL15A1	iNOA3__AAAGAACAGAAATTGC	0.693224	LEY
ACTA2	iNOA3__AAAGAACAGAAATTGC	-0.513366	LEY
PTGDS	iNOA3__AAAGAACAGAAATTGC	0.485702	LEY
DPEP1	iNOA3__AAAGAACAGAAATTGC	0.909093	LEY
APOE	iNOA3__AAAGAACAGAAATTGC	0.071587	LEY
F3	iNOA3__AAAGAACAGAAATTGC	-0.726601	LEY
MYH11	iNOA3__AAAGAACAGAAATTGC	-0.00306661	LEY
PENK	iNOA3__AAAGAACAGAAATTGC	-0.751958	LEY
LHX9	iNOA3__AAAGAACAGAAATTGC	-0.844662	LEY
INHBA	iNOA3__AAAGAACAGAAATTGC	0.693065	LEY
IGFBP3	iNOA3__AAAGAACAGAAATTGC	1.42401	LEY
NRK	iNOA3__AAAGAACAGAAATTGC	0.874722	LEY
C6	iNOA3__AAAGAACAGAAATTGC	-0.197506	LEY
DLK1	iNOA3__AAAGAACAGAAATTGC	-0.894813	LEY
LUM	iNOA3__AAAGAACAGAAATTGC	-0.969912	LEY
C7	iNOA3__AAAGAACAGAAATTGC	0.933217	LEY
CFD	iNOA3__AAAGAACAGAAATTGC	0.808182	LEY
MPZ	iNOA3__AAAGAACAGGTAGATT	-0.100616	LEY
C1QC	iNOA3__AAAGAACAGGTAGATT	-0.135662	LEY
CYB5A	iNOA3__AAAGAACAGGTAGATT	-1.22043	LEY
GPM6B	iNOA3__AAAGAACAGGTAGATT	-0.311329	LEY
HSD17B6	iNOA3__AAAGAACAGGTAGATT	-0.228777	LEY
CALB2	iNOA3__AAAGAACAGGTAGATT	-0.294564	LEY
GSTA1	iNOA3__AAAGAACAGGTAGATT	-1.32836	LEY
INSL3	iNOA3__AAAGAACAGGTAGATT	-0.320221	LEY
COX4I2	iNOA3__AAAGAACAGGTAGATT	1.5	LEY
MYL9	iNOA3__AAAGAACAGGTAGATT	1.5	LEY
CD36	iNOA3__AAAGAACAGGTAGATT	-0.113741	LEY
TPM2	iNOA3__AAAGAACAGGTAGATT	1.5	LEY
TINAGL1	iNOA3__AAAGAACAGGTAGATT	1.5	LEY
HIGD1B	iNOA3__AAAGAACAGGTAGATT	1.5	LEY
CD9	iNOA3__AAAGAACAGGTAGATT	1.35381	LEY
RERGL	iNOA3__AAAGAACAGGTAGATT	1.5	LEY
NDUFA4L2	iNOA3__AAAGAACAGGTAGATT	1.5	LEY
RGS5	iNOA3__AAAGAACAGGTAGATT	1.5	LEY
RAMP2	iNOA3__AAAGAACAGGTAGATT	-0.521949	LEY
A2M	iNOA3__AAAGAACAGGTAGATT	1.5	LEY
SPP1	iNOA3__AAAGAACAGGTAGATT	-0.141817	LEY
EGFL7	iNOA3__AAAGAACAGGTAGATT	-0.31552	LEY
PRSS23	iNOA3__AAAGAACAGGTAGATT	1.05458	LEY
ID1	iNOA3__AAAGAACAGGTAGATT	-0.274006	LEY
GNG11	iNOA3__AAAGAACAGGTAGATT	0.215956	LEY
RBP7	iNOA3__AAAGAACAGGTAGATT	-0.202422	LEY
VWF	iNOA3__AAAGAACAGGTAGATT	-0.164224	LEY
FABP4	iNOA3__AAAGAACAGGTAGATT	-0.120086	LEY
CD52	iNOA3__AAAGAACAGGTAGATT	-0.100105	LEY
CD2	iNOA3__AAAGAACAGGTAGATT	-0.0799129	LEY
GZMK	iNOA3__AAAGAACAGGTAGATT	-0.0860709	LEY
NKG7	iNOA3__AAAGAACAGGTAGATT	-0.0838686	LEY
PTPRC	iNOA3__AAAGAACAGGTAGATT	-0.167059	LEY
GZMA	iNOA3__AAAGAACAGGTAGATT	-0.0970822	LEY
TRAC	iNOA3__AAAGAACAGGTAGATT	-0.113645	LEY
CCL4	iNOA3__AAAGAACAGGTAGATT	-0.129331	LEY
IL32	iNOA3__AAAGAACAGGTAGATT	-0.53778	LEY
CCL5	iNOA3__AAAGAACAGGTAGATT	-0.111219	LEY
MS4A7	iNOA3__AAAGAACAGGTAGATT	-0.113243	LEY
C1QB	iNOA3__AAAGAACAGGTAGATT	-0.148677	LEY
TYROBP	iNOA3__AAAGAACAGGTAGATT	-0.164451	LEY
RNASE1	iNOA3__AAAGAACAGGTAGATT	-0.459601	LEY
C1QA	iNOA3__AAAGAACAGGTAGATT	-0.146254	LEY
HLA-DPB1	iNOA3__AAAGAACAGGTAGATT	-0.432569	LEY
HLA-DPA1	iNOA3__AAAGAACAGGTAGATT	-0.456513	LEY
HLA-DRB1	iNOA3__AAAGAACAGGTAGATT	-0.234935	LEY
CD74	iNOA3__AAAGAACAGGTAGATT	-0.524463	LEY
HLA-DRA	iNOA3__AAAGAACAGGTAGATT	-0.303242	LEY
IFI27	iNOA3__AAAGAACAGGTAGATT	-0.733622	LEY
HMGN5	iNOA3__AAAGAACAGGTAGATT	-0.417362	LEY
COPE	iNOA3__AAAGAACAGGTAGATT	0.374886	LEY
MYL6B	iNOA3__AAAGAACAGGTAGATT	1.33305	LEY
APOA1	iNOA3__AAAGAACAGGTAGATT	-0.442514	LEY
CLU	iNOA3__AAAGAACAGGTAGATT	1.3323	LEY
BEX1	iNOA3__AAAGAACAGGTAGATT	-0.203057	LEY
CITED1	iNOA3__AAAGAACAGGTAGATT	0.89104	LEY
DEFB119	iNOA3__AAAGAACAGGTAGATT	0.759404	LEY
FATE1	iNOA3__AAAGAACAGGTAGATT	-0.256507	LEY
RASD1	iNOA3__AAAGAACAGGTAGATT	-0.677852	LEY
VCAN	iNOA3__AAAGAACAGGTAGATT	-0.591687	LEY
LAMC3	iNOA3__AAAGAACAGGTAGATT	-1.34308	LEY
COL15A1	iNOA3__AAAGAACAGGTAGATT	-1.45205	LEY
ACTA2	iNOA3__AAAGAACAGGTAGATT	1.5	LEY
PTGDS	iNOA3__AAAGAACAGGTAGATT	-1.5	LEY
DPEP1	iNOA3__AAAGAACAGGTAGATT	-1.04974	LEY
APOE	iNOA3__AAAGAACAGGTAGATT	-1.5	LEY
F3	iNOA3__AAAGAACAGGTAGATT	-0.79894	LEY
MYH11	iNOA3__AAAGAACAGGTAGATT	1.5	LEY
PENK	iNOA3__AAAGAACAGGTAGATT	-1.31678	LEY
LHX9	iNOA3__AAAGAACAGGTAGATT	-1.01281	LEY
INHBA	iNOA3__AAAGAACAGGTAGATT	-0.182923	LEY
IGFBP3	iNOA3__AAAGAACAGGTAGATT	-0.63778	LEY
NRK	iNOA3__AAAGAACAGGTAGATT	-1.16515	LEY
C6	iNOA3__AAAGAACAGGTAGATT	-0.876956	LEY
DLK1	iNOA3__AAAGAACAGGTAGATT	-0.933871	LEY
LUM	iNOA3__AAAGAACAGGTAGATT	-1.14836	LEY
C7	iNOA3__AAAGAACAGGTAGATT	-1.39672	LEY
CFD	iNOA3__AAAGAACAGGTAGATT	-0.966641	LEY
MPZ	iNOA3__AAAGAACAGTTTCTTC	-0.0932226	MYD
C1QC	iNOA3__AAAGAACAGTTTCTTC	0.0297352	MYD
CYB5A	iNOA3__AAAGAACAGTTTCTTC	-0.0424702	MYD
GPM6B	iNOA3__AAAGAACAGTTTCTTC	-0.322239	MYD
HSD17B6	iNOA3__AAAGAACAGTTTCTTC	-0.164287	MYD
CALB2	iNOA3__AAAGAACAGTTTCTTC	-0.245017	MYD
GSTA1	iNOA3__AAAGAACAGTTTCTTC	-1.21239	MYD
INSL3	iNOA3__AAAGAACAGTTTCTTC	-0.823299	MYD
COX4I2	iNOA3__AAAGAACAGTTTCTTC	-0.255341	MYD
MYL9	iNOA3__AAAGAACAGTTTCTTC	-0.36621	MYD
CD36	iNOA3__AAAGAACAGTTTCTTC	-0.0386039	MYD
TPM2	iNOA3__AAAGAACAGTTTCTTC	-0.25083	MYD
TINAGL1	iNOA3__AAAGAACAGTTTCTTC	-0.199893	MYD
HIGD1B	iNOA3__AAAGAACAGTTTCTTC	-0.0712767	MYD
CD9	iNOA3__AAAGAACAGTTTCTTC	-0.329231	MYD
RERGL	iNOA3__AAAGAACAGTTTCTTC	-0.0621568	MYD
NDUFA4L2	iNOA3__AAAGAACAGTTTCTTC	-0.0728611	MYD
RGS5	iNOA3__AAAGAACAGTTTCTTC	-0.100014	MYD
RAMP2	iNOA3__AAAGAACAGTTTCTTC	-0.542955	MYD
A2M	iNOA3__AAAGAACAGTTTCTTC	-0.503881	MYD
SPP1	iNOA3__AAAGAACAGTTTCTTC	-0.157368	MYD
EGFL7	iNOA3__AAAGAACAGTTTCTTC	-0.259259	MYD
PRSS23	iNOA3__AAAGAACAGTTTCTTC	1.41149	MYD
ID1	iNOA3__AAAGAACAGTTTCTTC	-0.300137	MYD
GNG11	iNOA3__AAAGAACAGTTTCTTC	0.406892	MYD
RBP7	iNOA3__AAAGAACAGTTTCTTC	-0.205119	MYD
VWF	iNOA3__AAAGAACAGTTTCTTC	-0.169755	MYD
FABP4	iNOA3__AAAGAACAGTTTCTTC	-0.0982489	MYD
CD52	iNOA3__AAAGAACAGTTTCTTC	-0.0610285	MYD
CD2	iNOA3__AAAGAACAGTTTCTTC	-0.0267661	MYD
GZMK	iNOA3__AAAGAACAGTTTCTTC	-0.0550285	MYD
NKG7	iNOA3__AAAGAACAGTTTCTTC	-0.0314341	MYD
PTPRC	iNOA3__AAAGAACAGTTTCTTC	-0.0389307	MYD
GZMA	iNOA3__AAAGAACAGTTTCTTC	-0.0566729	MYD
TRAC	iNOA3__AAAGAACAGTTTCTTC	-0.0641517	MYD
CCL4	iNOA3__AAAGAACAGTTTCTTC	-0.0231579	MYD
IL32	iNOA3__AAAGAACAGTTTCTTC	-0.552502	MYD
CCL5	iNOA3__AAAGAACAGTTTCTTC	-0.0640797	MYD
MS4A7	iNOA3__AAAGAACAGTTTCTTC	0.0776794	MYD
C1QB	iNOA3__AAAGAACAGTTTCTTC	0.0156627	MYD
TYROBP	iNOA3__AAAGAACAGTTTCTTC	-0.00129946	MYD
RNASE1	iNOA3__AAAGAACAGTTTCTTC	-0.297387	MYD
C1QA	iNOA3__AAAGAACAGTTTCTTC	0.0381167	MYD
HLA-DPB1	iNOA3__AAAGAACAGTTTCTTC	0.504558	MYD
HLA-DPA1	iNOA3__AAAGAACAGTTTCTTC	1.06635	MYD
HLA-DRB1	iNOA3__AAAGAACAGTTTCTTC	-0.079122	MYD
CD74	iNOA3__AAAGAACAGTTTCTTC	-0.388506	MYD
HLA-DRA	iNOA3__AAAGAACAGTTTCTTC	-0.162803	MYD
IFI27	iNOA3__AAAGAACAGTTTCTTC	-0.700319	MYD
HMGN5	iNOA3__AAAGAACAGTTTCTTC	1.09965	MYD
COPE	iNOA3__AAAGAACAGTTTCTTC	1.17357	MYD
MYL6B	iNOA3__AAAGAACAGTTTCTTC	0.555552	MYD
APOA1	iNOA3__AAAGAACAGTTTCTTC	0.930676	MYD
CLU	iNOA3__AAAGAACAGTTTCTTC	0.635567	MYD
BEX1	iNOA3__AAAGAACAGTTTCTTC	-0.103122	MYD
CITED1	iNOA3__AAAGAACAGTTTCTTC	-0.114435	MYD
DEFB119	iNOA3__AAAGAACAGTTTCTTC	-0.174801	MYD
FATE1	iNOA3__AAAGAACAGTTTCTTC	1.07252	MYD
RASD1	iNOA3__AAAGAACAGTTTCTTC	-0.713751	MYD
VCAN	iNOA3__AAAGAACAGTTTCTTC	-0.659326	MYD
LAMC3	iNOA3__AAAGAACAGTTTCTTC	1.39994	MYD
COL15A1	iNOA3__AAAGAACAGTTTCTTC	0.43882	MYD
ACTA2	iNOA3__AAAGAACAGTTTCTTC	-0.599871	MYD
PTGDS	iNOA3__AAAGAACAGTTTCTTC	0.0266793	MYD
DPEP1	iNOA3__AAAGAACAGTTTCTTC	-1.14435	MYD
APOE	iNOA3__AAAGAACAGTTTCTTC	-1.5	MYD
F3	iNOA3__AAAGAACAGTTTCTTC	1.07485	MYD
MYH11	iNOA3__AAAGAACAGTTTCTTC	-1.00937	MYD
PENK	iNOA3__AAAGAACAGTTTCTTC	1.12441	MYD
LHX9	iNOA3__AAAGAACAGTTTCTTC	-0.0702299	MYD
INHBA	iNOA3__AAAGAACAGTTTCTTC	1.5	MYD
IGFBP3	iNOA3__AAAGAACAGTTTCTTC	-0.68697	MYD
NRK	iNOA3__AAAGAACAGTTTCTTC	1.15887	MYD
C6	iNOA3__AAAGAACAGTTTCTTC	1.26411	MYD
DLK1	iNOA3__AAAGAACAGTTTCTTC	0.832669	MYD
LUM	iNOA3__AAAGAACAGTTTCTTC	1.1594	MYD
C7	iNOA3__AAAGAACAGTTTCTTC	0.806882	MYD
CFD	iNOA3__AAAGAACAGTTTCTTC	0.637172	MYD
MPZ	iNOA3__AAAGAACGTAAGAACT	-0.11358	LEY
C1QC	iNOA3__AAAGAACGTAAGAACT	-0.32376	LEY
CYB5A	iNOA3__AAAGAACGTAAGAACT	-1.23206	LEY
GPM6B	iNOA3__AAAGAACGTAAGAACT	-0.302802	LEY
HSD17B6	iNOA3__AAAGAACGTAAGAACT	-0.306226	LEY
CALB2	iNOA3__AAAGAACGTAAGAACT	-0.357535	LEY
GSTA1	iNOA3__AAAGAACGTAAGAACT	0.177246	LEY
INSL3	iNOA3__AAAGAACGTAAGAACT	-0.0094071	LEY
COX4I2	iNOA3__AAAGAACGTAAGAACT	-0.266825	LEY
MYL9	iNOA3__AAAGAACGTAAGAACT	0.188683	LEY
CD36	iNOA3__AAAGAACGTAAGAACT	-0.206679	LEY
TPM2	iNOA3__AAAGAACGTAAGAACT	0.232601	LEY
TINAGL1	iNOA3__AAAGAACGTAAGAACT	-0.315378	LEY
HIGD1B	iNOA3__AAAGAACGTAAGAACT	-0.159155	LEY
CD9	iNOA3__AAAGAACGTAAGAACT	-0.482424	LEY
RERGL	iNOA3__AAAGAACGTAAGAACT	-0.218755	LEY
NDUFA4L2	iNOA3__AAAGAACGTAAGAACT	-0.183936	LEY
RGS5	iNOA3__AAAGAACGTAAGAACT	-0.26176	LEY
RAMP2	iNOA3__AAAGAACGTAAGAACT	-0.500834	LEY
A2M	iNOA3__AAAGAACGTAAGAACT	-0.736208	LEY
SPP1	iNOA3__AAAGAACGTAAGAACT	-0.12676	LEY
EGFL7	iNOA3__AAAGAACGTAAGAACT	-0.384589	LEY
PRSS23	iNOA3__AAAGAACGTAAGAACT	-0.358757	LEY
ID1	iNOA3__AAAGAACGTAAGAACT	-0.248324	LEY
GNG11	iNOA3__AAAGAACGTAAGAACT	-0.79942	LEY
RBP7	iNOA3__AAAGAACGTAAGAACT	-0.200863	LEY
VWF	iNOA3__AAAGAACGTAAGAACT	-0.159202	LEY
FABP4	iNOA3__AAAGAACGTAAGAACT	-0.146561	LEY
CD52	iNOA3__AAAGAACGTAAGAACT	-0.125964	LEY
CD2	iNOA3__AAAGAACGTAAGAACT	-0.11875	LEY
GZMK	iNOA3__AAAGAACGTAAGAACT	-0.104289	LEY
NKG7	iNOA3__AAAGAACGTAAGAACT	-0.126477	LEY
PTPRC	iNOA3__AAAGAACGTAAGAACT	-0.296708	LEY
GZMA	iNOA3__AAAGAACGTAAGAACT	-0.121272	LEY
TRAC	iNOA3__AAAGAACGTAAGAACT	-0.150622	LEY
CCL4	iNOA3__AAAGAACGTAAGAACT	-0.229875	LEY
IL32	iNOA3__AAAGAACGTAAGAACT	0.570283	LEY
CCL5	iNOA3__AAAGAACGTAAGAACT	-0.143651	LEY
MS4A7	iNOA3__AAAGAACGTAAGAACT	-0.330561	LEY
C1QB	iNOA3__AAAGAACGTAAGAACT	-0.332962	LEY
TYROBP	iNOA3__AAAGAACGTAAGAACT	-0.346546	LEY
RNASE1	iNOA3__AAAGAACGTAAGAACT	-0.630067	LEY
C1QA	iNOA3__AAAGAACGTAAGAACT	-0.354302	LEY
HLA-DPB1	iNOA3__AAAGAACGTAAGAACT	0.133287	LEY
HLA-DPA1	iNOA3__AAAGAACGTAAGAACT	-0.602266	LEY
HLA-DRB1	iNOA3__AAAGAACGTAAGAACT	-0.404855	LEY
CD74	iNOA3__AAAGAACGTAAGAACT	-0.114584	LEY
HLA-DRA	iNOA3__AAAGAACGTAAGAACT	-0.461004	LEY
IFI27	iNOA3__AAAGAACGTAAGAACT	-0.753929	LEY
HMGN5	iNOA3__AAAGAACGTAAGAACT	-0.438394	LEY
COPE	iNOA3__AAAGAACGTAAGAACT	-0.128451	LEY
MYL6B	iNOA3__AAAGAACGTAAGAACT	1.5	LEY
APOA1	iNOA3__AAAGAACGTAAGAACT	-0.513482	LEY
CLU	iNOA3__AAAGAACGTAAGAACT	-1.03894	LEY
BEX1	iNOA3__AAAGAACGTAAGAACT	-0.282384	LEY
CITED1	iNOA3__AAAGAACGTAAGAACT	-0.298957	LEY
DEFB119	iNOA3__AAAGAACGTAAGAACT	0.819903	LEY
FATE1	iNOA3__AAAGAACGTAAGAACT	-0.348566	LEY
RASD1	iNOA3__AAAGAACGTAAGAACT	-0.639209	LEY
VCAN	iNOA3__AAAGAACGTAAGAACT	-0.515342	LEY
LAMC3	iNOA3__AAAGAACGTAAGAACT	-0.334032	LEY
COL15A1	iNOA3__AAAGAACGTAAGAACT	-0.558346	LEY
ACTA2	iNOA3__AAAGAACGTAAGAACT	-0.52433	LEY
PTGDS	iNOA3__AAAGAACGTAAGAACT	0.375051	LEY
DPEP1	iNOA3__AAAGAACGTAAGAACT	-0.128759	LEY
APOE	iNOA3__AAAGAACGTAAGAACT	0.760268	LEY
F3	iNOA3__AAAGAACGTAAGAACT	0.220034	LEY
MYH11	iNOA3__AAAGAACGTAAGAACT	-0.850637	LEY
PENK	iNOA3__AAAGAACGTAAGAACT	0.891101	LEY
LHX9	iNOA3__AAAGAACGTAAGAACT	1.5	LEY
INHBA	iNOA3__AAAGAACGTAAGAACT	1.22786	LEY
IGFBP3	iNOA3__AAAGAACGTAAGAACT	-0.596505	LEY
NRK	iNOA3__AAAGAACGTAAGAACT	0.26562	LEY
C6	iNOA3__AAAGAACGTAAGAACT	0.072571	LEY
DLK1	iNOA3__AAAGAACGTAAGAACT	1.5	LEY
LUM	iNOA3__AAAGAACGTAAGAACT	1.31929	LEY
C7	iNOA3__AAAGAACGTAAGAACT	0.519582	LEY
CFD	iNOA3__AAAGAACGTAAGAACT	1.23796	LEY
MPZ	iNOA3__AAAGAACGTTATTCTC	-0.0910101	MYD
C1QC	iNOA3__AAAGAACGTTATTCTC	-0.372223	MYD
CYB5A	iNOA3__AAAGAACGTTATTCTC	1.5	MYD
GPM6B	iNOA3__AAAGAACGTTATTCTC	1.5	MYD
HSD17B6	iNOA3__AAAGAACGTTATTCTC	-0.302826	MYD
CALB2	iNOA3__AAAGAACGTTATTCTC	-0.336091	MYD
GSTA1	iNOA3__AAAGAACGTTATTCTC	0.45859	MYD
INSL3	iNOA3__AAAGAACGTTATTCTC	0.262557	MYD
COX4I2	iNOA3__AAAGAACGTTATTCTC	-0.23627	MYD
MYL9	iNOA3__AAAGAACGTTATTCTC	0.171818	MYD
CD36	iNOA3__AAAGAACGTTATTCTC	-0.188041	MYD
TPM2	iNOA3__AAAGAACGTTATTCTC	-0.498842	MYD
TINAGL1	iNOA3__AAAGAACGTTATTCTC	-0.257934	MYD
HIGD1B	iNOA3__AAAGAACGTTATTCTC	-0.142153	MYD
CD9	iNOA3__AAAGAACGTTATTCTC	-0.470989	MYD
RERGL	iNOA3__AAAGAACGTTATTCTC	-0.202194	MYD
NDUFA4L2	iNOA3__AAAGAACGTTATTCTC	-0.167787	MYD
RGS5	iNOA3__AAAGAACGTTATTCTC	-0.290754	MYD
RAMP2	iNOA3__AAAGAACGTTATTCTC	-0.479616	MYD
A2M	iNOA3__AAAGAACGTTATTCTC	-0.736366	MYD
SPP1	iNOA3__AAAGAACGTTATTCTC	-0.107938	MYD
EGFL7	iNOA3__AAAGAACGTTATTCTC	-0.373464	MYD
PRSS23	iNOA3__AAAGAACGTTATTCTC	-0.346647	MYD
ID1	iNOA3__AAAGAACGTTATTCTC	-0.218762	MYD
GNG11	iNOA3__AAAGAACGTTATTCTC	-0.725929	MYD
RBP7	iNOA3__AAAGAACGTTATTCTC	-0.191883	MYD
VWF	iNOA3__AAAGAACGTTATTCTC	-0.1507	MYD
FABP4	iNOA3__AAAGAACGTTATTCTC	-0.144052	MYD
CD52	iNOA3__AAAGAACGTTATTCTC	-0.23828	MYD
CD2	iNOA3__AAAGAACGTTATTCTC	-0.251609	MYD
GZMK	iNOA3__AAAGAACGTTATTCTC	-0.20614	MYD
NKG7	iNOA3__AAAGAACGTTATTCTC	-0.234257	MYD
PTPRC	iNOA3__AAAGAACGTTATTCTC	-0.421466	MYD
GZMA	iNOA3__AAAGAACGTTATTCTC	-0.251275	MYD
TRAC	iNOA3__AAAGAACGTTATTCTC	-0.269953	MYD
CCL4	iNOA3__AAAGAACGTTATTCTC	-0.370659	MYD
IL32	iNOA3__AAAGAACGTTATTCTC	-0.559054	MYD
CCL5	iNOA3__AAAGAACGTTATTCTC	-0.272437	MYD
MS4A7	iNOA3__AAAGAACGTTATTCTC	-0.385461	MYD
C1QB	iNOA3__AAAGAACGTTATTCTC	-0.395293	MYD
TYROBP	iNOA3__AAAGAACGTTATTCTC	-0.413071	MYD
RNASE1	iNOA3__AAAGAACGTTATTCTC	0.0121167	MYD
C1QA	iNOA3__AAAGAACGTTATTCTC	-0.417159	MYD
HLA-DPB1	iNOA3__AAAGAACGTTATTCTC	-0.643776	MYD
HLA-DPA1	iNOA3__AAAGAACGTTATTCTC	-0.652721	MYD
HLA-DRB1	iNOA3__AAAGAACGTTATTCTC	-0.490023	MYD
CD74	iNOA3__AAAGAACGTTATTCTC	0.343295	MYD
HLA-DRA	iNOA3__AAAGAACGTTATTCTC	-0.512754	MYD
IFI27	iNOA3__AAAGAACGTTATTCTC	0.415299	MYD
HMGN5	iNOA3__AAAGAACGTTATTCTC	-0.599558	MYD
COPE	iNOA3__AAAGAACGTTATTCTC	0.241488	MYD
MYL6B	iNOA3__AAAGAACGTTATTCTC	0.853567	MYD
APOA1	iNOA3__AAAGAACGTTATTCTC	1.14459	MYD
CLU	iNOA3__AAAGAACGTTATTCTC	-0.311372	MYD
BEX1	iNOA3__AAAGAACGTTATTCTC	-0.498017	MYD
CITED1	iNOA3__AAAGAACGTTATTCTC	0.690728	MYD
DEFB119	iNOA3__AAAGAACGTTATTCTC	0.583655	MYD
FATE1	iNOA3__AAAGAACGTTATTCTC	1.5	MYD
RASD1	iNOA3__AAAGAACGTTATTCTC	-0.616836	MYD
VCAN	iNOA3__AAAGAACGTTATTCTC	-0.492391	MYD
LAMC3	iNOA3__AAAGAACGTTATTCTC	0.564172	MYD
COL15A1	iNOA3__AAAGAACGTTATTCTC	1.5	MYD
ACTA2	iNOA3__AAAGAACGTTATTCTC	-0.489427	MYD
PTGDS	iNOA3__AAAGAACGTTATTCTC	0.860916	MYD
DPEP1	iNOA3__AAAGAACGTTATTCTC	0.358124	MYD
APOE	iNOA3__AAAGAACGTTATTCTC	1.0508	MYD
F3	iNOA3__AAAGAACGTTATTCTC	0.185781	MYD
MYH11	iNOA3__AAAGAACGTTATTCTC	-0.804678	MYD
PENK	iNOA3__AAAGAACGTTATTCTC	-0.477189	MYD
LHX9	iNOA3__AAAGAACGTTATTCTC	-0.758207	MYD
INHBA	iNOA3__AAAGAACGTTATTCTC	0.114827	MYD
IGFBP3	iNOA3__AAAGAACGTTATTCTC	-0.502465	MYD
NRK	iNOA3__AAAGAACGTTATTCTC	0.33245	MYD
C6	iNOA3__AAAGAACGTTATTCTC	-0.661408	MYD
DLK1	iNOA3__AAAGAACGTTATTCTC	-0.66576	MYD
LUM	iNOA3__AAAGAACGTTATTCTC	0.0500818	MYD
C7	iNOA3__AAAGAACGTTATTCTC	-0.692967	MYD
CFD	iNOA3__AAAGAACGTTATTCTC	0.704254	MYD
MPZ	iNOA3__AAAGGATAGAGGATGA	-0.0858423	LEY
C1QC	iNOA3__AAAGGATAGAGGATGA	-0.157868	LEY
CYB5A	iNOA3__AAAGGATAGAGGATGA	-1.22286	LEY
GPM6B	iNOA3__AAAGGATAGAGGATGA	-0.296439	LEY
HSD17B6	iNOA3__AAAGGATAGAGGATGA	-0.223224	LEY
CALB2	iNOA3__AAAGGATAGAGGATGA	-0.278295	LEY
GSTA1	iNOA3__AAAGGATAGAGGATGA	0.34354	LEY
INSL3	iNOA3__AAAGGATAGAGGATGA	0.757493	LEY
COX4I2	iNOA3__AAAGGATAGAGGATGA	-0.238398	LEY
MYL9	iNOA3__AAAGGATAGAGGATGA	-0.741234	LEY
CD36	iNOA3__AAAGGATAGAGGATGA	-0.0979169	LEY
TPM2	iNOA3__AAAGGATAGAGGATGA	0.554172	LEY
TINAGL1	iNOA3__AAAGGATAGAGGATGA	-0.208642	LEY
HIGD1B	iNOA3__AAAGGATAGAGGATGA	-0.0970855	LEY
CD9	iNOA3__AAAGGATAGAGGATGA	-0.387274	LEY
RERGL	iNOA3__AAAGGATAGAGGATGA	-0.117997	LEY
NDUFA4L2	iNOA3__AAAGGATAGAGGATGA	-0.109312	LEY
RGS5	iNOA3__AAAGGATAGAGGATGA	-0.190743	LEY
RAMP2	iNOA3__AAAGGATAGAGGATGA	-0.509528	LEY
A2M	iNOA3__AAAGGATAGAGGATGA	-0.604454	LEY
SPP1	iNOA3__AAAGGATAGAGGATGA	-0.130637	LEY
EGFL7	iNOA3__AAAGGATAGAGGATGA	-0.305476	LEY
PRSS23	iNOA3__AAAGGATAGAGGATGA	-0.299475	LEY
ID1	iNOA3__AAAGGATAGAGGATGA	-0.256536	LEY
GNG11	iNOA3__AAAGGATAGAGGATGA	0.529513	LEY
RBP7	iNOA3__AAAGGATAGAGGATGA	-0.19684	LEY
VWF	iNOA3__AAAGGATAGAGGATGA	-0.159095	LEY
FABP4	iNOA3__AAAGGATAGAGGATGA	-0.11734	LEY
CD52	iNOA3__AAAGGATAGAGGATGA	-0.169639	LEY
CD2	iNOA3__AAAGGATAGAGGATGA	-0.161802	LEY
GZMK	iNOA3__AAAGGATAGAGGATGA	-0.149358	LEY
NKG7	iNOA3__AAAGGATAGAGGATGA	-0.149811	LEY
PTPRC	iNOA3__AAAGGATAGAGGATGA	-0.239849	LEY
GZMA	iNOA3__AAAGGATAGAGGATGA	-0.17782	LEY
TRAC	iNOA3__AAAGGATAGAGGATGA	-0.187104	LEY
CCL4	iNOA3__AAAGGATAGAGGATGA	-0.213488	LEY
IL32	iNOA3__AAAGGATAGAGGATGA	-0.568874	LEY
CCL5	iNOA3__AAAGGATAGAGGATGA	-0.190828	LEY
MS4A7	iNOA3__AAAGGATAGAGGATGA	-0.138211	LEY
C1QB	iNOA3__AAAGGATAGAGGATGA	-0.179777	LEY
TYROBP	iNOA3__AAAGGATAGAGGATGA	0.921906	LEY
RNASE1	iNOA3__AAAGGATAGAGGATGA	0.839173	LEY
C1QA	iNOA3__AAAGGATAGAGGATGA	-0.176637	LEY
HLA-DPB1	iNOA3__AAAGGATAGAGGATGA	0.790491	LEY
HLA-DPA1	iNOA3__AAAGGATAGAGGATGA	-0.481839	LEY
HLA-DRB1	iNOA3__AAAGGATAGAGGATGA	-0.281038	LEY
CD74	iNOA3__AAAGGATAGAGGATGA	0.0683662	LEY
HLA-DRA	iNOA3__AAAGGATAGAGGATGA	-0.328853	LEY
IFI27	iNOA3__AAAGGATAGAGGATGA	0.129518	LEY
HMGN5	iNOA3__AAAGGATAGAGGATGA	-0.517847	LEY
COPE	iNOA3__AAAGGATAGAGGATGA	1.01252	LEY
MYL6B	iNOA3__AAAGGATAGAGGATGA	0.455186	LEY
APOA1	iNOA3__AAAGGATAGAGGATGA	-0.529033	LEY
CLU	iNOA3__AAAGGATAGAGGATGA	0.869504	LEY
BEX1	iNOA3__AAAGGATAGAGGATGA	-0.335247	LEY
CITED1	iNOA3__AAAGGATAGAGGATGA	1.04086	LEY
DEFB119	iNOA3__AAAGGATAGAGGATGA	-0.381357	LEY
FATE1	iNOA3__AAAGGATAGAGGATGA	-0.385604	LEY
RASD1	iNOA3__AAAGGATAGAGGATGA	-0.665477	LEY
VCAN	iNOA3__AAAGGATAGAGGATGA	-0.58061	LEY
LAMC3	iNOA3__AAAGGATAGAGGATGA	0.216544	LEY
COL15A1	iNOA3__AAAGGATAGAGGATGA	-0.131074	LEY
ACTA2	iNOA3__AAAGGATAGAGGATGA	-0.542181	LEY
PTGDS	iNOA3__AAAGGATAGAGGATGA	-0.103164	LEY
DPEP1	iNOA3__AAAGGATAGAGGATGA	-1.01244	LEY
APOE	iNOA3__AAAGGATAGAGGATGA	-0.583575	LEY
F3	iNOA3__AAAGGATAGAGGATGA	0.225692	LEY
MYH11	iNOA3__AAAGGATAGAGGATGA	-0.907782	LEY
PENK	iNOA3__AAAGGATAGAGGATGA	0.995181	LEY
LHX9	iNOA3__AAAGGATAGAGGATGA	0.737485	LEY
INHBA	iNOA3__AAAGGATAGAGGATGA	-0.926	LEY
IGFBP3	iNOA3__AAAGGATAGAGGATGA	-0.580424	LEY
NRK	iNOA3__AAAGGATAGAGGATGA	0.337733	LEY
C6	iNOA3__AAAGGATAGAGGATGA	1.2384	LEY
DLK1	iNOA3__AAAGGATAGAGGATGA	1.47487	LEY
LUM	iNOA3__AAAGGATAGAGGATGA	1.26703	LEY
C7	iNOA3__AAAGGATAGAGGATGA	1.08368	LEY
CFD	iNOA3__AAAGGATAGAGGATGA	0.981066	LEY
MPZ	iNOA3__AAAGGATAGCAAACAT	-0.0988959	MYD
C1QC	iNOA3__AAAGGATAGCAAACAT	-0.387686	MYD
CYB5A	iNOA3__AAAGGATAGCAAACAT	-0.302263	MYD
GPM6B	iNOA3__AAAGGATAGCAAACAT	-0.283647	MYD
HSD17B6	iNOA3__AAAGGATAGCAAACAT	1.45506	MYD
CALB2	iNOA3__AAAGGATAGCAAACAT	-0.351182	MYD
GSTA1	iNOA3__AAAGGATAGCAAACAT	-0.837862	MYD
INSL3	iNOA3__AAAGGATAGCAAACAT	0.422599	MYD
COX4I2	iNOA3__AAAGGATAGCAAACAT	-0.245634	MYD
MYL9	iNOA3__AAAGGATAGCAAACAT	-0.164098	MYD
CD36	iNOA3__AAAGGATAGCAAACAT	-0.20689	MYD
TPM2	iNOA3__AAAGGATAGCAAACAT	-0.578199	MYD
TINAGL1	iNOA3__AAAGGATAGCAAACAT	-0.283197	MYD
HIGD1B	iNOA3__AAAGGATAGCAAACAT	-0.15401	MYD
CD9	iNOA3__AAAGGATAGCAAACAT	-0.486637	MYD
RERGL	iNOA3__AAAGGATAGCAAACAT	-0.219534	MYD
NDUFA4L2	iNOA3__AAAGGATAGCAAACAT	-0.181301	MYD
RGS5	iNOA3__AAAGGATAGCAAACAT	-0.295948	MYD
RAMP2	iNOA3__AAAGGATAGCAAACAT	-0.482033	MYD
A2M	iNOA3__AAAGGATAGCAAACAT	-0.755271	MYD
SPP1	iNOA3__AAAGGATAGCAAACAT	-0.110633	MYD
EGFL7	iNOA3__AAAGGATAGCAAACAT	1.0931	MYD
PRSS23	iNOA3__AAAGGATAGCAAACAT	-0.357258	MYD
ID1	iNOA3__AAAGGATAGCAAACAT	-0.22269	MYD
GNG11	iNOA3__AAAGGATAGCAAACAT	-0.736896	MYD
RBP7	iNOA3__AAAGGATAGCAAACAT	-0.194013	MYD
VWF	iNOA3__AAAGGATAGCAAACAT	-0.152184	MYD
FABP4	iNOA3__AAAGGATAGCAAACAT	-0.148684	MYD
CD52	iNOA3__AAAGGATAGCAAACAT	-0.212597	MYD
CD2	iNOA3__AAAGGATAGCAAACAT	-0.222466	MYD
GZMK	iNOA3__AAAGGATAGCAAACAT	-0.182065	MYD
NKG7	iNOA3__AAAGGATAGCAAACAT	-0.21228	MYD
PTPRC	iNOA3__AAAGGATAGCAAACAT	-0.408079	MYD
GZMA	iNOA3__AAAGGATAGCAAACAT	-0.220686	MYD
TRAC	iNOA3__AAAGGATAGCAAACAT	-0.244091	MYD
CCL4	iNOA3__AAAGGATAGCAAACAT	-0.348687	MYD
IL32	iNOA3__AAAGGATAGCAAACAT	1.38139	MYD
CCL5	iNOA3__AAAGGATAGCAAACAT	-0.243404	MYD
MS4A7	iNOA3__AAAGGATAGCAAACAT	-0.403614	MYD
C1QB	iNOA3__AAAGGATAGCAAACAT	-0.406534	MYD
TYROBP	iNOA3__AAAGGATAGCAAACAT	-0.42288	MYD
RNASE1	iNOA3__AAAGGATAGCAAACAT	-0.0494329	MYD
C1QA	iNOA3__AAAGGATAGCAAACAT	-0.431826	MYD
HLA-DPB1	iNOA3__AAAGGATAGCAAACAT	-0.65601	MYD
HLA-DPA1	iNOA3__AAAGGATAGCAAACAT	-0.661307	MYD
HLA-DRB1	iNOA3__AAAGGATAGCAAACAT	-0.493098	MYD
CD74	iNOA3__AAAGGATAGCAAACAT	-0.73848	MYD
HLA-DRA	iNOA3__AAAGGATAGCAAACAT	-0.522801	MYD
IFI27	iNOA3__AAAGGATAGCAAACAT	-0.102341	MYD
HMGN5	iNOA3__AAAGGATAGCAAACAT	-0.560294	MYD
COPE	iNOA3__AAAGGATAGCAAACAT	-1.28878	MYD
MYL6B	iNOA3__AAAGGATAGCAAACAT	0.749538	MYD
APOA1	iNOA3__AAAGGATAGCAAACAT	-0.629097	MYD
CLU	iNOA3__AAAGGATAGCAAACAT	-1.14744	MYD
BEX1	iNOA3__AAAGGATAGCAAACAT	-0.453161	MYD
CITED1	iNOA3__AAAGGATAGCAAACAT	-0.466732	MYD
DEFB119	iNOA3__AAAGGATAGCAAACAT	-0.495939	MYD
FATE1	iNOA3__AAAGGATAGCAAACAT	-0.518287	MYD
RASD1	iNOA3__AAAGGATAGCAAACAT	-0.616928	MYD
VCAN	iNOA3__AAAGGATAGCAAACAT	-0.486978	MYD
LAMC3	iNOA3__AAAGGATAGCAAACAT	-0.358924	MYD
COL15A1	iNOA3__AAAGGATAGCAAACAT	0.0978113	MYD
ACTA2	iNOA3__AAAGGATAGCAAACAT	-0.492894	MYD
PTGDS	iNOA3__AAAGGATAGCAAACAT	-0.0804225	MYD
DPEP1	iNOA3__AAAGGATAGCAAACAT	-0.172348	MYD
APOE	iNOA3__AAAGGATAGCAAACAT	0.260798	MYD
F3	iNOA3__AAAGGATAGCAAACAT	0.117869	MYD
MYH11	iNOA3__AAAGGATAGCAAACAT	-0.804409	MYD
PENK	iNOA3__AAAGGATAGCAAACAT	0.910042	MYD
LHX9	iNOA3__AAAGGATAGCAAACAT	1.25092	MYD
INHBA	iNOA3__AAAGGATAGCAAACAT	0.509924	MYD
IGFBP3	iNOA3__AAAGGATAGCAAACAT	1.5	MYD
NRK	iNOA3__AAAGGATAGCAAACAT	0.791775	MYD
C6	iNOA3__AAAGGATAGCAAACAT	0.056978	MYD
DLK1	iNOA3__AAAGGATAGCAAACAT	1.33044	MYD
LUM	iNOA3__AAAGGATAGCAAACAT	1.5	MYD
C7	iNOA3__AAAGGATAGCAAACAT	1.14486	MYD
CFD	iNOA3__AAAGGATAGCAAACAT	1.17575	MYD
MPZ	iNOA3__AAAGGATAGGGCTAAC	-0.112224	LEY
C1QC	iNOA3__AAAGGATAGGGCTAAC	0.0392751	LEY
CYB5A	iNOA3__AAAGGATAGGGCTAAC	-0.400987	LEY
GPM6B	iNOA3__AAAGGATAGGGCTAAC	-0.339412	LEY
HSD17B6	iNOA3__AAAGGATAGGGCTAAC	-0.17808	LEY
CALB2	iNOA3__AAAGGATAGGGCTAAC	-0.270404	LEY
GSTA1	iNOA3__AAAGGATAGGGCTAAC	0.166637	LEY
INSL3	iNOA3__AAAGGATAGGGCTAAC	1.5	LEY
COX4I2	iNOA3__AAAGGATAGGGCTAAC	-0.2798	LEY
MYL9	iNOA3__AAAGGATAGGGCTAAC	0.220049	LEY
CD36	iNOA3__AAAGGATAGGGCTAAC	-0.0662007	LEY
TPM2	iNOA3__AAAGGATAGGGCTAAC	0.868761	LEY
TINAGL1	iNOA3__AAAGGATAGGGCTAAC	-0.253266	LEY
HIGD1B	iNOA3__AAAGGATAGGGCTAAC	-0.0912999	LEY
CD9	iNOA3__AAAGGATAGGGCTAAC	-0.350103	LEY
RERGL	iNOA3__AAAGGATAGGGCTAAC	-0.0872485	LEY
NDUFA4L2	iNOA3__AAAGGATAGGGCTAAC	-0.0940526	LEY
RGS5	iNOA3__AAAGGATAGGGCTAAC	-0.0903928	LEY
RAMP2	iNOA3__AAAGGATAGGGCTAAC	-0.555997	LEY
A2M	iNOA3__AAAGGATAGGGCTAAC	0.996636	LEY
SPP1	iNOA3__AAAGGATAGGGCTAAC	-0.16947	LEY
EGFL7	iNOA3__AAAGGATAGGGCTAAC	0.999747	LEY
PRSS23	iNOA3__AAAGGATAGGGCTAAC	-0.285962	LEY
ID1	iNOA3__AAAGGATAGGGCTAAC	-0.318849	LEY
GNG11	iNOA3__AAAGGATAGGGCTAAC	-0.0483646	LEY
RBP7	iNOA3__AAAGGATAGGGCTAAC	-0.211707	LEY
VWF	iNOA3__AAAGGATAGGGCTAAC	-0.175479	LEY
FABP4	iNOA3__AAAGGATAGGGCTAAC	-0.103986	LEY
CD52	iNOA3__AAAGGATAGGGCTAAC	0.0204459	LEY
CD2	iNOA3__AAAGGATAGGGCTAAC	0.0684165	LEY
GZMK	iNOA3__AAAGGATAGGGCTAAC	0.0196125	LEY
NKG7	iNOA3__AAAGGATAGGGCTAAC	0.0441739	LEY
PTPRC	iNOA3__AAAGGATAGGGCTAAC	0.0369585	LEY
GZMA	iNOA3__AAAGGATAGGGCTAAC	0.0384626	LEY
TRAC	iNOA3__AAAGGATAGGGCTAAC	0.0210363	LEY
CCL4	iNOA3__AAAGGATAGGGCTAAC	0.0691036	LEY
IL32	iNOA3__AAAGGATAGGGCTAAC	-0.512599	LEY
CCL5	iNOA3__AAAGGATAGGGCTAAC	0.0289393	LEY
MS4A7	iNOA3__AAAGGATAGGGCTAAC	0.0878729	LEY
C1QB	iNOA3__AAAGGATAGGGCTAAC	0.0362763	LEY
TYROBP	iNOA3__AAAGGATAGGGCTAAC	0.0228131	LEY
RNASE1	iNOA3__AAAGGATAGGGCTAAC	0.761064	LEY
C1QA	iNOA3__AAAGGATAGGGCTAAC	0.0556891	LEY
HLA-DPB1	iNOA3__AAAGGATAGGGCTAAC	0.272017	LEY
HLA-DPA1	iNOA3__AAAGGATAGGGCTAAC	0.508364	LEY
HLA-DRB1	iNOA3__AAAGGATAGGGCTAAC	-0.0391017	LEY
CD74	iNOA3__AAAGGATAGGGCTAAC	0.0512128	LEY
HLA-DRA	iNOA3__AAAGGATAGGGCTAAC	-0.146378	LEY
IFI27	iNOA3__AAAGGATAGGGCTAAC	-0.623493	LEY
HMGN5	iNOA3__AAAGGATAGGGCTAAC	-0.255549	LEY
COPE	iNOA3__AAAGGATAGGGCTAAC	0.38804	LEY
MYL6B	iNOA3__AAAGGATAGGGCTAAC	-0.605281	LEY
APOA1	iNOA3__AAAGGATAGGGCTAAC	-0.263087	LEY
CLU	iNOA3__AAAGGATAGGGCTAAC	0.318492	LEY
BEX1	iNOA3__AAAGGATAGGGCTAAC	0.0490025	LEY
CITED1	iNOA3__AAAGGATAGGGCTAAC	0.0336235	LEY
DEFB119	iNOA3__AAAGGATAGGGCTAAC	-0.0475747	LEY
FATE1	iNOA3__AAAGGATAGGGCTAAC	0.000721202	LEY
RASD1	iNOA3__AAAGGATAGGGCTAAC	0.0533072	LEY
VCAN	iNOA3__AAAGGATAGGGCTAAC	-0.665688	LEY
LAMC3	iNOA3__AAAGGATAGGGCTAAC	0.805595	LEY
COL15A1	iNOA3__AAAGGATAGGGCTAAC	0.666891	LEY
ACTA2	iNOA3__AAAGGATAGGGCTAAC	0.59424	LEY
PTGDS	iNOA3__AAAGGATAGGGCTAAC	0.97117	LEY
DPEP1	iNOA3__AAAGGATAGGGCTAAC	1.5	LEY
APOE	iNOA3__AAAGGATAGGGCTAAC	0.72562	LEY
F3	iNOA3__AAAGGATAGGGCTAAC	-0.869061	LEY
MYH11	iNOA3__AAAGGATAGGGCTAAC	0.782118	LEY
PENK	iNOA3__AAAGGATAGGGCTAAC	-0.159971	LEY
LHX9	iNOA3__AAAGGATAGGGCTAAC	0.332825	LEY
INHBA	iNOA3__AAAGGATAGGGCTAAC	-0.486869	LEY
IGFBP3	iNOA3__AAAGGATAGGGCTAAC	-0.752347	LEY
NRK	iNOA3__AAAGGATAGGGCTAAC	-0.312297	LEY
C6	iNOA3__AAAGGATAGGGCTAAC	-1.04985	LEY
DLK1	iNOA3__AAAGGATAGGGCTAAC	-1.5	LEY
LUM	iNOA3__AAAGGATAGGGCTAAC	1.27563	LEY
C7	iNOA3__AAAGGATAGGGCTAAC	-1.24645	LEY
CFD	iNOA3__AAAGGATAGGGCTAAC	-1.2108	LEY
MPZ	iNOA3__AAAGGATTCGCGATCG	-0.0808732	MYD
C1QC	iNOA3__AAAGGATTCGCGATCG	-0.348677	MYD
CYB5A	iNOA3__AAAGGATTCGCGATCG	1.5	MYD
GPM6B	iNOA3__AAAGGATTCGCGATCG	-0.272359	MYD
HSD17B6	iNOA3__AAAGGATTCGCGATCG	-0.285456	MYD
CALB2	iNOA3__AAAGGATTCGCGATCG	-0.31583	MYD
GSTA1	iNOA3__AAAGGATTCGCGATCG	-0.110338	MYD
INSL3	iNOA3__AAAGGATTCGCGATCG	0.374432	MYD
COX4I2	iNOA3__AAAGGATTCGCGATCG	-0.224381	MYD
MYL9	iNOA3__AAAGGATTCGCGATCG	0.938604	MYD
CD36	iNOA3__AAAGGATTCGCGATCG	-0.162414	MYD
TPM2	iNOA3__AAAGGATTCGCGATCG	-0.313857	MYD
TINAGL1	iNOA3__AAAGGATTCGCGATCG	-0.224871	MYD
HIGD1B	iNOA3__AAAGGATTCGCGATCG	-0.126242	MYD
CD9	iNOA3__AAAGGATTCGCGATCG	-0.449554	MYD
RERGL	iNOA3__AAAGGATTCGCGATCG	-0.178596	MYD
NDUFA4L2	iNOA3__AAAGGATTCGCGATCG	-0.149525	MYD
RGS5	iNOA3__AAAGGATTCGCGATCG	-0.28234	MYD
RAMP2	iNOA3__AAAGGATTCGCGATCG	-0.477075	MYD
A2M	iNOA3__AAAGGATTCGCGATCG	1.41046	MYD
SPP1	iNOA3__AAAGGATTCGCGATCG	-0.104912	MYD
EGFL7	iNOA3__AAAGGATTCGCGATCG	-0.355315	MYD
PRSS23	iNOA3__AAAGGATTCGCGATCG	-0.332285	MYD
ID1	iNOA3__AAAGGATTCGCGATCG	-0.214437	MYD
GNG11	iNOA3__AAAGGATTCGCGATCG	0.709285	MYD
RBP7	iNOA3__AAAGGATTCGCGATCG	-0.18926	MYD
VWF	iNOA3__AAAGGATTCGCGATCG	-0.14896	MYD
FABP4	iNOA3__AAAGGATTCGCGATCG	-0.137671	MYD
CD52	iNOA3__AAAGGATTCGCGATCG	-0.26976	MYD
CD2	iNOA3__AAAGGATTCGCGATCG	-0.287116	MYD
GZMK	iNOA3__AAAGGATTCGCGATCG	-0.235784	MYD
NKG7	iNOA3__AAAGGATTCGCGATCG	-0.260731	MYD
PTPRC	iNOA3__AAAGGATTCGCGATCG	-0.435255	MYD
GZMA	iNOA3__AAAGGATTCGCGATCG	-0.288916	MYD
TRAC	iNOA3__AAAGGATTCGCGATCG	-0.301405	MYD
CCL4	iNOA3__AAAGGATTCGCGATCG	-0.39582	MYD
IL32	iNOA3__AAAGGATTCGCGATCG	-0.580204	MYD
CCL5	iNOA3__AAAGGATTCGCGATCG	-0.307949	MYD
MS4A7	iNOA3__AAAGGATTCGCGATCG	-0.357898	MYD
C1QB	iNOA3__AAAGGATTCGCGATCG	-0.377103	MYD
TYROBP	iNOA3__AAAGGATTCGCGATCG	-0.396719	MYD
RNASE1	iNOA3__AAAGGATTCGCGATCG	-0.758505	MYD
C1QA	iNOA3__AAAGGATTCGCGATCG	-0.394155	MYD
HLA-DPB1	iNOA3__AAAGGATTCGCGATCG	-0.624801	MYD
HLA-DPA1	iNOA3__AAAGGATTCGCGATCG	0.136534	MYD
HLA-DRB1	iNOA3__AAAGGATTCGCGATCG	-0.482351	MYD
CD74	iNOA3__AAAGGATTCGCGATCG	-0.715003	MYD
HLA-DRA	iNOA3__AAAGGATTCGCGATCG	-0.496653	MYD
IFI27	iNOA3__AAAGGATTCGCGATCG	-0.88934	MYD
HMGN5	iNOA3__AAAGGATTCGCGATCG	-0.648102	MYD
COPE	iNOA3__AAAGGATTCGCGATCG	-1.35498	MYD
MYL6B	iNOA3__AAAGGATTCGCGATCG	-0.926241	MYD
APOA1	iNOA3__AAAGGATTCGCGATCG	-0.68787	MYD
CLU	iNOA3__AAAGGATTCGCGATCG	0.415606	MYD
BEX1	iNOA3__AAAGGATTCGCGATCG	-0.552225	MYD
CITED1	iNOA3__AAAGGATTCGCGATCG	-0.56182	MYD
DEFB119	iNOA3__AAAGGATTCGCGATCG	-0.575543	MYD
FATE1	iNOA3__AAAGGATTCGCGATCG	-0.610388	MYD
RASD1	iNOA3__AAAGGATTCGCGATCG	-0.617594	MYD
VCAN	iNOA3__AAAGGATTCGCGATCG	-0.50087	MYD
LAMC3	iNOA3__AAAGGATTCGCGATCG	-1.11342	MYD
COL15A1	iNOA3__AAAGGATTCGCGATCG	0.664098	MYD
ACTA2	iNOA3__AAAGGATTCGCGATCG	-0.485961	MYD
PTGDS	iNOA3__AAAGGATTCGCGATCG	0.242821	MYD
DPEP1	iNOA3__AAAGGATTCGCGATCG	-0.882232	MYD
APOE	iNOA3__AAAGGATTCGCGATCG	-0.0324611	MYD
F3	iNOA3__AAAGGATTCGCGATCG	-0.71682	MYD
MYH11	iNOA3__AAAGGATTCGCGATCG	-0.104481	MYD
PENK	iNOA3__AAAGGATTCGCGATCG	0.961828	MYD
LHX9	iNOA3__AAAGGATTCGCGATCG	1.01504	MYD
INHBA	iNOA3__AAAGGATTCGCGATCG	0.89771	MYD
IGFBP3	iNOA3__AAAGGATTCGCGATCG	-0.480225	MYD
NRK	iNOA3__AAAGGATTCGCGATCG	0.58323	MYD
C6	iNOA3__AAAGGATTCGCGATCG	1.21452	MYD
DLK1	iNOA3__AAAGGATTCGCGATCG	1.5	MYD
LUM	iNOA3__AAAGGATTCGCGATCG	1.5	MYD
C7	iNOA3__AAAGGATTCGCGATCG	1.05089	MYD
CFD	iNOA3__AAAGGATTCGCGATCG	-0.332245	MYD
MPZ	iNOA3__AAAGGGCAGGTCGCCT	-0.0960364	MYD
C1QC	iNOA3__AAAGGGCAGGTCGCCT	-0.102073	MYD
CYB5A	iNOA3__AAAGGGCAGGTCGCCT	-0.215649	MYD
GPM6B	iNOA3__AAAGGGCAGGTCGCCT	-0.310924	MYD
HSD17B6	iNOA3__AAAGGGCAGGTCGCCT	1.5	MYD
CALB2	iNOA3__AAAGGGCAGGTCGCCT	1.47584	MYD
GSTA1	iNOA3__AAAGGGCAGGTCGCCT	-0.551057	MYD
INSL3	iNOA3__AAAGGGCAGGTCGCCT	1.03127	MYD
COX4I2	iNOA3__AAAGGGCAGGTCGCCT	-0.253571	MYD
MYL9	iNOA3__AAAGGGCAGGTCGCCT	1.12676	MYD
CD36	iNOA3__AAAGGGCAGGTCGCCT	-0.0934233	MYD
TPM2	iNOA3__AAAGGGCAGGTCGCCT	1.03832	MYD
TINAGL1	iNOA3__AAAGGGCAGGTCGCCT	-0.229152	MYD
HIGD1B	iNOA3__AAAGGGCAGGTCGCCT	1.5	MYD
CD9	iNOA3__AAAGGGCAGGTCGCCT	1.45835	MYD
RERGL	iNOA3__AAAGGGCAGGTCGCCT	-0.113384	MYD
NDUFA4L2	iNOA3__AAAGGGCAGGTCGCCT	-0.108368	MYD
RGS5	iNOA3__AAAGGGCAGGTCGCCT	0.907541	MYD
RAMP2	iNOA3__AAAGGGCAGGTCGCCT	-0.52434	MYD
A2M	iNOA3__AAAGGGCAGGTCGCCT	-0.584539	MYD
SPP1	iNOA3__AAAGGGCAGGTCGCCT	-0.1432	MYD
EGFL7	iNOA3__AAAGGGCAGGTCGCCT	-0.300659	MYD
PRSS23	iNOA3__AAAGGGCAGGTCGCCT	-0.298267	MYD
ID1	iNOA3__AAAGGGCAGGTCGCCT	-0.276587	MYD
GNG11	iNOA3__AAAGGGCAGGTCGCCT	0.274137	MYD
RBP7	iNOA3__AAAGGGCAGGTCGCCT	-0.201951	MYD
VWF	iNOA3__AAAGGGCAGGTCGCCT	-0.164491	MYD
FABP4	iNOA3__AAAGGGCAGGTCGCCT	-0.114543	MYD
CD52	iNOA3__AAAGGGCAGGTCGCCT	-0.10472	MYD
CD2	iNOA3__AAAGGGCAGGTCGCCT	-0.0837143	MYD
GZMK	iNOA3__AAAGGGCAGGTCGCCT	-0.0913088	MYD
NKG7	iNOA3__AAAGGGCAGGTCGCCT	-0.0847198	MYD
PTPRC	iNOA3__AAAGGGCAGGTCGCCT	-0.151891	MYD
GZMA	iNOA3__AAAGGGCAGGTCGCCT	-0.103579	MYD
TRAC	iNOA3__AAAGGGCAGGTCGCCT	-0.116638	MYD
CCL4	iNOA3__AAAGGGCAGGTCGCCT	-0.121417	MYD
IL32	iNOA3__AAAGGGCAGGTCGCCT	1.05679	MYD
CCL5	iNOA3__AAAGGGCAGGTCGCCT	-0.115953	MYD
MS4A7	iNOA3__AAAGGGCAGGTCGCCT	-0.0743403	MYD
C1QB	iNOA3__AAAGGGCAGGTCGCCT	-0.117067	MYD
TYROBP	iNOA3__AAAGGGCAGGTCGCCT	-0.133647	MYD
RNASE1	iNOA3__AAAGGGCAGGTCGCCT	-0.436124	MYD
C1QA	iNOA3__AAAGGGCAGGTCGCCT	-0.109911	MYD
HLA-DPB1	iNOA3__AAAGGGCAGGTCGCCT	-0.403677	MYD
HLA-DPA1	iNOA3__AAAGGGCAGGTCGCCT	1.01394	MYD
HLA-DRB1	iNOA3__AAAGGGCAGGTCGCCT	0.457044	MYD
CD74	iNOA3__AAAGGGCAGGTCGCCT	-0.498477	MYD
HLA-DRA	iNOA3__AAAGGGCAGGTCGCCT	-0.276041	MYD
IFI27	iNOA3__AAAGGGCAGGTCGCCT	-0.738726	MYD
HMGN5	iNOA3__AAAGGGCAGGTCGCCT	-0.427217	MYD
COPE	iNOA3__AAAGGGCAGGTCGCCT	0.853356	MYD
MYL6B	iNOA3__AAAGGGCAGGTCGCCT	0.331158	MYD
APOA1	iNOA3__AAAGGGCAGGTCGCCT	-0.440693	MYD
CLU	iNOA3__AAAGGGCAGGTCGCCT	-0.121521	MYD
BEX1	iNOA3__AAAGGGCAGGTCGCCT	1.08361	MYD
CITED1	iNOA3__AAAGGGCAGGTCGCCT	-0.218197	MYD
DEFB119	iNOA3__AAAGGGCAGGTCGCCT	-0.269799	MYD
FATE1	iNOA3__AAAGGGCAGGTCGCCT	-0.256489	MYD
RASD1	iNOA3__AAAGGGCAGGTCGCCT	0.85513	MYD
VCAN	iNOA3__AAAGGGCAGGTCGCCT	0.534165	MYD
LAMC3	iNOA3__AAAGGGCAGGTCGCCT	1.5	MYD
COL15A1	iNOA3__AAAGGGCAGGTCGCCT	-0.0612842	MYD
ACTA2	iNOA3__AAAGGGCAGGTCGCCT	0.351437	MYD
PTGDS	iNOA3__AAAGGGCAGGTCGCCT	0.75653	MYD
DPEP1	iNOA3__AAAGGGCAGGTCGCCT	1.10255	MYD
APOE	iNOA3__AAAGGGCAGGTCGCCT	1.04109	MYD
F3	iNOA3__AAAGGGCAGGTCGCCT	1.44018	MYD
MYH11	iNOA3__AAAGGGCAGGTCGCCT	1.21224	MYD
PENK	iNOA3__AAAGGGCAGGTCGCCT	1.29826	MYD
LHX9	iNOA3__AAAGGGCAGGTCGCCT	-1.02349	MYD
INHBA	iNOA3__AAAGGGCAGGTCGCCT	-1.0056	MYD
IGFBP3	iNOA3__AAAGGGCAGGTCGCCT	-0.637861	MYD
NRK	iNOA3__AAAGGGCAGGTCGCCT	-1.17675	MYD
C6	iNOA3__AAAGGGCAGGTCGCCT	-0.889753	MYD
DLK1	iNOA3__AAAGGGCAGGTCGCCT	-0.658791	MYD
LUM	iNOA3__AAAGGGCAGGTCGCCT	-1.16094	MYD
C7	iNOA3__AAAGGGCAGGTCGCCT	0.3863	MYD
CFD	iNOA3__AAAGGGCAGGTCGCCT	-1.34489	MYD
MPZ	iNOA3__AAAGGGCCAATAACGA	-0.0990438	END
C1QC	iNOA3__AAAGGGCCAATAACGA	-0.287945	END
CYB5A	iNOA3__AAAGGGCCAATAACGA	-0.205702	END
GPM6B	iNOA3__AAAGGGCCAATAACGA	-0.294149	END
HSD17B6	iNOA3__AAAGGGCCAATAACGA	1.5	END
CALB2	iNOA3__AAAGGGCCAATAACGA	1.46651	END
GSTA1	iNOA3__AAAGGGCCAATAACGA	0.556694	END
INSL3	iNOA3__AAAGGGCCAATAACGA	0.144225	END
COX4I2	iNOA3__AAAGGGCCAATAACGA	-0.249858	END
MYL9	iNOA3__AAAGGGCCAATAACGA	0.325292	END
CD36	iNOA3__AAAGGGCCAATAACGA	-0.169149	END
TPM2	iNOA3__AAAGGGCCAATAACGA	0.816831	END
TINAGL1	iNOA3__AAAGGGCCAATAACGA	-0.267636	END
HIGD1B	iNOA3__AAAGGGCCAATAACGA	-0.135963	END
CD9	iNOA3__AAAGGGCCAATAACGA	-0.450948	END
RERGL	iNOA3__AAAGGGCCAATAACGA	-0.184184	END
NDUFA4L2	iNOA3__AAAGGGCCAATAACGA	-0.15725	END
RGS5	iNOA3__AAAGGGCCAATAACGA	-0.248726	END
RAMP2	iNOA3__AAAGGGCCAATAACGA	-0.497506	END
A2M	iNOA3__AAAGGGCCAATAACGA	-0.697081	END
SPP1	iNOA3__AAAGGGCCAATAACGA	-0.122667	END
EGFL7	iNOA3__AAAGGGCCAATAACGA	-0.357968	END
PRSS23	iNOA3__AAAGGGCCAATAACGA	-0.337757	END
ID1	iNOA3__AAAGGGCCAATAACGA	-0.242527	END
GNG11	iNOA3__AAAGGGCCAATAACGA	-0.782524	END
RBP7	iNOA3__AAAGGGCCAATAACGA	-0.197165	END
VWF	iNOA3__AAAGGGCCAATAACGA	-0.156801	END
FABP4	iNOA3__AAAGGGCCAATAACGA	-0.137174	END
CD52	iNOA3__AAAGGGCCAATAACGA	-0.170249	END
CD2	iNOA3__AAAGGGCCAATAACGA	-0.168575	END
GZMK	iNOA3__AAAGGGCCAATAACGA	-0.146072	END
NKG7	iNOA3__AAAGGGCCAATAACGA	-0.16345	END
PTPRC	iNOA3__AAAGGGCCAATAACGA	-0.314571	END
GZMA	iNOA3__AAAGGGCCAATAACGA	-0.174313	END
TRAC	iNOA3__AAAGGGCCAATAACGA	-0.194723	END
CCL4	iNOA3__AAAGGGCCAATAACGA	-0.264236	END
IL32	iNOA3__AAAGGGCCAATAACGA	-0.541802	END
CCL5	iNOA3__AAAGGGCCAATAACGA	-0.193567	END
MS4A7	iNOA3__AAAGGGCCAATAACGA	-0.288673	END
C1QB	iNOA3__AAAGGGCCAATAACGA	-0.304789	END
TYROBP	iNOA3__AAAGGGCCAATAACGA	0.647299	END
RNASE1	iNOA3__AAAGGGCCAATAACGA	0.577117	END
C1QA	iNOA3__AAAGGGCCAATAACGA	-0.318998	END
HLA-DPB1	iNOA3__AAAGGGCCAATAACGA	-0.567679	END
HLA-DPA1	iNOA3__AAAGGGCCAATAACGA	0.0510853	END
HLA-DRB1	iNOA3__AAAGGGCCAATAACGA	0.288116	END
CD74	iNOA3__AAAGGGCCAATAACGA	-0.654061	END
HLA-DRA	iNOA3__AAAGGGCCAATAACGA	-0.436136	END
IFI27	iNOA3__AAAGGGCCAATAACGA	0.00592581	END
HMGN5	iNOA3__AAAGGGCCAATAACGA	-0.506929	END
COPE	iNOA3__AAAGGGCCAATAACGA	0.347916	END
MYL6B	iNOA3__AAAGGGCCAATAACGA	-0.815792	END
APOA1	iNOA3__AAAGGGCCAATAACGA	0.576068	END
CLU	iNOA3__AAAGGGCCAATAACGA	-1.07738	END
BEX1	iNOA3__AAAGGGCCAATAACGA	-0.358193	END
CITED1	iNOA3__AAAGGGCCAATAACGA	-0.371548	END
DEFB119	iNOA3__AAAGGGCCAATAACGA	-0.409781	END
FATE1	iNOA3__AAAGGGCCAATAACGA	0.651626	END
RASD1	iNOA3__AAAGGGCCAATAACGA	-0.640784	END
VCAN	iNOA3__AAAGGGCCAATAACGA	0.63592	END
LAMC3	iNOA3__AAAGGGCCAATAACGA	1.14937	END
COL15A1	iNOA3__AAAGGGCCAATAACGA	1.06202	END
ACTA2	iNOA3__AAAGGGCCAATAACGA	0.968404	END
PTGDS	iNOA3__AAAGGGCCAATAACGA	0.570661	END
DPEP1	iNOA3__AAAGGGCCAATAACGA	0.866236	END
APOE	iNOA3__AAAGGGCCAATAACGA	-0.454576	END
F3	iNOA3__AAAGGGCCAATAACGA	0.15176	END
MYH11	iNOA3__AAAGGGCCAATAACGA	-0.854819	END
PENK	iNOA3__AAAGGGCCAATAACGA	-0.216862	END
LHX9	iNOA3__AAAGGGCCAATAACGA	-0.868679	END
INHBA	iNOA3__AAAGGGCCAATAACGA	0.0165666	END
IGFBP3	iNOA3__AAAGGGCCAATAACGA	0.339177	END
NRK	iNOA3__AAAGGGCCAATAACGA	0.824355	END
C6	iNOA3__AAAGGGCCAATAACGA	0.516359	END
DLK1	iNOA3__AAAGGGCCAATAACGA	0.772196	END
LUM	iNOA3__AAAGGGCCAATAACGA	1.29379	END
C7	iNOA3__AAAGGGCCAATAACGA	1.32445	END
CFD	iNOA3__AAAGGGCCAATAACGA	0.948842	END
MPZ	iNOA3__AAAGGGCCATCAGTGT	-0.106996	LEY
C1QC	iNOA3__AAAGGGCCATCAGTGT	-0.244854	LEY
CYB5A	iNOA3__AAAGGGCCATCAGTGT	0.606826	LEY
GPM6B	iNOA3__AAAGGGCCATCAGTGT	-0.305404	LEY
HSD17B6	iNOA3__AAAGGGCCATCAGTGT	-0.272705	LEY
CALB2	iNOA3__AAAGGGCCATCAGTGT	1.5	LEY
GSTA1	iNOA3__AAAGGGCCATCAGTGT	-1.39965	LEY
INSL3	iNOA3__AAAGGGCCATCAGTGT	-0.968273	LEY
COX4I2	iNOA3__AAAGGGCCATCAGTGT	-0.261677	LEY
MYL9	iNOA3__AAAGGGCCATCAGTGT	-1.5	LEY
CD36	iNOA3__AAAGGGCCATCAGTGT	-0.16581	LEY
TPM2	iNOA3__AAAGGGCCATCAGTGT	0.566361	LEY
TINAGL1	iNOA3__AAAGGGCCATCAGTGT	-0.283706	LEY
HIGD1B	iNOA3__AAAGGGCCATCAGTGT	-0.137203	LEY
CD9	iNOA3__AAAGGGCCATCAGTGT	-0.44562	LEY
RERGL	iNOA3__AAAGGGCCATCAGTGT	-0.180741	LEY
NDUFA4L2	iNOA3__AAAGGGCCATCAGTGT	-0.156619	LEY
RGS5	iNOA3__AAAGGGCCATCAGTGT	-0.226205	LEY
RAMP2	iNOA3__AAAGGGCCATCAGTGT	-0.508994	LEY
A2M	iNOA3__AAAGGGCCATCAGTGT	-0.6818	LEY
SPP1	iNOA3__AAAGGGCCATCAGTGT	-0.132416	LEY
EGFL7	iNOA3__AAAGGGCCATCAGTGT	1.5	LEY
PRSS23	iNOA3__AAAGGGCCATCAGTGT	-0.336901	LEY
ID1	iNOA3__AAAGGGCCATCAGTGT	-0.258083	LEY
GNG11	iNOA3__AAAGGGCCATCAGTGT	0.519288	LEY
RBP7	iNOA3__AAAGGGCCATCAGTGT	-0.201138	LEY
VWF	iNOA3__AAAGGGCCATCAGTGT	-0.16099	LEY
FABP4	iNOA3__AAAGGGCCATCAGTGT	-0.135042	LEY
CD52	iNOA3__AAAGGGCCATCAGTGT	-0.119787	LEY
CD2	iNOA3__AAAGGGCCATCAGTGT	-0.10789	LEY
GZMK	iNOA3__AAAGGGCCATCAGTGT	-0.100942	LEY
NKG7	iNOA3__AAAGGGCCATCAGTGT	-0.112883	LEY
PTPRC	iNOA3__AAAGGGCCATCAGTGT	-0.24636	LEY
GZMA	iNOA3__AAAGGGCCATCAGTGT	-0.116597	LEY
TRAC	iNOA3__AAAGGGCCATCAGTGT	-0.139965	LEY
CCL4	iNOA3__AAAGGGCCATCAGTGT	-0.192777	LEY
IL32	iNOA3__AAAGGGCCATCAGTGT	-0.524916	LEY
CCL5	iNOA3__AAAGGGCCATCAGTGT	-0.13537	LEY
MS4A7	iNOA3__AAAGGGCCATCAGTGT	-0.23935	LEY
C1QB	iNOA3__AAAGGGCCATCAGTGT	0.930656	LEY
TYROBP	iNOA3__AAAGGGCCATCAGTGT	-0.271026	LEY
RNASE1	iNOA3__AAAGGGCCATCAGTGT	0.321192	LEY
C1QA	iNOA3__AAAGGGCCATCAGTGT	-0.267437	LEY
HLA-DPB1	iNOA3__AAAGGGCCATCAGTGT	-0.528062	LEY
HLA-DPA1	iNOA3__AAAGGGCCATCAGTGT	0.865933	LEY
HLA-DRB1	iNOA3__AAAGGGCCATCAGTGT	0.450274	LEY
CD74	iNOA3__AAAGGGCCATCAGTGT	0.579823	LEY
HLA-DRA	iNOA3__AAAGGGCCATCAGTGT	-0.395315	LEY
[truncated: 300,642+ more rows]

## Sheet: Figure 1E
# Comparison of the unsupervised clustering of cells from the testis of OA man and cell identity prediction by Data Transfer on a reference by Guo et al
cellID	UMAP_1	UMAP_2	cellType_UnsClustering	cellType_DataTransfer
AAACGGGAGAAGAAGC	3.52288	-1.12443	Differentiated S'gonia	Differentiated S'gonia
AAACGGGGTCTGGAGA	-1.64297	0.445987	Sperm	Sperm
AAACGGGTCAATAAGG	3.82615	-6.45417	Primary S'cytes	Round S'tidis
AAACGGGTCAGCGACC	-3.48629	2.82109	Sperm	Sperm
AAAGATGTCCGATATG	-6.09358	-2.30271	MCR	MCR
AAAGCAACAACACCCG	-2.63764	2.85567	Sperm	Sperm
AAAGCAACACTGAAGG	2.08759	5.3961	Elong. S'tidis S1	Elong. S'tidis S2
AAAGCAACAGGGTTAG	5.83964	-1.97974	Primary S'cytes	Round S'tidis
AAAGCAAGTAACGACG	0.881548	2.70412	Sperm	Sperm
AAAGCAAGTGAGTGAC	5.98903	-1.97457	Primary S'cytes	Round S'tidis
AAAGTAGAGTGATCGG	-4.20585	1.30048	Sperm	Sperm
AAAGTAGCACCTATCC	-2.01554	2.06631	Sperm	Sperm
AAAGTAGCACGAAACG	-6.70927	-7.76798	LEY	LEY
AAAGTAGGTTATGTGC	-4.76638	1.76143	Sperm	Sperm
AAATGCCTCAAACGGG	2.74263	-6.83718	Primary S'cytes	Late primary S'cyte
AACACGTGTCATCGGC	-1.6718	-2.66898	Round S'tidis	Sperm
AACACGTGTCGAACAG	2.30721	1.30379	Sperm	Elong. S'tidis S1
AACCATGAGGGTTTCT	5.64941	1.06296	Elong. S'tidis S1	Elong. S'tidis S1
AACCATGAGTGTGGCA	-2.95316	-1.73251	SRT	Sperm
AACCATGCACCCAGTG	-2.30985	-1.39373	SRT	Sperm
AACCATGCACGGTAAG	-1.22677	3.18922	Sperm	Sperm
AACCGCGAGGAGTACC	-2.81819	0.912708	Sperm	Sperm
AACCGCGAGTCCTCCT	-1.3074	-1.0184	SRT	Sperm
AACCGCGCAGACAAAT	2.66151	1.21618	Sperm	Elong. S'tidis S1
AACGTTGAGCCAGTAG	5.42607	-2.4243	Primary S'cytes	Round S'tidis
AACGTTGCAGCTGCAC	-3.91766	-0.985209	Sperm	Sperm
AACGTTGCATGATCCA	-6.06759	-7.0529	LEY	LEY
AACGTTGGTCACACGC	-0.725119	-2.5787	Round S'tidis	Sperm
AACGTTGGTGCCTGCA	2.89466	-1.33108	Differentiated S'gonia	SSCs
AACGTTGTCCTATGTT	-2.40605	1.60117	Sperm	Sperm
AACTCAGAGAAGGTGA	-0.594987	-2.08056	Round S'tidis	Sperm
AACTCAGAGAGGTTAT	-0.121983	0.729488	Sperm	Sperm
AACTCAGCAGGGTTAG	2.85297	2.62871	Sperm	Elong. S'tidis S1
AACTCAGTCGTCCAGG	-0.381092	4.39125	Elong. S'tidis S2	Elong. S'tidis S2
AACTCCCAGTGTTGAA	-2.94985	-1.07243	SRT	Sperm
AACTCCCGTAACGCGA	2.49243	-0.60194	Differentiated S'gonia	Differentiated S'gonia
AACTCTTAGCCGCCTA	-1.14482	-0.824291	SRT	Sperm
AACTCTTTCCGAACGC	1.55443	3.8388	Sperm	Elong. S'tidis S2
AACTCTTTCTTGTATC	5.74933	-1.52024	Primary S'cytes	Round S'tidis
AACTGGTCATCACCCT	-0.359328	-2.76907	Round S'tidis	Round S'tidis
AACTGGTGTAACGCGA	5.31058	-2.03441	Primary S'cytes	Round S'tidis
AACTTTCCACGTCAGC	3.36905	2.50938	Sperm	Elong. S'tidis S1
AACTTTCGTTAAGGGC	-5.11591	0.387285	Sperm	Sperm
AACTTTCTCCTGTAGA	-0.980911	2.53558	Sperm	Sperm
AAGCCGCGTACCGAGA	-2.53888	-0.722046	SRT	Sperm
AAGCCGCGTGAGGGTT	3.96805	2.53864	Sperm	Early primary S'cytes
AAGCCGCTCTGCCAGG	-3.61949	0.97311	Sperm	Sperm
AAGGAGCCACGCATCG	1.59969	1.5936	Sperm	Sperm
AAGGAGCCACGTCAGC	-0.212281	-1.58433	Round S'tidis	Sperm
AAGGAGCGTAATAGCA	-0.382484	-1.94141	Round S'tidis	Sperm
AAGGAGCGTACACCGC	5.9426	-1.53226	Primary S'cytes	Round S'tidis
AAGGAGCGTATATGAG	-0.143841	-0.196726	Sperm	Sperm
AAGGAGCGTCGAACAG	5.3125	1.13084	Sperm	Sperm
AAGGAGCGTTCAACCA	0.524225	0.430183	Sperm	Sperm
AAGGCAGAGGATGGTC	-2.4573	1.09922	Sperm	Sperm
AAGGCAGCATGGTAGG	1.30809	3.33077	Sperm	Elong. S'tidis S2
AAGGCAGTCAGGCGAA	1.8248	-5.45982	Primary S'cytes	Round S'tidis
AAGGCAGTCGGAATCT	1.71182	-3.76978	Differentiated S'gonia	Late primary S'cyte
AAGGTTCAGACTAGGC	3.50174	4.52852	Elong. S'tidis S1	Elong. S'tidis S1
AAGGTTCCAGGGCATA	-3.83057	-0.580393	Sperm	Sperm
AAGGTTCCATTGGGCC	1.12304	2.47751	Sperm	Sperm
AAGTCTGCAAGCGTAG	-1.57985	1.50008	Sperm	Sperm
AAGTCTGCATCTACGA	1.26752	4.43772	Sperm	Elong. S'tidis S2
AATCCAGAGACTTGAA	-1.8171	4.51887	Elong. S'tidis S2	Elong. S'tidis S2
AATCCAGAGCCCAATT	2.55856	3.19633	Sperm	Elong. S'tidis S2
AATCCAGGTCCGAAGA	-2.68966	1.40492	Sperm	Sperm
AATCCAGGTGCTCTTC	0.435948	0.887207	Sperm	Sperm
AATCGGTAGGCAGGTT	2.98589	4.76962	Elong. S'tidis S1	Elong. S'tidis S1
AATCGGTCATCTATGG	1.47596	-0.845409	Sperm	Sperm
ACACCAAAGGTGGGTT	-0.105466	0.877243	Sperm	Sperm
ACACCAACACGCTTTC	-0.433363	-3.02058	Round S'tidis	Round S'tidis
ACACCCTCATCTCCCA	0.593996	0.743673	Sperm	Sperm
ACACCCTGTCTTCTCG	-6.61052	-7.73604	LEY	LEY
ACACCGGAGGAGTAGA	2.21854	1.84104	Sperm	Elong. S'tidis S2
ACACCGGCACTGTCGG	0.728067	2.07819	Sperm	Sperm
ACACCGGTCCCTCAGT	-3.85213	0.670327	Sperm	Sperm
ACACCGGTCCTTCAAT	4.36319	3.74774	Sperm	Elong. S'tidis S1
ACACTGACAGGGTACA	-5.2268	0.932385	Sperm	Sperm
ACACTGATCCCTAATT	-4.92707	1.21706	Sperm	Sperm
ACACTGATCGCGTAGC	-3.6728	0.873727	Sperm	Sperm
ACAGCCGCACTGTCGG	-6.04255	-2.21886	MCR	MCR
ACAGCCGGTTGGTGGA	-5.75234	-2.00204	MCR	Sperm
ACAGCTAAGAGGTTAT	1.29122	1.77643	Sperm	Sperm
ACAGCTAAGCAATATG	0.814855	2.93744	Sperm	Sperm
ACAGCTAAGTGGCACA	-3.36601	2.74994	Sperm	Sperm
ACAGCTAGTAGCACGA	-0.97899	-2.97148	Round S'tidis	Sperm
ACAGCTAGTCGCGTGT	1.49169	5.46289	Elong. S'tidis S1	Elong. S'tidis S2
ACAGCTATCACATACG	-1.28234	0.535646	Sperm	Sperm
ACAGCTATCCACGCAG	-0.743763	-2.55009	Round S'tidis	Sperm
ACATACGAGACAGAGA	0.91026	5.4081	Elong. S'tidis S1	Elong. S'tidis S2
ACATACGAGATGAGAG	5.72048	0.78122	Elong. S'tidis S1	Elong. S'tidis S1
ACATACGAGTATCGAA	-0.505507	-3.52189	Round S'tidis	Sperm
ACATACGCATCACGAT	3.26139	-2.42051	Differentiated S'gonia	Early primary S'cytes
ACATACGTCAACGCTA	-6.75826	-7.57274	LEY	LEY
ACATCAGAGACTTGAA	-3.17804	-0.0361497	Sperm	Sperm
ACATGGTGTGTCGCTG	-2.92472	-1.35786	SRT	Sperm
ACATGGTGTTCGCTAA	-6.37265	-7.4171	LEY	LEY
ACCAGTAAGATGTGGC	1.63627	-1.30048	Sperm	Sperm
ACCAGTAAGCTGCAAG	5.86477	-0.601713	Primary S'cytes	Round S'tidis
ACCAGTACAACCGCCA	1.40923	3.86512	Sperm	Sperm
ACCAGTACATGCCCGA	0.331668	0.962055	Sperm	Sperm
ACCCACTAGAAGCCCA	-2.69697	0.0116891	Sperm	Sperm
ACCCACTGTCTAGTGT	1.21932	2.4134	Sperm	Sperm
ACCGTAAGTTATTCTC	0.077315	4.72634	Elong. S'tidis S2	Elong. S'tidis S2
ACCGTAATCCGCTGTT	1.60629	5.23764	Elong. S'tidis S1	Elong. S'tidis S2
ACCGTAATCGCAAACT	-6.28247	-7.4984	LEY	LEY
ACCTTTATCCGTAGGC	-1.76	3.86766	Elong. S'tidis S2	Sperm
ACGAGGACATATGAGA	-0.895654	1.79241	Sperm	Sperm
ACGAGGATCCTAAGTG	-3.54823	-2.37241	SRT	Sperm
ACGATACAGAATGTGT	1.68198	3.9861	Sperm	Elong. S'tidis S2
ACGATACCACGGACAA	0.0767861	0.595806	Sperm	Sperm
ACGATACCATCCCACT	-3.04566	1.08308	Sperm	Sperm
ACGATACCATTCTTAC	-2.43012	2.61483	Sperm	Sperm
ACGATACGTCCTCCAT	1.79199	-2.59012	Differentiated S'gonia	Late primary S'cyte
ACGATGTAGCTGGAAC	-6.46144	-6.96139	LEY	LEY
ACGATGTCAGCTTCGG	-0.416285	-3.20871	Round S'tidis	Round S'tidis
ACGATGTTCGTGACAT	-3.88615	2.56157	Sperm	Sperm
ACGCAGCAGAAACCTA	-0.523857	0.387936	Sperm	Sperm
ACGCAGCAGTACACCT	2.80888	-2.94193	Differentiated S'gonia	Early primary S'cytes
ACGCAGCCATATGAGA	1.93553	-3.46167	Differentiated S'gonia	Late primary S'cyte
ACGCCGAAGACTCGGA	5.69635	-1.42572	Primary S'cytes	Round S'tidis
ACGCCGACAACACGCC	-6.69698	-7.68922	LEY	LEY
ACGCCGATCACAATGC	-6.12098	-7.2897	LEY	LEY
ACGGAGAGTCAATGTC	-0.0830134	-2.11969	Round S'tidis	Round S'tidis
ACGGAGAGTGATGATA	-4.58141	1.63682	Sperm	Sperm
ACGGAGATCGATAGAA	1.51004	3.98383	Sperm	Elong. S'tidis S2
ACGGCCAGTGTTCTTT	3.79779	2.08547	Sperm	Sperm
ACGGCCATCAGAAATG	-4.1309	0.259304	Sperm	Sperm
ACGGCCATCCATGAAC	1.28437	5.53176	Elong. S'tidis S1	Elong. S'tidis S2
ACGGCCATCGCCCTTA	1.91992	-4.23299	Differentiated S'gonia	Late primary S'cyte
ACGGCCATCTGATTCT	-3.06092	-1.94086	SRT	Sperm
ACGGGCTGTATCAGTC	-1.56858	-2.03594	Sperm	Sperm
ACGGGCTTCTTAGCCC	-3.52773	-2.53062	SRT	SRT
ACGGGTCGTATCTGCA	1.20025	2.09399	Sperm	Sperm
ACGGGTCTCTTCTGGC	-0.549614	1.79229	Sperm	Sperm
ACGTCAAAGATCTGCT	-4.12747	0.911314	Sperm	Sperm
ACGTCAAGTAGGAGTC	5.68812	0.371153	Elong. S'tidis S1	Round S'tidis
ACGTCAATCTCGTATT	-2.60697	0.861667	Sperm	Sperm
ACGTCAATCTTTAGGG	5.54433	0.40291	Round S'tidis	Elong. S'tidis S1
ACTATCTGTCTCCCTA	-1.57868	2.06198	Sperm	Sperm
ACTATCTGTTATCCGA	0.652986	0.872208	Sperm	Sperm
ACTATCTTCGGATGGA	-1.93458	0.872281	Sperm	Sperm
ACTGAACCATATGCTG	5.11696	-3.47968	Primary S'cytes	Round S'tidis
ACTGAGTAGCCCAACC	-3.79539	-0.897523	Sperm	Sperm
ACTGAGTCAAGACGTG	-6.42942	-7.58605	LEY	LEY
ACTGATGAGAAGGCCT	-0.768053	-2.50193	Round S'tidis	Sperm
ACTGATGCATCTATGG	-3.4655	-2.39646	SRT	SRT
ACTGATGGTGCAACGA	3.97288	-2.0955	Differentiated S'gonia	Early primary S'cytes
ACTGATGTCCTAGTGA	5.44714	1.08622	Elong. S'tidis S1	Elong. S'tidis S1
ACTGATGTCGGCTACG	-1.06742	2.00429	Sperm	Sperm
ACTGATGTCTGTCAAG	4.28471	3.60983	Elong. S'tidis S1	Elong. S'tidis S1
ACTGCTCCAAGGTTCT	-2.45039	4.38595	Elong. S'tidis S2	Sperm
ACTGCTCTCTTTACGT	1.0351	2.13461	Sperm	Sperm
ACTGTCCCAAGGACTG	1.96638	-4.48313	Differentiated S'gonia	Late primary S'cyte
ACTGTCCCACTGAAGG	-0.981048	1.60885	Sperm	Sperm
ACTGTCCTCGACCAGC	-0.680545	-0.542252	Sperm	Sperm
ACTGTCCTCTTATCTG	-1.49049	0.48541	Sperm	Sperm
ACTTACTCACCGAAAG	0.376187	-0.194289	Sperm	Sperm
ACTTACTCAGTCAGAG	3.26815	-2.71555	Differentiated S'gonia	Early primary S'cytes
ACTTACTTCTCCGGTT	-0.965916	4.82037	Elong. S'tidis S2	Elong. S'tidis S2
ACTTGTTGTGAAAGAG	-2.57781	1.16943	Sperm	Sperm
ACTTTCACATGCAATC	1.84037	-3.16308	Differentiated S'gonia	Late primary S'cyte
ACTTTCAGTCGAACAG	2.12113	3.52066	Sperm	Elong. S'tidis S2
ACTTTCATCCGTAGGC	-6.25886	-6.83071	LEY	LEY
AGAATAGAGAGCAATT	-6.85167	-7.78048	LEY	LEY
AGAATAGAGTCCTCCT	-2.52859	-1.31395	SRT	Sperm
AGAATAGCACTGTCGG	2.57088	-1.08471	Differentiated S'gonia	SSCs
AGAATAGTCTGCGACG	5.66663	-2.08628	Primary S'cytes	Round S'tidis
AGACGTTCAAAGGTGC	-5.11529	1.14011	Sperm	Sperm
AGACGTTTCCACGACG	2.8474	1.37894	Sperm	Elong. S'tidis S1
AGAGCGACAGGAACGT	4.94988	3.15172	Elong. S'tidis S1	Elong. S'tidis S1
AGAGCGAGTAAACACA	-0.105639	-3.13175	Round S'tidis	Round S'tidis
AGAGCGATCCAGATCA	-6.47559	-7.2873	LEY	LEY
AGAGCGATCGCATGGC	1.08929	5.01084	Elong. S'tidis S2	Elong. S'tidis S2
AGAGCGATCTTCAACT	5.32561	-2.80877	Primary S'cytes	Round S'tidis
AGAGCTTCATGAACCT	1.94428	-4.74412	Differentiated S'gonia	Late primary S'cyte
AGAGCTTGTAAATGAC	2.44195	3.18833	Sperm	Elong. S'tidis S2
AGAGCTTGTGTGACCC	0.0839914	-0.629198	Sperm	Sperm
AGAGCTTGTTCGGCAC	-0.891795	-2.8847	Round S'tidis	Sperm
AGAGCTTTCAGAGGTG	0.424601	0.0532959	Sperm	Sperm
AGAGTGGAGTGATCGG	-0.157747	-3.46089	Round S'tidis	Round S'tidis
AGATCTGAGTCCGGTC	2.84495	3.0978	Sperm	Elong. S'tidis S1
AGATCTGGTTATCCGA	-2.88806	4.17904	Elong. S'tidis S2	Sperm
AGATTGCCAACACCCG	-0.730431	-2.73637	Round S'tidis	Round S'tidis
AGATTGCGTCCGTGAC	-0.32456	-1.68407	Round S'tidis	Sperm
AGATTGCTCAAAGACA	-5.27091	0.702077	Sperm	Sperm
AGCAGCCAGATGAGAG	0.380111	0.110293	Sperm	Sperm
AGCAGCCTCCCATTAT	1.93711	-3.67133	Differentiated S'gonia	Late primary S'cyte
AGCATACAGCCTCGTG	-4.33969	0.244617	Sperm	Sperm
AGCATACAGCGTTCCG	2.29344	-0.501147	Sperm	Differentiated S'gonia
AGCATACAGGCATTGG	2.85024	1.55773	Sperm	Elong. S'tidis S1
AGCATACAGTGGGATC	5.44775	2.55108	Elong. S'tidis S1	Elong. S'tidis S1
AGCATACCAACTTGAC	-2.44842	-1.07839	SRT	Sperm
AGCCTAAAGGTGACCA	5.78639	0.178038	Elong. S'tidis S1	Round S'tidis
AGCCTAACAGATCTGT	3.38353	-1.05557	Differentiated S'gonia	Differentiated S'gonia
AGCGGTCCATGCTGGC	1.63796	1.75661	Sperm	Sperm
AGCGGTCGTTGCTCCT	-1.54961	-2.69038	Round S'tidis	Sperm
AGCGTATGTACCGTTA	4.88973	3.07955	Elong. S'tidis S1	Elong. S'tidis S1
AGCGTATGTTACAGAA	-2.79749	0.413039	Sperm	Sperm
AGCGTCGAGACCTTTG	-1.77614	4.10456	Elong. S'tidis S2	Sperm
AGCGTCGCACCACGTG	-0.158447	-2.64301	Round S'tidis	Round S'tidis
AGCGTCGTCAACACTG	5.08405	-3.43286	Primary S'cytes	Round S'tidis
AGCTCCTGTGCAGACA	-3.1677	-1.08969	SRT	Sperm
AGCTCCTGTGGTCTCG	3.00921	-6.78468	Primary S'cytes	Late primary S'cyte
AGCTCCTTCTTGCCGT	1.76792	-3.13118	Differentiated S'gonia	Late primary S'cyte
AGCTCTCCAAGAGGCT	-6.35613	-7.37287	LEY	LEY
AGCTCTCCACGGATAG	1.27542	0.401143	Sperm	Round S'tidis
AGCTCTCTCAAACAAG	-1.02671	-0.508519	Sperm	Sperm
AGCTCTCTCAACTCTT	-1.94998	4.32705	Elong. S'tidis S2	Sperm
AGCTCTCTCGAGAACG	2.08476	-4.29448	Differentiated S'gonia	Late primary S'cyte
AGCTTGAAGCCACGTC	3.20189	2.18028	Sperm	Elong. S'tidis S1
AGCTTGACACATTTCT	1.17077	2.76296	Sperm	Sperm
AGCTTGAGTAACGACG	1.78954	3.71223	Sperm	Elong. S'tidis S2
AGCTTGAGTCAAAGCG	2.89486	1.61986	Sperm	Elong. S'tidis S1
AGCTTGAGTGTGACGA	5.65867	0.764519	Elong. S'tidis S1	Elong. S'tidis S1
AGCTTGATCGAATCCA	0.256984	-2.80299	Round S'tidis	Round S'tidis
AGCTTGATCTACTCAT	0.831208	0.332123	Sperm	Sperm
AGGCCACCACCTCGGA	-4.31917	-0.0762049	Sperm	Sperm
AGGCCACGTAGCAAAT	-3.06575	2.69187	Sperm	Sperm
AGGCCGTGTATGGTTC	0.629849	0.264219	Sperm	Sperm
AGGCCGTTCGGAATCT	3.11734	-6.22264	Primary S'cytes	Round S'tidis
AGGGAGTCAGACAGGT	1.75016	-3.89386	Differentiated S'gonia	Late primary S'cyte
AGGGAGTGTACCGAGA	-0.739308	-2.3134	Round S'tidis	Round S'tidis
AGGGAGTGTAGCGCTC	2.93512	-2.89748	Differentiated S'gonia	Early primary S'cytes
AGGGAGTGTTCCATGA	5.23633	2.84005	Elong. S'tidis S1	Elong. S'tidis S1
AGGGATGCATCAGTCA	2.79629	-6.59795	Primary S'cytes	Late primary S'cyte
AGGGATGGTCGGCATC	-4.42804	0.608992	Sperm	Sperm
AGGTCATGTGCGATAG	5.51637	1.30675	Elong. S'tidis S1	Elong. S'tidis S1
AGGTCATTCGTTTAGG	0.959952	0.853984	Sperm	Sperm
AGGTCCGAGTTCGCAT	4.834	-4.74494	Primary S'cytes	Round S'tidis
AGGTCCGCAGGAACGT	-6.23394	-7.43446	LEY	LEY
AGGTCCGGTAATTGGA	-0.403378	2.87615	Sperm	Elong. S'tidis S2
AGTAGTCCAGCGAACA	-2.1447	1.55085	Sperm	Sperm
AGTAGTCGTCCTGCTT	5.40871	1.26508	Elong. S'tidis S1	Elong. S'tidis S1
AGTAGTCGTCGTCTTC	-0.513338	-0.0311416	Sperm	Sperm
AGTAGTCGTCTTTCAT	-0.249019	1.75535	Sperm	Sperm
AGTAGTCTCGTTTGCC	-0.873985	-2.79694	Round S'tidis	Sperm
AGTCTTTCAAGTCTAC	3.19201	-0.778957	Differentiated S'gonia	Differentiated S'gonia
AGTCTTTGTAAGAGGA	-0.420092	1.86842	Sperm	Sperm
AGTGAGGGTAAGGATT	-0.357723	-3.48579	Round S'tidis	Round S'tidis
AGTGGGAGTATCTGCA	-3.51088	2.40897	Sperm	Sperm
AGTGGGAGTCCTAGCG	-2.8705	3.97185	Elong. S'tidis S2	Sperm
AGTGTCACAGCTGGCT	5.06184	-2.33261	Round S'tidis	Early primary S'cytes
AGTGTCACAGTATCTG	-1.96254	4.46001	Elong. S'tidis S2	Elong. S'tidis S2
AGTGTCAGTCGAATCT	-3.09272	2.59041	Sperm	Sperm
AGTGTCAGTTCCGTCT	-3.40563	-2.35372	SRT	SRT
AGTGTCATCACATAGC	3.31881	-6.57792	Primary S'cytes	Round S'tidis
AGTTGGTCATATGCTG	2.983	-1.19371	Differentiated S'gonia	SSCs
AGTTGGTCATGGAATA	-2.08237	0.843425	Sperm	Sperm
ATAACGCCATTCCTGC	-0.952974	2.49511	Sperm	Sperm
ATAAGAGGTACCGTAT	-3.33308	-2.2926	SRT	SRT
ATAGACCAGACGCACA	-0.241451	-1.63533	Round S'tidis	Round S'tidis
ATAGACCCACGAAACG	-3.16222	-2.47202	Sperm	Sperm
ATCACGAAGACTACAA	-3.39611	-2.54897	SRT	SRT
ATCACGAAGGGTTTCT	-0.69161	2.39412	Sperm	Sperm
ATCACGAGTGTATGGG	-2.35522	-1.55957	SRT	Sperm
ATCACGATCACCACCT	-3.53865	1.72418	Sperm	Sperm
ATCACGATCGGTTAAC	-3.93045	2.15592	Sperm	Sperm
ATCACGATCTTATCTG	2.53163	5.28044	Elong. S'tidis S1	Elong. S'tidis S1
ATCATCTCACCACGTG	-3.26297	2.15837	Sperm	Sperm
ATCATCTCACTCAGGC	-2.57578	0.206293	Sperm	Sperm
ATCATCTCAGTGGGAT	2.60821	2.79393	Sperm	Elong. S'tidis S1
ATCATCTGTATCAGTC	-2.00668	-1.3716	SRT	SRT
ATCATGGTCCACGTGG	-3.62236	-1.85516	SRT	Sperm
ATCATGGTCTTTACGT	2.43962	-6.60546	Primary S'cytes	Late primary S'cyte
ATCCACCGTCTCGTTC	-3.02412	-1.78795	SRT	Sperm
ATCCACCGTTGTCGCG	-3.3709	2.37131	Sperm	Sperm
ATCCGAAAGGACCACA	1.34306	5.33356	Elong. S'tidis S1	Elong. S'tidis S2
ATCGAGTAGTAAGTAC	0.865372	3.15462	Sperm	Elong. S'tidis S2
ATCGAGTCAGTGACAG	1.52284	2.3029	Sperm	Elong. S'tidis S2
ATCGAGTCATCTGGTA	-0.160523	-3.6385	Primary S'cytes	Round S'tidis
ATCGAGTTCGCCAGCA	-0.278578	0.754164	Sperm	Sperm
ATCTACTTCGCGTAGC	4.90801	-4.3522	Primary S'cytes	Round S'tidis
ATCTGCCAGAAGGCCT	2.99662	1.69881	Sperm	Elong. S'tidis S1
ATCTGCCAGGGCACTA	-2.48507	2.28919	Sperm	Sperm
ATCTGCCCAAGTCATC	2.29312	-2.56102	Differentiated S'gonia	Early primary S'cytes
ATCTGCCGTTGTCGCG	1.72841	-1.17236	Sperm	Early primary S'cytes
ATGAGGGAGCATGGCA	-4.63447	0.451646	Sperm	Sperm
ATGAGGGCAGACAAAT	1.39729	0.485544	Sperm	Sperm
ATGAGGGCATGCAACT	2.656	-6.80797	Primary S'cytes	Late primary S'cyte
ATGAGGGGTAGTACCT	4.23696	3.15884	Sperm	Early primary S'cytes
ATGAGGGGTTCTGTTT	5.2843	2.02017	Elong. S'tidis S1	Elong. S'tidis S1
ATGCGATAGATGTGTA	3.14879	1.62392	Sperm	Elong. S'tidis S1
ATGCGATAGGGTTCCC	-0.835852	-0.694965	Sperm	Sperm
ATGGGAGCACAACGCC	0.424926	2.93164	Sperm	Sperm
ATGGGAGCAGCCAGAA	-0.188452	4.84892	Elong. S'tidis S2	Elong. S'tidis S2
ATGGGAGGTTAAAGAC	-0.0431806	-1.09756	Round S'tidis	Sperm
ATGTGTGAGTAACCCT	5.32892	2.62783	Elong. S'tidis S1	Elong. S'tidis S1
ATGTGTGCAATAGAGT	-6.40147	-7.57937	LEY	LEY
ATGTGTGCAGCTCCGA	-1.91301	1.49519	Sperm	Sperm
ATGTGTGCATTCTTAC	-3.40197	0.821905	Sperm	Sperm
ATTACTCCAGTATGCT	1.86135	-5.74405	Primary S'cytes	Late primary S'cyte
ATTACTCGTCCAAGTT	3.34955	4.71865	Elong. S'tidis S1	Elong. S'tidis S1
ATTACTCTCTGGAGCC	-1.78537	4.25883	Elong. S'tidis S2	Sperm
ATTATCCAGGTAGCTG	3.01734	2.43407	Sperm	Sperm
ATTATCCGTTAAGGGC	0.430323	1.47662	Sperm	Sperm
ATTGGACGTTGATTGC	-4.07408	0.859323	Sperm	Sperm
ATTGGTGAGCTAAACA	-6.11431	-2.23576	MCR	MCR
ATTGGTGGTAAGTGTA	-0.803694	-0.722513	SRT	Sperm
ATTGGTGGTTAAAGTG	5.687	0.81694	Elong. S'tidis S1	Elong. S'tidis S1
ATTGGTGTCGCAAGCC	-0.246901	2.4068	Sperm	Sperm
ATTTCTGAGAATCTCC	-3.38243	3.19726	Sperm	Sperm
ATTTCTGGTCTAGAGG	3.51318	1.94555	Sperm	Elong. S'tidis S2
ATTTCTGTCTAACTGG	-0.248602	-0.907941	Round S'tidis	Round S'tidis
CAACCAAAGTGGTAAT	-0.297787	4.61865	Elong. S'tidis S2	Elong. S'tidis S2
CAACCAACACCTTGTC	3.03031	3.14892	Sperm	Elong. S'tidis S1
CAACCAACATGAAGTA	-2.41189	0.500408	Sperm	Sperm
CAACCAATCCAGTAGT	-1.42145	0.787276	Sperm	Sperm
CAACCAATCTGTCTCG	-3.84125	2.8461	Sperm	Sperm
CAACCTCAGCGTGAAC	-5.0983	1.1275	Sperm	Sperm
CAACCTCGTAACGTTC	-3.23511	0.239319	Sperm	Sperm
CAACTAGAGGCCCTCA	-2.50705	-1.59678	SRT	Sperm
CAACTAGTCAGCTGGC	-0.972699	1.32094	Sperm	Sperm
CAACTAGTCCGGGTGT	-2.22144	4.26249	Elong. S'tidis S2	Sperm
CAACTAGTCTCGCTTG	0.0617506	-3.12777	Round S'tidis	Round S'tidis
CAACTAGTCTTGGGTA	-3.26484	-1.45426	SRT	Sperm
CAAGATCAGTTGTAGA	-0.0918667	-0.26177	Sperm	Sperm
CAAGATCGTCGCCATG	2.49308	-2.44612	Differentiated S'gonia	Early primary S'cytes
CAAGATCTCACCATAG	5.60427	-2.12941	Primary S'cytes	Round S'tidis
CAAGATCTCCATGAAC	-4.64898	2.15222	Sperm	Sperm
CAAGGCCAGTGTTTGC	-0.491272	-0.47394	Sperm	Sperm
CAAGGCCCACTGCCAG	3.15577	0.936463	Sperm	Round S'tidis
CAAGGCCGTCCGTCAG	0.676023	2.50503	Sperm	Sperm
CAAGGCCTCACTTCAT	1.37722	1.40458	Sperm	Sperm
CAAGGCCTCTACTTAC	5.39237	-2.13788	Primary S'cytes	Round S'tidis
CAAGTTGCAGTATAAG	-3.35253	0.555154	Sperm	Sperm
CAAGTTGGTCGCTTTC	2.77991	-2.18595	Differentiated S'gonia	Early primary S'cytes
CAAGTTGGTGTAACGG	-0.359895	-1.46482	Round S'tidis	Sperm
CAAGTTGTCTAACTCT	-1.05135	4.93329	Elong. S'tidis S2	Elong. S'tidis S2
CACAAACAGCGTGAGT	-1.04989	-2.62751	Round S'tidis	Round S'tidis
CACAAACAGGCAGTCA	3.26476	4.80049	Elong. S'tidis S1	Elong. S'tidis S1
CACAAACCAGTGGAGT	-3.80116	0.727957	Sperm	Sperm
CACAAACGTGCCTGTG	1.10756	0.425877	Sperm	Sperm
CACAAACTCAAGCCTA	1.99907	-3.37117	Differentiated S'gonia	Late primary S'cyte
CACAAACTCACTTATC	2.17968	-1.07116	Differentiated S'gonia	Sperm
CACAAACTCTCTGAGA	5.09138	-3.58983	Round S'tidis	Differentiated S'gonia
CACACAACACTGTTAG	1.06792	0.0544845	Sperm	Sperm
CACACAATCTCCTATA	-1.8327	-0.544782	SRT	Sperm
CACACAATCTGTCTCG	1.79241	1.63585	Sperm	Sperm
CACACCTAGACTAGAT	1.60911	2.12908	Sperm	Elong. S'tidis S2
CACACCTCATCGGACC	-3.8189	-1.55026	SRT	Sperm
CACACCTGTCAAGCGA	0.878278	3.58776	Sperm	Elong. S'tidis S2
CACACCTTCGCAGGCT	-4.428	0.0606923	Sperm	Sperm
CACACCTTCGGTGTTA	3.38594	2.32703	Sperm	Elong. S'tidis S1
CACACTCCATGAACCT	-1.15711	5.04113	Elong. S'tidis S2	Elong. S'tidis S2
CACACTCGTATATGAG	-2.12743	4.22938	Elong. S'tidis S2	Sperm
CACACTCTCGTACCGG	-1.08061	-0.829601	SRT	Sperm
CACAGGCAGTCTCGGC	3.33296	-1.22201	Differentiated S'gonia	SSCs
CACAGGCAGTGACATA	-1.39026	2.56451	Sperm	Sperm
CACAGGCAGTTCGCGC	-2.96251	3.65418	Elong. S'tidis S2	Sperm
CACAGGCGTTAGTGGG	1.03021	0.509953	Sperm	Sperm
CACAGGCGTTCACGGC	-0.236224	0.274396	Sperm	Sperm
CACAGTAAGGTAAACT	-4.38164	1.55749	Sperm	Sperm
CACAGTAGTAGCCTCG	-4.91607	1.44456	Sperm	Sperm
CACAGTAGTCGGCATC	-2.32342	0.966113	Sperm	Sperm
CACAGTATCGAACTGT	-0.857613	5.03131	Elong. S'tidis S2	Elong. S'tidis S2
CACATAGTCAGTGTTG	0.163363	-0.362366	Sperm	Sperm
CACATTTCAGCGATCC	2.88971	-0.968246	Differentiated S'gonia	Differentiated S'gonia
CACCACTAGCGATTCT	-0.276685	0.77836	Sperm	Sperm
CACCACTCAGCGTAAG	2.95546	-6.82691	Primary S'cytes	Late primary S'cyte
CACCAGGAGGTGCAAC	4.95461	1.30612	Sperm	Sperm
CACCAGGAGTGGACGT	0.548836	5.297	Elong. S'tidis S2	Elong. S'tidis S2
CACCAGGTCAGTCAGT	5.78055	-1.11739	Primary S'cytes	Round S'tidis
CACCTTGAGCACCGCT	-1.06124	0.638667	Sperm	Sperm
CACCTTGCACTTACGA	1.82158	-2.25816	Differentiated S'gonia	Late primary S'cyte
CACCTTGCATGCTAGT	5.50974	1.13573	Elong. S'tidis S1	Elong. S'tidis S1
CACTCCACATTGGGCC	0.247784	-0.932652	Sperm	Sperm
CACTCCAGTTCGCGAC	-0.591076	0.479492	Sperm	Sperm
CAGAATCAGTGAACAT	-3.1957	0.524327	Sperm	Sperm
CAGAATCCATCGACGC	-0.679844	2.34148	Sperm	Sperm
CAGAATCTCGGCTTGG	-1.68854	2.21328	Sperm	Sperm
CAGAATCTCGGTCCGA	1.75847	-3.81128	Differentiated S'gonia	Late primary S'cyte
CAGAATCTCGTTTAGG	-2.71384	1.22133	Sperm	Sperm
CAGAGAGAGGCCCGTT	-6.88284	-7.75436	LEY	LEY
CAGAGAGCACTCTGTC	1.06345	5.18794	Elong. S'tidis S1	Elong. S'tidis S2
CAGAGAGTCCAGGGCT	-1.56945	1.37492	Sperm	Sperm
CAGATCAAGAACAACT	5.52975	2.03378	Elong. S'tidis S1	Elong. S'tidis S1
CAGATCACACAGCCCA	5.70101	-1.4596	Primary S'cytes	Round S'tidis
CAGATCATCCAACCAA	-0.415739	0.303168	Sperm	Sperm
CAGCAGCCAGCTGGCT	3.01723	2.07263	Sperm	Sperm
CAGCAGCCAGTTCCCT	-1.63029	4.66605	Elong. S'tidis S2	Elong. S'tidis S2
CAGCAGCTCTTGTACT	-1.05137	2.28556	Sperm	Sperm
CAGCATAAGTAGTGCG	-2.11015	4.69546	Elong. S'tidis S2	Sperm
CAGCATACAAGCGTAG	-3.80583	2.30403	Sperm	Sperm
CAGCATAGTATTCTCT	5.33413	2.55715	Elong. S'tidis S1	Elong. S'tidis S1
CAGCATATCGATAGAA	-1.80178	0.787741	Sperm	Sperm
CAGCCGAAGCTGTCTA	-1.19744	-0.833866	SRT	Sperm
CAGCCGAAGTGGGTTG	0.701072	3.30953	Sperm	Sperm
CAGCCGACAAGGCTCC	-1.39725	4.94735	Elong. S'tidis S2	Elong. S'tidis S2
CAGCCGAGTGGTTTCA	1.59442	5.45732	Elong. S'tidis S1	Elong. S'tidis S2
CAGCCGATCAATACCG	1.95426	-5.6606	Primary S'cytes	Late primary S'cyte
CAGCCGATCCACTGGG	-4.14432	-0.52123	Sperm	Sperm
CAGCCGATCTAACTTC	2.67419	3.20693	Sperm	Elong. S'tidis S2
CAGCCGATCTCGAGTA	5.19219	2.89349	Elong. S'tidis S1	Elong. S'tidis S1
CAGCGACTCACAATGC	2.23244	3.16703	Sperm	Elong. S'tidis S2
CAGCGACTCACTGGGC	5.91509	-1.79359	Primary S'cytes	Round S'tidis
CAGCTAAAGACTTGAA	3.1102	-2.86443	Differentiated S'gonia	Early primary S'cytes
CAGCTGGCACTATCTT	4.97625	-3.87806	Primary S'cytes	Round S'tidis
CAGCTGGCAGCCTTTC	5.60998	-1.64811	Primary S'cytes	Round S'tidis
CAGCTGGGTATTCGTG	-1.69501	0.983683	Sperm	Sperm
CAGGTGCAGGCGCTCT	4.28294	-5.94315	Primary S'cytes	Round S'tidis
CAGGTGCAGTCGTACT	-3.77037	-1.5183	Sperm	Sperm
CAGGTGCTCCTTTACA	-1.51404	2.11959	Sperm	Sperm
CAGTAACGTCACTTCC	0.223091	3.73541	Sperm	Elong. S'tidis S2
CAGTAACTCTAACTTC	-4.56958	0.612536	Sperm	Sperm
CAGTCCTAGCAGATCG	0.0235629	1.84275	Sperm	Sperm
CAGTCCTCACTATCTT	-0.845787	2.82132	Sperm	Sperm
CAGTCCTGTACCGAGA	0.207056	1.72969	Sperm	Sperm
CAGTCCTTCAGCCTAA	1.80129	-3.99278	Differentiated S'gonia	Late primary S'cyte
CAGTCCTTCCGAGCCA	1.39476	4.15852	Sperm	Elong. S'tidis S2
CATATGGGTTTGGCGC	-0.258405	-0.161362	Sperm	Sperm
CATATTCCAATTGCTG	4.77736	3.34309	Elong. S'tidis S1	Elong. S'tidis S1
CATATTCTCACTTACT	-3.67896	-1.22018	Sperm	Sperm
CATATTCTCAGGATCT	-1.51159	4.64202	Elong. S'tidis S2	Elong. S'tidis S2
CATCAAGAGCAGACTG	-0.0422937	1.59126	Sperm	Sperm
CATCAAGGTGTGCCTG	-3.43264	-1.82717	SRT	Sperm
CATCAAGTCGAGAGCA	1.54324	-3.10942	Differentiated S'gonia	Late primary S'cyte
CATCAGACAACTTGAC	-0.854567	2.44947	Sperm	Sperm
CATCAGACAGCAGTTT	2.48784	3.08633	Sperm	Elong. S'tidis S2
CATCAGAGTGCACTTA	3.20259	2.72304	Sperm	Elong. S'tidis S1
CATCAGATCCAAATGC	2.63787	-2.52921	Differentiated S'gonia	Early primary S'cytes
CATCCACAGAGGGATA	-1.69389	3.59494	Elong. S'tidis S2	Sperm
CATCCACAGCCCTAAT	-6.07708	-6.98442	LEY	LEY
CATCCACTCGGAGGTA	4.7416	-5.05752	Primary S'cytes	Round S'tidis
CATCGAATCAAACCAC	-5.65167	-1.97375	MCR	Sperm
CATCGGGGTCTGCGGT	-1.70928	-2.84549	Round S'tidis	Sperm
CATCGGGGTGTTTGTG	0.513271	-0.497981	Sperm	Sperm
CATGACAAGCGATTCT	-4.14916	-0.20056	Sperm	Sperm
CATGACACATACAGCT	4.40042	-5.82724	Primary S'cytes	Round S'tidis
CATGCCTCATTTCAGG	-2.95095	1.71216	Sperm	Sperm
CATGCCTTCATGTGGT	-3.56689	-1.73285	SRT	Sperm
CATGGCGGTATAGGGC	-2.53027	1.38601	Sperm	Sperm
CATGGCGTCGGAAACG	-2.60555	-1.70047	SRT	Sperm
CATTATCAGCGACGTA	-5.97645	-2.306	MCR	MCR
CATTATCAGGGTCGAT	-2.84658	2.30164	Sperm	Sperm
CATTATCAGTTGTAGA	-4.68613	1.24266	Sperm	Sperm
CATTATCCAGATCGGA	0.0541001	0.643754	Sperm	Sperm
CATTATCCAGTATAAG	-0.520895	2.88268	Sperm	Sperm
CATTATCGTAAGTTCC	4.98253	-3.34085	Primary S'cytes	Round S'tidis
CATTATCGTATGAATG	0.814371	5.42903	Elong. S'tidis S1	Elong. S'tidis S2
CATTATCGTCAAACTC	-0.374337	0.394755	Sperm	Sperm
CATTATCTCTCCTATA	2.7331	2.82746	Sperm	Elong. S'tidis S1
CATTCGCAGACGACGT	-4.89171	0.586539	Sperm	Sperm
CATTCGCCAATCAGAA	5.14524	1.81625	Elong. S'tidis S1	Elong. S'tidis S1
CATTCGCCAGTGAGTG	2.99619	1.93387	Sperm	Elong. S'tidis S1
CATTCGCGTAAGAGAG	-5.93694	-2.16517	MCR	LEY
CATTCGCGTCTAGGTT	-2.86969	1.65138	Sperm	Sperm
CATTCGCGTGTGCGTC	2.75098	5.09215	Elong. S'tidis S1	Elong. S'tidis S1
CATTCGCTCCAGGGCT	0.889989	2.59182	Sperm	Sperm
CCAATCCAGTACCGGA	-4.60767	0.515217	Sperm	Sperm
CCAATCCGTCTCTCGT	1.63022	3.90245	Sperm	Elong. S'tidis S2
CCACCTAAGAAACGCC	5.7362	0.916042	Elong. S'tidis S1	Elong. S'tidis S1
CCACCTAAGTCATGCT	1.96428	-3.61131	Differentiated S'gonia	Late primary S'cyte
CCACCTAAGTCGATAA	4.55099	3.51204	Elong. S'tidis S1	Elong. S'tidis S1
CCACCTATCCCAAGAT	-0.973569	1.01358	Sperm	Sperm
CCACGGAAGATAGCAT	1.82651	-5.67358	Primary S'cytes	Late primary S'cyte
CCACGGAGTCAATGTC	-0.623584	1.7032	Sperm	Sperm
CCACTACCACATAACC	-0.290075	0.30111	Sperm	Sperm
CCACTACCAGGGATTG	5.42288	2.41008	Elong. S'tidis S1	Elong. S'tidis S1
CCACTACTCGCGCCAA	-3.61787	1.9196	Sperm	Sperm
CCAGCGAAGCCCAGCT	2.58747	-2.71262	Differentiated S'gonia	Early primary S'cytes
CCAGCGAGTCACTGGC	1.53726	4.04887	Sperm	Elong. S'tidis S2
CCAGCGAGTGTCTGAT	-4.06966	0.584389	Sperm	Sperm
CCATGTCAGGATGCGT	-0.655388	0.851948	Sperm	Sperm
CCATGTCCATGAAGTA	-3.06459	-1.44807	SRT	Sperm
CCATGTCTCGAGAGCA	0.561558	-0.284183	Sperm	Sperm
CCATTCGCACAGCGTC	4.94669	-4.16329	Primary S'cytes	Round S'tidis
CCATTCGTCAGATAAG	4.92761	-4.1606	Primary S'cytes	Round S'tidis
CCCAATCCATCGACGC	-2.41344	2.91229	Sperm	Sperm
CCCAATCTCGGAAATA	2.56852	3.06318	Sperm	Elong. S'tidis S2
CCCAGTTGTCCGTTAA	4.74633	3.42581	Elong. S'tidis S1	Elong. S'tidis S1
CCCATACAGCGGCTTC	-2.50277	4.12765	Elong. S'tidis S2	Sperm
CCCATACCAGAAGCAC	-1.36278	-2.34354	Round S'tidis	Sperm
CCCATACTCGTCGTTC	5.49012	-1.9293	Primary S'cytes	Round S'tidis
CCCTCCTAGTTACCCA	-3.31859	-1.79892	SRT	Sperm
CCGGGATCACCCATTC	-0.446034	-3.46205	Round S'tidis	Sperm
CCGGGATCACTCTGTC	-4.47362	0.28394	Sperm	Sperm
CCGGTAGAGTGTCCAT	-2.84384	0.750883	Sperm	Sperm
CCGGTAGGTCGGATCC	2.68891	-6.63105	Primary S'cytes	Late primary S'cyte
CCGTACTCAAAGTGCG	1.91813	-5.94395	Primary S'cytes	Late primary S'cyte
CCGTACTCACCAGATT	-0.325528	0.702574	Sperm	Sperm
CCGTACTGTCAATGTC	1.93821	-3.2667	Differentiated S'gonia	Late primary S'cyte
CCGTACTTCAAGGTAA	-0.310947	-1.78246	Round S'tidis	Sperm
CCGTGGAAGGTAGCCA	1.71955	3.1664	Sperm	Elong. S'tidis S2
CCGTGGACACCGAATT	-2.06397	4.79106	Elong. S'tidis S2	Elong. S'tidis S2
CCGTGGAGTATCTGCA	5.1212	2.9138	Elong. S'tidis S1	Elong. S'tidis S1
CCGTGGAGTGAGCGAT	2.94871	-6.61958	Primary S'cytes	Late primary S'cyte
CCGTGGAGTTAGAACA	2.99203	4.85149	Elong. S'tidis S2	Elong. S'tidis S2
CCTAAAGCAAAGCGGT	3.15688	1.73486	Sperm	Elong. S'tidis S1
CCTAAAGCACAGAGGT	-6.26891	-7.34687	LEY	LEY
CCTAAAGTCAGCCTAA	3.23703	-2.08229	Differentiated S'gonia	Early primary S'cytes
CCTACACAGCCCAACC	2.56248	-0.593421	Differentiated S'gonia	Early primary S'cytes
CCTACACTCCCTTGCA	5.67953	-1.50083	Primary S'cytes	Round S'tidis
CCTACACTCTTGAGAC	0.780728	2.53714	Sperm	Sperm
CCTACCACAAGCTGTT	1.72389	3.54695	Sperm	Elong. S'tidis S2
CCTAGCTAGGCCCGTT	3.18663	-2.6695	Differentiated S'gonia	Early primary S'cytes
CCTAGCTCACTAGTAC	2.16708	-6.29806	Primary S'cytes	Late primary S'cyte
CCTAGCTGTACCAGTT	-4.31252	2.19373	Sperm	Sperm
CCTAGCTGTAGAGTGC	-0.175833	-2.37449	Round S'tidis	Round S'tidis
CCTAGCTGTGTTTGTG	-2.42878	4.4106	Elong. S'tidis S2	Sperm
CCTAGCTTCCTGCAGG	-2.8499	0.304438	Sperm	Sperm
CCTATTACAATGAATG	-4.37	2.51204	Sperm	Sperm
CCTATTACACCTATCC	2.98222	-2.73398	Differentiated S'gonia	Early primary S'cytes
CCTATTACAGATTGCT	1.72469	-4.07291	Differentiated S'gonia	Sperm
CCTATTACATGCCTTC	-0.150153	5.15401	Elong. S'tidis S2	Elong. S'tidis S2
CCTCAGTAGACACGAC	4.63693	-5.2742	Primary S'cytes	Round S'tidis
CCTCAGTAGCAGATCG	-0.665276	4.26002	Elong. S'tidis S2	Elong. S'tidis S2
CCTCAGTGTTAAGATG	1.89792	-5.30067	Primary S'cytes	Late primary S'cyte
CCTCTGAAGGCATGTG	2.07173	-6.2069	Primary S'cytes	Late primary S'cyte
CCTTACGCAGGATCGA	-3.51934	-2.55075	SRT	SRT
CCTTCCCGTCTCGTTC	-0.0362218	-3.55388	Primary S'cytes	Round S'tidis
CCTTCCCTCCCGACTT	5.45404	1.1102	Sperm	Elong. S'tidis S1
CCTTCGATCAGCAACT	-4.32871	1.11189	Sperm	Sperm
CCTTTCTCACGGCCAT	-3.35958	-1.14294	SRT	Sperm
CCTTTCTGTACCGCTG	-0.408701	-1.75027	Round S'tidis	Sperm
CCTTTCTGTCGCATCG	-2.87681	0.435989	Sperm	Sperm
CCTTTCTTCTAACGGT	-3.18731	1.05199	Sperm	Sperm
CCTTTCTTCTTGCATT	-0.919862	-0.495681	SRT	Sperm
CGACCTTGTAGGGTAC	4.30066	-5.93824	Primary S'cytes	Round S'tidis
CGACCTTTCACGATGT	-2.38258	-0.568115	SRT	Sperm
CGACTTCCACCAACCG	2.63568	3.25575	Sperm	Elong. S'tidis S1
CGACTTCCACCATGTA	-0.515204	-3.3304	Round S'tidis	Round S'tidis
CGACTTCTCATGCATG	3.4913	-0.941214	Differentiated S'gonia	Differentiated S'gonia
CGAGAAGAGCCGGTAA	-6.31901	-7.45555	LEY	LEY
CGAGAAGAGCGCCTCA	-1.77221	1.39355	Sperm	Sperm
CGAGAAGAGCTGATAA	0.37338	5.12592	Sperm	Elong. S'tidis S2
CGAGCACCAAGGCTCC	0.957626	5.2982	Elong. S'tidis S1	Elong. S'tidis S2
CGAGCACGTGGTCCGT	-3.73482	0.651934	Sperm	Sperm
CGAGCCACATTTGCCC	-0.993563	4.83542	Elong. S'tidis S2	Elong. S'tidis S2
CGATCGGAGCTCAACT	-6.37661	-7.37395	LEY	LEY
CGATCGGGTACCAGTT	2.04609	-0.937183	Differentiated S'gonia	Differentiated S'gonia
CGATGTAAGCTAACAA	-3.95222	0.362496	Sperm	Sperm
CGATGTAAGTGGGCTA	-1.32923	-0.789463	SRT	Sperm
CGATGTATCAGAGGTG	1.83403	5.43226	Elong. S'tidis S1	Elong. S'tidis S2
CGATGTATCCTTAATC	1.8645	5.33543	Elong. S'tidis S1	Elong. S'tidis S2
CGATTGAAGTGTACCT	2.21801	-6.37446	Primary S'cytes	Late primary S'cyte
CGATTGAAGTTGAGAT	5.14264	1.48562	Sperm	Elong. S'tidis S1
CGATTGACACACAGAG	-6.14852	-7.38258	LEY	LEY
CGATTGACAGACGCAA	-2.52343	0.562776	Sperm	Sperm
CGATTGAGTCCTCCAT	5.59791	1.39271	Elong. S'tidis S1	Elong. S'tidis S1
CGATTGATCAGTACGT	-2.15748	3.61765	Elong. S'tidis S2	Sperm
CGATTGATCTTGAGAC	-3.08377	2.80275	Sperm	Sperm
CGCCAAGAGAAACGCC	2.72854	-2.73616	Differentiated S'gonia	Early primary S'cytes
CGCCAAGGTGTTGGGA	-0.492186	-2.08317	Round S'tidis	Round S'tidis
CGCGGTAAGCTAAGAT	4.90038	-4.44628	Primary S'cytes	Round S'tidis
CGCGGTAGTCCGCTGA	-1.89625	1.2697	Sperm	Sperm
CGCGGTAGTCGGCTCA	-2.63502	1.69964	Sperm	Sperm
CGCGGTATCGGCGCTA	-0.32718	4.83617	Elong. S'tidis S2	Elong. S'tidis S2
CGCGTTTTCGCGTTTC	1.43223	2.5035	Sperm	Sperm
CGCTATCAGGATCGCA	-3.43762	-1.84103	SRT	Sperm
CGCTATCCAAAGAATC	1.49264	1.29059	Sperm	Sperm
CGCTATCGTTCGGCAC	-1.92592	1.30944	Sperm	Sperm
CGCTGGACAACTGGCC	4.44605	1.78005	Sperm	Elong. S'tidis S1
CGCTGGACAATGGACG	2.98634	-2.43519	Differentiated S'gonia	Early primary S'cytes
CGCTTCACACATGTGT	-0.0826308	-2.14671	Round S'tidis	Round S'tidis
CGCTTCACATAGACTC	-0.253122	2.5362	Sperm	Sperm
CGCTTCAGTAAATGTG	2.01494	-2.52412	Differentiated S'gonia	Early primary S'cytes
CGGACACAGATGTGGC	4.90612	-2.99119	Primary S'cytes	Round S'tidis
CGGACACAGGCAGTCA	-2.67691	0.719599	Sperm	Sperm
CGGACACCACGCGAAA	3.46478	-0.944495	Differentiated S'gonia	SSCs
CGGACACCATCAGTCA	5.23163	-2.82895	Primary S'cytes	Round S'tidis
CGGACACTCGCATGGC	3.09847	1.83651	Sperm	Elong. S'tidis S1
CGGACACTCGTTTAGG	-6.13268	-7.17744	LEY	LEY
CGGACGTAGCAGGTCA	0.345526	-0.704305	Sperm	Sperm
CGGACGTAGGCGCTCT	0.981719	1.40574	Sperm	Sperm
CGGACGTGTCAATGTC	2.63973	5.20837	Elong. S'tidis S1	Elong. S'tidis S1
CGGACGTTCCTAGGGC	-4.0478	1.46945	Sperm	Sperm
CGGACTGGTTAGATGA	1.60381	-1.95937	Differentiated S'gonia	Sperm
CGGAGCTAGATGCCTT	-2.92023	-2.34899	Round S'tidis	Sperm
CGGAGCTCAAAGAATC	2.7401	2.01947	Sperm	Elong. S'tidis S2
CGGAGCTCAACCGCCA	5.43547	1.84821	Elong. S'tidis S1	Elong. S'tidis S1
CGGAGTCGTTTAGCTG	-6.37322	-7.20611	LEY	LEY
CGGCTAGGTGCTCTTC	-0.0360801	5.21198	Elong. S'tidis S2	Elong. S'tidis S2
CGGCTAGTCTAACCGA	-4.04992	-1.10543	Sperm	Sperm
CGGGTCAGTCGTTGTA	2.38798	-2.21415	Differentiated S'gonia	Early primary S'cytes
CGGGTCAGTTCAGACT	5.54873	0.887886	Elong. S'tidis S1	Elong. S'tidis S1
CGGGTCATCGCCAAAT	3.12661	-1.30115	Differentiated S'gonia	SSCs
CGGTTAACAATTCCTT	3.15566	1.55678	Sperm	Elong. S'tidis S1
CGGTTAAGTCCATGAT	-0.920301	-2.25203	Round S'tidis	Sperm
CGTAGGCCATGTCGAT	-5.71031	-2.05532	MCR	Sperm
CGTCACTAGACAATAC	-0.906363	2.54144	Sperm	Sperm
CGTCACTAGGAATCGC	-5.20111	0.889703	Sperm	Sperm
CGTCACTTCTGCGTAA	0.0843856	-2.76019	Round S'tidis	Sperm
CGTCAGGAGCGTCAAG	-1.70889	-1.04663	SRT	Sperm
CGTCAGGAGGCAATTA	5.77582	-1.38114	Primary S'cytes	Round S'tidis
CGTCAGGAGGCGTACA	2.19484	2.92967	Sperm	Elong. S'tidis S2
CGTCAGGAGGTGATTA	2.78674	3.08388	Sperm	Elong. S'tidis S1
CGTCAGGCAGCGTAAG	2.9156	-6.83733	Primary S'cytes	Late primary S'cyte
CGTCCATAGGTGCTTT	1.42968	3.34273	Sperm	Sperm
CGTCCATGTGCGAAAC	2.44833	1.56309	Sperm	Sperm
CGTCCATGTGGACGAT	-1.83015	3.74795	Elong. S'tidis S2	Sperm
CGTCCATGTGGCCCTA	-2.79133	1.00948	Sperm	Sperm
CGTCTACCAAGCCGCT	1.78976	3.67337	Sperm	Elong. S'tidis S2
CGTCTACGTAATTGGA	-6.76608	-7.56873	LEY	LEY
CGTCTACGTCTCCCTA	1.20214	3.63201	Sperm	Sperm
CGTGAGCAGGTGGGTT	2.82323	2.73484	Sperm	Elong. S'tidis S1
CGTGAGCCAAGCCTAT	-6.47661	-7.53504	LEY	LEY
CGTGTAAGTTCCATGA	2.36246	-6.54505	Primary S'cytes	Late primary S'cyte
CGTGTAATCCTCTAGC	-2.42304	0.787401	Sperm	Sperm
CGTGTCTAGATCGGGT	0.360171	0.527062	Sperm	Sperm
CGTGTCTCATCAGTAC	4.39844	3.69949	Elong. S'tidis S1	Elong. S'tidis S1
CGTGTCTTCCAATGGT	-1.38935	4.44194	Elong. S'tidis S2	Elong. S'tidis S2
CGTGTCTTCTGCTTGC	2.5842	-6.72233	Primary S'cytes	Late primary S'cyte
CGTTAGACAGCTGGCT	-4.32961	-0.13455	Sperm	Sperm
CGTTAGACAGCTGTGC	3.66906	-6.54781	Primary S'cytes	Late primary S'cyte
CGTTAGAGTTACAGAA	4.15328	3.81857	Elong. S'tidis S1	Elong. S'tidis S1
CGTTAGAGTTCAGGCC	-0.057008	0.656199	Sperm	Sperm
CGTTCTGGTTGTACAC	3.01762	3.06949	Sperm	Elong. S'tidis S1
CGTTGGGGTAGCTGCC	-2.17874	3.90083	Elong. S'tidis S2	Sperm
CGTTGGGGTGCGCTTG	2.81867	-1.24284	Differentiated S'gonia	SSCs
CGTTGGGTCGTCCGTT	2.74583	-6.76037	Primary S'cytes	Late primary S'cyte
CTAACTTCAGCTGCAC	5.29336	1.13945	Sperm	Elong. S'tidis S1
CTAAGACGTACGCACC	1.95605	-6.04616	Primary S'cytes	Late primary S'cyte
CTAAGACGTAGAGCTG	4.27061	3.61183	Elong. S'tidis S1	Elong. S'tidis S1
CTAAGACTCTCACATT	-3.89086	1.31985	Sperm	Sperm
CTAATGGCAATGTAAG	-4.50645	1.31828	Sperm	Sperm
CTAATGGGTGGAAAGA	5.69641	0.891541	Elong. S'tidis S1	Elong. S'tidis S1
CTAATGGTCGTCCGTT	-0.353114	-3.26628	Round S'tidis	Round S'tidis
CTACACCCACCAGATT	3.21952	2.82227	Sperm	Elong. S'tidis S1
CTACACCGTTACGGAG	-1.27689	4.5938	Elong. S'tidis S2	Elong. S'tidis S2
CTACACCTCAACTCTT	0.452031	-2.6223	Round S'tidis	Round S'tidis
CTACATTCAATCACAC	-6.13645	-2.25135	MCR	MCR
CTACATTGTCTTGTCC	-0.668169	-3.43927	Round S'tidis	Round S'tidis
CTACCCAAGGACACCA	-2.58637	-1.2232	SRT	Sperm
CTACCCAAGGCCGAAT	-2.93466	1.23715	Sperm	Sperm
CTACCCAAGGTGCACA	-3.12234	-1.20854	Sperm	Sperm
CTACCCAGTGTTAAGA	-6.06487	-2.18886	MCR	MCR
CTACGTCAGTGAAGAG	5.77999	0.346643	Elong. S'tidis S1	Round S'tidis
CTACGTCAGTTAACGA	-3.26576	-2.29734	SRT	SRT
CTACGTCTCACATAGC	-3.56983	3.45788	Sperm	Sperm
CTAGAGTCAAAGGTGC	0.154178	-1.25057	Round S'tidis	Sperm
CTAGAGTCAATGCCAT	2.48772	1.02148	Sperm	Sperm
CTAGAGTCACCATCCT	-1.35527	0.765129	Sperm	Sperm
CTAGAGTCATCACCCT	0.300843	0.586637	Sperm	Sperm
CTAGAGTTCACCAGGC	-5.02611	0.773548	Sperm	Sperm
CTAGCCTGTTCAGACT	-0.286215	4.88284	Elong. S'tidis S2	Elong. S'tidis S2
CTAGCCTTCGAACTGT	2.02069	-6.1581	Primary S'cytes	Late primary S'cyte
CTCACACTCAACACAC	-0.467956	-1.68025	Round S'tidis	Sperm
CTCAGAAAGCACCGCT	3.65087	-6.54665	Primary S'cytes	Round S'tidis
CTCAGAAGTAATAGCA	-2.41053	-1.6977	SRT	SRT
CTCAGAAGTGGAAAGA	-6.60946	-7.75643	LEY	LEY
CTCAGAATCAACGAAA	-3.03475	2.4105	Sperm	Sperm
CTCATTAAGAAGGTGA	-1.22819	-0.646223	SRT	Sperm
CTCATTAAGTGACATA	5.72875	0.52553	Elong. S'tidis S1	Elong. S'tidis S1
CTCATTACATATGGTC	2.29467	-2.09773	Differentiated S'gonia	Early primary S'cytes
CTCATTAGTAGCTGCC	-2.87056	1.09295	Sperm	Sperm
CTCCTAGGTATCACCA	-4.10981	1.986	Sperm	Sperm
CTCCTAGTCCTTGCCA	1.8512	-4.90936	Differentiated S'gonia	Late primary S'cyte
CTCGAAACAATGTAAG	0.115287	-1.86686	Round S'tidis	Round S'tidis
CTCGAAAGTTTGACTG	-0.331689	0.35832	Sperm	Sperm
CTCGAAATCCTGCCAT	0.266301	-0.608826	Sperm	Sperm
CTCGAAATCGAACTGT	5.47335	2.50907	Elong. S'tidis S1	Elong. S'tidis S1
CTCGAGGAGCGATGAC	-4.03434	1.50564	Sperm	Sperm
CTCGAGGTCATGTCTT	-2.82286	2.70853	Sperm	Sperm
CTCGGAGAGAATTGTG	-5.89332	-2.24095	MCR	LEY
CTCGGAGCAGGCAGTA	-1.75049	1.1705	Sperm	Sperm
CTCGGAGGTCTCAACA	2.74327	-0.76259	Differentiated S'gonia	Differentiated S'gonia
CTCGGGAAGGACTGGT	-2.08048	1.29195	Sperm	Sperm
CTCGGGATCTTTAGTC	2.30439	-6.43417	Primary S'cytes	Late primary S'cyte
CTCGTACTCACGACTA	1.98083	-1.8209	Differentiated S'gonia	Early primary S'cytes
CTCGTACTCATTGCCC	-3.77993	0.834093	Sperm	Sperm
CTCGTCACAATGGAGC	-0.666785	-2.32677	Round S'tidis	Round S'tidis
CTCGTCATCTTCTGGC	-0.36559	-0.187584	Sperm	Sperm
CTCTAATCACTAAGTC	1.77205	-1.33391	Differentiated S'gonia	Sperm
CTCTAATGTTAAAGTG	-2.93232	0.60593	Sperm	Sperm
CTCTACGAGTAACCCT	4.0528	3.90919	Elong. S'tidis S1	Elong. S'tidis S1
CTCTACGCAAGAAGAG	3.63226	2.96841	Sperm	Elong. S'tidis S1
CTCTACGTCTGAGGGA	5.1586	-2.33195	Primary S'cytes	Round S'tidis
CTCTGGTCAAGCCCAC	-0.453009	-1.98255	Round S'tidis	Sperm
CTGAAGTAGATGCCTT	-6.23105	-6.96842	LEY	LEY
CTGAAGTCAGATCCAT	-1.83449	2.63786	Sperm	Sperm
CTGAAGTCAGTCAGCC	1.82532	-2.19323	Differentiated S'gonia	Early primary S'cytes
CTGAAGTGTAAGTGGC	-3.34917	2.69486	Sperm	Sperm
CTGAAGTTCCTCAATT	2.13232	-2.52143	Differentiated S'gonia	Early primary S'cytes
CTGATAGGTTCGCGAC	2.72386	5.2228	Elong. S'tidis S1	Elong. S'tidis S1
CTGATCCGTATATCCG	2.76526	-6.72202	Primary S'cytes	Late primary S'cyte
CTGCCTATCCGCAGTG	0.694693	1.07404	Sperm	Sperm
CTGCGGAGTCTCTTAT	-3.75766	1.15241	Sperm	Sperm
CTGCTGTAGATCTGAA	2.7698	-2.67578	Differentiated S'gonia	Early primary S'cytes
CTGCTGTAGGCATTGG	1.93243	-4.27558	Differentiated S'gonia	Late primary S'cyte
CTGCTGTCATCGGAAG	-0.452678	0.607974	Sperm	Sperm
CTGCTGTGTCCAAGTT	-1.88942	1.08692	Sperm	Sperm
CTGCTGTGTGAGCGAT	4.52504	1.94957	Sperm	Elong. S'tidis S1
CTGGTCTAGCTCAACT	-4.45806	1.34607	Sperm	Sperm
CTGGTCTGTCCCTTGT	5.58807	0.956847	Elong. S'tidis S1	Elong. S'tidis S1
CTGTGCTAGGCTACGA	5.82084	-0.476003	Primary S'cytes	Round S'tidis
CTGTGCTTCCAAGTAC	-0.282253	-3.66803	Round S'tidis	Round S'tidis
CTGTTTAAGACCCACC	2.22965	1.41538	Sperm	Sperm
CTTAACTAGAGGTTAT	-1.07831	4.92817	Elong. S'tidis S2	Elong. S'tidis S2
CTTAACTAGGTTACCT	4.79818	-4.94427	Primary S'cytes	Round S'tidis
CTTAACTCACCGATAT	-2.01924	2.73206	Sperm	Sperm
CTTAACTGTCTGCGGT	-3.90986	1.04577	Sperm	Sperm
CTTACCGCACGAGGTA	-3.81711	0.218073	Sperm	Sperm
CTTACCGGTGTGGTTT	-3.33452	-1.51443	SRT	Sperm
CTTACCGTCCTGCTTG	3.18299	1.74487	Sperm	Sperm
CTTAGGAAGAATAGGG	0.442439	-0.322815	Sperm	Sperm
CTTAGGAAGTCGTACT	-0.959996	0.652631	Sperm	Sperm
CTTAGGACAGAGCCAA	-2.84064	4.33712	Elong. S'tidis S2	Elong. S'tidis S2
CTTAGGATCGGTCCGA	0.707205	3.01862	Sperm	Sperm
CTTCTCTGTCGCCATG	-1.44962	0.628187	Sperm	Sperm
CTTCTCTTCACGAAGG	3.20658	-1.74049	Differentiated S'gonia	Early primary S'cytes
CTTCTCTTCGATCCCT	1.89719	-4.64061	Differentiated S'gonia	Late primary S'cyte
CTTGGCTCAAGGCTCC	-3.19125	3.88577	Elong. S'tidis S2	Sperm
CTTTGCGCAGGCTGAA	-6.7761	-7.57084	LEY	LEY
CTTTGCGCAGTAAGCG	4.6604	3.44514	Elong. S'tidis S1	Elong. S'tidis S1
GAAATGAAGAGACTTA	-1.14627	1.11694	Sperm	Sperm
GAACATCCAACACCCG	4.45333	-5.68462	Primary S'cytes	Round S'tidis
GAACATCCAAGAGTCG	5.58292	1.84469	Elong. S'tidis S1	Elong. S'tidis S1
GAACATCCAGATGGGT	-6.17304	-2.16292	MCR	MCR
GAACATCCATGGTTGT	0.115617	1.10663	Sperm	Sperm
GAACATCTCCCGACTT	3.16705	-0.906405	Differentiated S'gonia	SSCs
GAACCTAGTCTAAACC	5.12003	-3.04699	Primary S'cytes	Round S'tidis
GAACCTAGTTCCGGCA	5.87308	-1.84516	Primary S'cytes	Round S'tidis
GAAGCAGAGAGCAATT	2.91998	-1.39395	Differentiated S'gonia	Early primary S'cytes
GAAGCAGAGGACGAAA	1.34521	3.79064	Sperm	Elong. S'tidis S2
GAAGCAGCACGTTGGC	0.416489	-0.35661	Sperm	Sperm
GAATAAGTCTCCTATA	-4.18333	0.761447	Sperm	Sperm
GACACGCAGGGATGGG	5.58482	-2.30382	Primary S'cytes	Round S'tidis
GACACGCCATTCCTGC	5.20687	2.75977	Elong. S'tidis S1	Elong. S'tidis S1
GACACGCGTATCACCA	1.79356	3.81003	Sperm	Elong. S'tidis S2
GACACGCGTTCACCTC	-2.61973	3.9262	Elong. S'tidis S2	Sperm
GACAGAGAGACCCACC	1.69045	-3.77877	Differentiated S'gonia	Late primary S'cyte
GACAGAGAGATATACG	0.312124	0.229414	Sperm	Sperm
GACAGAGAGGCATGGT	5.01208	-3.70913	Primary S'cytes	Round S'tidis
GACAGAGCACGGCTAC	2.64051	-3.21828	Differentiated S'gonia	Early primary S'cytes
GACAGAGTCGGTTCGG	-4.3738	1.26145	Sperm	Sperm
GACAGAGTCTGTCAAG	-1.73151	1.24077	Sperm	Sperm
GACCAATAGCCCAATT	2.11261	-3.31174	Differentiated S'gonia	Late primary S'cyte
GACCAATAGCTAGGCA	-0.547522	0.648695	Sperm	Sperm
GACCAATCAAGCCTAT	2.75808	1.0953	Sperm	Elong. S'tidis S1
GACCAATCATCCGGGT	-6.32742	-7.47134	LEY	LEY
GACCAATGTAAACGCG	-6.02125	-2.21119	MCR	MCR
GACCAATGTACTCGCG	-1.34137	-2.90702	Round S'tidis	Sperm
GACCAATTCCCTTGCA	3.63202	-2.06927	Differentiated S'gonia	Early primary S'cytes
GACCAATTCGGTTCGG	4.25061	3.73437	Elong. S'tidis S1	Elong. S'tidis S1
GACCTGGAGGCATGTG	0.101506	5.17061	Elong. S'tidis S2	Elong. S'tidis S2
GACCTGGAGTCCGTAT	-4.18585	1.60929	Sperm	Sperm
GACCTGGCATGCATGT	3.5236	-6.58266	Primary S'cytes	Late primary S'cyte
GACCTGGGTCGGATCC	5.72394	0.579271	Elong. S'tidis S1	Elong. S'tidis S1
GACCTGGGTGCACGAA	-2.70557	-1.80281	SRT	Sperm
GACGCGTCACCGCTAG	0.463528	2.74406	Sperm	Sperm
GACGCGTCATGAGCGA	-4.17786	0.900044	Sperm	Sperm
GACGGCTCAAGCCGTC	-0.991933	-3.18187	Round S'tidis	Round S'tidis
GACGTGCAGAGTCGGT	0.272141	0.0872339	Sperm	Sperm
GACGTGCGTTTGTTGG	-3.50768	0.332442	Sperm	Sperm
GACGTGCTCGTGGTCG	-2.5665	1.17431	Sperm	Sperm
GACGTTAAGCGTAGTG	1.9672	-4.1631	Differentiated S'gonia	Late primary S'cyte
GACGTTATCGGTCTAA	0.526335	0.728817	Sperm	Sperm
GACTAACAGATCCGAG	-3.43032	-2.30804	SRT	SRT
GACTAACGTAGCGTGA	-1.12533	0.0440624	Sperm	Sperm
GACTAACGTGGCTCCA	4.99268	-2.99126	Primary S'cytes	Round S'tidis
GACTGCGAGAATGTTG	1.39613	0.220023	Sperm	Elong. S'tidis S2
GACTGCGGTGCGCTTG	2.03082	-3.35183	Differentiated S'gonia	Late primary S'cyte
GAGCAGAAGTGGTAAT	-1.28572	2.16797	Sperm	Sperm
GAGGTGACAAGAGTCG	0.0766387	0.0563944	Sperm	Sperm
GAGGTGACATCACAAC	1.06015	0.170346	Sperm	Sperm
GAGTCCGCAGCTGTAT	0.820293	-0.236137	Sperm	Sperm
GAGTCCGGTAAGTAGT	-2.70889	4.30142	Elong. S'tidis S2	Sperm
GAGTCCGGTAGAGGAA	-2.62151	0.179946	Sperm	Sperm
GATCAGTAGATCACGG	1.88136	-6.06711	Primary S'cytes	Late primary S'cyte
GATCAGTGTTCGGGCT	-1.38598	-2.04919	Sperm	Sperm
GATCGATCACAGCCCA	-3.73883	3.26078	Sperm	Sperm
GATCGCGCAATGGAGC	5.54903	-2.16235	Primary S'cytes	Round S'tidis
GATCGCGCATGGGACA	-2.5959	1.85428	Sperm	Sperm
GATCGCGTCACTCTTA	4.13453	-6.17565	Primary S'cytes	Round S'tidis
GATCGTACAAAGCAAT	5.40841	1.1997	Elong. S'tidis S1	Elong. S'tidis S1
GATCGTAGTACCGGCT	5.80481	0.490532	Elong. S'tidis S1	Elong. S'tidis S1
GATCTAGTCACCATAG	-3.35899	1.02209	Sperm	Sperm
GATGAAACACGCATCG	-3.75574	1.11581	Sperm	Sperm
GATGAAAGTCCAGTTA	-4.36937	0.552344	Sperm	Sperm
GATGCTATCAGCACAT	-2.29291	-0.645769	SRT	Sperm
GATGCTATCTTTACAC	1.12269	0.00793361	Sperm	Sperm
GCAAACTCATCAGTCA	-3.44184	-1.98757	SRT	SRT
GCAAACTCATCGGAAG	0.00424882	0.398257	Sperm	Sperm
GCAAACTGTAATCGTC	-3.17451	-0.99077	Elong. S'tidis S2	Sperm
GCAAACTGTACGACCC	-2.38967	-2.03873	Round S'tidis	Sperm
GCAAACTTCTGCGTAA	-0.752804	2.43449	Sperm	Sperm
GCAATCACACAGTCGC	2.00876	-3.63439	Differentiated S'gonia	Late primary S'cyte
GCACATAGTTTGACAC	-3.97368	0.721915	Sperm	Sperm
GCACATATCTAGCACA	1.82327	3.74883	Sperm	Elong. S'tidis S2
GCACTCTGTCTCCACT	3.06049	2.91359	Sperm	Elong. S'tidis S1
GCAGTTATCTTACCGC	-3.83599	0.586122	Sperm	Sperm
GCATACAAGGACTGGT	1.56323	3.76179	Sperm	Elong. S'tidis S2
GCATACAGTTTGACAC	-4.41924	1.00535	Sperm	Sperm
GCATACATCGTATCAG	-0.765074	-3.0705	Round S'tidis	Sperm
GCATGATCAGCCTATA	5.48604	2.11539	Elong. S'tidis S1	Elong. S'tidis S1
GCATGATCAGGGATTG	-1.46289	-0.955878	SRT	Sperm
GCATGATGTAGCTAAA	1.72416	5.34827	Elong. S'tidis S1	Elong. S'tidis S2
GCATGCGAGTGACTCT	3.08577	4.7764	Elong. S'tidis S1	Elong. S'tidis S1
GCATGCGGTAAGGGAA	0.815704	3.16404	Sperm	Sperm
GCATGCGGTGACTACT	3.43537	2.6409	Sperm	Elong. S'tidis S1
GCATGCGTCTTGTTTG	1.08772	5.27787	Elong. S'tidis S1	Elong. S'tidis S2
GCGACCAGTCCATGAT	2.86385	4.89527	Elong. S'tidis S1	Elong. S'tidis S1
GCGACCATCCTTGGTC	-1.597	4.83672	Elong. S'tidis S2	Elong. S'tidis S2
GCGAGAAAGAAGGTGA	-1.48533	4.48845	Elong. S'tidis S2	Elong. S'tidis S2
GCGAGAACACCTCGTT	-1.88326	4.78779	Elong. S'tidis S2	Elong. S'tidis S2
GCGAGAAGTTCCGGCA	-2.92762	3.48044	Elong. S'tidis S2	Sperm
GCGCAGTGTTAAAGAC	-2.09872	0.66914	Sperm	Sperm
GCGCCAAAGGATGTAT	-2.78578	1.08796	Sperm	Sperm
GCGCCAAGTATTAGCC	1.98448	-3.52113	Differentiated S'gonia	Late primary S'cyte
GCGCGATAGACTGTAA	4.67395	-5.2096	Primary S'cytes	Round S'tidis
GCGCGATAGAGACGAA	4.59891	3.41244	Elong. S'tidis S1	Round S'tidis
GCGCGATAGCTGTTCA	-1.68187	0.803564	Sperm	Sperm
GCGCGATGTACAGTGG	0.878397	2.77617	Sperm	Sperm
[truncated: 516 more rows]

## Sheet: Figure 1F
# Comparison of the unsupervised clustering of cells from the testis of iNOA man and cell identity prediction by Data Transfer on a reference by Guo et al
[truncated: 3,881 more rows]

[truncated: 2 more sheets: Figure 1G, Figure 1H]
