# Supplementary material for: Aging, inflammation and DNA damage in the somatic testicular niche with idiopathic germ cell aplasia
Source: Nat Commun. 2021 Sep 1;12:5205. doi: 10.1038/s41467-021-25544-0 (PMC8410861; doi:10.1038/s41467-021-25544-0)
Supplement: Supplementary file 41 — Source Data [file 41467_2021_25544_MOESM41_ESM.zip › SOURCE DATA FILES/Source Data Figure 2.xlsx]

## Sheet: Figure 2a
# Heatmap of upregulated genes in MYD
Feature	Cell	Expression	Identity
TNRC6B	iNOA1_AAAGAACCATCCTTGC	1.36951	MYD_iGCA
TNRC6A	iNOA1_AAAGAACCATCCTTGC	0.866265	MYD_iGCA
TFDP2	iNOA1_AAAGAACCATCCTTGC	0.525548	MYD_iGCA
TAPBP	iNOA1_AAAGAACCATCCTTGC	0.363241	MYD_iGCA
SQLE	iNOA1_AAAGAACCATCCTTGC	-0.484306	MYD_iGCA
SEC31A	iNOA1_AAAGAACCATCCTTGC	-0.421203	MYD_iGCA
PCOLCE	iNOA1_AAAGAACCATCCTTGC	0.291452	MYD_iGCA
NOTCH2	iNOA1_AAAGAACCATCCTTGC	-0.0517416	MYD_iGCA
MSMO1	iNOA1_AAAGAACCATCCTTGC	-0.534715	MYD_iGCA
IDI1	iNOA1_AAAGAACCATCCTTGC	-0.712645	MYD_iGCA
HSPA5	iNOA1_AAAGAACCATCCTTGC	0.433998	MYD_iGCA
HMGCR	iNOA1_AAAGAACCATCCTTGC	-0.329411	MYD_iGCA
HLA-E	iNOA1_AAAGAACCATCCTTGC	0.845501	MYD_iGCA
HLA-B	iNOA1_AAAGAACCATCCTTGC	0.409064	MYD_iGCA
FTL	iNOA1_AAAGAACCATCCTTGC	0.633051	MYD_iGCA
FDFT1	iNOA1_AAAGAACCATCCTTGC	-0.689131	MYD_iGCA
EP300	iNOA1_AAAGAACCATCCTTGC	1.5	MYD_iGCA
DHCR24	iNOA1_AAAGAACCATCCTTGC	0.955603	MYD_iGCA
CYP51A1	iNOA1_AAAGAACCATCCTTGC	1.13252	MYD_iGCA
CRTAP	iNOA1_AAAGAACCATCCTTGC	0.0034149	MYD_iGCA
CREBBP	iNOA1_AAAGAACCATCCTTGC	0.991144	MYD_iGCA
COLEC12	iNOA1_AAAGAACCATCCTTGC	-0.30189	MYD_iGCA
COL6A3	iNOA1_AAAGAACCATCCTTGC	1.25344	MYD_iGCA
COL6A2	iNOA1_AAAGAACCATCCTTGC	0.167	MYD_iGCA
COL6A1	iNOA1_AAAGAACCATCCTTGC	0.187511	MYD_iGCA
COL5A1	iNOA1_AAAGAACCATCCTTGC	1.19851	MYD_iGCA
COL4A5	iNOA1_AAAGAACCATCCTTGC	-0.585777	MYD_iGCA
COL4A2	iNOA1_AAAGAACCATCCTTGC	0.326377	MYD_iGCA
COL3A1	iNOA1_AAAGAACCATCCTTGC	0.762169	MYD_iGCA
COL1A2	iNOA1_AAAGAACCATCCTTGC	0.839203	MYD_iGCA
COL1A1	iNOA1_AAAGAACCATCCTTGC	-0.279129	MYD_iGCA
COL15A1	iNOA1_AAAGAACCATCCTTGC	1.08917	MYD_iGCA
COL14A1	iNOA1_AAAGAACCATCCTTGC	0.276111	MYD_iGCA
CANX	iNOA1_AAAGAACCATCCTTGC	0.450179	MYD_iGCA
AGO2	iNOA1_AAAGAACCATCCTTGC	0.913386	MYD_iGCA
TNRC6B	iNOA1_AAAGTGAAGGATGCGT	0.291502	MYD_iGCA
TNRC6A	iNOA1_AAAGTGAAGGATGCGT	-0.0186635	MYD_iGCA
TFDP2	iNOA1_AAAGTGAAGGATGCGT	1.5	MYD_iGCA
TAPBP	iNOA1_AAAGTGAAGGATGCGT	0.427118	MYD_iGCA
SQLE	iNOA1_AAAGTGAAGGATGCGT	0.630879	MYD_iGCA
SEC31A	iNOA1_AAAGTGAAGGATGCGT	0.501009	MYD_iGCA
PCOLCE	iNOA1_AAAGTGAAGGATGCGT	-0.128971	MYD_iGCA
NOTCH2	iNOA1_AAAGTGAAGGATGCGT	1.5	MYD_iGCA
MSMO1	iNOA1_AAAGTGAAGGATGCGT	1.5	MYD_iGCA
IDI1	iNOA1_AAAGTGAAGGATGCGT	0.737617	MYD_iGCA
HSPA5	iNOA1_AAAGTGAAGGATGCGT	0.719553	MYD_iGCA
HMGCR	iNOA1_AAAGTGAAGGATGCGT	-0.329411	MYD_iGCA
HLA-E	iNOA1_AAAGTGAAGGATGCGT	0.695013	MYD_iGCA
HLA-B	iNOA1_AAAGTGAAGGATGCGT	0.488332	MYD_iGCA
FTL	iNOA1_AAAGTGAAGGATGCGT	-0.383706	MYD_iGCA
FDFT1	iNOA1_AAAGTGAAGGATGCGT	0.962569	MYD_iGCA
EP300	iNOA1_AAAGTGAAGGATGCGT	-0.51048	MYD_iGCA
DHCR24	iNOA1_AAAGTGAAGGATGCGT	1.04461	MYD_iGCA
CYP51A1	iNOA1_AAAGTGAAGGATGCGT	1.5	MYD_iGCA
CRTAP	iNOA1_AAAGTGAAGGATGCGT	-0.435157	MYD_iGCA
CREBBP	iNOA1_AAAGTGAAGGATGCGT	-0.64105	MYD_iGCA
COLEC12	iNOA1_AAAGTGAAGGATGCGT	1.35148	MYD_iGCA
COL6A3	iNOA1_AAAGTGAAGGATGCGT	0.965318	MYD_iGCA
COL6A2	iNOA1_AAAGTGAAGGATGCGT	0.756909	MYD_iGCA
COL6A1	iNOA1_AAAGTGAAGGATGCGT	0.742434	MYD_iGCA
COL5A1	iNOA1_AAAGTGAAGGATGCGT	1.29725	MYD_iGCA
COL4A5	iNOA1_AAAGTGAAGGATGCGT	-0.585777	MYD_iGCA
COL4A2	iNOA1_AAAGTGAAGGATGCGT	1.47391	MYD_iGCA
COL3A1	iNOA1_AAAGTGAAGGATGCGT	0.70382	MYD_iGCA
COL1A2	iNOA1_AAAGTGAAGGATGCGT	1.41515	MYD_iGCA
COL1A1	iNOA1_AAAGTGAAGGATGCGT	1.5	MYD_iGCA
COL15A1	iNOA1_AAAGTGAAGGATGCGT	0.947617	MYD_iGCA
COL14A1	iNOA1_AAAGTGAAGGATGCGT	-0.602589	MYD_iGCA
CANX	iNOA1_AAAGTGAAGGATGCGT	-0.583443	MYD_iGCA
AGO2	iNOA1_AAAGTGAAGGATGCGT	-0.43564	MYD_iGCA
TNRC6B	iNOA1_AACAGGGAGGGTATAT	-0.970958	MYD_iGCA
TNRC6A	iNOA1_AACAGGGAGGGTATAT	0.0697834	MYD_iGCA
TFDP2	iNOA1_AACAGGGAGGGTATAT	-0.823978	MYD_iGCA
TAPBP	iNOA1_AACAGGGAGGGTATAT	0.539225	MYD_iGCA
SQLE	iNOA1_AACAGGGAGGGTATAT	-0.484306	MYD_iGCA
SEC31A	iNOA1_AACAGGGAGGGTATAT	-1.11492	MYD_iGCA
PCOLCE	iNOA1_AACAGGGAGGGTATAT	1.41486	MYD_iGCA
NOTCH2	iNOA1_AACAGGGAGGGTATAT	0.0893214	MYD_iGCA
MSMO1	iNOA1_AACAGGGAGGGTATAT	1.30582	MYD_iGCA
IDI1	iNOA1_AACAGGGAGGGTATAT	0.87172	MYD_iGCA
HSPA5	iNOA1_AACAGGGAGGGTATAT	-0.236867	MYD_iGCA
HMGCR	iNOA1_AACAGGGAGGGTATAT	1.5	MYD_iGCA
HLA-E	iNOA1_AACAGGGAGGGTATAT	1.28319	MYD_iGCA
HLA-B	iNOA1_AACAGGGAGGGTATAT	1.13578	MYD_iGCA
FTL	iNOA1_AACAGGGAGGGTATAT	1.30282	MYD_iGCA
FDFT1	iNOA1_AACAGGGAGGGTATAT	1.5	MYD_iGCA
EP300	iNOA1_AACAGGGAGGGTATAT	0.842162	MYD_iGCA
DHCR24	iNOA1_AACAGGGAGGGTATAT	-0.402587	MYD_iGCA
CYP51A1	iNOA1_AACAGGGAGGGTATAT	0.65428	MYD_iGCA
CRTAP	iNOA1_AACAGGGAGGGTATAT	-0.354315	MYD_iGCA
CREBBP	iNOA1_AACAGGGAGGGTATAT	-0.64105	MYD_iGCA
COLEC12	iNOA1_AACAGGGAGGGTATAT	-0.30189	MYD_iGCA
COL6A3	iNOA1_AACAGGGAGGGTATAT	1.5	MYD_iGCA
COL6A2	iNOA1_AACAGGGAGGGTATAT	1.5	MYD_iGCA
COL6A1	iNOA1_AACAGGGAGGGTATAT	1.33698	MYD_iGCA
COL5A1	iNOA1_AACAGGGAGGGTATAT	-0.543502	MYD_iGCA
COL4A5	iNOA1_AACAGGGAGGGTATAT	-0.585777	MYD_iGCA
COL4A2	iNOA1_AACAGGGAGGGTATAT	0.526814	MYD_iGCA
COL3A1	iNOA1_AACAGGGAGGGTATAT	1.5	MYD_iGCA
COL1A2	iNOA1_AACAGGGAGGGTATAT	1.38522	MYD_iGCA
COL1A1	iNOA1_AACAGGGAGGGTATAT	0.777992	MYD_iGCA
COL15A1	iNOA1_AACAGGGAGGGTATAT	-0.0873643	MYD_iGCA
COL14A1	iNOA1_AACAGGGAGGGTATAT	-0.602589	MYD_iGCA
CANX	iNOA1_AACAGGGAGGGTATAT	-0.508065	MYD_iGCA
AGO2	iNOA1_AACAGGGAGGGTATAT	-0.43564	MYD_iGCA
TNRC6B	iNOA1_AACTTACCATTAAAGG	-0.970958	MYD_iGCA
TNRC6A	iNOA1_AACTTACCATTAAAGG	1.5	MYD_iGCA
TFDP2	iNOA1_AACTTACCATTAAAGG	-0.823978	MYD_iGCA
TAPBP	iNOA1_AACTTACCATTAAAGG	-0.611522	MYD_iGCA
SQLE	iNOA1_AACTTACCATTAAAGG	-0.484306	MYD_iGCA
SEC31A	iNOA1_AACTTACCATTAAAGG	-1.11492	MYD_iGCA
PCOLCE	iNOA1_AACTTACCATTAAAGG	-0.846958	MYD_iGCA
NOTCH2	iNOA1_AACTTACCATTAAAGG	-0.833082	MYD_iGCA
MSMO1	iNOA1_AACTTACCATTAAAGG	-0.534715	MYD_iGCA
IDI1	iNOA1_AACTTACCATTAAAGG	-0.712645	MYD_iGCA
HSPA5	iNOA1_AACTTACCATTAAAGG	-1.48238	MYD_iGCA
HMGCR	iNOA1_AACTTACCATTAAAGG	-0.329411	MYD_iGCA
HLA-E	iNOA1_AACTTACCATTAAAGG	-1.08672	MYD_iGCA
HLA-B	iNOA1_AACTTACCATTAAAGG	1.5	MYD_iGCA
FTL	iNOA1_AACTTACCATTAAAGG	1.5	MYD_iGCA
FDFT1	iNOA1_AACTTACCATTAAAGG	-0.689131	MYD_iGCA
EP300	iNOA1_AACTTACCATTAAAGG	-0.51048	MYD_iGCA
DHCR24	iNOA1_AACTTACCATTAAAGG	-0.402587	MYD_iGCA
CYP51A1	iNOA1_AACTTACCATTAAAGG	-0.455086	MYD_iGCA
CRTAP	iNOA1_AACTTACCATTAAAGG	-1.18414	MYD_iGCA
CREBBP	iNOA1_AACTTACCATTAAAGG	-0.64105	MYD_iGCA
COLEC12	iNOA1_AACTTACCATTAAAGG	-0.30189	MYD_iGCA
COL6A3	iNOA1_AACTTACCATTAAAGG	1.5	MYD_iGCA
COL6A2	iNOA1_AACTTACCATTAAAGG	1.5	MYD_iGCA
COL6A1	iNOA1_AACTTACCATTAAAGG	1.43149	MYD_iGCA
COL5A1	iNOA1_AACTTACCATTAAAGG	-0.543502	MYD_iGCA
COL4A5	iNOA1_AACTTACCATTAAAGG	-0.585777	MYD_iGCA
COL4A2	iNOA1_AACTTACCATTAAAGG	-1.12402	MYD_iGCA
COL3A1	iNOA1_AACTTACCATTAAAGG	-1.48402	MYD_iGCA
COL1A2	iNOA1_AACTTACCATTAAAGG	1.48797	MYD_iGCA
COL1A1	iNOA1_AACTTACCATTAAAGG	-1.83266	MYD_iGCA
COL15A1	iNOA1_AACTTACCATTAAAGG	-2	MYD_iGCA
COL14A1	iNOA1_AACTTACCATTAAAGG	-0.602589	MYD_iGCA
CANX	iNOA1_AACTTACCATTAAAGG	-1.2818	MYD_iGCA
AGO2	iNOA1_AACTTACCATTAAAGG	-0.43564	MYD_iGCA
TNRC6B	iNOA1_AAGTGAACAAGGATGC	0.58465	MYD_iGCA
TNRC6A	iNOA1_AAGTGAACAAGGATGC	1.5	MYD_iGCA
TFDP2	iNOA1_AAGTGAACAAGGATGC	-0.823978	MYD_iGCA
TAPBP	iNOA1_AAGTGAACAAGGATGC	0.354063	MYD_iGCA
SQLE	iNOA1_AAGTGAACAAGGATGC	1.26937	MYD_iGCA
SEC31A	iNOA1_AAGTGAACAAGGATGC	0.411085	MYD_iGCA
PCOLCE	iNOA1_AAGTGAACAAGGATGC	0.921464	MYD_iGCA
NOTCH2	iNOA1_AAGTGAACAAGGATGC	-0.0590988	MYD_iGCA
MSMO1	iNOA1_AAGTGAACAAGGATGC	1.5	MYD_iGCA
IDI1	iNOA1_AAGTGAACAAGGATGC	1.5	MYD_iGCA
HSPA5	iNOA1_AAGTGAACAAGGATGC	0.94551	MYD_iGCA
HMGCR	iNOA1_AAGTGAACAAGGATGC	1.26233	MYD_iGCA
HLA-E	iNOA1_AAGTGAACAAGGATGC	1.36124	MYD_iGCA
HLA-B	iNOA1_AAGTGAACAAGGATGC	1.13809	MYD_iGCA
FTL	iNOA1_AAGTGAACAAGGATGC	0.28988	MYD_iGCA
FDFT1	iNOA1_AAGTGAACAAGGATGC	1.3461	MYD_iGCA
EP300	iNOA1_AAGTGAACAAGGATGC	1.40939	MYD_iGCA
DHCR24	iNOA1_AAGTGAACAAGGATGC	0.942814	MYD_iGCA
CYP51A1	iNOA1_AAGTGAACAAGGATGC	-0.455086	MYD_iGCA
CRTAP	iNOA1_AAGTGAACAAGGATGC	-0.00633272	MYD_iGCA
CREBBP	iNOA1_AAGTGAACAAGGATGC	0.315956	MYD_iGCA
COLEC12	iNOA1_AAGTGAACAAGGATGC	-0.30189	MYD_iGCA
COL6A3	iNOA1_AAGTGAACAAGGATGC	0.364824	MYD_iGCA
COL6A2	iNOA1_AAGTGAACAAGGATGC	0.792765	MYD_iGCA
COL6A1	iNOA1_AAGTGAACAAGGATGC	0.771184	MYD_iGCA
COL5A1	iNOA1_AAGTGAACAAGGATGC	1.18421	MYD_iGCA
COL4A5	iNOA1_AAGTGAACAAGGATGC	0.358275	MYD_iGCA
COL4A2	iNOA1_AAGTGAACAAGGATGC	-0.027434	MYD_iGCA
COL3A1	iNOA1_AAGTGAACAAGGATGC	0.749546	MYD_iGCA
COL1A2	iNOA1_AAGTGAACAAGGATGC	1.38775	MYD_iGCA
COL1A1	iNOA1_AAGTGAACAAGGATGC	0.946376	MYD_iGCA
COL15A1	iNOA1_AAGTGAACAAGGATGC	0.999923	MYD_iGCA
COL14A1	iNOA1_AAGTGAACAAGGATGC	0.869755	MYD_iGCA
CANX	iNOA1_AAGTGAACAAGGATGC	0.159941	MYD_iGCA
AGO2	iNOA1_AAGTGAACAAGGATGC	-0.43564	MYD_iGCA
TNRC6B	iNOA1_AAGTGAAGTTTGAAAG	0.800866	MYD_iGCA
TNRC6A	iNOA1_AAGTGAAGTTTGAAAG	0.381167	MYD_iGCA
TFDP2	iNOA1_AAGTGAAGTTTGAAAG	-0.0812428	MYD_iGCA
TAPBP	iNOA1_AAGTGAAGTTTGAAAG	0.933905	MYD_iGCA
SQLE	iNOA1_AAGTGAAGTTTGAAAG	0.488849	MYD_iGCA
SEC31A	iNOA1_AAGTGAAGTTTGAAAG	-0.0150771	MYD_iGCA
PCOLCE	iNOA1_AAGTGAAGTTTGAAAG	-0.220414	MYD_iGCA
NOTCH2	iNOA1_AAGTGAAGTTTGAAAG	0.405685	MYD_iGCA
MSMO1	iNOA1_AAGTGAAGTTTGAAAG	1.43979	MYD_iGCA
IDI1	iNOA1_AAGTGAAGTTTGAAAG	1.5	MYD_iGCA
HSPA5	iNOA1_AAGTGAAGTTTGAAAG	-0.146203	MYD_iGCA
HMGCR	iNOA1_AAGTGAAGTTTGAAAG	1.1647	MYD_iGCA
HLA-E	iNOA1_AAGTGAAGTTTGAAAG	-0.0658453	MYD_iGCA
HLA-B	iNOA1_AAGTGAAGTTTGAAAG	0.803815	MYD_iGCA
FTL	iNOA1_AAGTGAAGTTTGAAAG	-0.0124805	MYD_iGCA
FDFT1	iNOA1_AAGTGAAGTTTGAAAG	0.777727	MYD_iGCA
EP300	iNOA1_AAGTGAAGTTTGAAAG	0.554896	MYD_iGCA
DHCR24	iNOA1_AAGTGAAGTTTGAAAG	0.860291	MYD_iGCA
CYP51A1	iNOA1_AAGTGAAGTTTGAAAG	-0.455086	MYD_iGCA
CRTAP	iNOA1_AAGTGAAGTTTGAAAG	-0.0697045	MYD_iGCA
CREBBP	iNOA1_AAGTGAAGTTTGAAAG	0.890648	MYD_iGCA
COLEC12	iNOA1_AAGTGAAGTTTGAAAG	-0.30189	MYD_iGCA
COL6A3	iNOA1_AAGTGAAGTTTGAAAG	0.295674	MYD_iGCA
COL6A2	iNOA1_AAGTGAAGTTTGAAAG	0.360638	MYD_iGCA
COL6A1	iNOA1_AAGTGAAGTTTGAAAG	-0.0961575	MYD_iGCA
COL5A1	iNOA1_AAGTGAAGTTTGAAAG	0.415246	MYD_iGCA
COL4A5	iNOA1_AAGTGAAGTTTGAAAG	0.300369	MYD_iGCA
COL4A2	iNOA1_AAGTGAAGTTTGAAAG	-1.12402	MYD_iGCA
COL3A1	iNOA1_AAGTGAAGTTTGAAAG	-0.0120073	MYD_iGCA
COL1A2	iNOA1_AAGTGAAGTTTGAAAG	0.852037	MYD_iGCA
COL1A1	iNOA1_AAGTGAAGTTTGAAAG	-0.154617	MYD_iGCA
COL15A1	iNOA1_AAGTGAAGTTTGAAAG	0.228562	MYD_iGCA
COL14A1	iNOA1_AAGTGAAGTTTGAAAG	0.214448	MYD_iGCA
CANX	iNOA1_AAGTGAAGTTTGAAAG	-0.242691	MYD_iGCA
AGO2	iNOA1_AAGTGAAGTTTGAAAG	-0.43564	MYD_iGCA
TNRC6B	iNOA1_ACGTACATCACGTAGT	-0.28834	MYD_iGCA
TNRC6A	iNOA1_ACGTACATCACGTAGT	0.819385	MYD_iGCA
TFDP2	iNOA1_ACGTACATCACGTAGT	0.484591	MYD_iGCA
TAPBP	iNOA1_ACGTACATCACGTAGT	0.329396	MYD_iGCA
SQLE	iNOA1_ACGTACATCACGTAGT	-0.484306	MYD_iGCA
SEC31A	iNOA1_ACGTACATCACGTAGT	0.0215161	MYD_iGCA
PCOLCE	iNOA1_ACGTACATCACGTAGT	1.5	MYD_iGCA
NOTCH2	iNOA1_ACGTACATCACGTAGT	0.446901	MYD_iGCA
MSMO1	iNOA1_ACGTACATCACGTAGT	0.376235	MYD_iGCA
IDI1	iNOA1_ACGTACATCACGTAGT	0.61817	MYD_iGCA
HSPA5	iNOA1_ACGTACATCACGTAGT	0.908265	MYD_iGCA
HMGCR	iNOA1_ACGTACATCACGTAGT	-0.329411	MYD_iGCA
HLA-E	iNOA1_ACGTACATCACGTAGT	0.301066	MYD_iGCA
HLA-B	iNOA1_ACGTACATCACGTAGT	0.366077	MYD_iGCA
FTL	iNOA1_ACGTACATCACGTAGT	1.12208	MYD_iGCA
FDFT1	iNOA1_ACGTACATCACGTAGT	0.203951	MYD_iGCA
EP300	iNOA1_ACGTACATCACGTAGT	1.36653	MYD_iGCA
DHCR24	iNOA1_ACGTACATCACGTAGT	-0.402587	MYD_iGCA
CYP51A1	iNOA1_ACGTACATCACGTAGT	-0.455086	MYD_iGCA
CRTAP	iNOA1_ACGTACATCACGTAGT	1.27842	MYD_iGCA
CREBBP	iNOA1_ACGTACATCACGTAGT	0.941609	MYD_iGCA
COLEC12	iNOA1_ACGTACATCACGTAGT	-0.30189	MYD_iGCA
COL6A3	iNOA1_ACGTACATCACGTAGT	0.00355974	MYD_iGCA
COL6A2	iNOA1_ACGTACATCACGTAGT	0.750216	MYD_iGCA
COL6A1	iNOA1_ACGTACATCACGTAGT	0.612856	MYD_iGCA
COL5A1	iNOA1_ACGTACATCACGTAGT	-0.543502	MYD_iGCA
COL4A5	iNOA1_ACGTACATCACGTAGT	-0.585777	MYD_iGCA
COL4A2	iNOA1_ACGTACATCACGTAGT	0.286483	MYD_iGCA
COL3A1	iNOA1_ACGTACATCACGTAGT	-0.21778	MYD_iGCA
COL1A2	iNOA1_ACGTACATCACGTAGT	1.21676	MYD_iGCA
COL1A1	iNOA1_ACGTACATCACGTAGT	0.495529	MYD_iGCA
COL15A1	iNOA1_ACGTACATCACGTAGT	0.511528	MYD_iGCA
COL14A1	iNOA1_ACGTACATCACGTAGT	0.245601	MYD_iGCA
CANX	iNOA1_ACGTACATCACGTAGT	0.130777	MYD_iGCA
AGO2	iNOA1_ACGTACATCACGTAGT	-0.43564	MYD_iGCA
TNRC6B	iNOA1_ACTTAGGAGCTCACTA	1.5	MYD_iGCA
TNRC6A	iNOA1_ACTTAGGAGCTCACTA	-0.253069	MYD_iGCA
TFDP2	iNOA1_ACTTAGGAGCTCACTA	0.236764	MYD_iGCA
TAPBP	iNOA1_ACTTAGGAGCTCACTA	0.130008	MYD_iGCA
SQLE	iNOA1_ACTTAGGAGCTCACTA	0.311873	MYD_iGCA
SEC31A	iNOA1_ACTTAGGAGCTCACTA	0.800292	MYD_iGCA
PCOLCE	iNOA1_ACTTAGGAGCTCACTA	1.5	MYD_iGCA
NOTCH2	iNOA1_ACTTAGGAGCTCACTA	0.557998	MYD_iGCA
MSMO1	iNOA1_ACTTAGGAGCTCACTA	-0.534715	MYD_iGCA
IDI1	iNOA1_ACTTAGGAGCTCACTA	0.73368	MYD_iGCA
HSPA5	iNOA1_ACTTAGGAGCTCACTA	0.440607	MYD_iGCA
HMGCR	iNOA1_ACTTAGGAGCTCACTA	-0.329411	MYD_iGCA
HLA-E	iNOA1_ACTTAGGAGCTCACTA	-0.231653	MYD_iGCA
HLA-B	iNOA1_ACTTAGGAGCTCACTA	0.550064	MYD_iGCA
FTL	iNOA1_ACTTAGGAGCTCACTA	0.441561	MYD_iGCA
FDFT1	iNOA1_ACTTAGGAGCTCACTA	0.539483	MYD_iGCA
EP300	iNOA1_ACTTAGGAGCTCACTA	0.361149	MYD_iGCA
DHCR24	iNOA1_ACTTAGGAGCTCACTA	-0.402587	MYD_iGCA
CYP51A1	iNOA1_ACTTAGGAGCTCACTA	0.259779	MYD_iGCA
CRTAP	iNOA1_ACTTAGGAGCTCACTA	-0.250708	MYD_iGCA
CREBBP	iNOA1_ACTTAGGAGCTCACTA	0.641873	MYD_iGCA
COLEC12	iNOA1_ACTTAGGAGCTCACTA	1.5	MYD_iGCA
COL6A3	iNOA1_ACTTAGGAGCTCACTA	0.544486	MYD_iGCA
COL6A2	iNOA1_ACTTAGGAGCTCACTA	1.44583	MYD_iGCA
COL6A1	iNOA1_ACTTAGGAGCTCACTA	1.05196	MYD_iGCA
COL5A1	iNOA1_ACTTAGGAGCTCACTA	0.24089	MYD_iGCA
COL4A5	iNOA1_ACTTAGGAGCTCACTA	1.11097	MYD_iGCA
COL4A2	iNOA1_ACTTAGGAGCTCACTA	0.993985	MYD_iGCA
COL3A1	iNOA1_ACTTAGGAGCTCACTA	1.23523	MYD_iGCA
COL1A2	iNOA1_ACTTAGGAGCTCACTA	1.5	MYD_iGCA
COL1A1	iNOA1_ACTTAGGAGCTCACTA	1.5	MYD_iGCA
COL15A1	iNOA1_ACTTAGGAGCTCACTA	1.5	MYD_iGCA
COL14A1	iNOA1_ACTTAGGAGCTCACTA	0.0658632	MYD_iGCA
CANX	iNOA1_ACTTAGGAGCTCACTA	0.973455	MYD_iGCA
AGO2	iNOA1_ACTTAGGAGCTCACTA	-0.43564	MYD_iGCA
TNRC6B	iNOA1_ACTTTCACACCGGCTA	-0.235673	MYD_iGCA
TNRC6A	iNOA1_ACTTTCACACCGGCTA	-0.838101	MYD_iGCA
TFDP2	iNOA1_ACTTTCACACCGGCTA	-0.823978	MYD_iGCA
TAPBP	iNOA1_ACTTTCACACCGGCTA	0.401993	MYD_iGCA
SQLE	iNOA1_ACTTTCACACCGGCTA	-0.484306	MYD_iGCA
SEC31A	iNOA1_ACTTTCACACCGGCTA	0.470328	MYD_iGCA
PCOLCE	iNOA1_ACTTTCACACCGGCTA	0.330701	MYD_iGCA
NOTCH2	iNOA1_ACTTTCACACCGGCTA	0.952405	MYD_iGCA
MSMO1	iNOA1_ACTTTCACACCGGCTA	1.11463	MYD_iGCA
IDI1	iNOA1_ACTTTCACACCGGCTA	0.13202	MYD_iGCA
HSPA5	iNOA1_ACTTTCACACCGGCTA	-0.0230175	MYD_iGCA
HMGCR	iNOA1_ACTTTCACACCGGCTA	1.34135	MYD_iGCA
HLA-E	iNOA1_ACTTTCACACCGGCTA	1.27533	MYD_iGCA
HLA-B	iNOA1_ACTTTCACACCGGCTA	1.20697	MYD_iGCA
FTL	iNOA1_ACTTTCACACCGGCTA	-0.727306	MYD_iGCA
FDFT1	iNOA1_ACTTTCACACCGGCTA	1.42511	MYD_iGCA
EP300	iNOA1_ACTTTCACACCGGCTA	0.680852	MYD_iGCA
DHCR24	iNOA1_ACTTTCACACCGGCTA	1.0096	MYD_iGCA
CYP51A1	iNOA1_ACTTTCACACCGGCTA	-0.455086	MYD_iGCA
CRTAP	iNOA1_ACTTTCACACCGGCTA	1.5	MYD_iGCA
CREBBP	iNOA1_ACTTTCACACCGGCTA	-0.64105	MYD_iGCA
COLEC12	iNOA1_ACTTTCACACCGGCTA	-0.30189	MYD_iGCA
COL6A3	iNOA1_ACTTTCACACCGGCTA	0.0740157	MYD_iGCA
COL6A2	iNOA1_ACTTTCACACCGGCTA	0.108038	MYD_iGCA
COL6A1	iNOA1_ACTTTCACACCGGCTA	0.412758	MYD_iGCA
COL5A1	iNOA1_ACTTTCACACCGGCTA	-0.543502	MYD_iGCA
COL4A5	iNOA1_ACTTTCACACCGGCTA	-0.585777	MYD_iGCA
COL4A2	iNOA1_ACTTTCACACCGGCTA	0.0197618	MYD_iGCA
COL3A1	iNOA1_ACTTTCACACCGGCTA	-0.873153	MYD_iGCA
COL1A2	iNOA1_ACTTTCACACCGGCTA	-0.106978	MYD_iGCA
COL1A1	iNOA1_ACTTTCACACCGGCTA	-0.0210531	MYD_iGCA
COL15A1	iNOA1_ACTTTCACACCGGCTA	0.62002	MYD_iGCA
COL14A1	iNOA1_ACTTTCACACCGGCTA	-0.602589	MYD_iGCA
CANX	iNOA1_ACTTTCACACCGGCTA	0.499927	MYD_iGCA
AGO2	iNOA1_ACTTTCACACCGGCTA	0.967016	MYD_iGCA
TNRC6B	iNOA1_AGGTAGGTCGTCACCT	0.377004	MYD_iGCA
TNRC6A	iNOA1_AGGTAGGTCGTCACCT	0.0459255	MYD_iGCA
TFDP2	iNOA1_AGGTAGGTCGTCACCT	-0.823978	MYD_iGCA
TAPBP	iNOA1_AGGTAGGTCGTCACCT	-0.611522	MYD_iGCA
SQLE	iNOA1_AGGTAGGTCGTCACCT	-0.484306	MYD_iGCA
SEC31A	iNOA1_AGGTAGGTCGTCACCT	0.207391	MYD_iGCA
PCOLCE	iNOA1_AGGTAGGTCGTCACCT	-0.072379	MYD_iGCA
NOTCH2	iNOA1_AGGTAGGTCGTCACCT	0.656255	MYD_iGCA
MSMO1	iNOA1_AGGTAGGTCGTCACCT	0.550104	MYD_iGCA
IDI1	iNOA1_AGGTAGGTCGTCACCT	-0.712645	MYD_iGCA
HSPA5	iNOA1_AGGTAGGTCGTCACCT	1.16795	MYD_iGCA
HMGCR	iNOA1_AGGTAGGTCGTCACCT	-0.329411	MYD_iGCA
HLA-E	iNOA1_AGGTAGGTCGTCACCT	0.794803	MYD_iGCA
HLA-B	iNOA1_AGGTAGGTCGTCACCT	0.586643	MYD_iGCA
FTL	iNOA1_AGGTAGGTCGTCACCT	0.130313	MYD_iGCA
FDFT1	iNOA1_AGGTAGGTCGTCACCT	-0.689131	MYD_iGCA
EP300	iNOA1_AGGTAGGTCGTCACCT	0.806616	MYD_iGCA
DHCR24	iNOA1_AGGTAGGTCGTCACCT	-0.402587	MYD_iGCA
CYP51A1	iNOA1_AGGTAGGTCGTCACCT	0.625128	MYD_iGCA
CRTAP	iNOA1_AGGTAGGTCGTCACCT	-0.376122	MYD_iGCA
CREBBP	iNOA1_AGGTAGGTCGTCACCT	0.469502	MYD_iGCA
COLEC12	iNOA1_AGGTAGGTCGTCACCT	-0.30189	MYD_iGCA
COL6A3	iNOA1_AGGTAGGTCGTCACCT	1.45872	MYD_iGCA
COL6A2	iNOA1_AGGTAGGTCGTCACCT	1.11787	MYD_iGCA
COL6A1	iNOA1_AGGTAGGTCGTCACCT	1.5	MYD_iGCA
COL5A1	iNOA1_AGGTAGGTCGTCACCT	1.42192	MYD_iGCA
COL4A5	iNOA1_AGGTAGGTCGTCACCT	1.23081	MYD_iGCA
COL4A2	iNOA1_AGGTAGGTCGTCACCT	0.788304	MYD_iGCA
COL3A1	iNOA1_AGGTAGGTCGTCACCT	0.232716	MYD_iGCA
COL1A2	iNOA1_AGGTAGGTCGTCACCT	1.23428	MYD_iGCA
COL1A1	iNOA1_AGGTAGGTCGTCACCT	1.16551	MYD_iGCA
COL15A1	iNOA1_AGGTAGGTCGTCACCT	-0.626833	MYD_iGCA
COL14A1	iNOA1_AGGTAGGTCGTCACCT	-0.602589	MYD_iGCA
CANX	iNOA1_AGGTAGGTCGTCACCT	-0.528398	MYD_iGCA
AGO2	iNOA1_AGGTAGGTCGTCACCT	1.11509	MYD_iGCA
TNRC6B	iNOA1_AGTCAACGTCAACACT	0.858274	MYD_iGCA
TNRC6A	iNOA1_AGTCAACGTCAACACT	-0.838101	MYD_iGCA
TFDP2	iNOA1_AGTCAACGTCAACACT	-0.823978	MYD_iGCA
TAPBP	iNOA1_AGTCAACGTCAACACT	-0.611522	MYD_iGCA
SQLE	iNOA1_AGTCAACGTCAACACT	-0.484306	MYD_iGCA
SEC31A	iNOA1_AGTCAACGTCAACACT	0.925401	MYD_iGCA
PCOLCE	iNOA1_AGTCAACGTCAACACT	0.262742	MYD_iGCA
NOTCH2	iNOA1_AGTCAACGTCAACACT	-0.833082	MYD_iGCA
MSMO1	iNOA1_AGTCAACGTCAACACT	1.01945	MYD_iGCA
IDI1	iNOA1_AGTCAACGTCAACACT	1.5	MYD_iGCA
HSPA5	iNOA1_AGTCAACGTCAACACT	0.76337	MYD_iGCA
HMGCR	iNOA1_AGTCAACGTCAACACT	-0.329411	MYD_iGCA
HLA-E	iNOA1_AGTCAACGTCAACACT	-0.0262996	MYD_iGCA
HLA-B	iNOA1_AGTCAACGTCAACACT	1.5	MYD_iGCA
FTL	iNOA1_AGTCAACGTCAACACT	0.536846	MYD_iGCA
FDFT1	iNOA1_AGTCAACGTCAACACT	0.209363	MYD_iGCA
EP300	iNOA1_AGTCAACGTCAACACT	0.602222	MYD_iGCA
DHCR24	iNOA1_AGTCAACGTCAACACT	1.5	MYD_iGCA
CYP51A1	iNOA1_AGTCAACGTCAACACT	0.457494	MYD_iGCA
CRTAP	iNOA1_AGTCAACGTCAACACT	0.634091	MYD_iGCA
CREBBP	iNOA1_AGTCAACGTCAACACT	0.949981	MYD_iGCA
COLEC12	iNOA1_AGTCAACGTCAACACT	1.5	MYD_iGCA
COL6A3	iNOA1_AGTCAACGTCAACACT	0.00913454	MYD_iGCA
COL6A2	iNOA1_AGTCAACGTCAACACT	0.519447	MYD_iGCA
COL6A1	iNOA1_AGTCAACGTCAACACT	0.153359	MYD_iGCA
COL5A1	iNOA1_AGTCAACGTCAACACT	1.5	MYD_iGCA
COL4A5	iNOA1_AGTCAACGTCAACACT	0.339733	MYD_iGCA
COL4A2	iNOA1_AGTCAACGTCAACACT	-0.0462426	MYD_iGCA
COL3A1	iNOA1_AGTCAACGTCAACACT	0.243941	MYD_iGCA
COL1A2	iNOA1_AGTCAACGTCAACACT	0.973643	MYD_iGCA
COL1A1	iNOA1_AGTCAACGTCAACACT	0.503671	MYD_iGCA
COL15A1	iNOA1_AGTCAACGTCAACACT	-0.340472	MYD_iGCA
COL14A1	iNOA1_AGTCAACGTCAACACT	0.250742	MYD_iGCA
CANX	iNOA1_AGTCAACGTCAACACT	0.137542	MYD_iGCA
AGO2	iNOA1_AGTCAACGTCAACACT	0.874438	MYD_iGCA
TNRC6B	iNOA1_ATAGGCTTCAGTGTTG	0.953064	MYD_iGCA
TNRC6A	iNOA1_ATAGGCTTCAGTGTTG	-0.0375807	MYD_iGCA
TFDP2	iNOA1_ATAGGCTTCAGTGTTG	1.00301	MYD_iGCA
TAPBP	iNOA1_ATAGGCTTCAGTGTTG	-0.611522	MYD_iGCA
SQLE	iNOA1_ATAGGCTTCAGTGTTG	-0.484306	MYD_iGCA
SEC31A	iNOA1_ATAGGCTTCAGTGTTG	-1.11492	MYD_iGCA
PCOLCE	iNOA1_ATAGGCTTCAGTGTTG	0.331859	MYD_iGCA
NOTCH2	iNOA1_ATAGGCTTCAGTGTTG	-0.0197597	MYD_iGCA
MSMO1	iNOA1_ATAGGCTTCAGTGTTG	1.5	MYD_iGCA
IDI1	iNOA1_ATAGGCTTCAGTGTTG	1.5	MYD_iGCA
HSPA5	iNOA1_ATAGGCTTCAGTGTTG	0.255146	MYD_iGCA
HMGCR	iNOA1_ATAGGCTTCAGTGTTG	1.34324	MYD_iGCA
HLA-E	iNOA1_ATAGGCTTCAGTGTTG	0.386014	MYD_iGCA
HLA-B	iNOA1_ATAGGCTTCAGTGTTG	0.645962	MYD_iGCA
FTL	iNOA1_ATAGGCTTCAGTGTTG	-0.44058	MYD_iGCA
FDFT1	iNOA1_ATAGGCTTCAGTGTTG	0.273946	MYD_iGCA
EP300	iNOA1_ATAGGCTTCAGTGTTG	1.49398	MYD_iGCA
DHCR24	iNOA1_ATAGGCTTCAGTGTTG	-0.402587	MYD_iGCA
CYP51A1	iNOA1_ATAGGCTTCAGTGTTG	-0.455086	MYD_iGCA
CRTAP	iNOA1_ATAGGCTTCAGTGTTG	0.983632	MYD_iGCA
CREBBP	iNOA1_ATAGGCTTCAGTGTTG	1.04908	MYD_iGCA
COLEC12	iNOA1_ATAGGCTTCAGTGTTG	1.31331	MYD_iGCA
COL6A3	iNOA1_ATAGGCTTCAGTGTTG	0.699967	MYD_iGCA
COL6A2	iNOA1_ATAGGCTTCAGTGTTG	-0.0214564	MYD_iGCA
COL6A1	iNOA1_ATAGGCTTCAGTGTTG	-0.221199	MYD_iGCA
COL5A1	iNOA1_ATAGGCTTCAGTGTTG	-0.543502	MYD_iGCA
COL4A5	iNOA1_ATAGGCTTCAGTGTTG	0.406258	MYD_iGCA
COL4A2	iNOA1_ATAGGCTTCAGTGTTG	-1.12402	MYD_iGCA
COL3A1	iNOA1_ATAGGCTTCAGTGTTG	-0.140272	MYD_iGCA
COL1A2	iNOA1_ATAGGCTTCAGTGTTG	0.61509	MYD_iGCA
COL1A1	iNOA1_ATAGGCTTCAGTGTTG	0.469078	MYD_iGCA
COL15A1	iNOA1_ATAGGCTTCAGTGTTG	0.104034	MYD_iGCA
COL14A1	iNOA1_ATAGGCTTCAGTGTTG	-0.602589	MYD_iGCA
CANX	iNOA1_ATAGGCTTCAGTGTTG	-0.599566	MYD_iGCA
AGO2	iNOA1_ATAGGCTTCAGTGTTG	-0.43564	MYD_iGCA
TNRC6B	iNOA1_ATCCTATTCATGCTAG	1.13859	MYD_iGCA
TNRC6A	iNOA1_ATCCTATTCATGCTAG	-0.838101	MYD_iGCA
TFDP2	iNOA1_ATCCTATTCATGCTAG	0.515412	MYD_iGCA
TAPBP	iNOA1_ATCCTATTCATGCTAG	-0.611522	MYD_iGCA
SQLE	iNOA1_ATCCTATTCATGCTAG	1.27061	MYD_iGCA
SEC31A	iNOA1_ATCCTATTCATGCTAG	-0.42718	MYD_iGCA
PCOLCE	iNOA1_ATCCTATTCATGCTAG	0.922505	MYD_iGCA
NOTCH2	iNOA1_ATCCTATTCATGCTAG	0.477048	MYD_iGCA
MSMO1	iNOA1_ATCCTATTCATGCTAG	-0.534715	MYD_iGCA
IDI1	iNOA1_ATCCTATTCATGCTAG	1.42062	MYD_iGCA
HSPA5	iNOA1_ATCCTATTCATGCTAG	-0.411548	MYD_iGCA
HMGCR	iNOA1_ATCCTATTCATGCTAG	-0.329411	MYD_iGCA
HLA-E	iNOA1_ATCCTATTCATGCTAG	0.33062	MYD_iGCA
HLA-B	iNOA1_ATCCTATTCATGCTAG	0.398463	MYD_iGCA
FTL	iNOA1_ATCCTATTCATGCTAG	-0.892861	MYD_iGCA
FDFT1	iNOA1_ATCCTATTCATGCTAG	-0.689131	MYD_iGCA
EP300	iNOA1_ATCCTATTCATGCTAG	1.5	MYD_iGCA
DHCR24	iNOA1_ATCCTATTCATGCTAG	1.5	MYD_iGCA
CYP51A1	iNOA1_ATCCTATTCATGCTAG	-0.455086	MYD_iGCA
CRTAP	iNOA1_ATCCTATTCATGCTAG	0.363097	MYD_iGCA
CREBBP	iNOA1_ATCCTATTCATGCTAG	-0.64105	MYD_iGCA
COLEC12	iNOA1_ATCCTATTCATGCTAG	-0.30189	MYD_iGCA
COL6A3	iNOA1_ATCCTATTCATGCTAG	0.639015	MYD_iGCA
COL6A2	iNOA1_ATCCTATTCATGCTAG	1.06432	MYD_iGCA
COL6A1	iNOA1_ATCCTATTCATGCTAG	0.990739	MYD_iGCA
COL5A1	iNOA1_ATCCTATTCATGCTAG	1.5	MYD_iGCA
COL4A5	iNOA1_ATCCTATTCATGCTAG	-0.585777	MYD_iGCA
COL4A2	iNOA1_ATCCTATTCATGCTAG	1.20707	MYD_iGCA
COL3A1	iNOA1_ATCCTATTCATGCTAG	0.995601	MYD_iGCA
COL1A2	iNOA1_ATCCTATTCATGCTAG	1.46986	MYD_iGCA
COL1A1	iNOA1_ATCCTATTCATGCTAG	1.5	MYD_iGCA
COL15A1	iNOA1_ATCCTATTCATGCTAG	1.5	MYD_iGCA
COL14A1	iNOA1_ATCCTATTCATGCTAG	-0.602589	MYD_iGCA
CANX	iNOA1_ATCCTATTCATGCTAG	-0.63204	MYD_iGCA
AGO2	iNOA1_ATCCTATTCATGCTAG	-0.43564	MYD_iGCA
TNRC6B	iNOA1_CAACAGTGTGCCCTTT	-0.335707	MYD_iGCA
TNRC6A	iNOA1_CAACAGTGTGCCCTTT	0.344828	MYD_iGCA
TFDP2	iNOA1_CAACAGTGTGCCCTTT	-0.823978	MYD_iGCA
TAPBP	iNOA1_CAACAGTGTGCCCTTT	0.264106	MYD_iGCA
SQLE	iNOA1_CAACAGTGTGCCCTTT	-0.484306	MYD_iGCA
SEC31A	iNOA1_CAACAGTGTGCCCTTT	0.297199	MYD_iGCA
PCOLCE	iNOA1_CAACAGTGTGCCCTTT	-0.241658	MYD_iGCA
NOTCH2	iNOA1_CAACAGTGTGCCCTTT	-0.833082	MYD_iGCA
MSMO1	iNOA1_CAACAGTGTGCCCTTT	0.313024	MYD_iGCA
IDI1	iNOA1_CAACAGTGTGCCCTTT	0.536931	MYD_iGCA
HSPA5	iNOA1_CAACAGTGTGCCCTTT	1.18209	MYD_iGCA
HMGCR	iNOA1_CAACAGTGTGCCCTTT	1.11404	MYD_iGCA
HLA-E	iNOA1_CAACAGTGTGCCCTTT	1.5	MYD_iGCA
HLA-B	iNOA1_CAACAGTGTGCCCTTT	-0.168706	MYD_iGCA
FTL	iNOA1_CAACAGTGTGCCCTTT	-1.02373	MYD_iGCA
FDFT1	iNOA1_CAACAGTGTGCCCTTT	1.19421	MYD_iGCA
EP300	iNOA1_CAACAGTGTGCCCTTT	-0.51048	MYD_iGCA
DHCR24	iNOA1_CAACAGTGTGCCCTTT	-0.402587	MYD_iGCA
CYP51A1	iNOA1_CAACAGTGTGCCCTTT	0.389054	MYD_iGCA
CRTAP	iNOA1_CAACAGTGTGCCCTTT	0.774862	MYD_iGCA
CREBBP	iNOA1_CAACAGTGTGCCCTTT	-0.64105	MYD_iGCA
COLEC12	iNOA1_CAACAGTGTGCCCTTT	-0.30189	MYD_iGCA
COL6A3	iNOA1_CAACAGTGTGCCCTTT	-0.472419	MYD_iGCA
COL6A2	iNOA1_CAACAGTGTGCCCTTT	-0.242288	MYD_iGCA
COL6A1	iNOA1_CAACAGTGTGCCCTTT	-0.650188	MYD_iGCA
COL5A1	iNOA1_CAACAGTGTGCCCTTT	-0.543502	MYD_iGCA
COL4A5	iNOA1_CAACAGTGTGCCCTTT	0.270324	MYD_iGCA
COL4A2	iNOA1_CAACAGTGTGCCCTTT	1.5	MYD_iGCA
COL3A1	iNOA1_CAACAGTGTGCCCTTT	1.32033	MYD_iGCA
COL1A2	iNOA1_CAACAGTGTGCCCTTT	1.01349	MYD_iGCA
COL1A1	iNOA1_CAACAGTGTGCCCTTT	1.5	MYD_iGCA
COL15A1	iNOA1_CAACAGTGTGCCCTTT	1.06411	MYD_iGCA
COL14A1	iNOA1_CAACAGTGTGCCCTTT	-0.602589	MYD_iGCA
CANX	iNOA1_CAACAGTGTGCCCTTT	0.740459	MYD_iGCA
AGO2	iNOA1_CAACAGTGTGCCCTTT	-0.43564	MYD_iGCA
TNRC6B	iNOA1_CAGATACAGGGTACAC	0.928814	MYD_iGCA
TNRC6A	iNOA1_CAGATACAGGGTACAC	0.486997	MYD_iGCA
TFDP2	iNOA1_CAGATACAGGGTACAC	-0.823978	MYD_iGCA
TAPBP	iNOA1_CAGATACAGGGTACAC	-0.611522	MYD_iGCA
SQLE	iNOA1_CAGATACAGGGTACAC	-0.484306	MYD_iGCA
SEC31A	iNOA1_CAGATACAGGGTACAC	0.080386	MYD_iGCA
PCOLCE	iNOA1_CAGATACAGGGTACAC	-0.157708	MYD_iGCA
NOTCH2	iNOA1_CAGATACAGGGTACAC	-0.0338608	MYD_iGCA
MSMO1	iNOA1_CAGATACAGGGTACAC	-0.534715	MYD_iGCA
IDI1	iNOA1_CAGATACAGGGTACAC	-0.712645	MYD_iGCA
HSPA5	iNOA1_CAGATACAGGGTACAC	-0.04163	MYD_iGCA
HMGCR	iNOA1_CAGATACAGGGTACAC	-0.329411	MYD_iGCA
HLA-E	iNOA1_CAGATACAGGGTACAC	0.875568	MYD_iGCA
HLA-B	iNOA1_CAGATACAGGGTACAC	0.786626	MYD_iGCA
FTL	iNOA1_CAGATACAGGGTACAC	-0.354754	MYD_iGCA
FDFT1	iNOA1_CAGATACAGGGTACAC	0.257248	MYD_iGCA
EP300	iNOA1_CAGATACAGGGTACAC	-0.51048	MYD_iGCA
DHCR24	iNOA1_CAGATACAGGGTACAC	-0.402587	MYD_iGCA
CYP51A1	iNOA1_CAGATACAGGGTACAC	0.50613	MYD_iGCA
CRTAP	iNOA1_CAGATACAGGGTACAC	0.401656	MYD_iGCA
CREBBP	iNOA1_CAGATACAGGGTACAC	0.347162	MYD_iGCA
COLEC12	iNOA1_CAGATACAGGGTACAC	-0.30189	MYD_iGCA
COL6A3	iNOA1_CAGATACAGGGTACAC	0.677908	MYD_iGCA
COL6A2	iNOA1_CAGATACAGGGTACAC	-0.35123	MYD_iGCA
COL6A1	iNOA1_CAGATACAGGGTACAC	0.0074693	MYD_iGCA
COL5A1	iNOA1_CAGATACAGGGTACAC	-0.543502	MYD_iGCA
COL4A5	iNOA1_CAGATACAGGGTACAC	0.389058	MYD_iGCA
COL4A2	iNOA1_CAGATACAGGGTACAC	0.634108	MYD_iGCA
COL3A1	iNOA1_CAGATACAGGGTACAC	0.306407	MYD_iGCA
COL1A2	iNOA1_CAGATACAGGGTACAC	-0.272979	MYD_iGCA
COL1A1	iNOA1_CAGATACAGGGTACAC	0.800047	MYD_iGCA
COL15A1	iNOA1_CAGATACAGGGTACAC	0.483996	MYD_iGCA
COL14A1	iNOA1_CAGATACAGGGTACAC	-0.602589	MYD_iGCA
CANX	iNOA1_CAGATACAGGGTACAC	1.09833	MYD_iGCA
AGO2	iNOA1_CAGATACAGGGTACAC	-0.43564	MYD_iGCA
TNRC6B	iNOA1_CATGCGGAGCACGGAT	0.738477	MYD_iGCA
TNRC6A	iNOA1_CATGCGGAGCACGGAT	1.02089	MYD_iGCA
TFDP2	iNOA1_CATGCGGAGCACGGAT	-0.116435	MYD_iGCA
TAPBP	iNOA1_CATGCGGAGCACGGAT	0.251892	MYD_iGCA
SQLE	iNOA1_CATGCGGAGCACGGAT	-0.484306	MYD_iGCA
SEC31A	iNOA1_CATGCGGAGCACGGAT	0.561984	MYD_iGCA
PCOLCE	iNOA1_CATGCGGAGCACGGAT	1.38975	MYD_iGCA
NOTCH2	iNOA1_CATGCGGAGCACGGAT	-0.140995	MYD_iGCA
MSMO1	iNOA1_CATGCGGAGCACGGAT	-0.534715	MYD_iGCA
IDI1	iNOA1_CATGCGGAGCACGGAT	0.00692634	MYD_iGCA
HSPA5	iNOA1_CATGCGGAGCACGGAT	0.28013	MYD_iGCA
HMGCR	iNOA1_CATGCGGAGCACGGAT	-0.329411	MYD_iGCA
HLA-E	iNOA1_CATGCGGAGCACGGAT	0.469783	MYD_iGCA
HLA-B	iNOA1_CATGCGGAGCACGGAT	0.0597773	MYD_iGCA
FTL	iNOA1_CATGCGGAGCACGGAT	-1.31828	MYD_iGCA
FDFT1	iNOA1_CATGCGGAGCACGGAT	0.130387	MYD_iGCA
EP300	iNOA1_CATGCGGAGCACGGAT	0.504418	MYD_iGCA
DHCR24	iNOA1_CATGCGGAGCACGGAT	-0.402587	MYD_iGCA
CYP51A1	iNOA1_CATGCGGAGCACGGAT	0.972629	MYD_iGCA
CRTAP	iNOA1_CATGCGGAGCACGGAT	0.964687	MYD_iGCA
CREBBP	iNOA1_CATGCGGAGCACGGAT	-0.64105	MYD_iGCA
COLEC12	iNOA1_CATGCGGAGCACGGAT	-0.30189	MYD_iGCA
COL6A3	iNOA1_CATGCGGAGCACGGAT	-0.0729139	MYD_iGCA
COL6A2	iNOA1_CATGCGGAGCACGGAT	1.20518	MYD_iGCA
COL6A1	iNOA1_CATGCGGAGCACGGAT	-0.146687	MYD_iGCA
COL5A1	iNOA1_CATGCGGAGCACGGAT	0.369819	MYD_iGCA
COL4A5	iNOA1_CATGCGGAGCACGGAT	0.258383	MYD_iGCA
COL4A2	iNOA1_CATGCGGAGCACGGAT	0.193306	MYD_iGCA
COL3A1	iNOA1_CATGCGGAGCACGGAT	0.729111	MYD_iGCA
COL1A2	iNOA1_CATGCGGAGCACGGAT	0.942726	MYD_iGCA
COL1A1	iNOA1_CATGCGGAGCACGGAT	1.09997	MYD_iGCA
COL15A1	iNOA1_CATGCGGAGCACGGAT	1.43551	MYD_iGCA
COL14A1	iNOA1_CATGCGGAGCACGGAT	-0.602589	MYD_iGCA
CANX	iNOA1_CATGCGGAGCACGGAT	0.0374634	MYD_iGCA
AGO2	iNOA1_CATGCGGAGCACGGAT	0.759285	MYD_iGCA
TNRC6B	iNOA1_CATGCGGTCCATGATG	-0.970958	MYD_iGCA
TNRC6A	iNOA1_CATGCGGTCCATGATG	1.5	MYD_iGCA
TFDP2	iNOA1_CATGCGGTCCATGATG	-0.823978	MYD_iGCA
TAPBP	iNOA1_CATGCGGTCCATGATG	-0.611522	MYD_iGCA
SQLE	iNOA1_CATGCGGTCCATGATG	-0.484306	MYD_iGCA
SEC31A	iNOA1_CATGCGGTCCATGATG	1.5	MYD_iGCA
PCOLCE	iNOA1_CATGCGGTCCATGATG	-0.846958	MYD_iGCA
NOTCH2	iNOA1_CATGCGGTCCATGATG	-0.833082	MYD_iGCA
MSMO1	iNOA1_CATGCGGTCCATGATG	-0.534715	MYD_iGCA
IDI1	iNOA1_CATGCGGTCCATGATG	1.5	MYD_iGCA
HSPA5	iNOA1_CATGCGGTCCATGATG	-1.48238	MYD_iGCA
HMGCR	iNOA1_CATGCGGTCCATGATG	-0.329411	MYD_iGCA
HLA-E	iNOA1_CATGCGGTCCATGATG	-1.08672	MYD_iGCA
HLA-B	iNOA1_CATGCGGTCCATGATG	1.43661	MYD_iGCA
FTL	iNOA1_CATGCGGTCCATGATG	-1.91848	MYD_iGCA
FDFT1	iNOA1_CATGCGGTCCATGATG	-0.689131	MYD_iGCA
EP300	iNOA1_CATGCGGTCCATGATG	-0.51048	MYD_iGCA
DHCR24	iNOA1_CATGCGGTCCATGATG	-0.402587	MYD_iGCA
CYP51A1	iNOA1_CATGCGGTCCATGATG	-0.455086	MYD_iGCA
CRTAP	iNOA1_CATGCGGTCCATGATG	-1.18414	MYD_iGCA
CREBBP	iNOA1_CATGCGGTCCATGATG	-0.64105	MYD_iGCA
COLEC12	iNOA1_CATGCGGTCCATGATG	-0.30189	MYD_iGCA
COL6A3	iNOA1_CATGCGGTCCATGATG	0.713606	MYD_iGCA
COL6A2	iNOA1_CATGCGGTCCATGATG	1.5	MYD_iGCA
COL6A1	iNOA1_CATGCGGTCCATGATG	1.5	MYD_iGCA
COL5A1	iNOA1_CATGCGGTCCATGATG	-0.543502	MYD_iGCA
COL4A5	iNOA1_CATGCGGTCCATGATG	-0.585777	MYD_iGCA
COL4A2	iNOA1_CATGCGGTCCATGATG	1.5	MYD_iGCA
COL3A1	iNOA1_CATGCGGTCCATGATG	1.5	MYD_iGCA
COL1A2	iNOA1_CATGCGGTCCATGATG	1.5	MYD_iGCA
COL1A1	iNOA1_CATGCGGTCCATGATG	1.5	MYD_iGCA
COL15A1	iNOA1_CATGCGGTCCATGATG	-0.461832	MYD_iGCA
COL14A1	iNOA1_CATGCGGTCCATGATG	-0.602589	MYD_iGCA
CANX	iNOA1_CATGCGGTCCATGATG	0.515284	MYD_iGCA
AGO2	iNOA1_CATGCGGTCCATGATG	-0.43564	MYD_iGCA
TNRC6B	iNOA1_CATTCCGAGGTCATTC	-0.272824	MYD_iGCA
TNRC6A	iNOA1_CATTCCGAGGTCATTC	1.1752	MYD_iGCA
TFDP2	iNOA1_CATTCCGAGGTCATTC	-0.0353956	MYD_iGCA
TAPBP	iNOA1_CATTCCGAGGTCATTC	0.350784	MYD_iGCA
SQLE	iNOA1_CATTCCGAGGTCATTC	-0.484306	MYD_iGCA
SEC31A	iNOA1_CATTCCGAGGTCATTC	1.5	MYD_iGCA
PCOLCE	iNOA1_CATTCCGAGGTCATTC	1.5	MYD_iGCA
NOTCH2	iNOA1_CATTCCGAGGTCATTC	0.881075	MYD_iGCA
MSMO1	iNOA1_CATTCCGAGGTCATTC	-0.534715	MYD_iGCA
IDI1	iNOA1_CATTCCGAGGTCATTC	1.41408	MYD_iGCA
HSPA5	iNOA1_CATTCCGAGGTCATTC	0.940591	MYD_iGCA
HMGCR	iNOA1_CATTCCGAGGTCATTC	-0.329411	MYD_iGCA
HLA-E	iNOA1_CATTCCGAGGTCATTC	-0.451041	MYD_iGCA
HLA-B	iNOA1_CATTCCGAGGTCATTC	0.577472	MYD_iGCA
FTL	iNOA1_CATTCCGAGGTCATTC	0.877788	MYD_iGCA
FDFT1	iNOA1_CATTCCGAGGTCATTC	0.85655	MYD_iGCA
EP300	iNOA1_CATTCCGAGGTCATTC	0.62066	MYD_iGCA
DHCR24	iNOA1_CATTCCGAGGTCATTC	-0.402587	MYD_iGCA
CYP51A1	iNOA1_CATTCCGAGGTCATTC	-0.455086	MYD_iGCA
CRTAP	iNOA1_CATTCCGAGGTCATTC	-0.00981932	MYD_iGCA
CREBBP	iNOA1_CATTCCGAGGTCATTC	0.312707	MYD_iGCA
COLEC12	iNOA1_CATTCCGAGGTCATTC	-0.30189	MYD_iGCA
COL6A3	iNOA1_CATTCCGAGGTCATTC	0.0244321	MYD_iGCA
COL6A2	iNOA1_CATTCCGAGGTCATTC	1.17571	MYD_iGCA
COL6A1	iNOA1_CATTCCGAGGTCATTC	0.76668	MYD_iGCA
COL5A1	iNOA1_CATTCCGAGGTCATTC	0.474427	MYD_iGCA
COL4A5	iNOA1_CATTCCGAGGTCATTC	0.355069	MYD_iGCA
COL4A2	iNOA1_CATTCCGAGGTCATTC	0.311748	MYD_iGCA
COL3A1	iNOA1_CATTCCGAGGTCATTC	0.745021	MYD_iGCA
COL1A2	iNOA1_CATTCCGAGGTCATTC	0.176687	MYD_iGCA
COL1A1	iNOA1_CATTCCGAGGTCATTC	1.02775	MYD_iGCA
COL15A1	iNOA1_CATTCCGAGGTCATTC	0.544017	MYD_iGCA
COL14A1	iNOA1_CATTCCGAGGTCATTC	-0.602589	MYD_iGCA
CANX	iNOA1_CATTCCGAGGTCATTC	0.156079	MYD_iGCA
AGO2	iNOA1_CATTCCGAGGTCATTC	-0.43564	MYD_iGCA
TNRC6B	iNOA1_CATTGTTGTCACTCTC	1.10757	MYD_iGCA
TNRC6A	iNOA1_CATTGTTGTCACTCTC	1.5	MYD_iGCA
TFDP2	iNOA1_CATTGTTGTCACTCTC	1.5	MYD_iGCA
TAPBP	iNOA1_CATTGTTGTCACTCTC	0.794216	MYD_iGCA
SQLE	iNOA1_CATTGTTGTCACTCTC	-0.484306	MYD_iGCA
SEC31A	iNOA1_CATTGTTGTCACTCTC	0.489767	MYD_iGCA
PCOLCE	iNOA1_CATTGTTGTCACTCTC	-0.846958	MYD_iGCA
NOTCH2	iNOA1_CATTGTTGTCACTCTC	0.974299	MYD_iGCA
MSMO1	iNOA1_CATTGTTGTCACTCTC	-0.534715	MYD_iGCA
IDI1	iNOA1_CATTGTTGTCACTCTC	0.4589	MYD_iGCA
HSPA5	iNOA1_CATTGTTGTCACTCTC	-1.48238	MYD_iGCA
HMGCR	iNOA1_CATTGTTGTCACTCTC	-0.329411	MYD_iGCA
HLA-E	iNOA1_CATTGTTGTCACTCTC	-0.158121	MYD_iGCA
HLA-B	iNOA1_CATTGTTGTCACTCTC	-1.38722	MYD_iGCA
FTL	iNOA1_CATTGTTGTCACTCTC	-0.794066	MYD_iGCA
FDFT1	iNOA1_CATTGTTGTCACTCTC	-0.689131	MYD_iGCA
EP300	iNOA1_CATTGTTGTCACTCTC	1.5	MYD_iGCA
DHCR24	iNOA1_CATTGTTGTCACTCTC	-0.402587	MYD_iGCA
CYP51A1	iNOA1_CATTGTTGTCACTCTC	1.5	MYD_iGCA
CRTAP	iNOA1_CATTGTTGTCACTCTC	1.22562	MYD_iGCA
CREBBP	iNOA1_CATTGTTGTCACTCTC	-0.64105	MYD_iGCA
COLEC12	iNOA1_CATTGTTGTCACTCTC	-0.30189	MYD_iGCA
COL6A3	iNOA1_CATTGTTGTCACTCTC	-0.122565	MYD_iGCA
COL6A2	iNOA1_CATTGTTGTCACTCTC	0.517891	MYD_iGCA
COL6A1	iNOA1_CATTGTTGTCACTCTC	0.662182	MYD_iGCA
COL5A1	iNOA1_CATTGTTGTCACTCTC	-0.543502	MYD_iGCA
COL4A5	iNOA1_CATTGTTGTCACTCTC	1.5	MYD_iGCA
COL4A2	iNOA1_CATTGTTGTCACTCTC	1.5	MYD_iGCA
COL3A1	iNOA1_CATTGTTGTCACTCTC	0.530094	MYD_iGCA
COL1A2	iNOA1_CATTGTTGTCACTCTC	1.35567	MYD_iGCA
COL1A1	iNOA1_CATTGTTGTCACTCTC	1.5	MYD_iGCA
COL15A1	iNOA1_CATTGTTGTCACTCTC	0.747077	MYD_iGCA
COL14A1	iNOA1_CATTGTTGTCACTCTC	0.664612	MYD_iGCA
CANX	iNOA1_CATTGTTGTCACTCTC	0.644582	MYD_iGCA
AGO2	iNOA1_CATTGTTGTCACTCTC	-0.43564	MYD_iGCA
TNRC6B	iNOA1_CCACCATGTTGCCATA	0.95616	MYD_iGCA
TNRC6A	iNOA1_CCACCATGTTGCCATA	-0.0358012	MYD_iGCA
TFDP2	iNOA1_CCACCATGTTGCCATA	-0.823978	MYD_iGCA
TAPBP	iNOA1_CCACCATGTTGCCATA	1.09705	MYD_iGCA
SQLE	iNOA1_CCACCATGTTGCCATA	-0.484306	MYD_iGCA
SEC31A	iNOA1_CCACCATGTTGCCATA	-0.391203	MYD_iGCA
PCOLCE	iNOA1_CCACCATGTTGCCATA	0.9893	MYD_iGCA
NOTCH2	iNOA1_CCACCATGTTGCCATA	0.957102	MYD_iGCA
MSMO1	iNOA1_CCACCATGTTGCCATA	-0.534715	MYD_iGCA
IDI1	iNOA1_CCACCATGTTGCCATA	0.134857	MYD_iGCA
HSPA5	iNOA1_CCACCATGTTGCCATA	0.689837	MYD_iGCA
HMGCR	iNOA1_CCACCATGTTGCCATA	-0.329411	MYD_iGCA
HLA-E	iNOA1_CCACCATGTTGCCATA	1.10346	MYD_iGCA
HLA-B	iNOA1_CCACCATGTTGCCATA	1.09159	MYD_iGCA
FTL	iNOA1_CCACCATGTTGCCATA	1.2376	MYD_iGCA
FDFT1	iNOA1_CCACCATGTTGCCATA	0.276087	MYD_iGCA
EP300	iNOA1_CCACCATGTTGCCATA	-0.51048	MYD_iGCA
DHCR24	iNOA1_CCACCATGTTGCCATA	-0.402587	MYD_iGCA
CYP51A1	iNOA1_CCACCATGTTGCCATA	0.525264	MYD_iGCA
CRTAP	iNOA1_CCACCATGTTGCCATA	0.731388	MYD_iGCA
CREBBP	iNOA1_CCACCATGTTGCCATA	0.366834	MYD_iGCA
COLEC12	iNOA1_CCACCATGTTGCCATA	1.5	MYD_iGCA
COL6A3	iNOA1_CCACCATGTTGCCATA	1.31443	MYD_iGCA
COL6A2	iNOA1_CCACCATGTTGCCATA	1.21132	MYD_iGCA
COL6A1	iNOA1_CCACCATGTTGCCATA	1.06112	MYD_iGCA
COL5A1	iNOA1_CCACCATGTTGCCATA	-0.543502	MYD_iGCA
COL4A5	iNOA1_CCACCATGTTGCCATA	-0.585777	MYD_iGCA
COL4A2	iNOA1_CCACCATGTTGCCATA	-0.441272	MYD_iGCA
COL3A1	iNOA1_CCACCATGTTGCCATA	1.06682	MYD_iGCA
COL1A2	iNOA1_CCACCATGTTGCCATA	0.903214	MYD_iGCA
COL1A1	iNOA1_CCACCATGTTGCCATA	0.328326	MYD_iGCA
COL15A1	iNOA1_CCACCATGTTGCCATA	0.825168	MYD_iGCA
COL14A1	iNOA1_CCACCATGTTGCCATA	-0.602589	MYD_iGCA
CANX	iNOA1_CCACCATGTTGCCATA	0.219854	MYD_iGCA
AGO2	iNOA1_CCACCATGTTGCCATA	-0.43564	MYD_iGCA
TNRC6B	iNOA1_CCCATTGCAGGCAATG	1.10793	MYD_iGCA
TNRC6A	iNOA1_CCCATTGCAGGCAATG	0.271217	MYD_iGCA
TFDP2	iNOA1_CCCATTGCAGGCAATG	0.709728	MYD_iGCA
TAPBP	iNOA1_CCCATTGCAGGCAATG	0.202519	MYD_iGCA
SQLE	iNOA1_CCCATTGCAGGCAATG	-0.484306	MYD_iGCA
SEC31A	iNOA1_CCCATTGCAGGCAATG	0.217037	MYD_iGCA
PCOLCE	iNOA1_CCCATTGCAGGCAATG	0.712039	MYD_iGCA
NOTCH2	iNOA1_CCCATTGCAGGCAATG	-0.180572	MYD_iGCA
MSMO1	iNOA1_CCCATTGCAGGCAATG	1.27725	MYD_iGCA
IDI1	iNOA1_CCCATTGCAGGCAATG	0.459172	MYD_iGCA
HSPA5	iNOA1_CCCATTGCAGGCAATG	0.395002	MYD_iGCA
HMGCR	iNOA1_CCCATTGCAGGCAATG	-0.329411	MYD_iGCA
HLA-E	iNOA1_CCCATTGCAGGCAATG	-1.08672	MYD_iGCA
HLA-B	iNOA1_CCCATTGCAGGCAATG	0.905512	MYD_iGCA
FTL	iNOA1_CCCATTGCAGGCAATG	0.297019	MYD_iGCA
FDFT1	iNOA1_CCCATTGCAGGCAATG	1.0873	MYD_iGCA
EP300	iNOA1_CCCATTGCAGGCAATG	-0.51048	MYD_iGCA
DHCR24	iNOA1_CCCATTGCAGGCAATG	0.73166	MYD_iGCA
CYP51A1	iNOA1_CCCATTGCAGGCAATG	-0.455086	MYD_iGCA
CRTAP	iNOA1_CCCATTGCAGGCAATG	-0.170201	MYD_iGCA
CREBBP	iNOA1_CCCATTGCAGGCAATG	-0.64105	MYD_iGCA
COLEC12	iNOA1_CCCATTGCAGGCAATG	0.993952	MYD_iGCA
COL6A3	iNOA1_CCCATTGCAGGCAATG	-1.0503	MYD_iGCA
COL6A2	iNOA1_CCCATTGCAGGCAATG	0.443809	MYD_iGCA
COL6A1	iNOA1_CCCATTGCAGGCAATG	0.552705	MYD_iGCA
COL5A1	iNOA1_CCCATTGCAGGCAATG	0.317592	MYD_iGCA
COL4A5	iNOA1_CCCATTGCAGGCAATG	-0.585777	MYD_iGCA
COL4A2	iNOA1_CCCATTGCAGGCAATG	-0.180003	MYD_iGCA
COL3A1	iNOA1_CCCATTGCAGGCAATG	-0.355979	MYD_iGCA
COL1A2	iNOA1_CCCATTGCAGGCAATG	0.444701	MYD_iGCA
COL1A1	iNOA1_CCCATTGCAGGCAATG	1.20835	MYD_iGCA
COL15A1	iNOA1_CCCATTGCAGGCAATG	0.201044	MYD_iGCA
COL14A1	iNOA1_CCCATTGCAGGCAATG	-0.602589	MYD_iGCA
CANX	iNOA1_CCCATTGCAGGCAATG	0.454003	MYD_iGCA
AGO2	iNOA1_CCCATTGCAGGCAATG	0.690954	MYD_iGCA
TNRC6B	iNOA1_CCTACGTAGATAGCTA	-0.970958	MYD_iGCA
TNRC6A	iNOA1_CCTACGTAGATAGCTA	-0.838101	MYD_iGCA
TFDP2	iNOA1_CCTACGTAGATAGCTA	1.5	MYD_iGCA
TAPBP	iNOA1_CCTACGTAGATAGCTA	-0.611522	MYD_iGCA
SQLE	iNOA1_CCTACGTAGATAGCTA	-0.484306	MYD_iGCA
SEC31A	iNOA1_CCTACGTAGATAGCTA	-1.11492	MYD_iGCA
PCOLCE	iNOA1_CCTACGTAGATAGCTA	-0.846958	MYD_iGCA
NOTCH2	iNOA1_CCTACGTAGATAGCTA	-0.833082	MYD_iGCA
MSMO1	iNOA1_CCTACGTAGATAGCTA	-0.534715	MYD_iGCA
IDI1	iNOA1_CCTACGTAGATAGCTA	-0.712645	MYD_iGCA
HSPA5	iNOA1_CCTACGTAGATAGCTA	-1.48238	MYD_iGCA
HMGCR	iNOA1_CCTACGTAGATAGCTA	-0.329411	MYD_iGCA
HLA-E	iNOA1_CCTACGTAGATAGCTA	-1.08672	MYD_iGCA
HLA-B	iNOA1_CCTACGTAGATAGCTA	0.813122	MYD_iGCA
FTL	iNOA1_CCTACGTAGATAGCTA	-1.84746	MYD_iGCA
FDFT1	iNOA1_CCTACGTAGATAGCTA	-0.689131	MYD_iGCA
EP300	iNOA1_CCTACGTAGATAGCTA	-0.51048	MYD_iGCA
DHCR24	iNOA1_CCTACGTAGATAGCTA	-0.402587	MYD_iGCA
CYP51A1	iNOA1_CCTACGTAGATAGCTA	-0.455086	MYD_iGCA
CRTAP	iNOA1_CCTACGTAGATAGCTA	-1.18414	MYD_iGCA
CREBBP	iNOA1_CCTACGTAGATAGCTA	-0.64105	MYD_iGCA
COLEC12	iNOA1_CCTACGTAGATAGCTA	-0.30189	MYD_iGCA
COL6A3	iNOA1_CCTACGTAGATAGCTA	1.5	MYD_iGCA
COL6A2	iNOA1_CCTACGTAGATAGCTA	1.5	MYD_iGCA
COL6A1	iNOA1_CCTACGTAGATAGCTA	1.5	MYD_iGCA
COL5A1	iNOA1_CCTACGTAGATAGCTA	-0.543502	MYD_iGCA
COL4A5	iNOA1_CCTACGTAGATAGCTA	-0.585777	MYD_iGCA
COL4A2	iNOA1_CCTACGTAGATAGCTA	1.5	MYD_iGCA
COL3A1	iNOA1_CCTACGTAGATAGCTA	1.5	MYD_iGCA
COL1A2	iNOA1_CCTACGTAGATAGCTA	1.5	MYD_iGCA
COL1A1	iNOA1_CCTACGTAGATAGCTA	1.5	MYD_iGCA
COL15A1	iNOA1_CCTACGTAGATAGCTA	1.41977	MYD_iGCA
COL14A1	iNOA1_CCTACGTAGATAGCTA	-0.602589	MYD_iGCA
CANX	iNOA1_CCTACGTAGATAGCTA	-1.2818	MYD_iGCA
AGO2	iNOA1_CCTACGTAGATAGCTA	-0.43564	MYD_iGCA
TNRC6B	iNOA1_CGCATGGTCCGCCTAT	0.117656	MYD_iGCA
TNRC6A	iNOA1_CGCATGGTCCGCCTAT	1.04156	MYD_iGCA
TFDP2	iNOA1_CGCATGGTCCGCCTAT	0.80319	MYD_iGCA
TAPBP	iNOA1_CGCATGGTCCGCCTAT	1.5	MYD_iGCA
SQLE	iNOA1_CGCATGGTCCGCCTAT	0.456692	MYD_iGCA
SEC31A	iNOA1_CGCATGGTCCGCCTAT	-0.0470206	MYD_iGCA
PCOLCE	iNOA1_CGCATGGTCCGCCTAT	1.5	MYD_iGCA
NOTCH2	iNOA1_CGCATGGTCCGCCTAT	0.369707	MYD_iGCA
MSMO1	iNOA1_CGCATGGTCCGCCTAT	-0.534715	MYD_iGCA
IDI1	iNOA1_CGCATGGTCCGCCTAT	1.27292	MYD_iGCA
HSPA5	iNOA1_CGCATGGTCCGCCTAT	0.0785264	MYD_iGCA
HMGCR	iNOA1_CGCATGGTCCGCCTAT	-0.329411	MYD_iGCA
HLA-E	iNOA1_CGCATGGTCCGCCTAT	-0.0954953	MYD_iGCA
HLA-B	iNOA1_CGCATGGTCCGCCTAT	0.460858	MYD_iGCA
FTL	iNOA1_CGCATGGTCCGCCTAT	0.376063	MYD_iGCA
FDFT1	iNOA1_CGCATGGTCCGCCTAT	0.142722	MYD_iGCA
EP300	iNOA1_CGCATGGTCCGCCTAT	-0.51048	MYD_iGCA
DHCR24	iNOA1_CGCATGGTCCGCCTAT	-0.402587	MYD_iGCA
CYP51A1	iNOA1_CGCATGGTCCGCCTAT	0.389808	MYD_iGCA
CRTAP	iNOA1_CGCATGGTCCGCCTAT	0.776077	MYD_iGCA
CREBBP	iNOA1_CGCATGGTCCGCCTAT	0.227573	MYD_iGCA
COLEC12	iNOA1_CGCATGGTCCGCCTAT	1.5	MYD_iGCA
COL6A3	iNOA1_CGCATGGTCCGCCTAT	-0.471903	MYD_iGCA
COL6A2	iNOA1_CGCATGGTCCGCCTAT	0.774976	MYD_iGCA
COL6A1	iNOA1_CGCATGGTCCGCCTAT	0.237067	MYD_iGCA
COL5A1	iNOA1_CGCATGGTCCGCCTAT	1.04377	MYD_iGCA
COL4A5	iNOA1_CGCATGGTCCGCCTAT	0.881302	MYD_iGCA
COL4A2	iNOA1_CGCATGGTCCGCCTAT	-0.535608	MYD_iGCA
COL3A1	iNOA1_CGCATGGTCCGCCTAT	0.484637	MYD_iGCA
COL1A2	iNOA1_CGCATGGTCCGCCTAT	0.743645	MYD_iGCA
COL1A1	iNOA1_CGCATGGTCCGCCTAT	0.401332	MYD_iGCA
COL15A1	iNOA1_CGCATGGTCCGCCTAT	0.511806	MYD_iGCA
COL14A1	iNOA1_CGCATGGTCCGCCTAT	-0.602589	MYD_iGCA
CANX	iNOA1_CGCATGGTCCGCCTAT	0.0532933	MYD_iGCA
AGO2	iNOA1_CGCATGGTCCGCCTAT	1.5	MYD_iGCA
TNRC6B	iNOA1_CGGAACCGTACGTAGG	-0.970958	MYD_iGCA
TNRC6A	iNOA1_CGGAACCGTACGTAGG	-0.838101	MYD_iGCA
TFDP2	iNOA1_CGGAACCGTACGTAGG	1.43739	MYD_iGCA
TAPBP	iNOA1_CGGAACCGTACGTAGG	0.726312	MYD_iGCA
SQLE	iNOA1_CGGAACCGTACGTAGG	-0.484306	MYD_iGCA
SEC31A	iNOA1_CGGAACCGTACGTAGG	-1.11492	MYD_iGCA
PCOLCE	iNOA1_CGGAACCGTACGTAGG	1.38474	MYD_iGCA
NOTCH2	iNOA1_CGGAACCGTACGTAGG	-0.833082	MYD_iGCA
MSMO1	iNOA1_CGGAACCGTACGTAGG	-0.534715	MYD_iGCA
IDI1	iNOA1_CGGAACCGTACGTAGG	-0.712645	MYD_iGCA
HSPA5	iNOA1_CGGAACCGTACGTAGG	-0.0658311	MYD_iGCA
HMGCR	iNOA1_CGGAACCGTACGTAGG	-0.329411	MYD_iGCA
HLA-E	iNOA1_CGGAACCGTACGTAGG	-0.202976	MYD_iGCA
HLA-B	iNOA1_CGGAACCGTACGTAGG	-0.565653	MYD_iGCA
FTL	iNOA1_CGGAACCGTACGTAGG	1.087	MYD_iGCA
FDFT1	iNOA1_CGGAACCGTACGTAGG	1.36309	MYD_iGCA
EP300	iNOA1_CGGAACCGTACGTAGG	-0.51048	MYD_iGCA
DHCR24	iNOA1_CGGAACCGTACGTAGG	-0.402587	MYD_iGCA
CYP51A1	iNOA1_CGGAACCGTACGTAGG	-0.455086	MYD_iGCA
CRTAP	iNOA1_CGGAACCGTACGTAGG	-1.18414	MYD_iGCA
CREBBP	iNOA1_CGGAACCGTACGTAGG	-0.64105	MYD_iGCA
COLEC12	iNOA1_CGGAACCGTACGTAGG	1.5	MYD_iGCA
COL6A3	iNOA1_CGGAACCGTACGTAGG	0.770901	MYD_iGCA
COL6A2	iNOA1_CGGAACCGTACGTAGG	0.279349	MYD_iGCA
COL6A1	iNOA1_CGGAACCGTACGTAGG	0.0902621	MYD_iGCA
COL5A1	iNOA1_CGGAACCGTACGTAGG	-0.543502	MYD_iGCA
COL4A5	iNOA1_CGGAACCGTACGTAGG	-0.585777	MYD_iGCA
COL4A2	iNOA1_CGGAACCGTACGTAGG	-1.12402	MYD_iGCA
COL3A1	iNOA1_CGGAACCGTACGTAGG	0.179218	MYD_iGCA
COL1A2	iNOA1_CGGAACCGTACGTAGG	0.872359	MYD_iGCA
COL1A1	iNOA1_CGGAACCGTACGTAGG	0.114377	MYD_iGCA
COL15A1	iNOA1_CGGAACCGTACGTAGG	1.05392	MYD_iGCA
COL14A1	iNOA1_CGGAACCGTACGTAGG	-0.602589	MYD_iGCA
CANX	iNOA1_CGGAACCGTACGTAGG	-0.382272	MYD_iGCA
AGO2	iNOA1_CGGAACCGTACGTAGG	1.41586	MYD_iGCA
TNRC6B	iNOA1_CGTTGGGTCTTAGTTC	0.60676	MYD_iGCA
TNRC6A	iNOA1_CGTTGGGTCTTAGTTC	1.20671	MYD_iGCA
TFDP2	iNOA1_CGTTGGGTCTTAGTTC	-0.0184029	MYD_iGCA
TAPBP	iNOA1_CGTTGGGTCTTAGTTC	-0.611522	MYD_iGCA
SQLE	iNOA1_CGTTGGGTCTTAGTTC	0.571183	MYD_iGCA
SEC31A	iNOA1_CGTTGGGTCTTAGTTC	-0.415311	MYD_iGCA
PCOLCE	iNOA1_CGTTGGGTCTTAGTTC	0.944697	MYD_iGCA
NOTCH2	iNOA1_CGTTGGGTCTTAGTTC	-0.0451055	MYD_iGCA
MSMO1	iNOA1_CGTTGGGTCTTAGTTC	1.07144	MYD_iGCA
IDI1	iNOA1_CGTTGGGTCTTAGTTC	0.106624	MYD_iGCA
HSPA5	iNOA1_CGTTGGGTCTTAGTTC	-0.0575893	MYD_iGCA
HMGCR	iNOA1_CGTTGGGTCTTAGTTC	-0.329411	MYD_iGCA
HLA-E	iNOA1_CGTTGGGTCTTAGTTC	0.856697	MYD_iGCA
HLA-B	iNOA1_CGTTGGGTCTTAGTTC	1.16341	MYD_iGCA
FTL	iNOA1_CGTTGGGTCTTAGTTC	1.5	MYD_iGCA
FDFT1	iNOA1_CGTTGGGTCTTAGTTC	0.88552	MYD_iGCA
EP300	iNOA1_CGTTGGGTCTTAGTTC	-0.51048	MYD_iGCA
DHCR24	iNOA1_CGTTGGGTCTTAGTTC	0.967138	MYD_iGCA
CYP51A1	iNOA1_CGTTGGGTCTTAGTTC	0.492606	MYD_iGCA
CRTAP	iNOA1_CGTTGGGTCTTAGTTC	0.0121907	MYD_iGCA
CREBBP	iNOA1_CGTTGGGTCTTAGTTC	0.333259	MYD_iGCA
COLEC12	iNOA1_CGTTGGGTCTTAGTTC	1.26298	MYD_iGCA
COL6A3	iNOA1_CGTTGGGTCTTAGTTC	1.09051	MYD_iGCA
COL6A2	iNOA1_CGTTGGGTCTTAGTTC	0.394055	MYD_iGCA
COL6A1	iNOA1_CGTTGGGTCTTAGTTC	0.374811	MYD_iGCA
COL5A1	iNOA1_CGTTGGGTCTTAGTTC	-0.543502	MYD_iGCA
COL4A5	iNOA1_CGTTGGGTCTTAGTTC	-0.585777	MYD_iGCA
COL4A2	iNOA1_CGTTGGGTCTTAGTTC	0.851211	MYD_iGCA
COL3A1	iNOA1_CGTTGGGTCTTAGTTC	1.01934	MYD_iGCA
COL1A2	iNOA1_CGTTGGGTCTTAGTTC	1.13797	MYD_iGCA
COL1A1	iNOA1_CGTTGGGTCTTAGTTC	1.21635	MYD_iGCA
COL15A1	iNOA1_CGTTGGGTCTTAGTTC	0.947989	MYD_iGCA
COL14A1	iNOA1_CGTTGGGTCTTAGTTC	-0.602589	MYD_iGCA
CANX	iNOA1_CGTTGGGTCTTAGTTC	-0.620826	MYD_iGCA
AGO2	iNOA1_CGTTGGGTCTTAGTTC	-0.43564	MYD_iGCA
TNRC6B	iNOA1_CTATAGGAGCACTCTA	-0.282934	MYD_iGCA
TNRC6A	iNOA1_CTATAGGAGCACTCTA	0.829755	MYD_iGCA
TFDP2	iNOA1_CTATAGGAGCACTCTA	-0.823978	MYD_iGCA
TAPBP	iNOA1_CTATAGGAGCACTCTA	1.5	MYD_iGCA
SQLE	iNOA1_CTATAGGAGCACTCTA	0.533956	MYD_iGCA
SEC31A	iNOA1_CTATAGGAGCACTCTA	0.38957	MYD_iGCA
PCOLCE	iNOA1_CTATAGGAGCACTCTA	1.5	MYD_iGCA
NOTCH2	iNOA1_CTATAGGAGCACTCTA	-0.0728975	MYD_iGCA
MSMO1	iNOA1_CTATAGGAGCACTCTA	1.5	MYD_iGCA
IDI1	iNOA1_CTATAGGAGCACTCTA	1.5	MYD_iGCA
HSPA5	iNOA1_CTATAGGAGCACTCTA	0.765952	MYD_iGCA
HMGCR	iNOA1_CTATAGGAGCACTCTA	-0.329411	MYD_iGCA
HLA-E	iNOA1_CTATAGGAGCACTCTA	-0.460246	MYD_iGCA
HLA-B	iNOA1_CTATAGGAGCACTCTA	0.994267	MYD_iGCA
FTL	iNOA1_CTATAGGAGCACTCTA	-0.355039	MYD_iGCA
FDFT1	iNOA1_CTATAGGAGCACTCTA	1.5	MYD_iGCA
EP300	iNOA1_CTATAGGAGCACTCTA	0.604279	MYD_iGCA
DHCR24	iNOA1_CTATAGGAGCACTCTA	-0.402587	MYD_iGCA
CYP51A1	iNOA1_CTATAGGAGCACTCTA	0.459181	MYD_iGCA
CRTAP	iNOA1_CTATAGGAGCACTCTA	0.340313	MYD_iGCA
CREBBP	iNOA1_CTATAGGAGCACTCTA	0.298895	MYD_iGCA
COLEC12	iNOA1_CTATAGGAGCACTCTA	-0.30189	MYD_iGCA
COL6A3	iNOA1_CTATAGGAGCACTCTA	0.615987	MYD_iGCA
COL6A2	iNOA1_CTATAGGAGCACTCTA	0.522422	MYD_iGCA
COL6A1	iNOA1_CTATAGGAGCACTCTA	1.06157	MYD_iGCA
COL5A1	iNOA1_CTATAGGAGCACTCTA	1.5	MYD_iGCA
COL4A5	iNOA1_CTATAGGAGCACTCTA	0.341444	MYD_iGCA
COL4A2	iNOA1_CTATAGGAGCACTCTA	-0.487294	MYD_iGCA
COL3A1	iNOA1_CTATAGGAGCACTCTA	0.0377404	MYD_iGCA
COL1A2	iNOA1_CTATAGGAGCACTCTA	0.434522	MYD_iGCA
COL1A1	iNOA1_CTATAGGAGCACTCTA	0.828595	MYD_iGCA
COL15A1	iNOA1_CTATAGGAGCACTCTA	0.5229	MYD_iGCA
COL14A1	iNOA1_CTATAGGAGCACTCTA	0.252319	MYD_iGCA
CANX	iNOA1_CTATAGGAGCACTCTA	0.139615	MYD_iGCA
AGO2	iNOA1_CTATAGGAGCACTCTA	1.5	MYD_iGCA
TNRC6B	iNOA1_CTATCTATCGTGTTCC	1.03819	MYD_iGCA
TNRC6A	iNOA1_CTATCTATCGTGTTCC	0.579049	MYD_iGCA
TFDP2	iNOA1_CTATCTATCGTGTTCC	0.0589384	MYD_iGCA
TAPBP	iNOA1_CTATCTATCGTGTTCC	0.4659	MYD_iGCA
SQLE	iNOA1_CTATCTATCGTGTTCC	-0.484306	MYD_iGCA
SEC31A	iNOA1_CTATCTATCGTGTTCC	0.163421	MYD_iGCA
PCOLCE	iNOA1_CTATCTATCGTGTTCC	1.5	MYD_iGCA
NOTCH2	iNOA1_CTATCTATCGTGTTCC	0.606731	MYD_iGCA
MSMO1	iNOA1_CTATCTATCGTGTTCC	0.508391	MYD_iGCA
IDI1	iNOA1_CTATCTATCGTGTTCC	-0.712645	MYD_iGCA
HSPA5	iNOA1_CTATCTATCGTGTTCC	0.332018	MYD_iGCA
HMGCR	iNOA1_CTATCTATCGTGTTCC	-0.329411	MYD_iGCA
HLA-E	iNOA1_CTATCTATCGTGTTCC	0.0998368	MYD_iGCA
HLA-B	iNOA1_CTATCTATCGTGTTCC	1.5	MYD_iGCA
FTL	iNOA1_CTATCTATCGTGTTCC	0.345885	MYD_iGCA
FDFT1	iNOA1_CTATCTATCGTGTTCC	0.333515	MYD_iGCA
EP300	iNOA1_CTATCTATCGTGTTCC	0.755972	MYD_iGCA
DHCR24	iNOA1_CTATCTATCGTGTTCC	1.5	MYD_iGCA
CYP51A1	iNOA1_CTATCTATCGTGTTCC	1.27656	MYD_iGCA
CRTAP	iNOA1_CTATCTATCGTGTTCC	0.812921	MYD_iGCA
CREBBP	iNOA1_CTATCTATCGTGTTCC	1.13923	MYD_iGCA
COLEC12	iNOA1_CTATCTATCGTGTTCC	-0.30189	MYD_iGCA
COL6A3	iNOA1_CTATCTATCGTGTTCC	1.01584	MYD_iGCA
COL6A2	iNOA1_CTATCTATCGTGTTCC	0.899887	MYD_iGCA
COL6A1	iNOA1_CTATCTATCGTGTTCC	0.308334	MYD_iGCA
COL5A1	iNOA1_CTATCTATCGTGTTCC	1.5	MYD_iGCA
COL4A5	iNOA1_CTATCTATCGTGTTCC	0.467618	MYD_iGCA
COL4A2	iNOA1_CTATCTATCGTGTTCC	-0.40065	MYD_iGCA
COL3A1	iNOA1_CTATCTATCGTGTTCC	-0.401386	MYD_iGCA
COL1A2	iNOA1_CTATCTATCGTGTTCC	1.05492	MYD_iGCA
COL1A1	iNOA1_CTATCTATCGTGTTCC	0.911734	MYD_iGCA
COL15A1	iNOA1_CTATCTATCGTGTTCC	-1.00957	MYD_iGCA
COL14A1	iNOA1_CTATCTATCGTGTTCC	-0.602589	MYD_iGCA
CANX	iNOA1_CTATCTATCGTGTTCC	0.823202	MYD_iGCA
AGO2	iNOA1_CTATCTATCGTGTTCC	-0.43564	MYD_iGCA
TNRC6B	iNOA1_CTCATCGGTGCATTTG	-0.239088	MYD_iGCA
TNRC6A	iNOA1_CTCATCGGTGCATTTG	0.500539	MYD_iGCA
TFDP2	iNOA1_CTCATCGGTGCATTTG	0.566444	MYD_iGCA
TAPBP	iNOA1_CTCATCGGTGCATTTG	1.5	MYD_iGCA
SQLE	iNOA1_CTCATCGGTGCATTTG	-0.484306	MYD_iGCA
SEC31A	iNOA1_CTCATCGGTGCATTTG	-0.396975	MYD_iGCA
PCOLCE	iNOA1_CTCATCGGTGCATTTG	1.43321	MYD_iGCA
NOTCH2	iNOA1_CTCATCGGTGCATTTG	1.28384	MYD_iGCA
MSMO1	iNOA1_CTCATCGGTGCATTTG	-0.534715	MYD_iGCA
IDI1	iNOA1_CTCATCGGTGCATTTG	-0.712645	MYD_iGCA
HSPA5	iNOA1_CTCATCGGTGCATTTG	0.247876	MYD_iGCA
HMGCR	iNOA1_CTCATCGGTGCATTTG	-0.329411	MYD_iGCA
HLA-E	iNOA1_CTCATCGGTGCATTTG	0.657841	MYD_iGCA
HLA-B	iNOA1_CTCATCGGTGCATTTG	1.08028	MYD_iGCA
FTL	iNOA1_CTCATCGGTGCATTTG	1.11903	MYD_iGCA
FDFT1	iNOA1_CTCATCGGTGCATTTG	-0.689131	MYD_iGCA
EP300	iNOA1_CTCATCGGTGCATTTG	-0.51048	MYD_iGCA
DHCR24	iNOA1_CTCATCGGTGCATTTG	-0.402587	MYD_iGCA
CYP51A1	iNOA1_CTCATCGGTGCATTTG	0.517445	MYD_iGCA
CRTAP	iNOA1_CTCATCGGTGCATTTG	0.0394033	MYD_iGCA
CREBBP	iNOA1_CTCATCGGTGCATTTG	1.04061	MYD_iGCA
COLEC12	iNOA1_CTCATCGGTGCATTTG	-0.30189	MYD_iGCA
COL6A3	iNOA1_CTCATCGGTGCATTTG	1.5	MYD_iGCA
COL6A2	iNOA1_CTCATCGGTGCATTTG	1.07367	MYD_iGCA
COL6A1	iNOA1_CTCATCGGTGCATTTG	0.406935	MYD_iGCA
COL5A1	iNOA1_CTCATCGGTGCATTTG	-0.543502	MYD_iGCA
COL4A5	iNOA1_CTCATCGGTGCATTTG	0.400534	MYD_iGCA
COL4A2	iNOA1_CTCATCGGTGCATTTG	0.0151481	MYD_iGCA
COL3A1	iNOA1_CTCATCGGTGCATTTG	-1.48402	MYD_iGCA
COL1A2	iNOA1_CTCATCGGTGCATTTG	-0.257455	MYD_iGCA
COL1A1	iNOA1_CTCATCGGTGCATTTG	-0.494153	MYD_iGCA
COL15A1	iNOA1_CTCATCGGTGCATTTG	-0.481682	MYD_iGCA
COL14A1	iNOA1_CTCATCGGTGCATTTG	1.5	MYD_iGCA
CANX	iNOA1_CTCATCGGTGCATTTG	1.11557	MYD_iGCA
AGO2	iNOA1_CTCATCGGTGCATTTG	-0.43564	MYD_iGCA
TNRC6B	iNOA1_CTGCCATCACCTGCGA	-0.970958	MYD_iGCA
TNRC6A	iNOA1_CTGCCATCACCTGCGA	-0.838101	MYD_iGCA
TFDP2	iNOA1_CTGCCATCACCTGCGA	0.531964	MYD_iGCA
TAPBP	iNOA1_CTGCCATCACCTGCGA	0.368566	MYD_iGCA
SQLE	iNOA1_CTGCCATCACCTGCGA	-0.484306	MYD_iGCA
SEC31A	iNOA1_CTGCCATCACCTGCGA	-0.417414	MYD_iGCA
PCOLCE	iNOA1_CTGCCATCACCTGCGA	-0.169447	MYD_iGCA
NOTCH2	iNOA1_CTGCCATCACCTGCGA	-0.0474733	MYD_iGCA
MSMO1	iNOA1_CTGCCATCACCTGCGA	0.414157	MYD_iGCA
IDI1	iNOA1_CTGCCATCACCTGCGA	-0.712645	MYD_iGCA
HSPA5	iNOA1_CTGCCATCACCTGCGA	-0.0609596	MYD_iGCA
HMGCR	iNOA1_CTGCCATCACCTGCGA	-0.329411	MYD_iGCA
HLA-E	iNOA1_CTGCCATCACCTGCGA	0.346452	MYD_iGCA
HLA-B	iNOA1_CTGCCATCACCTGCGA	1.0398	MYD_iGCA
FTL	iNOA1_CTGCCATCACCTGCGA	1.5	MYD_iGCA
FDFT1	iNOA1_CTGCCATCACCTGCGA	1.37014	MYD_iGCA
EP300	iNOA1_CTGCCATCACCTGCGA	1.43448	MYD_iGCA
DHCR24	iNOA1_CTGCCATCACCTGCGA	-0.402587	MYD_iGCA
CYP51A1	iNOA1_CTGCCATCACCTGCGA	-0.455086	MYD_iGCA
CRTAP	iNOA1_CTGCCATCACCTGCGA	0.38038	MYD_iGCA
CREBBP	iNOA1_CTGCCATCACCTGCGA	0.998904	MYD_iGCA
COLEC12	iNOA1_CTGCCATCACCTGCGA	-0.30189	MYD_iGCA
COL6A3	iNOA1_CTGCCATCACCTGCGA	1.5	MYD_iGCA
COL6A2	iNOA1_CTGCCATCACCTGCGA	0.958968	MYD_iGCA
COL6A1	iNOA1_CTGCCATCACCTGCGA	1.43502	MYD_iGCA
COL5A1	iNOA1_CTGCCATCACCTGCGA	0.493237	MYD_iGCA
COL4A5	iNOA1_CTGCCATCACCTGCGA	0.372455	MYD_iGCA
COL4A2	iNOA1_CTGCCATCACCTGCGA	-0.0131017	MYD_iGCA
COL3A1	iNOA1_CTGCCATCACCTGCGA	-1.48402	MYD_iGCA
COL1A2	iNOA1_CTGCCATCACCTGCGA	-0.295618	MYD_iGCA
COL1A1	iNOA1_CTGCCATCACCTGCGA	-0.272955	MYD_iGCA
COL15A1	iNOA1_CTGCCATCACCTGCGA	-0.515944	MYD_iGCA
COL14A1	iNOA1_CTGCCATCACCTGCGA	1.35317	MYD_iGCA
CANX	iNOA1_CTGCCATCACCTGCGA	-0.622813	MYD_iGCA
AGO2	iNOA1_CTGCCATCACCTGCGA	-0.43564	MYD_iGCA
TNRC6B	iNOA1_CTGCGAGAGCGGTATG	0.352525	MYD_iGCA
TNRC6A	iNOA1_CTGCGAGAGCGGTATG	0.0273253	MYD_iGCA
TFDP2	iNOA1_CTGCGAGAGCGGTATG	0.670971	MYD_iGCA
TAPBP	iNOA1_CTGCGAGAGCGGTATG	1.21276	MYD_iGCA
SQLE	iNOA1_CTGCGAGAGCGGTATG	0.693466	MYD_iGCA
SEC31A	iNOA1_CTGCGAGAGCGGTATG	-0.33426	MYD_iGCA
PCOLCE	iNOA1_CTGCGAGAGCGGTATG	1.5	MYD_iGCA
NOTCH2	iNOA1_CTGCGAGAGCGGTATG	0.0461844	MYD_iGCA
MSMO1	iNOA1_CTGCGAGAGCGGTATG	1.23147	MYD_iGCA
IDI1	iNOA1_CTGCGAGAGCGGTATG	-0.712645	MYD_iGCA
HSPA5	iNOA1_CTGCGAGAGCGGTATG	0.0698835	MYD_iGCA
HMGCR	iNOA1_CTGCGAGAGCGGTATG	-0.329411	MYD_iGCA
HLA-E	iNOA1_CTGCGAGAGCGGTATG	-0.362111	MYD_iGCA
HLA-B	iNOA1_CTGCGAGAGCGGTATG	1.20044	MYD_iGCA
FTL	iNOA1_CTGCGAGAGCGGTATG	0.850307	MYD_iGCA
FDFT1	iNOA1_CTGCGAGAGCGGTATG	0.352032	MYD_iGCA
EP300	iNOA1_CTGCGAGAGCGGTATG	0.778904	MYD_iGCA
DHCR24	iNOA1_CTGCGAGAGCGGTATG	-0.402587	MYD_iGCA
CYP51A1	iNOA1_CTGCGAGAGCGGTATG	1.3036	MYD_iGCA
CRTAP	iNOA1_CTGCGAGAGCGGTATG	0.838803	MYD_iGCA
CREBBP	iNOA1_CTGCGAGAGCGGTATG	-0.64105	MYD_iGCA
COLEC12	iNOA1_CTGCGAGAGCGGTATG	1.44427	MYD_iGCA
COL6A3	iNOA1_CTGCGAGAGCGGTATG	1.5	MYD_iGCA
COL6A2	iNOA1_CTGCGAGAGCGGTATG	0.762848	MYD_iGCA
COL6A1	iNOA1_CTGCGAGAGCGGTATG	0.816453	MYD_iGCA
COL5A1	iNOA1_CTGCGAGAGCGGTATG	-0.543502	MYD_iGCA
COL4A5	iNOA1_CTGCGAGAGCGGTATG	0.486692	MYD_iGCA
COL4A2	iNOA1_CTGCGAGAGCGGTATG	-0.387552	MYD_iGCA
COL3A1	iNOA1_CTGCGAGAGCGGTATG	0.206788	MYD_iGCA
COL1A2	iNOA1_CTGCGAGAGCGGTATG	0.953718	MYD_iGCA
COL1A1	iNOA1_CTGCGAGAGCGGTATG	-0.140786	MYD_iGCA
COL15A1	iNOA1_CTGCGAGAGCGGTATG	0.213246	MYD_iGCA
COL14A1	iNOA1_CTGCGAGAGCGGTATG	-0.602589	MYD_iGCA
CANX	iNOA1_CTGCGAGAGCGGTATG	-1.2818	MYD_iGCA
AGO2	iNOA1_CTGCGAGAGCGGTATG	-0.43564	MYD_iGCA
TNRC6B	iNOA1_GAACACTAGTCATCGT	-0.327885	MYD_iGCA
TNRC6A	iNOA1_GAACACTAGTCATCGT	1.05739	MYD_iGCA
TFDP2	iNOA1_GAACACTAGTCATCGT	-0.0975906	MYD_iGCA
TAPBP	iNOA1_GAACACTAGTCATCGT	0.274888	MYD_iGCA
SQLE	iNOA1_GAACACTAGTCATCGT	1.5	MYD_iGCA
SEC31A	iNOA1_GAACACTAGTCATCGT	-0.484082	MYD_iGCA
PCOLCE	iNOA1_GAACACTAGTCATCGT	-0.846958	MYD_iGCA
NOTCH2	iNOA1_GAACACTAGTCATCGT	-0.122563	MYD_iGCA
MSMO1	iNOA1_GAACACTAGTCATCGT	1.40514	MYD_iGCA
IDI1	iNOA1_GAACACTAGTCATCGT	0.95722	MYD_iGCA
HSPA5	iNOA1_GAACACTAGTCATCGT	-0.169653	MYD_iGCA
HMGCR	iNOA1_GAACACTAGTCATCGT	-0.329411	MYD_iGCA
HLA-E	iNOA1_GAACACTAGTCATCGT	-0.0855725	MYD_iGCA
HLA-B	iNOA1_GAACACTAGTCATCGT	0.295301	MYD_iGCA
FTL	iNOA1_GAACACTAGTCATCGT	0.0254906	MYD_iGCA
FDFT1	iNOA1_GAACACTAGTCATCGT	1.21267	MYD_iGCA
EP300	iNOA1_GAACACTAGTCATCGT	-0.51048	MYD_iGCA
DHCR24	iNOA1_GAACACTAGTCATCGT	1.5	MYD_iGCA
CYP51A1	iNOA1_GAACACTAGTCATCGT	-0.455086	MYD_iGCA
CRTAP	iNOA1_GAACACTAGTCATCGT	0.79158	MYD_iGCA
CREBBP	iNOA1_GAACACTAGTCATCGT	-0.64105	MYD_iGCA
COLEC12	iNOA1_GAACACTAGTCATCGT	1.5	MYD_iGCA
COL6A3	iNOA1_GAACACTAGTCATCGT	0.272051	MYD_iGCA
COL6A2	iNOA1_GAACACTAGTCATCGT	0.653404	MYD_iGCA
COL6A1	iNOA1_GAACACTAGTCATCGT	0.250335	MYD_iGCA
COL5A1	iNOA1_GAACACTAGTCATCGT	-0.543502	MYD_iGCA
COL4A5	iNOA1_GAACACTAGTCATCGT	0.895989	MYD_iGCA
COL4A2	iNOA1_GAACACTAGTCATCGT	0.221226	MYD_iGCA
COL3A1	iNOA1_GAACACTAGTCATCGT	-0.0359586	MYD_iGCA
COL1A2	iNOA1_GAACACTAGTCATCGT	0.161113	MYD_iGCA
COL1A1	iNOA1_GAACACTAGTCATCGT	0.531034	MYD_iGCA
COL15A1	iNOA1_GAACACTAGTCATCGT	-0.0762746	MYD_iGCA
COL14A1	iNOA1_GAACACTAGTCATCGT	1.20362	MYD_iGCA
CANX	iNOA1_GAACACTAGTCATCGT	0.930121	MYD_iGCA
AGO2	iNOA1_GAACACTAGTCATCGT	0.791109	MYD_iGCA
TNRC6B	iNOA1_GAATCGTCAGGTCAAG	0.233328	MYD_iGCA
TNRC6A	iNOA1_GAATCGTCAGGTCAAG	0.471547	MYD_iGCA
TFDP2	iNOA1_GAATCGTCAGGTCAAG	-0.823978	MYD_iGCA
TAPBP	iNOA1_GAATCGTCAGGTCAAG	0.372194	MYD_iGCA
SQLE	iNOA1_GAATCGTCAGGTCAAG	0.571907	MYD_iGCA
SEC31A	iNOA1_GAATCGTCAGGTCAAG	-0.414832	MYD_iGCA
PCOLCE	iNOA1_GAATCGTCAGGTCAAG	0.657184	MYD_iGCA
NOTCH2	iNOA1_GAATCGTCAGGTCAAG	1.24547	MYD_iGCA
MSMO1	iNOA1_GAATCGTCAGGTCAAG	1.5	MYD_iGCA
IDI1	iNOA1_GAATCGTCAGGTCAAG	1.10075	MYD_iGCA
HSPA5	iNOA1_GAATCGTCAGGTCAAG	0.446004	MYD_iGCA
HMGCR	iNOA1_GAATCGTCAGGTCAAG	1.29222	MYD_iGCA
HLA-E	iNOA1_GAATCGTCAGGTCAAG	0.00982795	MYD_iGCA
HLA-B	iNOA1_GAATCGTCAGGTCAAG	1.5	MYD_iGCA
FTL	iNOA1_GAATCGTCAGGTCAAG	-0.190419	MYD_iGCA
FDFT1	iNOA1_GAATCGTCAGGTCAAG	0.244573	MYD_iGCA
EP300	iNOA1_GAATCGTCAGGTCAAG	-0.51048	MYD_iGCA
DHCR24	iNOA1_GAATCGTCAGGTCAAG	-0.402587	MYD_iGCA
CYP51A1	iNOA1_GAATCGTCAGGTCAAG	0.493256	MYD_iGCA
CRTAP	iNOA1_GAATCGTCAGGTCAAG	0.938383	MYD_iGCA
CREBBP	iNOA1_GAATCGTCAGGTCAAG	1.5	MYD_iGCA
COLEC12	iNOA1_GAATCGTCAGGTCAAG	-0.30189	MYD_iGCA
COL6A3	iNOA1_GAATCGTCAGGTCAAG	0.661054	MYD_iGCA
COL6A2	iNOA1_GAATCGTCAGGTCAAG	0.896068	MYD_iGCA
COL6A1	iNOA1_GAATCGTCAGGTCAAG	-0.555813	MYD_iGCA
COL5A1	iNOA1_GAATCGTCAGGTCAAG	0.497075	MYD_iGCA
COL4A5	iNOA1_GAATCGTCAGGTCAAG	0.376002	MYD_iGCA
COL4A2	iNOA1_GAATCGTCAGGTCAAG	-0.463563	MYD_iGCA
COL3A1	iNOA1_GAATCGTCAGGTCAAG	-0.483512	MYD_iGCA
COL1A2	iNOA1_GAATCGTCAGGTCAAG	1.4577	MYD_iGCA
COL1A1	iNOA1_GAATCGTCAGGTCAAG	0.427199	MYD_iGCA
COL15A1	iNOA1_GAATCGTCAGGTCAAG	-0.104046	MYD_iGCA
COL14A1	iNOA1_GAATCGTCAGGTCAAG	-0.602589	MYD_iGCA
CANX	iNOA1_GAATCGTCAGGTCAAG	0.461744	MYD_iGCA
AGO2	iNOA1_GAATCGTCAGGTCAAG	0.925777	MYD_iGCA
TNRC6B	iNOA1_GACCGTGCATCTGGGC	-0.374802	MYD_iGCA
TNRC6A	iNOA1_GACCGTGCATCTGGGC	-0.838101	MYD_iGCA
TFDP2	iNOA1_GACCGTGCATCTGGGC	1.03717	MYD_iGCA
TAPBP	iNOA1_GACCGTGCATCTGGGC	-0.611522	MYD_iGCA
SQLE	iNOA1_GACCGTGCATCTGGGC	0.397993	MYD_iGCA
SEC31A	iNOA1_GACCGTGCATCTGGGC	-0.105905	MYD_iGCA
PCOLCE	iNOA1_GACCGTGCATCTGGGC	0.456652	MYD_iGCA
NOTCH2	iNOA1_GACCGTGCATCTGGGC	-0.174401	MYD_iGCA
MSMO1	iNOA1_GACCGTGCATCTGGGC	-0.534715	MYD_iGCA
IDI1	iNOA1_GACCGTGCATCTGGGC	-0.712645	MYD_iGCA
HSPA5	iNOA1_GACCGTGCATCTGGGC	-0.944006	MYD_iGCA
HMGCR	iNOA1_GACCGTGCATCTGGGC	-0.329411	MYD_iGCA
HLA-E	iNOA1_GACCGTGCATCTGGGC	0.158999	MYD_iGCA
HLA-B	iNOA1_GACCGTGCATCTGGGC	-0.882589	MYD_iGCA
FTL	iNOA1_GACCGTGCATCTGGGC	0.0167291	MYD_iGCA
FDFT1	iNOA1_GACCGTGCATCTGGGC	0.0908312	MYD_iGCA
EP300	iNOA1_GACCGTGCATCTGGGC	0.455431	MYD_iGCA
DHCR24	iNOA1_GACCGTGCATCTGGGC	0.742387	MYD_iGCA
CYP51A1	iNOA1_GACCGTGCATCTGGGC	0.337104	MYD_iGCA
CRTAP	iNOA1_GACCGTGCATCTGGGC	0.453633	MYD_iGCA
CREBBP	iNOA1_GACCGTGCATCTGGGC	0.764156	MYD_iGCA
COLEC12	iNOA1_GACCGTGCATCTGGGC	-0.30189	MYD_iGCA
COL6A3	iNOA1_GACCGTGCATCTGGGC	0.448582	MYD_iGCA
COL6A2	iNOA1_GACCGTGCATCTGGGC	0.29687	MYD_iGCA
COL6A1	iNOA1_GACCGTGCATCTGGGC	-0.004235	MYD_iGCA
COL5A1	iNOA1_GACCGTGCATCTGGGC	0.956251	MYD_iGCA
COL4A5	iNOA1_GACCGTGCATCTGGGC	-0.585777	MYD_iGCA
COL4A2	iNOA1_GACCGTGCATCTGGGC	-0.172122	MYD_iGCA
COL3A1	iNOA1_GACCGTGCATCTGGGC	0.665532	MYD_iGCA
COL1A2	iNOA1_GACCGTGCATCTGGGC	0.708893	MYD_iGCA
COL1A1	iNOA1_GACCGTGCATCTGGGC	0.884792	MYD_iGCA
COL15A1	iNOA1_GACCGTGCATCTGGGC	0.213684	MYD_iGCA
COL14A1	iNOA1_GACCGTGCATCTGGGC	0.138168	MYD_iGCA
CANX	iNOA1_GACCGTGCATCTGGGC	-0.328503	MYD_iGCA
AGO2	iNOA1_GACCGTGCATCTGGGC	-0.43564	MYD_iGCA
TNRC6B	iNOA1_GCCTGTTGTCGTCTCT	0.58487	MYD_iGCA
TNRC6A	iNOA1_GCCTGTTGTCGTCTCT	-0.0761641	MYD_iGCA
TFDP2	iNOA1_GCCTGTTGTCGTCTCT	-0.0325669	MYD_iGCA
TAPBP	iNOA1_GCCTGTTGTCGTCTCT	-0.611522	MYD_iGCA
SQLE	iNOA1_GCCTGTTGTCGTCTCT	-0.484306	MYD_iGCA
SEC31A	iNOA1_GCCTGTTGTCGTCTCT	0.953591	MYD_iGCA
PCOLCE	iNOA1_GCCTGTTGTCGTCTCT	1.5	MYD_iGCA
NOTCH2	iNOA1_GCCTGTTGTCGTCTCT	-0.05896	MYD_iGCA
MSMO1	iNOA1_GCCTGTTGTCGTCTCT	-0.534715	MYD_iGCA
IDI1	iNOA1_GCCTGTTGTCGTCTCT	0.0922197	MYD_iGCA
HSPA5	iNOA1_GCCTGTTGTCGTCTCT	0.618543	MYD_iGCA
HMGCR	iNOA1_GCCTGTTGTCGTCTCT	-0.329411	MYD_iGCA
HLA-E	iNOA1_GCCTGTTGTCGTCTCT	-0.00762539	MYD_iGCA
HLA-B	iNOA1_GCCTGTTGTCGTCTCT	0.888766	MYD_iGCA
FTL	iNOA1_GCCTGTTGTCGTCTCT	-0.350708	MYD_iGCA
FDFT1	iNOA1_GCCTGTTGTCGTCTCT	0.227528	MYD_iGCA
EP300	iNOA1_GCCTGTTGTCGTCTCT	0.624717	MYD_iGCA
DHCR24	iNOA1_GCCTGTTGTCGTCTCT	0.943055	MYD_iGCA
CYP51A1	iNOA1_GCCTGTTGTCGTCTCT	-0.455086	MYD_iGCA
CRTAP	iNOA1_GCCTGTTGTCGTCTCT	0.911818	MYD_iGCA
CREBBP	iNOA1_GCCTGTTGTCGTCTCT	-0.64105	MYD_iGCA
COLEC12	iNOA1_GCCTGTTGTCGTCTCT	-0.30189	MYD_iGCA
COL6A3	iNOA1_GCCTGTTGTCGTCTCT	1.06603	MYD_iGCA
COL6A2	iNOA1_GCCTGTTGTCGTCTCT	0.636696	MYD_iGCA
COL6A1	iNOA1_GCCTGTTGTCGTCTCT	1.41391	MYD_iGCA
COL5A1	iNOA1_GCCTGTTGTCGTCTCT	0.478078	MYD_iGCA
COL4A5	iNOA1_GCCTGTTGTCGTCTCT	0.358444	MYD_iGCA
COL4A2	iNOA1_GCCTGTTGTCGTCTCT	0.593755	MYD_iGCA
COL3A1	iNOA1_GCCTGTTGTCGTCTCT	0.267816	MYD_iGCA
COL1A2	iNOA1_GCCTGTTGTCGTCTCT	1.11085	MYD_iGCA
COL1A1	iNOA1_GCCTGTTGTCGTCTCT	0.647654	MYD_iGCA
COL15A1	iNOA1_GCCTGTTGTCGTCTCT	0.549218	MYD_iGCA
COL14A1	iNOA1_GCCTGTTGTCGTCTCT	0.267993	MYD_iGCA
CANX	iNOA1_GCCTGTTGTCGTCTCT	0.874337	MYD_iGCA
AGO2	iNOA1_GCCTGTTGTCGTCTCT	0.900923	MYD_iGCA
TNRC6B	iNOA1_GGAACCCAGAAACACT	-0.28956	MYD_iGCA
TNRC6A	iNOA1_GGAACCCAGAAACACT	1.1398	MYD_iGCA
TFDP2	iNOA1_GGAACCCAGAAACACT	0.482549	MYD_iGCA
TAPBP	iNOA1_GGAACCCAGAAACACT	0.327715	MYD_iGCA
SQLE	iNOA1_GGAACCCAGAAACACT	-0.484306	MYD_iGCA
SEC31A	iNOA1_GGAACCCAGAAACACT	0.914453	MYD_iGCA
PCOLCE	iNOA1_GGAACCCAGAAACACT	1.5	MYD_iGCA
NOTCH2	iNOA1_GGAACCCAGAAACACT	0.444903	MYD_iGCA
MSMO1	iNOA1_GGAACCCAGAAACACT	-0.534715	MYD_iGCA
IDI1	iNOA1_GGAACCCAGAAACACT	0.616093	MYD_iGCA
HSPA5	iNOA1_GGAACCCAGAAACACT	1.17041	MYD_iGCA
HMGCR	iNOA1_GGAACCCAGAAACACT	-0.329411	MYD_iGCA
HLA-E	iNOA1_GGAACCCAGAAACACT	0.993544	MYD_iGCA
HLA-B	iNOA1_GGAACCCAGAAACACT	1.09933	MYD_iGCA
FTL	iNOA1_GGAACCCAGAAACACT	-0.0888039	MYD_iGCA
FDFT1	iNOA1_GGAACCCAGAAACACT	0.824166	MYD_iGCA
EP300	iNOA1_GGAACCCAGAAACACT	-0.51048	MYD_iGCA
DHCR24	iNOA1_GGAACCCAGAAACACT	-0.402587	MYD_iGCA
CYP51A1	iNOA1_GGAACCCAGAAACACT	0.450376	MYD_iGCA
CRTAP	iNOA1_GGAACCCAGAAACACT	1.5	MYD_iGCA
CREBBP	iNOA1_GGAACCCAGAAACACT	0.289843	MYD_iGCA
COLEC12	iNOA1_GGAACCCAGAAACACT	-0.30189	MYD_iGCA
COL6A3	iNOA1_GGAACCCAGAAACACT	-0.430439	MYD_iGCA
COL6A2	iNOA1_GGAACCCAGAAACACT	1.01671	MYD_iGCA
COL6A1	iNOA1_GGAACCCAGAAACACT	0.734731	MYD_iGCA
COL5A1	iNOA1_GGAACCCAGAAACACT	-0.543502	MYD_iGCA
COL4A5	iNOA1_GGAACCCAGAAACACT	0.973022	MYD_iGCA
COL4A2	iNOA1_GGAACCCAGAAACACT	0.284489	MYD_iGCA
COL3A1	iNOA1_GGAACCCAGAAACACT	-0.21957	MYD_iGCA
COL1A2	iNOA1_GGAACCCAGAAACACT	0.577973	MYD_iGCA
COL1A1	iNOA1_GGAACCCAGAAACACT	0.0666062	MYD_iGCA
COL15A1	iNOA1_GGAACCCAGAAACACT	0.398278	MYD_iGCA
COL14A1	iNOA1_GGAACCCAGAAACACT	-0.602589	MYD_iGCA
CANX	iNOA1_GGAACCCAGAAACACT	-0.209793	MYD_iGCA
AGO2	iNOA1_GGAACCCAGAAACACT	-0.43564	MYD_iGCA
TNRC6B	iNOA1_GGAACCCGTTCATCTT	-0.970958	MYD_iGCA
TNRC6A	iNOA1_GGAACCCGTTCATCTT	0.503655	MYD_iGCA
TFDP2	iNOA1_GGAACCCGTTCATCTT	0.998557	MYD_iGCA
TAPBP	iNOA1_GGAACCCGTTCATCTT	0.39999	MYD_iGCA
SQLE	iNOA1_GGAACCCGTTCATCTT	0.601752	MYD_iGCA
SEC31A	iNOA1_GGAACCCGTTCATCTT	0.76824	MYD_iGCA
PCOLCE	iNOA1_GGAACCCGTTCATCTT	-0.846958	MYD_iGCA
NOTCH2	iNOA1_GGAACCCGTTCATCTT	0.949639	MYD_iGCA
MSMO1	iNOA1_GGAACCCGTTCATCTT	-0.534715	MYD_iGCA
IDI1	iNOA1_GGAACCCGTTCATCTT	0.130351	MYD_iGCA
HSPA5	iNOA1_GGAACCCGTTCATCTT	-0.0252785	MYD_iGCA
HMGCR	iNOA1_GGAACCCGTTCATCTT	-0.329411	MYD_iGCA
HLA-E	iNOA1_GGAACCCGTTCATCTT	-0.418536	MYD_iGCA
HLA-B	iNOA1_GGAACCCGTTCATCTT	0.952198	MYD_iGCA
FTL	iNOA1_GGAACCCGTTCATCTT	-0.404456	MYD_iGCA
FDFT1	iNOA1_GGAACCCGTTCATCTT	1.42184	MYD_iGCA
EP300	iNOA1_GGAACCCGTTCATCTT	-0.51048	MYD_iGCA
DHCR24	iNOA1_GGAACCCGTTCATCTT	-0.402587	MYD_iGCA
CYP51A1	iNOA1_GGAACCCGTTCATCTT	-0.455086	MYD_iGCA
CRTAP	iNOA1_GGAACCCGTTCATCTT	0.419653	MYD_iGCA
CREBBP	iNOA1_GGAACCCGTTCATCTT	-0.64105	MYD_iGCA
COLEC12	iNOA1_GGAACCCGTTCATCTT	-0.30189	MYD_iGCA
COL6A3	iNOA1_GGAACCCGTTCATCTT	0.696029	MYD_iGCA
COL6A2	iNOA1_GGAACCCGTTCATCTT	0.44012	MYD_iGCA
COL6A1	iNOA1_GGAACCCGTTCATCTT	0.410282	MYD_iGCA
COL5A1	iNOA1_GGAACCCGTTCATCTT	-0.543502	MYD_iGCA
COL4A5	iNOA1_GGAACCCGTTCATCTT	-0.585777	MYD_iGCA
COL4A2	iNOA1_GGAACCCGTTCATCTT	-1.12402	MYD_iGCA
COL3A1	iNOA1_GGAACCCGTTCATCTT	0.11084	MYD_iGCA
COL1A2	iNOA1_GGAACCCGTTCATCTT	0.441371	MYD_iGCA
COL1A1	iNOA1_GGAACCCGTTCATCTT	-0.491339	MYD_iGCA
COL15A1	iNOA1_GGAACCCGTTCATCTT	0.617093	MYD_iGCA
COL14A1	iNOA1_GGAACCCGTTCATCTT	-0.602589	MYD_iGCA
CANX	iNOA1_GGAACCCGTTCATCTT	0.497376	MYD_iGCA
AGO2	iNOA1_GGAACCCGTTCATCTT	-0.43564	MYD_iGCA
TNRC6B	iNOA1_GGGACCTTCGACGCGT	-0.970958	MYD_iGCA
TNRC6A	iNOA1_GGGACCTTCGACGCGT	0.198638	MYD_iGCA
TFDP2	iNOA1_GGGACCTTCGACGCGT	0.921054	MYD_iGCA
TAPBP	iNOA1_GGGACCTTCGACGCGT	0.702549	MYD_iGCA
SQLE	iNOA1_GGGACCTTCGACGCGT	-0.484306	MYD_iGCA
SEC31A	iNOA1_GGGACCTTCGACGCGT	-0.179727	MYD_iGCA
PCOLCE	iNOA1_GGGACCTTCGACGCGT	0.625086	MYD_iGCA
NOTCH2	iNOA1_GGGACCTTCGACGCGT	0.220237	MYD_iGCA
MSMO1	iNOA1_GGGACCTTCGACGCGT	-0.534715	MYD_iGCA
IDI1	iNOA1_GGGACCTTCGACGCGT	-0.712645	MYD_iGCA
HSPA5	iNOA1_GGGACCTTCGACGCGT	-0.0872413	MYD_iGCA
HMGCR	iNOA1_GGGACCTTCGACGCGT	-0.329411	MYD_iGCA
HLA-E	iNOA1_GGGACCTTCGACGCGT	0.319953	MYD_iGCA
HLA-B	iNOA1_GGGACCTTCGACGCGT	0.284487	MYD_iGCA
FTL	iNOA1_GGGACCTTCGACGCGT	0.209951	MYD_iGCA
FDFT1	iNOA1_GGGACCTTCGACGCGT	0.558132	MYD_iGCA
EP300	iNOA1_GGGACCTTCGACGCGT	1.03414	MYD_iGCA
DHCR24	iNOA1_GGGACCTTCGACGCGT	-0.402587	MYD_iGCA
CYP51A1	iNOA1_GGGACCTTCGACGCGT	1.5	MYD_iGCA
CRTAP	iNOA1_GGGACCTTCGACGCGT	-0.23654	MYD_iGCA
CREBBP	iNOA1_GGGACCTTCGACGCGT	-0.64105	MYD_iGCA
COLEC12	iNOA1_GGGACCTTCGACGCGT	-0.30189	MYD_iGCA
COL6A3	iNOA1_GGGACCTTCGACGCGT	0.355067	MYD_iGCA
COL6A2	iNOA1_GGGACCTTCGACGCGT	1.16666	MYD_iGCA
COL6A1	iNOA1_GGGACCTTCGACGCGT	1.20675	MYD_iGCA
COL5A1	iNOA1_GGGACCTTCGACGCGT	0.846524	MYD_iGCA
COL4A5	iNOA1_GGGACCTTCGACGCGT	-0.585777	MYD_iGCA
COL4A2	iNOA1_GGGACCTTCGACGCGT	0.703634	MYD_iGCA
COL3A1	iNOA1_GGGACCTTCGACGCGT	-0.692001	MYD_iGCA
COL1A2	iNOA1_GGGACCTTCGACGCGT	0.529098	MYD_iGCA
COL1A1	iNOA1_GGGACCTTCGACGCGT	-0.548379	MYD_iGCA
COL15A1	iNOA1_GGGACCTTCGACGCGT	-0.430921	MYD_iGCA
COL14A1	iNOA1_GGGACCTTCGACGCGT	-0.602589	MYD_iGCA
CANX	iNOA1_GGGACCTTCGACGCGT	0.548542	MYD_iGCA
AGO2	iNOA1_GGGACCTTCGACGCGT	1.38297	MYD_iGCA
TNRC6B	iNOA1_GTCAGCGCATACCAGT	-0.277593	MYD_iGCA
TNRC6A	iNOA1_GTCAGCGCATACCAGT	0.839971	MYD_iGCA
TFDP2	iNOA1_GTCAGCGCATACCAGT	-0.0407833	MYD_iGCA
TAPBP	iNOA1_GTCAGCGCATACCAGT	0.34421	MYD_iGCA
SQLE	iNOA1_GTCAGCGCATACCAGT	1.25376	MYD_iGCA
SEC31A	iNOA1_GTCAGCGCATACCAGT	-1.11492	MYD_iGCA
PCOLCE	iNOA1_GTCAGCGCATACCAGT	-0.186284	MYD_iGCA
NOTCH2	iNOA1_GTCAGCGCATACCAGT	-0.0669969	MYD_iGCA
MSMO1	iNOA1_GTCAGCGCATACCAGT	-0.534715	MYD_iGCA
IDI1	iNOA1_GTCAGCGCATACCAGT	-0.712645	MYD_iGCA
HSPA5	iNOA1_GTCAGCGCATACCAGT	1.06968	MYD_iGCA
HMGCR	iNOA1_GTCAGCGCATACCAGT	1.24609	MYD_iGCA
HLA-E	iNOA1_GTCAGCGCATACCAGT	1.34631	MYD_iGCA
HLA-B	iNOA1_GTCAGCGCATACCAGT	1.3337	MYD_iGCA
FTL	iNOA1_GTCAGCGCATACCAGT	0.727708	MYD_iGCA
FDFT1	iNOA1_GTCAGCGCATACCAGT	0.218011	MYD_iGCA
EP300	iNOA1_GTCAGCGCATACCAGT	0.612931	MYD_iGCA
DHCR24	iNOA1_GTCAGCGCATACCAGT	0.929085	MYD_iGCA
CYP51A1	iNOA1_GTCAGCGCATACCAGT	-0.455086	MYD_iGCA
CRTAP	iNOA1_GTCAGCGCATACCAGT	-0.0168185	MYD_iGCA
CREBBP	iNOA1_GTCAGCGCATACCAGT	0.306191	MYD_iGCA
COLEC12	iNOA1_GTCAGCGCATACCAGT	-0.30189	MYD_iGCA
COL6A3	iNOA1_GTCAGCGCATACCAGT	0.0180265	MYD_iGCA
COL6A2	iNOA1_GTCAGCGCATACCAGT	0.699849	MYD_iGCA
COL6A1	iNOA1_GTCAGCGCATACCAGT	0.340288	MYD_iGCA
COL5A1	iNOA1_GTCAGCGCATACCAGT	0.467472	MYD_iGCA
COL4A5	iNOA1_GTCAGCGCATACCAGT	0.348641	MYD_iGCA
COL4A2	iNOA1_GTCAGCGCATACCAGT	0.304002	MYD_iGCA
COL3A1	iNOA1_GTCAGCGCATACCAGT	0.980335	MYD_iGCA
COL1A2	iNOA1_GTCAGCGCATACCAGT	1.09496	MYD_iGCA
COL1A1	iNOA1_GTCAGCGCATACCAGT	1.17496	MYD_iGCA
COL15A1	iNOA1_GTCAGCGCATACCAGT	0.905385	MYD_iGCA
COL14A1	iNOA1_GTCAGCGCATACCAGT	0.856647	MYD_iGCA
CANX	iNOA1_GTCAGCGCATACCAGT	0.658571	MYD_iGCA
AGO2	iNOA1_GTCAGCGCATACCAGT	1.5	MYD_iGCA
TNRC6B	iNOA1_GTCCCATGTGCAGGAT	-0.970958	MYD_iGCA
TNRC6A	iNOA1_GTCCCATGTGCAGGAT	0.536249	MYD_iGCA
TFDP2	iNOA1_GTCCCATGTGCAGGAT	0.603536	MYD_iGCA
TAPBP	iNOA1_GTCCCATGTGCAGGAT	0.428375	MYD_iGCA
SQLE	iNOA1_GTCCCATGTGCAGGAT	0.632228	MYD_iGCA
SEC31A	iNOA1_GTCCCATGTGCAGGAT	0.124814	MYD_iGCA
PCOLCE	iNOA1_GTCCCATGTGCAGGAT	1.26602	MYD_iGCA
NOTCH2	iNOA1_GTCCCATGTGCAGGAT	0.563247	MYD_iGCA
MSMO1	iNOA1_GTCCCATGTGCAGGAT	-0.534715	MYD_iGCA
IDI1	iNOA1_GTCCCATGTGCAGGAT	-0.712645	MYD_iGCA
HSPA5	iNOA1_GTCCCATGTGCAGGAT	0.286286	MYD_iGCA
HMGCR	iNOA1_GTCCCATGTGCAGGAT	-0.329411	MYD_iGCA
HLA-E	iNOA1_GTCCCATGTGCAGGAT	-1.08672	MYD_iGCA
HLA-B	iNOA1_GTCCCATGTGCAGGAT	1.24405	MYD_iGCA
FTL	iNOA1_GTCCCATGTGCAGGAT	1.00343	MYD_iGCA
FDFT1	iNOA1_GTCCCATGTGCAGGAT	1.46807	MYD_iGCA
EP300	iNOA1_GTCCCATGTGCAGGAT	0.711864	MYD_iGCA
DHCR24	iNOA1_GTCCCATGTGCAGGAT	1.04636	MYD_iGCA
CYP51A1	iNOA1_GTCCCATGTGCAGGAT	0.547416	MYD_iGCA
CRTAP	iNOA1_GTCCCATGTGCAGGAT	0.762586	MYD_iGCA
CREBBP	iNOA1_GTCCCATGTGCAGGAT	0.389609	MYD_iGCA
COLEC12	iNOA1_GTCCCATGTGCAGGAT	1.35348	MYD_iGCA
COL6A3	iNOA1_GTCCCATGTGCAGGAT	0.0993527	MYD_iGCA
COL6A2	iNOA1_GTCCCATGTGCAGGAT	0.758932	MYD_iGCA
COL6A1	iNOA1_GTCCCATGTGCAGGAT	1.5	MYD_iGCA
COL5A1	iNOA1_GTCCCATGTGCAGGAT	0.556503	MYD_iGCA
COL4A5	iNOA1_GTCCCATGTGCAGGAT	1.11737	MYD_iGCA
COL4A2	iNOA1_GTCCCATGTGCAGGAT	-0.425844	MYD_iGCA
COL3A1	iNOA1_GTCCCATGTGCAGGAT	0.543247	MYD_iGCA
COL1A2	iNOA1_GTCCCATGTGCAGGAT	1.22489	MYD_iGCA
COL1A1	iNOA1_GTCCCATGTGCAGGAT	0.502694	MYD_iGCA
COL15A1	iNOA1_GTCCCATGTGCAGGAT	0.658249	MYD_iGCA
COL14A1	iNOA1_GTCCCATGTGCAGGAT	0.334826	MYD_iGCA
CANX	iNOA1_GTCCCATGTGCAGGAT	-0.110523	MYD_iGCA
AGO2	iNOA1_GTCCCATGTGCAGGAT	1.00353	MYD_iGCA
TNRC6B	iNOA1_GTCTACCTCGTGGAAG	0.777993	MYD_iGCA
TNRC6A	iNOA1_GTCTACCTCGTGGAAG	1.06386	MYD_iGCA
TFDP2	iNOA1_GTCTACCTCGTGGAAG	-0.823978	MYD_iGCA
TAPBP	iNOA1_GTCTACCTCGTGGAAG	1.24826	MYD_iGCA
SQLE	iNOA1_GTCTACCTCGTGGAAG	-0.484306	MYD_iGCA
SEC31A	iNOA1_GTCTACCTCGTGGAAG	-0.316604	MYD_iGCA
PCOLCE	iNOA1_GTCTACCTCGTGGAAG	1.37659	MYD_iGCA
NOTCH2	iNOA1_GTCTACCTCGTGGAAG	0.0660698	MYD_iGCA
MSMO1	iNOA1_GTCTACCTCGTGGAAG	-0.534715	MYD_iGCA
IDI1	iNOA1_GTCTACCTCGTGGAAG	-0.712645	MYD_iGCA
HSPA5	iNOA1_GTCTACCTCGTGGAAG	0.0970458	MYD_iGCA
HMGCR	iNOA1_GTCTACCTCGTGGAAG	-0.329411	MYD_iGCA
HLA-E	iNOA1_GTCTACCTCGTGGAAG	0.796282	MYD_iGCA
HLA-B	iNOA1_GTCTACCTCGTGGAAG	1.09862	MYD_iGCA
FTL	iNOA1_GTCTACCTCGTGGAAG	0.602092	MYD_iGCA
FDFT1	iNOA1_GTCTACCTCGTGGAAG	0.375579	MYD_iGCA
EP300	iNOA1_GTCTACCTCGTGGAAG	-0.51048	MYD_iGCA
DHCR24	iNOA1_GTCTACCTCGTGGAAG	-0.402587	MYD_iGCA
CYP51A1	iNOA1_GTCTACCTCGTGGAAG	-0.455086	MYD_iGCA
CRTAP	iNOA1_GTCTACCTCGTGGAAG	0.156985	MYD_iGCA
CREBBP	iNOA1_GTCTACCTCGTGGAAG	1.20221	MYD_iGCA
COLEC12	iNOA1_GTCTACCTCGTGGAAG	1.48377	MYD_iGCA
COL6A3	iNOA1_GTCTACCTCGTGGAAG	1.46039	MYD_iGCA
COL6A2	iNOA1_GTCTACCTCGTGGAAG	0.709016	MYD_iGCA
COL6A1	iNOA1_GTCTACCTCGTGGAAG	1.29948	MYD_iGCA
COL5A1	iNOA1_GTCTACCTCGTGGAAG	1.5	MYD_iGCA
COL4A5	iNOA1_GTCTACCTCGTGGAAG	1.23253	MYD_iGCA
COL4A2	iNOA1_GTCTACCTCGTGGAAG	0.789807	MYD_iGCA
COL3A1	iNOA1_GTCTACCTCGTGGAAG	-0.807924	MYD_iGCA
COL1A2	iNOA1_GTCTACCTCGTGGAAG	0.500867	MYD_iGCA
COL1A1	iNOA1_GTCTACCTCGTGGAAG	0.10727	MYD_iGCA
COL15A1	iNOA1_GTCTACCTCGTGGAAG	-0.969858	MYD_iGCA
COL14A1	iNOA1_GTCTACCTCGTGGAAG	-0.602589	MYD_iGCA
CANX	iNOA1_GTCTACCTCGTGGAAG	-0.0313223	MYD_iGCA
AGO2	iNOA1_GTCTACCTCGTGGAAG	1.5	MYD_iGCA
TNRC6B	iNOA1_TAAGCCATCGTCGGGT	0.214901	MYD_iGCA
TNRC6A	iNOA1_TAAGCCATCGTCGGGT	-0.838101	MYD_iGCA
TFDP2	iNOA1_TAAGCCATCGTCGGGT	-0.0319987	MYD_iGCA
TAPBP	iNOA1_TAAGCCATCGTCGGGT	-0.611522	MYD_iGCA
SQLE	iNOA1_TAAGCCATCGTCGGGT	0.55337	MYD_iGCA
SEC31A	iNOA1_TAAGCCATCGTCGGGT	0.706878	MYD_iGCA
PCOLCE	iNOA1_TAAGCCATCGTCGGGT	-0.846958	MYD_iGCA
NOTCH2	iNOA1_TAAGCCATCGTCGGGT	-0.0584042	MYD_iGCA
MSMO1	iNOA1_TAAGCCATCGTCGGGT	0.400955	MYD_iGCA
IDI1	iNOA1_TAAGCCATCGTCGGGT	0.649622	MYD_iGCA
HSPA5	iNOA1_TAAGCCATCGTCGGGT	-0.076562	MYD_iGCA
HMGCR	iNOA1_TAAGCCATCGTCGGGT	-0.329411	MYD_iGCA
HLA-E	iNOA1_TAAGCCATCGTCGGGT	1.03256	MYD_iGCA
HLA-B	iNOA1_TAAGCCATCGTCGGGT	0.745084	MYD_iGCA
FTL	iNOA1_TAAGCCATCGTCGGGT	0.203429	MYD_iGCA
FDFT1	iNOA1_TAAGCCATCGTCGGGT	0.862351	MYD_iGCA
EP300	iNOA1_TAAGCCATCGTCGGGT	0.625532	MYD_iGCA
DHCR24	iNOA1_TAAGCCATCGTCGGGT	-0.402587	MYD_iGCA
CYP51A1	iNOA1_TAAGCCATCGTCGGGT	0.476612	MYD_iGCA
CRTAP	iNOA1_TAAGCCATCGTCGGGT	-0.0054116	MYD_iGCA
CREBBP	iNOA1_TAAGCCATCGTCGGGT	-0.64105	MYD_iGCA
COLEC12	iNOA1_TAAGCCATCGTCGGGT	-0.30189	MYD_iGCA
COL6A3	iNOA1_TAAGCCATCGTCGGGT	1.24124	MYD_iGCA
COL6A2	iNOA1_TAAGCCATCGTCGGGT	1.18297	MYD_iGCA
COL6A1	iNOA1_TAAGCCATCGTCGGGT	0.647423	MYD_iGCA
COL5A1	iNOA1_TAAGCCATCGTCGGGT	-0.543502	MYD_iGCA
COL4A5	iNOA1_TAAGCCATCGTCGGGT	-0.585777	MYD_iGCA
COL4A2	iNOA1_TAAGCCATCGTCGGGT	0.594655	MYD_iGCA
COL3A1	iNOA1_TAAGCCATCGTCGGGT	-0.190723	MYD_iGCA
COL1A2	iNOA1_TAAGCCATCGTCGGGT	0.461873	MYD_iGCA
COL1A1	iNOA1_TAAGCCATCGTCGGGT	0.648647	MYD_iGCA
COL15A1	iNOA1_TAAGCCATCGTCGGGT	0.317885	MYD_iGCA
COL14A1	iNOA1_TAAGCCATCGTCGGGT	-0.602589	MYD_iGCA
CANX	iNOA1_TAAGCCATCGTCGGGT	-0.182743	MYD_iGCA
AGO2	iNOA1_TAAGCCATCGTCGGGT	0.901883	MYD_iGCA
TNRC6B	iNOA1_TAGGAGGGTCGAATGG	-0.0960659	MYD_iGCA
TNRC6A	iNOA1_TAGGAGGGTCGAATGG	0.723263	MYD_iGCA
TFDP2	iNOA1_TAGGAGGGTCGAATGG	1.26502	MYD_iGCA
TAPBP	iNOA1_TAGGAGGGTCGAATGG	0.594426	MYD_iGCA
SQLE	iNOA1_TAGGAGGGTCGAATGG	-0.484306	MYD_iGCA
SEC31A	iNOA1_TAGGAGGGTCGAATGG	1.0209	MYD_iGCA
PCOLCE	iNOA1_TAGGAGGGTCGAATGG	0.915243	MYD_iGCA
NOTCH2	iNOA1_TAGGAGGGTCGAATGG	-0.833082	MYD_iGCA
MSMO1	iNOA1_TAGGAGGGTCGAATGG	0.632824	MYD_iGCA
IDI1	iNOA1_TAGGAGGGTCGAATGG	0.936687	MYD_iGCA
HSPA5	iNOA1_TAGGAGGGTCGAATGG	0.938527	MYD_iGCA
HMGCR	iNOA1_TAGGAGGGTCGAATGG	-0.329411	MYD_iGCA
HLA-E	iNOA1_TAGGAGGGTCGAATGG	0.220585	MYD_iGCA
HLA-B	iNOA1_TAGGAGGGTCGAATGG	1.5	MYD_iGCA
FTL	iNOA1_TAGGAGGGTCGAATGG	0.531304	MYD_iGCA
FDFT1	iNOA1_TAGGAGGGTCGAATGG	1.5	MYD_iGCA
EP300	iNOA1_TAGGAGGGTCGAATGG	0.907048	MYD_iGCA
DHCR24	iNOA1_TAGGAGGGTCGAATGG	1.27773	MYD_iGCA
CYP51A1	iNOA1_TAGGAGGGTCGAATGG	-0.455086	MYD_iGCA
CRTAP	iNOA1_TAGGAGGGTCGAATGG	0.242977	MYD_iGCA
CREBBP	iNOA1_TAGGAGGGTCGAATGG	0.554185	MYD_iGCA
COLEC12	iNOA1_TAGGAGGGTCGAATGG	-0.30189	MYD_iGCA
COL6A3	iNOA1_TAGGAGGGTCGAATGG	0.930336	MYD_iGCA
COL6A2	iNOA1_TAGGAGGGTCGAATGG	0.255041	MYD_iGCA
COL6A1	iNOA1_TAGGAGGGTCGAATGG	0.452197	MYD_iGCA
COL5A1	iNOA1_TAGGAGGGTCGAATGG	0.732152	MYD_iGCA
COL4A5	iNOA1_TAGGAGGGTCGAATGG	1.34912	MYD_iGCA
COL4A2	iNOA1_TAGGAGGGTCGAATGG	0.587489	MYD_iGCA
COL3A1	iNOA1_TAGGAGGGTCGAATGG	-0.291213	MYD_iGCA
COL1A2	iNOA1_TAGGAGGGTCGAATGG	0.274301	MYD_iGCA
COL1A1	iNOA1_TAGGAGGGTCGAATGG	0.564054	MYD_iGCA
COL15A1	iNOA1_TAGGAGGGTCGAATGG	0.177095	MYD_iGCA
COL14A1	iNOA1_TAGGAGGGTCGAATGG	0.484512	MYD_iGCA
CANX	iNOA1_TAGGAGGGTCGAATGG	0.048858	MYD_iGCA
AGO2	iNOA1_TAGGAGGGTCGAATGG	1.23334	MYD_iGCA
TNRC6B	iNOA1_TAGGTTGGTACCCAGC	-0.241039	MYD_iGCA
TNRC6A	iNOA1_TAGGTTGGTACCCAGC	0.497438	MYD_iGCA
TFDP2	iNOA1_TAGGTTGGTACCCAGC	0.000506639	MYD_iGCA
TAPBP	iNOA1_TAGGTTGGTACCCAGC	0.394596	MYD_iGCA
SQLE	iNOA1_TAGGTTGGTACCCAGC	-0.484306	MYD_iGCA
SEC31A	iNOA1_TAGGTTGGTACCCAGC	-1.11492	MYD_iGCA
PCOLCE	iNOA1_TAGGTTGGTACCCAGC	0.323234	MYD_iGCA
NOTCH2	iNOA1_TAGGTTGGTACCCAGC	0.942177	MYD_iGCA
MSMO1	iNOA1_TAGGTTGGTACCCAGC	-0.534715	MYD_iGCA
IDI1	iNOA1_TAGGTTGGTACCCAGC	-0.712645	MYD_iGCA
HSPA5	iNOA1_TAGGTTGGTACCCAGC	0.244529	MYD_iGCA
HMGCR	iNOA1_TAGGTTGGTACCCAGC	-0.329411	MYD_iGCA
HLA-E	iNOA1_TAGGTTGGTACCCAGC	0.0315059	MYD_iGCA
HLA-B	iNOA1_TAGGTTGGTACCCAGC	1.5	MYD_iGCA
FTL	iNOA1_TAGGTTGGTACCCAGC	-0.291849	MYD_iGCA
FDFT1	iNOA1_TAGGTTGGTACCCAGC	0.265836	MYD_iGCA
EP300	iNOA1_TAGGTTGGTACCCAGC	0.672158	MYD_iGCA
DHCR24	iNOA1_TAGGTTGGTACCCAGC	-0.402587	MYD_iGCA
CYP51A1	iNOA1_TAGGTTGGTACCCAGC	0.514852	MYD_iGCA
CRTAP	iNOA1_TAGGTTGGTACCCAGC	0.0365691	MYD_iGCA
CREBBP	iNOA1_TAGGTTGGTACCCAGC	0.356129	MYD_iGCA
COLEC12	iNOA1_TAGGTTGGTACCCAGC	-0.30189	MYD_iGCA
COL6A3	iNOA1_TAGGTTGGTACCCAGC	0.689272	MYD_iGCA
COL6A2	iNOA1_TAGGTTGGTACCCAGC	-0.178405	MYD_iGCA
COL6A1	iNOA1_TAGGTTGGTACCCAGC	-0.536531	MYD_iGCA
COL5A1	iNOA1_TAGGTTGGTACCCAGC	-0.543502	MYD_iGCA
COL4A5	iNOA1_TAGGTTGGTACCCAGC	-0.585777	MYD_iGCA
COL4A2	iNOA1_TAGGTTGGTACCCAGC	0.64567	MYD_iGCA
COL3A1	iNOA1_TAGGTTGGTACCCAGC	-0.463732	MYD_iGCA
COL1A2	iNOA1_TAGGTTGGTACCCAGC	0.131245	MYD_iGCA
COL1A1	iNOA1_TAGGTTGGTACCCAGC	0.586943	MYD_iGCA
COL15A1	iNOA1_TAGGTTGGTACCCAGC	0.0924193	MYD_iGCA
COL14A1	iNOA1_TAGGTTGGTACCCAGC	0.304375	MYD_iGCA
CANX	iNOA1_TAGGTTGGTACCCAGC	0.490493	MYD_iGCA
AGO2	iNOA1_TAGGTTGGTACCCAGC	-0.43564	MYD_iGCA
TNRC6B	iNOA1_TATTGCTTCAATCCGA	0.85067	MYD_iGCA
TNRC6A	iNOA1_TATTGCTTCAATCCGA	-0.838101	MYD_iGCA
TFDP2	iNOA1_TATTGCTTCAATCCGA	0.484991	MYD_iGCA
TAPBP	iNOA1_TATTGCTTCAATCCGA	0.329725	MYD_iGCA
SQLE	iNOA1_TATTGCTTCAATCCGA	-0.484306	MYD_iGCA
SEC31A	iNOA1_TATTGCTTCAATCCGA	0.38063	MYD_iGCA
PCOLCE	iNOA1_TATTGCTTCAATCCGA	1.5	MYD_iGCA
NOTCH2	iNOA1_TATTGCTTCAATCCGA	-0.0786076	MYD_iGCA
MSMO1	iNOA1_TATTGCTTCAATCCGA	-0.534715	MYD_iGCA
IDI1	iNOA1_TATTGCTTCAATCCGA	-0.712645	MYD_iGCA
HSPA5	iNOA1_TATTGCTTCAATCCGA	0.583703	MYD_iGCA
HMGCR	iNOA1_TATTGCTTCAATCCGA	-0.329411	MYD_iGCA
HLA-E	iNOA1_TATTGCTTCAATCCGA	1.16959	MYD_iGCA
HLA-B	iNOA1_TATTGCTTCAATCCGA	-0.0967138	MYD_iGCA
FTL	iNOA1_TATTGCTTCAATCCGA	1.06655	MYD_iGCA
FDFT1	iNOA1_TATTGCTTCAATCCGA	0.204262	MYD_iGCA
EP300	iNOA1_TATTGCTTCAATCCGA	0.595905	MYD_iGCA
DHCR24	iNOA1_TATTGCTTCAATCCGA	-0.402587	MYD_iGCA
CYP51A1	iNOA1_TATTGCTTCAATCCGA	1.5	MYD_iGCA
CRTAP	iNOA1_TATTGCTTCAATCCGA	1.08994	MYD_iGCA
CREBBP	iNOA1_TATTGCTTCAATCCGA	0.291834	MYD_iGCA
COLEC12	iNOA1_TATTGCTTCAATCCGA	-0.30189	MYD_iGCA
COL6A3	iNOA1_TATTGCTTCAATCCGA	0.60682	MYD_iGCA
COL6A2	iNOA1_TATTGCTTCAATCCGA	1.08057	MYD_iGCA
COL6A1	iNOA1_TATTGCTTCAATCCGA	0.954916	MYD_iGCA
COL5A1	iNOA1_TATTGCTTCAATCCGA	0.45215	MYD_iGCA
COL4A5	iNOA1_TATTGCTTCAATCCGA	0.334479	MYD_iGCA
COL4A2	iNOA1_TATTGCTTCAATCCGA	0.286873	MYD_iGCA
COL3A1	iNOA1_TATTGCTTCAATCCGA	0.237196	MYD_iGCA
COL1A2	iNOA1_TATTGCTTCAATCCGA	-0.34821	MYD_iGCA
COL1A1	iNOA1_TATTGCTTCAATCCGA	0.0692544	MYD_iGCA
COL15A1	iNOA1_TATTGCTTCAATCCGA	0.148706	MYD_iGCA
COL14A1	iNOA1_TATTGCTTCAATCCGA	-0.602589	MYD_iGCA
CANX	iNOA1_TATTGCTTCAATCCGA	-1.2818	MYD_iGCA
AGO2	iNOA1_TATTGCTTCAATCCGA	0.867001	MYD_iGCA
TNRC6B	iNOA1_TATTTCGAGACGACTG	0.621708	MYD_iGCA
TNRC6A	iNOA1_TATTTCGAGACGACTG	-0.0531695	MYD_iGCA
TFDP2	iNOA1_TATTTCGAGACGACTG	0.549778	MYD_iGCA
TAPBP	iNOA1_TATTTCGAGACGACTG	-0.611522	MYD_iGCA
SQLE	iNOA1_TATTTCGAGACGACTG	1.31563	MYD_iGCA
SEC31A	iNOA1_TATTTCGAGACGACTG	0.447437	MYD_iGCA
PCOLCE	iNOA1_TATTTCGAGACGACTG	0.670616	MYD_iGCA
NOTCH2	iNOA1_TATTTCGAGACGACTG	0.926623	MYD_iGCA
MSMO1	iNOA1_TATTTCGAGACGACTG	0.428501	MYD_iGCA
IDI1	iNOA1_TATTTCGAGACGACTG	0.684464	MYD_iGCA
HSPA5	iNOA1_TATTTCGAGACGACTG	-0.384073	MYD_iGCA
HMGCR	iNOA1_TATTTCGAGACGACTG	-0.329411	MYD_iGCA
HLA-E	iNOA1_TATTTCGAGACGACTG	-1.08672	MYD_iGCA
HLA-B	iNOA1_TATTTCGAGACGACTG	0.620331	MYD_iGCA
FTL	iNOA1_TATTTCGAGACGACTG	0.149432	MYD_iGCA
FDFT1	iNOA1_TATTTCGAGACGACTG	0.902033	MYD_iGCA
EP300	iNOA1_TATTTCGAGACGACTG	-0.51048	MYD_iGCA
DHCR24	iNOA1_TATTTCGAGACGACTG	-0.402587	MYD_iGCA
CYP51A1	iNOA1_TATTTCGAGACGACTG	1.5	MYD_iGCA
CRTAP	iNOA1_TATTTCGAGACGACTG	0.701226	MYD_iGCA
CREBBP	iNOA1_TATTTCGAGACGACTG	-0.64105	MYD_iGCA
COLEC12	iNOA1_TATTTCGAGACGACTG	-0.30189	MYD_iGCA
COL6A3	iNOA1_TATTTCGAGACGACTG	0.398535	MYD_iGCA
COL6A2	iNOA1_TATTTCGAGACGACTG	0.984138	MYD_iGCA
COL6A1	iNOA1_TATTTCGAGACGACTG	1.21832	MYD_iGCA
COL5A1	iNOA1_TATTTCGAGACGACTG	-0.543502	MYD_iGCA
COL4A5	iNOA1_TATTTCGAGACGACTG	-0.585777	MYD_iGCA
COL4A2	iNOA1_TATTTCGAGACGACTG	0.349899	MYD_iGCA
COL3A1	iNOA1_TATTTCGAGACGACTG	0.646675	MYD_iGCA
COL1A2	iNOA1_TATTTCGAGACGACTG	1.5	MYD_iGCA
COL1A1	iNOA1_TATTTCGAGACGACTG	0.689025	MYD_iGCA
COL15A1	iNOA1_TATTTCGAGACGACTG	0.792177	MYD_iGCA
COL14A1	iNOA1_TATTTCGAGACGACTG	-0.602589	MYD_iGCA
CANX	iNOA1_TATTTCGAGACGACTG	0.916256	MYD_iGCA
AGO2	iNOA1_TATTTCGAGACGACTG	-0.43564	MYD_iGCA
TNRC6B	iNOA1_TCAAGACCAGATGCGA	0.703489	MYD_iGCA
TNRC6A	iNOA1_TCAAGACCAGATGCGA	0.982842	MYD_iGCA
TFDP2	iNOA1_TCAAGACCAGATGCGA	-0.135867	MYD_iGCA
TAPBP	iNOA1_TCAAGACCAGATGCGA	1.5	MYD_iGCA
SQLE	iNOA1_TCAAGACCAGATGCGA	0.417278	MYD_iGCA
SEC31A	iNOA1_TCAAGACCAGATGCGA	0.250663	MYD_iGCA
PCOLCE	iNOA1_TCAAGACCAGATGCGA	0.479482	MYD_iGCA
NOTCH2	iNOA1_TCAAGACCAGATGCGA	0.704993	MYD_iGCA
MSMO1	iNOA1_TCAAGACCAGATGCGA	0.864361	MYD_iGCA
IDI1	iNOA1_TCAAGACCAGATGCGA	1.21089	MYD_iGCA
HSPA5	iNOA1_TCAAGACCAGATGCGA	0.246195	MYD_iGCA
HMGCR	iNOA1_TCAAGACCAGATGCGA	-0.329411	MYD_iGCA
HLA-E	iNOA1_TCAAGACCAGATGCGA	-0.532031	MYD_iGCA
HLA-B	iNOA1_TCAAGACCAGATGCGA	0.704627	MYD_iGCA
FTL	iNOA1_TCAAGACCAGATGCGA	1.42293	MYD_iGCA
FDFT1	iNOA1_TCAAGACCAGATGCGA	0.682502	MYD_iGCA
EP300	iNOA1_TCAAGACCAGATGCGA	-0.51048	MYD_iGCA
DHCR24	iNOA1_TCAAGACCAGATGCGA	0.767413	MYD_iGCA
CYP51A1	iNOA1_TCAAGACCAGATGCGA	0.938051	MYD_iGCA
CRTAP	iNOA1_TCAAGACCAGATGCGA	0.718458	MYD_iGCA
CREBBP	iNOA1_TCAAGACCAGATGCGA	0.191191	MYD_iGCA
COLEC12	iNOA1_TCAAGACCAGATGCGA	-0.30189	MYD_iGCA
COL6A3	iNOA1_TCAAGACCAGATGCGA	1.5	MYD_iGCA
COL6A2	iNOA1_TCAAGACCAGATGCGA	0.771072	MYD_iGCA
COL6A1	iNOA1_TCAAGACCAGATGCGA	0.591291	MYD_iGCA
COL5A1	iNOA1_TCAAGACCAGATGCGA	0.98513	MYD_iGCA
COL4A5	iNOA1_TCAAGACCAGATGCGA	0.235198	MYD_iGCA
COL4A2	iNOA1_TCAAGACCAGATGCGA	0.425583	MYD_iGCA
COL3A1	iNOA1_TCAAGACCAGATGCGA	0.806588	MYD_iGCA
COL1A2	iNOA1_TCAAGACCAGATGCGA	1.09053	MYD_iGCA
COL1A1	iNOA1_TCAAGACCAGATGCGA	0.0846252	MYD_iGCA
COL15A1	iNOA1_TCAAGACCAGATGCGA	0.351187	MYD_iGCA
COL14A1	iNOA1_TCAAGACCAGATGCGA	0.154359	MYD_iGCA
CANX	iNOA1_TCAAGACCAGATGCGA	0.685154	MYD_iGCA
AGO2	iNOA1_TCAAGACCAGATGCGA	-0.43564	MYD_iGCA
TNRC6B	iNOA1_TCACAAGGTAAGTAGT	0.676817	MYD_iGCA
TNRC6A	iNOA1_TCACAAGGTAAGTAGT	0.280552	MYD_iGCA
TFDP2	iNOA1_TCACAAGGTAAGTAGT	-0.823978	MYD_iGCA
TAPBP	iNOA1_TCACAAGGTAAGTAGT	1.5	MYD_iGCA
SQLE	iNOA1_TCACAAGGTAAGTAGT	1.03809	MYD_iGCA
SEC31A	iNOA1_TCACAAGGTAAGTAGT	-1.11492	MYD_iGCA
PCOLCE	iNOA1_TCACAAGGTAAGTAGT	0.133199	MYD_iGCA
NOTCH2	iNOA1_TCACAAGGTAAGTAGT	0.303461	MYD_iGCA
MSMO1	iNOA1_TCACAAGGTAAGTAGT	1.5	MYD_iGCA
IDI1	iNOA1_TCACAAGGTAAGTAGT	0.469033	MYD_iGCA
HSPA5	iNOA1_TCACAAGGTAAGTAGT	0.7201	MYD_iGCA
HMGCR	iNOA1_TCACAAGGTAAGTAGT	-0.329411	MYD_iGCA
HLA-E	iNOA1_TCACAAGGTAAGTAGT	0.413639	MYD_iGCA
HLA-B	iNOA1_TCACAAGGTAAGTAGT	1.5	MYD_iGCA
FTL	iNOA1_TCACAAGGTAAGTAGT	-0.0382248	MYD_iGCA
FDFT1	iNOA1_TCACAAGGTAAGTAGT	0.65668	MYD_iGCA
EP300	iNOA1_TCACAAGGTAAGTAGT	1.15618	MYD_iGCA
DHCR24	iNOA1_TCACAAGGTAAGTAGT	-0.402587	MYD_iGCA
CYP51A1	iNOA1_TCACAAGGTAAGTAGT	-0.455086	MYD_iGCA
CRTAP	iNOA1_TCACAAGGTAAGTAGT	0.453725	MYD_iGCA
CREBBP	iNOA1_TCACAAGGTAAGTAGT	1.5	MYD_iGCA
COLEC12	iNOA1_TCACAAGGTAAGTAGT	1.5	MYD_iGCA
COL6A3	iNOA1_TCACAAGGTAAGTAGT	0.448667	MYD_iGCA
COL6A2	iNOA1_TCACAAGGTAAGTAGT	0.671874	MYD_iGCA
COL6A1	iNOA1_TCACAAGGTAAGTAGT	0.16323	MYD_iGCA
COL5A1	iNOA1_TCACAAGGTAAGTAGT	1.5	MYD_iGCA
COL4A5	iNOA1_TCACAAGGTAAGTAGT	-0.585777	MYD_iGCA
COL4A2	iNOA1_TCACAAGGTAAGTAGT	1.5	MYD_iGCA
COL3A1	iNOA1_TCACAAGGTAAGTAGT	0.97887	MYD_iGCA
COL1A2	iNOA1_TCACAAGGTAAGTAGT	0.232727	MYD_iGCA
COL1A1	iNOA1_TCACAAGGTAAGTAGT	-0.0934781	MYD_iGCA
COL15A1	iNOA1_TCACAAGGTAAGTAGT	0.761125	MYD_iGCA
COL14A1	iNOA1_TCACAAGGTAAGTAGT	0.675573	MYD_iGCA
CANX	iNOA1_TCACAAGGTAAGTAGT	-1.2818	MYD_iGCA
AGO2	iNOA1_TCACAAGGTAAGTAGT	-0.43564	MYD_iGCA
TNRC6B	iNOA1_TCAGCCTAGACGGAAA	0.729668	MYD_iGCA
TNRC6A	iNOA1_TCAGCCTAGACGGAAA	-0.161638	MYD_iGCA
TFDP2	iNOA1_TCAGCCTAGACGGAAA	-0.121347	MYD_iGCA
TAPBP	iNOA1_TCAGCCTAGACGGAAA	0.8604	MYD_iGCA
SQLE	iNOA1_TCAGCCTAGACGGAAA	-0.484306	MYD_iGCA
SEC31A	iNOA1_TCAGCCTAGACGGAAA	0.273692	MYD_iGCA
PCOLCE	iNOA1_TCAGCCTAGACGGAAA	0.170545	MYD_iGCA
NOTCH2	iNOA1_TCAGCCTAGACGGAAA	0.346765	MYD_iGCA
MSMO1	iNOA1_TCAGCCTAGACGGAAA	-0.534715	MYD_iGCA
IDI1	iNOA1_TCAGCCTAGACGGAAA	1.24096	MYD_iGCA
HSPA5	iNOA1_TCAGCCTAGACGGAAA	1.15135	MYD_iGCA
HMGCR	iNOA1_TCAGCCTAGACGGAAA	-0.329411	MYD_iGCA
HLA-E	iNOA1_TCAGCCTAGACGGAAA	-0.114401	MYD_iGCA
HLA-B	iNOA1_TCAGCCTAGACGGAAA	0.052321	MYD_iGCA
FTL	iNOA1_TCAGCCTAGACGGAAA	-0.239524	MYD_iGCA
FDFT1	iNOA1_TCAGCCTAGACGGAAA	0.707958	MYD_iGCA
EP300	iNOA1_TCAGCCTAGACGGAAA	0.497371	MYD_iGCA
DHCR24	iNOA1_TCAGCCTAGACGGAAA	-0.402587	MYD_iGCA
CYP51A1	iNOA1_TCAGCCTAGACGGAAA	-0.455086	MYD_iGCA
CRTAP	iNOA1_TCAGCCTAGACGGAAA	0.506259	MYD_iGCA
CREBBP	iNOA1_TCAGCCTAGACGGAAA	0.208752	MYD_iGCA
COLEC12	iNOA1_TCAGCCTAGACGGAAA	-0.30189	MYD_iGCA
COL6A3	iNOA1_TCAGCCTAGACGGAAA	0.237413	MYD_iGCA
COL6A2	iNOA1_TCAGCCTAGACGGAAA	0.600234	MYD_iGCA
COL6A1	iNOA1_TCAGCCTAGACGGAAA	0.0418581	MYD_iGCA
COL5A1	iNOA1_TCAGCCTAGACGGAAA	0.363477	MYD_iGCA
COL4A5	iNOA1_TCAGCCTAGACGGAAA	0.252521	MYD_iGCA
COL4A2	iNOA1_TCAGCCTAGACGGAAA	0.44981	MYD_iGCA
COL3A1	iNOA1_TCAGCCTAGACGGAAA	-0.0711578	MYD_iGCA
COL1A2	iNOA1_TCAGCCTAGACGGAAA	0.518198	MYD_iGCA
COL1A1	iNOA1_TCAGCCTAGACGGAAA	-0.043768	MYD_iGCA
COL15A1	iNOA1_TCAGCCTAGACGGAAA	0.0238802	MYD_iGCA
COL14A1	iNOA1_TCAGCCTAGACGGAAA	0.724274	MYD_iGCA
CANX	iNOA1_TCAGCCTAGACGGAAA	0.0301344	MYD_iGCA
AGO2	iNOA1_TCAGCCTAGACGGAAA	-0.43564	MYD_iGCA
TNRC6B	iNOA1_TCATTACTCACTACTT	0.562771	MYD_iGCA
TNRC6A	iNOA1_TCATTACTCACTACTT	0.43049	MYD_iGCA
TFDP2	iNOA1_TCATTACTCACTACTT	-0.0467815	MYD_iGCA
TAPBP	iNOA1_TCATTACTCACTACTT	-0.611522	MYD_iGCA
SQLE	iNOA1_TCATTACTCACTACTT	-0.484306	MYD_iGCA
SEC31A	iNOA1_TCATTACTCACTACTT	1.32742	MYD_iGCA
PCOLCE	iNOA1_TCATTACTCACTACTT	0.264574	MYD_iGCA
NOTCH2	iNOA1_TCATTACTCACTACTT	-0.833082	MYD_iGCA
MSMO1	iNOA1_TCATTACTCACTACTT	0.38349	MYD_iGCA
IDI1	iNOA1_TCATTACTCACTACTT	-0.712645	MYD_iGCA
HSPA5	iNOA1_TCATTACTCACTACTT	-0.861015	MYD_iGCA
HMGCR	iNOA1_TCATTACTCACTACTT	-0.329411	MYD_iGCA
HLA-E	iNOA1_TCATTACTCACTACTT	-0.0245483	MYD_iGCA
HLA-B	iNOA1_TCATTACTCACTACTT	0.375657	MYD_iGCA
FTL	iNOA1_TCATTACTCACTACTT	0.0332805	MYD_iGCA
FDFT1	iNOA1_TCATTACTCACTACTT	1.31748	MYD_iGCA
EP300	iNOA1_TCATTACTCACTACTT	0.604328	MYD_iGCA
DHCR24	iNOA1_TCATTACTCACTACTT	-0.402587	MYD_iGCA
CYP51A1	iNOA1_TCATTACTCACTACTT	0.459221	MYD_iGCA
CRTAP	iNOA1_TCATTACTCACTACTT	0.885939	MYD_iGCA
CREBBP	iNOA1_TCATTACTCACTACTT	0.298936	MYD_iGCA
COLEC12	iNOA1_TCATTACTCACTACTT	-0.30189	MYD_iGCA
COL6A3	iNOA1_TCATTACTCACTACTT	0.344921	MYD_iGCA
COL6A2	iNOA1_TCATTACTCACTACTT	0.763223	MYD_iGCA
COL6A1	iNOA1_TCATTACTCACTACTT	0.485278	MYD_iGCA
COL5A1	iNOA1_TCATTACTCACTACTT	-0.543502	MYD_iGCA
COL4A5	iNOA1_TCATTACTCACTACTT	-0.585777	MYD_iGCA
COL4A2	iNOA1_TCATTACTCACTACTT	-1.12402	MYD_iGCA
COL3A1	iNOA1_TCATTACTCACTACTT	-0.209814	MYD_iGCA
COL1A2	iNOA1_TCATTACTCACTACTT	0.664483	MYD_iGCA
COL1A1	iNOA1_TCATTACTCACTACTT	0.0786737	MYD_iGCA
COL15A1	iNOA1_TCATTACTCACTACTT	1.18529	MYD_iGCA
COL14A1	iNOA1_TCATTACTCACTACTT	0.846891	MYD_iGCA
CANX	iNOA1_TCATTACTCACTACTT	1.02568	MYD_iGCA
AGO2	iNOA1_TCATTACTCACTACTT	0.876917	MYD_iGCA
TNRC6B	iNOA1_TCGGATAAGTAGGATT	-0.970958	MYD_iGCA
TNRC6A	iNOA1_TCGGATAAGTAGGATT	-0.0632707	MYD_iGCA
TFDP2	iNOA1_TCGGATAAGTAGGATT	-0.0191748	MYD_iGCA
TAPBP	iNOA1_TCGGATAAGTAGGATT	-0.611522	MYD_iGCA
SQLE	iNOA1_TCGGATAAGTAGGATT	-0.484306	MYD_iGCA
SEC31A	iNOA1_TCGGATAAGTAGGATT	0.064761	MYD_iGCA
PCOLCE	iNOA1_TCGGATAAGTAGGATT	-0.168056	MYD_iGCA
NOTCH2	iNOA1_TCGGATAAGTAGGATT	-0.0458604	MYD_iGCA
MSMO1	iNOA1_TCGGATAAGTAGGATT	-0.534715	MYD_iGCA
IDI1	iNOA1_TCGGATAAGTAGGATT	-0.712645	MYD_iGCA
HSPA5	iNOA1_TCGGATAAGTAGGATT	-0.0586635	MYD_iGCA
HMGCR	iNOA1_TCGGATAAGTAGGATT	-0.329411	MYD_iGCA
HLA-E	iNOA1_TCGGATAAGTAGGATT	1.05474	MYD_iGCA
HLA-B	iNOA1_TCGGATAAGTAGGATT	0.766404	MYD_iGCA
FTL	iNOA1_TCGGATAAGTAGGATT	0.272504	MYD_iGCA
FDFT1	iNOA1_TCGGATAAGTAGGATT	0.243039	MYD_iGCA
EP300	iNOA1_TCGGATAAGTAGGATT	0.643927	MYD_iGCA
DHCR24	iNOA1_TCGGATAAGTAGGATT	-0.402587	MYD_iGCA
CYP51A1	iNOA1_TCGGATAAGTAGGATT	-0.455086	MYD_iGCA
CRTAP	iNOA1_TCGGATAAGTAGGATT	0.382907	MYD_iGCA
CREBBP	iNOA1_TCGGATAAGTAGGATT	-0.64105	MYD_iGCA
COLEC12	iNOA1_TCGGATAAGTAGGATT	1.26148	MYD_iGCA
COL6A3	iNOA1_TCGGATAAGTAGGATT	0.659009	MYD_iGCA
COL6A2	iNOA1_TCGGATAAGTAGGATT	-0.373325	MYD_iGCA
COL6A1	iNOA1_TCGGATAAGTAGGATT	0.373629	MYD_iGCA
COL5A1	iNOA1_TCGGATAAGTAGGATT	0.495365	MYD_iGCA
COL4A5	iNOA1_TCGGATAAGTAGGATT	0.374422	MYD_iGCA
COL4A2	iNOA1_TCGGATAAGTAGGATT	0.334965	MYD_iGCA
COL3A1	iNOA1_TCGGATAAGTAGGATT	-0.484942	MYD_iGCA
COL1A2	iNOA1_TCGGATAAGTAGGATT	0.485276	MYD_iGCA
COL1A1	iNOA1_TCGGATAAGTAGGATT	0.553687	MYD_iGCA
COL15A1	iNOA1_TCGGATAAGTAGGATT	0.946533	MYD_iGCA
COL14A1	iNOA1_TCGGATAAGTAGGATT	-0.602589	MYD_iGCA
CANX	iNOA1_TCGGATAAGTAGGATT	-0.62146	MYD_iGCA
AGO2	iNOA1_TCGGATAAGTAGGATT	-0.43564	MYD_iGCA
TNRC6B	iNOA1_TCTATACAGAAAGCGA	1.31687	MYD_iGCA
TNRC6A	iNOA1_TCTATACAGAAAGCGA	0.592336	MYD_iGCA
TFDP2	iNOA1_TCTATACAGAAAGCGA	0.0685329	MYD_iGCA
TAPBP	iNOA1_TCTATACAGAAAGCGA	-0.611522	MYD_iGCA
SQLE	iNOA1_TCTATACAGAAAGCGA	-0.484306	MYD_iGCA
SEC31A	iNOA1_TCTATACAGAAAGCGA	0.175407	MYD_iGCA
PCOLCE	iNOA1_TCTATACAGAAAGCGA	0.406383	MYD_iGCA
NOTCH2	iNOA1_TCTATACAGAAAGCGA	0.0399312	MYD_iGCA
MSMO1	iNOA1_TCTATACAGAAAGCGA	-0.534715	MYD_iGCA
IDI1	iNOA1_TCTATACAGAAAGCGA	0.195038	MYD_iGCA
HSPA5	iNOA1_TCTATACAGAAAGCGA	0.78742	MYD_iGCA
HMGCR	iNOA1_TCTATACAGAAAGCGA	-0.329411	MYD_iGCA
HLA-E	iNOA1_TCTATACAGAAAGCGA	0.110962	MYD_iGCA
HLA-B	iNOA1_TCTATACAGAAAGCGA	0.549377	MYD_iGCA
FTL	iNOA1_TCTATACAGAAAGCGA	0.37284	MYD_iGCA
FDFT1	iNOA1_TCTATACAGAAAGCGA	-0.689131	MYD_iGCA
EP300	iNOA1_TCTATACAGAAAGCGA	-0.51048	MYD_iGCA
DHCR24	iNOA1_TCTATACAGAAAGCGA	-0.402587	MYD_iGCA
CYP51A1	iNOA1_TCTATACAGAAAGCGA	0.594879	MYD_iGCA
CRTAP	iNOA1_TCTATACAGAAAGCGA	0.123308	MYD_iGCA
CREBBP	iNOA1_TCTATACAGAAAGCGA	-0.64105	MYD_iGCA
COLEC12	iNOA1_TCTATACAGAAAGCGA	-0.30189	MYD_iGCA
COL6A3	iNOA1_TCTATACAGAAAGCGA	0.504698	MYD_iGCA
COL6A2	iNOA1_TCTATACAGAAAGCGA	0.836934	MYD_iGCA
COL6A1	iNOA1_TCTATACAGAAAGCGA	0.806678	MYD_iGCA
COL5A1	iNOA1_TCTATACAGAAAGCGA	1.5	MYD_iGCA
COL4A5	iNOA1_TCTATACAGAAAGCGA	0.479065	MYD_iGCA
COL4A2	iNOA1_TCTATACAGAAAGCGA	0.0932666	MYD_iGCA
COL3A1	iNOA1_TCTATACAGAAAGCGA	-0.827578	MYD_iGCA
COL1A2	iNOA1_TCTATACAGAAAGCGA	0.799574	MYD_iGCA
COL1A1	iNOA1_TCTATACAGAAAGCGA	0.698425	MYD_iGCA
COL15A1	iNOA1_TCTATACAGAAAGCGA	-0.387942	MYD_iGCA
COL14A1	iNOA1_TCTATACAGAAAGCGA	0.379207	MYD_iGCA
CANX	iNOA1_TCTATACAGAAAGCGA	0.594785	MYD_iGCA
AGO2	iNOA1_TCTATACAGAAAGCGA	-0.43564	MYD_iGCA
TNRC6B	iNOA1_TGCTCCAAGTACGAGC	0.373069	MYD_iGCA
TNRC6A	iNOA1_TGCTCCAAGTACGAGC	0.623514	MYD_iGCA
TFDP2	iNOA1_TGCTCCAAGTACGAGC	0.694177	MYD_iGCA
TAPBP	iNOA1_TGCTCCAAGTACGAGC	0.505188	MYD_iGCA
SQLE	iNOA1_TGCTCCAAGTACGAGC	-0.484306	MYD_iGCA
SEC31A	iNOA1_TGCTCCAAGTACGAGC	0.203531	MYD_iGCA
PCOLCE	iNOA1_TGCTCCAAGTACGAGC	0.433701	MYD_iGCA
NOTCH2	iNOA1_TGCTCCAAGTACGAGC	0.0620382	MYD_iGCA
MSMO1	iNOA1_TGCTCCAAGTACGAGC	1.25888	MYD_iGCA
IDI1	iNOA1_TGCTCCAAGTACGAGC	-0.712645	MYD_iGCA
HSPA5	iNOA1_TGCTCCAAGTACGAGC	0.618665	MYD_iGCA
HMGCR	iNOA1_TGCTCCAAGTACGAGC	-0.329411	MYD_iGCA
HLA-E	iNOA1_TGCTCCAAGTACGAGC	0.790244	MYD_iGCA
HLA-B	iNOA1_TGCTCCAAGTACGAGC	1.34888	MYD_iGCA
FTL	iNOA1_TGCTCCAAGTACGAGC	0.0449453	MYD_iGCA
FDFT1	iNOA1_TGCTCCAAGTACGAGC	-0.689131	MYD_iGCA
EP300	iNOA1_TGCTCCAAGTACGAGC	1.5	MYD_iGCA
DHCR24	iNOA1_TGCTCCAAGTACGAGC	1.15338	MYD_iGCA
CYP51A1	iNOA1_TGCTCCAAGTACGAGC	0.621467	MYD_iGCA
CRTAP	iNOA1_TGCTCCAAGTACGAGC	0.151805	MYD_iGCA
CREBBP	iNOA1_TGCTCCAAGTACGAGC	-0.64105	MYD_iGCA
COLEC12	iNOA1_TGCTCCAAGTACGAGC	-0.30189	MYD_iGCA
COL6A3	iNOA1_TGCTCCAAGTACGAGC	1.5	MYD_iGCA
COL6A2	iNOA1_TGCTCCAAGTACGAGC	-0.180761	MYD_iGCA
COL6A1	iNOA1_TGCTCCAAGTACGAGC	0.698046	MYD_iGCA
COL5A1	iNOA1_TGCTCCAAGTACGAGC	-0.543502	MYD_iGCA
COL4A5	iNOA1_TGCTCCAAGTACGAGC	0.506029	MYD_iGCA
COL4A2	iNOA1_TGCTCCAAGTACGAGC	-1.12402	MYD_iGCA
COL3A1	iNOA1_TGCTCCAAGTACGAGC	0.228555	MYD_iGCA
COL1A2	iNOA1_TGCTCCAAGTACGAGC	-0.119098	MYD_iGCA
COL1A1	iNOA1_TGCTCCAAGTACGAGC	0.734356	MYD_iGCA
COL15A1	iNOA1_TGCTCCAAGTACGAGC	0.238834	MYD_iGCA
COL14A1	iNOA1_TGCTCCAAGTACGAGC	-0.602589	MYD_iGCA
CANX	iNOA1_TGCTCCAAGTACGAGC	-0.0361525	MYD_iGCA
AGO2	iNOA1_TGCTCCAAGTACGAGC	-0.43564	MYD_iGCA
TNRC6B	iNOA1_TGGGCGTTCGTGCATA	0.293037	MYD_iGCA
TNRC6A	iNOA1_TGGGCGTTCGTGCATA	-0.0175129	MYD_iGCA
TFDP2	iNOA1_TGGGCGTTCGTGCATA	0.603776	MYD_iGCA
TAPBP	iNOA1_TGGGCGTTCGTGCATA	0.428577	MYD_iGCA
SQLE	iNOA1_TGGGCGTTCGTGCATA	-0.484306	MYD_iGCA
SEC31A	iNOA1_TGGGCGTTCGTGCATA	0.502782	MYD_iGCA
PCOLCE	iNOA1_TGGGCGTTCGTGCATA	1.2663	MYD_iGCA
NOTCH2	iNOA1_TGGGCGTTCGTGCATA	1.33113	MYD_iGCA
MSMO1	iNOA1_TGGGCGTTCGTGCATA	0.472256	MYD_iGCA
IDI1	iNOA1_TGGGCGTTCGTGCATA	-0.712645	MYD_iGCA
HSPA5	iNOA1_TGGGCGTTCGTGCATA	0.897852	MYD_iGCA
HMGCR	iNOA1_TGGGCGTTCGTGCATA	-0.329411	MYD_iGCA
HLA-E	iNOA1_TGGGCGTTCGTGCATA	0.414832	MYD_iGCA
HLA-B	iNOA1_TGGGCGTTCGTGCATA	-0.748494	MYD_iGCA
FTL	iNOA1_TGGGCGTTCGTGCATA	0.193012	MYD_iGCA
FDFT1	iNOA1_TGGGCGTTCGTGCATA	-0.689131	MYD_iGCA
EP300	iNOA1_TGGGCGTTCGTGCATA	1.5	MYD_iGCA
DHCR24	iNOA1_TGGGCGTTCGTGCATA	-0.402587	MYD_iGCA
CYP51A1	iNOA1_TGGGCGTTCGTGCATA	-0.455086	MYD_iGCA
CRTAP	iNOA1_TGGGCGTTCGTGCATA	0.0722542	MYD_iGCA
CREBBP	iNOA1_TGGGCGTTCGTGCATA	0.389808	MYD_iGCA
COLEC12	iNOA1_TGGGCGTTCGTGCATA	-0.30189	MYD_iGCA
COL6A3	iNOA1_TGGGCGTTCGTGCATA	0.449858	MYD_iGCA
COL6A2	iNOA1_TGGGCGTTCGTGCATA	0.840223	MYD_iGCA
COL6A1	iNOA1_TGGGCGTTCGTGCATA	0.445389	MYD_iGCA
COL5A1	iNOA1_TGGGCGTTCGTGCATA	1.5	MYD_iGCA
COL4A5	iNOA1_TGGGCGTTCGTGCATA	1.11766	MYD_iGCA
COL4A2	iNOA1_TGGGCGTTCGTGCATA	0.402111	MYD_iGCA
COL3A1	iNOA1_TGGGCGTTCGTGCATA	-0.113978	MYD_iGCA
COL1A2	iNOA1_TGGGCGTTCGTGCATA	-0.0714039	MYD_iGCA
COL1A1	iNOA1_TGGGCGTTCGTGCATA	0.86052	MYD_iGCA
COL15A1	iNOA1_TGGGCGTTCGTGCATA	0.949775	MYD_iGCA
COL14A1	iNOA1_TGGGCGTTCGTGCATA	-0.602589	MYD_iGCA
CANX	iNOA1_TGGGCGTTCGTGCATA	0.533601	MYD_iGCA
AGO2	iNOA1_TGGGCGTTCGTGCATA	-0.43564	MYD_iGCA
TNRC6B	iNOA1_TTAGGCACACTATCCC	0.952985	MYD_iGCA
TNRC6A	iNOA1_TTAGGCACACTATCCC	0.309401	MYD_iGCA
TFDP2	iNOA1_TTAGGCACACTATCCC	1.07774	MYD_iGCA
TAPBP	iNOA1_TTAGGCACACTATCCC	1.31861	MYD_iGCA
SQLE	iNOA1_TTAGGCACACTATCCC	0.423909	MYD_iGCA
SEC31A	iNOA1_TTAGGCACACTATCCC	-0.0798136	MYD_iGCA
PCOLCE	iNOA1_TTAGGCACACTATCCC	0.158477	MYD_iGCA
NOTCH2	iNOA1_TTAGGCACACTATCCC	0.332771	MYD_iGCA
MSMO1	iNOA1_TTAGGCACACTATCCC	-0.534715	MYD_iGCA
IDI1	iNOA1_TTAGGCACACTATCCC	-0.712645	MYD_iGCA
HSPA5	iNOA1_TTAGGCACACTATCCC	-0.928192	MYD_iGCA
HMGCR	iNOA1_TTAGGCACACTATCCC	-0.329411	MYD_iGCA
HLA-E	iNOA1_TTAGGCACACTATCCC	-0.527951	MYD_iGCA
HLA-B	iNOA1_TTAGGCACACTATCCC	1.5	MYD_iGCA
FTL	iNOA1_TTAGGCACACTATCCC	-1.15349	MYD_iGCA
FDFT1	iNOA1_TTAGGCACACTATCCC	1.14287	MYD_iGCA
EP300	iNOA1_TTAGGCACACTATCCC	1.19916	MYD_iGCA
DHCR24	iNOA1_TTAGGCACACTATCCC	-0.402587	MYD_iGCA
CYP51A1	iNOA1_TTAGGCACACTATCCC	0.360373	MYD_iGCA
CRTAP	iNOA1_TTAGGCACACTATCCC	0.935683	MYD_iGCA
CREBBP	iNOA1_TTAGGCACACTATCCC	0.197312	MYD_iGCA
COLEC12	iNOA1_TTAGGCACACTATCCC	-0.30189	MYD_iGCA
COL6A3	iNOA1_TTAGGCACACTATCCC	0.699895	MYD_iGCA
COL6A2	iNOA1_TTAGGCACACTATCCC	1.17131	MYD_iGCA
COL6A1	iNOA1_TTAGGCACACTATCCC	1.5	MYD_iGCA
COL5A1	iNOA1_TTAGGCACACTATCCC	1.4982	MYD_iGCA
COL4A5	iNOA1_TTAGGCACACTATCCC	-0.585777	MYD_iGCA
COL4A2	iNOA1_TTAGGCACACTATCCC	0.171852	MYD_iGCA
COL3A1	iNOA1_TTAGGCACACTATCCC	0.287762	MYD_iGCA
COL1A2	iNOA1_TTAGGCACACTATCCC	0.750749	MYD_iGCA
COL1A1	iNOA1_TTAGGCACACTATCCC	0.469001	MYD_iGCA
COL15A1	iNOA1_TTAGGCACACTATCCC	0.361306	MYD_iGCA
COL14A1	iNOA1_TTAGGCACACTATCCC	-0.602589	MYD_iGCA
CANX	iNOA1_TTAGGCACACTATCCC	-1.2818	MYD_iGCA
AGO2	iNOA1_TTAGGCACACTATCCC	0.735013	MYD_iGCA
TNRC6B	iNOA1_TTCCGTGCATATTCGG	-0.970958	MYD_iGCA
TNRC6A	iNOA1_TTCCGTGCATATTCGG	0.611026	MYD_iGCA
TFDP2	iNOA1_TTCCGTGCATATTCGG	1.5	MYD_iGCA
TAPBP	iNOA1_TTCCGTGCATATTCGG	1.5	MYD_iGCA
SQLE	iNOA1_TTCCGTGCATATTCGG	-0.484306	MYD_iGCA
SEC31A	iNOA1_TTCCGTGCATATTCGG	0.192267	MYD_iGCA
PCOLCE	iNOA1_TTCCGTGCATATTCGG	-0.0826525	MYD_iGCA
NOTCH2	iNOA1_TTCCGTGCATATTCGG	-0.833082	MYD_iGCA
MSMO1	iNOA1_TTCCGTGCATATTCGG	-0.534715	MYD_iGCA
IDI1	iNOA1_TTCCGTGCATATTCGG	-0.712645	MYD_iGCA
HSPA5	iNOA1_TTCCGTGCATATTCGG	-0.278997	MYD_iGCA
HMGCR	iNOA1_TTCCGTGCATATTCGG	-0.329411	MYD_iGCA
HLA-E	iNOA1_TTCCGTGCATATTCGG	0.48802	MYD_iGCA
HLA-B	iNOA1_TTCCGTGCATATTCGG	0.928612	MYD_iGCA
FTL	iNOA1_TTCCGTGCATATTCGG	0.0588632	MYD_iGCA
FDFT1	iNOA1_TTCCGTGCATATTCGG	0.360303	MYD_iGCA
EP300	iNOA1_TTCCGTGCATATTCGG	-0.51048	MYD_iGCA
DHCR24	iNOA1_TTCCGTGCATATTCGG	1.13797	MYD_iGCA
CYP51A1	iNOA1_TTCCGTGCATATTCGG	0.6108	MYD_iGCA
CRTAP	iNOA1_TTCCGTGCATATTCGG	-0.386839	MYD_iGCA
CREBBP	iNOA1_TTCCGTGCATATTCGG	0.454773	MYD_iGCA
COLEC12	iNOA1_TTCCGTGCATATTCGG	-0.30189	MYD_iGCA
COL6A3	iNOA1_TTCCGTGCATATTCGG	0.161904	MYD_iGCA
COL6A2	iNOA1_TTCCGTGCATATTCGG	0.113539	MYD_iGCA
COL6A1	iNOA1_TTCCGTGCATATTCGG	0.827326	MYD_iGCA
COL5A1	iNOA1_TTCCGTGCATATTCGG	-0.543502	MYD_iGCA
COL4A5	iNOA1_TTCCGTGCATATTCGG	1.21004	MYD_iGCA
COL4A2	iNOA1_TTCCGTGCATATTCGG	-1.12402	MYD_iGCA
COL3A1	iNOA1_TTCCGTGCATATTCGG	-0.817624	MYD_iGCA
COL1A2	iNOA1_TTCCGTGCATATTCGG	0.266939	MYD_iGCA
COL1A1	iNOA1_TTCCGTGCATATTCGG	0.839864	MYD_iGCA
COL15A1	iNOA1_TTCCGTGCATATTCGG	0.637136	MYD_iGCA
COL14A1	iNOA1_TTCCGTGCATATTCGG	-0.602589	MYD_iGCA
CANX	iNOA1_TTCCGTGCATATTCGG	-0.046795	MYD_iGCA
AGO2	iNOA1_TTCCGTGCATATTCGG	-0.43564	MYD_iGCA
TNRC6B	iNOA1_TTGACCCGTGCAACGA	-0.970958	MYD_iGCA
TNRC6A	iNOA1_TTGACCCGTGCAACGA	1.36216	MYD_iGCA
TFDP2	iNOA1_TTGACCCGTGCAACGA	0.660426	MYD_iGCA
TAPBP	iNOA1_TTGACCCGTGCAACGA	-0.611522	MYD_iGCA
SQLE	iNOA1_TTGACCCGTGCAACGA	-0.484306	MYD_iGCA
SEC31A	iNOA1_TTGACCCGTGCAACGA	0.869823	MYD_iGCA
PCOLCE	iNOA1_TTGACCCGTGCAACGA	1.0809	MYD_iGCA
NOTCH2	iNOA1_TTGACCCGTGCAACGA	-0.833082	MYD_iGCA
MSMO1	iNOA1_TTGACCCGTGCAACGA	-0.534715	MYD_iGCA
IDI1	iNOA1_TTGACCCGTGCAACGA	-0.712645	MYD_iGCA
HSPA5	iNOA1_TTGACCCGTGCAACGA	0.344753	MYD_iGCA
HMGCR	iNOA1_TTGACCCGTGCAACGA	1.5	MYD_iGCA
HLA-E	iNOA1_TTGACCCGTGCAACGA	0.109861	MYD_iGCA
HLA-B	iNOA1_TTGACCCGTGCAACGA	0.738895	MYD_iGCA
FTL	iNOA1_TTGACCCGTGCAACGA	-0.0998567	MYD_iGCA
FDFT1	iNOA1_TTGACCCGTGCAACGA	-0.689131	MYD_iGCA
EP300	iNOA1_TTGACCCGTGCAACGA	-0.51048	MYD_iGCA
DHCR24	iNOA1_TTGACCCGTGCAACGA	-0.402587	MYD_iGCA
CYP51A1	iNOA1_TTGACCCGTGCAACGA	-0.455086	MYD_iGCA
CRTAP	iNOA1_TTGACCCGTGCAACGA	0.122105	MYD_iGCA
CREBBP	iNOA1_TTGACCCGTGCAACGA	-0.64105	MYD_iGCA
COLEC12	iNOA1_TTGACCCGTGCAACGA	-0.30189	MYD_iGCA
COL6A3	iNOA1_TTGACCCGTGCAACGA	0.145169	MYD_iGCA
COL6A2	iNOA1_TTGACCCGTGCAACGA	-0.0583761	MYD_iGCA
COL6A1	iNOA1_TTGACCCGTGCAACGA	1.0497	MYD_iGCA
COL5A1	iNOA1_TTGACCCGTGCAACGA	1.37262	MYD_iGCA
COL4A5	iNOA1_TTGACCCGTGCAACGA	-0.585777	MYD_iGCA
COL4A2	iNOA1_TTGACCCGTGCAACGA	0.748376	MYD_iGCA
COL3A1	iNOA1_TTGACCCGTGCAACGA	-1.48402	MYD_iGCA
COL1A2	iNOA1_TTGACCCGTGCAACGA	-1.31987	MYD_iGCA
COL1A1	iNOA1_TTGACCCGTGCAACGA	-0.150709	MYD_iGCA
COL15A1	iNOA1_TTGACCCGTGCAACGA	-2	MYD_iGCA
COL14A1	iNOA1_TTGACCCGTGCAACGA	1.5	MYD_iGCA
CANX	iNOA1_TTGACCCGTGCAACGA	-0.0638449	MYD_iGCA
AGO2	iNOA1_TTGACCCGTGCAACGA	1.5	MYD_iGCA
TNRC6B	iNOA1_TTGCATTCATCGAAGG	0.215892	MYD_iGCA
TNRC6A	iNOA1_TTGCATTCATCGAAGG	1.18293	MYD_iGCA
TFDP2	iNOA1_TTGCATTCATCGAAGG	0.516636	MYD_iGCA
TAPBP	iNOA1_TTGCATTCATCGAAGG	0.0783471	MYD_iGCA
SQLE	iNOA1_TTGCATTCATCGAAGG	-0.484306	MYD_iGCA
SEC31A	iNOA1_TTGCATTCATCGAAGG	0.708151	MYD_iGCA
PCOLCE	iNOA1_TTGCATTCATCGAAGG	0.528555	MYD_iGCA
NOTCH2	iNOA1_TTGCATTCATCGAAGG	0.761896	MYD_iGCA
MSMO1	iNOA1_TTGCATTCATCGAAGG	0.133182	MYD_iGCA
IDI1	iNOA1_TTGCATTCATCGAAGG	0.650759	MYD_iGCA
HSPA5	iNOA1_TTGCATTCATCGAAGG	0.49269	MYD_iGCA
HMGCR	iNOA1_TTGCATTCATCGAAGG	0.807823	MYD_iGCA
HLA-E	iNOA1_TTGCATTCATCGAAGG	0.605455	MYD_iGCA
HLA-B	iNOA1_TTGCATTCATCGAAGG	0.796331	MYD_iGCA
FTL	iNOA1_TTGCATTCATCGAAGG	0.581309	MYD_iGCA
FDFT1	iNOA1_TTGCATTCATCGAAGG	-0.0343348	MYD_iGCA
EP300	iNOA1_TTGCATTCATCGAAGG	0.300424	MYD_iGCA
DHCR24	iNOA1_TTGCATTCATCGAAGG	-0.402587	MYD_iGCA
CYP51A1	iNOA1_TTGCATTCATCGAAGG	0.714901	MYD_iGCA
CRTAP	iNOA1_TTGCATTCATCGAAGG	0.83488	MYD_iGCA
CREBBP	iNOA1_TTGCATTCATCGAAGG	0.0426902	MYD_iGCA
COLEC12	iNOA1_TTGCATTCATCGAAGG	-0.30189	MYD_iGCA
COL6A3	iNOA1_TTGCATTCATCGAAGG	0.463896	MYD_iGCA
COL6A2	iNOA1_TTGCATTCATCGAAGG	0.11635	MYD_iGCA
COL6A1	iNOA1_TTGCATTCATCGAAGG	0.733318	MYD_iGCA
COL5A1	iNOA1_TTGCATTCATCGAAGG	0.740277	MYD_iGCA
COL4A5	iNOA1_TTGCATTCATCGAAGG	1.01369	MYD_iGCA
COL4A2	iNOA1_TTGCATTCATCGAAGG	-0.309202	MYD_iGCA
COL3A1	iNOA1_TTGCATTCATCGAAGG	0.659063	MYD_iGCA
COL1A2	iNOA1_TTGCATTCATCGAAGG	0.0762369	MYD_iGCA
COL1A1	iNOA1_TTGCATTCATCGAAGG	0.404786	MYD_iGCA
COL15A1	iNOA1_TTGCATTCATCGAAGG	-0.248166	MYD_iGCA
COL14A1	iNOA1_TTGCATTCATCGAAGG	0.491437	MYD_iGCA
CANX	iNOA1_TTGCATTCATCGAAGG	-0.465784	MYD_iGCA
AGO2	iNOA1_TTGCATTCATCGAAGG	-0.43564	MYD_iGCA
TNRC6B	iNOA1_TTTCAGTCAATCGCAT	-0.3125	MYD_iGCA
TNRC6A	iNOA1_TTTCAGTCAATCGCAT	-0.122035	MYD_iGCA
TFDP2	iNOA1_TTTCAGTCAATCGCAT	-0.823978	MYD_iGCA
[truncated: 62,332 more rows]

## Sheet: Figure 2b
# Heatmap of upregulated genes in LEY
Feature	Cell	Expression	Identity
ZFP36L2	iNOA1_AAAGAACAGCCTCACG	0.357647	LEY_iGCA
ZFP36L1	iNOA1_AAAGAACAGCCTCACG	1.0735	LEY_iGCA
ZFP36	iNOA1_AAAGAACAGCCTCACG	1.5	LEY_iGCA
SQLE	iNOA1_AAAGAACAGCCTCACG	0.366931	LEY_iGCA
SCARA5	iNOA1_AAAGAACAGCCTCACG	-0.026678	LEY_iGCA
PNRC2	iNOA1_AAAGAACAGCCTCACG	0.200041	LEY_iGCA
PNRC1	iNOA1_AAAGAACAGCCTCACG	0.982291	LEY_iGCA
PCOLCE	iNOA1_AAAGAACAGCCTCACG	-0.298397	LEY_iGCA
MSMO1	iNOA1_AAAGAACAGCCTCACG	1.5	LEY_iGCA
IDI1	iNOA1_AAAGAACAGCCTCACG	-0.768317	LEY_iGCA
HSP90B1	iNOA1_AAAGAACAGCCTCACG	0.804777	LEY_iGCA
HNRNPU	iNOA1_AAAGAACAGCCTCACG	0.115878	LEY_iGCA
FTL	iNOA1_AAAGAACAGCCTCACG	0.254767	LEY_iGCA
DHCR24	iNOA1_AAAGAACAGCCTCACG	-0.492674	LEY_iGCA
CYP51A1	iNOA1_AAAGAACAGCCTCACG	0.211089	LEY_iGCA
CRTAP	iNOA1_AAAGAACAGCCTCACG	-0.533771	LEY_iGCA
COLEC12	iNOA1_AAAGAACAGCCTCACG	0.950348	LEY_iGCA
COL6A3	iNOA1_AAAGAACAGCCTCACG	0.226259	LEY_iGCA
COL6A2	iNOA1_AAAGAACAGCCTCACG	0.73862	LEY_iGCA
COL6A1	iNOA1_AAAGAACAGCCTCACG	0.0538264	LEY_iGCA
COL3A1	iNOA1_AAAGAACAGCCTCACG	-0.11493	LEY_iGCA
COL27A1	iNOA1_AAAGAACAGCCTCACG	-0.477922	LEY_iGCA
COL1A2	iNOA1_AAAGAACAGCCTCACG	1.19632	LEY_iGCA
COL1A1	iNOA1_AAAGAACAGCCTCACG	0.966403	LEY_iGCA
COL18A1	iNOA1_AAAGAACAGCCTCACG	0.61356	LEY_iGCA
COL14A1	iNOA1_AAAGAACAGCCTCACG	1.5	LEY_iGCA
COL12A1	iNOA1_AAAGAACAGCCTCACG	0.307401	LEY_iGCA
ANXA1	iNOA1_AAAGAACAGCCTCACG	1.36774	LEY_iGCA
ZFP36L2	iNOA1_AACAAGAGTACGACAG	-0.684592	LEY_iGCA
ZFP36L1	iNOA1_AACAAGAGTACGACAG	0.417917	LEY_iGCA
ZFP36	iNOA1_AACAAGAGTACGACAG	1.16359	LEY_iGCA
SQLE	iNOA1_AACAAGAGTACGACAG	-0.606028	LEY_iGCA
SCARA5	iNOA1_AACAAGAGTACGACAG	0.359564	LEY_iGCA
PNRC2	iNOA1_AACAAGAGTACGACAG	0.137382	LEY_iGCA
PNRC1	iNOA1_AACAAGAGTACGACAG	0.228826	LEY_iGCA
PCOLCE	iNOA1_AACAAGAGTACGACAG	0.791463	LEY_iGCA
MSMO1	iNOA1_AACAAGAGTACGACAG	0.74524	LEY_iGCA
IDI1	iNOA1_AACAAGAGTACGACAG	0.567008	LEY_iGCA
HSP90B1	iNOA1_AACAAGAGTACGACAG	-0.458021	LEY_iGCA
HNRNPU	iNOA1_AACAAGAGTACGACAG	0.313868	LEY_iGCA
FTL	iNOA1_AACAAGAGTACGACAG	0.536774	LEY_iGCA
DHCR24	iNOA1_AACAAGAGTACGACAG	-0.492674	LEY_iGCA
CYP51A1	iNOA1_AACAAGAGTACGACAG	0.712752	LEY_iGCA
CRTAP	iNOA1_AACAAGAGTACGACAG	-0.582749	LEY_iGCA
COLEC12	iNOA1_AACAAGAGTACGACAG	-0.0216358	LEY_iGCA
COL6A3	iNOA1_AACAAGAGTACGACAG	0.466197	LEY_iGCA
COL6A2	iNOA1_AACAAGAGTACGACAG	0.752006	LEY_iGCA
COL6A1	iNOA1_AACAAGAGTACGACAG	0.127186	LEY_iGCA
COL3A1	iNOA1_AACAAGAGTACGACAG	0.229068	LEY_iGCA
COL27A1	iNOA1_AACAAGAGTACGACAG	-0.477922	LEY_iGCA
COL1A2	iNOA1_AACAAGAGTACGACAG	1.03539	LEY_iGCA
COL1A1	iNOA1_AACAAGAGTACGACAG	0.475997	LEY_iGCA
COL18A1	iNOA1_AACAAGAGTACGACAG	0.830428	LEY_iGCA
COL14A1	iNOA1_AACAAGAGTACGACAG	0.190498	LEY_iGCA
COL12A1	iNOA1_AACAAGAGTACGACAG	0.248773	LEY_iGCA
ANXA1	iNOA1_AACAAGAGTACGACAG	-0.847857	LEY_iGCA
ZFP36L2	iNOA1_AACACACTCATGCCCT	1.03569	LEY_iGCA
ZFP36L1	iNOA1_AACACACTCATGCCCT	0.1025	LEY_iGCA
ZFP36	iNOA1_AACACACTCATGCCCT	1.11717	LEY_iGCA
SQLE	iNOA1_AACACACTCATGCCCT	-0.606028	LEY_iGCA
SCARA5	iNOA1_AACACACTCATGCCCT	-0.0169963	LEY_iGCA
PNRC2	iNOA1_AACACACTCATGCCCT	0.859203	LEY_iGCA
PNRC1	iNOA1_AACACACTCATGCCCT	-0.572605	LEY_iGCA
PCOLCE	iNOA1_AACACACTCATGCCCT	0.893792	LEY_iGCA
MSMO1	iNOA1_AACACACTCATGCCCT	0.849876	LEY_iGCA
IDI1	iNOA1_AACACACTCATGCCCT	0.0920602	LEY_iGCA
HSP90B1	iNOA1_AACACACTCATGCCCT	-0.158424	LEY_iGCA
HNRNPU	iNOA1_AACACACTCATGCCCT	0.133016	LEY_iGCA
FTL	iNOA1_AACACACTCATGCCCT	1.09891	LEY_iGCA
DHCR24	iNOA1_AACACACTCATGCCCT	-0.492674	LEY_iGCA
CYP51A1	iNOA1_AACACACTCATGCCCT	0.223663	LEY_iGCA
CRTAP	iNOA1_AACACACTCATGCCCT	1.13487	LEY_iGCA
COLEC12	iNOA1_AACACACTCATGCCCT	0.0411136	LEY_iGCA
COL6A3	iNOA1_AACACACTCATGCCCT	0.243068	LEY_iGCA
COL6A2	iNOA1_AACACACTCATGCCCT	-0.120446	LEY_iGCA
COL6A1	iNOA1_AACACACTCATGCCCT	-0.116374	LEY_iGCA
COL3A1	iNOA1_AACACACTCATGCCCT	-0.387029	LEY_iGCA
COL27A1	iNOA1_AACACACTCATGCCCT	-0.477922	LEY_iGCA
COL1A2	iNOA1_AACACACTCATGCCCT	0.264392	LEY_iGCA
COL1A1	iNOA1_AACACACTCATGCCCT	-0.195865	LEY_iGCA
COL18A1	iNOA1_AACACACTCATGCCCT	0.946255	LEY_iGCA
COL14A1	iNOA1_AACACACTCATGCCCT	1.5	LEY_iGCA
COL12A1	iNOA1_AACACACTCATGCCCT	1.5	LEY_iGCA
ANXA1	iNOA1_AACACACTCATGCCCT	1.22383	LEY_iGCA
ZFP36L2	iNOA1_AACCATGCAGATCATC	0.395738	LEY_iGCA
ZFP36L1	iNOA1_AACCATGCAGATCATC	1.13077	LEY_iGCA
ZFP36	iNOA1_AACCATGCAGATCATC	0.981574	LEY_iGCA
SQLE	iNOA1_AACCATGCAGATCATC	-0.606028	LEY_iGCA
SCARA5	iNOA1_AACCATGCAGATCATC	1.42881	LEY_iGCA
PNRC2	iNOA1_AACCATGCAGATCATC	0.323639	LEY_iGCA
PNRC1	iNOA1_AACCATGCAGATCATC	0.660051	LEY_iGCA
PCOLCE	iNOA1_AACCATGCAGATCATC	1.15459	LEY_iGCA
MSMO1	iNOA1_AACCATGCAGATCATC	0.34472	LEY_iGCA
IDI1	iNOA1_AACCATGCAGATCATC	0.804426	LEY_iGCA
HSP90B1	iNOA1_AACCATGCAGATCATC	-0.439793	LEY_iGCA
HNRNPU	iNOA1_AACCATGCAGATCATC	0.267177	LEY_iGCA
FTL	iNOA1_AACCATGCAGATCATC	1.16354	LEY_iGCA
DHCR24	iNOA1_AACCATGCAGATCATC	-0.492674	LEY_iGCA
CYP51A1	iNOA1_AACCATGCAGATCATC	-0.66233	LEY_iGCA
CRTAP	iNOA1_AACCATGCAGATCATC	0.103612	LEY_iGCA
COLEC12	iNOA1_AACCATGCAGATCATC	-0.754113	LEY_iGCA
COL6A3	iNOA1_AACCATGCAGATCATC	0.373591	LEY_iGCA
COL6A2	iNOA1_AACCATGCAGATCATC	0.279693	LEY_iGCA
COL6A1	iNOA1_AACCATGCAGATCATC	-0.202178	LEY_iGCA
COL3A1	iNOA1_AACCATGCAGATCATC	-0.702712	LEY_iGCA
COL27A1	iNOA1_AACCATGCAGATCATC	1.00138	LEY_iGCA
COL1A2	iNOA1_AACCATGCAGATCATC	0.949339	LEY_iGCA
COL1A1	iNOA1_AACCATGCAGATCATC	0.396161	LEY_iGCA
COL18A1	iNOA1_AACCATGCAGATCATC	1.10632	LEY_iGCA
COL14A1	iNOA1_AACCATGCAGATCATC	1.42631	LEY_iGCA
COL12A1	iNOA1_AACCATGCAGATCATC	-0.585686	LEY_iGCA
ANXA1	iNOA1_AACCATGCAGATCATC	1.5	LEY_iGCA
ZFP36L2	iNOA1_AACGAAACACCAGGTC	-0.557611	LEY_iGCA
ZFP36L1	iNOA1_AACGAAACACCAGGTC	0.913971	LEY_iGCA
ZFP36	iNOA1_AACGAAACACCAGGTC	1.28252	LEY_iGCA
SQLE	iNOA1_AACGAAACACCAGGTC	0.431017	LEY_iGCA
SCARA5	iNOA1_AACGAAACACCAGGTC	0.0176153	LEY_iGCA
PNRC2	iNOA1_AACGAAACACCAGGTC	-0.75445	LEY_iGCA
PNRC1	iNOA1_AACGAAACACCAGGTC	-0.0554742	LEY_iGCA
PCOLCE	iNOA1_AACGAAACACCAGGTC	0.957194	LEY_iGCA
MSMO1	iNOA1_AACGAAACACCAGGTC	0.28744	LEY_iGCA
IDI1	iNOA1_AACGAAACACCAGGTC	-0.768317	LEY_iGCA
HSP90B1	iNOA1_AACGAAACACCAGGTC	-0.0896771	LEY_iGCA
HNRNPU	iNOA1_AACGAAACACCAGGTC	0.485779	LEY_iGCA
FTL	iNOA1_AACGAAACACCAGGTC	0.296983	LEY_iGCA
DHCR24	iNOA1_AACGAAACACCAGGTC	-0.492674	LEY_iGCA
CYP51A1	iNOA1_AACGAAACACCAGGTC	0.268618	LEY_iGCA
CRTAP	iNOA1_AACGAAACACCAGGTC	0.0364537	LEY_iGCA
COLEC12	iNOA1_AACGAAACACCAGGTC	0.0814628	LEY_iGCA
COL6A3	iNOA1_AACGAAACACCAGGTC	1.28703	LEY_iGCA
COL6A2	iNOA1_AACGAAACACCAGGTC	0.971624	LEY_iGCA
COL6A1	iNOA1_AACGAAACACCAGGTC	0.712871	LEY_iGCA
COL3A1	iNOA1_AACGAAACACCAGGTC	-0.738508	LEY_iGCA
COL27A1	iNOA1_AACGAAACACCAGGTC	-0.477922	LEY_iGCA
COL1A2	iNOA1_AACGAAACACCAGGTC	0.862643	LEY_iGCA
COL1A1	iNOA1_AACGAAACACCAGGTC	1.5	LEY_iGCA
COL18A1	iNOA1_AACGAAACACCAGGTC	-0.241343	LEY_iGCA
COL14A1	iNOA1_AACGAAACACCAGGTC	1.33757	LEY_iGCA
COL12A1	iNOA1_AACGAAACACCAGGTC	0.366226	LEY_iGCA
ANXA1	iNOA1_AACGAAACACCAGGTC	1.5	LEY_iGCA
ZFP36L2	iNOA1_AACGTCACAGGAATCG	-0.295058	LEY_iGCA
ZFP36L1	iNOA1_AACGTCACAGGAATCG	-0.268585	LEY_iGCA
ZFP36	iNOA1_AACGTCACAGGAATCG	0.941712	LEY_iGCA
SQLE	iNOA1_AACGTCACAGGAATCG	0.455918	LEY_iGCA
SCARA5	iNOA1_AACGTCACAGGAATCG	0.511711	LEY_iGCA
PNRC2	iNOA1_AACGTCACAGGAATCG	0.287338	LEY_iGCA
PNRC1	iNOA1_AACGTCACAGGAATCG	0.471178	LEY_iGCA
PCOLCE	iNOA1_AACGTCACAGGAATCG	0.327563	LEY_iGCA
MSMO1	iNOA1_AACGTCACAGGAATCG	-0.672157	LEY_iGCA
IDI1	iNOA1_AACGTCACAGGAATCG	-0.768317	LEY_iGCA
HSP90B1	iNOA1_AACGTCACAGGAATCG	0.532433	LEY_iGCA
HNRNPU	iNOA1_AACGTCACAGGAATCG	-1.41518	LEY_iGCA
FTL	iNOA1_AACGTCACAGGAATCG	0.744609	LEY_iGCA
DHCR24	iNOA1_AACGTCACAGGAATCG	0.857364	LEY_iGCA
CYP51A1	iNOA1_AACGTCACAGGAATCG	-0.66233	LEY_iGCA
CRTAP	iNOA1_AACGTCACAGGAATCG	0.456223	LEY_iGCA
COLEC12	iNOA1_AACGTCACAGGAATCG	-0.754113	LEY_iGCA
COL6A3	iNOA1_AACGTCACAGGAATCG	1.2327	LEY_iGCA
COL6A2	iNOA1_AACGTCACAGGAATCG	1.23554	LEY_iGCA
COL6A1	iNOA1_AACGTCACAGGAATCG	0.748446	LEY_iGCA
COL3A1	iNOA1_AACGTCACAGGAATCG	1.5	LEY_iGCA
COL27A1	iNOA1_AACGTCACAGGAATCG	-0.477922	LEY_iGCA
COL1A2	iNOA1_AACGTCACAGGAATCG	1.49615	LEY_iGCA
COL1A1	iNOA1_AACGTCACAGGAATCG	1.21947	LEY_iGCA
COL18A1	iNOA1_AACGTCACAGGAATCG	1.5	LEY_iGCA
COL14A1	iNOA1_AACGTCACAGGAATCG	0.323961	LEY_iGCA
COL12A1	iNOA1_AACGTCACAGGAATCG	1.49243	LEY_iGCA
ANXA1	iNOA1_AACGTCACAGGAATCG	1.5	LEY_iGCA
ZFP36L2	iNOA1_AACGTCATCTGGACCG	1.14988	LEY_iGCA
ZFP36L1	iNOA1_AACGTCATCTGGACCG	0.880578	LEY_iGCA
ZFP36	iNOA1_AACGTCATCTGGACCG	1.5	LEY_iGCA
SQLE	iNOA1_AACGTCATCTGGACCG	-0.606028	LEY_iGCA
SCARA5	iNOA1_AACGTCATCTGGACCG	0.824064	LEY_iGCA
PNRC2	iNOA1_AACGTCATCTGGACCG	0.0443254	LEY_iGCA
PNRC1	iNOA1_AACGTCATCTGGACCG	-0.0719405	LEY_iGCA
PCOLCE	iNOA1_AACGTCATCTGGACCG	0.659852	LEY_iGCA
MSMO1	iNOA1_AACGTCATCTGGACCG	1.02908	LEY_iGCA
IDI1	iNOA1_AACGTCATCTGGACCG	0.834412	LEY_iGCA
HSP90B1	iNOA1_AACGTCATCTGGACCG	0.354815	LEY_iGCA
HNRNPU	iNOA1_AACGTCATCTGGACCG	-0.825873	LEY_iGCA
FTL	iNOA1_AACGTCATCTGGACCG	0.297712	LEY_iGCA
DHCR24	iNOA1_AACGTCATCTGGACCG	0.542448	LEY_iGCA
CYP51A1	iNOA1_AACGTCATCTGGACCG	0.0685994	LEY_iGCA
CRTAP	iNOA1_AACGTCATCTGGACCG	0.12999	LEY_iGCA
COLEC12	iNOA1_AACGTCATCTGGACCG	0.727253	LEY_iGCA
COL6A3	iNOA1_AACGTCATCTGGACCG	0.5809	LEY_iGCA
COL6A2	iNOA1_AACGTCATCTGGACCG	1.22622	LEY_iGCA
COL6A1	iNOA1_AACGTCATCTGGACCG	1.5	LEY_iGCA
COL3A1	iNOA1_AACGTCATCTGGACCG	-0.0637957	LEY_iGCA
COL27A1	iNOA1_AACGTCATCTGGACCG	0.618121	LEY_iGCA
COL1A2	iNOA1_AACGTCATCTGGACCG	0.710565	LEY_iGCA
COL1A1	iNOA1_AACGTCATCTGGACCG	-0.407801	LEY_iGCA
COL18A1	iNOA1_AACGTCATCTGGACCG	1.14046	LEY_iGCA
COL14A1	iNOA1_AACGTCATCTGGACCG	0.107676	LEY_iGCA
COL12A1	iNOA1_AACGTCATCTGGACCG	1.43725	LEY_iGCA
ANXA1	iNOA1_AACGTCATCTGGACCG	1.5	LEY_iGCA
ZFP36L2	iNOA1_AAGACAATCCACACCT	0.412771	LEY_iGCA
ZFP36L1	iNOA1_AAGACAATCCACACCT	0.933783	LEY_iGCA
ZFP36	iNOA1_AAGACAATCCACACCT	0.790292	LEY_iGCA
SQLE	iNOA1_AAGACAATCCACACCT	0.103237	LEY_iGCA
SCARA5	iNOA1_AAGACAATCCACACCT	1.5	LEY_iGCA
PNRC2	iNOA1_AAGACAATCCACACCT	1.19628	LEY_iGCA
PNRC1	iNOA1_AAGACAATCCACACCT	0.212049	LEY_iGCA
PCOLCE	iNOA1_AAGACAATCCACACCT	1.5	LEY_iGCA
MSMO1	iNOA1_AAGACAATCCACACCT	-0.672157	LEY_iGCA
IDI1	iNOA1_AAGACAATCCACACCT	-0.768317	LEY_iGCA
HSP90B1	iNOA1_AAGACAATCCACACCT	-0.422435	LEY_iGCA
HNRNPU	iNOA1_AAGACAATCCACACCT	0.864763	LEY_iGCA
FTL	iNOA1_AAGACAATCCACACCT	0.681561	LEY_iGCA
DHCR24	iNOA1_AAGACAATCCACACCT	-0.492674	LEY_iGCA
CYP51A1	iNOA1_AAGACAATCCACACCT	0.815013	LEY_iGCA
CRTAP	iNOA1_AAGACAATCCACACCT	0.838454	LEY_iGCA
COLEC12	iNOA1_AAGACAATCCACACCT	-0.182639	LEY_iGCA
COL6A3	iNOA1_AAGACAATCCACACCT	1.07005	LEY_iGCA
COL6A2	iNOA1_AAGACAATCCACACCT	1.3328	LEY_iGCA
COL6A1	iNOA1_AAGACAATCCACACCT	1.24854	LEY_iGCA
COL3A1	iNOA1_AAGACAATCCACACCT	-1.33818	LEY_iGCA
COL27A1	iNOA1_AAGACAATCCACACCT	1.18021	LEY_iGCA
COL1A2	iNOA1_AAGACAATCCACACCT	0.556042	LEY_iGCA
COL1A1	iNOA1_AAGACAATCCACACCT	0.676563	LEY_iGCA
COL18A1	iNOA1_AAGACAATCCACACCT	0.744826	LEY_iGCA
COL14A1	iNOA1_AAGACAATCCACACCT	-0.603247	LEY_iGCA
COL12A1	iNOA1_AAGACAATCCACACCT	0.544992	LEY_iGCA
ANXA1	iNOA1_AAGACAATCCACACCT	0.969527	LEY_iGCA
ZFP36L2	iNOA1_AAGATAGCAGAGTTGG	1.43881	LEY_iGCA
ZFP36L1	iNOA1_AAGATAGCAGAGTTGG	1.20163	LEY_iGCA
ZFP36	iNOA1_AAGATAGCAGAGTTGG	1.07338	LEY_iGCA
SQLE	iNOA1_AAGATAGCAGAGTTGG	-0.606028	LEY_iGCA
SCARA5	iNOA1_AAGATAGCAGAGTTGG	1.5	LEY_iGCA
PNRC2	iNOA1_AAGATAGCAGAGTTGG	1.18245	LEY_iGCA
PNRC1	iNOA1_AAGATAGCAGAGTTGG	-0.273518	LEY_iGCA
PCOLCE	iNOA1_AAGATAGCAGAGTTGG	1.5	LEY_iGCA
MSMO1	iNOA1_AAGATAGCAGAGTTGG	-0.672157	LEY_iGCA
IDI1	iNOA1_AAGATAGCAGAGTTGG	-0.768317	LEY_iGCA
HSP90B1	iNOA1_AAGATAGCAGAGTTGG	0.382441	LEY_iGCA
HNRNPU	iNOA1_AAGATAGCAGAGTTGG	-0.325828	LEY_iGCA
FTL	iNOA1_AAGATAGCAGAGTTGG	0.530504	LEY_iGCA
DHCR24	iNOA1_AAGATAGCAGAGTTGG	0.63995	LEY_iGCA
CYP51A1	iNOA1_AAGATAGCAGAGTTGG	-0.66233	LEY_iGCA
CRTAP	iNOA1_AAGATAGCAGAGTTGG	0.770071	LEY_iGCA
COLEC12	iNOA1_AAGATAGCAGAGTTGG	-0.754113	LEY_iGCA
COL6A3	iNOA1_AAGATAGCAGAGTTGG	0.692762	LEY_iGCA
COL6A2	iNOA1_AAGATAGCAGAGTTGG	1.08473	LEY_iGCA
COL6A1	iNOA1_AAGATAGCAGAGTTGG	-0.0610403	LEY_iGCA
COL3A1	iNOA1_AAGATAGCAGAGTTGG	0.0231297	LEY_iGCA
COL27A1	iNOA1_AAGATAGCAGAGTTGG	0.721362	LEY_iGCA
COL1A2	iNOA1_AAGATAGCAGAGTTGG	0.873461	LEY_iGCA
COL1A1	iNOA1_AAGATAGCAGAGTTGG	0.777137	LEY_iGCA
COL18A1	iNOA1_AAGATAGCAGAGTTGG	1.05578	LEY_iGCA
COL14A1	iNOA1_AAGATAGCAGAGTTGG	-0.603247	LEY_iGCA
COL12A1	iNOA1_AAGATAGCAGAGTTGG	0.232103	LEY_iGCA
ANXA1	iNOA1_AAGATAGCAGAGTTGG	1.39283	LEY_iGCA
ZFP36L2	iNOA1_AAGATAGGTGTGTGTT	0.22984	LEY_iGCA
ZFP36L1	iNOA1_AAGATAGGTGTGTGTT	-0.584173	LEY_iGCA
ZFP36	iNOA1_AAGATAGGTGTGTGTT	1.5	LEY_iGCA
SQLE	iNOA1_AAGATAGGTGTGTGTT	-0.606028	LEY_iGCA
SCARA5	iNOA1_AAGATAGGTGTGTGTT	-0.699143	LEY_iGCA
PNRC2	iNOA1_AAGATAGGTGTGTGTT	-0.75445	LEY_iGCA
PNRC1	iNOA1_AAGATAGGTGTGTGTT	-0.16276	LEY_iGCA
PCOLCE	iNOA1_AAGATAGGTGTGTGTT	-0.306372	LEY_iGCA
MSMO1	iNOA1_AAGATAGGTGTGTGTT	-0.672157	LEY_iGCA
IDI1	iNOA1_AAGATAGGTGTGTGTT	-0.768317	LEY_iGCA
HSP90B1	iNOA1_AAGATAGGTGTGTGTT	-1.20862	LEY_iGCA
HNRNPU	iNOA1_AAGATAGGTGTGTGTT	-0.248956	LEY_iGCA
FTL	iNOA1_AAGATAGGTGTGTGTT	0.133138	LEY_iGCA
DHCR24	iNOA1_AAGATAGGTGTGTGTT	-0.492674	LEY_iGCA
CYP51A1	iNOA1_AAGATAGGTGTGTGTT	-0.66233	LEY_iGCA
CRTAP	iNOA1_AAGATAGGTGTGTGTT	-1.27987	LEY_iGCA
COLEC12	iNOA1_AAGATAGGTGTGTGTT	-0.754113	LEY_iGCA
COL6A3	iNOA1_AAGATAGGTGTGTGTT	0.0145791	LEY_iGCA
COL6A2	iNOA1_AAGATAGGTGTGTGTT	-0.157244	LEY_iGCA
COL6A1	iNOA1_AAGATAGGTGTGTGTT	1.30496	LEY_iGCA
COL3A1	iNOA1_AAGATAGGTGTGTGTT	-1.33818	LEY_iGCA
COL27A1	iNOA1_AAGATAGGTGTGTGTT	-0.477922	LEY_iGCA
COL1A2	iNOA1_AAGATAGGTGTGTGTT	0.0165177	LEY_iGCA
COL1A1	iNOA1_AAGATAGGTGTGTGTT	0.22597	LEY_iGCA
COL18A1	iNOA1_AAGATAGGTGTGTGTT	-1.06347	LEY_iGCA
COL14A1	iNOA1_AAGATAGGTGTGTGTT	-0.603247	LEY_iGCA
COL12A1	iNOA1_AAGATAGGTGTGTGTT	-0.585686	LEY_iGCA
ANXA1	iNOA1_AAGATAGGTGTGTGTT	1.49938	LEY_iGCA
ZFP36L2	iNOA1_AAGCAGTGGTATCAAC	-1.85905	LEY_iGCA
ZFP36L1	iNOA1_AAGCAGTGGTATCAAC	0.637929	LEY_iGCA
ZFP36	iNOA1_AAGCAGTGGTATCAAC	0.590064	LEY_iGCA
SQLE	iNOA1_AAGCAGTGGTATCAAC	-0.606028	LEY_iGCA
SCARA5	iNOA1_AAGCAGTGGTATCAAC	-0.699143	LEY_iGCA
PNRC2	iNOA1_AAGCAGTGGTATCAAC	-0.75445	LEY_iGCA
PNRC1	iNOA1_AAGCAGTGGTATCAAC	-2	LEY_iGCA
PCOLCE	iNOA1_AAGCAGTGGTATCAAC	1.4189	LEY_iGCA
MSMO1	iNOA1_AAGCAGTGGTATCAAC	-0.672157	LEY_iGCA
IDI1	iNOA1_AAGCAGTGGTATCAAC	-0.768317	LEY_iGCA
HSP90B1	iNOA1_AAGCAGTGGTATCAAC	0.761604	LEY_iGCA
HNRNPU	iNOA1_AAGCAGTGGTATCAAC	1.5	LEY_iGCA
FTL	iNOA1_AAGCAGTGGTATCAAC	-2	LEY_iGCA
DHCR24	iNOA1_AAGCAGTGGTATCAAC	-0.492674	LEY_iGCA
CYP51A1	iNOA1_AAGCAGTGGTATCAAC	-0.66233	LEY_iGCA
CRTAP	iNOA1_AAGCAGTGGTATCAAC	1.5	LEY_iGCA
COLEC12	iNOA1_AAGCAGTGGTATCAAC	-0.754113	LEY_iGCA
COL6A3	iNOA1_AAGCAGTGGTATCAAC	1.24062	LEY_iGCA
COL6A2	iNOA1_AAGCAGTGGTATCAAC	0.232596	LEY_iGCA
COL6A1	iNOA1_AAGCAGTGGTATCAAC	0.972525	LEY_iGCA
COL3A1	iNOA1_AAGCAGTGGTATCAAC	-1.33818	LEY_iGCA
COL27A1	iNOA1_AAGCAGTGGTATCAAC	-0.477922	LEY_iGCA
COL1A2	iNOA1_AAGCAGTGGTATCAAC	-0.00887345	LEY_iGCA
COL1A1	iNOA1_AAGCAGTGGTATCAAC	0.783485	LEY_iGCA
COL18A1	iNOA1_AAGCAGTGGTATCAAC	-1.06347	LEY_iGCA
COL14A1	iNOA1_AAGCAGTGGTATCAAC	-0.603247	LEY_iGCA
COL12A1	iNOA1_AAGCAGTGGTATCAAC	-0.585686	LEY_iGCA
ANXA1	iNOA1_AAGCAGTGGTATCAAC	-0.847857	LEY_iGCA
ZFP36L2	iNOA1_AAGCATCCAGGAGGAG	1.04069	LEY_iGCA
ZFP36L1	iNOA1_AAGCATCCAGGAGGAG	-0.0951116	LEY_iGCA
ZFP36	iNOA1_AAGCATCCAGGAGGAG	-0.162898	LEY_iGCA
SQLE	iNOA1_AAGCATCCAGGAGGAG	1.36298	LEY_iGCA
SCARA5	iNOA1_AAGCATCCAGGAGGAG	-0.699143	LEY_iGCA
PNRC2	iNOA1_AAGCATCCAGGAGGAG	1.17718	LEY_iGCA
PNRC1	iNOA1_AAGCATCCAGGAGGAG	-0.587919	LEY_iGCA
PCOLCE	iNOA1_AAGCATCCAGGAGGAG	1.03477	LEY_iGCA
MSMO1	iNOA1_AAGCATCCAGGAGGAG	0.454513	LEY_iGCA
IDI1	iNOA1_AAGCATCCAGGAGGAG	0.948141	LEY_iGCA
HSP90B1	iNOA1_AAGCATCCAGGAGGAG	-0.059382	LEY_iGCA
HNRNPU	iNOA1_AAGCATCCAGGAGGAG	-0.53393	LEY_iGCA
FTL	iNOA1_AAGCATCCAGGAGGAG	-0.708959	LEY_iGCA
DHCR24	iNOA1_AAGCATCCAGGAGGAG	1.05525	LEY_iGCA
CYP51A1	iNOA1_AAGCATCCAGGAGGAG	-0.66233	LEY_iGCA
CRTAP	iNOA1_AAGCATCCAGGAGGAG	-0.346169	LEY_iGCA
COLEC12	iNOA1_AAGCATCCAGGAGGAG	-0.754113	LEY_iGCA
COL6A3	iNOA1_AAGCATCCAGGAGGAG	0.505218	LEY_iGCA
COL6A2	iNOA1_AAGCATCCAGGAGGAG	0.8279	LEY_iGCA
COL6A1	iNOA1_AAGCATCCAGGAGGAG	0.835347	LEY_iGCA
COL3A1	iNOA1_AAGCATCCAGGAGGAG	0.890247	LEY_iGCA
COL27A1	iNOA1_AAGCATCCAGGAGGAG	1.1611	LEY_iGCA
COL1A2	iNOA1_AAGCATCCAGGAGGAG	0.352632	LEY_iGCA
COL1A1	iNOA1_AAGCATCCAGGAGGAG	0.397708	LEY_iGCA
COL18A1	iNOA1_AAGCATCCAGGAGGAG	1.26863	LEY_iGCA
COL14A1	iNOA1_AAGCATCCAGGAGGAG	0.45987	LEY_iGCA
COL12A1	iNOA1_AAGCATCCAGGAGGAG	-0.585686	LEY_iGCA
ANXA1	iNOA1_AAGCATCCAGGAGGAG	-0.847857	LEY_iGCA
ZFP36L2	iNOA1_AAGGAATAGCTGGTGA	-0.0298899	LEY_iGCA
ZFP36L1	iNOA1_AAGGAATAGCTGGTGA	-0.0681836	LEY_iGCA
ZFP36	iNOA1_AAGGAATAGCTGGTGA	-0.32249	LEY_iGCA
SQLE	iNOA1_AAGGAATAGCTGGTGA	0.85559	LEY_iGCA
SCARA5	iNOA1_AAGGAATAGCTGGTGA	1.5	LEY_iGCA
PNRC2	iNOA1_AAGGAATAGCTGGTGA	0.679423	LEY_iGCA
PNRC1	iNOA1_AAGGAATAGCTGGTGA	-2	LEY_iGCA
PCOLCE	iNOA1_AAGGAATAGCTGGTGA	1.5	LEY_iGCA
MSMO1	iNOA1_AAGGAATAGCTGGTGA	0.680304	LEY_iGCA
IDI1	iNOA1_AAGGAATAGCTGGTGA	-0.768317	LEY_iGCA
HSP90B1	iNOA1_AAGGAATAGCTGGTGA	-0.17535	LEY_iGCA
HNRNPU	iNOA1_AAGGAATAGCTGGTGA	-0.0236511	LEY_iGCA
FTL	iNOA1_AAGGAATAGCTGGTGA	1.27279	LEY_iGCA
DHCR24	iNOA1_AAGGAATAGCTGGTGA	1.36546	LEY_iGCA
CYP51A1	iNOA1_AAGGAATAGCTGGTGA	-0.66233	LEY_iGCA
CRTAP	iNOA1_AAGGAATAGCTGGTGA	0.194483	LEY_iGCA
COLEC12	iNOA1_AAGGAATAGCTGGTGA	-0.0600183	LEY_iGCA
COL6A3	iNOA1_AAGGAATAGCTGGTGA	1.38924	LEY_iGCA
COL6A2	iNOA1_AAGGAATAGCTGGTGA	1.28111	LEY_iGCA
COL6A1	iNOA1_AAGGAATAGCTGGTGA	1.5	LEY_iGCA
COL3A1	iNOA1_AAGGAATAGCTGGTGA	-0.00990076	LEY_iGCA
COL27A1	iNOA1_AAGGAATAGCTGGTGA	-0.477922	LEY_iGCA
COL1A2	iNOA1_AAGGAATAGCTGGTGA	1.37845	LEY_iGCA
COL1A1	iNOA1_AAGGAATAGCTGGTGA	1.09841	LEY_iGCA
COL18A1	iNOA1_AAGGAATAGCTGGTGA	1.5	LEY_iGCA
COL14A1	iNOA1_AAGGAATAGCTGGTGA	-0.603247	LEY_iGCA
COL12A1	iNOA1_AAGGAATAGCTGGTGA	-0.585686	LEY_iGCA
ANXA1	iNOA1_AAGGAATAGCTGGTGA	1.47543	LEY_iGCA
ZFP36L2	iNOA1_AAGTACCTCGAGATGG	0.786557	LEY_iGCA
ZFP36L1	iNOA1_AAGTACCTCGAGATGG	0.990248	LEY_iGCA
ZFP36	iNOA1_AAGTACCTCGAGATGG	1.5	LEY_iGCA
SQLE	iNOA1_AAGTACCTCGAGATGG	0.349632	LEY_iGCA
SCARA5	iNOA1_AAGTACCTCGAGATGG	0.742625	LEY_iGCA
PNRC2	iNOA1_AAGTACCTCGAGATGG	0.18307	LEY_iGCA
PNRC1	iNOA1_AAGTACCTCGAGATGG	0.554537	LEY_iGCA
PCOLCE	iNOA1_AAGTACCTCGAGATGG	0.971383	LEY_iGCA
MSMO1	iNOA1_AAGTACCTCGAGATGG	-0.672157	LEY_iGCA
IDI1	iNOA1_AAGTACCTCGAGATGG	0.0647686	LEY_iGCA
HSP90B1	iNOA1_AAGTACCTCGAGATGG	-0.202311	LEY_iGCA
HNRNPU	iNOA1_AAGTACCTCGAGATGG	-1.41518	LEY_iGCA
FTL	iNOA1_AAGTACCTCGAGATGG	-0.494433	LEY_iGCA
DHCR24	iNOA1_AAGTACCTCGAGATGG	-0.492674	LEY_iGCA
CYP51A1	iNOA1_AAGTACCTCGAGATGG	0.77367	LEY_iGCA
CRTAP	iNOA1_AAGTACCTCGAGATGG	-1.27987	LEY_iGCA
COLEC12	iNOA1_AAGTACCTCGAGATGG	0.0158885	LEY_iGCA
COL6A3	iNOA1_AAGTACCTCGAGATGG	-0.233813	LEY_iGCA
COL6A2	iNOA1_AAGTACCTCGAGATGG	0.708973	LEY_iGCA
COL6A1	iNOA1_AAGTACCTCGAGATGG	0.19448	LEY_iGCA
COL3A1	iNOA1_AAGTACCTCGAGATGG	-0.78557	LEY_iGCA
COL27A1	iNOA1_AAGTACCTCGAGATGG	0.8085	LEY_iGCA
COL1A2	iNOA1_AAGTACCTCGAGATGG	0.699629	LEY_iGCA
COL1A1	iNOA1_AAGTACCTCGAGATGG	1.18735	LEY_iGCA
COL18A1	iNOA1_AAGTACCTCGAGATGG	-1.06347	LEY_iGCA
COL14A1	iNOA1_AAGTACCTCGAGATGG	0.793449	LEY_iGCA
COL12A1	iNOA1_AAGTACCTCGAGATGG	1.5	LEY_iGCA
ANXA1	iNOA1_AAGTACCTCGAGATGG	1.5	LEY_iGCA
ZFP36L2	iNOA1_AAGTGAATCCGGTAGC	1.09458	LEY_iGCA
ZFP36L1	iNOA1_AAGTGAATCCGGTAGC	0.0452138	LEY_iGCA
ZFP36	iNOA1_AAGTGAATCCGGTAGC	1.17307	LEY_iGCA
SQLE	iNOA1_AAGTGAATCCGGTAGC	0.337732	LEY_iGCA
SCARA5	iNOA1_AAGTGAATCCGGTAGC	-0.699143	LEY_iGCA
PNRC2	iNOA1_AAGTGAATCCGGTAGC	0.171396	LEY_iGCA
PNRC1	iNOA1_AAGTGAATCCGGTAGC	-0.192707	LEY_iGCA
PCOLCE	iNOA1_AAGTGAATCCGGTAGC	1.33667	LEY_iGCA
MSMO1	iNOA1_AAGTGAATCCGGTAGC	1.5	LEY_iGCA
IDI1	iNOA1_AAGTGAATCCGGTAGC	0.0543948	LEY_iGCA
HSP90B1	iNOA1_AAGTGAATCCGGTAGC	-0.410331	LEY_iGCA
HNRNPU	iNOA1_AAGTGAATCCGGTAGC	0.0798829	LEY_iGCA
FTL	iNOA1_AAGTGAATCCGGTAGC	0.619358	LEY_iGCA
DHCR24	iNOA1_AAGTGAATCCGGTAGC	0.707116	LEY_iGCA
CYP51A1	iNOA1_AAGTGAATCCGGTAGC	0.758166	LEY_iGCA
CRTAP	iNOA1_AAGTGAATCCGGTAGC	0.304179	LEY_iGCA
COLEC12	iNOA1_AAGTGAATCCGGTAGC	-0.754113	LEY_iGCA
COL6A3	iNOA1_AAGTGAATCCGGTAGC	0.766553	LEY_iGCA
COL6A2	iNOA1_AAGTGAATCCGGTAGC	1.08521	LEY_iGCA
COL6A1	iNOA1_AAGTGAATCCGGTAGC	-0.173371	LEY_iGCA
COL3A1	iNOA1_AAGTGAATCCGGTAGC	0.269444	LEY_iGCA
COL27A1	iNOA1_AAGTGAATCCGGTAGC	-0.477922	LEY_iGCA
COL1A2	iNOA1_AAGTGAATCCGGTAGC	0.541562	LEY_iGCA
COL1A1	iNOA1_AAGTGAATCCGGTAGC	0.780176	LEY_iGCA
COL18A1	iNOA1_AAGTGAATCCGGTAGC	0.882483	LEY_iGCA
COL14A1	iNOA1_AAGTGAATCCGGTAGC	-0.603247	LEY_iGCA
COL12A1	iNOA1_AAGTGAATCCGGTAGC	-0.585686	LEY_iGCA
ANXA1	iNOA1_AAGTGAATCCGGTAGC	0.193185	LEY_iGCA
ZFP36L2	iNOA1_AATCACGGTTGTTGCA	-0.661853	LEY_iGCA
ZFP36L1	iNOA1_AATCACGGTTGTTGCA	0.357922	LEY_iGCA
ZFP36	iNOA1_AATCACGGTTGTTGCA	0.841421	LEY_iGCA
SQLE	iNOA1_AATCACGGTTGTTGCA	-0.606028	LEY_iGCA
SCARA5	iNOA1_AATCACGGTTGTTGCA	0.981543	LEY_iGCA
PNRC2	iNOA1_AATCACGGTTGTTGCA	1.25154	LEY_iGCA
PNRC1	iNOA1_AATCACGGTTGTTGCA	-0.0340606	LEY_iGCA
PCOLCE	iNOA1_AATCACGGTTGTTGCA	1.23506	LEY_iGCA
MSMO1	iNOA1_AATCACGGTTGTTGCA	-0.672157	LEY_iGCA
IDI1	iNOA1_AATCACGGTTGTTGCA	1.01422	LEY_iGCA
HSP90B1	iNOA1_AATCACGGTTGTTGCA	0.448004	LEY_iGCA
HNRNPU	iNOA1_AATCACGGTTGTTGCA	-0.282743	LEY_iGCA
FTL	iNOA1_AATCACGGTTGTTGCA	0.00596308	LEY_iGCA
DHCR24	iNOA1_AATCACGGTTGTTGCA	-0.492674	LEY_iGCA
CYP51A1	iNOA1_AATCACGGTTGTTGCA	-0.66233	LEY_iGCA
CRTAP	iNOA1_AATCACGGTTGTTGCA	0.288158	LEY_iGCA
COLEC12	iNOA1_AATCACGGTTGTTGCA	-0.754113	LEY_iGCA
COL6A3	iNOA1_AATCACGGTTGTTGCA	0.959713	LEY_iGCA
COL6A2	iNOA1_AATCACGGTTGTTGCA	0.529976	LEY_iGCA
COL6A1	iNOA1_AATCACGGTTGTTGCA	0.767243	LEY_iGCA
COL3A1	iNOA1_AATCACGGTTGTTGCA	0.0679588	LEY_iGCA
COL27A1	iNOA1_AATCACGGTTGTTGCA	-0.477922	LEY_iGCA
COL1A2	iNOA1_AATCACGGTTGTTGCA	0.662937	LEY_iGCA
COL1A1	iNOA1_AATCACGGTTGTTGCA	1.3075	LEY_iGCA
COL18A1	iNOA1_AATCACGGTTGTTGCA	0.176933	LEY_iGCA
COL14A1	iNOA1_AATCACGGTTGTTGCA	0.762896	LEY_iGCA
COL12A1	iNOA1_AATCACGGTTGTTGCA	0.269422	LEY_iGCA
ANXA1	iNOA1_AATCACGGTTGTTGCA	0.965145	LEY_iGCA
ZFP36L2	iNOA1_AATGGAATCTAGTGAC	0.724811	LEY_iGCA
ZFP36L1	iNOA1_AATGGAATCTAGTGAC	-1.43191	LEY_iGCA
ZFP36	iNOA1_AATGGAATCTAGTGAC	0.549952	LEY_iGCA
SQLE	iNOA1_AATGGAATCTAGTGAC	-0.606028	LEY_iGCA
SCARA5	iNOA1_AATGGAATCTAGTGAC	1.5	LEY_iGCA
PNRC2	iNOA1_AATGGAATCTAGTGAC	-0.75445	LEY_iGCA
PNRC1	iNOA1_AATGGAATCTAGTGAC	-1.09859	LEY_iGCA
PCOLCE	iNOA1_AATGGAATCTAGTGAC	1.5	LEY_iGCA
MSMO1	iNOA1_AATGGAATCTAGTGAC	1.00113	LEY_iGCA
IDI1	iNOA1_AATGGAATCTAGTGAC	0.808077	LEY_iGCA
HSP90B1	iNOA1_AATGGAATCTAGTGAC	0.170942	LEY_iGCA
HNRNPU	iNOA1_AATGGAATCTAGTGAC	-0.106386	LEY_iGCA
FTL	iNOA1_AATGGAATCTAGTGAC	-1.68326	LEY_iGCA
DHCR24	iNOA1_AATGGAATCTAGTGAC	0.908195	LEY_iGCA
CYP51A1	iNOA1_AATGGAATCTAGTGAC	-0.66233	LEY_iGCA
CRTAP	iNOA1_AATGGAATCTAGTGAC	0.106823	LEY_iGCA
COLEC12	iNOA1_AATGGAATCTAGTGAC	-0.754113	LEY_iGCA
COL6A3	iNOA1_AATGGAATCTAGTGAC	0.555653	LEY_iGCA
COL6A2	iNOA1_AATGGAATCTAGTGAC	0.386453	LEY_iGCA
COL6A1	iNOA1_AATGGAATCTAGTGAC	0.224833	LEY_iGCA
COL3A1	iNOA1_AATGGAATCTAGTGAC	0.247538	LEY_iGCA
COL27A1	iNOA1_AATGGAATCTAGTGAC	-0.477922	LEY_iGCA
COL1A2	iNOA1_AATGGAATCTAGTGAC	1.03653	LEY_iGCA
COL1A1	iNOA1_AATGGAATCTAGTGAC	0.994793	LEY_iGCA
COL18A1	iNOA1_AATGGAATCTAGTGAC	0.370105	LEY_iGCA
COL14A1	iNOA1_AATGGAATCTAGTGAC	0.358872	LEY_iGCA
COL12A1	iNOA1_AATGGAATCTAGTGAC	0.425784	LEY_iGCA
ANXA1	iNOA1_AATGGAATCTAGTGAC	1.5	LEY_iGCA
ZFP36L2	iNOA1_AATTCCTTCCAAGCAT	0.908208	LEY_iGCA
ZFP36L1	iNOA1_AATTCCTTCCAAGCAT	-0.0905358	LEY_iGCA
ZFP36	iNOA1_AATTCCTTCCAAGCAT	1.5	LEY_iGCA
SQLE	iNOA1_AATTCCTTCCAAGCAT	-0.606028	LEY_iGCA
SCARA5	iNOA1_AATTCCTTCCAAGCAT	-0.699143	LEY_iGCA
PNRC2	iNOA1_AATTCCTTCCAAGCAT	0.795251	LEY_iGCA
PNRC1	iNOA1_AATTCCTTCCAAGCAT	1.24045	LEY_iGCA
PCOLCE	iNOA1_AATTCCTTCCAAGCAT	1.15862	LEY_iGCA
MSMO1	iNOA1_AATTCCTTCCAAGCAT	-0.672157	LEY_iGCA
IDI1	iNOA1_AATTCCTTCCAAGCAT	0.608757	LEY_iGCA
HSP90B1	iNOA1_AATTCCTTCCAAGCAT	0.351981	LEY_iGCA
HNRNPU	iNOA1_AATTCCTTCCAAGCAT	0.358867	LEY_iGCA
FTL	iNOA1_AATTCCTTCCAAGCAT	1.07057	LEY_iGCA
DHCR24	iNOA1_AATTCCTTCCAAGCAT	-0.492674	LEY_iGCA
CYP51A1	iNOA1_AATTCCTTCCAAGCAT	-0.66233	LEY_iGCA
CRTAP	iNOA1_AATTCCTTCCAAGCAT	0.849201	LEY_iGCA
COLEC12	iNOA1_AATTCCTTCCAAGCAT	-0.754113	LEY_iGCA
COL6A3	iNOA1_AATTCCTTCCAAGCAT	-0.248196	LEY_iGCA
COL6A2	iNOA1_AATTCCTTCCAAGCAT	0.685134	LEY_iGCA
COL6A1	iNOA1_AATTCCTTCCAAGCAT	0.010945	LEY_iGCA
COL3A1	iNOA1_AATTCCTTCCAAGCAT	-0.793524	LEY_iGCA
COL27A1	iNOA1_AATTCCTTCCAAGCAT	1.5	LEY_iGCA
COL1A2	iNOA1_AATTCCTTCCAAGCAT	0.13163	LEY_iGCA
COL1A1	iNOA1_AATTCCTTCCAAGCAT	-0.678163	LEY_iGCA
COL18A1	iNOA1_AATTCCTTCCAAGCAT	-0.316767	LEY_iGCA
COL14A1	iNOA1_AATTCCTTCCAAGCAT	1.5	LEY_iGCA
COL12A1	iNOA1_AATTCCTTCCAAGCAT	1.5	LEY_iGCA
ANXA1	iNOA1_AATTCCTTCCAAGCAT	1.32417	LEY_iGCA
ZFP36L2	iNOA1_ACAAGCTCAGGTCTCG	0.458691	LEY_iGCA
ZFP36L1	iNOA1_ACAAGCTCAGGTCTCG	1.10546	LEY_iGCA
ZFP36	iNOA1_ACAAGCTCAGGTCTCG	0.733615	LEY_iGCA
SQLE	iNOA1_ACAAGCTCAGGTCTCG	-0.606028	LEY_iGCA
SCARA5	iNOA1_ACAAGCTCAGGTCTCG	1.5	LEY_iGCA
PNRC2	iNOA1_ACAAGCTCAGGTCTCG	1.16755	LEY_iGCA
PNRC1	iNOA1_ACAAGCTCAGGTCTCG	0.0796907	LEY_iGCA
PCOLCE	iNOA1_ACAAGCTCAGGTCTCG	1.5	LEY_iGCA
MSMO1	iNOA1_ACAAGCTCAGGTCTCG	0.447905	LEY_iGCA
IDI1	iNOA1_ACAAGCTCAGGTCTCG	-0.162078	LEY_iGCA
HSP90B1	iNOA1_ACAAGCTCAGGTCTCG	-0.182848	LEY_iGCA
HNRNPU	iNOA1_ACAAGCTCAGGTCTCG	1.17608	LEY_iGCA
FTL	iNOA1_ACAAGCTCAGGTCTCG	0.951985	LEY_iGCA
DHCR24	iNOA1_ACAAGCTCAGGTCTCG	-0.492674	LEY_iGCA
CYP51A1	iNOA1_ACAAGCTCAGGTCTCG	-0.66233	LEY_iGCA
CRTAP	iNOA1_ACAAGCTCAGGTCTCG	-0.746585	LEY_iGCA
COLEC12	iNOA1_ACAAGCTCAGGTCTCG	0.550889	LEY_iGCA
COL6A3	iNOA1_ACAAGCTCAGGTCTCG	-0.311413	LEY_iGCA
COL6A2	iNOA1_ACAAGCTCAGGTCTCG	0.817554	LEY_iGCA
COL6A1	iNOA1_ACAAGCTCAGGTCTCG	0.264881	LEY_iGCA
COL3A1	iNOA1_ACAAGCTCAGGTCTCG	0.559247	LEY_iGCA
COL27A1	iNOA1_ACAAGCTCAGGTCTCG	-0.477922	LEY_iGCA
COL1A2	iNOA1_ACAAGCTCAGGTCTCG	1.5	LEY_iGCA
COL1A1	iNOA1_ACAAGCTCAGGTCTCG	1.20745	LEY_iGCA
COL18A1	iNOA1_ACAAGCTCAGGTCTCG	-0.512157	LEY_iGCA
COL14A1	iNOA1_ACAAGCTCAGGTCTCG	0.453634	LEY_iGCA
COL12A1	iNOA1_ACAAGCTCAGGTCTCG	0.0526607	LEY_iGCA
ANXA1	iNOA1_ACAAGCTCAGGTCTCG	0.631985	LEY_iGCA
ZFP36L2	iNOA1_ACACGCGCAATGCTCA	0.960237	LEY_iGCA
ZFP36L1	iNOA1_ACACGCGCAATGCTCA	1.00489	LEY_iGCA
ZFP36	iNOA1_ACACGCGCAATGCTCA	0.881573	LEY_iGCA
SQLE	iNOA1_ACACGCGCAATGCTCA	0.285262	LEY_iGCA
SCARA5	iNOA1_ACACGCGCAATGCTCA	1.5	LEY_iGCA
PNRC2	iNOA1_ACACGCGCAATGCTCA	0.722638	LEY_iGCA
PNRC1	iNOA1_ACACGCGCAATGCTCA	0.327497	LEY_iGCA
PCOLCE	iNOA1_ACACGCGCAATGCTCA	1.26132	LEY_iGCA
MSMO1	iNOA1_ACACGCGCAATGCTCA	1.15536	LEY_iGCA
IDI1	iNOA1_ACACGCGCAATGCTCA	0.544232	LEY_iGCA
HSP90B1	iNOA1_ACACGCGCAATGCTCA	-0.482833	LEY_iGCA
HNRNPU	iNOA1_ACACGCGCAATGCTCA	0.289182	LEY_iGCA
FTL	iNOA1_ACACGCGCAATGCTCA	-0.346743	LEY_iGCA
DHCR24	iNOA1_ACACGCGCAATGCTCA	1.42146	LEY_iGCA
CYP51A1	iNOA1_ACACGCGCAATGCTCA	0.137775	LEY_iGCA
CRTAP	iNOA1_ACACGCGCAATGCTCA	-0.125271	LEY_iGCA
COLEC12	iNOA1_ACACGCGCAATGCTCA	-0.754113	LEY_iGCA
COL6A3	iNOA1_ACACGCGCAATGCTCA	0.442186	LEY_iGCA
COL6A2	iNOA1_ACACGCGCAATGCTCA	0.888142	LEY_iGCA
COL6A1	iNOA1_ACACGCGCAATGCTCA	0.884002	LEY_iGCA
COL3A1	iNOA1_ACACGCGCAATGCTCA	0.744316	LEY_iGCA
COL27A1	iNOA1_ACACGCGCAATGCTCA	0.721851	LEY_iGCA
COL1A2	iNOA1_ACACGCGCAATGCTCA	0.55529	LEY_iGCA
COL1A1	iNOA1_ACACGCGCAATGCTCA	0.450567	LEY_iGCA
COL18A1	iNOA1_ACACGCGCAATGCTCA	0.130163	LEY_iGCA
COL14A1	iNOA1_ACACGCGCAATGCTCA	-0.603247	LEY_iGCA
COL12A1	iNOA1_ACACGCGCAATGCTCA	-0.585686	LEY_iGCA
ANXA1	iNOA1_ACACGCGCAATGCTCA	-0.847857	LEY_iGCA
ZFP36L2	iNOA1_ACACTGAAGCAAATGT	0.818055	LEY_iGCA
ZFP36L1	iNOA1_ACACTGAAGCAAATGT	0.597215	LEY_iGCA
ZFP36	iNOA1_ACACTGAAGCAAATGT	1.24819	LEY_iGCA
SQLE	iNOA1_ACACTGAAGCAAATGT	-0.606028	LEY_iGCA
SCARA5	iNOA1_ACACTGAAGCAAATGT	0.48754	LEY_iGCA
PNRC2	iNOA1_ACACTGAAGCAAATGT	-0.75445	LEY_iGCA
PNRC1	iNOA1_ACACTGAAGCAAATGT	0.12676	LEY_iGCA
PCOLCE	iNOA1_ACACTGAAGCAAATGT	-1.2701	LEY_iGCA
MSMO1	iNOA1_ACACTGAAGCAAATGT	-0.672157	LEY_iGCA
IDI1	iNOA1_ACACTGAAGCAAATGT	-0.768317	LEY_iGCA
HSP90B1	iNOA1_ACACTGAAGCAAATGT	0.0822996	LEY_iGCA
HNRNPU	iNOA1_ACACTGAAGCAAATGT	-0.172519	LEY_iGCA
FTL	iNOA1_ACACTGAAGCAAATGT	0.422582	LEY_iGCA
DHCR24	iNOA1_ACACTGAAGCAAATGT	-0.492674	LEY_iGCA
CYP51A1	iNOA1_ACACTGAAGCAAATGT	-0.66233	LEY_iGCA
CRTAP	iNOA1_ACACTGAAGCAAATGT	1.5	LEY_iGCA
COLEC12	iNOA1_ACACTGAAGCAAATGT	1.03727	LEY_iGCA
COL6A3	iNOA1_ACACTGAAGCAAATGT	-0.459611	LEY_iGCA
COL6A2	iNOA1_ACACTGAAGCAAATGT	0.84587	LEY_iGCA
COL6A1	iNOA1_ACACTGAAGCAAATGT	1.02359	LEY_iGCA
COL3A1	iNOA1_ACACTGAAGCAAATGT	-0.345347	LEY_iGCA
COL27A1	iNOA1_ACACTGAAGCAAATGT	-0.477922	LEY_iGCA
COL1A2	iNOA1_ACACTGAAGCAAATGT	-0.356808	LEY_iGCA
COL1A1	iNOA1_ACACTGAAGCAAATGT	-0.581588	LEY_iGCA
COL18A1	iNOA1_ACACTGAAGCAAATGT	1.28529	LEY_iGCA
COL14A1	iNOA1_ACACTGAAGCAAATGT	-0.603247	LEY_iGCA
COL12A1	iNOA1_ACACTGAAGCAAATGT	-0.585686	LEY_iGCA
ANXA1	iNOA1_ACACTGAAGCAAATGT	1.5	LEY_iGCA
ZFP36L2	iNOA1_ACACTGACAGGTTACT	-1.21258	LEY_iGCA
ZFP36L1	iNOA1_ACACTGACAGGTTACT	0.113246	LEY_iGCA
ZFP36	iNOA1_ACACTGACAGGTTACT	0.282774	LEY_iGCA
SQLE	iNOA1_ACACTGACAGGTTACT	-0.606028	LEY_iGCA
SCARA5	iNOA1_ACACTGACAGGTTACT	0.0640125	LEY_iGCA
PNRC2	iNOA1_ACACTGACAGGTTACT	0.328766	LEY_iGCA
PNRC1	iNOA1_ACACTGACAGGTTACT	-0.419809	LEY_iGCA
PCOLCE	iNOA1_ACACTGACAGGTTACT	1.3722	LEY_iGCA
MSMO1	iNOA1_ACACTGACAGGTTACT	0.349556	LEY_iGCA
IDI1	iNOA1_ACACTGACAGGTTACT	-0.768317	LEY_iGCA
HSP90B1	iNOA1_ACACTGACAGGTTACT	0.173972	LEY_iGCA
HNRNPU	iNOA1_ACACTGACAGGTTACT	1.21614	LEY_iGCA
FTL	iNOA1_ACACTGACAGGTTACT	-0.246553	LEY_iGCA
DHCR24	iNOA1_ACACTGACAGGTTACT	-0.492674	LEY_iGCA
CYP51A1	iNOA1_ACACTGACAGGTTACT	-0.66233	LEY_iGCA
CRTAP	iNOA1_ACACTGACAGGTTACT	-1.27987	LEY_iGCA
COLEC12	iNOA1_ACACTGACAGGTTACT	0.135551	LEY_iGCA
COL6A3	iNOA1_ACACTGACAGGTTACT	0.170095	LEY_iGCA
COL6A2	iNOA1_ACACTGACAGGTTACT	0.389852	LEY_iGCA
COL6A1	iNOA1_ACACTGACAGGTTACT	0.80766	LEY_iGCA
COL3A1	iNOA1_ACACTGACAGGTTACT	-1.33818	LEY_iGCA
COL27A1	iNOA1_ACACTGACAGGTTACT	-0.477922	LEY_iGCA
COL1A2	iNOA1_ACACTGACAGGTTACT	0.0384164	LEY_iGCA
COL1A1	iNOA1_ACACTGACAGGTTACT	-0.515721	LEY_iGCA
COL18A1	iNOA1_ACACTGACAGGTTACT	-0.188125	LEY_iGCA
COL14A1	iNOA1_ACACTGACAGGTTACT	-0.603247	LEY_iGCA
COL12A1	iNOA1_ACACTGACAGGTTACT	-0.585686	LEY_iGCA
ANXA1	iNOA1_ACACTGACAGGTTACT	1.18407	LEY_iGCA
ZFP36L2	iNOA1_ACAGCCGAGATGCTGG	1.01877	LEY_iGCA
ZFP36L1	iNOA1_ACAGCCGAGATGCTGG	0.735045	LEY_iGCA
ZFP36	iNOA1_ACAGCCGAGATGCTGG	1.21697	LEY_iGCA
SQLE	iNOA1_ACAGCCGAGATGCTGG	0.46901	LEY_iGCA
SCARA5	iNOA1_ACAGCCGAGATGCTGG	0.043874	LEY_iGCA
PNRC2	iNOA1_ACAGCCGAGATGCTGG	-0.75445	LEY_iGCA
PNRC1	iNOA1_ACAGCCGAGATGCTGG	0.961836	LEY_iGCA
PCOLCE	iNOA1_ACAGCCGAGATGCTGG	-1.2701	LEY_iGCA
MSMO1	iNOA1_ACAGCCGAGATGCTGG	0.966072	LEY_iGCA
IDI1	iNOA1_ACAGCCGAGATGCTGG	0.775052	LEY_iGCA
HSP90B1	iNOA1_ACAGCCGAGATGCTGG	-1.09996	LEY_iGCA
HNRNPU	iNOA1_ACAGCCGAGATGCTGG	-0.133804	LEY_iGCA
FTL	iNOA1_ACAGCCGAGATGCTGG	-1.42902	LEY_iGCA
DHCR24	iNOA1_ACAGCCGAGATGCTGG	0.874008	LEY_iGCA
CYP51A1	iNOA1_ACAGCCGAGATGCTGG	0.302724	LEY_iGCA
CRTAP	iNOA1_ACAGCCGAGATGCTGG	-1.27987	LEY_iGCA
COLEC12	iNOA1_ACAGCCGAGATGCTGG	0.112074	LEY_iGCA
COL6A3	iNOA1_ACAGCCGAGATGCTGG	0.523793	LEY_iGCA
COL6A2	iNOA1_ACAGCCGAGATGCTGG	1.20412	LEY_iGCA
COL6A1	iNOA1_ACAGCCGAGATGCTGG	0.982773	LEY_iGCA
COL3A1	iNOA1_ACAGCCGAGATGCTGG	1.08364	LEY_iGCA
COL27A1	iNOA1_ACAGCCGAGATGCTGG	-0.477922	LEY_iGCA
COL1A2	iNOA1_ACAGCCGAGATGCTGG	0.626894	LEY_iGCA
COL1A1	iNOA1_ACAGCCGAGATGCTGG	0.699564	LEY_iGCA
COL18A1	iNOA1_ACAGCCGAGATGCTGG	0.340072	LEY_iGCA
COL14A1	iNOA1_ACAGCCGAGATGCTGG	-0.603247	LEY_iGCA
COL12A1	iNOA1_ACAGCCGAGATGCTGG	-0.585686	LEY_iGCA
ANXA1	iNOA1_ACAGCCGAGATGCTGG	-0.847857	LEY_iGCA
ZFP36L2	iNOA1_ACAGGGAGTTTGATCG	-0.051647	LEY_iGCA
ZFP36L1	iNOA1_ACAGGGAGTTTGATCG	1.34826	LEY_iGCA
ZFP36	iNOA1_ACAGGGAGTTTGATCG	1.5	LEY_iGCA
SQLE	iNOA1_ACAGGGAGTTTGATCG	-0.606028	LEY_iGCA
SCARA5	iNOA1_ACAGGGAGTTTGATCG	1.5	LEY_iGCA
PNRC2	iNOA1_ACAGGGAGTTTGATCG	0.816432	LEY_iGCA
PNRC1	iNOA1_ACAGGGAGTTTGATCG	0.666692	LEY_iGCA
PCOLCE	iNOA1_ACAGGGAGTTTGATCG	1.35494	LEY_iGCA
MSMO1	iNOA1_ACAGGGAGTTTGATCG	0.809533	LEY_iGCA
IDI1	iNOA1_ACAGGGAGTTTGATCG	0.0657433	LEY_iGCA
HSP90B1	iNOA1_ACAGGGAGTTTGATCG	-1.65569	LEY_iGCA
HNRNPU	iNOA1_ACAGGGAGTTTGATCG	-0.256244	LEY_iGCA
FTL	iNOA1_ACAGGGAGTTTGATCG	0.489131	LEY_iGCA
DHCR24	iNOA1_ACAGGGAGTTTGATCG	0.723666	LEY_iGCA
CYP51A1	iNOA1_ACAGGGAGTTTGATCG	-0.66233	LEY_iGCA
CRTAP	iNOA1_ACAGGGAGTTTGATCG	0.871909	LEY_iGCA
COLEC12	iNOA1_ACAGGGAGTTTGATCG	0.53608	LEY_iGCA
COL6A3	iNOA1_ACAGGGAGTTTGATCG	1.47095	LEY_iGCA
COL6A2	iNOA1_ACAGGGAGTTTGATCG	0.774944	LEY_iGCA
COL6A1	iNOA1_ACAGGGAGTTTGATCG	0.342519	LEY_iGCA
COL3A1	iNOA1_ACAGGGAGTTTGATCG	-0.41224	LEY_iGCA
COL27A1	iNOA1_ACAGGGAGTTTGATCG	0.810005	LEY_iGCA
COL1A2	iNOA1_ACAGGGAGTTTGATCG	0.457872	LEY_iGCA
COL1A1	iNOA1_ACAGGGAGTTTGATCG	0.443558	LEY_iGCA
COL18A1	iNOA1_ACAGGGAGTTTGATCG	1.16106	LEY_iGCA
COL14A1	iNOA1_ACAGGGAGTTTGATCG	-0.603247	LEY_iGCA
COL12A1	iNOA1_ACAGGGAGTTTGATCG	0.292548	LEY_iGCA
ANXA1	iNOA1_ACAGGGAGTTTGATCG	0.525783	LEY_iGCA
ZFP36L2	iNOA1_ACATCCCGTCAAGTTC	-0.0151582	LEY_iGCA
ZFP36L1	iNOA1_ACATCCCGTCAAGTTC	1.5	LEY_iGCA
ZFP36	iNOA1_ACATCCCGTCAAGTTC	1.02812	LEY_iGCA
SQLE	iNOA1_ACATCCCGTCAAGTTC	1.5	LEY_iGCA
SCARA5	iNOA1_ACATCCCGTCAAGTTC	-0.699143	LEY_iGCA
PNRC2	iNOA1_ACATCCCGTCAAGTTC	0.0129231	LEY_iGCA
PNRC1	iNOA1_ACATCCCGTCAAGTTC	0.717099	LEY_iGCA
PCOLCE	iNOA1_ACATCCCGTCAAGTTC	0.92489	LEY_iGCA
MSMO1	iNOA1_ACATCCCGTCAAGTTC	-0.672157	LEY_iGCA
IDI1	iNOA1_ACATCCCGTCAAGTTC	-0.768317	LEY_iGCA
HSP90B1	iNOA1_ACATCCCGTCAAGTTC	0.479352	LEY_iGCA
HNRNPU	iNOA1_ACATCCCGTCAAGTTC	-1.41518	LEY_iGCA
FTL	iNOA1_ACATCCCGTCAAGTTC	0.558777	LEY_iGCA
DHCR24	iNOA1_ACATCCCGTCAAGTTC	-0.492674	LEY_iGCA
CYP51A1	iNOA1_ACATCCCGTCAAGTTC	0.0398643	LEY_iGCA
CRTAP	iNOA1_ACATCCCGTCAAGTTC	-0.249945	LEY_iGCA
COLEC12	iNOA1_ACATCCCGTCAAGTTC	-0.123856	LEY_iGCA
COL6A3	iNOA1_ACATCCCGTCAAGTTC	1.5	LEY_iGCA
COL6A2	iNOA1_ACATCCCGTCAAGTTC	0.323282	LEY_iGCA
COL6A1	iNOA1_ACATCCCGTCAAGTTC	0.853046	LEY_iGCA
COL3A1	iNOA1_ACATCCCGTCAAGTTC	1.44045	LEY_iGCA
COL27A1	iNOA1_ACATCCCGTCAAGTTC	0.575033	LEY_iGCA
COL1A2	iNOA1_ACATCCCGTCAAGTTC	1.26207	LEY_iGCA
COL1A1	iNOA1_ACATCCCGTCAAGTTC	1.28733	LEY_iGCA
COL18A1	iNOA1_ACATCCCGTCAAGTTC	1.0829	LEY_iGCA
COL14A1	iNOA1_ACATCCCGTCAAGTTC	0.0797278	LEY_iGCA
COL12A1	iNOA1_ACATCCCGTCAAGTTC	0.647143	LEY_iGCA
ANXA1	iNOA1_ACATCCCGTCAAGTTC	0.559659	LEY_iGCA
ZFP36L2	iNOA1_ACATCCCTCCATACAG	0.689209	LEY_iGCA
ZFP36L1	iNOA1_ACATCCCTCCATACAG	0.866146	LEY_iGCA
ZFP36	iNOA1_ACATCCCTCCATACAG	1.27653	LEY_iGCA
SQLE	iNOA1_ACATCCCTCCATACAG	0.114916	LEY_iGCA
SCARA5	iNOA1_ACATCCCTCCATACAG	-0.699143	LEY_iGCA
PNRC2	iNOA1_ACATCCCTCCATACAG	0.881489	LEY_iGCA
PNRC1	iNOA1_ACATCCCTCCATACAG	0.33342	LEY_iGCA
PCOLCE	iNOA1_ACATCCCTCCATACAG	0.827305	LEY_iGCA
MSMO1	iNOA1_ACATCCCTCCATACAG	-0.672157	LEY_iGCA
IDI1	iNOA1_ACATCCCTCCATACAG	0.321146	LEY_iGCA
HSP90B1	iNOA1_ACATCCCTCCATACAG	0.0860106	LEY_iGCA
HNRNPU	iNOA1_ACATCCCTCCATACAG	0.254908	LEY_iGCA
FTL	iNOA1_ACATCCCTCCATACAG	0.204179	LEY_iGCA
DHCR24	iNOA1_ACATCCCTCCATACAG	-0.492674	LEY_iGCA
CYP51A1	iNOA1_ACATCCCTCCATACAG	-0.0151441	LEY_iGCA
CRTAP	iNOA1_ACATCCCTCCATACAG	0.263803	LEY_iGCA
COLEC12	iNOA1_ACATCCCTCCATACAG	-0.173229	LEY_iGCA
COL6A3	iNOA1_ACATCCCTCCATACAG	-0.0982989	LEY_iGCA
COL6A2	iNOA1_ACATCCCTCCATACAG	-0.974957	LEY_iGCA
COL6A1	iNOA1_ACATCCCTCCATACAG	0.663066	LEY_iGCA
COL3A1	iNOA1_ACATCCCTCCATACAG	-0.615506	LEY_iGCA
COL27A1	iNOA1_ACATCCCTCCATACAG	1.5	LEY_iGCA
COL1A2	iNOA1_ACATCCCTCCATACAG	-0.0378034	LEY_iGCA
COL1A1	iNOA1_ACATCCCTCCATACAG	-0.00634528	LEY_iGCA
COL18A1	iNOA1_ACATCCCTCCATACAG	-0.491936	LEY_iGCA
COL14A1	iNOA1_ACATCCCTCCATACAG	0.852766	LEY_iGCA
COL12A1	iNOA1_ACATCCCTCCATACAG	0.0760738	LEY_iGCA
ANXA1	iNOA1_ACATCCCTCCATACAG	1.35646	LEY_iGCA
ZFP36L2	iNOA1_ACATCGACACTAACGT	0.334541	LEY_iGCA
ZFP36L1	iNOA1_ACATCGACACTAACGT	1.30998	LEY_iGCA
ZFP36	iNOA1_ACATCGACACTAACGT	1.18684	LEY_iGCA
SQLE	iNOA1_ACATCGACACTAACGT	-0.606028	LEY_iGCA
SCARA5	iNOA1_ACATCGACACTAACGT	1.31899	LEY_iGCA
PNRC2	iNOA1_ACATCGACACTAACGT	-0.75445	LEY_iGCA
PNRC1	iNOA1_ACATCGACACTAACGT	0.176213	LEY_iGCA
PCOLCE	iNOA1_ACATCGACACTAACGT	0.122676	LEY_iGCA
MSMO1	iNOA1_ACATCGACACTAACGT	0.140026	LEY_iGCA
IDI1	iNOA1_ACATCGACACTAACGT	0.52682	LEY_iGCA
HSP90B1	iNOA1_ACATCGACACTAACGT	0.12897	LEY_iGCA
HNRNPU	iNOA1_ACATCGACACTAACGT	-0.779912	LEY_iGCA
FTL	iNOA1_ACATCGACACTAACGT	-0.410652	LEY_iGCA
DHCR24	iNOA1_ACATCGACACTAACGT	-0.492674	LEY_iGCA
CYP51A1	iNOA1_ACATCGACACTAACGT	-0.66233	LEY_iGCA
CRTAP	iNOA1_ACATCGACACTAACGT	-0.140588	LEY_iGCA
COLEC12	iNOA1_ACATCGACACTAACGT	1.1222	LEY_iGCA
COL6A3	iNOA1_ACATCGACACTAACGT	0.423722	LEY_iGCA
COL6A2	iNOA1_ACATCGACACTAACGT	0.863072	LEY_iGCA
COL6A1	iNOA1_ACATCGACACTAACGT	0.94345	LEY_iGCA
COL3A1	iNOA1_ACATCGACACTAACGT	0.726035	LEY_iGCA
COL27A1	iNOA1_ACATCGACACTAACGT	-0.477922	LEY_iGCA
COL1A2	iNOA1_ACATCGACACTAACGT	1.18695	LEY_iGCA
COL1A1	iNOA1_ACATCGACACTAACGT	-0.0185083	LEY_iGCA
COL18A1	iNOA1_ACATCGACACTAACGT	0.483438	LEY_iGCA
COL14A1	iNOA1_ACATCGACACTAACGT	-0.603247	LEY_iGCA
COL12A1	iNOA1_ACATCGACACTAACGT	-0.585686	LEY_iGCA
ANXA1	iNOA1_ACATCGACACTAACGT	-0.270401	LEY_iGCA
ZFP36L2	iNOA1_ACATGCATCCCAAGTA	0.765986	LEY_iGCA
ZFP36L1	iNOA1_ACATGCATCCCAAGTA	1.5	LEY_iGCA
ZFP36	iNOA1_ACATGCATCCCAAGTA	0.640099	LEY_iGCA
SQLE	iNOA1_ACATGCATCCCAAGTA	-0.606028	LEY_iGCA
SCARA5	iNOA1_ACATGCATCCCAAGTA	0.926943	LEY_iGCA
PNRC2	iNOA1_ACATGCATCCCAAGTA	0.721008	LEY_iGCA
PNRC1	iNOA1_ACATGCATCCCAAGTA	0.443475	LEY_iGCA
PCOLCE	iNOA1_ACATGCATCCCAAGTA	0.988347	LEY_iGCA
MSMO1	iNOA1_ACATGCATCCCAAGTA	-0.672157	LEY_iGCA
IDI1	iNOA1_ACATGCATCCCAAGTA	-0.768317	LEY_iGCA
HSP90B1	iNOA1_ACATGCATCCCAAGTA	-1.28194	LEY_iGCA
HNRNPU	iNOA1_ACATGCATCCCAAGTA	0.518465	LEY_iGCA
FTL	iNOA1_ACATGCATCCCAAGTA	-0.0153758	LEY_iGCA
DHCR24	iNOA1_ACATGCATCCCAAGTA	-0.492674	LEY_iGCA
CYP51A1	iNOA1_ACATGCATCCCAAGTA	-0.66233	LEY_iGCA
CRTAP	iNOA1_ACATGCATCCCAAGTA	0.52427	LEY_iGCA
COLEC12	iNOA1_ACATGCATCCCAAGTA	-0.0368858	LEY_iGCA
COL6A3	iNOA1_ACATGCATCCCAAGTA	0.440654	LEY_iGCA
COL6A2	iNOA1_ACATGCATCCCAAGTA	0.65686	LEY_iGCA
COL6A1	iNOA1_ACATGCATCCCAAGTA	-0.458825	LEY_iGCA
COL3A1	iNOA1_ACATGCATCCCAAGTA	-0.823444	LEY_iGCA
COL27A1	iNOA1_ACATGCATCCCAAGTA	-0.477922	LEY_iGCA
COL1A2	iNOA1_ACATGCATCCCAAGTA	-0.447806	LEY_iGCA
COL1A1	iNOA1_ACATGCATCCCAAGTA	-1.01363	LEY_iGCA
COL18A1	iNOA1_ACATGCATCCCAAGTA	-0.357787	LEY_iGCA
COL14A1	iNOA1_ACATGCATCCCAAGTA	0.173973	LEY_iGCA
COL12A1	iNOA1_ACATGCATCCCAAGTA	0.2314	LEY_iGCA
ANXA1	iNOA1_ACATGCATCCCAAGTA	-0.262225	LEY_iGCA
ZFP36L2	iNOA1_ACCAACATCGCTAAAC	1.5	LEY_iGCA
ZFP36L1	iNOA1_ACCAACATCGCTAAAC	1.12392	LEY_iGCA
ZFP36	iNOA1_ACCAACATCGCTAAAC	1.45293	LEY_iGCA
SQLE	iNOA1_ACCAACATCGCTAAAC	-0.606028	LEY_iGCA
SCARA5	iNOA1_ACCAACATCGCTAAAC	-0.699143	LEY_iGCA
PNRC2	iNOA1_ACCAACATCGCTAAAC	0.946221	LEY_iGCA
PNRC1	iNOA1_ACCAACATCGCTAAAC	0.70498	LEY_iGCA
PCOLCE	iNOA1_ACCAACATCGCTAAAC	-0.6427	LEY_iGCA
MSMO1	iNOA1_ACCAACATCGCTAAAC	0.931953	LEY_iGCA
IDI1	iNOA1_ACCAACATCGCTAAAC	-0.768317	LEY_iGCA
HSP90B1	iNOA1_ACCAACATCGCTAAAC	-0.777446	LEY_iGCA
HNRNPU	iNOA1_ACCAACATCGCTAAAC	-0.655953	LEY_iGCA
FTL	iNOA1_ACCAACATCGCTAAAC	-0.251966	LEY_iGCA
DHCR24	iNOA1_ACCAACATCGCTAAAC	0.840915	LEY_iGCA
CYP51A1	iNOA1_ACCAACATCGCTAAAC	0.279356	LEY_iGCA
CRTAP	iNOA1_ACCAACATCGCTAAAC	1.5	LEY_iGCA
COLEC12	iNOA1_ACCAACATCGCTAAAC	-0.754113	LEY_iGCA
COL6A3	iNOA1_ACCAACATCGCTAAAC	-0.137994	LEY_iGCA
COL6A2	iNOA1_ACCAACATCGCTAAAC	0.726159	LEY_iGCA
COL6A1	iNOA1_ACCAACATCGCTAAAC	1.5	LEY_iGCA
COL3A1	iNOA1_ACCAACATCGCTAAAC	-0.041368	LEY_iGCA
COL27A1	iNOA1_ACCAACATCGCTAAAC	1.5	LEY_iGCA
COL1A2	iNOA1_ACCAACATCGCTAAAC	0.590818	LEY_iGCA
COL1A1	iNOA1_ACCAACATCGCTAAAC	1.07156	LEY_iGCA
COL18A1	iNOA1_ACCAACATCGCTAAAC	-1.06347	LEY_iGCA
COL14A1	iNOA1_ACCAACATCGCTAAAC	1.5	LEY_iGCA
COL12A1	iNOA1_ACCAACATCGCTAAAC	1.5	LEY_iGCA
ANXA1	iNOA1_ACCAACATCGCTAAAC	1.5	LEY_iGCA
ZFP36L2	iNOA1_ACCACAACAGCCTACG	0.25793	LEY_iGCA
ZFP36L1	iNOA1_ACCACAACAGCCTACG	-0.55908	LEY_iGCA
ZFP36	iNOA1_ACCACAACAGCCTACG	1.5	LEY_iGCA
SQLE	iNOA1_ACCACAACAGCCTACG	1.5	LEY_iGCA
SCARA5	iNOA1_ACCACAACAGCCTACG	1.05167	LEY_iGCA
PNRC2	iNOA1_ACCACAACAGCCTACG	0.857731	LEY_iGCA
PNRC1	iNOA1_ACCACAACAGCCTACG	0.209527	LEY_iGCA
PCOLCE	iNOA1_ACCACAACAGCCTACG	1.39529	LEY_iGCA
MSMO1	iNOA1_ACCACAACAGCCTACG	1.5	LEY_iGCA
IDI1	iNOA1_ACCACAACAGCCTACG	0.0911514	LEY_iGCA
HSP90B1	iNOA1_ACCACAACAGCCTACG	1.06604	LEY_iGCA
HNRNPU	iNOA1_ACCACAACAGCCTACG	-0.701608	LEY_iGCA
FTL	iNOA1_ACCACAACAGCCTACG	-0.617172	LEY_iGCA
DHCR24	iNOA1_ACCACAACAGCCTACG	-0.492674	LEY_iGCA
CYP51A1	iNOA1_ACCACAACAGCCTACG	0.222728	LEY_iGCA
CRTAP	iNOA1_ACCACAACAGCCTACG	-0.0196724	LEY_iGCA
COLEC12	iNOA1_ACCACAACAGCCTACG	-0.754113	LEY_iGCA
COL6A3	iNOA1_ACCACAACAGCCTACG	1.2977	LEY_iGCA
COL6A2	iNOA1_ACCACAACAGCCTACG	0.824825	LEY_iGCA
COL6A1	iNOA1_ACCACAACAGCCTACG	0.94616	LEY_iGCA
COL3A1	iNOA1_ACCACAACAGCCTACG	0.867605	LEY_iGCA
COL27A1	iNOA1_ACCACAACAGCCTACG	-0.477922	LEY_iGCA
COL1A2	iNOA1_ACCACAACAGCCTACG	1.5	LEY_iGCA
COL1A1	iNOA1_ACCACAACAGCCTACG	1.17409	LEY_iGCA
COL18A1	iNOA1_ACCACAACAGCCTACG	-0.281869	LEY_iGCA
COL14A1	iNOA1_ACCACAACAGCCTACG	0.831621	LEY_iGCA
COL12A1	iNOA1_ACCACAACAGCCTACG	1.5	LEY_iGCA
ANXA1	iNOA1_ACCACAACAGCCTACG	1.5	LEY_iGCA
ZFP36L2	iNOA1_ACCCTCATCAGGAAGC	0.414956	LEY_iGCA
ZFP36L1	iNOA1_ACCCTCATCAGGAAGC	-0.308103	LEY_iGCA
ZFP36	iNOA1_ACCCTCATCAGGAAGC	0.293567	LEY_iGCA
SQLE	iNOA1_ACCCTCATCAGGAAGC	-0.606028	LEY_iGCA
SCARA5	iNOA1_ACCCTCATCAGGAAGC	1.5	LEY_iGCA
PNRC2	iNOA1_ACCCTCATCAGGAAGC	0.339641	LEY_iGCA
PNRC1	iNOA1_ACCCTCATCAGGAAGC	-0.276145	LEY_iGCA
PCOLCE	iNOA1_ACCCTCATCAGGAAGC	1.5	LEY_iGCA
MSMO1	iNOA1_ACCCTCATCAGGAAGC	0.359813	LEY_iGCA
IDI1	iNOA1_ACCCTCATCAGGAAGC	0.203898	LEY_iGCA
HSP90B1	iNOA1_ACCCTCATCAGGAAGC	0.547056	LEY_iGCA
HNRNPU	iNOA1_ACCCTCATCAGGAAGC	-0.0928489	LEY_iGCA
FTL	iNOA1_ACCCTCATCAGGAAGC	0.918451	LEY_iGCA
DHCR24	iNOA1_ACCCTCATCAGGAAGC	-0.492674	LEY_iGCA
CYP51A1	iNOA1_ACCCTCATCAGGAAGC	0.338831	LEY_iGCA
CRTAP	iNOA1_ACCCTCATCAGGAAGC	0.690159	LEY_iGCA
COLEC12	iNOA1_ACCCTCATCAGGAAGC	1.31583	LEY_iGCA
COL6A3	iNOA1_ACCCTCATCAGGAAGC	0.651945	LEY_iGCA
COL6A2	iNOA1_ACCCTCATCAGGAAGC	0.591582	LEY_iGCA
COL6A1	iNOA1_ACCCTCATCAGGAAGC	0.490302	LEY_iGCA
COL3A1	iNOA1_ACCCTCATCAGGAAGC	-0.69328	LEY_iGCA
COL27A1	iNOA1_ACCCTCATCAGGAAGC	1.5	LEY_iGCA
COL1A2	iNOA1_ACCCTCATCAGGAAGC	0.140842	LEY_iGCA
COL1A1	iNOA1_ACCCTCATCAGGAAGC	0.126376	LEY_iGCA
COL18A1	iNOA1_ACCCTCATCAGGAAGC	-0.560563	LEY_iGCA
COL14A1	iNOA1_ACCCTCATCAGGAAGC	-0.603247	LEY_iGCA
COL12A1	iNOA1_ACCCTCATCAGGAAGC	-0.00338699	LEY_iGCA
ANXA1	iNOA1_ACCCTCATCAGGAAGC	0.354141	LEY_iGCA
ZFP36L2	iNOA1_ACGATGTAGGTGCCAA	-0.376734	LEY_iGCA
ZFP36L1	iNOA1_ACGATGTAGGTGCCAA	1.47609	LEY_iGCA
ZFP36	iNOA1_ACGATGTAGGTGCCAA	-0.361505	LEY_iGCA
SQLE	iNOA1_ACGATGTAGGTGCCAA	0.217174	LEY_iGCA
SCARA5	iNOA1_ACGATGTAGGTGCCAA	1.5	LEY_iGCA
PNRC2	iNOA1_ACGATGTAGGTGCCAA	-0.75445	LEY_iGCA
PNRC1	iNOA1_ACGATGTAGGTGCCAA	0.32456	LEY_iGCA
PCOLCE	iNOA1_ACGATGTAGGTGCCAA	1.5	LEY_iGCA
MSMO1	iNOA1_ACGATGTAGGTGCCAA	0.089567	LEY_iGCA
IDI1	iNOA1_ACGATGTAGGTGCCAA	-0.0506999	LEY_iGCA
HSP90B1	iNOA1_ACGATGTAGGTGCCAA	0.268966	LEY_iGCA
HNRNPU	iNOA1_ACGATGTAGGTGCCAA	0.611454	LEY_iGCA
FTL	iNOA1_ACGATGTAGGTGCCAA	1.42902	LEY_iGCA
DHCR24	iNOA1_ACGATGTAGGTGCCAA	0.553853	LEY_iGCA
CYP51A1	iNOA1_ACGATGTAGGTGCCAA	-0.66233	LEY_iGCA
CRTAP	iNOA1_ACGATGTAGGTGCCAA	1.35772	LEY_iGCA
COLEC12	iNOA1_ACGATGTAGGTGCCAA	-0.754113	LEY_iGCA
COL6A3	iNOA1_ACGATGTAGGTGCCAA	1.38748	LEY_iGCA
COL6A2	iNOA1_ACGATGTAGGTGCCAA	1.35194	LEY_iGCA
COL6A1	iNOA1_ACGATGTAGGTGCCAA	1.06755	LEY_iGCA
COL3A1	iNOA1_ACGATGTAGGTGCCAA	0.650763	LEY_iGCA
COL27A1	iNOA1_ACGATGTAGGTGCCAA	0.630198	LEY_iGCA
COL1A2	iNOA1_ACGATGTAGGTGCCAA	1.19664	LEY_iGCA
COL1A1	iNOA1_ACGATGTAGGTGCCAA	1.03714	LEY_iGCA
COL18A1	iNOA1_ACGATGTAGGTGCCAA	0.0501085	LEY_iGCA
COL14A1	iNOA1_ACGATGTAGGTGCCAA	1.3366	LEY_iGCA
COL12A1	iNOA1_ACGATGTAGGTGCCAA	0.169938	LEY_iGCA
ANXA1	iNOA1_ACGATGTAGGTGCCAA	1.28917	LEY_iGCA
ZFP36L2	iNOA1_ACGGAAGAGGCTAACG	-1.85905	LEY_iGCA
ZFP36L1	iNOA1_ACGGAAGAGGCTAACG	1.46089	LEY_iGCA
ZFP36	iNOA1_ACGGAAGAGGCTAACG	1.10831	LEY_iGCA
SQLE	iNOA1_ACGGAAGAGGCTAACG	-0.606028	LEY_iGCA
SCARA5	iNOA1_ACGGAAGAGGCTAACG	-0.0438035	LEY_iGCA
PNRC2	iNOA1_ACGGAAGAGGCTAACG	-0.75445	LEY_iGCA
PNRC1	iNOA1_ACGGAAGAGGCTAACG	-0.18605	LEY_iGCA
PCOLCE	iNOA1_ACGGAAGAGGCTAACG	0.397944	LEY_iGCA
MSMO1	iNOA1_ACGGAAGAGGCTAACG	0.205212	LEY_iGCA
IDI1	iNOA1_ACGGAAGAGGCTAACG	0.058249	LEY_iGCA
HSP90B1	iNOA1_ACGGAAGAGGCTAACG	-0.0450489	LEY_iGCA
HNRNPU	iNOA1_ACGGAAGAGGCTAACG	0.0853569	LEY_iGCA
FTL	iNOA1_ACGGAAGAGGCTAACG	0.704948	LEY_iGCA
DHCR24	iNOA1_ACGGAAGAGGCTAACG	0.712737	LEY_iGCA
CYP51A1	iNOA1_ACGGAAGAGGCTAACG	0.188846	LEY_iGCA
CRTAP	iNOA1_ACGGAAGAGGCTAACG	-0.0615169	LEY_iGCA
COLEC12	iNOA1_ACGGAAGAGGCTAACG	-0.754113	LEY_iGCA
COL6A3	iNOA1_ACGGAAGAGGCTAACG	-0.00320708	LEY_iGCA
COL6A2	iNOA1_ACGGAAGAGGCTAACG	-0.309365	LEY_iGCA
COL6A1	iNOA1_ACGGAAGAGGCTAACG	0.329943	LEY_iGCA
COL3A1	iNOA1_ACGGAAGAGGCTAACG	-0.419451	LEY_iGCA
COL27A1	iNOA1_ACGGAAGAGGCTAACG	-0.477922	LEY_iGCA
COL1A2	iNOA1_ACGGAAGAGGCTAACG	0.643378	LEY_iGCA
COL1A1	iNOA1_ACGGAAGAGGCTAACG	0.0741055	LEY_iGCA
COL18A1	iNOA1_ACGGAAGAGGCTAACG	0.196073	LEY_iGCA
COL14A1	iNOA1_ACGGAAGAGGCTAACG	0.783977	LEY_iGCA
COL12A1	iNOA1_ACGGAAGAGGCTAACG	1.5	LEY_iGCA
ANXA1	iNOA1_ACGGAAGAGGCTAACG	1.33304	LEY_iGCA
ZFP36L2	iNOA1_ACGTACACAGCGTGCT	0.365059	LEY_iGCA
ZFP36L1	iNOA1_ACGTACACAGCGTGCT	-0.228776	LEY_iGCA
ZFP36	iNOA1_ACGTACACAGCGTGCT	0.509246	LEY_iGCA
SQLE	iNOA1_ACGTACACAGCGTGCT	-0.606028	LEY_iGCA
SCARA5	iNOA1_ACGTACACAGCGTGCT	1.00663	LEY_iGCA
PNRC2	iNOA1_ACGTACACAGCGTGCT	1.42002	LEY_iGCA
PNRC1	iNOA1_ACGTACACAGCGTGCT	0.251249	LEY_iGCA
PCOLCE	iNOA1_ACGTACACAGCGTGCT	1.07242	LEY_iGCA
MSMO1	iNOA1_ACGTACACAGCGTGCT	-0.672157	LEY_iGCA
IDI1	iNOA1_ACGTACACAGCGTGCT	-0.768317	LEY_iGCA
HSP90B1	iNOA1_ACGTACACAGCGTGCT	0.441995	LEY_iGCA
HNRNPU	iNOA1_ACGTACACAGCGTGCT	-0.262439	LEY_iGCA
FTL	iNOA1_ACGTACACAGCGTGCT	1.5	LEY_iGCA
DHCR24	iNOA1_ACGTACACAGCGTGCT	1.01819	LEY_iGCA
CYP51A1	iNOA1_ACGTACACAGCGTGCT	0.404535	LEY_iGCA
CRTAP	iNOA1_ACGTACACAGCGTGCT	0.419851	LEY_iGCA
COLEC12	iNOA1_ACGTACACAGCGTGCT	0.203456	LEY_iGCA
COL6A3	iNOA1_ACGTACACAGCGTGCT	1.5	LEY_iGCA
COL6A2	iNOA1_ACGTACACAGCGTGCT	1.485	LEY_iGCA
COL6A1	iNOA1_ACGTACACAGCGTGCT	0.730468	LEY_iGCA
COL3A1	iNOA1_ACGTACACAGCGTGCT	0.785986	LEY_iGCA
COL27A1	iNOA1_ACGTACACAGCGTGCT	1.12186	LEY_iGCA
COL1A2	iNOA1_ACGTACACAGCGTGCT	1.45457	LEY_iGCA
COL1A1	iNOA1_ACGTACACAGCGTGCT	1.10395	LEY_iGCA
COL18A1	iNOA1_ACGTACACAGCGTGCT	1.5	LEY_iGCA
COL14A1	iNOA1_ACGTACACAGCGTGCT	-0.603247	LEY_iGCA
COL12A1	iNOA1_ACGTACACAGCGTGCT	0.505204	LEY_iGCA
ANXA1	iNOA1_ACGTACACAGCGTGCT	1.05494	LEY_iGCA
ZFP36L2	iNOA1_ACGTAGTAGACATACA	0.441188	LEY_iGCA
ZFP36L1	iNOA1_ACGTAGTAGACATACA	0.376415	LEY_iGCA
ZFP36	iNOA1_ACGTAGTAGACATACA	1.44866	LEY_iGCA
SQLE	iNOA1_ACGTAGTAGACATACA	-0.606028	LEY_iGCA
SCARA5	iNOA1_ACGTAGTAGACATACA	-0.699143	LEY_iGCA
PNRC2	iNOA1_ACGTAGTAGACATACA	-0.75445	LEY_iGCA
PNRC1	iNOA1_ACGTAGTAGACATACA	-0.0527651	LEY_iGCA
PCOLCE	iNOA1_ACGTAGTAGACATACA	0.790176	LEY_iGCA
MSMO1	iNOA1_ACGTAGTAGACATACA	0.630579	LEY_iGCA
IDI1	iNOA1_ACGTAGTAGACATACA	0.85178	LEY_iGCA
HSP90B1	iNOA1_ACGTAGTAGACATACA	0.929471	LEY_iGCA
HNRNPU	iNOA1_ACGTAGTAGACATACA	0.195886	LEY_iGCA
FTL	iNOA1_ACGTAGTAGACATACA	-0.128182	LEY_iGCA
DHCR24	iNOA1_ACGTAGTAGACATACA	1.29715	LEY_iGCA
CYP51A1	iNOA1_ACGTAGTAGACATACA	-0.66233	LEY_iGCA
CRTAP	iNOA1_ACGTAGTAGACATACA	1.21493	LEY_iGCA
COLEC12	iNOA1_ACGTAGTAGACATACA	-0.0891153	LEY_iGCA
COL6A3	iNOA1_ACGTAGTAGACATACA	1.13183	LEY_iGCA
COL6A2	iNOA1_ACGTAGTAGACATACA	0.654252	LEY_iGCA
COL6A1	iNOA1_ACGTAGTAGACATACA	0.494418	LEY_iGCA
COL3A1	iNOA1_ACGTAGTAGACATACA	-0.524073	LEY_iGCA
COL27A1	iNOA1_ACGTAGTAGACATACA	-0.477922	LEY_iGCA
COL1A2	iNOA1_ACGTAGTAGACATACA	1.29428	LEY_iGCA
COL1A1	iNOA1_ACGTAGTAGACATACA	0.745515	LEY_iGCA
COL18A1	iNOA1_ACGTAGTAGACATACA	0.701196	LEY_iGCA
COL14A1	iNOA1_ACGTAGTAGACATACA	1.01942	LEY_iGCA
COL12A1	iNOA1_ACGTAGTAGACATACA	0.706618	LEY_iGCA
ANXA1	iNOA1_ACGTAGTAGACATACA	1.5	LEY_iGCA
ZFP36L2	iNOA1_ACGTAGTAGAGCAGCT	0.81298	LEY_iGCA
ZFP36L1	iNOA1_ACGTAGTAGAGCAGCT	1.5	LEY_iGCA
ZFP36	iNOA1_ACGTAGTAGAGCAGCT	1.5	LEY_iGCA
SQLE	iNOA1_ACGTAGTAGAGCAGCT	-0.606028	LEY_iGCA
SCARA5	iNOA1_ACGTAGTAGAGCAGCT	0.908127	LEY_iGCA
PNRC2	iNOA1_ACGTAGTAGAGCAGCT	1.0163	LEY_iGCA
PNRC1	iNOA1_ACGTAGTAGAGCAGCT	1.0001	LEY_iGCA
PCOLCE	iNOA1_ACGTAGTAGAGCAGCT	0.367526	LEY_iGCA
MSMO1	iNOA1_ACGTAGTAGAGCAGCT	-0.672157	LEY_iGCA
IDI1	iNOA1_ACGTAGTAGAGCAGCT	-0.768317	LEY_iGCA
HSP90B1	iNOA1_ACGTAGTAGAGCAGCT	-1.07635	LEY_iGCA
HNRNPU	iNOA1_ACGTAGTAGAGCAGCT	-1.41518	LEY_iGCA
FTL	iNOA1_ACGTAGTAGAGCAGCT	0.180149	LEY_iGCA
DHCR24	iNOA1_ACGTAGTAGAGCAGCT	0.905194	LEY_iGCA
CYP51A1	iNOA1_ACGTAGTAGAGCAGCT	0.324745	LEY_iGCA
CRTAP	iNOA1_ACGTAGTAGAGCAGCT	1.08197	LEY_iGCA
COLEC12	iNOA1_ACGTAGTAGAGCAGCT	-0.754113	LEY_iGCA
COL6A3	iNOA1_ACGTAGTAGAGCAGCT	0.708677	LEY_iGCA
COL6A2	iNOA1_ACGTAGTAGAGCAGCT	0.651645	LEY_iGCA
COL6A1	iNOA1_ACGTAGTAGAGCAGCT	1.2883	LEY_iGCA
COL3A1	iNOA1_ACGTAGTAGAGCAGCT	0.889481	LEY_iGCA
COL27A1	iNOA1_ACGTAGTAGAGCAGCT	-0.477922	LEY_iGCA
COL1A2	iNOA1_ACGTAGTAGAGCAGCT	1.03328	LEY_iGCA
COL1A1	iNOA1_ACGTAGTAGAGCAGCT	-0.272381	LEY_iGCA
COL18A1	iNOA1_ACGTAGTAGAGCAGCT	1.10719	LEY_iGCA
COL14A1	iNOA1_ACGTAGTAGAGCAGCT	-0.603247	LEY_iGCA
COL12A1	iNOA1_ACGTAGTAGAGCAGCT	-0.585686	LEY_iGCA
ANXA1	iNOA1_ACGTAGTAGAGCAGCT	-0.847857	LEY_iGCA
ZFP36L2	iNOA1_ACGTAGTAGTAACAGT	-0.139679	LEY_iGCA
ZFP36L1	iNOA1_ACGTAGTAGTAACAGT	0.150091	LEY_iGCA
ZFP36	iNOA1_ACGTAGTAGTAACAGT	1.23268	LEY_iGCA
SQLE	iNOA1_ACGTAGTAGTAACAGT	-0.606028	LEY_iGCA
SCARA5	iNOA1_ACGTAGTAGTAACAGT	1.09947	LEY_iGCA
PNRC2	iNOA1_ACGTAGTAGTAACAGT	0.249815	LEY_iGCA
PNRC1	iNOA1_ACGTAGTAGTAACAGT	-0.814646	LEY_iGCA
PCOLCE	iNOA1_ACGTAGTAGTAACAGT	1.5	LEY_iGCA
MSMO1	iNOA1_ACGTAGTAGTAACAGT	0.275088	LEY_iGCA
IDI1	iNOA1_ACGTAGTAGTAACAGT	0.711488	LEY_iGCA
HSP90B1	iNOA1_ACGTAGTAGTAACAGT	0.0632311	LEY_iGCA
HNRNPU	iNOA1_ACGTAGTAGTAACAGT	-0.674271	LEY_iGCA
FTL	iNOA1_ACGTAGTAGTAACAGT	0.241737	LEY_iGCA
DHCR24	iNOA1_ACGTAGTAGTAACAGT	-0.492674	LEY_iGCA
CYP51A1	iNOA1_ACGTAGTAGTAACAGT	0.256635	LEY_iGCA
CRTAP	iNOA1_ACGTAGTAGTAACAGT	0.407678	LEY_iGCA
COLEC12	iNOA1_ACGTAGTAGTAACAGT	0.613636	LEY_iGCA
COL6A3	iNOA1_ACGTAGTAGTAACAGT	-0.163677	LEY_iGCA
COL6A2	iNOA1_ACGTAGTAGTAACAGT	0.610555	LEY_iGCA
COL6A1	iNOA1_ACGTAGTAGTAACAGT	-0.29212	LEY_iGCA
COL3A1	iNOA1_ACGTAGTAGTAACAGT	-1.33818	LEY_iGCA
COL27A1	iNOA1_ACGTAGTAGTAACAGT	-0.477922	LEY_iGCA
COL1A2	iNOA1_ACGTAGTAGTAACAGT	0.10058	LEY_iGCA
COL1A1	iNOA1_ACGTAGTAGTAACAGT	0.632814	LEY_iGCA
COL18A1	iNOA1_ACGTAGTAGTAACAGT	0.282266	LEY_iGCA
COL14A1	iNOA1_ACGTAGTAGTAACAGT	0.878908	LEY_iGCA
COL12A1	iNOA1_ACGTAGTAGTAACAGT	0.972493	LEY_iGCA
ANXA1	iNOA1_ACGTAGTAGTAACAGT	1.5	LEY_iGCA
ZFP36L2	iNOA1_ACGTTCCAGACTTCGT	0.644613	LEY_iGCA
ZFP36L1	iNOA1_ACGTTCCAGACTTCGT	0.590421	LEY_iGCA
ZFP36	iNOA1_ACGTTCCAGACTTCGT	0.733359	LEY_iGCA
SQLE	iNOA1_ACGTTCCAGACTTCGT	0.363229	LEY_iGCA
SCARA5	iNOA1_ACGTTCCAGACTTCGT	-0.699143	LEY_iGCA
PNRC2	iNOA1_ACGTTCCAGACTTCGT	1.31467	LEY_iGCA
PNRC1	iNOA1_ACGTTCCAGACTTCGT	0.68752	LEY_iGCA
PCOLCE	iNOA1_ACGTTCCAGACTTCGT	1.5	LEY_iGCA
MSMO1	iNOA1_ACGTTCCAGACTTCGT	0.224714	LEY_iGCA
IDI1	iNOA1_ACGTTCCAGACTTCGT	0.643319	LEY_iGCA
HSP90B1	iNOA1_ACGTTCCAGACTTCGT	0.798877	LEY_iGCA
HNRNPU	iNOA1_ACGTTCCAGACTTCGT	0.39588	LEY_iGCA
FTL	iNOA1_ACGTTCCAGACTTCGT	-0.614682	LEY_iGCA
DHCR24	iNOA1_ACGTTCCAGACTTCGT	-0.492674	LEY_iGCA
CYP51A1	iNOA1_ACGTTCCAGACTTCGT	0.207765	LEY_iGCA
CRTAP	iNOA1_ACGTTCCAGACTTCGT	0.638985	LEY_iGCA
COLEC12	iNOA1_ACGTTCCAGACTTCGT	-0.754113	LEY_iGCA
COL6A3	iNOA1_ACGTTCCAGACTTCGT	1.5	LEY_iGCA
COL6A2	iNOA1_ACGTTCCAGACTTCGT	0.732306	LEY_iGCA
COL6A1	iNOA1_ACGTTCCAGACTTCGT	0.613348	LEY_iGCA
COL3A1	iNOA1_ACGTTCCAGACTTCGT	-0.11856	LEY_iGCA
COL27A1	iNOA1_ACGTTCCAGACTTCGT	-0.477922	LEY_iGCA
COL1A2	iNOA1_ACGTTCCAGACTTCGT	0.959925	LEY_iGCA
COL1A1	iNOA1_ACGTTCCAGACTTCGT	0.651478	LEY_iGCA
COL18A1	iNOA1_ACGTTCCAGACTTCGT	1.4042	LEY_iGCA
COL14A1	iNOA1_ACGTTCCAGACTTCGT	0.243033	LEY_iGCA
COL12A1	iNOA1_ACGTTCCAGACTTCGT	1.5	LEY_iGCA
ANXA1	iNOA1_ACGTTCCAGACTTCGT	1.5	LEY_iGCA
ZFP36L2	iNOA1_ACTATGGTCGTAGAGG	-0.729859	LEY_iGCA
ZFP36L1	iNOA1_ACTATGGTCGTAGAGG	0.591559	LEY_iGCA
ZFP36	iNOA1_ACTATGGTCGTAGAGG	1.5	LEY_iGCA
SQLE	iNOA1_ACTATGGTCGTAGAGG	-0.606028	LEY_iGCA
SCARA5	iNOA1_ACTATGGTCGTAGAGG	0.633853	LEY_iGCA
PNRC2	iNOA1_ACTATGGTCGTAGAGG	-0.75445	LEY_iGCA
PNRC1	iNOA1_ACTATGGTCGTAGAGG	-1.01151	LEY_iGCA
PCOLCE	iNOA1_ACTATGGTCGTAGAGG	-1.2701	LEY_iGCA
MSMO1	iNOA1_ACTATGGTCGTAGAGG	1.5	LEY_iGCA
IDI1	iNOA1_ACTATGGTCGTAGAGG	0.912963	LEY_iGCA
HSP90B1	iNOA1_ACTATGGTCGTAGAGG	-0.333931	LEY_iGCA
HNRNPU	iNOA1_ACTATGGTCGTAGAGG	-1.41518	LEY_iGCA
FTL	iNOA1_ACTATGGTCGTAGAGG	-1.20542	LEY_iGCA
DHCR24	iNOA1_ACTATGGTCGTAGAGG	-0.492674	LEY_iGCA
CYP51A1	iNOA1_ACTATGGTCGTAGAGG	-0.66233	LEY_iGCA
CRTAP	iNOA1_ACTATGGTCGTAGAGG	-1.27987	LEY_iGCA
COLEC12	iNOA1_ACTATGGTCGTAGAGG	-0.754113	LEY_iGCA
COL6A3	iNOA1_ACTATGGTCGTAGAGG	-0.330096	LEY_iGCA
COL6A2	iNOA1_ACTATGGTCGTAGAGG	0.785211	LEY_iGCA
COL6A1	iNOA1_ACTATGGTCGTAGAGG	0.333712	LEY_iGCA
COL3A1	iNOA1_ACTATGGTCGTAGAGG	-0.222935	LEY_iGCA
COL27A1	iNOA1_ACTATGGTCGTAGAGG	1.5	LEY_iGCA
COL1A2	iNOA1_ACTATGGTCGTAGAGG	0.600617	LEY_iGCA
COL1A1	iNOA1_ACTATGGTCGTAGAGG	1.10377	LEY_iGCA
COL18A1	iNOA1_ACTATGGTCGTAGAGG	1.2292	LEY_iGCA
COL14A1	iNOA1_ACTATGGTCGTAGAGG	1.0807	LEY_iGCA
COL12A1	iNOA1_ACTATGGTCGTAGAGG	-0.585686	LEY_iGCA
ANXA1	iNOA1_ACTATGGTCGTAGAGG	0.420992	LEY_iGCA
ZFP36L2	iNOA1_ACTGTCCTCAAGCTGT	1.32348	LEY_iGCA
ZFP36L1	iNOA1_ACTGTCCTCAAGCTGT	-0.218844	LEY_iGCA
ZFP36	iNOA1_ACTGTCCTCAAGCTGT	0.72126	LEY_iGCA
SQLE	iNOA1_ACTGTCCTCAAGCTGT	0.352714	LEY_iGCA
SCARA5	iNOA1_ACTGTCCTCAAGCTGT	-0.0365046	LEY_iGCA
PNRC2	iNOA1_ACTGTCCTCAAGCTGT	-0.75445	LEY_iGCA
PNRC1	iNOA1_ACTGTCCTCAAGCTGT	0.310004	LEY_iGCA
PCOLCE	iNOA1_ACTGTCCTCAAGCTGT	1.5	LEY_iGCA
MSMO1	iNOA1_ACTGTCCTCAAGCTGT	-0.672157	LEY_iGCA
IDI1	iNOA1_ACTGTCCTCAAGCTGT	-0.768317	LEY_iGCA
HSP90B1	iNOA1_ACTGTCCTCAAGCTGT	0.691692	LEY_iGCA
HNRNPU	iNOA1_ACTGTCCTCAAGCTGT	-0.721282	LEY_iGCA
FTL	iNOA1_ACTGTCCTCAAGCTGT	0.429538	LEY_iGCA
DHCR24	iNOA1_ACTGTCCTCAAGCTGT	-0.492674	LEY_iGCA
CYP51A1	iNOA1_ACTGTCCTCAAGCTGT	-0.66233	LEY_iGCA
CRTAP	iNOA1_ACTGTCCTCAAGCTGT	0.874893	LEY_iGCA
COLEC12	iNOA1_ACTGTCCTCAAGCTGT	0.538372	LEY_iGCA
COL6A3	iNOA1_ACTGTCCTCAAGCTGT	0.787034	LEY_iGCA
COL6A2	iNOA1_ACTGTCCTCAAGCTGT	0.424462	LEY_iGCA
COL6A1	iNOA1_ACTGTCCTCAAGCTGT	-0.153472	LEY_iGCA
COL3A1	iNOA1_ACTGTCCTCAAGCTGT	0.286674	LEY_iGCA
COL27A1	iNOA1_ACTGTCCTCAAGCTGT	0.812648	LEY_iGCA
COL1A2	iNOA1_ACTGTCCTCAAGCTGT	1.46681	LEY_iGCA
COL1A1	iNOA1_ACTGTCCTCAAGCTGT	1.13497	LEY_iGCA
COL18A1	iNOA1_ACTGTCCTCAAGCTGT	0.90473	LEY_iGCA
COL14A1	iNOA1_ACTGTCCTCAAGCTGT	1.5	LEY_iGCA
COL12A1	iNOA1_ACTGTCCTCAAGCTGT	1.5	LEY_iGCA
ANXA1	iNOA1_ACTGTCCTCAAGCTGT	1.5	LEY_iGCA
ZFP36L2	iNOA1_ACTGTGATCGAACGGA	0.621336	LEY_iGCA
ZFP36L1	iNOA1_ACTGTGATCGAACGGA	0.267056	LEY_iGCA
ZFP36	iNOA1_ACTGTGATCGAACGGA	1.5	LEY_iGCA
SQLE	iNOA1_ACTGTGATCGAACGGA	-0.606028	LEY_iGCA
SCARA5	iNOA1_ACTGTGATCGAACGGA	-0.699143	LEY_iGCA
PNRC2	iNOA1_ACTGTGATCGAACGGA	0.245943	LEY_iGCA
PNRC1	iNOA1_ACTGTGATCGAACGGA	-1.18286	LEY_iGCA
PCOLCE	iNOA1_ACTGTGATCGAACGGA	0.802498	LEY_iGCA
MSMO1	iNOA1_ACTGTGATCGAACGGA	0.893383	LEY_iGCA
IDI1	iNOA1_ACTGTGATCGAACGGA	0.120638	LEY_iGCA
HSP90B1	iNOA1_ACTGTGATCGAACGGA	0.209563	LEY_iGCA
HNRNPU	iNOA1_ACTGTGATCGAACGGA	-1.41518	LEY_iGCA
FTL	iNOA1_ACTGTGATCGAACGGA	-0.425359	LEY_iGCA
DHCR24	iNOA1_ACTGTGATCGAACGGA	-0.492674	LEY_iGCA
CYP51A1	iNOA1_ACTGTGATCGAACGGA	-0.66233	LEY_iGCA
CRTAP	iNOA1_ACTGTGATCGAACGGA	0.402633	LEY_iGCA
COLEC12	iNOA1_ACTGTGATCGAACGGA	0.0675275	LEY_iGCA
COL6A3	iNOA1_ACTGTGATCGAACGGA	0.868554	LEY_iGCA
COL6A2	iNOA1_ACTGTGATCGAACGGA	0.678716	LEY_iGCA
COL6A1	iNOA1_ACTGTGATCGAACGGA	-0.564756	LEY_iGCA
COL3A1	iNOA1_ACTGTGATCGAACGGA	-0.0694463	LEY_iGCA
COL27A1	iNOA1_ACTGTGATCGAACGGA	1.5	LEY_iGCA
COL1A2	iNOA1_ACTGTGATCGAACGGA	1.32505	LEY_iGCA
COL1A1	iNOA1_ACTGTGATCGAACGGA	1.03172	LEY_iGCA
COL18A1	iNOA1_ACTGTGATCGAACGGA	-0.255054	LEY_iGCA
COL14A1	iNOA1_ACTGTGATCGAACGGA	1.31246	LEY_iGCA
COL12A1	iNOA1_ACTGTGATCGAACGGA	1.5	LEY_iGCA
ANXA1	iNOA1_ACTGTGATCGAACGGA	1.5	LEY_iGCA
ZFP36L2	iNOA1_ACTTATCGTAACACGG	-0.371404	LEY_iGCA
ZFP36L1	iNOA1_ACTTATCGTAACACGG	0.227942	LEY_iGCA
ZFP36	iNOA1_ACTTATCGTAACACGG	1.5	LEY_iGCA
SQLE	iNOA1_ACTTATCGTAACACGG	-0.606028	LEY_iGCA
SCARA5	iNOA1_ACTTATCGTAACACGG	0.440844	LEY_iGCA
PNRC2	iNOA1_ACTTATCGTAACACGG	-0.75445	LEY_iGCA
PNRC1	iNOA1_ACTTATCGTAACACGG	0.360019	LEY_iGCA
PCOLCE	iNOA1_ACTTATCGTAACACGG	0.765669	LEY_iGCA
MSMO1	iNOA1_ACTTATCGTAACACGG	1.5	LEY_iGCA
IDI1	iNOA1_ACTTATCGTAACACGG	1.44667	LEY_iGCA
HSP90B1	iNOA1_ACTTATCGTAACACGG	0.0156231	LEY_iGCA
HNRNPU	iNOA1_ACTTATCGTAACACGG	-0.221418	LEY_iGCA
FTL	iNOA1_ACTTATCGTAACACGG	1.36641	LEY_iGCA
DHCR24	iNOA1_ACTTATCGTAACACGG	0.766038	LEY_iGCA
CYP51A1	iNOA1_ACTTATCGTAACACGG	-0.66233	LEY_iGCA
CRTAP	iNOA1_ACTTATCGTAACACGG	0.668572	LEY_iGCA
COLEC12	iNOA1_ACTTATCGTAACACGG	1.29315	LEY_iGCA
COL6A3	iNOA1_ACTTATCGTAACACGG	0.42041	LEY_iGCA
COL6A2	iNOA1_ACTTATCGTAACACGG	0.305534	LEY_iGCA
COL6A1	iNOA1_ACTTATCGTAACACGG	0.857523	LEY_iGCA
COL3A1	iNOA1_ACTTATCGTAACACGG	0.630072	LEY_iGCA
COL27A1	iNOA1_ACTTATCGTAACACGG	-0.477922	LEY_iGCA
COL1A2	iNOA1_ACTTATCGTAACACGG	1.02702	LEY_iGCA
COL1A1	iNOA1_ACTTATCGTAACACGG	0.990578	LEY_iGCA
COL18A1	iNOA1_ACTTATCGTAACACGG	0.950846	LEY_iGCA
COL14A1	iNOA1_ACTTATCGTAACACGG	-0.603247	LEY_iGCA
COL12A1	iNOA1_ACTTATCGTAACACGG	-0.585686	LEY_iGCA
ANXA1	iNOA1_ACTTATCGTAACACGG	1.04137	LEY_iGCA
ZFP36L2	iNOA1_ACTTCCGTCACTGGTA	0.779934	LEY_iGCA
ZFP36L1	iNOA1_ACTTCCGTCACTGGTA	1.0181	LEY_iGCA
ZFP36	iNOA1_ACTTCCGTCACTGGTA	0.252274	LEY_iGCA
SQLE	iNOA1_ACTTCCGTCACTGGTA	-0.606028	LEY_iGCA
SCARA5	iNOA1_ACTTCCGTCACTGGTA	-0.699143	LEY_iGCA
PNRC2	iNOA1_ACTTCCGTCACTGGTA	1.19757	LEY_iGCA
PNRC1	iNOA1_ACTTCCGTCACTGGTA	-0.259825	LEY_iGCA
PCOLCE	iNOA1_ACTTCCGTCACTGGTA	0.504588	LEY_iGCA
MSMO1	iNOA1_ACTTCCGTCACTGGTA	-0.672157	LEY_iGCA
IDI1	iNOA1_ACTTCCGTCACTGGTA	-0.768317	LEY_iGCA
HSP90B1	iNOA1_ACTTCCGTCACTGGTA	0.285371	LEY_iGCA
HNRNPU	iNOA1_ACTTCCGTCACTGGTA	0.732402	LEY_iGCA
FTL	iNOA1_ACTTCCGTCACTGGTA	-0.737101	LEY_iGCA
DHCR24	iNOA1_ACTTCCGTCACTGGTA	-0.492674	LEY_iGCA
CYP51A1	iNOA1_ACTTCCGTCACTGGTA	-0.66233	LEY_iGCA
CRTAP	iNOA1_ACTTCCGTCACTGGTA	0.245967	LEY_iGCA
COLEC12	iNOA1_ACTTCCGTCACTGGTA	1.1564	LEY_iGCA
COL6A3	iNOA1_ACTTCCGTCACTGGTA	-0.0593623	LEY_iGCA
COL6A2	iNOA1_ACTTCCGTCACTGGTA	1.05426	LEY_iGCA
COL6A1	iNOA1_ACTTCCGTCACTGGTA	0.980105	LEY_iGCA
COL3A1	iNOA1_ACTTCCGTCACTGGTA	0.755669	LEY_iGCA
COL27A1	iNOA1_ACTTCCGTCACTGGTA	-0.477922	LEY_iGCA
COL1A2	iNOA1_ACTTCCGTCACTGGTA	0.92223	LEY_iGCA
COL1A1	iNOA1_ACTTCCGTCACTGGTA	0.92573	LEY_iGCA
COL18A1	iNOA1_ACTTCCGTCACTGGTA	0.140043	LEY_iGCA
COL14A1	iNOA1_ACTTCCGTCACTGGTA	0.182363	LEY_iGCA
COL12A1	iNOA1_ACTTCCGTCACTGGTA	-0.585686	LEY_iGCA
ANXA1	iNOA1_ACTTCCGTCACTGGTA	1.40603	LEY_iGCA
ZFP36L2	iNOA1_ACTTCGCTCAAGAGTA	-0.365841	LEY_iGCA
ZFP36L1	iNOA1_ACTTCGCTCAAGAGTA	1.5	LEY_iGCA
ZFP36	iNOA1_ACTTCGCTCAAGAGTA	1.5	LEY_iGCA
SQLE	iNOA1_ACTTCGCTCAAGAGTA	-0.606028	LEY_iGCA
SCARA5	iNOA1_ACTTCGCTCAAGAGTA	1.5	LEY_iGCA
PNRC2	iNOA1_ACTTCGCTCAAGAGTA	0.462906	LEY_iGCA
PNRC1	iNOA1_ACTTCGCTCAAGAGTA	0.22402	LEY_iGCA
PCOLCE	iNOA1_ACTTCGCTCAAGAGTA	-0.0733545	LEY_iGCA
MSMO1	iNOA1_ACTTCGCTCAAGAGTA	-0.672157	LEY_iGCA
IDI1	iNOA1_ACTTCGCTCAAGAGTA	-0.768317	LEY_iGCA
HSP90B1	iNOA1_ACTTCGCTCAAGAGTA	0.651967	LEY_iGCA
HNRNPU	iNOA1_ACTTCGCTCAAGAGTA	1.5	LEY_iGCA
FTL	iNOA1_ACTTCGCTCAAGAGTA	-0.31082	LEY_iGCA
DHCR24	iNOA1_ACTTCGCTCAAGAGTA	1.08488	LEY_iGCA
CYP51A1	iNOA1_ACTTCGCTCAAGAGTA	0.451626	LEY_iGCA
CRTAP	iNOA1_ACTTCGCTCAAGAGTA	0.675857	LEY_iGCA
COLEC12	iNOA1_ACTTCGCTCAAGAGTA	1.5	LEY_iGCA
COL6A3	iNOA1_ACTTCGCTCAAGAGTA	1.25726	LEY_iGCA
COL6A2	iNOA1_ACTTCGCTCAAGAGTA	1.15827	LEY_iGCA
COL6A1	iNOA1_ACTTCGCTCAAGAGTA	-0.32681	LEY_iGCA
COL3A1	iNOA1_ACTTCGCTCAAGAGTA	1.5	LEY_iGCA
COL27A1	iNOA1_ACTTCGCTCAAGAGTA	1.19248	LEY_iGCA
COL1A2	iNOA1_ACTTCGCTCAAGAGTA	1.47442	LEY_iGCA
COL1A1	iNOA1_ACTTCGCTCAAGAGTA	1.24445	LEY_iGCA
COL18A1	iNOA1_ACTTCGCTCAAGAGTA	-1.06347	LEY_iGCA
COL14A1	iNOA1_ACTTCGCTCAAGAGTA	-0.603247	LEY_iGCA
COL12A1	iNOA1_ACTTCGCTCAAGAGTA	-0.585686	LEY_iGCA
ANXA1	iNOA1_ACTTCGCTCAAGAGTA	1.5	LEY_iGCA
ZFP36L2	iNOA1_ACTTCGCTCGTAACTG	-0.281318	LEY_iGCA
ZFP36L1	iNOA1_ACTTCGCTCGTAACTG	-0.253484	LEY_iGCA
ZFP36	iNOA1_ACTTCGCTCGTAACTG	-1.0672	LEY_iGCA
SQLE	iNOA1_ACTTCGCTCGTAACTG	-0.606028	LEY_iGCA
SCARA5	iNOA1_ACTTCGCTCGTAACTG	1.16335	LEY_iGCA
PNRC2	iNOA1_ACTTCGCTCGTAACTG	0.982476	LEY_iGCA
PNRC1	iNOA1_ACTTCGCTCGTAACTG	-1.12595	LEY_iGCA
PCOLCE	iNOA1_ACTTCGCTCGTAACTG	1.23487	LEY_iGCA
MSMO1	iNOA1_ACTTCGCTCGTAACTG	0.32265	LEY_iGCA
IDI1	iNOA1_ACTTCGCTCGTAACTG	0.775125	LEY_iGCA
HSP90B1	iNOA1_ACTTCGCTCGTAACTG	0.870459	LEY_iGCA
HNRNPU	iNOA1_ACTTCGCTCGTAACTG	0.239008	LEY_iGCA
FTL	iNOA1_ACTTCGCTCGTAACTG	-0.345339	LEY_iGCA
DHCR24	iNOA1_ACTTCGCTCGTAACTG	1.5	LEY_iGCA
CYP51A1	iNOA1_ACTTCGCTCGTAACTG	1.3894	LEY_iGCA
CRTAP	iNOA1_ACTTCGCTCGTAACTG	0.472776	LEY_iGCA
COLEC12	iNOA1_ACTTCGCTCGTAACTG	0.112122	LEY_iGCA
COL6A3	iNOA1_ACTTCGCTCGTAACTG	1.25009	LEY_iGCA
COL6A2	iNOA1_ACTTCGCTCGTAACTG	1.5	LEY_iGCA
COL6A1	iNOA1_ACTTCGCTCGTAACTG	0.879301	LEY_iGCA
COL3A1	iNOA1_ACTTCGCTCGTAACTG	0.220065	LEY_iGCA
COL27A1	iNOA1_ACTTCGCTCGTAACTG	0.969275	LEY_iGCA
COL1A2	iNOA1_ACTTCGCTCGTAACTG	1.28418	LEY_iGCA
COL1A1	iNOA1_ACTTCGCTCGTAACTG	0.598668	LEY_iGCA
COL18A1	iNOA1_ACTTCGCTCGTAACTG	1.5	LEY_iGCA
COL14A1	iNOA1_ACTTCGCTCGTAACTG	0.942646	LEY_iGCA
COL12A1	iNOA1_ACTTCGCTCGTAACTG	-0.585686	LEY_iGCA
ANXA1	iNOA1_ACTTCGCTCGTAACTG	-0.847857	LEY_iGCA
ZFP36L2	iNOA1_ACTTTCAGTTCATCGA	1.29882	LEY_iGCA
ZFP36L1	iNOA1_ACTTTCAGTTCATCGA	1.13483	LEY_iGCA
ZFP36	iNOA1_ACTTTCAGTTCATCGA	1.10046	LEY_iGCA
SQLE	iNOA1_ACTTTCAGTTCATCGA	-0.606028	LEY_iGCA
SCARA5	iNOA1_ACTTTCAGTTCATCGA	0.392437	LEY_iGCA
PNRC2	iNOA1_ACTTTCAGTTCATCGA	-0.75445	LEY_iGCA
PNRC1	iNOA1_ACTTTCAGTTCATCGA	0.531234	LEY_iGCA
PCOLCE	iNOA1_ACTTTCAGTTCATCGA	1.33373	LEY_iGCA
MSMO1	iNOA1_ACTTTCAGTTCATCGA	-0.672157	LEY_iGCA
IDI1	iNOA1_ACTTTCAGTTCATCGA	0.0525798	LEY_iGCA
HSP90B1	iNOA1_ACTTTCAGTTCATCGA	0.754459	LEY_iGCA
HNRNPU	iNOA1_ACTTTCAGTTCATCGA	-0.272108	LEY_iGCA
FTL	iNOA1_ACTTTCAGTTCATCGA	1.32012	LEY_iGCA
DHCR24	iNOA1_ACTTTCAGTTCATCGA	-0.492674	LEY_iGCA
CYP51A1	iNOA1_ACTTTCAGTTCATCGA	-0.66233	LEY_iGCA
CRTAP	iNOA1_ACTTTCAGTTCATCGA	1.06332	LEY_iGCA
COLEC12	iNOA1_ACTTTCAGTTCATCGA	-0.754113	LEY_iGCA
COL6A3	iNOA1_ACTTTCAGTTCATCGA	1.23422	LEY_iGCA
COL6A2	iNOA1_ACTTTCAGTTCATCGA	0.809876	LEY_iGCA
COL6A1	iNOA1_ACTTTCAGTTCATCGA	0.451922	LEY_iGCA
COL3A1	iNOA1_ACTTTCAGTTCATCGA	-0.793655	LEY_iGCA
COL27A1	iNOA1_ACTTTCAGTTCATCGA	0.789679	LEY_iGCA
COL1A2	iNOA1_ACTTTCAGTTCATCGA	0.721709	LEY_iGCA
COL1A1	iNOA1_ACTTTCAGTTCATCGA	0.196954	LEY_iGCA
COL18A1	iNOA1_ACTTTCAGTTCATCGA	0.87938	LEY_iGCA
COL14A1	iNOA1_ACTTTCAGTTCATCGA	0.218953	LEY_iGCA
COL12A1	iNOA1_ACTTTCAGTTCATCGA	0.278688	LEY_iGCA
ANXA1	iNOA1_ACTTTCAGTTCATCGA	1.4676	LEY_iGCA
ZFP36L2	iNOA1_AGAAATGGTAGCCCTG	0.789739	LEY_iGCA
ZFP36L1	iNOA1_AGAAATGGTAGCCCTG	1.18763	LEY_iGCA
ZFP36	iNOA1_AGAAATGGTAGCCCTG	1.34299	LEY_iGCA
SQLE	iNOA1_AGAAATGGTAGCCCTG	0.175203	LEY_iGCA
SCARA5	iNOA1_AGAAATGGTAGCCCTG	0.778141	LEY_iGCA
PNRC2	iNOA1_AGAAATGGTAGCCCTG	-0.75445	LEY_iGCA
PNRC1	iNOA1_AGAAATGGTAGCCCTG	-1.11995	LEY_iGCA
PCOLCE	iNOA1_AGAAATGGTAGCCCTG	0.828306	LEY_iGCA
MSMO1	iNOA1_AGAAATGGTAGCCCTG	0.569239	LEY_iGCA
IDI1	iNOA1_AGAAATGGTAGCCCTG	0.401198	LEY_iGCA
HSP90B1	iNOA1_AGAAATGGTAGCCCTG	-1.09424	LEY_iGCA
HNRNPU	iNOA1_AGAAATGGTAGCCCTG	0.351788	LEY_iGCA
FTL	iNOA1_AGAAATGGTAGCCCTG	-0.244793	LEY_iGCA
DHCR24	iNOA1_AGAAATGGTAGCCCTG	1.21287	LEY_iGCA
CYP51A1	iNOA1_AGAAATGGTAGCCCTG	0.0389754	LEY_iGCA
CRTAP	iNOA1_AGAAATGGTAGCCCTG	1.1333	LEY_iGCA
COLEC12	iNOA1_AGAAATGGTAGCCCTG	0.968061	LEY_iGCA
COL6A3	iNOA1_AGAAATGGTAGCCCTG	0.636479	LEY_iGCA
COL6A2	iNOA1_AGAAATGGTAGCCCTG	0.103926	LEY_iGCA
COL6A1	iNOA1_AGAAATGGTAGCCCTG	0.851239	LEY_iGCA
COL3A1	iNOA1_AGAAATGGTAGCCCTG	1.33407	LEY_iGCA
COL27A1	iNOA1_AGAAATGGTAGCCCTG	0.5737	LEY_iGCA
COL1A2	iNOA1_AGAAATGGTAGCCCTG	0.579325	LEY_iGCA
COL1A1	iNOA1_AGAAATGGTAGCCCTG	0.606095	LEY_iGCA
COL18A1	iNOA1_AGAAATGGTAGCCCTG	0.346711	LEY_iGCA
COL14A1	iNOA1_AGAAATGGTAGCCCTG	-0.603247	LEY_iGCA
COL12A1	iNOA1_AGAAATGGTAGCCCTG	0.131412	LEY_iGCA
ANXA1	iNOA1_AGAAATGGTAGCCCTG	-0.333889	LEY_iGCA
ZFP36L2	iNOA1_AGAACAACAAATACGA	1.23161	LEY_iGCA
ZFP36L1	iNOA1_AGAACAACAAATACGA	-0.0195293	LEY_iGCA
ZFP36	iNOA1_AGAACAACAAATACGA	-1.58803	LEY_iGCA
SQLE	iNOA1_AGAACAACAAATACGA	0.290216	LEY_iGCA
SCARA5	iNOA1_AGAACAACAAATACGA	0.34654	LEY_iGCA
PNRC2	iNOA1_AGAACAACAAATACGA	0.729783	LEY_iGCA
PNRC1	iNOA1_AGAACAACAAATACGA	-0.97171	LEY_iGCA
PCOLCE	iNOA1_AGAACAACAAATACGA	0.644928	LEY_iGCA
MSMO1	iNOA1_AGAACAACAAATACGA	0.727804	LEY_iGCA
IDI1	iNOA1_AGAACAACAAATACGA	0.550581	LEY_iGCA
HSP90B1	iNOA1_AGAACAACAAATACGA	-1.27583	LEY_iGCA
HNRNPU	iNOA1_AGAACAACAAATACGA	0.296074	LEY_iGCA
FTL	iNOA1_AGAACAACAAATACGA	0.366029	LEY_iGCA
DHCR24	iNOA1_AGAACAACAAATACGA	-0.492674	LEY_iGCA
CYP51A1	iNOA1_AGAACAACAAATACGA	0.695836	LEY_iGCA
CRTAP	iNOA1_AGAACAACAAATACGA	0.778423	LEY_iGCA
COLEC12	iNOA1_AGAACAACAAATACGA	-0.0319844	LEY_iGCA
COL6A3	iNOA1_AGAACAACAAATACGA	0.132115	LEY_iGCA
COL6A2	iNOA1_AGAACAACAAATACGA	0.604248	LEY_iGCA
COL6A1	iNOA1_AGAACAACAAATACGA	-0.237487	LEY_iGCA
COL3A1	iNOA1_AGAACAACAAATACGA	1.19205	LEY_iGCA
COL27A1	iNOA1_AGAACAACAAATACGA	-0.477922	LEY_iGCA
COL1A2	iNOA1_AGAACAACAAATACGA	0.692658	LEY_iGCA
COL1A1	iNOA1_AGAACAACAAATACGA	0.135943	LEY_iGCA
COL18A1	iNOA1_AGAACAACAAATACGA	0.509087	LEY_iGCA
COL14A1	iNOA1_AGAACAACAAATACGA	-0.603247	LEY_iGCA
COL12A1	iNOA1_AGAACAACAAATACGA	0.236984	LEY_iGCA
ANXA1	iNOA1_AGAACAACAAATACGA	-0.847857	LEY_iGCA
ZFP36L2	iNOA1_AGAACAACAACGGTAG	0.0375945	LEY_iGCA
ZFP36L1	iNOA1_AGAACAACAACGGTAG	-0.128366	LEY_iGCA
ZFP36	iNOA1_AGAACAACAACGGTAG	1.5	LEY_iGCA
SQLE	iNOA1_AGAACAACAACGGTAG	0.307284	LEY_iGCA
SCARA5	iNOA1_AGAACAACAACGGTAG	0.692346	LEY_iGCA
PNRC2	iNOA1_AGAACAACAACGGTAG	0.754336	LEY_iGCA
PNRC1	iNOA1_AGAACAACAACGGTAG	1.25745	LEY_iGCA
PCOLCE	iNOA1_AGAACAACAACGGTAG	1.5	LEY_iGCA
MSMO1	iNOA1_AGAACAACAACGGTAG	0.172947	LEY_iGCA
IDI1	iNOA1_AGAACAACAACGGTAG	0.0278518	LEY_iGCA
HSP90B1	iNOA1_AGAACAACAACGGTAG	-0.0966255	LEY_iGCA
HNRNPU	iNOA1_AGAACAACAACGGTAG	0.319697	LEY_iGCA
FTL	iNOA1_AGAACAACAACGGTAG	0.926181	LEY_iGCA
DHCR24	iNOA1_AGAACAACAACGGTAG	-0.492674	LEY_iGCA
CYP51A1	iNOA1_AGAACAACAACGGTAG	-0.66233	LEY_iGCA
CRTAP	iNOA1_AGAACAACAACGGTAG	0.558267	LEY_iGCA
COLEC12	iNOA1_AGAACAACAACGGTAG	-0.0182329	LEY_iGCA
COL6A3	iNOA1_AGAACAACAACGGTAG	1.5	LEY_iGCA
COL6A2	iNOA1_AGAACAACAACGGTAG	0.874261	LEY_iGCA
COL6A1	iNOA1_AGAACAACAACGGTAG	1.22267	LEY_iGCA
COL3A1	iNOA1_AGAACAACAACGGTAG	0.773667	LEY_iGCA
COL27A1	iNOA1_AGAACAACAACGGTAG	0.751494	LEY_iGCA
COL1A2	iNOA1_AGAACAACAACGGTAG	1.10352	LEY_iGCA
COL1A1	iNOA1_AGAACAACAACGGTAG	0.736241	LEY_iGCA
COL18A1	iNOA1_AGAACAACAACGGTAG	1.09196	LEY_iGCA
COL14A1	iNOA1_AGAACAACAACGGTAG	1.5	LEY_iGCA
COL12A1	iNOA1_AGAACAACAACGGTAG	0.25265	LEY_iGCA
ANXA1	iNOA1_AGAACAACAACGGTAG	1.5	LEY_iGCA
ZFP36L2	iNOA1_AGAAGTACACAACGAG	0.107655	LEY_iGCA
ZFP36L1	iNOA1_AGAAGTACACAACGAG	0.730023	LEY_iGCA
ZFP36	iNOA1_AGAAGTACACAACGAG	1.5	LEY_iGCA
SQLE	iNOA1_AGAAGTACACAACGAG	-0.606028	LEY_iGCA
SCARA5	iNOA1_AGAAGTACACAACGAG	0.237794	LEY_iGCA
PNRC2	iNOA1_AGAAGTACACAACGAG	0.0210644	LEY_iGCA
PNRC1	iNOA1_AGAAGTACACAACGAG	0.149035	LEY_iGCA
PCOLCE	iNOA1_AGAAGTACACAACGAG	-0.459324	LEY_iGCA
MSMO1	iNOA1_AGAAGTACACAACGAG	0.0593254	LEY_iGCA
IDI1	iNOA1_AGAAGTACACAACGAG	0.413421	LEY_iGCA
HSP90B1	iNOA1_AGAAGTACACAACGAG	-0.287303	LEY_iGCA
HNRNPU	iNOA1_AGAAGTACACAACGAG	-0.115518	LEY_iGCA
FTL	iNOA1_AGAAGTACACAACGAG	-0.0108859	LEY_iGCA
DHCR24	iNOA1_AGAAGTACACAACGAG	-0.492674	LEY_iGCA
CYP51A1	iNOA1_AGAAGTACACAACGAG	0.0473141	LEY_iGCA
CRTAP	iNOA1_AGAAGTACACAACGAG	-0.24034	LEY_iGCA
COLEC12	iNOA1_AGAAGTACACAACGAG	0.33814	LEY_iGCA
COL6A3	iNOA1_AGAAGTACACAACGAG	0.545067	LEY_iGCA
COL6A2	iNOA1_AGAAGTACACAACGAG	-1.20876	LEY_iGCA
COL6A1	iNOA1_AGAAGTACACAACGAG	-0.209244	LEY_iGCA
COL3A1	iNOA1_AGAAGTACACAACGAG	-0.554297	LEY_iGCA
COL27A1	iNOA1_AGAAGTACACAACGAG	-0.477922	LEY_iGCA
COL1A2	iNOA1_AGAAGTACACAACGAG	-0.104179	LEY_iGCA
COL1A1	iNOA1_AGAAGTACACAACGAG	-0.279392	LEY_iGCA
COL18A1	iNOA1_AGAAGTACACAACGAG	0.011204	LEY_iGCA
COL14A1	iNOA1_AGAAGTACACAACGAG	-0.603247	LEY_iGCA
COL12A1	iNOA1_AGAAGTACACAACGAG	-0.585686	LEY_iGCA
ANXA1	iNOA1_AGAAGTACACAACGAG	-0.847857	LEY_iGCA
ZFP36L2	iNOA1_AGACAAAAGTCCTGCG	1.23774	LEY_iGCA
ZFP36L1	iNOA1_AGACAAAAGTCCTGCG	1.5	LEY_iGCA
ZFP36	iNOA1_AGACAAAAGTCCTGCG	1.5	LEY_iGCA
SQLE	iNOA1_AGACAAAAGTCCTGCG	0.362177	LEY_iGCA
SCARA5	iNOA1_AGACAAAAGTCCTGCG	1.45075	LEY_iGCA
PNRC2	iNOA1_AGACAAAAGTCCTGCG	0.195376	LEY_iGCA
PNRC1	iNOA1_AGACAAAAGTCCTGCG	0.68577	LEY_iGCA
PCOLCE	iNOA1_AGACAAAAGTCCTGCG	0.988037	LEY_iGCA
MSMO1	iNOA1_AGACAAAAGTCCTGCG	0.824834	LEY_iGCA
IDI1	iNOA1_AGACAAAAGTCCTGCG	1.06876	LEY_iGCA
HSP90B1	iNOA1_AGACAAAAGTCCTGCG	-0.601434	LEY_iGCA
HNRNPU	iNOA1_AGACAAAAGTCCTGCG	0.836128	LEY_iGCA
FTL	iNOA1_AGACAAAAGTCCTGCG	-0.165986	LEY_iGCA
DHCR24	iNOA1_AGACAAAAGTCCTGCG	0.738192	LEY_iGCA
CYP51A1	iNOA1_AGACAAAAGTCCTGCG	0.20682	LEY_iGCA
CRTAP	iNOA1_AGACAAAAGTCCTGCG	0.889239	LEY_iGCA
COLEC12	iNOA1_AGACAAAAGTCCTGCG	1.5	LEY_iGCA
COL6A3	iNOA1_AGACAAAAGTCCTGCG	1.5	LEY_iGCA
COL6A2	iNOA1_AGACAAAAGTCCTGCG	0.592861	LEY_iGCA
COL6A1	iNOA1_AGACAAAAGTCCTGCG	0.2123	LEY_iGCA
COL3A1	iNOA1_AGACAAAAGTCCTGCG	0.730527	LEY_iGCA
COL27A1	iNOA1_AGACAAAAGTCCTGCG	-0.477922	LEY_iGCA
COL1A2	iNOA1_AGACAAAAGTCCTGCG	0.578191	LEY_iGCA
COL1A1	iNOA1_AGACAAAAGTCCTGCG	0.459024	LEY_iGCA
COL18A1	iNOA1_AGACAAAAGTCCTGCG	1.17897	LEY_iGCA
COL14A1	iNOA1_AGACAAAAGTCCTGCG	-0.603247	LEY_iGCA
COL12A1	iNOA1_AGACAAAAGTCCTGCG	-0.585686	LEY_iGCA
ANXA1	iNOA1_AGACAAAAGTCCTGCG	-0.210881	LEY_iGCA
ZFP36L2	iNOA1_AGACTCACAAACAGGC	0.66326	LEY_iGCA
ZFP36L1	iNOA1_AGACTCACAAACAGGC	1.05314	LEY_iGCA
ZFP36	iNOA1_AGACTCACAAACAGGC	0.919906	LEY_iGCA
SQLE	iNOA1_AGACTCACAAACAGGC	-0.606028	LEY_iGCA
SCARA5	iNOA1_AGACTCACAAACAGGC	0.373151	LEY_iGCA
PNRC2	iNOA1_AGACTCACAAACAGGC	0.767555	LEY_iGCA
PNRC1	iNOA1_AGACTCACAAACAGGC	-0.0482824	LEY_iGCA
PCOLCE	iNOA1_AGACTCACAAACAGGC	-0.342193	LEY_iGCA
MSMO1	iNOA1_AGACTCACAAACAGGC	-0.672157	LEY_iGCA
IDI1	iNOA1_AGACTCACAAACAGGC	-0.768317	LEY_iGCA
HSP90B1	iNOA1_AGACTCACAAACAGGC	0.807438	LEY_iGCA
HNRNPU	iNOA1_AGACTCACAAACAGGC	-0.747492	LEY_iGCA
FTL	iNOA1_AGACTCACAAACAGGC	-0.334312	LEY_iGCA
DHCR24	iNOA1_AGACTCACAAACAGGC	1.47967	LEY_iGCA
CYP51A1	iNOA1_AGACTCACAAACAGGC	-0.66233	LEY_iGCA
CRTAP	iNOA1_AGACTCACAAACAGGC	0.276199	LEY_iGCA
COLEC12	iNOA1_AGACTCACAAACAGGC	1.4516	LEY_iGCA
COL6A3	iNOA1_AGACTCACAAACAGGC	1.28168	LEY_iGCA
COL6A2	iNOA1_AGACTCACAAACAGGC	1.27477	LEY_iGCA
COL6A1	iNOA1_AGACTCACAAACAGGC	0.146795	LEY_iGCA
COL3A1	iNOA1_AGACTCACAAACAGGC	1.36769	LEY_iGCA
COL27A1	iNOA1_AGACTCACAAACAGGC	1.5	LEY_iGCA
COL1A2	iNOA1_AGACTCACAAACAGGC	1.38603	LEY_iGCA
COL1A1	iNOA1_AGACTCACAAACAGGC	1.5	LEY_iGCA
COL18A1	iNOA1_AGACTCACAAACAGGC	1.5	LEY_iGCA
COL14A1	iNOA1_AGACTCACAAACAGGC	0.751362	LEY_iGCA
COL12A1	iNOA1_AGACTCACAAACAGGC	1.5	LEY_iGCA
ANXA1	iNOA1_AGACTCACAAACAGGC	1.5	LEY_iGCA
ZFP36L2	iNOA1_AGAGAATGTTCTCCCA	-0.11156	LEY_iGCA
ZFP36L1	iNOA1_AGAGAATGTTCTCCCA	0.115809	LEY_iGCA
ZFP36	iNOA1_AGAGAATGTTCTCCCA	0.545646	LEY_iGCA
SQLE	iNOA1_AGAGAATGTTCTCCCA	1.5	LEY_iGCA
SCARA5	iNOA1_AGAGAATGTTCTCCCA	1.17252	LEY_iGCA
PNRC2	iNOA1_AGAGAATGTTCTCCCA	0.13627	LEY_iGCA
PNRC1	iNOA1_AGAGAATGTTCTCCCA	-0.0713329	LEY_iGCA
PCOLCE	iNOA1_AGAGAATGTTCTCCCA	0.660355	LEY_iGCA
MSMO1	iNOA1_AGAGAATGTTCTCCCA	1.5	LEY_iGCA
IDI1	iNOA1_AGAGAATGTTCTCCCA	1.5	LEY_iGCA
HSP90B1	iNOA1_AGAGAATGTTCTCCCA	0.0433373	LEY_iGCA
HNRNPU	iNOA1_AGAGAATGTTCTCCCA	0.312302	LEY_iGCA
FTL	iNOA1_AGAGAATGTTCTCCCA	-1.72199	LEY_iGCA
DHCR24	iNOA1_AGAGAATGTTCTCCCA	1.45257	LEY_iGCA
CYP51A1	iNOA1_AGAGAATGTTCTCCCA	1.13665	LEY_iGCA
CRTAP	iNOA1_AGAGAATGTTCTCCCA	0.550432	LEY_iGCA
COLEC12	iNOA1_AGAGAATGTTCTCCCA	1.5	LEY_iGCA
COL6A3	iNOA1_AGAGAATGTTCTCCCA	0.315997	LEY_iGCA
COL6A2	iNOA1_AGAGAATGTTCTCCCA	0.414841	LEY_iGCA
COL6A1	iNOA1_AGAGAATGTTCTCCCA	0.519667	LEY_iGCA
COL3A1	iNOA1_AGAGAATGTTCTCCCA	0.964067	LEY_iGCA
COL27A1	iNOA1_AGAGAATGTTCTCCCA	-0.477922	LEY_iGCA
COL1A2	iNOA1_AGAGAATGTTCTCCCA	0.900676	LEY_iGCA
COL1A1	iNOA1_AGAGAATGTTCTCCCA	1.27167	LEY_iGCA
COL18A1	iNOA1_AGAGAATGTTCTCCCA	0.149559	LEY_iGCA
COL14A1	iNOA1_AGAGAATGTTCTCCCA	0.189509	LEY_iGCA
COL12A1	iNOA1_AGAGAATGTTCTCCCA	1.5	LEY_iGCA
ANXA1	iNOA1_AGAGAATGTTCTCCCA	0.722423	LEY_iGCA
ZFP36L2	iNOA1_AGAGCCCCACGCGCAT	0.337111	LEY_iGCA
ZFP36L1	iNOA1_AGAGCCCCACGCGCAT	1.5	LEY_iGCA
ZFP36	iNOA1_AGAGCCCCACGCGCAT	1.08195	LEY_iGCA
SQLE	iNOA1_AGAGCCCCACGCGCAT	0.699289	LEY_iGCA
SCARA5	iNOA1_AGAGCCCCACGCGCAT	1.5	LEY_iGCA
PNRC2	iNOA1_AGAGCCCCACGCGCAT	-0.75445	LEY_iGCA
PNRC1	iNOA1_AGAGCCCCACGCGCAT	1.49413	LEY_iGCA
PCOLCE	iNOA1_AGAGCCCCACGCGCAT	0.314773	LEY_iGCA
MSMO1	iNOA1_AGAGCCCCACGCGCAT	-0.672157	LEY_iGCA
IDI1	iNOA1_AGAGCCCCACGCGCAT	-0.768317	LEY_iGCA
HSP90B1	iNOA1_AGAGCCCCACGCGCAT	0.864168	LEY_iGCA
HNRNPU	iNOA1_AGAGCCCCACGCGCAT	1.49074	LEY_iGCA
FTL	iNOA1_AGAGCCCCACGCGCAT	1.07623	LEY_iGCA
DHCR24	iNOA1_AGAGCCCCACGCGCAT	-0.492674	LEY_iGCA
CYP51A1	iNOA1_AGAGCCCCACGCGCAT	0.509443	LEY_iGCA
CRTAP	iNOA1_AGAGCCCCACGCGCAT	-0.278907	LEY_iGCA
COLEC12	iNOA1_AGAGCCCCACGCGCAT	0.297617	LEY_iGCA
COL6A3	iNOA1_AGAGCCCCACGCGCAT	0.111168	LEY_iGCA
COL6A2	iNOA1_AGAGCCCCACGCGCAT	0.338986	LEY_iGCA
COL6A1	iNOA1_AGAGCCCCACGCGCAT	-0.260352	LEY_iGCA
COL3A1	iNOA1_AGAGCCCCACGCGCAT	0.194129	LEY_iGCA
COL27A1	iNOA1_AGAGCCCCACGCGCAT	1.27918	LEY_iGCA
COL1A2	iNOA1_AGAGCCCCACGCGCAT	0.458392	LEY_iGCA
COL1A1	iNOA1_AGAGCCCCACGCGCAT	0.63468	LEY_iGCA
COL18A1	iNOA1_AGAGCCCCACGCGCAT	0.592234	LEY_iGCA
COL14A1	iNOA1_AGAGCCCCACGCGCAT	-0.603247	LEY_iGCA
COL12A1	iNOA1_AGAGCCCCACGCGCAT	0.612474	LEY_iGCA
ANXA1	iNOA1_AGAGCCCCACGCGCAT	1.18356	LEY_iGCA
ZFP36L2	iNOA1_AGATAGATCACTGGGC	-0.147737	LEY_iGCA
ZFP36L1	iNOA1_AGATAGATCACTGGGC	1.5	LEY_iGCA
ZFP36	iNOA1_AGATAGATCACTGGGC	1.43001	LEY_iGCA
SQLE	iNOA1_AGATAGATCACTGGGC	1.34767	LEY_iGCA
SCARA5	iNOA1_AGATAGATCACTGGGC	-0.699143	LEY_iGCA
PNRC2	iNOA1_AGATAGATCACTGGGC	1.16217	LEY_iGCA
PNRC1	iNOA1_AGATAGATCACTGGGC	0.178539	LEY_iGCA
PCOLCE	iNOA1_AGATAGATCACTGGGC	1.5	LEY_iGCA
MSMO1	iNOA1_AGATAGATCACTGGGC	-0.672157	LEY_iGCA
IDI1	iNOA1_AGATAGATCACTGGGC	-0.768317	LEY_iGCA
HSP90B1	iNOA1_AGATAGATCACTGGGC	0.73422	LEY_iGCA
HNRNPU	iNOA1_AGATAGATCACTGGGC	-0.00117604	LEY_iGCA
FTL	iNOA1_AGATAGATCACTGGGC	-2	LEY_iGCA
DHCR24	iNOA1_AGATAGATCACTGGGC	-0.492674	LEY_iGCA
CYP51A1	iNOA1_AGATAGATCACTGGGC	-0.66233	LEY_iGCA
CRTAP	iNOA1_AGATAGATCACTGGGC	0.961519	LEY_iGCA
COLEC12	iNOA1_AGATAGATCACTGGGC	1.5	LEY_iGCA
COL6A3	iNOA1_AGATAGATCACTGGGC	1.5	LEY_iGCA
COL6A2	iNOA1_AGATAGATCACTGGGC	-0.421364	LEY_iGCA
COL6A1	iNOA1_AGATAGATCACTGGGC	0.94575	LEY_iGCA
COL3A1	iNOA1_AGATAGATCACTGGGC	1.23846	LEY_iGCA
COL27A1	iNOA1_AGATAGATCACTGGGC	-0.477922	LEY_iGCA
COL1A2	iNOA1_AGATAGATCACTGGGC	0.623645	LEY_iGCA
COL1A1	iNOA1_AGATAGATCACTGGGC	-0.743524	LEY_iGCA
COL18A1	iNOA1_AGATAGATCACTGGGC	-1.06347	LEY_iGCA
COL14A1	iNOA1_AGATAGATCACTGGGC	-0.603247	LEY_iGCA
COL12A1	iNOA1_AGATAGATCACTGGGC	1.20763	LEY_iGCA
ANXA1	iNOA1_AGATAGATCACTGGGC	-0.847857	LEY_iGCA
ZFP36L2	iNOA1_AGATCGTGTAGATTAG	-1.85905	LEY_iGCA
ZFP36L1	iNOA1_AGATCGTGTAGATTAG	1.13027	LEY_iGCA
ZFP36	iNOA1_AGATCGTGTAGATTAG	0.375596	LEY_iGCA
SQLE	iNOA1_AGATCGTGTAGATTAG	-0.606028	LEY_iGCA
SCARA5	iNOA1_AGATCGTGTAGATTAG	1.5	LEY_iGCA
PNRC2	iNOA1_AGATCGTGTAGATTAG	-0.75445	LEY_iGCA
PNRC1	iNOA1_AGATCGTGTAGATTAG	-2	LEY_iGCA
PCOLCE	iNOA1_AGATCGTGTAGATTAG	-1.2701	LEY_iGCA
MSMO1	iNOA1_AGATCGTGTAGATTAG	-0.672157	LEY_iGCA
IDI1	iNOA1_AGATCGTGTAGATTAG	-0.768317	LEY_iGCA
HSP90B1	iNOA1_AGATCGTGTAGATTAG	-2	LEY_iGCA
HNRNPU	iNOA1_AGATCGTGTAGATTAG	-1.41518	LEY_iGCA
FTL	iNOA1_AGATCGTGTAGATTAG	-0.684614	LEY_iGCA
DHCR24	iNOA1_AGATCGTGTAGATTAG	-0.492674	LEY_iGCA
CYP51A1	iNOA1_AGATCGTGTAGATTAG	-0.66233	LEY_iGCA
CRTAP	iNOA1_AGATCGTGTAGATTAG	1.5	LEY_iGCA
COLEC12	iNOA1_AGATCGTGTAGATTAG	-0.754113	LEY_iGCA
COL6A3	iNOA1_AGATCGTGTAGATTAG	-1.51005	LEY_iGCA
COL6A2	iNOA1_AGATCGTGTAGATTAG	1.34543	LEY_iGCA
COL6A1	iNOA1_AGATCGTGTAGATTAG	-2	LEY_iGCA
COL3A1	iNOA1_AGATCGTGTAGATTAG	-1.33818	LEY_iGCA
COL27A1	iNOA1_AGATCGTGTAGATTAG	-0.477922	LEY_iGCA
COL1A2	iNOA1_AGATCGTGTAGATTAG	0.483376	LEY_iGCA
COL1A1	iNOA1_AGATCGTGTAGATTAG	-1.91699	LEY_iGCA
COL18A1	iNOA1_AGATCGTGTAGATTAG	-1.06347	LEY_iGCA
COL14A1	iNOA1_AGATCGTGTAGATTAG	1.5	LEY_iGCA
COL12A1	iNOA1_AGATCGTGTAGATTAG	-0.585686	LEY_iGCA
ANXA1	iNOA1_AGATCGTGTAGATTAG	1.5	LEY_iGCA
ZFP36L2	iNOA1_AGCTACATCTGTCCCA	0.668393	LEY_iGCA
ZFP36L1	iNOA1_AGCTACATCTGTCCCA	1.5	LEY_iGCA
ZFP36	iNOA1_AGCTACATCTGTCCCA	1.40949	LEY_iGCA
SQLE	iNOA1_AGCTACATCTGTCCCA	-0.606028	LEY_iGCA
SCARA5	iNOA1_AGCTACATCTGTCCCA	1.5	LEY_iGCA
PNRC2	iNOA1_AGCTACATCTGTCCCA	0.992213	LEY_iGCA
PNRC1	iNOA1_AGCTACATCTGTCCCA	0.248604	LEY_iGCA
PCOLCE	iNOA1_AGCTACATCTGTCCCA	0.829678	LEY_iGCA
MSMO1	iNOA1_AGCTACATCTGTCCCA	1.5	LEY_iGCA
IDI1	iNOA1_AGCTACATCTGTCCCA	-0.768317	LEY_iGCA
HSP90B1	iNOA1_AGCTACATCTGTCCCA	0.561552	LEY_iGCA
HNRNPU	iNOA1_AGCTACATCTGTCCCA	-0.443213	LEY_iGCA
FTL	iNOA1_AGCTACATCTGTCCCA	1.43846	LEY_iGCA
DHCR24	iNOA1_AGCTACATCTGTCCCA	1.2146	LEY_iGCA
CYP51A1	iNOA1_AGCTACATCTGTCCCA	0.0397809	LEY_iGCA
CRTAP	iNOA1_AGCTACATCTGTCCCA	0.360571	LEY_iGCA
COLEC12	iNOA1_AGCTACATCTGTCCCA	0.680452	LEY_iGCA
COL6A3	iNOA1_AGCTACATCTGTCCCA	0.825215	LEY_iGCA
COL6A2	iNOA1_AGCTACATCTGTCCCA	0.451486	LEY_iGCA
COL6A1	iNOA1_AGCTACATCTGTCCCA	0.420745	LEY_iGCA
COL3A1	iNOA1_AGCTACATCTGTCCCA	-0.561621	LEY_iGCA
COL27A1	iNOA1_AGCTACATCTGTCCCA	0.574907	LEY_iGCA
COL1A2	iNOA1_AGCTACATCTGTCCCA	0.995687	LEY_iGCA
COL1A1	iNOA1_AGCTACATCTGTCCCA	0.915866	LEY_iGCA
COL18A1	iNOA1_AGCTACATCTGTCCCA	0.00116271	LEY_iGCA
COL14A1	iNOA1_AGCTACATCTGTCCCA	0.569309	LEY_iGCA
COL12A1	iNOA1_AGCTACATCTGTCCCA	0.132236	LEY_iGCA
ANXA1	iNOA1_AGCTACATCTGTCCCA	0.559535	LEY_iGCA
ZFP36L2	iNOA1_AGGACGATCCCGTTGT	0.176331	LEY_iGCA
ZFP36L1	iNOA1_AGGACGATCCCGTTGT	1.27773	LEY_iGCA
ZFP36	iNOA1_AGGACGATCCCGTTGT	1.5	LEY_iGCA
SQLE	iNOA1_AGGACGATCCCGTTGT	-0.606028	LEY_iGCA
SCARA5	iNOA1_AGGACGATCCCGTTGT	1.4546	LEY_iGCA
PNRC2	iNOA1_AGGACGATCCCGTTGT	1.5	LEY_iGCA
PNRC1	iNOA1_AGGACGATCCCGTTGT	0.329523	LEY_iGCA
PCOLCE	iNOA1_AGGACGATCCCGTTGT	-0.479024	LEY_iGCA
MSMO1	iNOA1_AGGACGATCCCGTTGT	0.551737	LEY_iGCA
IDI1	iNOA1_AGGACGATCCCGTTGT	-0.768317	LEY_iGCA
HSP90B1	iNOA1_AGGACGATCCCGTTGT	-0.866703	LEY_iGCA
HNRNPU	iNOA1_AGGACGATCCCGTTGT	-1.41518	LEY_iGCA
FTL	iNOA1_AGGACGATCCCGTTGT	-0.459718	LEY_iGCA
DHCR24	iNOA1_AGGACGATCCCGTTGT	-0.492674	LEY_iGCA
CYP51A1	iNOA1_AGGACGATCCCGTTGT	-0.66233	LEY_iGCA
CRTAP	iNOA1_AGGACGATCCCGTTGT	0.772507	LEY_iGCA
COLEC12	iNOA1_AGGACGATCCCGTTGT	0.311602	LEY_iGCA
COL6A3	iNOA1_AGGACGATCCCGTTGT	0.965486	LEY_iGCA
COL6A2	iNOA1_AGGACGATCCCGTTGT	0.36204	LEY_iGCA
COL6A1	iNOA1_AGGACGATCCCGTTGT	-0.619603	LEY_iGCA
COL3A1	iNOA1_AGGACGATCCCGTTGT	-0.116936	LEY_iGCA
COL27A1	iNOA1_AGGACGATCCCGTTGT	-0.477922	LEY_iGCA
COL1A2	iNOA1_AGGACGATCCCGTTGT	0.208024	LEY_iGCA
COL1A1	iNOA1_AGGACGATCCCGTTGT	0.779449	LEY_iGCA
COL18A1	iNOA1_AGGACGATCCCGTTGT	-1.06347	LEY_iGCA
COL14A1	iNOA1_AGGACGATCCCGTTGT	-0.603247	LEY_iGCA
COL12A1	iNOA1_AGGACGATCCCGTTGT	0.628407	LEY_iGCA
ANXA1	iNOA1_AGGACGATCCCGTTGT	1.20224	LEY_iGCA
ZFP36L2	iNOA1_AGGATCTCAATCCAGT	0.242031	LEY_iGCA
ZFP36L1	iNOA1_AGGATCTCAATCCAGT	1.21606	LEY_iGCA
ZFP36	iNOA1_AGGATCTCAATCCAGT	1.40242	LEY_iGCA
SQLE	iNOA1_AGGATCTCAATCCAGT	-0.606028	LEY_iGCA
SCARA5	iNOA1_AGGATCTCAATCCAGT	0.659282	LEY_iGCA
PNRC2	iNOA1_AGGATCTCAATCCAGT	-0.75445	LEY_iGCA
PNRC1	iNOA1_AGGATCTCAATCCAGT	-0.984886	LEY_iGCA
PCOLCE	iNOA1_AGGATCTCAATCCAGT	-0.543416	LEY_iGCA
MSMO1	iNOA1_AGGATCTCAATCCAGT	-0.672157	LEY_iGCA
IDI1	iNOA1_AGGATCTCAATCCAGT	-0.768317	LEY_iGCA
HSP90B1	iNOA1_AGGATCTCAATCCAGT	-0.594932	LEY_iGCA
HNRNPU	iNOA1_AGGATCTCAATCCAGT	-0.535807	LEY_iGCA
FTL	iNOA1_AGGATCTCAATCCAGT	0.120309	LEY_iGCA
DHCR24	iNOA1_AGGATCTCAATCCAGT	1.05195	LEY_iGCA
CYP51A1	iNOA1_AGGATCTCAATCCAGT	0.428376	LEY_iGCA
CRTAP	iNOA1_AGGATCTCAATCCAGT	1.47202	LEY_iGCA
COLEC12	iNOA1_AGGATCTCAATCCAGT	0.224854	LEY_iGCA
COL6A3	iNOA1_AGGATCTCAATCCAGT	1.42748	LEY_iGCA
COL6A2	iNOA1_AGGATCTCAATCCAGT	0.552483	LEY_iGCA
COL6A1	iNOA1_AGGATCTCAATCCAGT	0.694114	LEY_iGCA
COL3A1	iNOA1_AGGATCTCAATCCAGT	-1.33818	LEY_iGCA
COL27A1	iNOA1_AGGATCTCAATCCAGT	-0.477922	LEY_iGCA
COL1A2	iNOA1_AGGATCTCAATCCAGT	-0.0230855	LEY_iGCA
COL1A1	iNOA1_AGGATCTCAATCCAGT	-0.73647	LEY_iGCA
COL18A1	iNOA1_AGGATCTCAATCCAGT	-0.100259	LEY_iGCA
COL14A1	iNOA1_AGGATCTCAATCCAGT	0.457606	LEY_iGCA
COL12A1	iNOA1_AGGATCTCAATCCAGT	-0.585686	LEY_iGCA
ANXA1	iNOA1_AGGATCTCAATCCAGT	1.31621	LEY_iGCA
ZFP36L2	iNOA1_AGGATCTGTGTTGACT	1.5	LEY_iGCA
ZFP36L1	iNOA1_AGGATCTGTGTTGACT	0.0119465	LEY_iGCA
ZFP36	iNOA1_AGGATCTGTGTTGACT	1.5	LEY_iGCA
SQLE	iNOA1_AGGATCTGTGTTGACT	0.101336	LEY_iGCA
SCARA5	iNOA1_AGGATCTGTGTTGACT	-0.699143	LEY_iGCA
PNRC2	iNOA1_AGGATCTGTGTTGACT	1.19235	LEY_iGCA
PNRC1	iNOA1_AGGATCTGTGTTGACT	-0.411533	LEY_iGCA
PCOLCE	iNOA1_AGGATCTGTGTTGACT	1.30907	LEY_iGCA
MSMO1	iNOA1_AGGATCTGTGTTGACT	0.847343	LEY_iGCA
IDI1	iNOA1_AGGATCTGTGTTGACT	0.961619	LEY_iGCA
HSP90B1	iNOA1_AGGATCTGTGTTGACT	0.418375	LEY_iGCA
HNRNPU	iNOA1_AGGATCTGTGTTGACT	-1.41518	LEY_iGCA
FTL	iNOA1_AGGATCTGTGTTGACT	-0.266046	LEY_iGCA
DHCR24	iNOA1_AGGATCTGTGTTGACT	-0.492674	LEY_iGCA
CYP51A1	iNOA1_AGGATCTGTGTTGACT	-0.0273349	LEY_iGCA
CRTAP	iNOA1_AGGATCTGTGTTGACT	-0.337529	LEY_iGCA
COLEC12	iNOA1_AGGATCTGTGTTGACT	0.236022	LEY_iGCA
COL6A3	iNOA1_AGGATCTGTGTTGACT	0.301342	LEY_iGCA
COL6A2	iNOA1_AGGATCTGTGTTGACT	-0.29692	LEY_iGCA
COL6A1	iNOA1_AGGATCTGTGTTGACT	-0.933362	LEY_iGCA
COL3A1	iNOA1_AGGATCTGTGTTGACT	-0.0216887	LEY_iGCA
COL27A1	iNOA1_AGGATCTGTGTTGACT	-0.477922	LEY_iGCA
COL1A2	iNOA1_AGGATCTGTGTTGACT	0.90878	LEY_iGCA
COL1A1	iNOA1_AGGATCTGTGTTGACT	1.02824	LEY_iGCA
COL18A1	iNOA1_AGGATCTGTGTTGACT	0.509736	LEY_iGCA
COL14A1	iNOA1_AGGATCTGTGTTGACT	0.469707	LEY_iGCA
COL12A1	iNOA1_AGGATCTGTGTTGACT	1.5	LEY_iGCA
ANXA1	iNOA1_AGGATCTGTGTTGACT	1.43473	LEY_iGCA
ZFP36L2	iNOA1_AGGCTGCTCTTCCCAG	-0.352967	LEY_iGCA
ZFP36L1	iNOA1_AGGCTGCTCTTCCCAG	1.1232	LEY_iGCA
ZFP36	iNOA1_AGGCTGCTCTTCCCAG	1.5	LEY_iGCA
SQLE	iNOA1_AGGCTGCTCTTCCCAG	-0.606028	LEY_iGCA
SCARA5	iNOA1_AGGCTGCTCTTCCCAG	-0.699143	LEY_iGCA
PNRC2	iNOA1_AGGCTGCTCTTCCCAG	-0.75445	LEY_iGCA
PNRC1	iNOA1_AGGCTGCTCTTCCCAG	0.242502	LEY_iGCA
PCOLCE	iNOA1_AGGCTGCTCTTCCCAG	0.787055	LEY_iGCA
MSMO1	iNOA1_AGGCTGCTCTTCCCAG	-0.672157	LEY_iGCA
IDI1	iNOA1_AGGCTGCTCTTCCCAG	0.109754	LEY_iGCA
HSP90B1	iNOA1_AGGCTGCTCTTCCCAG	-0.824863	LEY_iGCA
HNRNPU	iNOA1_AGGCTGCTCTTCCCAG	-1.41518	LEY_iGCA
FTL	iNOA1_AGGCTGCTCTTCCCAG	-0.739263	LEY_iGCA
DHCR24	iNOA1_AGGCTGCTCTTCCCAG	-0.492674	LEY_iGCA
CYP51A1	iNOA1_AGGCTGCTCTTCCCAG	1.28855	LEY_iGCA
CRTAP	iNOA1_AGGCTGCTCTTCCCAG	0.00383156	LEY_iGCA
COLEC12	iNOA1_AGGCTGCTCTTCCCAG	0.594696	LEY_iGCA
COL6A3	iNOA1_AGGCTGCTCTTCCCAG	-0.893805	LEY_iGCA
COL6A2	iNOA1_AGGCTGCTCTTCCCAG	1.09232	LEY_iGCA
COL6A1	iNOA1_AGGCTGCTCTTCCCAG	0.267	LEY_iGCA
COL3A1	iNOA1_AGGCTGCTCTTCCCAG	-0.75573	LEY_iGCA
COL27A1	iNOA1_AGGCTGCTCTTCCCAG	1.5	LEY_iGCA
COL1A2	iNOA1_AGGCTGCTCTTCCCAG	0.584647	LEY_iGCA
COL1A1	iNOA1_AGGCTGCTCTTCCCAG	0.611017	LEY_iGCA
COL18A1	iNOA1_AGGCTGCTCTTCCCAG	-1.06347	LEY_iGCA
COL14A1	iNOA1_AGGCTGCTCTTCCCAG	0.858383	LEY_iGCA
COL12A1	iNOA1_AGGCTGCTCTTCCCAG	0.338889	LEY_iGCA
ANXA1	iNOA1_AGGCTGCTCTTCCCAG	1.5	LEY_iGCA
ZFP36L2	iNOA1_AGGGCCTTCGGCAGTC	1.08397	LEY_iGCA
ZFP36L1	iNOA1_AGGGCCTTCGGCAGTC	1.26527	LEY_iGCA
ZFP36	iNOA1_AGGGCCTTCGGCAGTC	0.975267	LEY_iGCA
SQLE	iNOA1_AGGGCCTTCGGCAGTC	-0.606028	LEY_iGCA
SCARA5	iNOA1_AGGGCCTTCGGCAGTC	-0.699143	LEY_iGCA
PNRC2	iNOA1_AGGGCCTTCGGCAGTC	-0.75445	LEY_iGCA
PNRC1	iNOA1_AGGGCCTTCGGCAGTC	0.023881	LEY_iGCA
PCOLCE	iNOA1_AGGGCCTTCGGCAGTC	0.739038	LEY_iGCA
MSMO1	iNOA1_AGGGCCTTCGGCAGTC	0.488876	LEY_iGCA
IDI1	iNOA1_AGGGCCTTCGGCAGTC	-0.768317	LEY_iGCA
HSP90B1	iNOA1_AGGGCCTTCGGCAGTC	-1.45219	LEY_iGCA
HNRNPU	iNOA1_AGGGCCTTCGGCAGTC	-0.507052	LEY_iGCA
FTL	iNOA1_AGGGCCTTCGGCAGTC	-1.15384	LEY_iGCA
DHCR24	iNOA1_AGGGCCTTCGGCAGTC	1.10246	LEY_iGCA
CYP51A1	iNOA1_AGGGCCTTCGGCAGTC	0.464041	LEY_iGCA
CRTAP	iNOA1_AGGGCCTTCGGCAGTC	-1.27987	LEY_iGCA
COLEC12	iNOA1_AGGGCCTTCGGCAGTC	0.256865	LEY_iGCA
COL6A3	iNOA1_AGGGCCTTCGGCAGTC	0.327858	LEY_iGCA
COL6A2	iNOA1_AGGGCCTTCGGCAGTC	1.03743	LEY_iGCA
COL6A1	iNOA1_AGGGCCTTCGGCAGTC	1.00852	LEY_iGCA
COL3A1	iNOA1_AGGGCCTTCGGCAGTC	0.149027	LEY_iGCA
COL27A1	iNOA1_AGGGCCTTCGGCAGTC	1.21109	LEY_iGCA
COL1A2	iNOA1_AGGGCCTTCGGCAGTC	1.06377	LEY_iGCA
COL1A1	iNOA1_AGGGCCTTCGGCAGTC	0.100717	LEY_iGCA
COL18A1	iNOA1_AGGGCCTTCGGCAGTC	-0.068763	LEY_iGCA
COL14A1	iNOA1_AGGGCCTTCGGCAGTC	-0.603247	LEY_iGCA
COL12A1	iNOA1_AGGGCCTTCGGCAGTC	0.56605	LEY_iGCA
ANXA1	iNOA1_AGGGCCTTCGGCAGTC	1.5	LEY_iGCA
ZFP36L2	iNOA1_AGGGCTCCACAGGATG	0.633283	LEY_iGCA
ZFP36L1	iNOA1_AGGGCTCCACAGGATG	0.492099	LEY_iGCA
ZFP36	iNOA1_AGGGCTCCACAGGATG	1.5	LEY_iGCA
SQLE	iNOA1_AGGGCTCCACAGGATG	0.354826	LEY_iGCA
SCARA5	iNOA1_AGGGCTCCACAGGATG	1.5	LEY_iGCA
PNRC2	iNOA1_AGGGCTCCACAGGATG	0.822223	LEY_iGCA
PNRC1	iNOA1_AGGGCTCCACAGGATG	-0.891211	LEY_iGCA
PCOLCE	iNOA1_AGGGCTCCACAGGATG	0.412995	LEY_iGCA
MSMO1	iNOA1_AGGGCTCCACAGGATG	1.5	LEY_iGCA
IDI1	iNOA1_AGGGCTCCACAGGATG	1.05787	LEY_iGCA
HSP90B1	iNOA1_AGGGCTCCACAGGATG	0.950007	LEY_iGCA
HNRNPU	iNOA1_AGGGCTCCACAGGATG	-0.719753	LEY_iGCA
FTL	iNOA1_AGGGCTCCACAGGATG	-0.0640675	LEY_iGCA
DHCR24	iNOA1_AGGGCTCCACAGGATG	-0.492674	LEY_iGCA
CYP51A1	iNOA1_AGGGCTCCACAGGATG	1.5	LEY_iGCA
CRTAP	iNOA1_AGGGCTCCACAGGATG	-0.0474276	LEY_iGCA
COLEC12	iNOA1_AGGGCTCCACAGGATG	1.5	LEY_iGCA
COL6A3	iNOA1_AGGGCTCCACAGGATG	1.00102	LEY_iGCA
COL6A2	iNOA1_AGGGCTCCACAGGATG	1.30073	LEY_iGCA
COL6A1	iNOA1_AGGGCTCCACAGGATG	0.907457	LEY_iGCA
COL3A1	iNOA1_AGGGCTCCACAGGATG	1.5	LEY_iGCA
COL27A1	iNOA1_AGGGCTCCACAGGATG	0.815492	LEY_iGCA
COL1A2	iNOA1_AGGGCTCCACAGGATG	1.5	LEY_iGCA
COL1A1	iNOA1_AGGGCTCCACAGGATG	1.5	LEY_iGCA
COL18A1	iNOA1_AGGGCTCCACAGGATG	0.907856	LEY_iGCA
COL14A1	iNOA1_AGGGCTCCACAGGATG	0.800019	LEY_iGCA
COL12A1	iNOA1_AGGGCTCCACAGGATG	1.33722	LEY_iGCA
ANXA1	iNOA1_AGGGCTCCACAGGATG	1.5	LEY_iGCA
ZFP36L2	iNOA1_AGGGTCCCATATCGGT	0.759018	LEY_iGCA
ZFP36L1	iNOA1_AGGGTCCCATATCGGT	1.31641	LEY_iGCA
ZFP36	iNOA1_AGGGTCCCATATCGGT	1.09339	LEY_iGCA
SQLE	iNOA1_AGGGTCCCATATCGGT	0.329816	LEY_iGCA
SCARA5	iNOA1_AGGGTCCCATATCGGT	-0.699143	LEY_iGCA
PNRC2	iNOA1_AGGGTCCCATATCGGT	0.16363	LEY_iGCA
PNRC1	iNOA1_AGGGTCCCATATCGGT	-0.027394	LEY_iGCA
PCOLCE	iNOA1_AGGGTCCCATATCGGT	-0.710381	LEY_iGCA
MSMO1	iNOA1_AGGGTCCCATATCGGT	1.5	LEY_iGCA
IDI1	iNOA1_AGGGTCCCATATCGGT	0.0474943	LEY_iGCA
HSP90B1	iNOA1_AGGGTCCCATATCGGT	-0.642821	LEY_iGCA
HNRNPU	iNOA1_AGGGTCCCATATCGGT	0.585509	LEY_iGCA
FTL	iNOA1_AGGGTCCCATATCGGT	-1.13555	LEY_iGCA
DHCR24	iNOA1_AGGGTCCCATATCGGT	0.697053	LEY_iGCA
CYP51A1	iNOA1_AGGGTCCCATATCGGT	0.177771	LEY_iGCA
CRTAP	iNOA1_AGGGTCCCATATCGGT	0.293772	LEY_iGCA
COLEC12	iNOA1_AGGGTCCCATATCGGT	-7.76951e-05	LEY_iGCA
COL6A3	iNOA1_AGGGTCCCATATCGGT	-0.9375	LEY_iGCA
COL6A2	iNOA1_AGGGTCCCATATCGGT	0.463464	LEY_iGCA
COL6A1	iNOA1_AGGGTCCCATATCGGT	0.67251	LEY_iGCA
COL3A1	iNOA1_AGGGTCCCATATCGGT	-0.429823	LEY_iGCA
COL27A1	iNOA1_AGGGTCCCATATCGGT	-0.477922	LEY_iGCA
COL1A2	iNOA1_AGGGTCCCATATCGGT	0.0516788	LEY_iGCA
COL1A1	iNOA1_AGGGTCCCATATCGGT	-0.684405	LEY_iGCA
COL18A1	iNOA1_AGGGTCCCATATCGGT	-0.321571	LEY_iGCA
COL14A1	iNOA1_AGGGTCCCATATCGGT	-0.603247	LEY_iGCA
COL12A1	iNOA1_AGGGTCCCATATCGGT	0.273333	LEY_iGCA
ANXA1	iNOA1_AGGGTCCCATATCGGT	-0.847857	LEY_iGCA
ZFP36L2	iNOA1_AGGGTCCGTGCAGATG	-0.757639	LEY_iGCA
ZFP36L1	iNOA1_AGGGTCCGTGCAGATG	1.16058	LEY_iGCA
ZFP36	iNOA1_AGGGTCCGTGCAGATG	1.5	LEY_iGCA
SQLE	iNOA1_AGGGTCCGTGCAGATG	-0.606028	LEY_iGCA
SCARA5	iNOA1_AGGGTCCGTGCAGATG	-0.699143	LEY_iGCA
PNRC2	iNOA1_AGGGTCCGTGCAGATG	-0.75445	LEY_iGCA
PNRC1	iNOA1_AGGGTCCGTGCAGATG	-0.356845	LEY_iGCA
PCOLCE	iNOA1_AGGGTCCGTGCAGATG	0.424412	LEY_iGCA
MSMO1	iNOA1_AGGGTCCGTGCAGATG	-0.672157	LEY_iGCA
IDI1	iNOA1_AGGGTCCGTGCAGATG	-0.037736	LEY_iGCA
HSP90B1	iNOA1_AGGGTCCGTGCAGATG	-1.73677	LEY_iGCA
HNRNPU	iNOA1_AGGGTCCGTGCAGATG	-0.808616	LEY_iGCA
FTL	iNOA1_AGGGTCCGTGCAGATG	-0.927161	LEY_iGCA
DHCR24	iNOA1_AGGGTCCGTGCAGATG	-0.492674	LEY_iGCA
CYP51A1	iNOA1_AGGGTCCGTGCAGATG	-0.66233	LEY_iGCA
CRTAP	iNOA1_AGGGTCCGTGCAGATG	0.44642	LEY_iGCA
COLEC12	iNOA1_AGGGTCCGTGCAGATG	-0.0788541	LEY_iGCA
COL6A3	iNOA1_AGGGTCCGTGCAGATG	0.822093	LEY_iGCA
COL6A2	iNOA1_AGGGTCCGTGCAGATG	0.889648	LEY_iGCA
COL6A1	iNOA1_AGGGTCCGTGCAGATG	0.408077	LEY_iGCA
COL3A1	iNOA1_AGGGTCCGTGCAGATG	0.144051	LEY_iGCA
COL27A1	iNOA1_AGGGTCCGTGCAGATG	0.650216	LEY_iGCA
COL1A2	iNOA1_AGGGTCCGTGCAGATG	1.19761	LEY_iGCA
COL1A1	iNOA1_AGGGTCCGTGCAGATG	0.623411	LEY_iGCA
COL18A1	iNOA1_AGGGTCCGTGCAGATG	0.721183	LEY_iGCA
COL14A1	iNOA1_AGGGTCCGTGCAGATG	-0.603247	LEY_iGCA
COL12A1	iNOA1_AGGGTCCGTGCAGATG	0.724063	LEY_iGCA
ANXA1	iNOA1_AGGGTCCGTGCAGATG	1.31234	LEY_iGCA
ZFP36L2	iNOA1_AGGTCTAGTGGTCAAG	0.719923	LEY_iGCA
ZFP36L1	iNOA1_AGGTCTAGTGGTCAAG	0.677186	LEY_iGCA
ZFP36	iNOA1_AGGTCTAGTGGTCAAG	1.0293	LEY_iGCA
SQLE	iNOA1_AGGTCTAGTGGTCAAG	-0.606028	LEY_iGCA
SCARA5	iNOA1_AGGTCTAGTGGTCAAG	-0.699143	LEY_iGCA
PNRC2	iNOA1_AGGTCTAGTGGTCAAG	0.322668	LEY_iGCA
PNRC1	iNOA1_AGGTCTAGTGGTCAAG	-0.427736	LEY_iGCA
PCOLCE	iNOA1_AGGTCTAGTGGTCAAG	1.5	LEY_iGCA
MSMO1	iNOA1_AGGTCTAGTGGTCAAG	-0.672157	LEY_iGCA
IDI1	iNOA1_AGGTCTAGTGGTCAAG	-0.768317	LEY_iGCA
HSP90B1	iNOA1_AGGTCTAGTGGTCAAG	0.458369	LEY_iGCA
HNRNPU	iNOA1_AGGTCTAGTGGTCAAG	-0.110424	LEY_iGCA
FTL	iNOA1_AGGTCTAGTGGTCAAG	1.03659	LEY_iGCA
DHCR24	iNOA1_AGGTCTAGTGGTCAAG	-0.492674	LEY_iGCA
CYP51A1	iNOA1_AGGTCTAGTGGTCAAG	-0.66233	LEY_iGCA
CRTAP	iNOA1_AGGTCTAGTGGTCAAG	1.30342	LEY_iGCA
COLEC12	iNOA1_AGGTCTAGTGGTCAAG	0.130543	LEY_iGCA
COL6A3	iNOA1_AGGTCTAGTGGTCAAG	0.844876	LEY_iGCA
COL6A2	iNOA1_AGGTCTAGTGGTCAAG	0.803616	LEY_iGCA
COL6A1	iNOA1_AGGTCTAGTGGTCAAG	-0.478753	LEY_iGCA
COL3A1	iNOA1_AGGTCTAGTGGTCAAG	0.8876	LEY_iGCA
COL27A1	iNOA1_AGGTCTAGTGGTCAAG	-0.477922	LEY_iGCA
COL1A2	iNOA1_AGGTCTAGTGGTCAAG	1.5	LEY_iGCA
COL1A1	iNOA1_AGGTCTAGTGGTCAAG	0.82215	LEY_iGCA
COL18A1	iNOA1_AGGTCTAGTGGTCAAG	-0.193053	LEY_iGCA
COL14A1	iNOA1_AGGTCTAGTGGTCAAG	0.970778	LEY_iGCA
COL12A1	iNOA1_AGGTCTAGTGGTCAAG	0.42214	LEY_iGCA
ANXA1	iNOA1_AGGTCTAGTGGTCAAG	-0.125516	LEY_iGCA
ZFP36L2	iNOA1_AGGTGTTAGTCCGCCA	1.5	LEY_iGCA
ZFP36L1	iNOA1_AGGTGTTAGTCCGCCA	1.14916	LEY_iGCA
ZFP36	iNOA1_AGGTGTTAGTCCGCCA	0.934127	LEY_iGCA
SQLE	iNOA1_AGGTGTTAGTCCGCCA	-0.606028	LEY_iGCA
SCARA5	iNOA1_AGGTGTTAGTCCGCCA	0.71737	LEY_iGCA
PNRC2	iNOA1_AGGTGTTAGTCCGCCA	0.497832	LEY_iGCA
PNRC1	iNOA1_AGGTGTTAGTCCGCCA	0.0512813	LEY_iGCA
PCOLCE	iNOA1_AGGTGTTAGTCCGCCA	1.5	LEY_iGCA
MSMO1	iNOA1_AGGTGTTAGTCCGCCA	-0.672157	LEY_iGCA
IDI1	iNOA1_AGGTGTTAGTCCGCCA	-0.768317	LEY_iGCA
HSP90B1	iNOA1_AGGTGTTAGTCCGCCA	-0.529538	LEY_iGCA
HNRNPU	iNOA1_AGGTGTTAGTCCGCCA	0.0681516	LEY_iGCA
FTL	iNOA1_AGGTGTTAGTCCGCCA	1.5	LEY_iGCA
DHCR24	iNOA1_AGGTGTTAGTCCGCCA	-0.492674	LEY_iGCA
CYP51A1	iNOA1_AGGTGTTAGTCCGCCA	0.483586	LEY_iGCA
CRTAP	iNOA1_AGGTGTTAGTCCGCCA	1.05152	LEY_iGCA
COLEC12	iNOA1_AGGTGTTAGTCCGCCA	-0.754113	LEY_iGCA
COL6A3	iNOA1_AGGTGTTAGTCCGCCA	0.914361	LEY_iGCA
COL6A2	iNOA1_AGGTGTTAGTCCGCCA	0.911813	LEY_iGCA
COL6A1	iNOA1_AGGTGTTAGTCCGCCA	1.1514	LEY_iGCA
COL3A1	iNOA1_AGGTGTTAGTCCGCCA	-0.153061	LEY_iGCA
COL27A1	iNOA1_AGGTGTTAGTCCGCCA	1.5	LEY_iGCA
COL1A2	iNOA1_AGGTGTTAGTCCGCCA	0.942072	LEY_iGCA
COL1A1	iNOA1_AGGTGTTAGTCCGCCA	0.305285	LEY_iGCA
COL18A1	iNOA1_AGGTGTTAGTCCGCCA	-0.0515022	LEY_iGCA
COL14A1	iNOA1_AGGTGTTAGTCCGCCA	1.5	LEY_iGCA
COL12A1	iNOA1_AGGTGTTAGTCCGCCA	1.5	LEY_iGCA
ANXA1	iNOA1_AGGTGTTAGTCCGCCA	0.50049	LEY_iGCA
ZFP36L2	iNOA1_AGTACCACAAACGTGG	-1.33978	LEY_iGCA
ZFP36L1	iNOA1_AGTACCACAAACGTGG	-0.904133	LEY_iGCA
ZFP36	iNOA1_AGTACCACAAACGTGG	1.5	LEY_iGCA
SQLE	iNOA1_AGTACCACAAACGTGG	0.893195	LEY_iGCA
SCARA5	iNOA1_AGTACCACAAACGTGG	-0.699143	LEY_iGCA
PNRC2	iNOA1_AGTACCACAAACGTGG	-0.75445	LEY_iGCA
PNRC1	iNOA1_AGTACCACAAACGTGG	-0.709139	LEY_iGCA
PCOLCE	iNOA1_AGTACCACAAACGTGG	0.133281	LEY_iGCA
MSMO1	iNOA1_AGTACCACAAACGTGG	0.7151	LEY_iGCA
IDI1	iNOA1_AGTACCACAAACGTGG	0.946708	LEY_iGCA
HSP90B1	iNOA1_AGTACCACAAACGTGG	0.264666	LEY_iGCA
HNRNPU	iNOA1_AGTACCACAAACGTGG	-0.77327	LEY_iGCA
FTL	iNOA1_AGTACCACAAACGTGG	-0.692706	LEY_iGCA
DHCR24	iNOA1_AGTACCACAAACGTGG	-0.492674	LEY_iGCA
CYP51A1	iNOA1_AGTACCACAAACGTGG	0.683512	LEY_iGCA
CRTAP	iNOA1_AGTACCACAAACGTGG	0.974415	LEY_iGCA
COLEC12	iNOA1_AGTACCACAAACGTGG	-0.754113	LEY_iGCA
COL6A3	iNOA1_AGTACCACAAACGTGG	0.687049	LEY_iGCA
COL6A2	iNOA1_AGTACCACAAACGTGG	-0.060874	LEY_iGCA
COL6A1	iNOA1_AGTACCACAAACGTGG	-0.0667997	LEY_iGCA
COL3A1	iNOA1_AGTACCACAAACGTGG	0.0186561	LEY_iGCA
COL27A1	iNOA1_AGTACCACAAACGTGG	-0.477922	LEY_iGCA
COL1A2	iNOA1_AGTACCACAAACGTGG	0.296441	LEY_iGCA
COL1A1	iNOA1_AGTACCACAAACGTGG	0.123194	LEY_iGCA
COL18A1	iNOA1_AGTACCACAAACGTGG	0.125054	LEY_iGCA
COL14A1	iNOA1_AGTACCACAAACGTGG	0.705758	LEY_iGCA
COL12A1	iNOA1_AGTACCACAAACGTGG	0.790462	LEY_iGCA
ANXA1	iNOA1_AGTACCACAAACGTGG	1.5	LEY_iGCA
ZFP36L2	iNOA1_AGTCTCCAGAGCAGCT	0.658141	LEY_iGCA
ZFP36L1	iNOA1_AGTCTCCAGAGCAGCT	-0.19302	LEY_iGCA
ZFP36	iNOA1_AGTCTCCAGAGCAGCT	0.104859	LEY_iGCA
SQLE	iNOA1_AGTCTCCAGAGCAGCT	-0.606028	LEY_iGCA
SCARA5	iNOA1_AGTCTCCAGAGCAGCT	1.5	LEY_iGCA
PNRC2	iNOA1_AGTCTCCAGAGCAGCT	1.5	LEY_iGCA
PNRC1	iNOA1_AGTCTCCAGAGCAGCT	0.534847	LEY_iGCA
PCOLCE	iNOA1_AGTCTCCAGAGCAGCT	1.16129	LEY_iGCA
MSMO1	iNOA1_AGTCTCCAGAGCAGCT	0.561553	LEY_iGCA
IDI1	iNOA1_AGTCTCCAGAGCAGCT	0.393957	LEY_iGCA
HSP90B1	iNOA1_AGTCTCCAGAGCAGCT	0.467417	LEY_iGCA
HNRNPU	iNOA1_AGTCTCCAGAGCAGCT	-0.450206	LEY_iGCA
FTL	iNOA1_AGTCTCCAGAGCAGCT	0.116344	LEY_iGCA
DHCR24	iNOA1_AGTCTCCAGAGCAGCT	-0.492674	LEY_iGCA
CYP51A1	iNOA1_AGTCTCCAGAGCAGCT	0.534548	LEY_iGCA
CRTAP	iNOA1_AGTCTCCAGAGCAGCT	0.350611	LEY_iGCA
COLEC12	iNOA1_AGTCTCCAGAGCAGCT	-0.754113	LEY_iGCA
COL6A3	iNOA1_AGTCTCCAGAGCAGCT	0.627866	LEY_iGCA
COL6A2	iNOA1_AGTCTCCAGAGCAGCT	0.498755	LEY_iGCA
COL6A1	iNOA1_AGTCTCCAGAGCAGCT	1.22341	LEY_iGCA
COL3A1	iNOA1_AGTCTCCAGAGCAGCT	-0.567209	LEY_iGCA
COL27A1	iNOA1_AGTCTCCAGAGCAGCT	-0.477922	LEY_iGCA
COL1A2	iNOA1_AGTCTCCAGAGCAGCT	0.407374	LEY_iGCA
COL1A1	iNOA1_AGTCTCCAGAGCAGCT	-0.639885	LEY_iGCA
COL18A1	iNOA1_AGTCTCCAGAGCAGCT	-0.00649741	LEY_iGCA
COL14A1	iNOA1_AGTCTCCAGAGCAGCT	-0.603247	LEY_iGCA
COL12A1	iNOA1_AGTCTCCAGAGCAGCT	-0.585686	LEY_iGCA
ANXA1	iNOA1_AGTCTCCAGAGCAGCT	1.21361	LEY_iGCA
ZFP36L2	iNOA1_AGTGTTGAGGTCACAG	0.892077	LEY_iGCA
ZFP36L1	iNOA1_AGTGTTGAGGTCACAG	0.88501	LEY_iGCA
ZFP36	iNOA1_AGTGTTGAGGTCACAG	1.13483	LEY_iGCA
SQLE	iNOA1_AGTGTTGAGGTCACAG	0.280244	LEY_iGCA
SCARA5	iNOA1_AGTGTTGAGGTCACAG	1.5	LEY_iGCA
PNRC2	iNOA1_AGTGTTGAGGTCACAG	1.17447	LEY_iGCA
PNRC1	iNOA1_AGTGTTGAGGTCACAG	-0.106002	LEY_iGCA
PCOLCE	iNOA1_AGTGTTGAGGTCACAG	1.17023	LEY_iGCA
MSMO1	iNOA1_AGTGTTGAGGTCACAG	1.49791	LEY_iGCA
IDI1	iNOA1_AGTGTTGAGGTCACAG	-0.768317	LEY_iGCA
HSP90B1	iNOA1_AGTGTTGAGGTCACAG	-0.13736	LEY_iGCA
HNRNPU	iNOA1_AGTGTTGAGGTCACAG	-1.41518	LEY_iGCA
FTL	iNOA1_AGTGTTGAGGTCACAG	1.06536	LEY_iGCA
DHCR24	iNOA1_AGTGTTGAGGTCACAG	1.5	LEY_iGCA
CYP51A1	iNOA1_AGTGTTGAGGTCACAG	0.13327	LEY_iGCA
CRTAP	iNOA1_AGTGTTGAGGTCACAG	0.227916	LEY_iGCA
COLEC12	iNOA1_AGTGTTGAGGTCACAG	0.453094	LEY_iGCA
COL6A3	iNOA1_AGTGTTGAGGTCACAG	0.567166	LEY_iGCA
COL6A2	iNOA1_AGTGTTGAGGTCACAG	1.28928	LEY_iGCA
COL6A1	iNOA1_AGTGTTGAGGTCACAG	0.957723	LEY_iGCA
COL3A1	iNOA1_AGTGTTGAGGTCACAG	-0.471798	LEY_iGCA
COL27A1	iNOA1_AGTGTTGAGGTCACAG	0.715096	LEY_iGCA
COL1A2	iNOA1_AGTGTTGAGGTCACAG	1.05997	LEY_iGCA
COL1A1	iNOA1_AGTGTTGAGGTCACAG	0.345563	LEY_iGCA
COL18A1	iNOA1_AGTGTTGAGGTCACAG	-0.36087	LEY_iGCA
COL14A1	iNOA1_AGTGTTGAGGTCACAG	0.170577	LEY_iGCA
COL12A1	iNOA1_AGTGTTGAGGTCACAG	0.22783	LEY_iGCA
ANXA1	iNOA1_AGTGTTGAGGTCACAG	1.5	LEY_iGCA
ZFP36L2	iNOA1_AGTTAGCGTGGTCTCG	-0.543129	LEY_iGCA
ZFP36L1	iNOA1_AGTTAGCGTGGTCTCG	0.0496023	LEY_iGCA
ZFP36	iNOA1_AGTTAGCGTGGTCTCG	0.573306	LEY_iGCA
SQLE	iNOA1_AGTTAGCGTGGTCTCG	-0.606028	LEY_iGCA
SCARA5	iNOA1_AGTTAGCGTGGTCTCG	1.1348	LEY_iGCA
PNRC2	iNOA1_AGTTAGCGTGGTCTCG	1.45047	LEY_iGCA
PNRC1	iNOA1_AGTTAGCGTGGTCTCG	-0.486945	LEY_iGCA
PCOLCE	iNOA1_AGTTAGCGTGGTCTCG	1.5	LEY_iGCA
MSMO1	iNOA1_AGTTAGCGTGGTCTCG	1.40757	LEY_iGCA
IDI1	iNOA1_AGTTAGCGTGGTCTCG	0.746612	LEY_iGCA
HSP90B1	iNOA1_AGTTAGCGTGGTCTCG	0.927426	LEY_iGCA
HNRNPU	iNOA1_AGTTAGCGTGGTCTCG	-0.653787	LEY_iGCA
FTL	iNOA1_AGTTAGCGTGGTCTCG	-0.281582	LEY_iGCA
DHCR24	iNOA1_AGTTAGCGTGGTCTCG	1.5	LEY_iGCA
CYP51A1	iNOA1_AGTTAGCGTGGTCTCG	0.897704	LEY_iGCA
CRTAP	iNOA1_AGTTAGCGTGGTCTCG	1.42804	LEY_iGCA
COLEC12	iNOA1_AGTTAGCGTGGTCTCG	0.646101	LEY_iGCA
COL6A3	iNOA1_AGTTAGCGTGGTCTCG	0.787345	LEY_iGCA
COL6A2	iNOA1_AGTTAGCGTGGTCTCG	1.21927	LEY_iGCA
COL6A1	iNOA1_AGTTAGCGTGGTCTCG	1.5	LEY_iGCA
COL3A1	iNOA1_AGTTAGCGTGGTCTCG	1.5	LEY_iGCA
COL27A1	iNOA1_AGTTAGCGTGGTCTCG	0.938182	LEY_iGCA
COL1A2	iNOA1_AGTTAGCGTGGTCTCG	1.5	LEY_iGCA
COL1A1	iNOA1_AGTTAGCGTGGTCTCG	1.5	LEY_iGCA
COL18A1	iNOA1_AGTTAGCGTGGTCTCG	0.314209	LEY_iGCA
COL14A1	iNOA1_AGTTAGCGTGGTCTCG	1.5	LEY_iGCA
COL12A1	iNOA1_AGTTAGCGTGGTCTCG	1.5	LEY_iGCA
ANXA1	iNOA1_AGTTAGCGTGGTCTCG	1.5	LEY_iGCA
ZFP36L2	iNOA1_ATACCTTGTCAAAGAT	-0.23713	LEY_iGCA
ZFP36L1	iNOA1_ATACCTTGTCAAAGAT	-0.765246	LEY_iGCA
ZFP36	iNOA1_ATACCTTGTCAAAGAT	0.425438	LEY_iGCA
SQLE	iNOA1_ATACCTTGTCAAAGAT	0.778661	LEY_iGCA
SCARA5	iNOA1_ATACCTTGTCAAAGAT	-0.699143	LEY_iGCA
PNRC2	iNOA1_ATACCTTGTCAAAGAT	1.39899	LEY_iGCA
PNRC1	iNOA1_ATACCTTGTCAAAGAT	-0.402434	LEY_iGCA
PCOLCE	iNOA1_ATACCTTGTCAAAGAT	-0.441933	LEY_iGCA
MSMO1	iNOA1_ATACCTTGTCAAAGAT	-0.672157	LEY_iGCA
IDI1	iNOA1_ATACCTTGTCAAAGAT	1.14524	LEY_iGCA
[truncated: 117,786 more rows]

## Sheet: Figure 2c
# Heatmap of upregulated genes in STRO
Feature	Cell	Expression	Identity
VCL	iNOA1_ACTTAGTCACAAAGTA	-0.956203	STRO_iGCA
USP15	iNOA1_ACTTAGTCACAAAGTA	-0.40043	STRO_iGCA
TTN	iNOA1_ACTTAGTCACAAAGTA	-0.298462	STRO_iGCA
TIMP3	iNOA1_ACTTAGTCACAAAGTA	0.344399	STRO_iGCA
TIMP2	iNOA1_ACTTAGTCACAAAGTA	-0.728742	STRO_iGCA
TIMP1	iNOA1_ACTTAGTCACAAAGTA	0.475453	STRO_iGCA
TGFBR3	iNOA1_ACTTAGTCACAAAGTA	-0.379439	STRO_iGCA
TGFBR2	iNOA1_ACTTAGTCACAAAGTA	1.5	STRO_iGCA
TGFB1	iNOA1_ACTTAGTCACAAAGTA	-0.332298	STRO_iGCA
SPARC	iNOA1_ACTTAGTCACAAAGTA	0.359653	STRO_iGCA
SOX5	iNOA1_ACTTAGTCACAAAGTA	-0.393669	STRO_iGCA
SMAD5	iNOA1_ACTTAGTCACAAAGTA	-0.499244	STRO_iGCA
SERPING1	iNOA1_ACTTAGTCACAAAGTA	-0.868527	STRO_iGCA
SEPP1	iNOA1_ACTTAGTCACAAAGTA	-0.209488	STRO_iGCA
RARRES2	iNOA1_ACTTAGTCACAAAGTA	-0.670056	STRO_iGCA
NID1	iNOA1_ACTTAGTCACAAAGTA	-0.477664	STRO_iGCA
LUM	iNOA1_ACTTAGTCACAAAGTA	-0.203399	STRO_iGCA
LTBP4	iNOA1_ACTTAGTCACAAAGTA	-0.525538	STRO_iGCA
LTBP3	iNOA1_ACTTAGTCACAAAGTA	-0.524664	STRO_iGCA
LIMS1	iNOA1_ACTTAGTCACAAAGTA	-0.718646	STRO_iGCA
LGALS3BP	iNOA1_ACTTAGTCACAAAGTA	-0.83438	STRO_iGCA
LAMC3	iNOA1_ACTTAGTCACAAAGTA	-0.436493	STRO_iGCA
LAMB1	iNOA1_ACTTAGTCACAAAGTA	-0.377649	STRO_iGCA
LAMA4	iNOA1_ACTTAGTCACAAAGTA	-0.436542	STRO_iGCA
LAMA2	iNOA1_ACTTAGTCACAAAGTA	-0.396212	STRO_iGCA
JAM3	iNOA1_ACTTAGTCACAAAGTA	-0.44786	STRO_iGCA
ITGB8	iNOA1_ACTTAGTCACAAAGTA	-0.19546	STRO_iGCA
ITGAV	iNOA1_ACTTAGTCACAAAGTA	-0.368361	STRO_iGCA
ITGA1	iNOA1_ACTTAGTCACAAAGTA	-0.604357	STRO_iGCA
HSPA5	iNOA1_ACTTAGTCACAAAGTA	-0.869071	STRO_iGCA
HGF	iNOA1_ACTTAGTCACAAAGTA	-0.272545	STRO_iGCA
FN1	iNOA1_ACTTAGTCACAAAGTA	1.5	STRO_iGCA
FERMT2	iNOA1_ACTTAGTCACAAAGTA	-0.877238	STRO_iGCA
FBN1	iNOA1_ACTTAGTCACAAAGTA	-0.371129	STRO_iGCA
FBLN1	iNOA1_ACTTAGTCACAAAGTA	1.5	STRO_iGCA
F8	iNOA1_ACTTAGTCACAAAGTA	-0.254442	STRO_iGCA
ECM1	iNOA1_ACTTAGTCACAAAGTA	-0.356732	STRO_iGCA
DMD	iNOA1_ACTTAGTCACAAAGTA	-0.625532	STRO_iGCA
COL6A3	iNOA1_ACTTAGTCACAAAGTA	-0.357798	STRO_iGCA
COL6A2	iNOA1_ACTTAGTCACAAAGTA	-1.30581	STRO_iGCA
COL6A1	iNOA1_ACTTAGTCACAAAGTA	-1.01753	STRO_iGCA
COL5A3	iNOA1_ACTTAGTCACAAAGTA	-0.375012	STRO_iGCA
COL5A2	iNOA1_ACTTAGTCACAAAGTA	-0.332086	STRO_iGCA
COL4A2	iNOA1_ACTTAGTCACAAAGTA	-0.866422	STRO_iGCA
COL4A1	iNOA1_ACTTAGTCACAAAGTA	-0.740389	STRO_iGCA
COL3A1	iNOA1_ACTTAGTCACAAAGTA	-0.668755	STRO_iGCA
COL25A1	iNOA1_ACTTAGTCACAAAGTA	-0.225952	STRO_iGCA
COL21A1	iNOA1_ACTTAGTCACAAAGTA	-0.236085	STRO_iGCA
COL1A2	iNOA1_ACTTAGTCACAAAGTA	1.5	STRO_iGCA
COL1A1	iNOA1_ACTTAGTCACAAAGTA	-0.549126	STRO_iGCA
COL18A1	iNOA1_ACTTAGTCACAAAGTA	-0.983258	STRO_iGCA
COL14A1	iNOA1_ACTTAGTCACAAAGTA	-0.405351	STRO_iGCA
COL12A1	iNOA1_ACTTAGTCACAAAGTA	-0.358051	STRO_iGCA
CLEC3B	iNOA1_ACTTAGTCACAAAGTA	-0.357	STRO_iGCA
CITED1	iNOA1_ACTTAGTCACAAAGTA	-0.250061	STRO_iGCA
CD44	iNOA1_ACTTAGTCACAAAGTA	-0.650028	STRO_iGCA
CD36	iNOA1_ACTTAGTCACAAAGTA	-0.449133	STRO_iGCA
CAPN1	iNOA1_ACTTAGTCACAAAGTA	-0.547607	STRO_iGCA
CALU	iNOA1_ACTTAGTCACAAAGTA	1.5	STRO_iGCA
ADAMTS5	iNOA1_ACTTAGTCACAAAGTA	-0.367986	STRO_iGCA
ADAMTS1	iNOA1_ACTTAGTCACAAAGTA	-0.698241	STRO_iGCA
ADAM9	iNOA1_ACTTAGTCACAAAGTA	-0.4361	STRO_iGCA
A2M	iNOA1_ACTTAGTCACAAAGTA	1.42395	STRO_iGCA
VCL	iNOA1_ATGAAAGTCGATCCAA	-0.956203	STRO_iGCA
USP15	iNOA1_ATGAAAGTCGATCCAA	1.07237	STRO_iGCA
TTN	iNOA1_ATGAAAGTCGATCCAA	-0.298462	STRO_iGCA
TIMP3	iNOA1_ATGAAAGTCGATCCAA	0.392383	STRO_iGCA
TIMP2	iNOA1_ATGAAAGTCGATCCAA	0.709463	STRO_iGCA
TIMP1	iNOA1_ATGAAAGTCGATCCAA	0.939711	STRO_iGCA
TGFBR3	iNOA1_ATGAAAGTCGATCCAA	-0.379439	STRO_iGCA
TGFBR2	iNOA1_ATGAAAGTCGATCCAA	-0.492545	STRO_iGCA
TGFB1	iNOA1_ATGAAAGTCGATCCAA	-0.332298	STRO_iGCA
SPARC	iNOA1_ATGAAAGTCGATCCAA	1.16845	STRO_iGCA
SOX5	iNOA1_ATGAAAGTCGATCCAA	-0.393669	STRO_iGCA
SMAD5	iNOA1_ATGAAAGTCGATCCAA	-0.499244	STRO_iGCA
SERPING1	iNOA1_ATGAAAGTCGATCCAA	0.349863	STRO_iGCA
SEPP1	iNOA1_ATGAAAGTCGATCCAA	-0.209488	STRO_iGCA
RARRES2	iNOA1_ATGAAAGTCGATCCAA	0.147455	STRO_iGCA
NID1	iNOA1_ATGAAAGTCGATCCAA	1.5	STRO_iGCA
LUM	iNOA1_ATGAAAGTCGATCCAA	-0.203399	STRO_iGCA
LTBP4	iNOA1_ATGAAAGTCGATCCAA	-0.525538	STRO_iGCA
LTBP3	iNOA1_ATGAAAGTCGATCCAA	0.743852	STRO_iGCA
LIMS1	iNOA1_ATGAAAGTCGATCCAA	0.879024	STRO_iGCA
LGALS3BP	iNOA1_ATGAAAGTCGATCCAA	1.5	STRO_iGCA
LAMC3	iNOA1_ATGAAAGTCGATCCAA	1.5	STRO_iGCA
LAMB1	iNOA1_ATGAAAGTCGATCCAA	1.5	STRO_iGCA
LAMA4	iNOA1_ATGAAAGTCGATCCAA	0.783722	STRO_iGCA
LAMA2	iNOA1_ATGAAAGTCGATCCAA	1.5	STRO_iGCA
JAM3	iNOA1_ATGAAAGTCGATCCAA	0.973243	STRO_iGCA
ITGB8	iNOA1_ATGAAAGTCGATCCAA	-0.19546	STRO_iGCA
ITGAV	iNOA1_ATGAAAGTCGATCCAA	1.1319	STRO_iGCA
ITGA1	iNOA1_ATGAAAGTCGATCCAA	1.5	STRO_iGCA
HSPA5	iNOA1_ATGAAAGTCGATCCAA	0.824528	STRO_iGCA
HGF	iNOA1_ATGAAAGTCGATCCAA	-0.272545	STRO_iGCA
FN1	iNOA1_ATGAAAGTCGATCCAA	-0.53484	STRO_iGCA
FERMT2	iNOA1_ATGAAAGTCGATCCAA	1.14164	STRO_iGCA
FBN1	iNOA1_ATGAAAGTCGATCCAA	1.5	STRO_iGCA
FBLN1	iNOA1_ATGAAAGTCGATCCAA	1.5	STRO_iGCA
F8	iNOA1_ATGAAAGTCGATCCAA	1.5	STRO_iGCA
ECM1	iNOA1_ATGAAAGTCGATCCAA	1.5	STRO_iGCA
DMD	iNOA1_ATGAAAGTCGATCCAA	-0.625532	STRO_iGCA
COL6A3	iNOA1_ATGAAAGTCGATCCAA	0.913488	STRO_iGCA
COL6A2	iNOA1_ATGAAAGTCGATCCAA	0.754779	STRO_iGCA
COL6A1	iNOA1_ATGAAAGTCGATCCAA	-0.254655	STRO_iGCA
COL5A3	iNOA1_ATGAAAGTCGATCCAA	1.09961	STRO_iGCA
COL5A2	iNOA1_ATGAAAGTCGATCCAA	-0.332086	STRO_iGCA
COL4A2	iNOA1_ATGAAAGTCGATCCAA	0.853854	STRO_iGCA
COL4A1	iNOA1_ATGAAAGTCGATCCAA	-0.0476079	STRO_iGCA
COL3A1	iNOA1_ATGAAAGTCGATCCAA	1.5	STRO_iGCA
COL25A1	iNOA1_ATGAAAGTCGATCCAA	1.5	STRO_iGCA
COL21A1	iNOA1_ATGAAAGTCGATCCAA	-0.236085	STRO_iGCA
COL1A2	iNOA1_ATGAAAGTCGATCCAA	0.738904	STRO_iGCA
COL1A1	iNOA1_ATGAAAGTCGATCCAA	0.345687	STRO_iGCA
COL18A1	iNOA1_ATGAAAGTCGATCCAA	1.5	STRO_iGCA
COL14A1	iNOA1_ATGAAAGTCGATCCAA	-0.405351	STRO_iGCA
COL12A1	iNOA1_ATGAAAGTCGATCCAA	-0.358051	STRO_iGCA
CLEC3B	iNOA1_ATGAAAGTCGATCCAA	-0.357	STRO_iGCA
CITED1	iNOA1_ATGAAAGTCGATCCAA	-0.250061	STRO_iGCA
CD44	iNOA1_ATGAAAGTCGATCCAA	0.139959	STRO_iGCA
CD36	iNOA1_ATGAAAGTCGATCCAA	0.245031	STRO_iGCA
CAPN1	iNOA1_ATGAAAGTCGATCCAA	0.682298	STRO_iGCA
CALU	iNOA1_ATGAAAGTCGATCCAA	1.5	STRO_iGCA
ADAMTS5	iNOA1_ATGAAAGTCGATCCAA	0.955297	STRO_iGCA
ADAMTS1	iNOA1_ATGAAAGTCGATCCAA	0.882473	STRO_iGCA
ADAM9	iNOA1_ATGAAAGTCGATCCAA	1.02441	STRO_iGCA
A2M	iNOA1_ATGAAAGTCGATCCAA	1.19913	STRO_iGCA
VCL	iNOA1_CATGCTCAGTATAACG	0.730097	STRO_iGCA
USP15	iNOA1_CATGCTCAGTATAACG	-0.40043	STRO_iGCA
TTN	iNOA1_CATGCTCAGTATAACG	-0.298462	STRO_iGCA
TIMP3	iNOA1_CATGCTCAGTATAACG	0.362641	STRO_iGCA
TIMP2	iNOA1_CATGCTCAGTATAACG	1.14487	STRO_iGCA
TIMP1	iNOA1_CATGCTCAGTATAACG	1.5	STRO_iGCA
TGFBR3	iNOA1_CATGCTCAGTATAACG	-0.379439	STRO_iGCA
TGFBR2	iNOA1_CATGCTCAGTATAACG	1.49564	STRO_iGCA
TGFB1	iNOA1_CATGCTCAGTATAACG	1.5	STRO_iGCA
SPARC	iNOA1_CATGCTCAGTATAACG	1.5	STRO_iGCA
SOX5	iNOA1_CATGCTCAGTATAACG	0.799352	STRO_iGCA
SMAD5	iNOA1_CATGCTCAGTATAACG	1.5	STRO_iGCA
SERPING1	iNOA1_CATGCTCAGTATAACG	0.175271	STRO_iGCA
SEPP1	iNOA1_CATGCTCAGTATAACG	-0.209488	STRO_iGCA
RARRES2	iNOA1_CATGCTCAGTATAACG	-0.670056	STRO_iGCA
NID1	iNOA1_CATGCTCAGTATAACG	1.5	STRO_iGCA
LUM	iNOA1_CATGCTCAGTATAACG	1.04982	STRO_iGCA
LTBP4	iNOA1_CATGCTCAGTATAACG	0.770368	STRO_iGCA
LTBP3	iNOA1_CATGCTCAGTATAACG	1.21585	STRO_iGCA
LIMS1	iNOA1_CATGCTCAGTATAACG	1.5	STRO_iGCA
LGALS3BP	iNOA1_CATGCTCAGTATAACG	1.41705	STRO_iGCA
LAMC3	iNOA1_CATGCTCAGTATAACG	1.5	STRO_iGCA
LAMB1	iNOA1_CATGCTCAGTATAACG	1.5	STRO_iGCA
LAMA4	iNOA1_CATGCTCAGTATAACG	1.23776	STRO_iGCA
LAMA2	iNOA1_CATGCTCAGTATAACG	1.5	STRO_iGCA
JAM3	iNOA1_CATGCTCAGTATAACG	-0.44786	STRO_iGCA
ITGB8	iNOA1_CATGCTCAGTATAACG	-0.19546	STRO_iGCA
ITGAV	iNOA1_CATGCTCAGTATAACG	1.5	STRO_iGCA
ITGA1	iNOA1_CATGCTCAGTATAACG	1.06387	STRO_iGCA
HSPA5	iNOA1_CATGCTCAGTATAACG	0.605491	STRO_iGCA
HGF	iNOA1_CATGCTCAGTATAACG	1.5	STRO_iGCA
FN1	iNOA1_CATGCTCAGTATAACG	0.761059	STRO_iGCA
FERMT2	iNOA1_CATGCTCAGTATAACG	0.630696	STRO_iGCA
FBN1	iNOA1_CATGCTCAGTATAACG	1.5	STRO_iGCA
FBLN1	iNOA1_CATGCTCAGTATAACG	1.5	STRO_iGCA
F8	iNOA1_CATGCTCAGTATAACG	1.5	STRO_iGCA
ECM1	iNOA1_CATGCTCAGTATAACG	1.5	STRO_iGCA
DMD	iNOA1_CATGCTCAGTATAACG	0.793638	STRO_iGCA
COL6A3	iNOA1_CATGCTCAGTATAACG	1.5	STRO_iGCA
COL6A2	iNOA1_CATGCTCAGTATAACG	0.858746	STRO_iGCA
COL6A1	iNOA1_CATGCTCAGTATAACG	1.0944	STRO_iGCA
COL5A3	iNOA1_CATGCTCAGTATAACG	1.5	STRO_iGCA
COL5A2	iNOA1_CATGCTCAGTATAACG	1.5	STRO_iGCA
COL4A2	iNOA1_CATGCTCAGTATAACG	1.5	STRO_iGCA
COL4A1	iNOA1_CATGCTCAGTATAACG	1.5	STRO_iGCA
COL3A1	iNOA1_CATGCTCAGTATAACG	1.5	STRO_iGCA
COL25A1	iNOA1_CATGCTCAGTATAACG	-0.225952	STRO_iGCA
COL21A1	iNOA1_CATGCTCAGTATAACG	1.24205	STRO_iGCA
COL1A2	iNOA1_CATGCTCAGTATAACG	1.5	STRO_iGCA
COL1A1	iNOA1_CATGCTCAGTATAACG	1.31786	STRO_iGCA
COL18A1	iNOA1_CATGCTCAGTATAACG	1.5	STRO_iGCA
COL14A1	iNOA1_CATGCTCAGTATAACG	-0.405351	STRO_iGCA
COL12A1	iNOA1_CATGCTCAGTATAACG	-0.358051	STRO_iGCA
CLEC3B	iNOA1_CATGCTCAGTATAACG	1.26426	STRO_iGCA
CITED1	iNOA1_CATGCTCAGTATAACG	-0.250061	STRO_iGCA
CD44	iNOA1_CATGCTCAGTATAACG	1.20542	STRO_iGCA
CD36	iNOA1_CATGCTCAGTATAACG	1.5	STRO_iGCA
CAPN1	iNOA1_CATGCTCAGTATAACG	0.477971	STRO_iGCA
CALU	iNOA1_CATGCTCAGTATAACG	1.5	STRO_iGCA
ADAMTS5	iNOA1_CATGCTCAGTATAACG	1.5	STRO_iGCA
ADAMTS1	iNOA1_CATGCTCAGTATAACG	1.12773	STRO_iGCA
ADAM9	iNOA1_CATGCTCAGTATAACG	0.781774	STRO_iGCA
A2M	iNOA1_CATGCTCAGTATAACG	1.0802	STRO_iGCA
VCL	iNOA1_GAACTGTGTTAGAGTA	0.0139937	STRO_iGCA
USP15	iNOA1_GAACTGTGTTAGAGTA	-0.40043	STRO_iGCA
TTN	iNOA1_GAACTGTGTTAGAGTA	-0.298462	STRO_iGCA
TIMP3	iNOA1_GAACTGTGTTAGAGTA	0.149198	STRO_iGCA
TIMP2	iNOA1_GAACTGTGTTAGAGTA	0.349223	STRO_iGCA
TIMP1	iNOA1_GAACTGTGTTAGAGTA	0.282191	STRO_iGCA
TGFBR3	iNOA1_GAACTGTGTTAGAGTA	1.5	STRO_iGCA
TGFBR2	iNOA1_GAACTGTGTTAGAGTA	1.5	STRO_iGCA
TGFB1	iNOA1_GAACTGTGTTAGAGTA	1.5	STRO_iGCA
SPARC	iNOA1_GAACTGTGTTAGAGTA	1.11561	STRO_iGCA
SOX5	iNOA1_GAACTGTGTTAGAGTA	-0.393669	STRO_iGCA
SMAD5	iNOA1_GAACTGTGTTAGAGTA	-0.499244	STRO_iGCA
SERPING1	iNOA1_GAACTGTGTTAGAGTA	-0.868527	STRO_iGCA
SEPP1	iNOA1_GAACTGTGTTAGAGTA	-0.209488	STRO_iGCA
RARRES2	iNOA1_GAACTGTGTTAGAGTA	-0.670056	STRO_iGCA
NID1	iNOA1_GAACTGTGTTAGAGTA	0.765103	STRO_iGCA
LUM	iNOA1_GAACTGTGTTAGAGTA	-0.203399	STRO_iGCA
LTBP4	iNOA1_GAACTGTGTTAGAGTA	-0.525538	STRO_iGCA
LTBP3	iNOA1_GAACTGTGTTAGAGTA	0.998094	STRO_iGCA
LIMS1	iNOA1_GAACTGTGTTAGAGTA	1.14393	STRO_iGCA
LGALS3BP	iNOA1_GAACTGTGTTAGAGTA	0.949563	STRO_iGCA
LAMC3	iNOA1_GAACTGTGTTAGAGTA	-0.436493	STRO_iGCA
LAMB1	iNOA1_GAACTGTGTTAGAGTA	1.16229	STRO_iGCA
LAMA4	iNOA1_GAACTGTGTTAGAGTA	1.02829	STRO_iGCA
LAMA2	iNOA1_GAACTGTGTTAGAGTA	-0.396212	STRO_iGCA
JAM3	iNOA1_GAACTGTGTTAGAGTA	1.5	STRO_iGCA
ITGB8	iNOA1_GAACTGTGTTAGAGTA	-0.19546	STRO_iGCA
ITGAV	iNOA1_GAACTGTGTTAGAGTA	1.4326	STRO_iGCA
ITGA1	iNOA1_GAACTGTGTTAGAGTA	1.15515	STRO_iGCA
HSPA5	iNOA1_GAACTGTGTTAGAGTA	0.13083	STRO_iGCA
HGF	iNOA1_GAACTGTGTTAGAGTA	-0.272545	STRO_iGCA
FN1	iNOA1_GAACTGTGTTAGAGTA	1.22863	STRO_iGCA
FERMT2	iNOA1_GAACTGTGTTAGAGTA	0.145292	STRO_iGCA
FBN1	iNOA1_GAACTGTGTTAGAGTA	1.45569	STRO_iGCA
FBLN1	iNOA1_GAACTGTGTTAGAGTA	-0.447662	STRO_iGCA
F8	iNOA1_GAACTGTGTTAGAGTA	-0.254442	STRO_iGCA
ECM1	iNOA1_GAACTGTGTTAGAGTA	-0.356732	STRO_iGCA
DMD	iNOA1_GAACTGTGTTAGAGTA	-0.625532	STRO_iGCA
COL6A3	iNOA1_GAACTGTGTTAGAGTA	-0.357798	STRO_iGCA
COL6A2	iNOA1_GAACTGTGTTAGAGTA	0.682891	STRO_iGCA
COL6A1	iNOA1_GAACTGTGTTAGAGTA	0.760794	STRO_iGCA
COL5A3	iNOA1_GAACTGTGTTAGAGTA	1.5	STRO_iGCA
COL5A2	iNOA1_GAACTGTGTTAGAGTA	1.5	STRO_iGCA
COL4A2	iNOA1_GAACTGTGTTAGAGTA	1.08404	STRO_iGCA
COL4A1	iNOA1_GAACTGTGTTAGAGTA	-0.740389	STRO_iGCA
COL3A1	iNOA1_GAACTGTGTTAGAGTA	0.926885	STRO_iGCA
COL25A1	iNOA1_GAACTGTGTTAGAGTA	-0.225952	STRO_iGCA
COL21A1	iNOA1_GAACTGTGTTAGAGTA	-0.236085	STRO_iGCA
COL1A2	iNOA1_GAACTGTGTTAGAGTA	0.951209	STRO_iGCA
COL1A1	iNOA1_GAACTGTGTTAGAGTA	-0.549126	STRO_iGCA
COL18A1	iNOA1_GAACTGTGTTAGAGTA	0.352651	STRO_iGCA
COL14A1	iNOA1_GAACTGTGTTAGAGTA	-0.405351	STRO_iGCA
COL12A1	iNOA1_GAACTGTGTTAGAGTA	-0.358051	STRO_iGCA
CLEC3B	iNOA1_GAACTGTGTTAGAGTA	1.06142	STRO_iGCA
CITED1	iNOA1_GAACTGTGTTAGAGTA	-0.250061	STRO_iGCA
CD44	iNOA1_GAACTGTGTTAGAGTA	-0.650028	STRO_iGCA
CD36	iNOA1_GAACTGTGTTAGAGTA	-0.449133	STRO_iGCA
CAPN1	iNOA1_GAACTGTGTTAGAGTA	1.5	STRO_iGCA
CALU	iNOA1_GAACTGTGTTAGAGTA	0.611853	STRO_iGCA
ADAMTS5	iNOA1_GAACTGTGTTAGAGTA	-0.367986	STRO_iGCA
ADAMTS1	iNOA1_GAACTGTGTTAGAGTA	0.753341	STRO_iGCA
ADAM9	iNOA1_GAACTGTGTTAGAGTA	-0.4361	STRO_iGCA
A2M	iNOA1_GAACTGTGTTAGAGTA	1.5	STRO_iGCA
VCL	iNOA1_TGAGGGATCCTCTTTC	1.13461	STRO_iGCA
USP15	iNOA1_TGAGGGATCCTCTTTC	-0.40043	STRO_iGCA
TTN	iNOA1_TGAGGGATCCTCTTTC	-0.298462	STRO_iGCA
TIMP3	iNOA1_TGAGGGATCCTCTTTC	-0.738473	STRO_iGCA
TIMP2	iNOA1_TGAGGGATCCTCTTTC	0.871668	STRO_iGCA
TIMP1	iNOA1_TGAGGGATCCTCTTTC	-0.047888	STRO_iGCA
TGFBR3	iNOA1_TGAGGGATCCTCTTTC	-0.379439	STRO_iGCA
TGFBR2	iNOA1_TGAGGGATCCTCTTTC	-0.492545	STRO_iGCA
TGFB1	iNOA1_TGAGGGATCCTCTTTC	-0.332298	STRO_iGCA
SPARC	iNOA1_TGAGGGATCCTCTTTC	-0.162827	STRO_iGCA
SOX5	iNOA1_TGAGGGATCCTCTTTC	0.809823	STRO_iGCA
SMAD5	iNOA1_TGAGGGATCCTCTTTC	-0.499244	STRO_iGCA
SERPING1	iNOA1_TGAGGGATCCTCTTTC	0.728589	STRO_iGCA
SEPP1	iNOA1_TGAGGGATCCTCTTTC	-0.209488	STRO_iGCA
RARRES2	iNOA1_TGAGGGATCCTCTTTC	0.460071	STRO_iGCA
NID1	iNOA1_TGAGGGATCCTCTTTC	-0.477664	STRO_iGCA
LUM	iNOA1_TGAGGGATCCTCTTTC	-0.203399	STRO_iGCA
LTBP4	iNOA1_TGAGGGATCCTCTTTC	-0.525538	STRO_iGCA
LTBP3	iNOA1_TGAGGGATCCTCTTTC	-0.524664	STRO_iGCA
LIMS1	iNOA1_TGAGGGATCCTCTTTC	-0.718646	STRO_iGCA
LGALS3BP	iNOA1_TGAGGGATCCTCTTTC	0.223551	STRO_iGCA
LAMC3	iNOA1_TGAGGGATCCTCTTTC	-0.436493	STRO_iGCA
LAMB1	iNOA1_TGAGGGATCCTCTTTC	-0.377649	STRO_iGCA
LAMA4	iNOA1_TGAGGGATCCTCTTTC	-0.436542	STRO_iGCA
LAMA2	iNOA1_TGAGGGATCCTCTTTC	-0.396212	STRO_iGCA
JAM3	iNOA1_TGAGGGATCCTCTTTC	1.5	STRO_iGCA
ITGB8	iNOA1_TGAGGGATCCTCTTTC	-0.19546	STRO_iGCA
ITGAV	iNOA1_TGAGGGATCCTCTTTC	-0.368361	STRO_iGCA
ITGA1	iNOA1_TGAGGGATCCTCTTTC	-0.604357	STRO_iGCA
HSPA5	iNOA1_TGAGGGATCCTCTTTC	0.282408	STRO_iGCA
HGF	iNOA1_TGAGGGATCCTCTTTC	-0.272545	STRO_iGCA
FN1	iNOA1_TGAGGGATCCTCTTTC	0.770802	STRO_iGCA
FERMT2	iNOA1_TGAGGGATCCTCTTTC	0.64087	STRO_iGCA
FBN1	iNOA1_TGAGGGATCCTCTTTC	-0.371129	STRO_iGCA
FBLN1	iNOA1_TGAGGGATCCTCTTTC	-0.447662	STRO_iGCA
F8	iNOA1_TGAGGGATCCTCTTTC	-0.254442	STRO_iGCA
ECM1	iNOA1_TGAGGGATCCTCTTTC	-0.356732	STRO_iGCA
DMD	iNOA1_TGAGGGATCCTCTTTC	1.5	STRO_iGCA
COL6A3	iNOA1_TGAGGGATCCTCTTTC	-0.357798	STRO_iGCA
COL6A2	iNOA1_TGAGGGATCCTCTTTC	0.774214	STRO_iGCA
COL6A1	iNOA1_TGAGGGATCCTCTTTC	0.584072	STRO_iGCA
COL5A3	iNOA1_TGAGGGATCCTCTTTC	-0.375012	STRO_iGCA
COL5A2	iNOA1_TGAGGGATCCTCTTTC	-0.332086	STRO_iGCA
COL4A2	iNOA1_TGAGGGATCCTCTTTC	0.427151	STRO_iGCA
COL4A1	iNOA1_TGAGGGATCCTCTTTC	-0.740389	STRO_iGCA
COL3A1	iNOA1_TGAGGGATCCTCTTTC	-0.668755	STRO_iGCA
COL25A1	iNOA1_TGAGGGATCCTCTTTC	-0.225952	STRO_iGCA
COL21A1	iNOA1_TGAGGGATCCTCTTTC	-0.236085	STRO_iGCA
COL1A2	iNOA1_TGAGGGATCCTCTTTC	0.345341	STRO_iGCA
COL1A1	iNOA1_TGAGGGATCCTCTTTC	1.5	STRO_iGCA
COL18A1	iNOA1_TGAGGGATCCTCTTTC	0.00582783	STRO_iGCA
COL14A1	iNOA1_TGAGGGATCCTCTTTC	0.673062	STRO_iGCA
COL12A1	iNOA1_TGAGGGATCCTCTTTC	-0.358051	STRO_iGCA
CLEC3B	iNOA1_TGAGGGATCCTCTTTC	1.27645	STRO_iGCA
CITED1	iNOA1_TGAGGGATCCTCTTTC	-0.250061	STRO_iGCA
CD44	iNOA1_TGAGGGATCCTCTTTC	1.00849	STRO_iGCA
CD36	iNOA1_TGAGGGATCCTCTTTC	-0.449133	STRO_iGCA
CAPN1	iNOA1_TGAGGGATCCTCTTTC	0.486972	STRO_iGCA
CALU	iNOA1_TGAGGGATCCTCTTTC	-0.654277	STRO_iGCA
ADAMTS5	iNOA1_TGAGGGATCCTCTTTC	-0.367986	STRO_iGCA
ADAMTS1	iNOA1_TGAGGGATCCTCTTTC	-0.0442724	STRO_iGCA
ADAM9	iNOA1_TGAGGGATCCTCTTTC	0.792463	STRO_iGCA
A2M	iNOA1_TGAGGGATCCTCTTTC	0.552049	STRO_iGCA
VCL	iNOA1_TTCATTGTCAAACGTC	0.938565	STRO_iGCA
USP15	iNOA1_TTCATTGTCAAACGTC	-0.40043	STRO_iGCA
TTN	iNOA1_TTCATTGTCAAACGTC	-0.298462	STRO_iGCA
TIMP3	iNOA1_TTCATTGTCAAACGTC	0.963399	STRO_iGCA
TIMP2	iNOA1_TTCATTGTCAAACGTC	1.5	STRO_iGCA
TIMP1	iNOA1_TTCATTGTCAAACGTC	0.903617	STRO_iGCA
TGFBR3	iNOA1_TTCATTGTCAAACGTC	-0.379439	STRO_iGCA
TGFBR2	iNOA1_TTCATTGTCAAACGTC	0.441377	STRO_iGCA
TGFB1	iNOA1_TTCATTGTCAAACGTC	1.5	STRO_iGCA
SPARC	iNOA1_TTCATTGTCAAACGTC	1.5	STRO_iGCA
SOX5	iNOA1_TTCATTGTCAAACGTC	0.796056	STRO_iGCA
SMAD5	iNOA1_TTCATTGTCAAACGTC	-0.499244	STRO_iGCA
SERPING1	iNOA1_TTCATTGTCAAACGTC	1.48455	STRO_iGCA
SEPP1	iNOA1_TTCATTGTCAAACGTC	-0.209488	STRO_iGCA
RARRES2	iNOA1_TTCATTGTCAAACGTC	-0.670056	STRO_iGCA
NID1	iNOA1_TTCATTGTCAAACGTC	1.5	STRO_iGCA
LUM	iNOA1_TTCATTGTCAAACGTC	1.04636	STRO_iGCA
LTBP4	iNOA1_TTCATTGTCAAACGTC	1.44121	STRO_iGCA
LTBP3	iNOA1_TTCATTGTCAAACGTC	0.530188	STRO_iGCA
LIMS1	iNOA1_TTCATTGTCAAACGTC	0.646841	STRO_iGCA
LGALS3BP	iNOA1_TTCATTGTCAAACGTC	0.759225	STRO_iGCA
LAMC3	iNOA1_TTCATTGTCAAACGTC	1.5	STRO_iGCA
LAMB1	iNOA1_TTCATTGTCAAACGTC	1.37833	STRO_iGCA
LAMA4	iNOA1_TTCATTGTCAAACGTC	0.578186	STRO_iGCA
LAMA2	iNOA1_TTCATTGTCAAACGTC	1.5	STRO_iGCA
JAM3	iNOA1_TTCATTGTCAAACGTC	-0.44786	STRO_iGCA
ITGB8	iNOA1_TTCATTGTCAAACGTC	-0.19546	STRO_iGCA
ITGAV	iNOA1_TTCATTGTCAAACGTC	-0.368361	STRO_iGCA
ITGA1	iNOA1_TTCATTGTCAAACGTC	1.5	STRO_iGCA
HSPA5	iNOA1_TTCATTGTCAAACGTC	0.602353	STRO_iGCA
HGF	iNOA1_TTCATTGTCAAACGTC	1.5	STRO_iGCA
FN1	iNOA1_TTCATTGTCAAACGTC	0.250551	STRO_iGCA
FERMT2	iNOA1_TTCATTGTCAAACGTC	1.11974	STRO_iGCA
FBN1	iNOA1_TTCATTGTCAAACGTC	1.5	STRO_iGCA
FBLN1	iNOA1_TTCATTGTCAAACGTC	1.5	STRO_iGCA
F8	iNOA1_TTCATTGTCAAACGTC	-0.254442	STRO_iGCA
ECM1	iNOA1_TTCATTGTCAAACGTC	0.907305	STRO_iGCA
DMD	iNOA1_TTCATTGTCAAACGTC	1.2016	STRO_iGCA
COL6A3	iNOA1_TTCATTGTCAAACGTC	0.699357	STRO_iGCA
COL6A2	iNOA1_TTCATTGTCAAACGTC	1.5	STRO_iGCA
COL6A1	iNOA1_TTCATTGTCAAACGTC	1.45017	STRO_iGCA
COL5A3	iNOA1_TTCATTGTCAAACGTC	1.5	STRO_iGCA
COL5A2	iNOA1_TTCATTGTCAAACGTC	1.09468	STRO_iGCA
COL4A2	iNOA1_TTCATTGTCAAACGTC	1.5	STRO_iGCA
COL4A1	iNOA1_TTCATTGTCAAACGTC	1.5	STRO_iGCA
COL3A1	iNOA1_TTCATTGTCAAACGTC	1.5	STRO_iGCA
COL25A1	iNOA1_TTCATTGTCAAACGTC	-0.225952	STRO_iGCA
COL21A1	iNOA1_TTCATTGTCAAACGTC	-0.236085	STRO_iGCA
COL1A2	iNOA1_TTCATTGTCAAACGTC	1.5	STRO_iGCA
COL1A1	iNOA1_TTCATTGTCAAACGTC	1.5	STRO_iGCA
COL18A1	iNOA1_TTCATTGTCAAACGTC	1.5	STRO_iGCA
COL14A1	iNOA1_TTCATTGTCAAACGTC	-0.405351	STRO_iGCA
COL12A1	iNOA1_TTCATTGTCAAACGTC	-0.358051	STRO_iGCA
CLEC3B	iNOA1_TTCATTGTCAAACGTC	-0.357	STRO_iGCA
CITED1	iNOA1_TTCATTGTCAAACGTC	-0.250061	STRO_iGCA
CD44	iNOA1_TTCATTGTCAAACGTC	1.5	STRO_iGCA
CD36	iNOA1_TTCATTGTCAAACGTC	1.5	STRO_iGCA
CAPN1	iNOA1_TTCATTGTCAAACGTC	-0.547607	STRO_iGCA
CALU	iNOA1_TTCATTGTCAAACGTC	1.5	STRO_iGCA
ADAMTS5	iNOA1_TTCATTGTCAAACGTC	1.44337	STRO_iGCA
ADAMTS1	iNOA1_TTCATTGTCAAACGTC	0.365941	STRO_iGCA
ADAM9	iNOA1_TTCATTGTCAAACGTC	-0.4361	STRO_iGCA
A2M	iNOA1_TTCATTGTCAAACGTC	0.699904	STRO_iGCA
VCL	iNOA1_TTGATGGGTTACCTGA	0.206942	STRO_iGCA
USP15	iNOA1_TTGATGGGTTACCTGA	0.898157	STRO_iGCA
TTN	iNOA1_TTGATGGGTTACCTGA	1.5	STRO_iGCA
TIMP3	iNOA1_TTGATGGGTTACCTGA	-0.473339	STRO_iGCA
TIMP2	iNOA1_TTGATGGGTTACCTGA	0.930492	STRO_iGCA
TIMP1	iNOA1_TTGATGGGTTACCTGA	-0.254201	STRO_iGCA
TGFBR3	iNOA1_TTGATGGGTTACCTGA	-0.379439	STRO_iGCA
TGFBR2	iNOA1_TTGATGGGTTACCTGA	0.497698	STRO_iGCA
TGFB1	iNOA1_TTGATGGGTTACCTGA	-0.332298	STRO_iGCA
SPARC	iNOA1_TTGATGGGTTACCTGA	-0.121945	STRO_iGCA
SOX5	iNOA1_TTGATGGGTTACCTGA	-0.393669	STRO_iGCA
SMAD5	iNOA1_TTGATGGGTTACCTGA	0.619505	STRO_iGCA
SERPING1	iNOA1_TTGATGGGTTACCTGA	0.226297	STRO_iGCA
SEPP1	iNOA1_TTGATGGGTTACCTGA	-0.209488	STRO_iGCA
RARRES2	iNOA1_TTGATGGGTTACCTGA	0.840481	STRO_iGCA
NID1	iNOA1_TTGATGGGTTACCTGA	0.435148	STRO_iGCA
LUM	iNOA1_TTGATGGGTTACCTGA	-0.203399	STRO_iGCA
LTBP4	iNOA1_TTGATGGGTTACCTGA	0.30722	STRO_iGCA
LTBP3	iNOA1_TTGATGGGTTACCTGA	0.593802	STRO_iGCA
LIMS1	iNOA1_TTGATGGGTTACCTGA	-0.718646	STRO_iGCA
LGALS3BP	iNOA1_TTGATGGGTTACCTGA	-0.159619	STRO_iGCA
LAMC3	iNOA1_TTGATGGGTTACCTGA	1.12167	STRO_iGCA
LAMB1	iNOA1_TTGATGGGTTACCTGA	-0.377649	STRO_iGCA
LAMA4	iNOA1_TTGATGGGTTACCTGA	1.5	STRO_iGCA
LAMA2	iNOA1_TTGATGGGTTACCTGA	-0.396212	STRO_iGCA
JAM3	iNOA1_TTGATGGGTTACCTGA	-0.44786	STRO_iGCA
ITGB8	iNOA1_TTGATGGGTTACCTGA	-0.19546	STRO_iGCA
ITGAV	iNOA1_TTGATGGGTTACCTGA	-0.368361	STRO_iGCA
ITGA1	iNOA1_TTGATGGGTTACCTGA	0.226528	STRO_iGCA
HSPA5	iNOA1_TTGATGGGTTACCTGA	-0.134644	STRO_iGCA
HGF	iNOA1_TTGATGGGTTACCTGA	-0.272545	STRO_iGCA
FN1	iNOA1_TTGATGGGTTACCTGA	-0.53484	STRO_iGCA
FERMT2	iNOA1_TTGATGGGTTACCTGA	0.348648	STRO_iGCA
FBN1	iNOA1_TTGATGGGTTACCTGA	1.5	STRO_iGCA
FBLN1	iNOA1_TTGATGGGTTACCTGA	-0.447662	STRO_iGCA
F8	iNOA1_TTGATGGGTTACCTGA	-0.254442	STRO_iGCA
ECM1	iNOA1_TTGATGGGTTACCTGA	-0.356732	STRO_iGCA
DMD	iNOA1_TTGATGGGTTACCTGA	0.286437	STRO_iGCA
COL6A3	iNOA1_TTGATGGGTTACCTGA	0.76311	STRO_iGCA
COL6A2	iNOA1_TTGATGGGTTACCTGA	0.724037	STRO_iGCA
COL6A1	iNOA1_TTGATGGGTTACCTGA	0.0803687	STRO_iGCA
COL5A3	iNOA1_TTGATGGGTTACCTGA	-0.375012	STRO_iGCA
COL5A2	iNOA1_TTGATGGGTTACCTGA	1.18072	STRO_iGCA
COL4A2	iNOA1_TTGATGGGTTACCTGA	0.474696	STRO_iGCA
COL4A1	iNOA1_TTGATGGGTTACCTGA	-0.129556	STRO_iGCA
COL3A1	iNOA1_TTGATGGGTTACCTGA	0.316359	STRO_iGCA
COL25A1	iNOA1_TTGATGGGTTACCTGA	-0.225952	STRO_iGCA
COL21A1	iNOA1_TTGATGGGTTACCTGA	-0.236085	STRO_iGCA
COL1A2	iNOA1_TTGATGGGTTACCTGA	0.115679	STRO_iGCA
COL1A1	iNOA1_TTGATGGGTTACCTGA	-0.549126	STRO_iGCA
COL18A1	iNOA1_TTGATGGGTTACCTGA	0.0464379	STRO_iGCA
COL14A1	iNOA1_TTGATGGGTTACCTGA	-0.405351	STRO_iGCA
COL12A1	iNOA1_TTGATGGGTTACCTGA	-0.358051	STRO_iGCA
CLEC3B	iNOA1_TTGATGGGTTACCTGA	0.684833	STRO_iGCA
CITED1	iNOA1_TTGATGGGTTACCTGA	-0.250061	STRO_iGCA
CD44	iNOA1_TTGATGGGTTACCTGA	1.45482	STRO_iGCA
CD36	iNOA1_TTGATGGGTTACCTGA	-0.449133	STRO_iGCA
CAPN1	iNOA1_TTGATGGGTTACCTGA	0.536814	STRO_iGCA
CALU	iNOA1_TTGATGGGTTACCTGA	0.863655	STRO_iGCA
ADAMTS5	iNOA1_TTGATGGGTTACCTGA	-0.367986	STRO_iGCA
ADAMTS1	iNOA1_TTGATGGGTTACCTGA	-0.0127664	STRO_iGCA
ADAM9	iNOA1_TTGATGGGTTACCTGA	0.851651	STRO_iGCA
A2M	iNOA1_TTGATGGGTTACCTGA	0.414198	STRO_iGCA
VCL	iNOA2_AGCCAGCTCGGAATTC	1.5	STRO_iGCA
USP15	iNOA2_AGCCAGCTCGGAATTC	1.28131	STRO_iGCA
TTN	iNOA2_AGCCAGCTCGGAATTC	-0.298462	STRO_iGCA
TIMP3	iNOA2_AGCCAGCTCGGAATTC	-0.575384	STRO_iGCA
TIMP2	iNOA2_AGCCAGCTCGGAATTC	-0.728742	STRO_iGCA
TIMP1	iNOA2_AGCCAGCTCGGAATTC	-1.11969	STRO_iGCA
TGFBR3	iNOA2_AGCCAGCTCGGAATTC	-0.379439	STRO_iGCA
TGFBR2	iNOA2_AGCCAGCTCGGAATTC	-0.492545	STRO_iGCA
TGFB1	iNOA2_AGCCAGCTCGGAATTC	-0.332298	STRO_iGCA
SPARC	iNOA2_AGCCAGCTCGGAATTC	-1.52853	STRO_iGCA
SOX5	iNOA2_AGCCAGCTCGGAATTC	-0.393669	STRO_iGCA
SMAD5	iNOA2_AGCCAGCTCGGAATTC	-0.499244	STRO_iGCA
SERPING1	iNOA2_AGCCAGCTCGGAATTC	0.493725	STRO_iGCA
SEPP1	iNOA2_AGCCAGCTCGGAATTC	-0.209488	STRO_iGCA
RARRES2	iNOA2_AGCCAGCTCGGAATTC	-0.670056	STRO_iGCA
NID1	iNOA2_AGCCAGCTCGGAATTC	-0.477664	STRO_iGCA
LUM	iNOA2_AGCCAGCTCGGAATTC	-0.203399	STRO_iGCA
LTBP4	iNOA2_AGCCAGCTCGGAATTC	-0.525538	STRO_iGCA
LTBP3	iNOA2_AGCCAGCTCGGAATTC	-0.524664	STRO_iGCA
LIMS1	iNOA2_AGCCAGCTCGGAATTC	1.06767	STRO_iGCA
LGALS3BP	iNOA2_AGCCAGCTCGGAATTC	0.0394746	STRO_iGCA
LAMC3	iNOA2_AGCCAGCTCGGAATTC	-0.436493	STRO_iGCA
LAMB1	iNOA2_AGCCAGCTCGGAATTC	-0.377649	STRO_iGCA
LAMA4	iNOA2_AGCCAGCTCGGAATTC	-0.436542	STRO_iGCA
LAMA2	iNOA2_AGCCAGCTCGGAATTC	-0.396212	STRO_iGCA
JAM3	iNOA2_AGCCAGCTCGGAATTC	-0.44786	STRO_iGCA
ITGB8	iNOA2_AGCCAGCTCGGAATTC	-0.19546	STRO_iGCA
ITGAV	iNOA2_AGCCAGCTCGGAATTC	-0.368361	STRO_iGCA
ITGA1	iNOA2_AGCCAGCTCGGAATTC	-0.604357	STRO_iGCA
HSPA5	iNOA2_AGCCAGCTCGGAATTC	-0.869071	STRO_iGCA
HGF	iNOA2_AGCCAGCTCGGAATTC	-0.272545	STRO_iGCA
FN1	iNOA2_AGCCAGCTCGGAATTC	0.543625	STRO_iGCA
FERMT2	iNOA2_AGCCAGCTCGGAATTC	-0.877238	STRO_iGCA
FBN1	iNOA2_AGCCAGCTCGGAATTC	-0.371129	STRO_iGCA
FBLN1	iNOA2_AGCCAGCTCGGAATTC	-0.447662	STRO_iGCA
F8	iNOA2_AGCCAGCTCGGAATTC	-0.254442	STRO_iGCA
ECM1	iNOA2_AGCCAGCTCGGAATTC	-0.356732	STRO_iGCA
DMD	iNOA2_AGCCAGCTCGGAATTC	0.55552	STRO_iGCA
COL6A3	iNOA2_AGCCAGCTCGGAATTC	-0.357798	STRO_iGCA
COL6A2	iNOA2_AGCCAGCTCGGAATTC	-0.109338	STRO_iGCA
COL6A1	iNOA2_AGCCAGCTCGGAATTC	-1.01753	STRO_iGCA
COL5A3	iNOA2_AGCCAGCTCGGAATTC	-0.375012	STRO_iGCA
COL5A2	iNOA2_AGCCAGCTCGGAATTC	-0.332086	STRO_iGCA
COL4A2	iNOA2_AGCCAGCTCGGAATTC	0.763751	STRO_iGCA
COL4A1	iNOA2_AGCCAGCTCGGAATTC	-0.740389	STRO_iGCA
COL3A1	iNOA2_AGCCAGCTCGGAATTC	0.11286	STRO_iGCA
COL25A1	iNOA2_AGCCAGCTCGGAATTC	-0.225952	STRO_iGCA
COL21A1	iNOA2_AGCCAGCTCGGAATTC	-0.236085	STRO_iGCA
COL1A2	iNOA2_AGCCAGCTCGGAATTC	-0.0833426	STRO_iGCA
COL1A1	iNOA2_AGCCAGCTCGGAATTC	1.5	STRO_iGCA
COL18A1	iNOA2_AGCCAGCTCGGAATTC	-0.16627	STRO_iGCA
COL14A1	iNOA2_AGCCAGCTCGGAATTC	-0.405351	STRO_iGCA
COL12A1	iNOA2_AGCCAGCTCGGAATTC	-0.358051	STRO_iGCA
CLEC3B	iNOA2_AGCCAGCTCGGAATTC	-0.357	STRO_iGCA
CITED1	iNOA2_AGCCAGCTCGGAATTC	-0.250061	STRO_iGCA
CD44	iNOA2_AGCCAGCTCGGAATTC	-0.650028	STRO_iGCA
CD36	iNOA2_AGCCAGCTCGGAATTC	-0.449133	STRO_iGCA
CAPN1	iNOA2_AGCCAGCTCGGAATTC	0.856781	STRO_iGCA
CALU	iNOA2_AGCCAGCTCGGAATTC	-0.654277	STRO_iGCA
ADAMTS5	iNOA2_AGCCAGCTCGGAATTC	-0.367986	STRO_iGCA
ADAMTS1	iNOA2_AGCCAGCTCGGAATTC	0.189488	STRO_iGCA
ADAM9	iNOA2_AGCCAGCTCGGAATTC	-0.4361	STRO_iGCA
A2M	iNOA2_AGCCAGCTCGGAATTC	1.24838	STRO_iGCA
VCL	iNOA2_CGGAGAACACCAGCTG	1.14667	STRO_iGCA
USP15	iNOA2_CGGAGAACACCAGCTG	-0.40043	STRO_iGCA
TTN	iNOA2_CGGAGAACACCAGCTG	-0.298462	STRO_iGCA
TIMP3	iNOA2_CGGAGAACACCAGCTG	0.816957	STRO_iGCA
TIMP2	iNOA2_CGGAGAACACCAGCTG	1.5	STRO_iGCA
TIMP1	iNOA2_CGGAGAACACCAGCTG	0.445047	STRO_iGCA
TGFBR3	iNOA2_CGGAGAACACCAGCTG	1.25032	STRO_iGCA
TGFBR2	iNOA2_CGGAGAACACCAGCTG	-0.492545	STRO_iGCA
TGFB1	iNOA2_CGGAGAACACCAGCTG	-0.332298	STRO_iGCA
SPARC	iNOA2_CGGAGAACACCAGCTG	1.5	STRO_iGCA
SOX5	iNOA2_CGGAGAACACCAGCTG	1.00019	STRO_iGCA
SMAD5	iNOA2_CGGAGAACACCAGCTG	-0.499244	STRO_iGCA
SERPING1	iNOA2_CGGAGAACACCAGCTG	1.28796	STRO_iGCA
SEPP1	iNOA2_CGGAGAACACCAGCTG	-0.209488	STRO_iGCA
RARRES2	iNOA2_CGGAGAACACCAGCTG	0.1264	STRO_iGCA
NID1	iNOA2_CGGAGAACACCAGCTG	1.14421	STRO_iGCA
LUM	iNOA2_CGGAGAACACCAGCTG	-0.203399	STRO_iGCA
LTBP4	iNOA2_CGGAGAACACCAGCTG	1.35731	STRO_iGCA
LTBP3	iNOA2_CGGAGAACACCAGCTG	1.46261	STRO_iGCA
LIMS1	iNOA2_CGGAGAACACCAGCTG	0.253217	STRO_iGCA
LGALS3BP	iNOA2_CGGAGAACACCAGCTG	0.691237	STRO_iGCA
LAMC3	iNOA2_CGGAGAACACCAGCTG	-0.436493	STRO_iGCA
LAMB1	iNOA2_CGGAGAACACCAGCTG	0.872142	STRO_iGCA
LAMA4	iNOA2_CGGAGAACACCAGCTG	1.5	STRO_iGCA
LAMA2	iNOA2_CGGAGAACACCAGCTG	-0.396212	STRO_iGCA
JAM3	iNOA2_CGGAGAACACCAGCTG	0.936644	STRO_iGCA
ITGB8	iNOA2_CGGAGAACACCAGCTG	-0.19546	STRO_iGCA
ITGAV	iNOA2_CGGAGAACACCAGCTG	1.5	STRO_iGCA
ITGA1	iNOA2_CGGAGAACACCAGCTG	1.5	STRO_iGCA
HSPA5	iNOA2_CGGAGAACACCAGCTG	-0.057567	STRO_iGCA
HGF	iNOA2_CGGAGAACACCAGCTG	1.5	STRO_iGCA
FN1	iNOA2_CGGAGAACACCAGCTG	-0.53484	STRO_iGCA
FERMT2	iNOA2_CGGAGAACACCAGCTG	-0.0473684	STRO_iGCA
FBN1	iNOA2_CGGAGAACACCAGCTG	-0.371129	STRO_iGCA
FBLN1	iNOA2_CGGAGAACACCAGCTG	1.5	STRO_iGCA
F8	iNOA2_CGGAGAACACCAGCTG	-0.254442	STRO_iGCA
ECM1	iNOA2_CGGAGAACACCAGCTG	1.5	STRO_iGCA
DMD	iNOA2_CGGAGAACACCAGCTG	-0.625532	STRO_iGCA
COL6A3	iNOA2_CGGAGAACACCAGCTG	1.5	STRO_iGCA
COL6A2	iNOA2_CGGAGAACACCAGCTG	0.842834	STRO_iGCA
COL6A1	iNOA2_CGGAGAACACCAGCTG	0.177601	STRO_iGCA
COL5A3	iNOA2_CGGAGAACACCAGCTG	1.5	STRO_iGCA
COL5A2	iNOA2_CGGAGAACACCAGCTG	1.5	STRO_iGCA
COL4A2	iNOA2_CGGAGAACACCAGCTG	1.5	STRO_iGCA
COL4A1	iNOA2_CGGAGAACACCAGCTG	0.344932	STRO_iGCA
COL3A1	iNOA2_CGGAGAACACCAGCTG	1.5	STRO_iGCA
COL25A1	iNOA2_CGGAGAACACCAGCTG	1.5	STRO_iGCA
COL21A1	iNOA2_CGGAGAACACCAGCTG	1.49088	STRO_iGCA
COL1A2	iNOA2_CGGAGAACACCAGCTG	1.5	STRO_iGCA
COL1A1	iNOA2_CGGAGAACACCAGCTG	1.23471	STRO_iGCA
COL18A1	iNOA2_CGGAGAACACCAGCTG	1.31757	STRO_iGCA
COL14A1	iNOA2_CGGAGAACACCAGCTG	0.843645	STRO_iGCA
COL12A1	iNOA2_CGGAGAACACCAGCTG	-0.358051	STRO_iGCA
CLEC3B	iNOA2_CGGAGAACACCAGCTG	-0.357	STRO_iGCA
CITED1	iNOA2_CGGAGAACACCAGCTG	-0.250061	STRO_iGCA
CD44	iNOA2_CGGAGAACACCAGCTG	1.18868	STRO_iGCA
CD36	iNOA2_CGGAGAACACCAGCTG	-0.449133	STRO_iGCA
CAPN1	iNOA2_CGGAGAACACCAGCTG	-0.547607	STRO_iGCA
CALU	iNOA2_CGGAGAACACCAGCTG	-0.654277	STRO_iGCA
ADAMTS5	iNOA2_CGGAGAACACCAGCTG	-0.367986	STRO_iGCA
ADAMTS1	iNOA2_CGGAGAACACCAGCTG	1.5	STRO_iGCA
ADAM9	iNOA2_CGGAGAACACCAGCTG	0.986798	STRO_iGCA
A2M	iNOA2_CGGAGAACACCAGCTG	0.891208	STRO_iGCA
VCL	iNOA2_CGGGTGTCAATGACCT	-0.956203	STRO_iGCA
USP15	iNOA2_CGGGTGTCAATGACCT	-0.40043	STRO_iGCA
TTN	iNOA2_CGGGTGTCAATGACCT	-0.298462	STRO_iGCA
TIMP3	iNOA2_CGGGTGTCAATGACCT	0.0268802	STRO_iGCA
TIMP2	iNOA2_CGGGTGTCAATGACCT	0.77037	STRO_iGCA
TIMP1	iNOA2_CGGGTGTCAATGACCT	0.665737	STRO_iGCA
TGFBR3	iNOA2_CGGGTGTCAATGACCT	-0.379439	STRO_iGCA
TGFBR2	iNOA2_CGGGTGTCAATGACCT	-0.492545	STRO_iGCA
TGFB1	iNOA2_CGGGTGTCAATGACCT	1.5	STRO_iGCA
SPARC	iNOA2_CGGGTGTCAATGACCT	1.5	STRO_iGCA
SOX5	iNOA2_CGGGTGTCAATGACCT	1.5	STRO_iGCA
SMAD5	iNOA2_CGGGTGTCAATGACCT	1.5	STRO_iGCA
SERPING1	iNOA2_CGGGTGTCAATGACCT	1.38999	STRO_iGCA
SEPP1	iNOA2_CGGGTGTCAATGACCT	-0.209488	STRO_iGCA
RARRES2	iNOA2_CGGGTGTCAATGACCT	-0.670056	STRO_iGCA
NID1	iNOA2_CGGGTGTCAATGACCT	1.25064	STRO_iGCA
LUM	iNOA2_CGGGTGTCAATGACCT	1.5	STRO_iGCA
LTBP4	iNOA2_CGGGTGTCAATGACCT	1.5	STRO_iGCA
LTBP3	iNOA2_CGGGTGTCAATGACCT	1.5	STRO_iGCA
LIMS1	iNOA2_CGGGTGTCAATGACCT	1.5	STRO_iGCA
LGALS3BP	iNOA2_CGGGTGTCAATGACCT	1.04221	STRO_iGCA
LAMC3	iNOA2_CGGGTGTCAATGACCT	-0.436493	STRO_iGCA
LAMB1	iNOA2_CGGGTGTCAATGACCT	-0.377649	STRO_iGCA
LAMA4	iNOA2_CGGGTGTCAATGACCT	1.5	STRO_iGCA
LAMA2	iNOA2_CGGGTGTCAATGACCT	-0.396212	STRO_iGCA
JAM3	iNOA2_CGGGTGTCAATGACCT	-0.44786	STRO_iGCA
ITGB8	iNOA2_CGGGTGTCAATGACCT	-0.19546	STRO_iGCA
ITGAV	iNOA2_CGGGTGTCAATGACCT	-0.368361	STRO_iGCA
ITGA1	iNOA2_CGGGTGTCAATGACCT	0.968823	STRO_iGCA
HSPA5	iNOA2_CGGGTGTCAATGACCT	0.521478	STRO_iGCA
HGF	iNOA2_CGGGTGTCAATGACCT	1.5	STRO_iGCA
FN1	iNOA2_CGGGTGTCAATGACCT	-0.53484	STRO_iGCA
FERMT2	iNOA2_CGGGTGTCAATGACCT	0.544781	STRO_iGCA
FBN1	iNOA2_CGGGTGTCAATGACCT	1.5	STRO_iGCA
FBLN1	iNOA2_CGGGTGTCAATGACCT	1.5	STRO_iGCA
F8	iNOA2_CGGGTGTCAATGACCT	-0.254442	STRO_iGCA
ECM1	iNOA2_CGGGTGTCAATGACCT	1.5	STRO_iGCA
DMD	iNOA2_CGGGTGTCAATGACCT	-0.625532	STRO_iGCA
COL6A3	iNOA2_CGGGTGTCAATGACCT	1.5	STRO_iGCA
COL6A2	iNOA2_CGGGTGTCAATGACCT	1.14225	STRO_iGCA
COL6A1	iNOA2_CGGGTGTCAATGACCT	1.24733	STRO_iGCA
COL5A3	iNOA2_CGGGTGTCAATGACCT	1.5	STRO_iGCA
COL5A2	iNOA2_CGGGTGTCAATGACCT	1.5	STRO_iGCA
COL4A2	iNOA2_CGGGTGTCAATGACCT	0.345273	STRO_iGCA
COL4A1	iNOA2_CGGGTGTCAATGACCT	0.41615	STRO_iGCA
COL3A1	iNOA2_CGGGTGTCAATGACCT	1.5	STRO_iGCA
COL25A1	iNOA2_CGGGTGTCAATGACCT	1.5	STRO_iGCA
COL21A1	iNOA2_CGGGTGTCAATGACCT	-0.236085	STRO_iGCA
COL1A2	iNOA2_CGGGTGTCAATGACCT	1.5	STRO_iGCA
COL1A1	iNOA2_CGGGTGTCAATGACCT	1.5	STRO_iGCA
COL18A1	iNOA2_CGGGTGTCAATGACCT	0.77121	STRO_iGCA
COL14A1	iNOA2_CGGGTGTCAATGACCT	-0.405351	STRO_iGCA
COL12A1	iNOA2_CGGGTGTCAATGACCT	1.5	STRO_iGCA
CLEC3B	iNOA2_CGGGTGTCAATGACCT	1.5	STRO_iGCA
CITED1	iNOA2_CGGGTGTCAATGACCT	-0.250061	STRO_iGCA
CD44	iNOA2_CGGGTGTCAATGACCT	1.5	STRO_iGCA
CD36	iNOA2_CGGGTGTCAATGACCT	1.25306	STRO_iGCA
CAPN1	iNOA2_CGGGTGTCAATGACCT	-0.547607	STRO_iGCA
CALU	iNOA2_CGGGTGTCAATGACCT	-0.654277	STRO_iGCA
ADAMTS5	iNOA2_CGGGTGTCAATGACCT	-0.367986	STRO_iGCA
ADAMTS1	iNOA2_CGGGTGTCAATGACCT	1.20814	STRO_iGCA
ADAM9	iNOA2_CGGGTGTCAATGACCT	-0.4361	STRO_iGCA
A2M	iNOA2_CGGGTGTCAATGACCT	0.616495	STRO_iGCA
VCL	iNOA2_GACAGCCCAAGTAGTA	0.843267	STRO_iGCA
USP15	iNOA2_GACAGCCCAAGTAGTA	-0.40043	STRO_iGCA
TTN	iNOA2_GACAGCCCAAGTAGTA	-0.298462	STRO_iGCA
TIMP3	iNOA2_GACAGCCCAAGTAGTA	0.0952488	STRO_iGCA
TIMP2	iNOA2_GACAGCCCAAGTAGTA	0.0922851	STRO_iGCA
TIMP1	iNOA2_GACAGCCCAAGTAGTA	-0.22701	STRO_iGCA
TGFBR3	iNOA2_GACAGCCCAAGTAGTA	-0.379439	STRO_iGCA
TGFBR2	iNOA2_GACAGCCCAAGTAGTA	1.17454	STRO_iGCA
TGFB1	iNOA2_GACAGCCCAAGTAGTA	-0.332298	STRO_iGCA
SPARC	iNOA2_GACAGCCCAAGTAGTA	-0.210841	STRO_iGCA
SOX5	iNOA2_GACAGCCCAAGTAGTA	0.914424	STRO_iGCA
SMAD5	iNOA2_GACAGCCCAAGTAGTA	-0.499244	STRO_iGCA
SERPING1	iNOA2_GACAGCCCAAGTAGTA	0.825246	STRO_iGCA
SEPP1	iNOA2_GACAGCCCAAGTAGTA	-0.209488	STRO_iGCA
RARRES2	iNOA2_GACAGCCCAAGTAGTA	0.077392	STRO_iGCA
NID1	iNOA2_GACAGCCCAAGTAGTA	-0.477664	STRO_iGCA
LUM	iNOA2_GACAGCCCAAGTAGTA	-0.203399	STRO_iGCA
LTBP4	iNOA2_GACAGCCCAAGTAGTA	1.5	STRO_iGCA
LTBP3	iNOA2_GACAGCCCAAGTAGTA	1.5	STRO_iGCA
LIMS1	iNOA2_GACAGCCCAAGTAGTA	0.193415	STRO_iGCA
LGALS3BP	iNOA2_GACAGCCCAAGTAGTA	1.07579	STRO_iGCA
LAMC3	iNOA2_GACAGCCCAAGTAGTA	-0.436493	STRO_iGCA
LAMB1	iNOA2_GACAGCCCAAGTAGTA	-0.377649	STRO_iGCA
LAMA4	iNOA2_GACAGCCCAAGTAGTA	-0.436542	STRO_iGCA
LAMA2	iNOA2_GACAGCCCAAGTAGTA	-0.396212	STRO_iGCA
JAM3	iNOA2_GACAGCCCAAGTAGTA	-0.44786	STRO_iGCA
ITGB8	iNOA2_GACAGCCCAAGTAGTA	-0.19546	STRO_iGCA
ITGAV	iNOA2_GACAGCCCAAGTAGTA	1.00333	STRO_iGCA
ITGA1	iNOA2_GACAGCCCAAGTAGTA	-0.604357	STRO_iGCA
HSPA5	iNOA2_GACAGCCCAAGTAGTA	0.367347	STRO_iGCA
HGF	iNOA2_GACAGCCCAAGTAGTA	-0.272545	STRO_iGCA
FN1	iNOA2_GACAGCCCAAGTAGTA	1.25933	STRO_iGCA
FERMT2	iNOA2_GACAGCCCAAGTAGTA	0.387162	STRO_iGCA
FBN1	iNOA2_GACAGCCCAAGTAGTA	-0.371129	STRO_iGCA
FBLN1	iNOA2_GACAGCCCAAGTAGTA	-0.447662	STRO_iGCA
F8	iNOA2_GACAGCCCAAGTAGTA	-0.254442	STRO_iGCA
ECM1	iNOA2_GACAGCCCAAGTAGTA	-0.356732	STRO_iGCA
DMD	iNOA2_GACAGCCCAAGTAGTA	0.320141	STRO_iGCA
COL6A3	iNOA2_GACAGCCCAAGTAGTA	-0.357798	STRO_iGCA
COL6A2	iNOA2_GACAGCCCAAGTAGTA	-0.314012	STRO_iGCA
COL6A1	iNOA2_GACAGCCCAAGTAGTA	-0.320035	STRO_iGCA
COL5A3	iNOA2_GACAGCCCAAGTAGTA	-0.375012	STRO_iGCA
COL5A2	iNOA2_GACAGCCCAAGTAGTA	-0.332086	STRO_iGCA
COL4A2	iNOA2_GACAGCCCAAGTAGTA	0.512382	STRO_iGCA
COL4A1	iNOA2_GACAGCCCAAGTAGTA	-0.740389	STRO_iGCA
COL3A1	iNOA2_GACAGCCCAAGTAGTA	-0.0429126	STRO_iGCA
COL25A1	iNOA2_GACAGCCCAAGTAGTA	1.5	STRO_iGCA
COL21A1	iNOA2_GACAGCCCAAGTAGTA	-0.236085	STRO_iGCA
COL1A2	iNOA2_GACAGCCCAAGTAGTA	-0.235689	STRO_iGCA
COL1A1	iNOA2_GACAGCCCAAGTAGTA	0.779111	STRO_iGCA
COL18A1	iNOA2_GACAGCCCAAGTAGTA	0.966705	STRO_iGCA
COL14A1	iNOA2_GACAGCCCAAGTAGTA	1.49764	STRO_iGCA
COL12A1	iNOA2_GACAGCCCAAGTAGTA	-0.358051	STRO_iGCA
CLEC3B	iNOA2_GACAGCCCAAGTAGTA	-0.357	STRO_iGCA
CITED1	iNOA2_GACAGCCCAAGTAGTA	-0.250061	STRO_iGCA
CD44	iNOA2_GACAGCCCAAGTAGTA	-0.650028	STRO_iGCA
CD36	iNOA2_GACAGCCCAAGTAGTA	-0.449133	STRO_iGCA
CAPN1	iNOA2_GACAGCCCAAGTAGTA	-0.547607	STRO_iGCA
CALU	iNOA2_GACAGCCCAAGTAGTA	1.5	STRO_iGCA
ADAMTS5	iNOA2_GACAGCCCAAGTAGTA	-0.367986	STRO_iGCA
ADAMTS1	iNOA2_GACAGCCCAAGTAGTA	-0.698241	STRO_iGCA
ADAM9	iNOA2_GACAGCCCAAGTAGTA	-0.4361	STRO_iGCA
A2M	iNOA2_GACAGCCCAAGTAGTA	1.19674	STRO_iGCA
VCL	iNOA2_GAGATGGTCTACGGGC	-0.956203	STRO_iGCA
USP15	iNOA2_GAGATGGTCTACGGGC	-0.40043	STRO_iGCA
TTN	iNOA2_GAGATGGTCTACGGGC	-0.298462	STRO_iGCA
TIMP3	iNOA2_GAGATGGTCTACGGGC	-0.702733	STRO_iGCA
TIMP2	iNOA2_GAGATGGTCTACGGGC	-0.728742	STRO_iGCA
TIMP1	iNOA2_GAGATGGTCTACGGGC	-1.11969	STRO_iGCA
TGFBR3	iNOA2_GAGATGGTCTACGGGC	-0.379439	STRO_iGCA
TGFBR2	iNOA2_GAGATGGTCTACGGGC	1.5	STRO_iGCA
TGFB1	iNOA2_GAGATGGTCTACGGGC	-0.332298	STRO_iGCA
SPARC	iNOA2_GAGATGGTCTACGGGC	0.140252	STRO_iGCA
SOX5	iNOA2_GAGATGGTCTACGGGC	-0.393669	STRO_iGCA
SMAD5	iNOA2_GAGATGGTCTACGGGC	-0.499244	STRO_iGCA
SERPING1	iNOA2_GAGATGGTCTACGGGC	1.5	STRO_iGCA
SEPP1	iNOA2_GAGATGGTCTACGGGC	-0.209488	STRO_iGCA
RARRES2	iNOA2_GAGATGGTCTACGGGC	1.5	STRO_iGCA
NID1	iNOA2_GAGATGGTCTACGGGC	-0.477664	STRO_iGCA
LUM	iNOA2_GAGATGGTCTACGGGC	-0.203399	STRO_iGCA
LTBP4	iNOA2_GAGATGGTCTACGGGC	1.19368	STRO_iGCA
LTBP3	iNOA2_GAGATGGTCTACGGGC	-0.524664	STRO_iGCA
LIMS1	iNOA2_GAGATGGTCTACGGGC	-0.718646	STRO_iGCA
LGALS3BP	iNOA2_GAGATGGTCTACGGGC	-0.83438	STRO_iGCA
LAMC3	iNOA2_GAGATGGTCTACGGGC	-0.436493	STRO_iGCA
LAMB1	iNOA2_GAGATGGTCTACGGGC	-0.377649	STRO_iGCA
LAMA4	iNOA2_GAGATGGTCTACGGGC	-0.436542	STRO_iGCA
LAMA2	iNOA2_GAGATGGTCTACGGGC	-0.396212	STRO_iGCA
JAM3	iNOA2_GAGATGGTCTACGGGC	-0.44786	STRO_iGCA
ITGB8	iNOA2_GAGATGGTCTACGGGC	-0.19546	STRO_iGCA
ITGAV	iNOA2_GAGATGGTCTACGGGC	-0.368361	STRO_iGCA
ITGA1	iNOA2_GAGATGGTCTACGGGC	-0.604357	STRO_iGCA
HSPA5	iNOA2_GAGATGGTCTACGGGC	-0.869071	STRO_iGCA
HGF	iNOA2_GAGATGGTCTACGGGC	-0.272545	STRO_iGCA
FN1	iNOA2_GAGATGGTCTACGGGC	-0.53484	STRO_iGCA
FERMT2	iNOA2_GAGATGGTCTACGGGC	-0.877238	STRO_iGCA
FBN1	iNOA2_GAGATGGTCTACGGGC	-0.371129	STRO_iGCA
FBLN1	iNOA2_GAGATGGTCTACGGGC	-0.447662	STRO_iGCA
F8	iNOA2_GAGATGGTCTACGGGC	-0.254442	STRO_iGCA
ECM1	iNOA2_GAGATGGTCTACGGGC	-0.356732	STRO_iGCA
DMD	iNOA2_GAGATGGTCTACGGGC	-0.625532	STRO_iGCA
COL6A3	iNOA2_GAGATGGTCTACGGGC	-0.357798	STRO_iGCA
COL6A2	iNOA2_GAGATGGTCTACGGGC	0.806294	STRO_iGCA
COL6A1	iNOA2_GAGATGGTCTACGGGC	0.990382	STRO_iGCA
COL5A3	iNOA2_GAGATGGTCTACGGGC	-0.375012	STRO_iGCA
COL5A2	iNOA2_GAGATGGTCTACGGGC	-0.332086	STRO_iGCA
COL4A2	iNOA2_GAGATGGTCTACGGGC	0.454774	STRO_iGCA
COL4A1	iNOA2_GAGATGGTCTACGGGC	-0.740389	STRO_iGCA
COL3A1	iNOA2_GAGATGGTCTACGGGC	-0.668755	STRO_iGCA
COL25A1	iNOA2_GAGATGGTCTACGGGC	-0.225952	STRO_iGCA
COL21A1	iNOA2_GAGATGGTCTACGGGC	-0.236085	STRO_iGCA
COL1A2	iNOA2_GAGATGGTCTACGGGC	0.370819	STRO_iGCA
COL1A1	iNOA2_GAGATGGTCTACGGGC	-0.549126	STRO_iGCA
COL18A1	iNOA2_GAGATGGTCTACGGGC	-0.983258	STRO_iGCA
COL14A1	iNOA2_GAGATGGTCTACGGGC	-0.405351	STRO_iGCA
COL12A1	iNOA2_GAGATGGTCTACGGGC	1.5	STRO_iGCA
CLEC3B	iNOA2_GAGATGGTCTACGGGC	-0.357	STRO_iGCA
CITED1	iNOA2_GAGATGGTCTACGGGC	-0.250061	STRO_iGCA
CD44	iNOA2_GAGATGGTCTACGGGC	-0.650028	STRO_iGCA
CD36	iNOA2_GAGATGGTCTACGGGC	-0.449133	STRO_iGCA
CAPN1	iNOA2_GAGATGGTCTACGGGC	-0.547607	STRO_iGCA
CALU	iNOA2_GAGATGGTCTACGGGC	-0.654277	STRO_iGCA
ADAMTS5	iNOA2_GAGATGGTCTACGGGC	-0.367986	STRO_iGCA
ADAMTS1	iNOA2_GAGATGGTCTACGGGC	-0.698241	STRO_iGCA
ADAM9	iNOA2_GAGATGGTCTACGGGC	-0.4361	STRO_iGCA
A2M	iNOA2_GAGATGGTCTACGGGC	1.12554	STRO_iGCA
VCL	iNOA2_GAGTTGTCACACGGTC	0.30653	STRO_iGCA
USP15	iNOA2_GAGTTGTCACACGGTC	-0.40043	STRO_iGCA
TTN	iNOA2_GAGTTGTCACACGGTC	-0.298462	STRO_iGCA
TIMP3	iNOA2_GAGTTGTCACACGGTC	0.120457	STRO_iGCA
TIMP2	iNOA2_GAGTTGTCACACGGTC	-0.728742	STRO_iGCA
TIMP1	iNOA2_GAGTTGTCACACGGTC	1.5	STRO_iGCA
TGFBR3	iNOA2_GAGTTGTCACACGGTC	1.24512	STRO_iGCA
TGFBR2	iNOA2_GAGTTGTCACACGGTC	0.598132	STRO_iGCA
TGFB1	iNOA2_GAGTTGTCACACGGTC	-0.332298	STRO_iGCA
SPARC	iNOA2_GAGTTGTCACACGGTC	1.5	STRO_iGCA
SOX5	iNOA2_GAGTTGTCACACGGTC	0.995746	STRO_iGCA
SMAD5	iNOA2_GAGTTGTCACACGGTC	-0.499244	STRO_iGCA
SERPING1	iNOA2_GAGTTGTCACACGGTC	0.320036	STRO_iGCA
SEPP1	iNOA2_GAGTTGTCACACGGTC	-0.209488	STRO_iGCA
RARRES2	iNOA2_GAGTTGTCACACGGTC	0.12386	STRO_iGCA
NID1	iNOA2_GAGTTGTCACACGGTC	1.5	STRO_iGCA
LUM	iNOA2_GAGTTGTCACACGGTC	-0.203399	STRO_iGCA
LTBP4	iNOA2_GAGTTGTCACACGGTC	-0.525538	STRO_iGCA
LTBP3	iNOA2_GAGTTGTCACACGGTC	-0.524664	STRO_iGCA
LIMS1	iNOA2_GAGTTGTCACACGGTC	0.839912	STRO_iGCA
LGALS3BP	iNOA2_GAGTTGTCACACGGTC	0.361287	STRO_iGCA
LAMC3	iNOA2_GAGTTGTCACACGGTC	1.5	STRO_iGCA
LAMB1	iNOA2_GAGTTGTCACACGGTC	1.5	STRO_iGCA
LAMA4	iNOA2_GAGTTGTCACACGGTC	1.46997	STRO_iGCA
LAMA2	iNOA2_GAGTTGTCACACGGTC	0.74966	STRO_iGCA
JAM3	iNOA2_GAGTTGTCACACGGTC	0.932228	STRO_iGCA
ITGB8	iNOA2_GAGTTGTCACACGGTC	-0.19546	STRO_iGCA
ITGAV	iNOA2_GAGTTGTCACACGGTC	1.5	STRO_iGCA
ITGA1	iNOA2_GAGTTGTCACACGGTC	0.867959	STRO_iGCA
HSPA5	iNOA2_GAGTTGTCACACGGTC	0.432323	STRO_iGCA
HGF	iNOA2_GAGTTGTCACACGGTC	1.5	STRO_iGCA
FN1	iNOA2_GAGTTGTCACACGGTC	0.382375	STRO_iGCA
FERMT2	iNOA2_GAGTTGTCACACGGTC	1.5	STRO_iGCA
FBN1	iNOA2_GAGTTGTCACACGGTC	-0.371129	STRO_iGCA
FBLN1	iNOA2_GAGTTGTCACACGGTC	1.5	STRO_iGCA
F8	iNOA2_GAGTTGTCACACGGTC	-0.254442	STRO_iGCA
ECM1	iNOA2_GAGTTGTCACACGGTC	1.11947	STRO_iGCA
DMD	iNOA2_GAGTTGTCACACGGTC	-0.625532	STRO_iGCA
COL6A3	iNOA2_GAGTTGTCACACGGTC	0.876796	STRO_iGCA
COL6A2	iNOA2_GAGTTGTCACACGGTC	1.28853	STRO_iGCA
COL6A1	iNOA2_GAGTTGTCACACGGTC	0.174371	STRO_iGCA
COL5A3	iNOA2_GAGTTGTCACACGGTC	1.05705	STRO_iGCA
COL5A2	iNOA2_GAGTTGTCACACGGTC	1.33415	STRO_iGCA
COL4A2	iNOA2_GAGTTGTCACACGGTC	1.5	STRO_iGCA
COL4A1	iNOA2_GAGTTGTCACACGGTC	1.5	STRO_iGCA
COL3A1	iNOA2_GAGTTGTCACACGGTC	1.5	STRO_iGCA
COL25A1	iNOA2_GAGTTGTCACACGGTC	-0.225952	STRO_iGCA
COL21A1	iNOA2_GAGTTGTCACACGGTC	-0.236085	STRO_iGCA
COL1A2	iNOA2_GAGTTGTCACACGGTC	1.5	STRO_iGCA
COL1A1	iNOA2_GAGTTGTCACACGGTC	0.848912	STRO_iGCA
COL18A1	iNOA2_GAGTTGTCACACGGTC	1.42796	STRO_iGCA
COL14A1	iNOA2_GAGTTGTCACACGGTC	-0.405351	STRO_iGCA
COL12A1	iNOA2_GAGTTGTCACACGGTC	-0.358051	STRO_iGCA
CLEC3B	iNOA2_GAGTTGTCACACGGTC	-0.357	STRO_iGCA
CITED1	iNOA2_GAGTTGTCACACGGTC	-0.250061	STRO_iGCA
CD44	iNOA2_GAGTTGTCACACGGTC	0.584232	STRO_iGCA
CD36	iNOA2_GAGTTGTCACACGGTC	1.5	STRO_iGCA
CAPN1	iNOA2_GAGTTGTCACACGGTC	-0.547607	STRO_iGCA
CALU	iNOA2_GAGTTGTCACACGGTC	1.5	STRO_iGCA
ADAMTS5	iNOA2_GAGTTGTCACACGGTC	1.5	STRO_iGCA
ADAMTS1	iNOA2_GAGTTGTCACACGGTC	-0.698241	STRO_iGCA
ADAM9	iNOA2_GAGTTGTCACACGGTC	0.982259	STRO_iGCA
A2M	iNOA2_GAGTTGTCACACGGTC	1.03233	STRO_iGCA
VCL	iNOA2_GTGCAGCGTTCAAAGA	1.14613	STRO_iGCA
USP15	iNOA2_GTGCAGCGTTCAAAGA	1.03388	STRO_iGCA
TTN	iNOA2_GTGCAGCGTTCAAAGA	-0.298462	STRO_iGCA
TIMP3	iNOA2_GTGCAGCGTTCAAAGA	-0.543324	STRO_iGCA
TIMP2	iNOA2_GTGCAGCGTTCAAAGA	0.145775	STRO_iGCA
TIMP1	iNOA2_GTGCAGCGTTCAAAGA	-0.177864	STRO_iGCA
TGFBR3	iNOA2_GTGCAGCGTTCAAAGA	1.24968	STRO_iGCA
TGFBR2	iNOA2_GTGCAGCGTTCAAAGA	0.601193	STRO_iGCA
TGFB1	iNOA2_GTGCAGCGTTCAAAGA	1.30537	STRO_iGCA
SPARC	iNOA2_GTGCAGCGTTCAAAGA	-1.01441	STRO_iGCA
SOX5	iNOA2_GTGCAGCGTTCAAAGA	-0.393669	STRO_iGCA
SMAD5	iNOA2_GTGCAGCGTTCAAAGA	1.5	STRO_iGCA
SERPING1	iNOA2_GTGCAGCGTTCAAAGA	0.647576	STRO_iGCA
SEPP1	iNOA2_GTGCAGCGTTCAAAGA	-0.209488	STRO_iGCA
RARRES2	iNOA2_GTGCAGCGTTCAAAGA	0.610243	STRO_iGCA
NID1	iNOA2_GTGCAGCGTTCAAAGA	-0.477664	STRO_iGCA
LUM	iNOA2_GTGCAGCGTTCAAAGA	-0.203399	STRO_iGCA
LTBP4	iNOA2_GTGCAGCGTTCAAAGA	-0.525538	STRO_iGCA
LTBP3	iNOA2_GTGCAGCGTTCAAAGA	-0.524664	STRO_iGCA
LIMS1	iNOA2_GTGCAGCGTTCAAAGA	-0.718646	STRO_iGCA
LGALS3BP	iNOA2_GTGCAGCGTTCAAAGA	0.364129	STRO_iGCA
LAMC3	iNOA2_GTGCAGCGTTCAAAGA	-0.436493	STRO_iGCA
LAMB1	iNOA2_GTGCAGCGTTCAAAGA	-0.377649	STRO_iGCA
LAMA4	iNOA2_GTGCAGCGTTCAAAGA	-0.436542	STRO_iGCA
LAMA2	iNOA2_GTGCAGCGTTCAAAGA	-0.396212	STRO_iGCA
JAM3	iNOA2_GTGCAGCGTTCAAAGA	0.936101	STRO_iGCA
ITGB8	iNOA2_GTGCAGCGTTCAAAGA	-0.19546	STRO_iGCA
ITGAV	iNOA2_GTGCAGCGTTCAAAGA	-0.368361	STRO_iGCA
ITGA1	iNOA2_GTGCAGCGTTCAAAGA	-0.604357	STRO_iGCA
HSPA5	iNOA2_GTGCAGCGTTCAAAGA	0.435417	STRO_iGCA
HGF	iNOA2_GTGCAGCGTTCAAAGA	-0.272545	STRO_iGCA
FN1	iNOA2_GTGCAGCGTTCAAAGA	0.384949	STRO_iGCA
FERMT2	iNOA2_GTGCAGCGTTCAAAGA	-0.0476934	STRO_iGCA
FBN1	iNOA2_GTGCAGCGTTCAAAGA	-0.371129	STRO_iGCA
FBLN1	iNOA2_GTGCAGCGTTCAAAGA	-0.447662	STRO_iGCA
F8	iNOA2_GTGCAGCGTTCAAAGA	-0.254442	STRO_iGCA
ECM1	iNOA2_GTGCAGCGTTCAAAGA	-0.356732	STRO_iGCA
DMD	iNOA2_GTGCAGCGTTCAAAGA	0.381751	STRO_iGCA
COL6A3	iNOA2_GTGCAGCGTTCAAAGA	-0.357798	STRO_iGCA
COL6A2	iNOA2_GTGCAGCGTTCAAAGA	0.842357	STRO_iGCA
COL6A1	iNOA2_GTGCAGCGTTCAAAGA	-1.01753	STRO_iGCA
COL5A3	iNOA2_GTGCAGCGTTCAAAGA	-0.375012	STRO_iGCA
COL5A2	iNOA2_GTGCAGCGTTCAAAGA	-0.332086	STRO_iGCA
COL4A2	iNOA2_GTGCAGCGTTCAAAGA	0.270282	STRO_iGCA
COL4A1	iNOA2_GTGCAGCGTTCAAAGA	-0.740389	STRO_iGCA
COL3A1	iNOA2_GTGCAGCGTTCAAAGA	-0.668755	STRO_iGCA
COL25A1	iNOA2_GTGCAGCGTTCAAAGA	-0.225952	STRO_iGCA
COL21A1	iNOA2_GTGCAGCGTTCAAAGA	-0.236085	STRO_iGCA
COL1A2	iNOA2_GTGCAGCGTTCAAAGA	0.486404	STRO_iGCA
COL1A1	iNOA2_GTGCAGCGTTCAAAGA	1.5	STRO_iGCA
COL18A1	iNOA2_GTGCAGCGTTCAAAGA	0.137258	STRO_iGCA
COL14A1	iNOA2_GTGCAGCGTTCAAAGA	0.843156	STRO_iGCA
COL12A1	iNOA2_GTGCAGCGTTCAAAGA	-0.358051	STRO_iGCA
CLEC3B	iNOA2_GTGCAGCGTTCAAAGA	-0.357	STRO_iGCA
CITED1	iNOA2_GTGCAGCGTTCAAAGA	-0.250061	STRO_iGCA
CD44	iNOA2_GTGCAGCGTTCAAAGA	0.587166	STRO_iGCA
CD36	iNOA2_GTGCAGCGTTCAAAGA	-0.449133	STRO_iGCA
CAPN1	iNOA2_GTGCAGCGTTCAAAGA	-0.547607	STRO_iGCA
CALU	iNOA2_GTGCAGCGTTCAAAGA	0.997537	STRO_iGCA
ADAMTS5	iNOA2_GTGCAGCGTTCAAAGA	-0.367986	STRO_iGCA
ADAMTS1	iNOA2_GTGCAGCGTTCAAAGA	0.519298	STRO_iGCA
ADAM9	iNOA2_GTGCAGCGTTCAAAGA	0.98624	STRO_iGCA
A2M	iNOA2_GTGCAGCGTTCAAAGA	0.286769	STRO_iGCA
VCL	iNOA2_TCGAACAGTAGCGATG	-0.956203	STRO_iGCA
USP15	iNOA2_TCGAACAGTAGCGATG	0.786873	STRO_iGCA
TTN	iNOA2_TCGAACAGTAGCGATG	-0.298462	STRO_iGCA
TIMP3	iNOA2_TCGAACAGTAGCGATG	0.918895	STRO_iGCA
TIMP2	iNOA2_TCGAACAGTAGCGATG	1.33341	STRO_iGCA
TIMP1	iNOA2_TCGAACAGTAGCGATG	1.5	STRO_iGCA
TGFBR3	iNOA2_TCGAACAGTAGCGATG	1.5	STRO_iGCA
TGFBR2	iNOA2_TCGAACAGTAGCGATG	0.412837	STRO_iGCA
TGFB1	iNOA2_TCGAACAGTAGCGATG	1.5	STRO_iGCA
SPARC	iNOA2_TCGAACAGTAGCGATG	0.394436	STRO_iGCA
SOX5	iNOA2_TCGAACAGTAGCGATG	-0.393669	STRO_iGCA
SMAD5	iNOA2_TCGAACAGTAGCGATG	0.523632	STRO_iGCA
SERPING1	iNOA2_TCGAACAGTAGCGATG	1.5	STRO_iGCA
SEPP1	iNOA2_TCGAACAGTAGCGATG	-0.209488	STRO_iGCA
RARRES2	iNOA2_TCGAACAGTAGCGATG	0.419555	STRO_iGCA
NID1	iNOA2_TCGAACAGTAGCGATG	-0.477664	STRO_iGCA
LUM	iNOA2_TCGAACAGTAGCGATG	1.5	STRO_iGCA
LTBP4	iNOA2_TCGAACAGTAGCGATG	1.5	STRO_iGCA
LTBP3	iNOA2_TCGAACAGTAGCGATG	0.497953	STRO_iGCA
LIMS1	iNOA2_TCGAACAGTAGCGATG	1.00185	STRO_iGCA
LGALS3BP	iNOA2_TCGAACAGTAGCGATG	0.923031	STRO_iGCA
LAMC3	iNOA2_TCGAACAGTAGCGATG	1.5	STRO_iGCA
LAMB1	iNOA2_TCGAACAGTAGCGATG	0.656507	STRO_iGCA
LAMA4	iNOA2_TCGAACAGTAGCGATG	0.547177	STRO_iGCA
LAMA2	iNOA2_TCGAACAGTAGCGATG	1.5	STRO_iGCA
JAM3	iNOA2_TCGAACAGTAGCGATG	0.697765	STRO_iGCA
ITGB8	iNOA2_TCGAACAGTAGCGATG	-0.19546	STRO_iGCA
ITGAV	iNOA2_TCGAACAGTAGCGATG	0.841082	STRO_iGCA
ITGA1	iNOA2_TCGAACAGTAGCGATG	0.155324	STRO_iGCA
HSPA5	iNOA2_TCGAACAGTAGCGATG	0.241127	STRO_iGCA
HGF	iNOA2_TCGAACAGTAGCGATG	1.5	STRO_iGCA
FN1	iNOA2_TCGAACAGTAGCGATG	1.5	STRO_iGCA
FERMT2	iNOA2_TCGAACAGTAGCGATG	-0.190551	STRO_iGCA
FBN1	iNOA2_TCGAACAGTAGCGATG	1.5	STRO_iGCA
FBLN1	iNOA2_TCGAACAGTAGCGATG	1.40025	STRO_iGCA
F8	iNOA2_TCGAACAGTAGCGATG	-0.254442	STRO_iGCA
ECM1	iNOA2_TCGAACAGTAGCGATG	1.5	STRO_iGCA
DMD	iNOA2_TCGAACAGTAGCGATG	0.208284	STRO_iGCA
COL6A3	iNOA2_TCGAACAGTAGCGATG	1.5	STRO_iGCA
COL6A2	iNOA2_TCGAACAGTAGCGATG	1.5	STRO_iGCA
COL6A1	iNOA2_TCGAACAGTAGCGATG	0.90375	STRO_iGCA
COL5A3	iNOA2_TCGAACAGTAGCGATG	1.5	STRO_iGCA
COL5A2	iNOA2_TCGAACAGTAGCGATG	-0.332086	STRO_iGCA
COL4A2	iNOA2_TCGAACAGTAGCGATG	0.800362	STRO_iGCA
COL4A1	iNOA2_TCGAACAGTAGCGATG	1.25821	STRO_iGCA
COL3A1	iNOA2_TCGAACAGTAGCGATG	0.903154	STRO_iGCA
COL25A1	iNOA2_TCGAACAGTAGCGATG	-0.225952	STRO_iGCA
COL21A1	iNOA2_TCGAACAGTAGCGATG	-0.236085	STRO_iGCA
COL1A2	iNOA2_TCGAACAGTAGCGATG	1.5	STRO_iGCA
COL1A1	iNOA2_TCGAACAGTAGCGATG	1.5	STRO_iGCA
COL18A1	iNOA2_TCGAACAGTAGCGATG	0.250747	STRO_iGCA
COL14A1	iNOA2_TCGAACAGTAGCGATG	-0.405351	STRO_iGCA
COL12A1	iNOA2_TCGAACAGTAGCGATG	0.792148	STRO_iGCA
CLEC3B	iNOA2_TCGAACAGTAGCGATG	1.5	STRO_iGCA
CITED1	iNOA2_TCGAACAGTAGCGATG	-0.250061	STRO_iGCA
CD44	iNOA2_TCGAACAGTAGCGATG	-0.650028	STRO_iGCA
CD36	iNOA2_TCGAACAGTAGCGATG	-0.449133	STRO_iGCA
CAPN1	iNOA2_TCGAACAGTAGCGATG	0.443883	STRO_iGCA
CALU	iNOA2_TCGAACAGTAGCGATG	0.751516	STRO_iGCA
ADAMTS5	iNOA2_TCGAACAGTAGCGATG	-0.367986	STRO_iGCA
ADAMTS1	iNOA2_TCGAACAGTAGCGATG	1.5	STRO_iGCA
ADAM9	iNOA2_TCGAACAGTAGCGATG	0.741295	STRO_iGCA
A2M	iNOA2_TCGAACAGTAGCGATG	0.318342	STRO_iGCA
VCL	iNOA2_TCGGGTGGTCGCACAC	-0.0278637	STRO_iGCA
USP15	iNOA2_TCGGGTGGTCGCACAC	-0.40043	STRO_iGCA
TTN	iNOA2_TCGGGTGGTCGCACAC	-0.298462	STRO_iGCA
TIMP3	iNOA2_TCGGGTGGTCGCACAC	-0.0968224	STRO_iGCA
TIMP2	iNOA2_TCGGGTGGTCGCACAC	0.302716	STRO_iGCA
TIMP1	iNOA2_TCGGGTGGTCGCACAC	-0.0374505	STRO_iGCA
TGFBR3	iNOA2_TCGGGTGGTCGCACAC	-0.379439	STRO_iGCA
TGFBR2	iNOA2_TCGGGTGGTCGCACAC	-0.492545	STRO_iGCA
TGFB1	iNOA2_TCGGGTGGTCGCACAC	-0.332298	STRO_iGCA
SPARC	iNOA2_TCGGGTGGTCGCACAC	0.126485	STRO_iGCA
SOX5	iNOA2_TCGGGTGGTCGCACAC	-0.393669	STRO_iGCA
SMAD5	iNOA2_TCGGGTGGTCGCACAC	-0.499244	STRO_iGCA
SERPING1	iNOA2_TCGGGTGGTCGCACAC	0.00528363	STRO_iGCA
SEPP1	iNOA2_TCGGGTGGTCGCACAC	-0.209488	STRO_iGCA
RARRES2	iNOA2_TCGGGTGGTCGCACAC	-0.670056	STRO_iGCA
NID1	iNOA2_TCGGGTGGTCGCACAC	-0.477664	STRO_iGCA
LUM	iNOA2_TCGGGTGGTCGCACAC	-0.203399	STRO_iGCA
LTBP4	iNOA2_TCGGGTGGTCGCACAC	-0.525538	STRO_iGCA
LTBP3	iNOA2_TCGGGTGGTCGCACAC	-0.524664	STRO_iGCA
LIMS1	iNOA2_TCGGGTGGTCGCACAC	-0.718646	STRO_iGCA
LGALS3BP	iNOA2_TCGGGTGGTCGCACAC	0.892015	STRO_iGCA
LAMC3	iNOA2_TCGGGTGGTCGCACAC	-0.436493	STRO_iGCA
LAMB1	iNOA2_TCGGGTGGTCGCACAC	-0.377649	STRO_iGCA
LAMA4	iNOA2_TCGGGTGGTCGCACAC	-0.436542	STRO_iGCA
LAMA2	iNOA2_TCGGGTGGTCGCACAC	-0.396212	STRO_iGCA
JAM3	iNOA2_TCGGGTGGTCGCACAC	-0.44786	STRO_iGCA
ITGB8	iNOA2_TCGGGTGGTCGCACAC	-0.19546	STRO_iGCA
ITGAV	iNOA2_TCGGGTGGTCGCACAC	1.3549	STRO_iGCA
ITGA1	iNOA2_TCGGGTGGTCGCACAC	-0.604357	STRO_iGCA
HSPA5	iNOA2_TCGGGTGGTCGCACAC	0.0876912	STRO_iGCA
HGF	iNOA2_TCGGGTGGTCGCACAC	-0.272545	STRO_iGCA
FN1	iNOA2_TCGGGTGGTCGCACAC	1.5	STRO_iGCA
FERMT2	iNOA2_TCGGGTGGTCGCACAC	1.04434	STRO_iGCA
FBN1	iNOA2_TCGGGTGGTCGCACAC	-0.371129	STRO_iGCA
FBLN1	iNOA2_TCGGGTGGTCGCACAC	-0.447662	STRO_iGCA
F8	iNOA2_TCGGGTGGTCGCACAC	-0.254442	STRO_iGCA
ECM1	iNOA2_TCGGGTGGTCGCACAC	-0.356732	STRO_iGCA
DMD	iNOA2_TCGGGTGGTCGCACAC	-0.625532	STRO_iGCA
COL6A3	iNOA2_TCGGGTGGTCGCACAC	-0.357798	STRO_iGCA
COL6A2	iNOA2_TCGGGTGGTCGCACAC	-1.30581	STRO_iGCA
COL6A1	iNOA2_TCGGGTGGTCGCACAC	0.355322	STRO_iGCA
COL5A3	iNOA2_TCGGGTGGTCGCACAC	-0.375012	STRO_iGCA
COL5A2	iNOA2_TCGGGTGGTCGCACAC	-0.332086	STRO_iGCA
COL4A2	iNOA2_TCGGGTGGTCGCACAC	0.770945	STRO_iGCA
COL4A1	iNOA2_TCGGGTGGTCGCACAC	-0.740389	STRO_iGCA
COL3A1	iNOA2_TCGGGTGGTCGCACAC	-0.668755	STRO_iGCA
COL25A1	iNOA2_TCGGGTGGTCGCACAC	-0.225952	STRO_iGCA
COL21A1	iNOA2_TCGGGTGGTCGCACAC	-0.236085	STRO_iGCA
COL1A2	iNOA2_TCGGGTGGTCGCACAC	0.35696	STRO_iGCA
COL1A1	iNOA2_TCGGGTGGTCGCACAC	-0.549126	STRO_iGCA
COL18A1	iNOA2_TCGGGTGGTCGCACAC	-0.161428	STRO_iGCA
COL14A1	iNOA2_TCGGGTGGTCGCACAC	-0.405351	STRO_iGCA
COL12A1	iNOA2_TCGGGTGGTCGCACAC	-0.358051	STRO_iGCA
CLEC3B	iNOA2_TCGGGTGGTCGCACAC	-0.357	STRO_iGCA
CITED1	iNOA2_TCGGGTGGTCGCACAC	-0.250061	STRO_iGCA
CD44	iNOA2_TCGGGTGGTCGCACAC	0.257378	STRO_iGCA
CD36	iNOA2_TCGGGTGGTCGCACAC	-0.449133	STRO_iGCA
CAPN1	iNOA2_TCGGGTGGTCGCACAC	-0.547607	STRO_iGCA
CALU	iNOA2_TCGGGTGGTCGCACAC	-0.654277	STRO_iGCA
ADAMTS5	iNOA2_TCGGGTGGTCGCACAC	-0.367986	STRO_iGCA
ADAMTS1	iNOA2_TCGGGTGGTCGCACAC	0.194749	STRO_iGCA
ADAM9	iNOA2_TCGGGTGGTCGCACAC	-0.4361	STRO_iGCA
A2M	iNOA2_TCGGGTGGTCGCACAC	1.10681	STRO_iGCA
VCL	iNOA2_TGAGGAGGTGGCGCTT	-0.956203	STRO_iGCA
USP15	iNOA2_TGAGGAGGTGGCGCTT	-0.40043	STRO_iGCA
TTN	iNOA2_TGAGGAGGTGGCGCTT	-0.298462	STRO_iGCA
TIMP3	iNOA2_TGAGGAGGTGGCGCTT	0.812481	STRO_iGCA
TIMP2	iNOA2_TGAGGAGGTGGCGCTT	-0.728742	STRO_iGCA
TIMP1	iNOA2_TGAGGAGGTGGCGCTT	0.430304	STRO_iGCA
TGFBR3	iNOA2_TGAGGAGGTGGCGCTT	-0.379439	STRO_iGCA
TGFBR2	iNOA2_TGAGGAGGTGGCGCTT	1.49997	STRO_iGCA
TGFB1	iNOA2_TGAGGAGGTGGCGCTT	-0.332298	STRO_iGCA
SPARC	iNOA2_TGAGGAGGTGGCGCTT	-0.591933	STRO_iGCA
SOX5	iNOA2_TGAGGAGGTGGCGCTT	1.5	STRO_iGCA
SMAD5	iNOA2_TGAGGAGGTGGCGCTT	-0.499244	STRO_iGCA
SERPING1	iNOA2_TGAGGAGGTGGCGCTT	1.5	STRO_iGCA
SEPP1	iNOA2_TGAGGAGGTGGCGCTT	-0.209488	STRO_iGCA
RARRES2	iNOA2_TGAGGAGGTGGCGCTT	1.5	STRO_iGCA
NID1	iNOA2_TGAGGAGGTGGCGCTT	1.35905	STRO_iGCA
LUM	iNOA2_TGAGGAGGTGGCGCTT	-0.203399	STRO_iGCA
LTBP4	iNOA2_TGAGGAGGTGGCGCTT	1.5	STRO_iGCA
LTBP3	iNOA2_TGAGGAGGTGGCGCTT	-0.524664	STRO_iGCA
LIMS1	iNOA2_TGAGGAGGTGGCGCTT	-0.718646	STRO_iGCA
LGALS3BP	iNOA2_TGAGGAGGTGGCGCTT	0.523341	STRO_iGCA
LAMC3	iNOA2_TGAGGAGGTGGCGCTT	-0.436493	STRO_iGCA
LAMB1	iNOA2_TGAGGAGGTGGCGCTT	-0.377649	STRO_iGCA
LAMA4	iNOA2_TGAGGAGGTGGCGCTT	-0.436542	STRO_iGCA
LAMA2	iNOA2_TGAGGAGGTGGCGCTT	-0.396212	STRO_iGCA
JAM3	iNOA2_TGAGGAGGTGGCGCTT	1.5	STRO_iGCA
ITGB8	iNOA2_TGAGGAGGTGGCGCTT	-0.19546	STRO_iGCA
ITGAV	iNOA2_TGAGGAGGTGGCGCTT	-0.368361	STRO_iGCA
ITGA1	iNOA2_TGAGGAGGTGGCGCTT	-0.604357	STRO_iGCA
HSPA5	iNOA2_TGAGGAGGTGGCGCTT	0.608707	STRO_iGCA
HGF	iNOA2_TGAGGAGGTGGCGCTT	-0.272545	STRO_iGCA
FN1	iNOA2_TGAGGAGGTGGCGCTT	-0.53484	STRO_iGCA
FERMT2	iNOA2_TGAGGAGGTGGCGCTT	-0.877238	STRO_iGCA
FBN1	iNOA2_TGAGGAGGTGGCGCTT	-0.371129	STRO_iGCA
FBLN1	iNOA2_TGAGGAGGTGGCGCTT	-0.447662	STRO_iGCA
F8	iNOA2_TGAGGAGGTGGCGCTT	-0.254442	STRO_iGCA
ECM1	iNOA2_TGAGGAGGTGGCGCTT	-0.356732	STRO_iGCA
DMD	iNOA2_TGAGGAGGTGGCGCTT	-0.625532	STRO_iGCA
COL6A3	iNOA2_TGAGGAGGTGGCGCTT	-0.357798	STRO_iGCA
COL6A2	iNOA2_TGAGGAGGTGGCGCTT	1.5	STRO_iGCA
COL6A1	iNOA2_TGAGGAGGTGGCGCTT	1.5	STRO_iGCA
COL5A3	iNOA2_TGAGGAGGTGGCGCTT	-0.375012	STRO_iGCA
COL5A2	iNOA2_TGAGGAGGTGGCGCTT	-0.332086	STRO_iGCA
COL4A2	iNOA2_TGAGGAGGTGGCGCTT	-0.866422	STRO_iGCA
COL4A1	iNOA2_TGAGGAGGTGGCGCTT	0.488699	STRO_iGCA
COL3A1	iNOA2_TGAGGAGGTGGCGCTT	-0.668755	STRO_iGCA
COL25A1	iNOA2_TGAGGAGGTGGCGCTT	-0.225952	STRO_iGCA
COL21A1	iNOA2_TGAGGAGGTGGCGCTT	-0.236085	STRO_iGCA
COL1A2	iNOA2_TGAGGAGGTGGCGCTT	0.339929	STRO_iGCA
COL1A1	iNOA2_TGAGGAGGTGGCGCTT	-0.549126	STRO_iGCA
COL18A1	iNOA2_TGAGGAGGTGGCGCTT	0.286109	STRO_iGCA
COL14A1	iNOA2_TGAGGAGGTGGCGCTT	1.5	STRO_iGCA
COL12A1	iNOA2_TGAGGAGGTGGCGCTT	-0.358051	STRO_iGCA
CLEC3B	iNOA2_TGAGGAGGTGGCGCTT	1.5	STRO_iGCA
CITED1	iNOA2_TGAGGAGGTGGCGCTT	-0.250061	STRO_iGCA
CD44	iNOA2_TGAGGAGGTGGCGCTT	-0.650028	STRO_iGCA
CD36	iNOA2_TGAGGAGGTGGCGCTT	-0.449133	STRO_iGCA
CAPN1	iNOA2_TGAGGAGGTGGCGCTT	1.5	STRO_iGCA
CALU	iNOA2_TGAGGAGGTGGCGCTT	1.21697	STRO_iGCA
ADAMTS5	iNOA2_TGAGGAGGTGGCGCTT	-0.367986	STRO_iGCA
ADAMTS1	iNOA2_TGAGGAGGTGGCGCTT	1.5	STRO_iGCA
ADAM9	iNOA2_TGAGGAGGTGGCGCTT	-0.4361	STRO_iGCA
A2M	iNOA2_TGAGGAGGTGGCGCTT	1.5	STRO_iGCA
VCL	iNOA2_TGGTTAGTCCGGACTG	-0.235846	STRO_iGCA
USP15	iNOA2_TGGTTAGTCCGGACTG	-0.40043	STRO_iGCA
TTN	iNOA2_TGGTTAGTCCGGACTG	-0.298462	STRO_iGCA
TIMP3	iNOA2_TGGTTAGTCCGGACTG	-1.42782	STRO_iGCA
TIMP2	iNOA2_TGGTTAGTCCGGACTG	0.575583	STRO_iGCA
TIMP1	iNOA2_TGGTTAGTCCGGACTG	0.000732881	STRO_iGCA
TGFBR3	iNOA2_TGGTTAGTCCGGACTG	1.5	STRO_iGCA
TGFBR2	iNOA2_TGGTTAGTCCGGACTG	-0.492545	STRO_iGCA
TGFB1	iNOA2_TGGTTAGTCCGGACTG	-0.332298	STRO_iGCA
SPARC	iNOA2_TGGTTAGTCCGGACTG	-0.544984	STRO_iGCA
SOX5	iNOA2_TGGTTAGTCCGGACTG	0.881518	STRO_iGCA
SMAD5	iNOA2_TGGTTAGTCCGGACTG	-0.499244	STRO_iGCA
SERPING1	iNOA2_TGGTTAGTCCGGACTG	0.548781	STRO_iGCA
SEPP1	iNOA2_TGGTTAGTCCGGACTG	-0.209488	STRO_iGCA
RARRES2	iNOA2_TGGTTAGTCCGGACTG	0.517377	STRO_iGCA
NID1	iNOA2_TGGTTAGTCCGGACTG	-0.477664	STRO_iGCA
LUM	iNOA2_TGGTTAGTCCGGACTG	-0.203399	STRO_iGCA
LTBP4	iNOA2_TGGTTAGTCCGGACTG	-0.525538	STRO_iGCA
LTBP3	iNOA2_TGGTTAGTCCGGACTG	1.31785	STRO_iGCA
LIMS1	iNOA2_TGGTTAGTCCGGACTG	-0.718646	STRO_iGCA
LGALS3BP	iNOA2_TGGTTAGTCCGGACTG	-0.152283	STRO_iGCA
LAMC3	iNOA2_TGGTTAGTCCGGACTG	-0.436493	STRO_iGCA
LAMB1	iNOA2_TGGTTAGTCCGGACTG	-0.377649	STRO_iGCA
LAMA4	iNOA2_TGGTTAGTCCGGACTG	-0.436542	STRO_iGCA
LAMA2	iNOA2_TGGTTAGTCCGGACTG	-0.396212	STRO_iGCA
JAM3	iNOA2_TGGTTAGTCCGGACTG	1.5	STRO_iGCA
ITGB8	iNOA2_TGGTTAGTCCGGACTG	-0.19546	STRO_iGCA
ITGAV	iNOA2_TGGTTAGTCCGGACTG	-0.368361	STRO_iGCA
ITGA1	iNOA2_TGGTTAGTCCGGACTG	-0.604357	STRO_iGCA
HSPA5	iNOA2_TGGTTAGTCCGGACTG	-0.126659	STRO_iGCA
HGF	iNOA2_TGGTTAGTCCGGACTG	-0.272545	STRO_iGCA
FN1	iNOA2_TGGTTAGTCCGGACTG	1.5	STRO_iGCA
FERMT2	iNOA2_TGGTTAGTCCGGACTG	0.709737	STRO_iGCA
FBN1	iNOA2_TGGTTAGTCCGGACTG	-0.371129	STRO_iGCA
FBLN1	iNOA2_TGGTTAGTCCGGACTG	-0.447662	STRO_iGCA
F8	iNOA2_TGGTTAGTCCGGACTG	-0.254442	STRO_iGCA
ECM1	iNOA2_TGGTTAGTCCGGACTG	-0.356732	STRO_iGCA
DMD	iNOA2_TGGTTAGTCCGGACTG	0.876811	STRO_iGCA
COL6A3	iNOA2_TGGTTAGTCCGGACTG	-0.357798	STRO_iGCA
COL6A2	iNOA2_TGGTTAGTCCGGACTG	-0.335309	STRO_iGCA
COL6A1	iNOA2_TGGTTAGTCCGGACTG	0.090545	STRO_iGCA
COL5A3	iNOA2_TGGTTAGTCCGGACTG	-0.375012	STRO_iGCA
COL5A2	iNOA2_TGGTTAGTCCGGACTG	-0.332086	STRO_iGCA
COL4A2	iNOA2_TGGTTAGTCCGGACTG	1.08056	STRO_iGCA
COL4A1	iNOA2_TGGTTAGTCCGGACTG	-0.122915	STRO_iGCA
COL3A1	iNOA2_TGGTTAGTCCGGACTG	-0.0586561	STRO_iGCA
COL25A1	iNOA2_TGGTTAGTCCGGACTG	1.5	STRO_iGCA
COL21A1	iNOA2_TGGTTAGTCCGGACTG	-0.236085	STRO_iGCA
COL1A2	iNOA2_TGGTTAGTCCGGACTG	0.124609	STRO_iGCA
COL1A1	iNOA2_TGGTTAGTCCGGACTG	1.11797	STRO_iGCA
COL18A1	iNOA2_TGGTTAGTCCGGACTG	0.055982	STRO_iGCA
COL14A1	iNOA2_TGGTTAGTCCGGACTG	-0.405351	STRO_iGCA
COL12A1	iNOA2_TGGTTAGTCCGGACTG	0.913631	STRO_iGCA
CLEC3B	iNOA2_TGGTTAGTCCGGACTG	-0.357	STRO_iGCA
CITED1	iNOA2_TGGTTAGTCCGGACTG	-0.250061	STRO_iGCA
CD44	iNOA2_TGGTTAGTCCGGACTG	0.0540856	STRO_iGCA
CD36	iNOA2_TGGTTAGTCCGGACTG	-0.449133	STRO_iGCA
CAPN1	iNOA2_TGGTTAGTCCGGACTG	1.23883	STRO_iGCA
CALU	iNOA2_TGGTTAGTCCGGACTG	0.285806	STRO_iGCA
ADAMTS5	iNOA2_TGGTTAGTCCGGACTG	-0.367986	STRO_iGCA
ADAMTS1	iNOA2_TGGTTAGTCCGGACTG	1.5	STRO_iGCA
ADAM9	iNOA2_TGGTTAGTCCGGACTG	0.865651	STRO_iGCA
A2M	iNOA2_TGGTTAGTCCGGACTG	1.5	STRO_iGCA
VCL	iNOA3_AAAGAACAGGTAGATT	-0.159436	STRO_iGCA
USP15	iNOA3_AAAGAACAGGTAGATT	-0.40043	STRO_iGCA
TTN	iNOA3_AAAGAACAGGTAGATT	-0.298462	STRO_iGCA
TIMP3	iNOA3_AAAGAACAGGTAGATT	-0.144056	STRO_iGCA
TIMP2	iNOA3_AAAGAACAGGTAGATT	0.156529	STRO_iGCA
TIMP1	iNOA3_AAAGAACAGGTAGATT	0.089967	STRO_iGCA
TGFBR3	iNOA3_AAAGAACAGGTAGATT	-0.379439	STRO_iGCA
TGFBR2	iNOA3_AAAGAACAGGTAGATT	-0.492545	STRO_iGCA
TGFB1	iNOA3_AAAGAACAGGTAGATT	-0.332298	STRO_iGCA
SPARC	iNOA3_AAAGAACAGGTAGATT	-0.693162	STRO_iGCA
SOX5	iNOA3_AAAGAACAGGTAGATT	-0.393669	STRO_iGCA
SMAD5	iNOA3_AAAGAACAGGTAGATT	1.5	STRO_iGCA
SERPING1	iNOA3_AAAGAACAGGTAGATT	0.916734	STRO_iGCA
SEPP1	iNOA3_AAAGAACAGGTAGATT	-0.209488	STRO_iGCA
RARRES2	iNOA3_AAAGAACAGGTAGATT	-0.670056	STRO_iGCA
NID1	iNOA3_AAAGAACAGGTAGATT	-0.477664	STRO_iGCA
LUM	iNOA3_AAAGAACAGGTAGATT	-0.203399	STRO_iGCA
LTBP4	iNOA3_AAAGAACAGGTAGATT	-0.525538	STRO_iGCA
LTBP3	iNOA3_AAAGAACAGGTAGATT	-0.524664	STRO_iGCA
LIMS1	iNOA3_AAAGAACAGGTAGATT	0.859868	STRO_iGCA
LGALS3BP	iNOA3_AAAGAACAGGTAGATT	0.376595	STRO_iGCA
LAMC3	iNOA3_AAAGAACAGGTAGATT	-0.436493	STRO_iGCA
LAMB1	iNOA3_AAAGAACAGGTAGATT	-0.377649	STRO_iGCA
LAMA4	iNOA3_AAAGAACAGGTAGATT	-0.436542	STRO_iGCA
LAMA2	iNOA3_AAAGAACAGGTAGATT	-0.396212	STRO_iGCA
JAM3	iNOA3_AAAGAACAGGTAGATT	-0.44786	STRO_iGCA
ITGB8	iNOA3_AAAGAACAGGTAGATT	-0.19546	STRO_iGCA
ITGAV	iNOA3_AAAGAACAGGTAGATT	-0.368361	STRO_iGCA
ITGA1	iNOA3_AAAGAACAGGTAGATT	-0.604357	STRO_iGCA
HSPA5	iNOA3_AAAGAACAGGTAGATT	1.08567	STRO_iGCA
HGF	iNOA3_AAAGAACAGGTAGATT	-0.272545	STRO_iGCA
FN1	iNOA3_AAAGAACAGGTAGATT	0.39626	STRO_iGCA
FERMT2	iNOA3_AAAGAACAGGTAGATT	0.836128	STRO_iGCA
FBN1	iNOA3_AAAGAACAGGTAGATT	-0.371129	STRO_iGCA
FBLN1	iNOA3_AAAGAACAGGTAGATT	-0.447662	STRO_iGCA
F8	iNOA3_AAAGAACAGGTAGATT	-0.254442	STRO_iGCA
ECM1	iNOA3_AAAGAACAGGTAGATT	-0.356732	STRO_iGCA
DMD	iNOA3_AAAGAACAGGTAGATT	0.394137	STRO_iGCA
COL6A3	iNOA3_AAAGAACAGGTAGATT	-0.357798	STRO_iGCA
COL6A2	iNOA3_AAAGAACAGGTAGATT	0.262192	STRO_iGCA
COL6A1	iNOA3_AAAGAACAGGTAGATT	0.189631	STRO_iGCA
COL5A3	iNOA3_AAAGAACAGGTAGATT	-0.375012	STRO_iGCA
COL5A2	iNOA3_AAAGAACAGGTAGATT	-0.332086	STRO_iGCA
COL4A2	iNOA3_AAAGAACAGGTAGATT	0.593529	STRO_iGCA
COL4A1	iNOA3_AAAGAACAGGTAGATT	1.07608	STRO_iGCA
COL3A1	iNOA3_AAAGAACAGGTAGATT	-0.668755	STRO_iGCA
COL25A1	iNOA3_AAAGAACAGGTAGATT	-0.225952	STRO_iGCA
COL21A1	iNOA3_AAAGAACAGGTAGATT	-0.236085	STRO_iGCA
COL1A2	iNOA3_AAAGAACAGGTAGATT	-0.187795	STRO_iGCA
COL1A1	iNOA3_AAAGAACAGGTAGATT	-0.549126	STRO_iGCA
COL18A1	iNOA3_AAAGAACAGGTAGATT	0.148913	STRO_iGCA
COL14A1	iNOA3_AAAGAACAGGTAGATT	-0.405351	STRO_iGCA
COL12A1	iNOA3_AAAGAACAGGTAGATT	-0.358051	STRO_iGCA
CLEC3B	iNOA3_AAAGAACAGGTAGATT	-0.357	STRO_iGCA
CITED1	iNOA3_AAAGAACAGGTAGATT	1.5	STRO_iGCA
CD44	iNOA3_AAAGAACAGGTAGATT	-0.650028	STRO_iGCA
CD36	iNOA3_AAAGAACAGGTAGATT	-0.449133	STRO_iGCA
CAPN1	iNOA3_AAAGAACAGGTAGATT	1.39857	STRO_iGCA
CALU	iNOA3_AAAGAACAGGTAGATT	0.385522	STRO_iGCA
ADAMTS5	iNOA3_AAAGAACAGGTAGATT	-0.367986	STRO_iGCA
ADAMTS1	iNOA3_AAAGAACAGGTAGATT	-0.698241	STRO_iGCA
ADAM9	iNOA3_AAAGAACAGGTAGATT	1.00373	STRO_iGCA
A2M	iNOA3_AAAGAACAGGTAGATT	0.738461	STRO_iGCA
VCL	iNOA3_AACCCAAAGTAGGGTC	1.5	STRO_iGCA
USP15	iNOA3_AACCCAAAGTAGGGTC	1.5	STRO_iGCA
TTN	iNOA3_AACCCAAAGTAGGGTC	-0.298462	STRO_iGCA
TIMP3	iNOA3_AACCCAAAGTAGGGTC	0.693565	STRO_iGCA
TIMP2	iNOA3_AACCCAAAGTAGGGTC	-0.728742	STRO_iGCA
TIMP1	iNOA3_AACCCAAAGTAGGGTC	1.41661	STRO_iGCA
TGFBR3	iNOA3_AACCCAAAGTAGGGTC	-0.379439	STRO_iGCA
TGFBR2	iNOA3_AACCCAAAGTAGGGTC	1.5	STRO_iGCA
TGFB1	iNOA3_AACCCAAAGTAGGGTC	-0.332298	STRO_iGCA
SPARC	iNOA3_AACCCAAAGTAGGGTC	0.184828	STRO_iGCA
SOX5	iNOA3_AACCCAAAGTAGGGTC	1.5	STRO_iGCA
SMAD5	iNOA3_AACCCAAAGTAGGGTC	1.5	STRO_iGCA
SERPING1	iNOA3_AACCCAAAGTAGGGTC	-0.868527	STRO_iGCA
SEPP1	iNOA3_AACCCAAAGTAGGGTC	-0.209488	STRO_iGCA
RARRES2	iNOA3_AACCCAAAGTAGGGTC	-0.670056	STRO_iGCA
NID1	iNOA3_AACCCAAAGTAGGGTC	-0.477664	STRO_iGCA
LUM	iNOA3_AACCCAAAGTAGGGTC	-0.203399	STRO_iGCA
LTBP4	iNOA3_AACCCAAAGTAGGGTC	1.5	STRO_iGCA
LTBP3	iNOA3_AACCCAAAGTAGGGTC	-0.524664	STRO_iGCA
LIMS1	iNOA3_AACCCAAAGTAGGGTC	1.5	STRO_iGCA
LGALS3BP	iNOA3_AACCCAAAGTAGGGTC	-0.83438	STRO_iGCA
LAMC3	iNOA3_AACCCAAAGTAGGGTC	-0.436493	STRO_iGCA
LAMB1	iNOA3_AACCCAAAGTAGGGTC	-0.377649	STRO_iGCA
LAMA4	iNOA3_AACCCAAAGTAGGGTC	-0.436542	STRO_iGCA
LAMA2	iNOA3_AACCCAAAGTAGGGTC	-0.396212	STRO_iGCA
JAM3	iNOA3_AACCCAAAGTAGGGTC	-0.44786	STRO_iGCA
ITGB8	iNOA3_AACCCAAAGTAGGGTC	-0.19546	STRO_iGCA
ITGAV	iNOA3_AACCCAAAGTAGGGTC	-0.368361	STRO_iGCA
ITGA1	iNOA3_AACCCAAAGTAGGGTC	-0.604357	STRO_iGCA
HSPA5	iNOA3_AACCCAAAGTAGGGTC	-0.869071	STRO_iGCA
HGF	iNOA3_AACCCAAAGTAGGGTC	-0.272545	STRO_iGCA
FN1	iNOA3_AACCCAAAGTAGGGTC	-0.53484	STRO_iGCA
FERMT2	iNOA3_AACCCAAAGTAGGGTC	-0.877238	STRO_iGCA
FBN1	iNOA3_AACCCAAAGTAGGGTC	-0.371129	STRO_iGCA
FBLN1	iNOA3_AACCCAAAGTAGGGTC	-0.447662	STRO_iGCA
F8	iNOA3_AACCCAAAGTAGGGTC	-0.254442	STRO_iGCA
ECM1	iNOA3_AACCCAAAGTAGGGTC	-0.356732	STRO_iGCA
DMD	iNOA3_AACCCAAAGTAGGGTC	-0.625532	STRO_iGCA
COL6A3	iNOA3_AACCCAAAGTAGGGTC	-0.357798	STRO_iGCA
COL6A2	iNOA3_AACCCAAAGTAGGGTC	0.26704	STRO_iGCA
COL6A1	iNOA3_AACCCAAAGTAGGGTC	-1.01753	STRO_iGCA
COL5A3	iNOA3_AACCCAAAGTAGGGTC	-0.375012	STRO_iGCA
COL5A2	iNOA3_AACCCAAAGTAGGGTC	-0.332086	STRO_iGCA
COL4A2	iNOA3_AACCCAAAGTAGGGTC	-0.866422	STRO_iGCA
COL4A1	iNOA3_AACCCAAAGTAGGGTC	-0.740389	STRO_iGCA
COL3A1	iNOA3_AACCCAAAGTAGGGTC	-0.668755	STRO_iGCA
COL25A1	iNOA3_AACCCAAAGTAGGGTC	-0.225952	STRO_iGCA
COL21A1	iNOA3_AACCCAAAGTAGGGTC	-0.236085	STRO_iGCA
COL1A2	iNOA3_AACCCAAAGTAGGGTC	-0.847765	STRO_iGCA
COL1A1	iNOA3_AACCCAAAGTAGGGTC	-0.549126	STRO_iGCA
COL18A1	iNOA3_AACCCAAAGTAGGGTC	0.700994	STRO_iGCA
COL14A1	iNOA3_AACCCAAAGTAGGGTC	-0.405351	STRO_iGCA
COL12A1	iNOA3_AACCCAAAGTAGGGTC	-0.358051	STRO_iGCA
CLEC3B	iNOA3_AACCCAAAGTAGGGTC	-0.357	STRO_iGCA
CITED1	iNOA3_AACCCAAAGTAGGGTC	-0.250061	STRO_iGCA
CD44	iNOA3_AACCCAAAGTAGGGTC	-0.650028	STRO_iGCA
CD36	iNOA3_AACCCAAAGTAGGGTC	-0.449133	STRO_iGCA
CAPN1	iNOA3_AACCCAAAGTAGGGTC	-0.547607	STRO_iGCA
CALU	iNOA3_AACCCAAAGTAGGGTC	-0.654277	STRO_iGCA
ADAMTS5	iNOA3_AACCCAAAGTAGGGTC	-0.367986	STRO_iGCA
ADAMTS1	iNOA3_AACCCAAAGTAGGGTC	-0.698241	STRO_iGCA
ADAM9	iNOA3_AACCCAAAGTAGGGTC	1.5	STRO_iGCA
A2M	iNOA3_AACCCAAAGTAGGGTC	-1.14423	STRO_iGCA
VCL	iNOA3_AACCCAAGTCTACAAC	-0.956203	STRO_iGCA
USP15	iNOA3_AACCCAAGTCTACAAC	-0.40043	STRO_iGCA
TTN	iNOA3_AACCCAAGTCTACAAC	-0.298462	STRO_iGCA
TIMP3	iNOA3_AACCCAAGTCTACAAC	0.424857	STRO_iGCA
TIMP2	iNOA3_AACCCAAGTCTACAAC	-0.728742	STRO_iGCA
TIMP1	iNOA3_AACCCAAGTCTACAAC	1.14144	STRO_iGCA
TGFBR3	iNOA3_AACCCAAGTCTACAAC	-0.379439	STRO_iGCA
TGFBR2	iNOA3_AACCCAAGTCTACAAC	0.842317	STRO_iGCA
TGFB1	iNOA3_AACCCAAGTCTACAAC	-0.332298	STRO_iGCA
SPARC	iNOA3_AACCCAAGTCTACAAC	1.35831	STRO_iGCA
SOX5	iNOA3_AACCCAAGTCTACAAC	-0.393669	STRO_iGCA
SMAD5	iNOA3_AACCCAAGTCTACAAC	-0.499244	STRO_iGCA
SERPING1	iNOA3_AACCCAAGTCTACAAC	0.891788	STRO_iGCA
SEPP1	iNOA3_AACCCAAGTCTACAAC	-0.209488	STRO_iGCA
RARRES2	iNOA3_AACCCAAGTCTACAAC	-0.670056	STRO_iGCA
NID1	iNOA3_AACCCAAGTCTACAAC	1.5	STRO_iGCA
LUM	iNOA3_AACCCAAGTCTACAAC	-0.203399	STRO_iGCA
LTBP4	iNOA3_AACCCAAGTCTACAAC	-0.525538	STRO_iGCA
LTBP3	iNOA3_AACCCAAGTCTACAAC	-0.524664	STRO_iGCA
LIMS1	iNOA3_AACCCAAGTCTACAAC	1.5	STRO_iGCA
LGALS3BP	iNOA3_AACCCAAGTCTACAAC	1.5	STRO_iGCA
LAMC3	iNOA3_AACCCAAGTCTACAAC	1.5	STRO_iGCA
LAMB1	iNOA3_AACCCAAGTCTACAAC	1.5	STRO_iGCA
LAMA4	iNOA3_AACCCAAGTCTACAAC	-0.436542	STRO_iGCA
LAMA2	iNOA3_AACCCAAGTCTACAAC	1.0062	STRO_iGCA
JAM3	iNOA3_AACCCAAGTCTACAAC	-0.44786	STRO_iGCA
ITGB8	iNOA3_AACCCAAGTCTACAAC	-0.19546	STRO_iGCA
ITGAV	iNOA3_AACCCAAGTCTACAAC	1.4148	STRO_iGCA
ITGA1	iNOA3_AACCCAAGTCTACAAC	1.14062	STRO_iGCA
HSPA5	iNOA3_AACCCAAGTCTACAAC	0.120948	STRO_iGCA
HGF	iNOA3_AACCCAAGTCTACAAC	1.5	STRO_iGCA
FN1	iNOA3_AACCCAAGTCTACAAC	-0.53484	STRO_iGCA
FERMT2	iNOA3_AACCCAAGTCTACAAC	1.5	STRO_iGCA
FBN1	iNOA3_AACCCAAGTCTACAAC	-0.371129	STRO_iGCA
FBLN1	iNOA3_AACCCAAGTCTACAAC	0.825797	STRO_iGCA
F8	iNOA3_AACCCAAGTCTACAAC	1.5	STRO_iGCA
ECM1	iNOA3_AACCCAAGTCTACAAC	-0.356732	STRO_iGCA
DMD	iNOA3_AACCCAAGTCTACAAC	-0.625532	STRO_iGCA
COL6A3	iNOA3_AACCCAAGTCTACAAC	-0.357798	STRO_iGCA
COL6A2	iNOA3_AACCCAAGTCTACAAC	0.832645	STRO_iGCA
COL6A1	iNOA3_AACCCAAGTCTACAAC	1.01867	STRO_iGCA
COL5A3	iNOA3_AACCCAAGTCTACAAC	-0.375012	STRO_iGCA
COL5A2	iNOA3_AACCCAAGTCTACAAC	1.5	STRO_iGCA
COL4A2	iNOA3_AACCCAAGTCTACAAC	0.813095	STRO_iGCA
COL4A1	iNOA3_AACCCAAGTCTACAAC	-0.740389	STRO_iGCA
COL3A1	iNOA3_AACCCAAGTCTACAAC	0.144822	STRO_iGCA
COL25A1	iNOA3_AACCCAAGTCTACAAC	-0.225952	STRO_iGCA
COL21A1	iNOA3_AACCCAAGTCTACAAC	-0.236085	STRO_iGCA
COL1A2	iNOA3_AACCCAAGTCTACAAC	0.39187	STRO_iGCA
COL1A1	iNOA3_AACCCAAGTCTACAAC	-0.549126	STRO_iGCA
COL18A1	iNOA3_AACCCAAGTCTACAAC	1.45677	STRO_iGCA
COL14A1	iNOA3_AACCCAAGTCTACAAC	-0.405351	STRO_iGCA
COL12A1	iNOA3_AACCCAAGTCTACAAC	-0.358051	STRO_iGCA
CLEC3B	iNOA3_AACCCAAGTCTACAAC	-0.357	STRO_iGCA
CITED1	iNOA3_AACCCAAGTCTACAAC	-0.250061	STRO_iGCA
CD44	iNOA3_AACCCAAGTCTACAAC	0.288919	STRO_iGCA
CD36	iNOA3_AACCCAAGTCTACAAC	1.40367	STRO_iGCA
CAPN1	iNOA3_AACCCAAGTCTACAAC	0.914209	STRO_iGCA
CALU	iNOA3_AACCCAAGTCTACAAC	1.5	STRO_iGCA
ADAMTS5	iNOA3_AACCCAAGTCTACAAC	1.20482	STRO_iGCA
ADAMTS1	iNOA3_AACCCAAGTCTACAAC	-0.698241	STRO_iGCA
ADAM9	iNOA3_AACCCAAGTCTACAAC	-0.4361	STRO_iGCA
A2M	iNOA3_AACCCAAGTCTACAAC	1.15385	STRO_iGCA
VCL	iNOA3_AACCTTTCATCCGAAT	1.23513	STRO_iGCA
USP15	iNOA3_AACCTTTCATCCGAAT	-0.40043	STRO_iGCA
TTN	iNOA3_AACCTTTCATCCGAAT	1.5	STRO_iGCA
TIMP3	iNOA3_AACCTTTCATCCGAAT	1.08963	STRO_iGCA
TIMP2	iNOA3_AACCTTTCATCCGAAT	0.96636	STRO_iGCA
TIMP1	iNOA3_AACCTTTCATCCGAAT	1.5	STRO_iGCA
TGFBR3	iNOA3_AACCTTTCATCCGAAT	-0.379439	STRO_iGCA
TGFBR2	iNOA3_AACCTTTCATCCGAAT	1.5	STRO_iGCA
TGFB1	iNOA3_AACCTTTCATCCGAAT	-0.332298	STRO_iGCA
SPARC	iNOA3_AACCTTTCATCCGAAT	1.5	STRO_iGCA
SOX5	iNOA3_AACCTTTCATCCGAAT	-0.393669	STRO_iGCA
SMAD5	iNOA3_AACCTTTCATCCGAAT	-0.499244	STRO_iGCA
SERPING1	iNOA3_AACCTTTCATCCGAAT	0.0567331	STRO_iGCA
SEPP1	iNOA3_AACCTTTCATCCGAAT	1.5	STRO_iGCA
RARRES2	iNOA3_AACCTTTCATCCGAAT	0.324254	STRO_iGCA
NID1	iNOA3_AACCTTTCATCCGAAT	1.47659	STRO_iGCA
LUM	iNOA3_AACCTTTCATCCGAAT	-0.203399	STRO_iGCA
LTBP4	iNOA3_AACCTTTCATCCGAAT	-0.525538	STRO_iGCA
LTBP3	iNOA3_AACCTTTCATCCGAAT	-0.524664	STRO_iGCA
LIMS1	iNOA3_AACCTTTCATCCGAAT	1.5	STRO_iGCA
LGALS3BP	iNOA3_AACCTTTCATCCGAAT	1.24057	STRO_iGCA
LAMC3	iNOA3_AACCTTTCATCCGAAT	1.5	STRO_iGCA
LAMB1	iNOA3_AACCTTTCATCCGAAT	1.5	STRO_iGCA
LAMA4	iNOA3_AACCTTTCATCCGAAT	-0.436542	STRO_iGCA
LAMA2	iNOA3_AACCTTTCATCCGAAT	1.5	STRO_iGCA
JAM3	iNOA3_AACCTTTCATCCGAAT	1.28058	STRO_iGCA
ITGB8	iNOA3_AACCTTTCATCCGAAT	-0.19546	STRO_iGCA
ITGAV	iNOA3_AACCTTTCATCCGAAT	-0.368361	STRO_iGCA
ITGA1	iNOA3_AACCTTTCATCCGAAT	0.541796	STRO_iGCA
HSPA5	iNOA3_AACCTTTCATCCGAAT	1.09159	STRO_iGCA
HGF	iNOA3_AACCTTTCATCCGAAT	1.5	STRO_iGCA
FN1	iNOA3_AACCTTTCATCCGAAT	1.5	STRO_iGCA
FERMT2	iNOA3_AACCTTTCATCCGAAT	1.12779	STRO_iGCA
FBN1	iNOA3_AACCTTTCATCCGAAT	1.5	STRO_iGCA
FBLN1	iNOA3_AACCTTTCATCCGAAT	1.5	STRO_iGCA
F8	iNOA3_AACCTTTCATCCGAAT	1.5	STRO_iGCA
ECM1	iNOA3_AACCTTTCATCCGAAT	1.5	STRO_iGCA
DMD	iNOA3_AACCTTTCATCCGAAT	-0.625532	STRO_iGCA
COL6A3	iNOA3_AACCTTTCATCCGAAT	-0.357798	STRO_iGCA
COL6A2	iNOA3_AACCTTTCATCCGAAT	0.862604	STRO_iGCA
COL6A1	iNOA3_AACCTTTCATCCGAAT	0.422526	STRO_iGCA
COL5A3	iNOA3_AACCTTTCATCCGAAT	1.41852	STRO_iGCA
COL5A2	iNOA3_AACCTTTCATCCGAAT	-0.332086	STRO_iGCA
COL4A2	iNOA3_AACCTTTCATCCGAAT	1.5	STRO_iGCA
COL4A1	iNOA3_AACCTTTCATCCGAAT	1.5	STRO_iGCA
COL3A1	iNOA3_AACCTTTCATCCGAAT	1.5	STRO_iGCA
COL25A1	iNOA3_AACCTTTCATCCGAAT	-0.225952	STRO_iGCA
COL21A1	iNOA3_AACCTTTCATCCGAAT	-0.236085	STRO_iGCA
COL1A2	iNOA3_AACCTTTCATCCGAAT	1.5	STRO_iGCA
COL1A1	iNOA3_AACCTTTCATCCGAAT	1.5	STRO_iGCA
COL18A1	iNOA3_AACCTTTCATCCGAAT	1.5	STRO_iGCA
COL14A1	iNOA3_AACCTTTCATCCGAAT	-0.405351	STRO_iGCA
COL12A1	iNOA3_AACCTTTCATCCGAAT	1.37729	STRO_iGCA
CLEC3B	iNOA3_AACCTTTCATCCGAAT	1.08014	STRO_iGCA
CITED1	iNOA3_AACCTTTCATCCGAAT	-0.250061	STRO_iGCA
CD44	iNOA3_AACCTTTCATCCGAAT	0.841206	STRO_iGCA
CD36	iNOA3_AACCTTTCATCCGAAT	1.5	STRO_iGCA
CAPN1	iNOA3_AACCTTTCATCCGAAT	0.948284	STRO_iGCA
CALU	iNOA3_AACCTTTCATCCGAAT	1.33671	STRO_iGCA
ADAMTS5	iNOA3_AACCTTTCATCCGAAT	1.24148	STRO_iGCA
ADAMTS1	iNOA3_AACCTTTCATCCGAAT	0.247328	STRO_iGCA
ADAM9	iNOA3_AACCTTTCATCCGAAT	-0.4361	STRO_iGCA
A2M	iNOA3_AACCTTTCATCCGAAT	1.5	STRO_iGCA
VCL	iNOA3_AATCACGGTTGTATGC	1.26673	STRO_iGCA
USP15	iNOA3_AATCACGGTTGTATGC	1.16274	STRO_iGCA
TTN	iNOA3_AATCACGGTTGTATGC	1.5	STRO_iGCA
TIMP3	iNOA3_AATCACGGTTGTATGC	-0.678658	STRO_iGCA
TIMP2	iNOA3_AATCACGGTTGTATGC	0.224341	STRO_iGCA
TIMP1	iNOA3_AATCACGGTTGTATGC	0.534383	STRO_iGCA
TGFBR3	iNOA3_AATCACGGTTGTATGC	1.5	STRO_iGCA
TGFBR2	iNOA3_AATCACGGTTGTATGC	-0.492545	STRO_iGCA
TGFB1	iNOA3_AATCACGGTTGTATGC	-0.332298	STRO_iGCA
SPARC	iNOA3_AATCACGGTTGTATGC	-0.224688	STRO_iGCA
SOX5	iNOA3_AATCACGGTTGTATGC	1.12482	STRO_iGCA
SMAD5	iNOA3_AATCACGGTTGTATGC	-0.499244	STRO_iGCA
SERPING1	iNOA3_AATCACGGTTGTATGC	0.412624	STRO_iGCA
SEPP1	iNOA3_AATCACGGTTGTATGC	-0.209488	STRO_iGCA
RARRES2	iNOA3_AATCACGGTTGTATGC	0.706704	STRO_iGCA
NID1	iNOA3_AATCACGGTTGTATGC	0.621128	STRO_iGCA
LUM	iNOA3_AATCACGGTTGTATGC	-0.203399	STRO_iGCA
LTBP4	iNOA3_AATCACGGTTGTATGC	-0.525538	STRO_iGCA
LTBP3	iNOA3_AATCACGGTTGTATGC	0.821682	STRO_iGCA
LIMS1	iNOA3_AATCACGGTTGTATGC	0.340113	STRO_iGCA
LGALS3BP	iNOA3_AATCACGGTTGTATGC	-0.0221402	STRO_iGCA
LAMC3	iNOA3_AATCACGGTTGTATGC	-0.436493	STRO_iGCA
LAMB1	iNOA3_AATCACGGTTGTATGC	-0.377649	STRO_iGCA
LAMA4	iNOA3_AATCACGGTTGTATGC	-0.436542	STRO_iGCA
LAMA2	iNOA3_AATCACGGTTGTATGC	-0.396212	STRO_iGCA
JAM3	iNOA3_AATCACGGTTGTATGC	1.06044	STRO_iGCA
ITGB8	iNOA3_AATCACGGTTGTATGC	-0.19546	STRO_iGCA
ITGAV	iNOA3_AATCACGGTTGTATGC	-0.368361	STRO_iGCA
ITGA1	iNOA3_AATCACGGTTGTATGC	-0.604357	STRO_iGCA
HSPA5	iNOA3_AATCACGGTTGTATGC	0.0149917	STRO_iGCA
HGF	iNOA3_AATCACGGTTGTATGC	-0.272545	STRO_iGCA
FN1	iNOA3_AATCACGGTTGTATGC	0.467583	STRO_iGCA
FERMT2	iNOA3_AATCACGGTTGTATGC	0.55728	STRO_iGCA
FBN1	iNOA3_AATCACGGTTGTATGC	-0.371129	STRO_iGCA
FBLN1	iNOA3_AATCACGGTTGTATGC	-0.447662	STRO_iGCA
F8	iNOA3_AATCACGGTTGTATGC	-0.254442	STRO_iGCA
ECM1	iNOA3_AATCACGGTTGTATGC	-0.356732	STRO_iGCA
DMD	iNOA3_AATCACGGTTGTATGC	0.472245	STRO_iGCA
COL6A3	iNOA3_AATCACGGTTGTATGC	-0.357798	STRO_iGCA
COL6A2	iNOA3_AATCACGGTTGTATGC	1.05756	STRO_iGCA
COL6A1	iNOA3_AATCACGGTTGTATGC	0.604684	STRO_iGCA
COL5A3	iNOA3_AATCACGGTTGTATGC	-0.375012	STRO_iGCA
COL5A2	iNOA3_AATCACGGTTGTATGC	-0.332086	STRO_iGCA
COL4A2	iNOA3_AATCACGGTTGTATGC	0.676997	STRO_iGCA
COL4A1	iNOA3_AATCACGGTTGTATGC	-0.740389	STRO_iGCA
COL3A1	iNOA3_AATCACGGTTGTATGC	1.02183	STRO_iGCA
COL25A1	iNOA3_AATCACGGTTGTATGC	-0.225952	STRO_iGCA
COL21A1	iNOA3_AATCACGGTTGTATGC	-0.236085	STRO_iGCA
COL1A2	iNOA3_AATCACGGTTGTATGC	0.575783	STRO_iGCA
COL1A1	iNOA3_AATCACGGTTGTATGC	1.35365	STRO_iGCA
COL18A1	iNOA3_AATCACGGTTGTATGC	-0.983258	STRO_iGCA
COL14A1	iNOA3_AATCACGGTTGTATGC	1.5	STRO_iGCA
COL12A1	iNOA3_AATCACGGTTGTATGC	-0.358051	STRO_iGCA
CLEC3B	iNOA3_AATCACGGTTGTATGC	-0.357	STRO_iGCA
CITED1	iNOA3_AATCACGGTTGTATGC	1.5	STRO_iGCA
CD44	iNOA3_AATCACGGTTGTATGC	0.68038	STRO_iGCA
CD36	iNOA3_AATCACGGTTGTATGC	-0.449133	STRO_iGCA
CAPN1	iNOA3_AATCACGGTTGTATGC	0.757759	STRO_iGCA
CALU	iNOA3_AATCACGGTTGTATGC	0.465172	STRO_iGCA
ADAMTS5	iNOA3_AATCACGGTTGTATGC	-0.367986	STRO_iGCA
ADAMTS1	iNOA3_AATCACGGTTGTATGC	1.5	STRO_iGCA
ADAM9	iNOA3_AATCACGGTTGTATGC	1.11402	STRO_iGCA
A2M	iNOA3_AATCACGGTTGTATGC	0.629167	STRO_iGCA
VCL	iNOA3_ACACCAACATGTGGTT	1.5	STRO_iGCA
USP15	iNOA3_ACACCAACATGTGGTT	-0.40043	STRO_iGCA
TTN	iNOA3_ACACCAACATGTGGTT	-0.298462	STRO_iGCA
TIMP3	iNOA3_ACACCAACATGTGGTT	0.899534	STRO_iGCA
TIMP2	iNOA3_ACACCAACATGTGGTT	1.5	STRO_iGCA
TIMP1	iNOA3_ACACCAACATGTGGTT	-1.11969	STRO_iGCA
TGFBR3	iNOA3_ACACCAACATGTGGTT	-0.379439	STRO_iGCA
TGFBR2	iNOA3_ACACCAACATGTGGTT	-0.492545	STRO_iGCA
TGFB1	iNOA3_ACACCAACATGTGGTT	-0.332298	STRO_iGCA
SPARC	iNOA3_ACACCAACATGTGGTT	1.5	STRO_iGCA
SOX5	iNOA3_ACACCAACATGTGGTT	-0.393669	STRO_iGCA
SMAD5	iNOA3_ACACCAACATGTGGTT	-0.499244	STRO_iGCA
SERPING1	iNOA3_ACACCAACATGTGGTT	-0.868527	STRO_iGCA
SEPP1	iNOA3_ACACCAACATGTGGTT	-0.209488	STRO_iGCA
RARRES2	iNOA3_ACACCAACATGTGGTT	-0.670056	STRO_iGCA
NID1	iNOA3_ACACCAACATGTGGTT	1.5	STRO_iGCA
LUM	iNOA3_ACACCAACATGTGGTT	1.5	STRO_iGCA
LTBP4	iNOA3_ACACCAACATGTGGTT	-0.525538	STRO_iGCA
LTBP3	iNOA3_ACACCAACATGTGGTT	1.5	STRO_iGCA
LIMS1	iNOA3_ACACCAACATGTGGTT	-0.718646	STRO_iGCA
LGALS3BP	iNOA3_ACACCAACATGTGGTT	1.5	STRO_iGCA
LAMC3	iNOA3_ACACCAACATGTGGTT	1.5	STRO_iGCA
LAMB1	iNOA3_ACACCAACATGTGGTT	1.5	STRO_iGCA
LAMA4	iNOA3_ACACCAACATGTGGTT	-0.436542	STRO_iGCA
LAMA2	iNOA3_ACACCAACATGTGGTT	1.5	STRO_iGCA
JAM3	iNOA3_ACACCAACATGTGGTT	-0.44786	STRO_iGCA
ITGB8	iNOA3_ACACCAACATGTGGTT	-0.19546	STRO_iGCA
ITGAV	iNOA3_ACACCAACATGTGGTT	-0.368361	STRO_iGCA
ITGA1	iNOA3_ACACCAACATGTGGTT	1.5	STRO_iGCA
HSPA5	iNOA3_ACACCAACATGTGGTT	-0.869071	STRO_iGCA
HGF	iNOA3_ACACCAACATGTGGTT	-0.272545	STRO_iGCA
FN1	iNOA3_ACACCAACATGTGGTT	-0.53484	STRO_iGCA
FERMT2	iNOA3_ACACCAACATGTGGTT	1.5	STRO_iGCA
FBN1	iNOA3_ACACCAACATGTGGTT	-0.371129	STRO_iGCA
FBLN1	iNOA3_ACACCAACATGTGGTT	-0.447662	STRO_iGCA
F8	iNOA3_ACACCAACATGTGGTT	-0.254442	STRO_iGCA
ECM1	iNOA3_ACACCAACATGTGGTT	-0.356732	STRO_iGCA
DMD	iNOA3_ACACCAACATGTGGTT	-0.625532	STRO_iGCA
COL6A3	iNOA3_ACACCAACATGTGGTT	1.5	STRO_iGCA
COL6A2	iNOA3_ACACCAACATGTGGTT	1.5	STRO_iGCA
COL6A1	iNOA3_ACACCAACATGTGGTT	-1.01753	STRO_iGCA
COL5A3	iNOA3_ACACCAACATGTGGTT	-0.375012	STRO_iGCA
COL5A2	iNOA3_ACACCAACATGTGGTT	1.5	STRO_iGCA
COL4A2	iNOA3_ACACCAACATGTGGTT	1.00822	STRO_iGCA
COL4A1	iNOA3_ACACCAACATGTGGTT	1.5	STRO_iGCA
COL3A1	iNOA3_ACACCAACATGTGGTT	1.09918	STRO_iGCA
COL25A1	iNOA3_ACACCAACATGTGGTT	-0.225952	STRO_iGCA
COL21A1	iNOA3_ACACCAACATGTGGTT	-0.236085	STRO_iGCA
COL1A2	iNOA3_ACACCAACATGTGGTT	1.5	STRO_iGCA
COL1A1	iNOA3_ACACCAACATGTGGTT	-0.549126	STRO_iGCA
COL18A1	iNOA3_ACACCAACATGTGGTT	1.5	STRO_iGCA
COL14A1	iNOA3_ACACCAACATGTGGTT	-0.405351	STRO_iGCA
COL12A1	iNOA3_ACACCAACATGTGGTT	-0.358051	STRO_iGCA
CLEC3B	iNOA3_ACACCAACATGTGGTT	-0.357	STRO_iGCA
CITED1	iNOA3_ACACCAACATGTGGTT	-0.250061	STRO_iGCA
CD44	iNOA3_ACACCAACATGTGGTT	1.5	STRO_iGCA
CD36	iNOA3_ACACCAACATGTGGTT	-0.449133	STRO_iGCA
CAPN1	iNOA3_ACACCAACATGTGGTT	-0.547607	STRO_iGCA
CALU	iNOA3_ACACCAACATGTGGTT	-0.654277	STRO_iGCA
ADAMTS5	iNOA3_ACACCAACATGTGGTT	1.5	STRO_iGCA
ADAMTS1	iNOA3_ACACCAACATGTGGTT	1.5	STRO_iGCA
ADAM9	iNOA3_ACACCAACATGTGGTT	-0.4361	STRO_iGCA
A2M	iNOA3_ACACCAACATGTGGTT	0.710307	STRO_iGCA
VCL	iNOA3_ACCCTCAGTGCTCTCT	0.798741	STRO_iGCA
USP15	iNOA3_ACCCTCAGTGCTCTCT	-0.40043	STRO_iGCA
TTN	iNOA3_ACCCTCAGTGCTCTCT	-0.298462	STRO_iGCA
TIMP3	iNOA3_ACCCTCAGTGCTCTCT	0.801262	STRO_iGCA
TIMP2	iNOA3_ACCCTCAGTGCTCTCT	1.22114	STRO_iGCA
TIMP1	iNOA3_ACCCTCAGTGCTCTCT	-1.11969	STRO_iGCA
TGFBR3	iNOA3_ACCCTCAGTGCTCTCT	-0.379439	STRO_iGCA
TGFBR2	iNOA3_ACCCTCAGTGCTCTCT	-0.492545	STRO_iGCA
TGFB1	iNOA3_ACCCTCAGTGCTCTCT	-0.332298	STRO_iGCA
SPARC	iNOA3_ACCCTCAGTGCTCTCT	-0.382216	STRO_iGCA
SOX5	iNOA3_ACCCTCAGTGCTCTCT	-0.393669	STRO_iGCA
SMAD5	iNOA3_ACCCTCAGTGCTCTCT	-0.499244	STRO_iGCA
SERPING1	iNOA3_ACCCTCAGTGCTCTCT	0.783335	STRO_iGCA
SEPP1	iNOA3_ACCCTCAGTGCTCTCT	-0.209488	STRO_iGCA
RARRES2	iNOA3_ACCCTCAGTGCTCTCT	-0.670056	STRO_iGCA
NID1	iNOA3_ACCCTCAGTGCTCTCT	-0.477664	STRO_iGCA
LUM	iNOA3_ACCCTCAGTGCTCTCT	-0.203399	STRO_iGCA
LTBP4	iNOA3_ACCCTCAGTGCTCTCT	-0.525538	STRO_iGCA
LTBP3	iNOA3_ACCCTCAGTGCTCTCT	-0.524664	STRO_iGCA
LIMS1	iNOA3_ACCCTCAGTGCTCTCT	-0.718646	STRO_iGCA
LGALS3BP	iNOA3_ACCCTCAGTGCTCTCT	-0.83438	STRO_iGCA
LAMC3	iNOA3_ACCCTCAGTGCTCTCT	-0.436493	STRO_iGCA
LAMB1	iNOA3_ACCCTCAGTGCTCTCT	-0.377649	STRO_iGCA
LAMA4	iNOA3_ACCCTCAGTGCTCTCT	-0.436542	STRO_iGCA
LAMA2	iNOA3_ACCCTCAGTGCTCTCT	1.5	STRO_iGCA
JAM3	iNOA3_ACCCTCAGTGCTCTCT	1.5	STRO_iGCA
ITGB8	iNOA3_ACCCTCAGTGCTCTCT	-0.19546	STRO_iGCA
ITGAV	iNOA3_ACCCTCAGTGCTCTCT	-0.368361	STRO_iGCA
ITGA1	iNOA3_ACCCTCAGTGCTCTCT	1.5	STRO_iGCA
HSPA5	iNOA3_ACCCTCAGTGCTCTCT	-0.869071	STRO_iGCA
HGF	iNOA3_ACCCTCAGTGCTCTCT	-0.272545	STRO_iGCA
FN1	iNOA3_ACCCTCAGTGCTCTCT	-0.53484	STRO_iGCA
FERMT2	iNOA3_ACCCTCAGTGCTCTCT	-0.877238	STRO_iGCA
FBN1	iNOA3_ACCCTCAGTGCTCTCT	-0.371129	STRO_iGCA
FBLN1	iNOA3_ACCCTCAGTGCTCTCT	-0.447662	STRO_iGCA
F8	iNOA3_ACCCTCAGTGCTCTCT	-0.254442	STRO_iGCA
ECM1	iNOA3_ACCCTCAGTGCTCTCT	-0.356732	STRO_iGCA
DMD	iNOA3_ACCCTCAGTGCTCTCT	-0.625532	STRO_iGCA
COL6A3	iNOA3_ACCCTCAGTGCTCTCT	-0.357798	STRO_iGCA
COL6A2	iNOA3_ACCCTCAGTGCTCTCT	0.145027	STRO_iGCA
COL6A1	iNOA3_ACCCTCAGTGCTCTCT	0.638971	STRO_iGCA
COL5A3	iNOA3_ACCCTCAGTGCTCTCT	-0.375012	STRO_iGCA
COL5A2	iNOA3_ACCCTCAGTGCTCTCT	-0.332086	STRO_iGCA
COL4A2	iNOA3_ACCCTCAGTGCTCTCT	0.709619	STRO_iGCA
COL4A1	iNOA3_ACCCTCAGTGCTCTCT	0.763911	STRO_iGCA
COL3A1	iNOA3_ACCCTCAGTGCTCTCT	-0.668755	STRO_iGCA
COL25A1	iNOA3_ACCCTCAGTGCTCTCT	1.5	STRO_iGCA
COL21A1	iNOA3_ACCCTCAGTGCTCTCT	-0.236085	STRO_iGCA
COL1A2	iNOA3_ACCCTCAGTGCTCTCT	-0.847765	STRO_iGCA
COL1A1	iNOA3_ACCCTCAGTGCTCTCT	-0.549126	STRO_iGCA
COL18A1	iNOA3_ACCCTCAGTGCTCTCT	0.570339	STRO_iGCA
COL14A1	iNOA3_ACCCTCAGTGCTCTCT	-0.405351	STRO_iGCA
COL12A1	iNOA3_ACCCTCAGTGCTCTCT	1.5	STRO_iGCA
CLEC3B	iNOA3_ACCCTCAGTGCTCTCT	1.5	STRO_iGCA
CITED1	iNOA3_ACCCTCAGTGCTCTCT	-0.250061	STRO_iGCA
CD44	iNOA3_ACCCTCAGTGCTCTCT	-0.650028	STRO_iGCA
CD36	iNOA3_ACCCTCAGTGCTCTCT	1.5	STRO_iGCA
CAPN1	iNOA3_ACCCTCAGTGCTCTCT	1.5	STRO_iGCA
CALU	iNOA3_ACCCTCAGTGCTCTCT	-0.654277	STRO_iGCA
ADAMTS5	iNOA3_ACCCTCAGTGCTCTCT	1.5	STRO_iGCA
ADAMTS1	iNOA3_ACCCTCAGTGCTCTCT	1.5	STRO_iGCA
ADAM9	iNOA3_ACCCTCAGTGCTCTCT	-0.4361	STRO_iGCA
A2M	iNOA3_ACCCTCAGTGCTCTCT	0.414908	STRO_iGCA
VCL	iNOA3_ACGATGTAGAGCCATG	0.984098	STRO_iGCA
USP15	iNOA3_ACGATGTAGAGCCATG	1.5	STRO_iGCA
TTN	iNOA3_ACGATGTAGAGCCATG	-0.298462	STRO_iGCA
TIMP3	iNOA3_ACGATGTAGAGCCATG	0.812545	STRO_iGCA
TIMP2	iNOA3_ACGATGTAGAGCCATG	1.42709	STRO_iGCA
TIMP1	iNOA3_ACGATGTAGAGCCATG	-1.11969	STRO_iGCA
TGFBR3	iNOA3_ACGATGTAGAGCCATG	1.5	STRO_iGCA
TGFBR2	iNOA3_ACGATGTAGAGCCATG	1.33454	STRO_iGCA
TGFB1	iNOA3_ACGATGTAGAGCCATG	-0.332298	STRO_iGCA
SPARC	iNOA3_ACGATGTAGAGCCATG	-0.261142	STRO_iGCA
SOX5	iNOA3_ACGATGTAGAGCCATG	-0.393669	STRO_iGCA
SMAD5	iNOA3_ACGATGTAGAGCCATG	-0.499244	STRO_iGCA
SERPING1	iNOA3_ACGATGTAGAGCCATG	0.36907	STRO_iGCA
SEPP1	iNOA3_ACGATGTAGAGCCATG	-0.209488	STRO_iGCA
RARRES2	iNOA3_ACGATGTAGAGCCATG	-0.670056	STRO_iGCA
NID1	iNOA3_ACGATGTAGAGCCATG	-0.477664	STRO_iGCA
LUM	iNOA3_ACGATGTAGAGCCATG	-0.203399	STRO_iGCA
LTBP4	iNOA3_ACGATGTAGAGCCATG	1.01097	STRO_iGCA
LTBP3	iNOA3_ACGATGTAGAGCCATG	-0.524664	STRO_iGCA
LIMS1	iNOA3_ACGATGTAGAGCCATG	-0.718646	STRO_iGCA
LGALS3BP	iNOA3_ACGATGTAGAGCCATG	-0.83438	STRO_iGCA
LAMC3	iNOA3_ACGATGTAGAGCCATG	-0.436493	STRO_iGCA
LAMB1	iNOA3_ACGATGTAGAGCCATG	-0.377649	STRO_iGCA
LAMA4	iNOA3_ACGATGTAGAGCCATG	-0.436542	STRO_iGCA
LAMA2	iNOA3_ACGATGTAGAGCCATG	-0.396212	STRO_iGCA
JAM3	iNOA3_ACGATGTAGAGCCATG	-0.44786	STRO_iGCA
ITGB8	iNOA3_ACGATGTAGAGCCATG	-0.19546	STRO_iGCA
ITGAV	iNOA3_ACGATGTAGAGCCATG	-0.368361	STRO_iGCA
ITGA1	iNOA3_ACGATGTAGAGCCATG	1.5	STRO_iGCA
HSPA5	iNOA3_ACGATGTAGAGCCATG	1.13064	STRO_iGCA
HGF	iNOA3_ACGATGTAGAGCCATG	-0.272545	STRO_iGCA
FN1	iNOA3_ACGATGTAGAGCCATG	-0.53484	STRO_iGCA
FERMT2	iNOA3_ACGATGTAGAGCCATG	0.508513	STRO_iGCA
FBN1	iNOA3_ACGATGTAGAGCCATG	-0.371129	STRO_iGCA
FBLN1	iNOA3_ACGATGTAGAGCCATG	-0.447662	STRO_iGCA
F8	iNOA3_ACGATGTAGAGCCATG	-0.254442	STRO_iGCA
ECM1	iNOA3_ACGATGTAGAGCCATG	-0.356732	STRO_iGCA
DMD	iNOA3_ACGATGTAGAGCCATG	1.05713	STRO_iGCA
COL6A3	iNOA3_ACGATGTAGAGCCATG	1.5	STRO_iGCA
COL6A2	iNOA3_ACGATGTAGAGCCATG	-1.30581	STRO_iGCA
COL6A1	iNOA3_ACGATGTAGAGCCATG	1.2052	STRO_iGCA
COL5A3	iNOA3_ACGATGTAGAGCCATG	-0.375012	STRO_iGCA
COL5A2	iNOA3_ACGATGTAGAGCCATG	-0.332086	STRO_iGCA
COL4A2	iNOA3_ACGATGTAGAGCCATG	0.876081	STRO_iGCA
COL4A1	iNOA3_ACGATGTAGAGCCATG	-0.740389	STRO_iGCA
COL3A1	iNOA3_ACGATGTAGAGCCATG	-0.668755	STRO_iGCA
COL25A1	iNOA3_ACGATGTAGAGCCATG	-0.225952	STRO_iGCA
COL21A1	iNOA3_ACGATGTAGAGCCATG	-0.236085	STRO_iGCA
COL1A2	iNOA3_ACGATGTAGAGCCATG	-0.847765	STRO_iGCA
COL1A1	iNOA3_ACGATGTAGAGCCATG	1.5	STRO_iGCA
COL18A1	iNOA3_ACGATGTAGAGCCATG	1.1014	STRO_iGCA
COL14A1	iNOA3_ACGATGTAGAGCCATG	-0.405351	STRO_iGCA
COL12A1	iNOA3_ACGATGTAGAGCCATG	-0.358051	STRO_iGCA
CLEC3B	iNOA3_ACGATGTAGAGCCATG	1.5	STRO_iGCA
CITED1	iNOA3_ACGATGTAGAGCCATG	-0.250061	STRO_iGCA
CD44	iNOA3_ACGATGTAGAGCCATG	-0.650028	STRO_iGCA
CD36	iNOA3_ACGATGTAGAGCCATG	-0.449133	STRO_iGCA
CAPN1	iNOA3_ACGATGTAGAGCCATG	-0.547607	STRO_iGCA
CALU	iNOA3_ACGATGTAGAGCCATG	-0.654277	STRO_iGCA
ADAMTS5	iNOA3_ACGATGTAGAGCCATG	-0.367986	STRO_iGCA
ADAMTS1	iNOA3_ACGATGTAGAGCCATG	0.566521	STRO_iGCA
ADAM9	iNOA3_ACGATGTAGAGCCATG	-0.4361	STRO_iGCA
A2M	iNOA3_ACGATGTAGAGCCATG	1.44441	STRO_iGCA
VCL	iNOA3_ACGTAACGTACAGTTC	0.0222469	STRO_iGCA
USP15	iNOA3_ACGTAACGTACAGTTC	1.3826	STRO_iGCA
TTN	iNOA3_ACGTAACGTACAGTTC	1.5	STRO_iGCA
TIMP3	iNOA3_ACGTAACGTACAGTTC	0.879095	STRO_iGCA
TIMP2	iNOA3_ACGTAACGTACAGTTC	0.358393	STRO_iGCA
TIMP1	iNOA3_ACGTAACGTACAGTTC	1.06448	STRO_iGCA
TGFBR3	iNOA3_ACGTAACGTACAGTTC	1.5	STRO_iGCA
TGFBR2	iNOA3_ACGTAACGTACAGTTC	-0.492545	STRO_iGCA
TGFB1	iNOA3_ACGTAACGTACAGTTC	-0.332298	STRO_iGCA
SPARC	iNOA3_ACGTAACGTACAGTTC	1.293	STRO_iGCA
SOX5	iNOA3_ACGTAACGTACAGTTC	-0.393669	STRO_iGCA
SMAD5	iNOA3_ACGTAACGTACAGTTC	1.03686	STRO_iGCA
SERPING1	iNOA3_ACGTAACGTACAGTTC	0.0524508	STRO_iGCA
SEPP1	iNOA3_ACGTAACGTACAGTTC	-0.209488	STRO_iGCA
RARRES2	iNOA3_ACGTAACGTACAGTTC	-0.670056	STRO_iGCA
NID1	iNOA3_ACGTAACGTACAGTTC	0.775675	STRO_iGCA
LUM	iNOA3_ACGTAACGTACAGTTC	-0.203399	STRO_iGCA
LTBP4	iNOA3_ACGTAACGTACAGTTC	-0.525538	STRO_iGCA
LTBP3	iNOA3_ACGTAACGTACAGTTC	-0.524664	STRO_iGCA
LIMS1	iNOA3_ACGTAACGTACAGTTC	1.5	STRO_iGCA
LGALS3BP	iNOA3_ACGTAACGTACAGTTC	1.5	STRO_iGCA
LAMC3	iNOA3_ACGTAACGTACAGTTC	1.5	STRO_iGCA
LAMB1	iNOA3_ACGTAACGTACAGTTC	-0.377649	STRO_iGCA
LAMA4	iNOA3_ACGTAACGTACAGTTC	1.5	STRO_iGCA
LAMA2	iNOA3_ACGTAACGTACAGTTC	1.5	STRO_iGCA
JAM3	iNOA3_ACGTAACGTACAGTTC	1.27258	STRO_iGCA
ITGB8	iNOA3_ACGTAACGTACAGTTC	-0.19546	STRO_iGCA
ITGAV	iNOA3_ACGTAACGTACAGTTC	1.44792	STRO_iGCA
ITGA1	iNOA3_ACGTAACGTACAGTTC	1.16763	STRO_iGCA
HSPA5	iNOA3_ACGTAACGTACAGTTC	1.38224	STRO_iGCA
HGF	iNOA3_ACGTAACGTACAGTTC	1.5	STRO_iGCA
FN1	iNOA3_ACGTAACGTACAGTTC	0.608575	STRO_iGCA
FERMT2	iNOA3_ACGTAACGTACAGTTC	1.12091	STRO_iGCA
FBN1	iNOA3_ACGTAACGTACAGTTC	1.47123	STRO_iGCA
FBLN1	iNOA3_ACGTAACGTACAGTTC	1.5	STRO_iGCA
F8	iNOA3_ACGTAACGTACAGTTC	-0.254442	STRO_iGCA
ECM1	iNOA3_ACGTAACGTACAGTTC	1.48352	STRO_iGCA
DMD	iNOA3_ACGTAACGTACAGTTC	1.5	STRO_iGCA
COL6A3	iNOA3_ACGTAACGTACAGTTC	-0.357798	STRO_iGCA
COL6A2	iNOA3_ACGTAACGTACAGTTC	1.5	STRO_iGCA
COL6A1	iNOA3_ACGTAACGTACAGTTC	-0.0939658	STRO_iGCA
COL5A3	iNOA3_ACGTAACGTACAGTTC	-0.375012	STRO_iGCA
COL5A2	iNOA3_ACGTAACGTACAGTTC	1.5	STRO_iGCA
COL4A2	iNOA3_ACGTAACGTACAGTTC	1.5	STRO_iGCA
COL4A1	iNOA3_ACGTAACGTACAGTTC	1.13205	STRO_iGCA
COL3A1	iNOA3_ACGTAACGTACAGTTC	1.5	STRO_iGCA
COL25A1	iNOA3_ACGTAACGTACAGTTC	1.5	STRO_iGCA
COL21A1	iNOA3_ACGTAACGTACAGTTC	-0.236085	STRO_iGCA
COL1A2	iNOA3_ACGTAACGTACAGTTC	1.31876	STRO_iGCA
COL1A1	iNOA3_ACGTAACGTACAGTTC	0.534167	STRO_iGCA
COL18A1	iNOA3_ACGTAACGTACAGTTC	1.48283	STRO_iGCA
COL14A1	iNOA3_ACGTAACGTACAGTTC	-0.405351	STRO_iGCA
COL12A1	iNOA3_ACGTAACGTACAGTTC	1.5	STRO_iGCA
CLEC3B	iNOA3_ACGTAACGTACAGTTC	1.07349	STRO_iGCA
CITED1	iNOA3_ACGTAACGTACAGTTC	-0.250061	STRO_iGCA
CD44	iNOA3_ACGTAACGTACAGTTC	1.48514	STRO_iGCA
CD36	iNOA3_ACGTAACGTACAGTTC	-0.449133	STRO_iGCA
CAPN1	iNOA3_ACGTAACGTACAGTTC	0.94136	STRO_iGCA
CALU	iNOA3_ACGTAACGTACAGTTC	0.622623	STRO_iGCA
ADAMTS5	iNOA3_ACGTAACGTACAGTTC	1.23403	STRO_iGCA
ADAMTS1	iNOA3_ACGTAACGTACAGTTC	-0.698241	STRO_iGCA
ADAM9	iNOA3_ACGTAACGTACAGTTC	1.33205	STRO_iGCA
A2M	iNOA3_ACGTAACGTACAGTTC	0.796473	STRO_iGCA
VCL	iNOA3_ACTATGGTCCATCTGC	0.360376	STRO_iGCA
USP15	iNOA3_ACTATGGTCCATCTGC	1.10226	STRO_iGCA
TTN	iNOA3_ACTATGGTCCATCTGC	-0.298462	STRO_iGCA
TIMP3	iNOA3_ACTATGGTCCATCTGC	0.52187	STRO_iGCA
TIMP2	iNOA3_ACTATGGTCCATCTGC	-0.728742	STRO_iGCA
TIMP1	iNOA3_ACTATGGTCCATCTGC	0.121742	STRO_iGCA
TGFBR3	iNOA3_ACTATGGTCCATCTGC	-0.379439	STRO_iGCA
TGFBR2	iNOA3_ACTATGGTCCATCTGC	-0.492545	STRO_iGCA
TGFB1	iNOA3_ACTATGGTCCATCTGC	1.38345	STRO_iGCA
SPARC	iNOA3_ACTATGGTCCATCTGC	-0.113108	STRO_iGCA
SOX5	iNOA3_ACTATGGTCCATCTGC	-0.393669	STRO_iGCA
SMAD5	iNOA3_ACTATGGTCCATCTGC	-0.499244	STRO_iGCA
SERPING1	iNOA3_ACTATGGTCCATCTGC	0.370719	STRO_iGCA
SEPP1	iNOA3_ACTATGGTCCATCTGC	-0.209488	STRO_iGCA
RARRES2	iNOA3_ACTATGGTCCATCTGC	-0.670056	STRO_iGCA
NID1	iNOA3_ACTATGGTCCATCTGC	-0.477664	STRO_iGCA
LUM	iNOA3_ACTATGGTCCATCTGC	-0.203399	STRO_iGCA
LTBP4	iNOA3_ACTATGGTCCATCTGC	0.438109	STRO_iGCA
LTBP3	iNOA3_ACTATGGTCCATCTGC	1.5	STRO_iGCA
LIMS1	iNOA3_ACTATGGTCCATCTGC	-0.718646	STRO_iGCA
LGALS3BP	iNOA3_ACTATGGTCCATCTGC	-0.83438	STRO_iGCA
LAMC3	iNOA3_ACTATGGTCCATCTGC	-0.436493	STRO_iGCA
LAMB1	iNOA3_ACTATGGTCCATCTGC	-0.377649	STRO_iGCA
LAMA4	iNOA3_ACTATGGTCCATCTGC	-0.436542	STRO_iGCA
LAMA2	iNOA3_ACTATGGTCCATCTGC	-0.396212	STRO_iGCA
JAM3	iNOA3_ACTATGGTCCATCTGC	-0.44786	STRO_iGCA
ITGB8	iNOA3_ACTATGGTCCATCTGC	-0.19546	STRO_iGCA
ITGAV	iNOA3_ACTATGGTCCATCTGC	-0.368361	STRO_iGCA
ITGA1	iNOA3_ACTATGGTCCATCTGC	-0.604357	STRO_iGCA
HSPA5	iNOA3_ACTATGGTCCATCTGC	-0.0192096	STRO_iGCA
HGF	iNOA3_ACTATGGTCCATCTGC	-0.272545	STRO_iGCA
FN1	iNOA3_ACTATGGTCCATCTGC	-0.53484	STRO_iGCA
FERMT2	iNOA3_ACTATGGTCCATCTGC	1.5	STRO_iGCA
FBN1	iNOA3_ACTATGGTCCATCTGC	-0.371129	STRO_iGCA
FBLN1	iNOA3_ACTATGGTCCATCTGC	-0.447662	STRO_iGCA
F8	iNOA3_ACTATGGTCCATCTGC	-0.254442	STRO_iGCA
ECM1	iNOA3_ACTATGGTCCATCTGC	-0.356732	STRO_iGCA
DMD	iNOA3_ACTATGGTCCATCTGC	0.429776	STRO_iGCA
COL6A3	iNOA3_ACTATGGTCCATCTGC	-0.357798	STRO_iGCA
COL6A2	iNOA3_ACTATGGTCCATCTGC	-0.217376	STRO_iGCA
COL6A1	iNOA3_ACTATGGTCCATCTGC	-1.01753	STRO_iGCA
COL5A3	iNOA3_ACTATGGTCCATCTGC	-0.375012	STRO_iGCA
COL5A2	iNOA3_ACTATGGTCCATCTGC	-0.332086	STRO_iGCA
COL4A2	iNOA3_ACTATGGTCCATCTGC	0.877985	STRO_iGCA
COL4A1	iNOA3_ACTATGGTCCATCTGC	-0.0335477	STRO_iGCA
COL3A1	iNOA3_ACTATGGTCCATCTGC	0.0296435	STRO_iGCA
COL25A1	iNOA3_ACTATGGTCCATCTGC	-0.225952	STRO_iGCA
COL21A1	iNOA3_ACTATGGTCCATCTGC	1.5	STRO_iGCA
COL1A2	iNOA3_ACTATGGTCCATCTGC	-0.847765	STRO_iGCA
COL1A1	iNOA3_ACTATGGTCCATCTGC	1.29802	STRO_iGCA
COL18A1	iNOA3_ACTATGGTCCATCTGC	-0.253253	STRO_iGCA
COL14A1	iNOA3_ACTATGGTCCATCTGC	0.902682	STRO_iGCA
COL12A1	iNOA3_ACTATGGTCCATCTGC	-0.358051	STRO_iGCA
CLEC3B	iNOA3_ACTATGGTCCATCTGC	-0.357	STRO_iGCA
CITED1	iNOA3_ACTATGGTCCATCTGC	-0.250061	STRO_iGCA
CD44	iNOA3_ACTATGGTCCATCTGC	1.46804	STRO_iGCA
CD36	iNOA3_ACTATGGTCCATCTGC	-0.449133	STRO_iGCA
CAPN1	iNOA3_ACTATGGTCCATCTGC	1.45591	STRO_iGCA
CALU	iNOA3_ACTATGGTCCATCTGC	-0.654277	STRO_iGCA
ADAMTS5	iNOA3_ACTATGGTCCATCTGC	-0.367986	STRO_iGCA
ADAMTS1	iNOA3_ACTATGGTCCATCTGC	-0.698241	STRO_iGCA
ADAM9	iNOA3_ACTATGGTCCATCTGC	-0.4361	STRO_iGCA
A2M	iNOA3_ACTATGGTCCATCTGC	0.025452	STRO_iGCA
VCL	iNOA3_AGAACCTAGGTATTGA	0.59275	STRO_iGCA
USP15	iNOA3_AGAACCTAGGTATTGA	1.5	STRO_iGCA
TTN	iNOA3_AGAACCTAGGTATTGA	-0.298462	STRO_iGCA
TIMP3	iNOA3_AGAACCTAGGTATTGA	1.5	STRO_iGCA
TIMP2	iNOA3_AGAACCTAGGTATTGA	-0.728742	STRO_iGCA
TIMP1	iNOA3_AGAACCTAGGTATTGA	0.531182	STRO_iGCA
TGFBR3	iNOA3_AGAACCTAGGTATTGA	-0.379439	STRO_iGCA
TGFBR2	iNOA3_AGAACCTAGGTATTGA	0.898525	STRO_iGCA
TGFB1	iNOA3_AGAACCTAGGTATTGA	-0.332298	STRO_iGCA
SPARC	iNOA3_AGAACCTAGGTATTGA	0.579752	STRO_iGCA
SOX5	iNOA3_AGAACCTAGGTATTGA	-0.393669	STRO_iGCA
SMAD5	iNOA3_AGAACCTAGGTATTGA	1.5	STRO_iGCA
SERPING1	iNOA3_AGAACCTAGGTATTGA	1.5	STRO_iGCA
SEPP1	iNOA3_AGAACCTAGGTATTGA	-0.209488	STRO_iGCA
RARRES2	iNOA3_AGAACCTAGGTATTGA	0.89672	STRO_iGCA
NID1	iNOA3_AGAACCTAGGTATTGA	1.5	STRO_iGCA
LUM	iNOA3_AGAACCTAGGTATTGA	-0.203399	STRO_iGCA
LTBP4	iNOA3_AGAACCTAGGTATTGA	1.5	STRO_iGCA
LTBP3	iNOA3_AGAACCTAGGTATTGA	-0.524664	STRO_iGCA
LIMS1	iNOA3_AGAACCTAGGTATTGA	1.19319	STRO_iGCA
LGALS3BP	iNOA3_AGAACCTAGGTATTGA	-0.83438	STRO_iGCA
LAMC3	iNOA3_AGAACCTAGGTATTGA	-0.436493	STRO_iGCA
LAMB1	iNOA3_AGAACCTAGGTATTGA	-0.377649	STRO_iGCA
LAMA4	iNOA3_AGAACCTAGGTATTGA	-0.436542	STRO_iGCA
LAMA2	iNOA3_AGAACCTAGGTATTGA	-0.396212	STRO_iGCA
JAM3	iNOA3_AGAACCTAGGTATTGA	-0.44786	STRO_iGCA
ITGB8	iNOA3_AGAACCTAGGTATTGA	-0.19546	STRO_iGCA
ITGAV	iNOA3_AGAACCTAGGTATTGA	-0.368361	STRO_iGCA
ITGA1	iNOA3_AGAACCTAGGTATTGA	1.5	STRO_iGCA
HSPA5	iNOA3_AGAACCTAGGTATTGA	0.727306	STRO_iGCA
HGF	iNOA3_AGAACCTAGGTATTGA	-0.272545	STRO_iGCA
FN1	iNOA3_AGAACCTAGGTATTGA	-0.53484	STRO_iGCA
FERMT2	iNOA3_AGAACCTAGGTATTGA	0.177817	STRO_iGCA
FBN1	iNOA3_AGAACCTAGGTATTGA	-0.371129	STRO_iGCA
FBLN1	iNOA3_AGAACCTAGGTATTGA	0.879419	STRO_iGCA
F8	iNOA3_AGAACCTAGGTATTGA	-0.254442	STRO_iGCA
ECM1	iNOA3_AGAACCTAGGTATTGA	1.5	STRO_iGCA
DMD	iNOA3_AGAACCTAGGTATTGA	-0.625532	STRO_iGCA
COL6A3	iNOA3_AGAACCTAGGTATTGA	1.5	STRO_iGCA
COL6A2	iNOA3_AGAACCTAGGTATTGA	-0.0252685	STRO_iGCA
COL6A1	iNOA3_AGAACCTAGGTATTGA	0.444535	STRO_iGCA
COL5A3	iNOA3_AGAACCTAGGTATTGA	-0.375012	STRO_iGCA
COL5A2	iNOA3_AGAACCTAGGTATTGA	-0.332086	STRO_iGCA
COL4A2	iNOA3_AGAACCTAGGTATTGA	-0.866422	STRO_iGCA
COL4A1	iNOA3_AGAACCTAGGTATTGA	0.58734	STRO_iGCA
COL3A1	iNOA3_AGAACCTAGGTATTGA	0.964348	STRO_iGCA
COL25A1	iNOA3_AGAACCTAGGTATTGA	1.5	STRO_iGCA
COL21A1	iNOA3_AGAACCTAGGTATTGA	-0.236085	STRO_iGCA
COL1A2	iNOA3_AGAACCTAGGTATTGA	-0.0185797	STRO_iGCA
COL1A1	iNOA3_AGAACCTAGGTATTGA	-0.549126	STRO_iGCA
COL18A1	iNOA3_AGAACCTAGGTATTGA	1.5	STRO_iGCA
COL14A1	iNOA3_AGAACCTAGGTATTGA	-0.405351	STRO_iGCA
COL12A1	iNOA3_AGAACCTAGGTATTGA	1.5	STRO_iGCA
CLEC3B	iNOA3_AGAACCTAGGTATTGA	1.5	STRO_iGCA
CITED1	iNOA3_AGAACCTAGGTATTGA	-0.250061	STRO_iGCA
CD44	iNOA3_AGAACCTAGGTATTGA	1.23473	STRO_iGCA
CD36	iNOA3_AGAACCTAGGTATTGA	1.5	STRO_iGCA
CAPN1	iNOA3_AGAACCTAGGTATTGA	0.975763	STRO_iGCA
CALU	iNOA3_AGAACCTAGGTATTGA	0.652126	STRO_iGCA
ADAMTS5	iNOA3_AGAACCTAGGTATTGA	-0.367986	STRO_iGCA
ADAMTS1	iNOA3_AGAACCTAGGTATTGA	1.5	STRO_iGCA
ADAM9	iNOA3_AGAACCTAGGTATTGA	-0.4361	STRO_iGCA
A2M	iNOA3_AGAACCTAGGTATTGA	0.826858	STRO_iGCA
VCL	iNOA3_AGAAGCGTCGGTCATA	1.5	STRO_iGCA
USP15	iNOA3_AGAAGCGTCGGTCATA	-0.40043	STRO_iGCA
TTN	iNOA3_AGAAGCGTCGGTCATA	-0.298462	STRO_iGCA
TIMP3	iNOA3_AGAAGCGTCGGTCATA	1.43856	STRO_iGCA
TIMP2	iNOA3_AGAAGCGTCGGTCATA	1.32003	STRO_iGCA
TIMP1	iNOA3_AGAAGCGTCGGTCATA	0.252385	STRO_iGCA
TGFBR3	iNOA3_AGAAGCGTCGGTCATA	-0.379439	STRO_iGCA
TGFBR2	iNOA3_AGAAGCGTCGGTCATA	-0.492545	STRO_iGCA
TGFB1	iNOA3_AGAAGCGTCGGTCATA	-0.332298	STRO_iGCA
SPARC	iNOA3_AGAAGCGTCGGTCATA	1.5	STRO_iGCA
SOX5	iNOA3_AGAAGCGTCGGTCATA	-0.393669	STRO_iGCA
SMAD5	iNOA3_AGAAGCGTCGGTCATA	1.44087	STRO_iGCA
SERPING1	iNOA3_AGAAGCGTCGGTCATA	-0.868527	STRO_iGCA
SEPP1	iNOA3_AGAAGCGTCGGTCATA	-0.209488	STRO_iGCA
RARRES2	iNOA3_AGAAGCGTCGGTCATA	1.19511	STRO_iGCA
NID1	iNOA3_AGAAGCGTCGGTCATA	1.5	STRO_iGCA
LUM	iNOA3_AGAAGCGTCGGTCATA	-0.203399	STRO_iGCA
LTBP4	iNOA3_AGAAGCGTCGGTCATA	1.5	STRO_iGCA
LTBP3	iNOA3_AGAAGCGTCGGTCATA	-0.524664	STRO_iGCA
LIMS1	iNOA3_AGAAGCGTCGGTCATA	1.5	STRO_iGCA
LGALS3BP	iNOA3_AGAAGCGTCGGTCATA	1.5	STRO_iGCA
LAMC3	iNOA3_AGAAGCGTCGGTCATA	-0.436493	STRO_iGCA
LAMB1	iNOA3_AGAAGCGTCGGTCATA	1.5	STRO_iGCA
LAMA4	iNOA3_AGAAGCGTCGGTCATA	1.5	STRO_iGCA
LAMA2	iNOA3_AGAAGCGTCGGTCATA	-0.396212	STRO_iGCA
JAM3	iNOA3_AGAAGCGTCGGTCATA	1.5	STRO_iGCA
ITGB8	iNOA3_AGAAGCGTCGGTCATA	-0.19546	STRO_iGCA
ITGAV	iNOA3_AGAAGCGTCGGTCATA	-0.368361	STRO_iGCA
ITGA1	iNOA3_AGAAGCGTCGGTCATA	1.5	STRO_iGCA
HSPA5	iNOA3_AGAAGCGTCGGTCATA	-0.869071	STRO_iGCA
HGF	iNOA3_AGAAGCGTCGGTCATA	-0.272545	STRO_iGCA
FN1	iNOA3_AGAAGCGTCGGTCATA	1.5	STRO_iGCA
FERMT2	iNOA3_AGAAGCGTCGGTCATA	1.5	STRO_iGCA
FBN1	iNOA3_AGAAGCGTCGGTCATA	-0.371129	STRO_iGCA
FBLN1	iNOA3_AGAAGCGTCGGTCATA	1.19061	STRO_iGCA
F8	iNOA3_AGAAGCGTCGGTCATA	-0.254442	STRO_iGCA
ECM1	iNOA3_AGAAGCGTCGGTCATA	-0.356732	STRO_iGCA
DMD	iNOA3_AGAAGCGTCGGTCATA	0.955989	STRO_iGCA
COL6A3	iNOA3_AGAAGCGTCGGTCATA	1.5	STRO_iGCA
COL6A2	iNOA3_AGAAGCGTCGGTCATA	1.0113	STRO_iGCA
COL6A1	iNOA3_AGAAGCGTCGGTCATA	0.722984	STRO_iGCA
COL5A3	iNOA3_AGAAGCGTCGGTCATA	-0.375012	STRO_iGCA
COL5A2	iNOA3_AGAAGCGTCGGTCATA	1.5	STRO_iGCA
COL4A2	iNOA3_AGAAGCGTCGGTCATA	1.5	STRO_iGCA
COL4A1	iNOA3_AGAAGCGTCGGTCATA	1.5	STRO_iGCA
COL3A1	iNOA3_AGAAGCGTCGGTCATA	1.5	STRO_iGCA
COL25A1	iNOA3_AGAAGCGTCGGTCATA	-0.225952	STRO_iGCA
COL21A1	iNOA3_AGAAGCGTCGGTCATA	-0.236085	STRO_iGCA
COL1A2	iNOA3_AGAAGCGTCGGTCATA	1.47382	STRO_iGCA
COL1A1	iNOA3_AGAAGCGTCGGTCATA	1.49241	STRO_iGCA
COL18A1	iNOA3_AGAAGCGTCGGTCATA	1.5	STRO_iGCA
COL14A1	iNOA3_AGAAGCGTCGGTCATA	1.5	STRO_iGCA
COL12A1	iNOA3_AGAAGCGTCGGTCATA	1.5	STRO_iGCA
CLEC3B	iNOA3_AGAAGCGTCGGTCATA	1.44973	STRO_iGCA
CITED1	iNOA3_AGAAGCGTCGGTCATA	-0.250061	STRO_iGCA
CD44	iNOA3_AGAAGCGTCGGTCATA	1.5	STRO_iGCA
CD36	iNOA3_AGAAGCGTCGGTCATA	1.5	STRO_iGCA
CAPN1	iNOA3_AGAAGCGTCGGTCATA	1.33298	STRO_iGCA
CALU	iNOA3_AGAAGCGTCGGTCATA	0.958465	STRO_iGCA
ADAMTS5	iNOA3_AGAAGCGTCGGTCATA	1.5	STRO_iGCA
ADAMTS1	iNOA3_AGAAGCGTCGGTCATA	0.490498	STRO_iGCA
ADAM9	iNOA3_AGAAGCGTCGGTCATA	1.5	STRO_iGCA
A2M	iNOA3_AGAAGCGTCGGTCATA	0.493983	STRO_iGCA
VCL	iNOA3_AGACACTTCTACTGAG	0.0535857	STRO_iGCA
USP15	iNOA3_AGACACTTCTACTGAG	1.43971	STRO_iGCA
TTN	iNOA3_AGACACTTCTACTGAG	-0.298462	STRO_iGCA
TIMP3	iNOA3_AGACACTTCTACTGAG	-0.600545	STRO_iGCA
TIMP2	iNOA3_AGACACTTCTACTGAG	0.393213	STRO_iGCA
TIMP1	iNOA3_AGACACTTCTACTGAG	0.0412415	STRO_iGCA
TGFBR3	iNOA3_AGACACTTCTACTGAG	1.5	STRO_iGCA
TGFBR2	iNOA3_AGACACTTCTACTGAG	0.910658	STRO_iGCA
TGFB1	iNOA3_AGACACTTCTACTGAG	-0.332298	STRO_iGCA
SPARC	iNOA3_AGACACTTCTACTGAG	-0.509425	STRO_iGCA
SOX5	iNOA3_AGACACTTCTACTGAG	-0.393669	STRO_iGCA
SMAD5	iNOA3_AGACACTTCTACTGAG	-0.499244	STRO_iGCA
SERPING1	iNOA3_AGACACTTCTACTGAG	0.600023	STRO_iGCA
SEPP1	iNOA3_AGACACTTCTACTGAG	-0.209488	STRO_iGCA
RARRES2	iNOA3_AGACACTTCTACTGAG	1.5	STRO_iGCA
NID1	iNOA3_AGACACTTCTACTGAG	-0.477664	STRO_iGCA
LUM	iNOA3_AGACACTTCTACTGAG	-0.203399	STRO_iGCA
LTBP4	iNOA3_AGACACTTCTACTGAG	0.654505	STRO_iGCA
LTBP3	iNOA3_AGACACTTCTACTGAG	1.06024	STRO_iGCA
LIMS1	iNOA3_AGACACTTCTACTGAG	0.52771	STRO_iGCA
LGALS3BP	iNOA3_AGACACTTCTACTGAG	-0.83438	STRO_iGCA
LAMC3	iNOA3_AGACACTTCTACTGAG	-0.436493	STRO_iGCA
LAMB1	iNOA3_AGACACTTCTACTGAG	-0.377649	STRO_iGCA
LAMA4	iNOA3_AGACACTTCTACTGAG	-0.436542	STRO_iGCA
LAMA2	iNOA3_AGACACTTCTACTGAG	-0.396212	STRO_iGCA
JAM3	iNOA3_AGACACTTCTACTGAG	-0.44786	STRO_iGCA
ITGB8	iNOA3_AGACACTTCTACTGAG	-0.19546	STRO_iGCA
ITGAV	iNOA3_AGACACTTCTACTGAG	-0.368361	STRO_iGCA
ITGA1	iNOA3_AGACACTTCTACTGAG	0.573032	STRO_iGCA
HSPA5	iNOA3_AGACACTTCTACTGAG	0.73889	STRO_iGCA
HGF	iNOA3_AGACACTTCTACTGAG	-0.272545	STRO_iGCA
FN1	iNOA3_AGACACTTCTACTGAG	1.2884	STRO_iGCA
FERMT2	iNOA3_AGACACTTCTACTGAG	0.18702	STRO_iGCA
FBN1	iNOA3_AGACACTTCTACTGAG	-0.371129	STRO_iGCA
FBLN1	iNOA3_AGACACTTCTACTGAG	-0.447662	STRO_iGCA
F8	iNOA3_AGACACTTCTACTGAG	-0.254442	STRO_iGCA
ECM1	iNOA3_AGACACTTCTACTGAG	-0.356732	STRO_iGCA
DMD	iNOA3_AGACACTTCTACTGAG	1.37114	STRO_iGCA
COL6A3	iNOA3_AGACACTTCTACTGAG	-0.357798	STRO_iGCA
COL6A2	iNOA3_AGACACTTCTACTGAG	0.734157	STRO_iGCA
COL6A1	iNOA3_AGACACTTCTACTGAG	-1.01753	STRO_iGCA
COL5A3	iNOA3_AGACACTTCTACTGAG	-0.375012	STRO_iGCA
COL5A2	iNOA3_AGACACTTCTACTGAG	-0.332086	STRO_iGCA
COL4A2	iNOA3_AGACACTTCTACTGAG	0.534722	STRO_iGCA
COL4A1	iNOA3_AGACACTTCTACTGAG	-0.740389	STRO_iGCA
COL3A1	iNOA3_AGACACTTCTACTGAG	-0.668755	STRO_iGCA
COL25A1	iNOA3_AGACACTTCTACTGAG	-0.225952	STRO_iGCA
COL21A1	iNOA3_AGACACTTCTACTGAG	-0.236085	STRO_iGCA
COL1A2	iNOA3_AGACACTTCTACTGAG	-0.847765	STRO_iGCA
COL1A1	iNOA3_AGACACTTCTACTGAG	0.568864	STRO_iGCA
COL18A1	iNOA3_AGACACTTCTACTGAG	0.397932	STRO_iGCA
COL14A1	iNOA3_AGACACTTCTACTGAG	-0.405351	STRO_iGCA
COL12A1	iNOA3_AGACACTTCTACTGAG	-0.358051	STRO_iGCA
CLEC3B	iNOA3_AGACACTTCTACTGAG	1.11931	STRO_iGCA
CITED1	iNOA3_AGACACTTCTACTGAG	-0.250061	STRO_iGCA
CD44	iNOA3_AGACACTTCTACTGAG	1.24688	STRO_iGCA
CD36	iNOA3_AGACACTTCTACTGAG	-0.449133	STRO_iGCA
CAPN1	iNOA3_AGACACTTCTACTGAG	0.989051	STRO_iGCA
CALU	iNOA3_AGACACTTCTACTGAG	-0.654277	STRO_iGCA
ADAMTS5	iNOA3_AGACACTTCTACTGAG	-0.367986	STRO_iGCA
ADAMTS1	iNOA3_AGACACTTCTACTGAG	-0.698241	STRO_iGCA
ADAM9	iNOA3_AGACACTTCTACTGAG	-0.4361	STRO_iGCA
A2M	iNOA3_AGACACTTCTACTGAG	1.04801	STRO_iGCA
VCL	iNOA3_AGATCCATCTAGCCTC	-0.00192878	STRO_iGCA
USP15	iNOA3_AGATCCATCTAGCCTC	-0.40043	STRO_iGCA
TTN	iNOA3_AGATCCATCTAGCCTC	-0.298462	STRO_iGCA
TIMP3	iNOA3_AGATCCATCTAGCCTC	0.278254	STRO_iGCA
TIMP2	iNOA3_AGATCCATCTAGCCTC	-0.728742	STRO_iGCA
TIMP1	iNOA3_AGATCCATCTAGCCTC	-0.409621	STRO_iGCA
TGFBR3	iNOA3_AGATCCATCTAGCCTC	-0.379439	STRO_iGCA
TGFBR2	iNOA3_AGATCCATCTAGCCTC	-0.492545	STRO_iGCA
TGFB1	iNOA3_AGATCCATCTAGCCTC	-0.332298	STRO_iGCA
SPARC	iNOA3_AGATCCATCTAGCCTC	-1.52853	STRO_iGCA
SOX5	iNOA3_AGATCCATCTAGCCTC	-0.393669	STRO_iGCA
SMAD5	iNOA3_AGATCCATCTAGCCTC	0.998902	STRO_iGCA
SERPING1	iNOA3_AGATCCATCTAGCCTC	-0.868527	STRO_iGCA
SEPP1	iNOA3_AGATCCATCTAGCCTC	-0.209488	STRO_iGCA
RARRES2	iNOA3_AGATCCATCTAGCCTC	0.295198	STRO_iGCA
NID1	iNOA3_AGATCCATCTAGCCTC	-0.477664	STRO_iGCA
LUM	iNOA3_AGATCCATCTAGCCTC	-0.203399	STRO_iGCA
LTBP4	iNOA3_AGATCCATCTAGCCTC	-0.525538	STRO_iGCA
LTBP3	iNOA3_AGATCCATCTAGCCTC	-0.524664	STRO_iGCA
LIMS1	iNOA3_AGATCCATCTAGCCTC	1.11837	STRO_iGCA
LGALS3BP	iNOA3_AGATCCATCTAGCCTC	-0.83438	STRO_iGCA
LAMC3	iNOA3_AGATCCATCTAGCCTC	-0.436493	STRO_iGCA
LAMB1	iNOA3_AGATCCATCTAGCCTC	-0.377649	STRO_iGCA
LAMA4	iNOA3_AGATCCATCTAGCCTC	-0.436542	STRO_iGCA
LAMA2	iNOA3_AGATCCATCTAGCCTC	-0.396212	STRO_iGCA
JAM3	iNOA3_AGATCCATCTAGCCTC	-0.44786	STRO_iGCA
ITGB8	iNOA3_AGATCCATCTAGCCTC	-0.19546	STRO_iGCA
ITGAV	iNOA3_AGATCCATCTAGCCTC	1.40304	STRO_iGCA
ITGA1	iNOA3_AGATCCATCTAGCCTC	-0.604357	STRO_iGCA
HSPA5	iNOA3_AGATCCATCTAGCCTC	0.11442	STRO_iGCA
HGF	iNOA3_AGATCCATCTAGCCTC	-0.272545	STRO_iGCA
FN1	iNOA3_AGATCCATCTAGCCTC	1.20443	STRO_iGCA
FERMT2	iNOA3_AGATCCATCTAGCCTC	0.128511	STRO_iGCA
FBN1	iNOA3_AGATCCATCTAGCCTC	-0.371129	STRO_iGCA
FBLN1	iNOA3_AGATCCATCTAGCCTC	-0.447662	STRO_iGCA
F8	iNOA3_AGATCCATCTAGCCTC	-0.254442	STRO_iGCA
ECM1	iNOA3_AGATCCATCTAGCCTC	-0.356732	STRO_iGCA
DMD	iNOA3_AGATCCATCTAGCCTC	0.595709	STRO_iGCA
COL6A3	iNOA3_AGATCCATCTAGCCTC	-0.357798	STRO_iGCA
COL6A2	iNOA3_AGATCCATCTAGCCTC	-0.516898	STRO_iGCA
COL6A1	iNOA3_AGATCCATCTAGCCTC	-1.01753	STRO_iGCA
COL5A3	iNOA3_AGATCCATCTAGCCTC	-0.375012	STRO_iGCA
COL5A2	iNOA3_AGATCCATCTAGCCTC	-0.332086	STRO_iGCA
COL4A2	iNOA3_AGATCCATCTAGCCTC	-0.00942829	STRO_iGCA
COL4A1	iNOA3_AGATCCATCTAGCCTC	0.0775941	STRO_iGCA
[truncated: 21,375 more rows]

## Sheet: Figure 2d
# Heatmap of upregulated genes in SRT
Feature	Cell	Expression	Identity
SLC25A4	iNOA1_AAACGAAAGTCCGTCG	-0.827907	SRT_iGCA
RPL6	iNOA1_AAACGAAAGTCCGTCG	-0.655516	SRT_iGCA
PLA2G16	iNOA1_AAACGAAAGTCCGTCG	-0.550022	SRT_iGCA
PGLS	iNOA1_AAACGAAAGTCCGTCG	-0.390329	SRT_iGCA
MUT	iNOA1_AAACGAAAGTCCGTCG	-0.272283	SRT_iGCA
ISYNA1	iNOA1_AAACGAAAGTCCGTCG	-0.893509	SRT_iGCA
HMGCS2	iNOA1_AAACGAAAGTCCGTCG	-0.400943	SRT_iGCA
HBB	iNOA1_AAACGAAAGTCCGTCG	-0.461567	SRT_iGCA
GSTM3	iNOA1_AAACGAAAGTCCGTCG	0.185136	SRT_iGCA
GSTA2	iNOA1_AAACGAAAGTCCGTCG	1.5	SRT_iGCA
GATM	iNOA1_AAACGAAAGTCCGTCG	-0.670871	SRT_iGCA
G6PD	iNOA1_AAACGAAAGTCCGTCG	-0.721495	SRT_iGCA
FDXR	iNOA1_AAACGAAAGTCCGTCG	1.5	SRT_iGCA
FAM96B	iNOA1_AAACGAAAGTCCGTCG	-0.497571	SRT_iGCA
CYP51A1	iNOA1_AAACGAAAGTCCGTCG	-0.488593	SRT_iGCA
CKB	iNOA1_AAACGAAAGTCCGTCG	-1.00458	SRT_iGCA
CALM1	iNOA1_AAACGAAAGTCCGTCG	0.863653	SRT_iGCA
ATP5O	iNOA1_AAACGAAAGTCCGTCG	-0.415505	SRT_iGCA
ATP5L	iNOA1_AAACGAAAGTCCGTCG	-0.568314	SRT_iGCA
ATP5J2	iNOA1_AAACGAAAGTCCGTCG	-0.460767	SRT_iGCA
ATP5J	iNOA1_AAACGAAAGTCCGTCG	-0.628642	SRT_iGCA
ATP5I	iNOA1_AAACGAAAGTCCGTCG	-0.26936	SRT_iGCA
ATP5H	iNOA1_AAACGAAAGTCCGTCG	-0.48135	SRT_iGCA
ATP5G3	iNOA1_AAACGAAAGTCCGTCG	-0.517735	SRT_iGCA
ATP5G2	iNOA1_AAACGAAAGTCCGTCG	-0.609255	SRT_iGCA
ATP5G1	iNOA1_AAACGAAAGTCCGTCG	-0.368083	SRT_iGCA
ATP5F1	iNOA1_AAACGAAAGTCCGTCG	-0.4459	SRT_iGCA
ATP5E	iNOA1_AAACGAAAGTCCGTCG	-0.69664	SRT_iGCA
ATP5D	iNOA1_AAACGAAAGTCCGTCG	-0.528372	SRT_iGCA
ATP5C1	iNOA1_AAACGAAAGTCCGTCG	-0.582404	SRT_iGCA
ATP5B	iNOA1_AAACGAAAGTCCGTCG	-0.5566	SRT_iGCA
ATP5A1	iNOA1_AAACGAAAGTCCGTCG	-0.611242	SRT_iGCA
APOA1	iNOA1_AAACGAAAGTCCGTCG	-0.852632	SRT_iGCA
ALDH1A1	iNOA1_AAACGAAAGTCCGTCG	-1.08297	SRT_iGCA
SLC25A4	iNOA1_AAGCCATAGACTACCT	-0.827907	SRT_iGCA
RPL6	iNOA1_AAGCCATAGACTACCT	-0.655516	SRT_iGCA
PLA2G16	iNOA1_AAGCCATAGACTACCT	-0.550022	SRT_iGCA
PGLS	iNOA1_AAGCCATAGACTACCT	-0.390329	SRT_iGCA
MUT	iNOA1_AAGCCATAGACTACCT	-0.272283	SRT_iGCA
ISYNA1	iNOA1_AAGCCATAGACTACCT	1.02906	SRT_iGCA
HMGCS2	iNOA1_AAGCCATAGACTACCT	-0.400943	SRT_iGCA
HBB	iNOA1_AAGCCATAGACTACCT	1.23315	SRT_iGCA
GSTM3	iNOA1_AAGCCATAGACTACCT	-1.55374	SRT_iGCA
GSTA2	iNOA1_AAGCCATAGACTACCT	-0.6397	SRT_iGCA
GATM	iNOA1_AAGCCATAGACTACCT	-0.670871	SRT_iGCA
G6PD	iNOA1_AAGCCATAGACTACCT	-0.721495	SRT_iGCA
FDXR	iNOA1_AAGCCATAGACTACCT	0.739521	SRT_iGCA
FAM96B	iNOA1_AAGCCATAGACTACCT	-0.497571	SRT_iGCA
CYP51A1	iNOA1_AAGCCATAGACTACCT	-0.488593	SRT_iGCA
CKB	iNOA1_AAGCCATAGACTACCT	0.25652	SRT_iGCA
CALM1	iNOA1_AAGCCATAGACTACCT	-0.276331	SRT_iGCA
ATP5O	iNOA1_AAGCCATAGACTACCT	-0.415505	SRT_iGCA
ATP5L	iNOA1_AAGCCATAGACTACCT	-0.568314	SRT_iGCA
ATP5J2	iNOA1_AAGCCATAGACTACCT	-0.460767	SRT_iGCA
ATP5J	iNOA1_AAGCCATAGACTACCT	-0.628642	SRT_iGCA
ATP5I	iNOA1_AAGCCATAGACTACCT	-0.26936	SRT_iGCA
ATP5H	iNOA1_AAGCCATAGACTACCT	-0.48135	SRT_iGCA
ATP5G3	iNOA1_AAGCCATAGACTACCT	-0.517735	SRT_iGCA
ATP5G2	iNOA1_AAGCCATAGACTACCT	-0.609255	SRT_iGCA
ATP5G1	iNOA1_AAGCCATAGACTACCT	-0.368083	SRT_iGCA
ATP5F1	iNOA1_AAGCCATAGACTACCT	-0.4459	SRT_iGCA
ATP5E	iNOA1_AAGCCATAGACTACCT	-0.69664	SRT_iGCA
ATP5D	iNOA1_AAGCCATAGACTACCT	-0.528372	SRT_iGCA
ATP5C1	iNOA1_AAGCCATAGACTACCT	-0.582404	SRT_iGCA
ATP5B	iNOA1_AAGCCATAGACTACCT	-0.5566	SRT_iGCA
ATP5A1	iNOA1_AAGCCATAGACTACCT	-0.611242	SRT_iGCA
APOA1	iNOA1_AAGCCATAGACTACCT	-0.852632	SRT_iGCA
ALDH1A1	iNOA1_AAGCCATAGACTACCT	1.5	SRT_iGCA
SLC25A4	iNOA1_ACTACGATCAAGCCCG	-0.827907	SRT_iGCA
RPL6	iNOA1_ACTACGATCAAGCCCG	-0.655516	SRT_iGCA
PLA2G16	iNOA1_ACTACGATCAAGCCCG	-0.550022	SRT_iGCA
PGLS	iNOA1_ACTACGATCAAGCCCG	-0.390329	SRT_iGCA
MUT	iNOA1_ACTACGATCAAGCCCG	-0.272283	SRT_iGCA
ISYNA1	iNOA1_ACTACGATCAAGCCCG	-0.893509	SRT_iGCA
HMGCS2	iNOA1_ACTACGATCAAGCCCG	-0.400943	SRT_iGCA
HBB	iNOA1_ACTACGATCAAGCCCG	-0.461567	SRT_iGCA
GSTM3	iNOA1_ACTACGATCAAGCCCG	0.327707	SRT_iGCA
GSTA2	iNOA1_ACTACGATCAAGCCCG	1.5	SRT_iGCA
GATM	iNOA1_ACTACGATCAAGCCCG	-0.670871	SRT_iGCA
G6PD	iNOA1_ACTACGATCAAGCCCG	-0.721495	SRT_iGCA
FDXR	iNOA1_ACTACGATCAAGCCCG	-0.889064	SRT_iGCA
FAM96B	iNOA1_ACTACGATCAAGCCCG	-0.497571	SRT_iGCA
CYP51A1	iNOA1_ACTACGATCAAGCCCG	-0.488593	SRT_iGCA
CKB	iNOA1_ACTACGATCAAGCCCG	-1.00458	SRT_iGCA
CALM1	iNOA1_ACTACGATCAAGCCCG	-1.77144	SRT_iGCA
ATP5O	iNOA1_ACTACGATCAAGCCCG	-0.415505	SRT_iGCA
ATP5L	iNOA1_ACTACGATCAAGCCCG	-0.568314	SRT_iGCA
ATP5J2	iNOA1_ACTACGATCAAGCCCG	-0.460767	SRT_iGCA
ATP5J	iNOA1_ACTACGATCAAGCCCG	-0.628642	SRT_iGCA
ATP5I	iNOA1_ACTACGATCAAGCCCG	-0.26936	SRT_iGCA
ATP5H	iNOA1_ACTACGATCAAGCCCG	-0.48135	SRT_iGCA
ATP5G3	iNOA1_ACTACGATCAAGCCCG	-0.517735	SRT_iGCA
ATP5G2	iNOA1_ACTACGATCAAGCCCG	-0.609255	SRT_iGCA
ATP5G1	iNOA1_ACTACGATCAAGCCCG	-0.368083	SRT_iGCA
ATP5F1	iNOA1_ACTACGATCAAGCCCG	-0.4459	SRT_iGCA
ATP5E	iNOA1_ACTACGATCAAGCCCG	-0.69664	SRT_iGCA
ATP5D	iNOA1_ACTACGATCAAGCCCG	-0.528372	SRT_iGCA
ATP5C1	iNOA1_ACTACGATCAAGCCCG	-0.582404	SRT_iGCA
ATP5B	iNOA1_ACTACGATCAAGCCCG	-0.5566	SRT_iGCA
ATP5A1	iNOA1_ACTACGATCAAGCCCG	-0.611242	SRT_iGCA
APOA1	iNOA1_ACTACGATCAAGCCCG	-0.852632	SRT_iGCA
ALDH1A1	iNOA1_ACTACGATCAAGCCCG	0.464567	SRT_iGCA
SLC25A4	iNOA1_AGGTTACCAGACATCT	-0.390265	SRT_iGCA
RPL6	iNOA1_AGGTTACCAGACATCT	-0.655516	SRT_iGCA
PLA2G16	iNOA1_AGGTTACCAGACATCT	-0.550022	SRT_iGCA
PGLS	iNOA1_AGGTTACCAGACATCT	-0.390329	SRT_iGCA
MUT	iNOA1_AGGTTACCAGACATCT	-0.272283	SRT_iGCA
ISYNA1	iNOA1_AGGTTACCAGACATCT	-0.893509	SRT_iGCA
HMGCS2	iNOA1_AGGTTACCAGACATCT	-0.400943	SRT_iGCA
HBB	iNOA1_AGGTTACCAGACATCT	0.00912626	SRT_iGCA
GSTM3	iNOA1_AGGTTACCAGACATCT	0.0179162	SRT_iGCA
GSTA2	iNOA1_AGGTTACCAGACATCT	-0.193761	SRT_iGCA
GATM	iNOA1_AGGTTACCAGACATCT	-0.670871	SRT_iGCA
G6PD	iNOA1_AGGTTACCAGACATCT	-0.274441	SRT_iGCA
FDXR	iNOA1_AGGTTACCAGACATCT	-0.889064	SRT_iGCA
FAM96B	iNOA1_AGGTTACCAGACATCT	-0.497571	SRT_iGCA
CYP51A1	iNOA1_AGGTTACCAGACATCT	1.21447	SRT_iGCA
CKB	iNOA1_AGGTTACCAGACATCT	-0.416477	SRT_iGCA
CALM1	iNOA1_AGGTTACCAGACATCT	-0.214089	SRT_iGCA
ATP5O	iNOA1_AGGTTACCAGACATCT	-0.415505	SRT_iGCA
ATP5L	iNOA1_AGGTTACCAGACATCT	-0.568314	SRT_iGCA
ATP5J2	iNOA1_AGGTTACCAGACATCT	-0.460767	SRT_iGCA
ATP5J	iNOA1_AGGTTACCAGACATCT	-0.628642	SRT_iGCA
ATP5I	iNOA1_AGGTTACCAGACATCT	-0.26936	SRT_iGCA
ATP5H	iNOA1_AGGTTACCAGACATCT	-0.48135	SRT_iGCA
ATP5G3	iNOA1_AGGTTACCAGACATCT	-0.517735	SRT_iGCA
ATP5G2	iNOA1_AGGTTACCAGACATCT	-0.609255	SRT_iGCA
ATP5G1	iNOA1_AGGTTACCAGACATCT	-0.368083	SRT_iGCA
ATP5F1	iNOA1_AGGTTACCAGACATCT	-0.4459	SRT_iGCA
ATP5E	iNOA1_AGGTTACCAGACATCT	-0.69664	SRT_iGCA
ATP5D	iNOA1_AGGTTACCAGACATCT	-0.528372	SRT_iGCA
ATP5C1	iNOA1_AGGTTACCAGACATCT	-0.582404	SRT_iGCA
ATP5B	iNOA1_AGGTTACCAGACATCT	-0.5566	SRT_iGCA
ATP5A1	iNOA1_AGGTTACCAGACATCT	-0.611242	SRT_iGCA
APOA1	iNOA1_AGGTTACCAGACATCT	-0.852632	SRT_iGCA
ALDH1A1	iNOA1_AGGTTACCAGACATCT	0.56731	SRT_iGCA
SLC25A4	iNOA1_AGTCCACCACCAGTAT	-0.827907	SRT_iGCA
RPL6	iNOA1_AGTCCACCACCAGTAT	-0.655516	SRT_iGCA
PLA2G16	iNOA1_AGTCCACCACCAGTAT	-0.550022	SRT_iGCA
PGLS	iNOA1_AGTCCACCACCAGTAT	-0.390329	SRT_iGCA
MUT	iNOA1_AGTCCACCACCAGTAT	-0.272283	SRT_iGCA
ISYNA1	iNOA1_AGTCCACCACCAGTAT	-0.893509	SRT_iGCA
HMGCS2	iNOA1_AGTCCACCACCAGTAT	-0.400943	SRT_iGCA
HBB	iNOA1_AGTCCACCACCAGTAT	-0.461567	SRT_iGCA
GSTM3	iNOA1_AGTCCACCACCAGTAT	1.10804	SRT_iGCA
GSTA2	iNOA1_AGTCCACCACCAGTAT	1.5	SRT_iGCA
GATM	iNOA1_AGTCCACCACCAGTAT	-0.670871	SRT_iGCA
G6PD	iNOA1_AGTCCACCACCAGTAT	-0.721495	SRT_iGCA
FDXR	iNOA1_AGTCCACCACCAGTAT	-0.889064	SRT_iGCA
FAM96B	iNOA1_AGTCCACCACCAGTAT	-0.497571	SRT_iGCA
CYP51A1	iNOA1_AGTCCACCACCAGTAT	-0.488593	SRT_iGCA
CKB	iNOA1_AGTCCACCACCAGTAT	-1.00458	SRT_iGCA
CALM1	iNOA1_AGTCCACCACCAGTAT	0.0522192	SRT_iGCA
ATP5O	iNOA1_AGTCCACCACCAGTAT	-0.415505	SRT_iGCA
ATP5L	iNOA1_AGTCCACCACCAGTAT	-0.568314	SRT_iGCA
ATP5J2	iNOA1_AGTCCACCACCAGTAT	-0.460767	SRT_iGCA
ATP5J	iNOA1_AGTCCACCACCAGTAT	-0.628642	SRT_iGCA
ATP5I	iNOA1_AGTCCACCACCAGTAT	-0.26936	SRT_iGCA
ATP5H	iNOA1_AGTCCACCACCAGTAT	-0.48135	SRT_iGCA
ATP5G3	iNOA1_AGTCCACCACCAGTAT	-0.517735	SRT_iGCA
ATP5G2	iNOA1_AGTCCACCACCAGTAT	-0.609255	SRT_iGCA
ATP5G1	iNOA1_AGTCCACCACCAGTAT	-0.368083	SRT_iGCA
ATP5F1	iNOA1_AGTCCACCACCAGTAT	-0.4459	SRT_iGCA
ATP5E	iNOA1_AGTCCACCACCAGTAT	-0.69664	SRT_iGCA
ATP5D	iNOA1_AGTCCACCACCAGTAT	-0.528372	SRT_iGCA
ATP5C1	iNOA1_AGTCCACCACCAGTAT	-0.582404	SRT_iGCA
ATP5B	iNOA1_AGTCCACCACCAGTAT	-0.5566	SRT_iGCA
ATP5A1	iNOA1_AGTCCACCACCAGTAT	-0.611242	SRT_iGCA
APOA1	iNOA1_AGTCCACCACCAGTAT	-0.852632	SRT_iGCA
ALDH1A1	iNOA1_AGTCCACCACCAGTAT	0.591369	SRT_iGCA
SLC25A4	iNOA1_ATCATGTGTTCCAAAC	-0.827907	SRT_iGCA
RPL6	iNOA1_ATCATGTGTTCCAAAC	-0.655516	SRT_iGCA
PLA2G16	iNOA1_ATCATGTGTTCCAAAC	-0.550022	SRT_iGCA
PGLS	iNOA1_ATCATGTGTTCCAAAC	-0.390329	SRT_iGCA
MUT	iNOA1_ATCATGTGTTCCAAAC	-0.272283	SRT_iGCA
ISYNA1	iNOA1_ATCATGTGTTCCAAAC	-0.893509	SRT_iGCA
HMGCS2	iNOA1_ATCATGTGTTCCAAAC	-0.400943	SRT_iGCA
HBB	iNOA1_ATCATGTGTTCCAAAC	-0.461567	SRT_iGCA
GSTM3	iNOA1_ATCATGTGTTCCAAAC	0.730813	SRT_iGCA
GSTA2	iNOA1_ATCATGTGTTCCAAAC	-0.6397	SRT_iGCA
GATM	iNOA1_ATCATGTGTTCCAAAC	-0.670871	SRT_iGCA
G6PD	iNOA1_ATCATGTGTTCCAAAC	-0.721495	SRT_iGCA
FDXR	iNOA1_ATCATGTGTTCCAAAC	0.849715	SRT_iGCA
FAM96B	iNOA1_ATCATGTGTTCCAAAC	-0.497571	SRT_iGCA
CYP51A1	iNOA1_ATCATGTGTTCCAAAC	1.5	SRT_iGCA
CKB	iNOA1_ATCATGTGTTCCAAAC	-1.00458	SRT_iGCA
CALM1	iNOA1_ATCATGTGTTCCAAAC	-1.77144	SRT_iGCA
ATP5O	iNOA1_ATCATGTGTTCCAAAC	-0.415505	SRT_iGCA
ATP5L	iNOA1_ATCATGTGTTCCAAAC	-0.568314	SRT_iGCA
ATP5J2	iNOA1_ATCATGTGTTCCAAAC	-0.460767	SRT_iGCA
ATP5J	iNOA1_ATCATGTGTTCCAAAC	-0.628642	SRT_iGCA
ATP5I	iNOA1_ATCATGTGTTCCAAAC	-0.26936	SRT_iGCA
ATP5H	iNOA1_ATCATGTGTTCCAAAC	-0.48135	SRT_iGCA
ATP5G3	iNOA1_ATCATGTGTTCCAAAC	-0.517735	SRT_iGCA
ATP5G2	iNOA1_ATCATGTGTTCCAAAC	-0.609255	SRT_iGCA
ATP5G1	iNOA1_ATCATGTGTTCCAAAC	-0.368083	SRT_iGCA
ATP5F1	iNOA1_ATCATGTGTTCCAAAC	-0.4459	SRT_iGCA
ATP5E	iNOA1_ATCATGTGTTCCAAAC	-0.69664	SRT_iGCA
ATP5D	iNOA1_ATCATGTGTTCCAAAC	-0.528372	SRT_iGCA
ATP5C1	iNOA1_ATCATGTGTTCCAAAC	-0.582404	SRT_iGCA
ATP5B	iNOA1_ATCATGTGTTCCAAAC	-0.5566	SRT_iGCA
ATP5A1	iNOA1_ATCATGTGTTCCAAAC	-0.611242	SRT_iGCA
APOA1	iNOA1_ATCATGTGTTCCAAAC	-0.852632	SRT_iGCA
ALDH1A1	iNOA1_ATCATGTGTTCCAAAC	-1.08297	SRT_iGCA
SLC25A4	iNOA1_CAAGAGGTCATCCCGT	-0.827907	SRT_iGCA
RPL6	iNOA1_CAAGAGGTCATCCCGT	-0.655516	SRT_iGCA
PLA2G16	iNOA1_CAAGAGGTCATCCCGT	-0.550022	SRT_iGCA
PGLS	iNOA1_CAAGAGGTCATCCCGT	-0.390329	SRT_iGCA
MUT	iNOA1_CAAGAGGTCATCCCGT	-0.272283	SRT_iGCA
ISYNA1	iNOA1_CAAGAGGTCATCCCGT	-0.893509	SRT_iGCA
HMGCS2	iNOA1_CAAGAGGTCATCCCGT	-0.400943	SRT_iGCA
HBB	iNOA1_CAAGAGGTCATCCCGT	1.5	SRT_iGCA
GSTM3	iNOA1_CAAGAGGTCATCCCGT	0.392806	SRT_iGCA
GSTA2	iNOA1_CAAGAGGTCATCCCGT	-0.6397	SRT_iGCA
GATM	iNOA1_CAAGAGGTCATCCCGT	-0.670871	SRT_iGCA
G6PD	iNOA1_CAAGAGGTCATCCCGT	-0.721495	SRT_iGCA
FDXR	iNOA1_CAAGAGGTCATCCCGT	-0.889064	SRT_iGCA
FAM96B	iNOA1_CAAGAGGTCATCCCGT	-0.497571	SRT_iGCA
CYP51A1	iNOA1_CAAGAGGTCATCCCGT	-0.488593	SRT_iGCA
CKB	iNOA1_CAAGAGGTCATCCCGT	-1.00458	SRT_iGCA
CALM1	iNOA1_CAAGAGGTCATCCCGT	-0.014222	SRT_iGCA
ATP5O	iNOA1_CAAGAGGTCATCCCGT	-0.415505	SRT_iGCA
ATP5L	iNOA1_CAAGAGGTCATCCCGT	-0.568314	SRT_iGCA
ATP5J2	iNOA1_CAAGAGGTCATCCCGT	-0.460767	SRT_iGCA
ATP5J	iNOA1_CAAGAGGTCATCCCGT	-0.628642	SRT_iGCA
ATP5I	iNOA1_CAAGAGGTCATCCCGT	-0.26936	SRT_iGCA
ATP5H	iNOA1_CAAGAGGTCATCCCGT	-0.48135	SRT_iGCA
ATP5G3	iNOA1_CAAGAGGTCATCCCGT	-0.517735	SRT_iGCA
ATP5G2	iNOA1_CAAGAGGTCATCCCGT	-0.609255	SRT_iGCA
ATP5G1	iNOA1_CAAGAGGTCATCCCGT	-0.368083	SRT_iGCA
ATP5F1	iNOA1_CAAGAGGTCATCCCGT	-0.4459	SRT_iGCA
ATP5E	iNOA1_CAAGAGGTCATCCCGT	-0.69664	SRT_iGCA
ATP5D	iNOA1_CAAGAGGTCATCCCGT	-0.528372	SRT_iGCA
ATP5C1	iNOA1_CAAGAGGTCATCCCGT	-0.582404	SRT_iGCA
ATP5B	iNOA1_CAAGAGGTCATCCCGT	-0.5566	SRT_iGCA
ATP5A1	iNOA1_CAAGAGGTCATCCCGT	-0.611242	SRT_iGCA
APOA1	iNOA1_CAAGAGGTCATCCCGT	-0.852632	SRT_iGCA
ALDH1A1	iNOA1_CAAGAGGTCATCCCGT	-1.08297	SRT_iGCA
SLC25A4	iNOA1_CAGGCCAAGTGCCTCG	-0.827907	SRT_iGCA
RPL6	iNOA1_CAGGCCAAGTGCCTCG	-0.655516	SRT_iGCA
PLA2G16	iNOA1_CAGGCCAAGTGCCTCG	-0.550022	SRT_iGCA
PGLS	iNOA1_CAGGCCAAGTGCCTCG	-0.390329	SRT_iGCA
MUT	iNOA1_CAGGCCAAGTGCCTCG	-0.272283	SRT_iGCA
ISYNA1	iNOA1_CAGGCCAAGTGCCTCG	1.5	SRT_iGCA
HMGCS2	iNOA1_CAGGCCAAGTGCCTCG	-0.400943	SRT_iGCA
HBB	iNOA1_CAGGCCAAGTGCCTCG	1.5	SRT_iGCA
GSTM3	iNOA1_CAGGCCAAGTGCCTCG	0.895035	SRT_iGCA
GSTA2	iNOA1_CAGGCCAAGTGCCTCG	1.5	SRT_iGCA
GATM	iNOA1_CAGGCCAAGTGCCTCG	1.5	SRT_iGCA
G6PD	iNOA1_CAGGCCAAGTGCCTCG	1.42518	SRT_iGCA
FDXR	iNOA1_CAGGCCAAGTGCCTCG	-0.889064	SRT_iGCA
FAM96B	iNOA1_CAGGCCAAGTGCCTCG	-0.497571	SRT_iGCA
CYP51A1	iNOA1_CAGGCCAAGTGCCTCG	-0.488593	SRT_iGCA
CKB	iNOA1_CAGGCCAAGTGCCTCG	1.15636	SRT_iGCA
CALM1	iNOA1_CAGGCCAAGTGCCTCG	1.13434	SRT_iGCA
ATP5O	iNOA1_CAGGCCAAGTGCCTCG	-0.415505	SRT_iGCA
ATP5L	iNOA1_CAGGCCAAGTGCCTCG	-0.568314	SRT_iGCA
ATP5J2	iNOA1_CAGGCCAAGTGCCTCG	-0.460767	SRT_iGCA
ATP5J	iNOA1_CAGGCCAAGTGCCTCG	-0.628642	SRT_iGCA
ATP5I	iNOA1_CAGGCCAAGTGCCTCG	-0.26936	SRT_iGCA
ATP5H	iNOA1_CAGGCCAAGTGCCTCG	-0.48135	SRT_iGCA
ATP5G3	iNOA1_CAGGCCAAGTGCCTCG	-0.517735	SRT_iGCA
ATP5G2	iNOA1_CAGGCCAAGTGCCTCG	-0.609255	SRT_iGCA
ATP5G1	iNOA1_CAGGCCAAGTGCCTCG	-0.368083	SRT_iGCA
ATP5F1	iNOA1_CAGGCCAAGTGCCTCG	-0.4459	SRT_iGCA
ATP5E	iNOA1_CAGGCCAAGTGCCTCG	-0.69664	SRT_iGCA
ATP5D	iNOA1_CAGGCCAAGTGCCTCG	-0.528372	SRT_iGCA
ATP5C1	iNOA1_CAGGCCAAGTGCCTCG	-0.582404	SRT_iGCA
ATP5B	iNOA1_CAGGCCAAGTGCCTCG	-0.5566	SRT_iGCA
ATP5A1	iNOA1_CAGGCCAAGTGCCTCG	-0.611242	SRT_iGCA
APOA1	iNOA1_CAGGCCAAGTGCCTCG	0.677154	SRT_iGCA
ALDH1A1	iNOA1_CAGGCCAAGTGCCTCG	1.26919	SRT_iGCA
SLC25A4	iNOA1_CCTCTAGAGTAGAATC	-0.572759	SRT_iGCA
RPL6	iNOA1_CCTCTAGAGTAGAATC	-0.655516	SRT_iGCA
PLA2G16	iNOA1_CCTCTAGAGTAGAATC	-0.550022	SRT_iGCA
PGLS	iNOA1_CCTCTAGAGTAGAATC	-0.390329	SRT_iGCA
MUT	iNOA1_CCTCTAGAGTAGAATC	-0.272283	SRT_iGCA
ISYNA1	iNOA1_CCTCTAGAGTAGAATC	-0.893509	SRT_iGCA
HMGCS2	iNOA1_CCTCTAGAGTAGAATC	-0.400943	SRT_iGCA
HBB	iNOA1_CCTCTAGAGTAGAATC	-0.461567	SRT_iGCA
GSTM3	iNOA1_CCTCTAGAGTAGAATC	0.448196	SRT_iGCA
GSTA2	iNOA1_CCTCTAGAGTAGAATC	0.135441	SRT_iGCA
GATM	iNOA1_CCTCTAGAGTAGAATC	-0.670871	SRT_iGCA
G6PD	iNOA1_CCTCTAGAGTAGAATC	-0.721495	SRT_iGCA
FDXR	iNOA1_CCTCTAGAGTAGAATC	-0.102822	SRT_iGCA
FAM96B	iNOA1_CCTCTAGAGTAGAATC	-0.497571	SRT_iGCA
CYP51A1	iNOA1_CCTCTAGAGTAGAATC	-0.152689	SRT_iGCA
CKB	iNOA1_CCTCTAGAGTAGAATC	-1.00458	SRT_iGCA
CALM1	iNOA1_CCTCTAGAGTAGAATC	-1.18271	SRT_iGCA
ATP5O	iNOA1_CCTCTAGAGTAGAATC	-0.415505	SRT_iGCA
ATP5L	iNOA1_CCTCTAGAGTAGAATC	-0.568314	SRT_iGCA
ATP5J2	iNOA1_CCTCTAGAGTAGAATC	-0.460767	SRT_iGCA
ATP5J	iNOA1_CCTCTAGAGTAGAATC	-0.628642	SRT_iGCA
ATP5I	iNOA1_CCTCTAGAGTAGAATC	-0.26936	SRT_iGCA
ATP5H	iNOA1_CCTCTAGAGTAGAATC	-0.48135	SRT_iGCA
ATP5G3	iNOA1_CCTCTAGAGTAGAATC	-0.517735	SRT_iGCA
ATP5G2	iNOA1_CCTCTAGAGTAGAATC	-0.609255	SRT_iGCA
ATP5G1	iNOA1_CCTCTAGAGTAGAATC	-0.368083	SRT_iGCA
ATP5F1	iNOA1_CCTCTAGAGTAGAATC	-0.4459	SRT_iGCA
ATP5E	iNOA1_CCTCTAGAGTAGAATC	-0.69664	SRT_iGCA
ATP5D	iNOA1_CCTCTAGAGTAGAATC	-0.528372	SRT_iGCA
ATP5C1	iNOA1_CCTCTAGAGTAGAATC	-0.582404	SRT_iGCA
ATP5B	iNOA1_CCTCTAGAGTAGAATC	-0.5566	SRT_iGCA
ATP5A1	iNOA1_CCTCTAGAGTAGAATC	-0.611242	SRT_iGCA
APOA1	iNOA1_CCTCTAGAGTAGAATC	-0.852632	SRT_iGCA
ALDH1A1	iNOA1_CCTCTAGAGTAGAATC	-0.314016	SRT_iGCA
SLC25A4	iNOA1_GAATAGACATGGATCT	-0.827907	SRT_iGCA
RPL6	iNOA1_GAATAGACATGGATCT	-0.655516	SRT_iGCA
PLA2G16	iNOA1_GAATAGACATGGATCT	-0.550022	SRT_iGCA
PGLS	iNOA1_GAATAGACATGGATCT	-0.390329	SRT_iGCA
MUT	iNOA1_GAATAGACATGGATCT	-0.272283	SRT_iGCA
ISYNA1	iNOA1_GAATAGACATGGATCT	1.5	SRT_iGCA
HMGCS2	iNOA1_GAATAGACATGGATCT	1.5	SRT_iGCA
HBB	iNOA1_GAATAGACATGGATCT	-0.461567	SRT_iGCA
GSTM3	iNOA1_GAATAGACATGGATCT	0.829142	SRT_iGCA
GSTA2	iNOA1_GAATAGACATGGATCT	1.5	SRT_iGCA
GATM	iNOA1_GAATAGACATGGATCT	1.5	SRT_iGCA
G6PD	iNOA1_GAATAGACATGGATCT	-0.721495	SRT_iGCA
FDXR	iNOA1_GAATAGACATGGATCT	1.5	SRT_iGCA
FAM96B	iNOA1_GAATAGACATGGATCT	-0.497571	SRT_iGCA
CYP51A1	iNOA1_GAATAGACATGGATCT	-0.488593	SRT_iGCA
CKB	iNOA1_GAATAGACATGGATCT	0.61622	SRT_iGCA
CALM1	iNOA1_GAATAGACATGGATCT	1.30272	SRT_iGCA
ATP5O	iNOA1_GAATAGACATGGATCT	-0.415505	SRT_iGCA
ATP5L	iNOA1_GAATAGACATGGATCT	-0.568314	SRT_iGCA
ATP5J2	iNOA1_GAATAGACATGGATCT	-0.460767	SRT_iGCA
ATP5J	iNOA1_GAATAGACATGGATCT	-0.628642	SRT_iGCA
ATP5I	iNOA1_GAATAGACATGGATCT	-0.26936	SRT_iGCA
ATP5H	iNOA1_GAATAGACATGGATCT	-0.48135	SRT_iGCA
ATP5G3	iNOA1_GAATAGACATGGATCT	-0.517735	SRT_iGCA
ATP5G2	iNOA1_GAATAGACATGGATCT	-0.609255	SRT_iGCA
ATP5G1	iNOA1_GAATAGACATGGATCT	-0.368083	SRT_iGCA
ATP5F1	iNOA1_GAATAGACATGGATCT	-0.4459	SRT_iGCA
ATP5E	iNOA1_GAATAGACATGGATCT	-0.69664	SRT_iGCA
ATP5D	iNOA1_GAATAGACATGGATCT	-0.528372	SRT_iGCA
ATP5C1	iNOA1_GAATAGACATGGATCT	-0.582404	SRT_iGCA
ATP5B	iNOA1_GAATAGACATGGATCT	-0.5566	SRT_iGCA
ATP5A1	iNOA1_GAATAGACATGGATCT	-0.611242	SRT_iGCA
APOA1	iNOA1_GAATAGACATGGATCT	-0.852632	SRT_iGCA
ALDH1A1	iNOA1_GAATAGACATGGATCT	1.5	SRT_iGCA
SLC25A4	iNOA1_GCACGGTTCGCGTTTC	-0.827907	SRT_iGCA
RPL6	iNOA1_GCACGGTTCGCGTTTC	-0.655516	SRT_iGCA
PLA2G16	iNOA1_GCACGGTTCGCGTTTC	-0.550022	SRT_iGCA
PGLS	iNOA1_GCACGGTTCGCGTTTC	-0.390329	SRT_iGCA
MUT	iNOA1_GCACGGTTCGCGTTTC	-0.272283	SRT_iGCA
ISYNA1	iNOA1_GCACGGTTCGCGTTTC	1.15989	SRT_iGCA
HMGCS2	iNOA1_GCACGGTTCGCGTTTC	1.27504	SRT_iGCA
HBB	iNOA1_GCACGGTTCGCGTTTC	-0.461567	SRT_iGCA
GSTM3	iNOA1_GCACGGTTCGCGTTTC	-1.55374	SRT_iGCA
GSTA2	iNOA1_GCACGGTTCGCGTTTC	-0.6397	SRT_iGCA
GATM	iNOA1_GCACGGTTCGCGTTTC	1.2341	SRT_iGCA
G6PD	iNOA1_GCACGGTTCGCGTTTC	1.02357	SRT_iGCA
FDXR	iNOA1_GCACGGTTCGCGTTTC	-0.889064	SRT_iGCA
FAM96B	iNOA1_GCACGGTTCGCGTTTC	-0.497571	SRT_iGCA
CYP51A1	iNOA1_GCACGGTTCGCGTTTC	1.08992	SRT_iGCA
CKB	iNOA1_GCACGGTTCGCGTTTC	-1.00458	SRT_iGCA
CALM1	iNOA1_GCACGGTTCGCGTTTC	-0.15051	SRT_iGCA
ATP5O	iNOA1_GCACGGTTCGCGTTTC	-0.415505	SRT_iGCA
ATP5L	iNOA1_GCACGGTTCGCGTTTC	-0.568314	SRT_iGCA
ATP5J2	iNOA1_GCACGGTTCGCGTTTC	-0.460767	SRT_iGCA
ATP5J	iNOA1_GCACGGTTCGCGTTTC	-0.628642	SRT_iGCA
ATP5I	iNOA1_GCACGGTTCGCGTTTC	-0.26936	SRT_iGCA
ATP5H	iNOA1_GCACGGTTCGCGTTTC	-0.48135	SRT_iGCA
ATP5G3	iNOA1_GCACGGTTCGCGTTTC	-0.517735	SRT_iGCA
ATP5G2	iNOA1_GCACGGTTCGCGTTTC	-0.609255	SRT_iGCA
ATP5G1	iNOA1_GCACGGTTCGCGTTTC	-0.368083	SRT_iGCA
ATP5F1	iNOA1_GCACGGTTCGCGTTTC	-0.4459	SRT_iGCA
ATP5E	iNOA1_GCACGGTTCGCGTTTC	-0.69664	SRT_iGCA
ATP5D	iNOA1_GCACGGTTCGCGTTTC	-0.528372	SRT_iGCA
ATP5C1	iNOA1_GCACGGTTCGCGTTTC	-0.582404	SRT_iGCA
ATP5B	iNOA1_GCACGGTTCGCGTTTC	-0.5566	SRT_iGCA
ATP5A1	iNOA1_GCACGGTTCGCGTTTC	-0.611242	SRT_iGCA
APOA1	iNOA1_GCACGGTTCGCGTTTC	-0.852632	SRT_iGCA
ALDH1A1	iNOA1_GCACGGTTCGCGTTTC	-0.038443	SRT_iGCA
SLC25A4	iNOA1_GTAATCGAGGCCGCTT	-0.827907	SRT_iGCA
RPL6	iNOA1_GTAATCGAGGCCGCTT	-0.655516	SRT_iGCA
PLA2G16	iNOA1_GTAATCGAGGCCGCTT	-0.550022	SRT_iGCA
PGLS	iNOA1_GTAATCGAGGCCGCTT	-0.390329	SRT_iGCA
MUT	iNOA1_GTAATCGAGGCCGCTT	-0.272283	SRT_iGCA
ISYNA1	iNOA1_GTAATCGAGGCCGCTT	-0.893509	SRT_iGCA
HMGCS2	iNOA1_GTAATCGAGGCCGCTT	-0.400943	SRT_iGCA
HBB	iNOA1_GTAATCGAGGCCGCTT	1.5	SRT_iGCA
GSTM3	iNOA1_GTAATCGAGGCCGCTT	0.0645886	SRT_iGCA
GSTA2	iNOA1_GTAATCGAGGCCGCTT	1.42255	SRT_iGCA
GATM	iNOA1_GTAATCGAGGCCGCTT	-0.670871	SRT_iGCA
G6PD	iNOA1_GTAATCGAGGCCGCTT	-0.721495	SRT_iGCA
FDXR	iNOA1_GTAATCGAGGCCGCTT	-0.889064	SRT_iGCA
FAM96B	iNOA1_GTAATCGAGGCCGCTT	-0.497571	SRT_iGCA
CYP51A1	iNOA1_GTAATCGAGGCCGCTT	-0.488593	SRT_iGCA
CKB	iNOA1_GTAATCGAGGCCGCTT	-1.00458	SRT_iGCA
CALM1	iNOA1_GTAATCGAGGCCGCTT	-1.77144	SRT_iGCA
ATP5O	iNOA1_GTAATCGAGGCCGCTT	-0.415505	SRT_iGCA
ATP5L	iNOA1_GTAATCGAGGCCGCTT	-0.568314	SRT_iGCA
ATP5J2	iNOA1_GTAATCGAGGCCGCTT	-0.460767	SRT_iGCA
ATP5J	iNOA1_GTAATCGAGGCCGCTT	-0.628642	SRT_iGCA
ATP5I	iNOA1_GTAATCGAGGCCGCTT	-0.26936	SRT_iGCA
ATP5H	iNOA1_GTAATCGAGGCCGCTT	-0.48135	SRT_iGCA
ATP5G3	iNOA1_GTAATCGAGGCCGCTT	-0.517735	SRT_iGCA
ATP5G2	iNOA1_GTAATCGAGGCCGCTT	-0.609255	SRT_iGCA
ATP5G1	iNOA1_GTAATCGAGGCCGCTT	-0.368083	SRT_iGCA
ATP5F1	iNOA1_GTAATCGAGGCCGCTT	-0.4459	SRT_iGCA
ATP5E	iNOA1_GTAATCGAGGCCGCTT	-0.69664	SRT_iGCA
ATP5D	iNOA1_GTAATCGAGGCCGCTT	-0.528372	SRT_iGCA
ATP5C1	iNOA1_GTAATCGAGGCCGCTT	-0.582404	SRT_iGCA
ATP5B	iNOA1_GTAATCGAGGCCGCTT	-0.5566	SRT_iGCA
ATP5A1	iNOA1_GTAATCGAGGCCGCTT	-0.611242	SRT_iGCA
APOA1	iNOA1_GTAATCGAGGCCGCTT	-0.852632	SRT_iGCA
ALDH1A1	iNOA1_GTAATCGAGGCCGCTT	-1.08297	SRT_iGCA
SLC25A4	iNOA1_TAACTTCTCGCAATTG	-0.492176	SRT_iGCA
RPL6	iNOA1_TAACTTCTCGCAATTG	-0.655516	SRT_iGCA
PLA2G16	iNOA1_TAACTTCTCGCAATTG	-0.550022	SRT_iGCA
PGLS	iNOA1_TAACTTCTCGCAATTG	-0.390329	SRT_iGCA
MUT	iNOA1_TAACTTCTCGCAATTG	-0.272283	SRT_iGCA
ISYNA1	iNOA1_TAACTTCTCGCAATTG	-0.893509	SRT_iGCA
HMGCS2	iNOA1_TAACTTCTCGCAATTG	-0.400943	SRT_iGCA
HBB	iNOA1_TAACTTCTCGCAATTG	-0.461567	SRT_iGCA
GSTM3	iNOA1_TAACTTCTCGCAATTG	-0.189991	SRT_iGCA
GSTA2	iNOA1_TAACTTCTCGCAATTG	-0.6397	SRT_iGCA
GATM	iNOA1_TAACTTCTCGCAATTG	-0.670871	SRT_iGCA
G6PD	iNOA1_TAACTTCTCGCAATTG	-0.721495	SRT_iGCA
FDXR	iNOA1_TAACTTCTCGCAATTG	-0.889064	SRT_iGCA
FAM96B	iNOA1_TAACTTCTCGCAATTG	-0.497571	SRT_iGCA
CYP51A1	iNOA1_TAACTTCTCGCAATTG	0.928744	SRT_iGCA
CKB	iNOA1_TAACTTCTCGCAATTG	-0.735881	SRT_iGCA
CALM1	iNOA1_TAACTTCTCGCAATTG	-1.0337	SRT_iGCA
ATP5O	iNOA1_TAACTTCTCGCAATTG	-0.415505	SRT_iGCA
ATP5L	iNOA1_TAACTTCTCGCAATTG	-0.568314	SRT_iGCA
ATP5J2	iNOA1_TAACTTCTCGCAATTG	-0.460767	SRT_iGCA
ATP5J	iNOA1_TAACTTCTCGCAATTG	-0.628642	SRT_iGCA
ATP5I	iNOA1_TAACTTCTCGCAATTG	-0.26936	SRT_iGCA
ATP5H	iNOA1_TAACTTCTCGCAATTG	-0.48135	SRT_iGCA
ATP5G3	iNOA1_TAACTTCTCGCAATTG	-0.517735	SRT_iGCA
ATP5G2	iNOA1_TAACTTCTCGCAATTG	-0.609255	SRT_iGCA
ATP5G1	iNOA1_TAACTTCTCGCAATTG	-0.368083	SRT_iGCA
ATP5F1	iNOA1_TAACTTCTCGCAATTG	-0.4459	SRT_iGCA
ATP5E	iNOA1_TAACTTCTCGCAATTG	-0.69664	SRT_iGCA
ATP5D	iNOA1_TAACTTCTCGCAATTG	-0.528372	SRT_iGCA
ATP5C1	iNOA1_TAACTTCTCGCAATTG	-0.582404	SRT_iGCA
ATP5B	iNOA1_TAACTTCTCGCAATTG	-0.5566	SRT_iGCA
ATP5A1	iNOA1_TAACTTCTCGCAATTG	-0.611242	SRT_iGCA
APOA1	iNOA1_TAACTTCTCGCAATTG	-0.852632	SRT_iGCA
ALDH1A1	iNOA1_TAACTTCTCGCAATTG	-0.0405525	SRT_iGCA
SLC25A4	iNOA1_TGAATGCAGGCCATAG	-0.827907	SRT_iGCA
RPL6	iNOA1_TGAATGCAGGCCATAG	-0.655516	SRT_iGCA
PLA2G16	iNOA1_TGAATGCAGGCCATAG	-0.550022	SRT_iGCA
PGLS	iNOA1_TGAATGCAGGCCATAG	-0.390329	SRT_iGCA
MUT	iNOA1_TGAATGCAGGCCATAG	-0.272283	SRT_iGCA
ISYNA1	iNOA1_TGAATGCAGGCCATAG	-0.893509	SRT_iGCA
HMGCS2	iNOA1_TGAATGCAGGCCATAG	-0.400943	SRT_iGCA
HBB	iNOA1_TGAATGCAGGCCATAG	0.625503	SRT_iGCA
GSTM3	iNOA1_TGAATGCAGGCCATAG	0.347609	SRT_iGCA
GSTA2	iNOA1_TGAATGCAGGCCATAG	1.5	SRT_iGCA
GATM	iNOA1_TGAATGCAGGCCATAG	-0.670871	SRT_iGCA
G6PD	iNOA1_TGAATGCAGGCCATAG	-0.721495	SRT_iGCA
FDXR	iNOA1_TGAATGCAGGCCATAG	0.155585	SRT_iGCA
FAM96B	iNOA1_TGAATGCAGGCCATAG	-0.497571	SRT_iGCA
CYP51A1	iNOA1_TGAATGCAGGCCATAG	-0.488593	SRT_iGCA
CKB	iNOA1_TGAATGCAGGCCATAG	-1.00458	SRT_iGCA
CALM1	iNOA1_TGAATGCAGGCCATAG	-0.361727	SRT_iGCA
ATP5O	iNOA1_TGAATGCAGGCCATAG	-0.415505	SRT_iGCA
ATP5L	iNOA1_TGAATGCAGGCCATAG	-0.568314	SRT_iGCA
ATP5J2	iNOA1_TGAATGCAGGCCATAG	-0.460767	SRT_iGCA
ATP5J	iNOA1_TGAATGCAGGCCATAG	-0.628642	SRT_iGCA
ATP5I	iNOA1_TGAATGCAGGCCATAG	-0.26936	SRT_iGCA
ATP5H	iNOA1_TGAATGCAGGCCATAG	-0.48135	SRT_iGCA
ATP5G3	iNOA1_TGAATGCAGGCCATAG	-0.517735	SRT_iGCA
ATP5G2	iNOA1_TGAATGCAGGCCATAG	-0.609255	SRT_iGCA
ATP5G1	iNOA1_TGAATGCAGGCCATAG	-0.368083	SRT_iGCA
ATP5F1	iNOA1_TGAATGCAGGCCATAG	-0.4459	SRT_iGCA
ATP5E	iNOA1_TGAATGCAGGCCATAG	-0.69664	SRT_iGCA
ATP5D	iNOA1_TGAATGCAGGCCATAG	-0.528372	SRT_iGCA
ATP5C1	iNOA1_TGAATGCAGGCCATAG	-0.582404	SRT_iGCA
ATP5B	iNOA1_TGAATGCAGGCCATAG	-0.5566	SRT_iGCA
ATP5A1	iNOA1_TGAATGCAGGCCATAG	-0.611242	SRT_iGCA
APOA1	iNOA1_TGAATGCAGGCCATAG	-0.852632	SRT_iGCA
ALDH1A1	iNOA1_TGAATGCAGGCCATAG	-1.08297	SRT_iGCA
SLC25A4	iNOA1_TGGAACTTCACCATGA	-0.827907	SRT_iGCA
RPL6	iNOA1_TGGAACTTCACCATGA	-0.655516	SRT_iGCA
PLA2G16	iNOA1_TGGAACTTCACCATGA	-0.550022	SRT_iGCA
PGLS	iNOA1_TGGAACTTCACCATGA	-0.390329	SRT_iGCA
MUT	iNOA1_TGGAACTTCACCATGA	-0.272283	SRT_iGCA
ISYNA1	iNOA1_TGGAACTTCACCATGA	-0.893509	SRT_iGCA
HMGCS2	iNOA1_TGGAACTTCACCATGA	-0.400943	SRT_iGCA
HBB	iNOA1_TGGAACTTCACCATGA	-0.461567	SRT_iGCA
GSTM3	iNOA1_TGGAACTTCACCATGA	1.1673	SRT_iGCA
GSTA2	iNOA1_TGGAACTTCACCATGA	-0.6397	SRT_iGCA
GATM	iNOA1_TGGAACTTCACCATGA	-0.670871	SRT_iGCA
G6PD	iNOA1_TGGAACTTCACCATGA	-0.721495	SRT_iGCA
FDXR	iNOA1_TGGAACTTCACCATGA	1.5	SRT_iGCA
FAM96B	iNOA1_TGGAACTTCACCATGA	-0.497571	SRT_iGCA
CYP51A1	iNOA1_TGGAACTTCACCATGA	-0.488593	SRT_iGCA
CKB	iNOA1_TGGAACTTCACCATGA	-1.00458	SRT_iGCA
CALM1	iNOA1_TGGAACTTCACCATGA	-1.77144	SRT_iGCA
ATP5O	iNOA1_TGGAACTTCACCATGA	-0.415505	SRT_iGCA
ATP5L	iNOA1_TGGAACTTCACCATGA	-0.568314	SRT_iGCA
ATP5J2	iNOA1_TGGAACTTCACCATGA	-0.460767	SRT_iGCA
ATP5J	iNOA1_TGGAACTTCACCATGA	-0.628642	SRT_iGCA
ATP5I	iNOA1_TGGAACTTCACCATGA	-0.26936	SRT_iGCA
ATP5H	iNOA1_TGGAACTTCACCATGA	-0.48135	SRT_iGCA
ATP5G3	iNOA1_TGGAACTTCACCATGA	-0.517735	SRT_iGCA
ATP5G2	iNOA1_TGGAACTTCACCATGA	-0.609255	SRT_iGCA
ATP5G1	iNOA1_TGGAACTTCACCATGA	-0.368083	SRT_iGCA
ATP5F1	iNOA1_TGGAACTTCACCATGA	-0.4459	SRT_iGCA
ATP5E	iNOA1_TGGAACTTCACCATGA	-0.69664	SRT_iGCA
ATP5D	iNOA1_TGGAACTTCACCATGA	-0.528372	SRT_iGCA
ATP5C1	iNOA1_TGGAACTTCACCATGA	-0.582404	SRT_iGCA
ATP5B	iNOA1_TGGAACTTCACCATGA	-0.5566	SRT_iGCA
ATP5A1	iNOA1_TGGAACTTCACCATGA	-0.611242	SRT_iGCA
APOA1	iNOA1_TGGAACTTCACCATGA	-0.852632	SRT_iGCA
ALDH1A1	iNOA1_TGGAACTTCACCATGA	1.5	SRT_iGCA
SLC25A4	iNOA1_TTTCGATCAATTGGTC	-0.827907	SRT_iGCA
RPL6	iNOA1_TTTCGATCAATTGGTC	-0.655516	SRT_iGCA
PLA2G16	iNOA1_TTTCGATCAATTGGTC	-0.550022	SRT_iGCA
PGLS	iNOA1_TTTCGATCAATTGGTC	-0.390329	SRT_iGCA
MUT	iNOA1_TTTCGATCAATTGGTC	-0.272283	SRT_iGCA
ISYNA1	iNOA1_TTTCGATCAATTGGTC	-0.893509	SRT_iGCA
HMGCS2	iNOA1_TTTCGATCAATTGGTC	-0.400943	SRT_iGCA
HBB	iNOA1_TTTCGATCAATTGGTC	-0.461567	SRT_iGCA
GSTM3	iNOA1_TTTCGATCAATTGGTC	-1.0449	SRT_iGCA
GSTA2	iNOA1_TTTCGATCAATTGGTC	-0.6397	SRT_iGCA
GATM	iNOA1_TTTCGATCAATTGGTC	-0.670871	SRT_iGCA
G6PD	iNOA1_TTTCGATCAATTGGTC	-0.721495	SRT_iGCA
FDXR	iNOA1_TTTCGATCAATTGGTC	-0.889064	SRT_iGCA
FAM96B	iNOA1_TTTCGATCAATTGGTC	-0.497571	SRT_iGCA
CYP51A1	iNOA1_TTTCGATCAATTGGTC	-0.488593	SRT_iGCA
CKB	iNOA1_TTTCGATCAATTGGTC	0.0193273	SRT_iGCA
CALM1	iNOA1_TTTCGATCAATTGGTC	-0.557538	SRT_iGCA
ATP5O	iNOA1_TTTCGATCAATTGGTC	-0.415505	SRT_iGCA
ATP5L	iNOA1_TTTCGATCAATTGGTC	-0.568314	SRT_iGCA
ATP5J2	iNOA1_TTTCGATCAATTGGTC	-0.460767	SRT_iGCA
ATP5J	iNOA1_TTTCGATCAATTGGTC	-0.628642	SRT_iGCA
ATP5I	iNOA1_TTTCGATCAATTGGTC	-0.26936	SRT_iGCA
ATP5H	iNOA1_TTTCGATCAATTGGTC	-0.48135	SRT_iGCA
ATP5G3	iNOA1_TTTCGATCAATTGGTC	-0.517735	SRT_iGCA
ATP5G2	iNOA1_TTTCGATCAATTGGTC	-0.609255	SRT_iGCA
ATP5G1	iNOA1_TTTCGATCAATTGGTC	-0.368083	SRT_iGCA
ATP5F1	iNOA1_TTTCGATCAATTGGTC	-0.4459	SRT_iGCA
ATP5E	iNOA1_TTTCGATCAATTGGTC	-0.69664	SRT_iGCA
ATP5D	iNOA1_TTTCGATCAATTGGTC	-0.528372	SRT_iGCA
ATP5C1	iNOA1_TTTCGATCAATTGGTC	-0.582404	SRT_iGCA
ATP5B	iNOA1_TTTCGATCAATTGGTC	-0.5566	SRT_iGCA
ATP5A1	iNOA1_TTTCGATCAATTGGTC	-0.611242	SRT_iGCA
APOA1	iNOA1_TTTCGATCAATTGGTC	-0.115985	SRT_iGCA
ALDH1A1	iNOA1_TTTCGATCAATTGGTC	0.690466	SRT_iGCA
SLC25A4	iNOA1_TTTGGAGGTAAGATTG	-0.827907	SRT_iGCA
RPL6	iNOA1_TTTGGAGGTAAGATTG	-0.655516	SRT_iGCA
PLA2G16	iNOA1_TTTGGAGGTAAGATTG	-0.550022	SRT_iGCA
PGLS	iNOA1_TTTGGAGGTAAGATTG	-0.390329	SRT_iGCA
MUT	iNOA1_TTTGGAGGTAAGATTG	-0.272283	SRT_iGCA
ISYNA1	iNOA1_TTTGGAGGTAAGATTG	-0.893509	SRT_iGCA
HMGCS2	iNOA1_TTTGGAGGTAAGATTG	1.5	SRT_iGCA
HBB	iNOA1_TTTGGAGGTAAGATTG	-0.461567	SRT_iGCA
GSTM3	iNOA1_TTTGGAGGTAAGATTG	1.24041	SRT_iGCA
GSTA2	iNOA1_TTTGGAGGTAAGATTG	-0.6397	SRT_iGCA
GATM	iNOA1_TTTGGAGGTAAGATTG	-0.670871	SRT_iGCA
G6PD	iNOA1_TTTGGAGGTAAGATTG	-0.721495	SRT_iGCA
FDXR	iNOA1_TTTGGAGGTAAGATTG	1.25222	SRT_iGCA
FAM96B	iNOA1_TTTGGAGGTAAGATTG	-0.497571	SRT_iGCA
CYP51A1	iNOA1_TTTGGAGGTAAGATTG	-0.488593	SRT_iGCA
CKB	iNOA1_TTTGGAGGTAAGATTG	-1.00458	SRT_iGCA
CALM1	iNOA1_TTTGGAGGTAAGATTG	-1.77144	SRT_iGCA
ATP5O	iNOA1_TTTGGAGGTAAGATTG	-0.415505	SRT_iGCA
ATP5L	iNOA1_TTTGGAGGTAAGATTG	-0.568314	SRT_iGCA
ATP5J2	iNOA1_TTTGGAGGTAAGATTG	-0.460767	SRT_iGCA
ATP5J	iNOA1_TTTGGAGGTAAGATTG	-0.628642	SRT_iGCA
ATP5I	iNOA1_TTTGGAGGTAAGATTG	-0.26936	SRT_iGCA
ATP5H	iNOA1_TTTGGAGGTAAGATTG	-0.48135	SRT_iGCA
ATP5G3	iNOA1_TTTGGAGGTAAGATTG	-0.517735	SRT_iGCA
ATP5G2	iNOA1_TTTGGAGGTAAGATTG	-0.609255	SRT_iGCA
ATP5G1	iNOA1_TTTGGAGGTAAGATTG	-0.368083	SRT_iGCA
ATP5F1	iNOA1_TTTGGAGGTAAGATTG	-0.4459	SRT_iGCA
ATP5E	iNOA1_TTTGGAGGTAAGATTG	-0.69664	SRT_iGCA
ATP5D	iNOA1_TTTGGAGGTAAGATTG	-0.528372	SRT_iGCA
ATP5C1	iNOA1_TTTGGAGGTAAGATTG	-0.582404	SRT_iGCA
ATP5B	iNOA1_TTTGGAGGTAAGATTG	-0.5566	SRT_iGCA
ATP5A1	iNOA1_TTTGGAGGTAAGATTG	-0.611242	SRT_iGCA
APOA1	iNOA1_TTTGGAGGTAAGATTG	1.35339	SRT_iGCA
ALDH1A1	iNOA1_TTTGGAGGTAAGATTG	1.5	SRT_iGCA
SLC25A4	iNOA2_AAGCGAGCATAGAAAC	-0.827907	SRT_iGCA
RPL6	iNOA2_AAGCGAGCATAGAAAC	-0.655516	SRT_iGCA
PLA2G16	iNOA2_AAGCGAGCATAGAAAC	-0.550022	SRT_iGCA
PGLS	iNOA2_AAGCGAGCATAGAAAC	-0.390329	SRT_iGCA
MUT	iNOA2_AAGCGAGCATAGAAAC	-0.272283	SRT_iGCA
ISYNA1	iNOA2_AAGCGAGCATAGAAAC	-0.893509	SRT_iGCA
HMGCS2	iNOA2_AAGCGAGCATAGAAAC	-0.400943	SRT_iGCA
HBB	iNOA2_AAGCGAGCATAGAAAC	-0.461567	SRT_iGCA
GSTM3	iNOA2_AAGCGAGCATAGAAAC	0.838858	SRT_iGCA
GSTA2	iNOA2_AAGCGAGCATAGAAAC	1.5	SRT_iGCA
GATM	iNOA2_AAGCGAGCATAGAAAC	-0.670871	SRT_iGCA
G6PD	iNOA2_AAGCGAGCATAGAAAC	-0.721495	SRT_iGCA
FDXR	iNOA2_AAGCGAGCATAGAAAC	1.5	SRT_iGCA
FAM96B	iNOA2_AAGCGAGCATAGAAAC	-0.497571	SRT_iGCA
CYP51A1	iNOA2_AAGCGAGCATAGAAAC	-0.488593	SRT_iGCA
CKB	iNOA2_AAGCGAGCATAGAAAC	1.5	SRT_iGCA
CALM1	iNOA2_AAGCGAGCATAGAAAC	1.06768	SRT_iGCA
ATP5O	iNOA2_AAGCGAGCATAGAAAC	-0.415505	SRT_iGCA
ATP5L	iNOA2_AAGCGAGCATAGAAAC	-0.568314	SRT_iGCA
ATP5J2	iNOA2_AAGCGAGCATAGAAAC	-0.460767	SRT_iGCA
ATP5J	iNOA2_AAGCGAGCATAGAAAC	-0.628642	SRT_iGCA
ATP5I	iNOA2_AAGCGAGCATAGAAAC	-0.26936	SRT_iGCA
ATP5H	iNOA2_AAGCGAGCATAGAAAC	-0.48135	SRT_iGCA
ATP5G3	iNOA2_AAGCGAGCATAGAAAC	-0.517735	SRT_iGCA
ATP5G2	iNOA2_AAGCGAGCATAGAAAC	-0.609255	SRT_iGCA
ATP5G1	iNOA2_AAGCGAGCATAGAAAC	-0.368083	SRT_iGCA
ATP5F1	iNOA2_AAGCGAGCATAGAAAC	-0.4459	SRT_iGCA
ATP5E	iNOA2_AAGCGAGCATAGAAAC	-0.69664	SRT_iGCA
ATP5D	iNOA2_AAGCGAGCATAGAAAC	-0.528372	SRT_iGCA
ATP5C1	iNOA2_AAGCGAGCATAGAAAC	-0.582404	SRT_iGCA
ATP5B	iNOA2_AAGCGAGCATAGAAAC	-0.5566	SRT_iGCA
ATP5A1	iNOA2_AAGCGAGCATAGAAAC	-0.611242	SRT_iGCA
APOA1	iNOA2_AAGCGAGCATAGAAAC	0.880034	SRT_iGCA
ALDH1A1	iNOA2_AAGCGAGCATAGAAAC	0.990528	SRT_iGCA
SLC25A4	iNOA2_ACACTGAGTATTGAGA	1.13639	SRT_iGCA
RPL6	iNOA2_ACACTGAGTATTGAGA	-0.655516	SRT_iGCA
PLA2G16	iNOA2_ACACTGAGTATTGAGA	-0.550022	SRT_iGCA
PGLS	iNOA2_ACACTGAGTATTGAGA	-0.390329	SRT_iGCA
MUT	iNOA2_ACACTGAGTATTGAGA	-0.272283	SRT_iGCA
ISYNA1	iNOA2_ACACTGAGTATTGAGA	1.5	SRT_iGCA
HMGCS2	iNOA2_ACACTGAGTATTGAGA	-0.400943	SRT_iGCA
HBB	iNOA2_ACACTGAGTATTGAGA	-0.461567	SRT_iGCA
GSTM3	iNOA2_ACACTGAGTATTGAGA	0.776278	SRT_iGCA
GSTA2	iNOA2_ACACTGAGTATTGAGA	-0.6397	SRT_iGCA
GATM	iNOA2_ACACTGAGTATTGAGA	0.601073	SRT_iGCA
G6PD	iNOA2_ACACTGAGTATTGAGA	0.953944	SRT_iGCA
FDXR	iNOA2_ACACTGAGTATTGAGA	-0.889064	SRT_iGCA
FAM96B	iNOA2_ACACTGAGTATTGAGA	-0.497571	SRT_iGCA
CYP51A1	iNOA2_ACACTGAGTATTGAGA	-0.488593	SRT_iGCA
CKB	iNOA2_ACACTGAGTATTGAGA	0.912893	SRT_iGCA
CALM1	iNOA2_ACACTGAGTATTGAGA	0.89361	SRT_iGCA
ATP5O	iNOA2_ACACTGAGTATTGAGA	-0.415505	SRT_iGCA
ATP5L	iNOA2_ACACTGAGTATTGAGA	-0.568314	SRT_iGCA
ATP5J2	iNOA2_ACACTGAGTATTGAGA	-0.460767	SRT_iGCA
ATP5J	iNOA2_ACACTGAGTATTGAGA	-0.628642	SRT_iGCA
ATP5I	iNOA2_ACACTGAGTATTGAGA	-0.26936	SRT_iGCA
ATP5H	iNOA2_ACACTGAGTATTGAGA	-0.48135	SRT_iGCA
ATP5G3	iNOA2_ACACTGAGTATTGAGA	-0.517735	SRT_iGCA
ATP5G2	iNOA2_ACACTGAGTATTGAGA	-0.609255	SRT_iGCA
ATP5G1	iNOA2_ACACTGAGTATTGAGA	-0.368083	SRT_iGCA
ATP5F1	iNOA2_ACACTGAGTATTGAGA	-0.4459	SRT_iGCA
ATP5E	iNOA2_ACACTGAGTATTGAGA	-0.69664	SRT_iGCA
ATP5D	iNOA2_ACACTGAGTATTGAGA	-0.528372	SRT_iGCA
ATP5C1	iNOA2_ACACTGAGTATTGAGA	-0.582404	SRT_iGCA
ATP5B	iNOA2_ACACTGAGTATTGAGA	-0.5566	SRT_iGCA
ATP5A1	iNOA2_ACACTGAGTATTGAGA	-0.611242	SRT_iGCA
APOA1	iNOA2_ACACTGAGTATTGAGA	1.5	SRT_iGCA
ALDH1A1	iNOA2_ACACTGAGTATTGAGA	1.5	SRT_iGCA
SLC25A4	iNOA2_ACCTGTCGTGCATGAG	-0.827907	SRT_iGCA
RPL6	iNOA2_ACCTGTCGTGCATGAG	-0.655516	SRT_iGCA
PLA2G16	iNOA2_ACCTGTCGTGCATGAG	-0.550022	SRT_iGCA
PGLS	iNOA2_ACCTGTCGTGCATGAG	-0.390329	SRT_iGCA
MUT	iNOA2_ACCTGTCGTGCATGAG	-0.272283	SRT_iGCA
ISYNA1	iNOA2_ACCTGTCGTGCATGAG	-0.893509	SRT_iGCA
HMGCS2	iNOA2_ACCTGTCGTGCATGAG	-0.400943	SRT_iGCA
HBB	iNOA2_ACCTGTCGTGCATGAG	-0.461567	SRT_iGCA
GSTM3	iNOA2_ACCTGTCGTGCATGAG	-0.21196	SRT_iGCA
GSTA2	iNOA2_ACCTGTCGTGCATGAG	-0.6397	SRT_iGCA
GATM	iNOA2_ACCTGTCGTGCATGAG	-0.670871	SRT_iGCA
G6PD	iNOA2_ACCTGTCGTGCATGAG	-0.721495	SRT_iGCA
FDXR	iNOA2_ACCTGTCGTGCATGAG	0.845271	SRT_iGCA
FAM96B	iNOA2_ACCTGTCGTGCATGAG	-0.497571	SRT_iGCA
CYP51A1	iNOA2_ACCTGTCGTGCATGAG	-0.488593	SRT_iGCA
CKB	iNOA2_ACCTGTCGTGCATGAG	-1.00458	SRT_iGCA
CALM1	iNOA2_ACCTGTCGTGCATGAG	-1.77144	SRT_iGCA
ATP5O	iNOA2_ACCTGTCGTGCATGAG	-0.415505	SRT_iGCA
ATP5L	iNOA2_ACCTGTCGTGCATGAG	-0.568314	SRT_iGCA
ATP5J2	iNOA2_ACCTGTCGTGCATGAG	-0.460767	SRT_iGCA
ATP5J	iNOA2_ACCTGTCGTGCATGAG	-0.628642	SRT_iGCA
ATP5I	iNOA2_ACCTGTCGTGCATGAG	-0.26936	SRT_iGCA
ATP5H	iNOA2_ACCTGTCGTGCATGAG	-0.48135	SRT_iGCA
ATP5G3	iNOA2_ACCTGTCGTGCATGAG	-0.517735	SRT_iGCA
ATP5G2	iNOA2_ACCTGTCGTGCATGAG	-0.609255	SRT_iGCA
ATP5G1	iNOA2_ACCTGTCGTGCATGAG	-0.368083	SRT_iGCA
ATP5F1	iNOA2_ACCTGTCGTGCATGAG	-0.4459	SRT_iGCA
ATP5E	iNOA2_ACCTGTCGTGCATGAG	-0.69664	SRT_iGCA
ATP5D	iNOA2_ACCTGTCGTGCATGAG	-0.528372	SRT_iGCA
ATP5C1	iNOA2_ACCTGTCGTGCATGAG	-0.582404	SRT_iGCA
ATP5B	iNOA2_ACCTGTCGTGCATGAG	-0.5566	SRT_iGCA
ATP5A1	iNOA2_ACCTGTCGTGCATGAG	-0.611242	SRT_iGCA
APOA1	iNOA2_ACCTGTCGTGCATGAG	-0.852632	SRT_iGCA
ALDH1A1	iNOA2_ACCTGTCGTGCATGAG	0.378854	SRT_iGCA
SLC25A4	iNOA2_AGGCATTAGATCGACG	1.20407	SRT_iGCA
RPL6	iNOA2_AGGCATTAGATCGACG	-0.655516	SRT_iGCA
PLA2G16	iNOA2_AGGCATTAGATCGACG	-0.550022	SRT_iGCA
PGLS	iNOA2_AGGCATTAGATCGACG	-0.390329	SRT_iGCA
MUT	iNOA2_AGGCATTAGATCGACG	-0.272283	SRT_iGCA
ISYNA1	iNOA2_AGGCATTAGATCGACG	0.937256	SRT_iGCA
HMGCS2	iNOA2_AGGCATTAGATCGACG	1.5	SRT_iGCA
HBB	iNOA2_AGGCATTAGATCGACG	-0.461567	SRT_iGCA
GSTM3	iNOA2_AGGCATTAGATCGACG	1.15509	SRT_iGCA
GSTA2	iNOA2_AGGCATTAGATCGACG	1.09666	SRT_iGCA
GATM	iNOA2_AGGCATTAGATCGACG	0.66207	SRT_iGCA
G6PD	iNOA2_AGGCATTAGATCGACG	1.01921	SRT_iGCA
FDXR	iNOA2_AGGCATTAGATCGACG	1.05637	SRT_iGCA
FAM96B	iNOA2_AGGCATTAGATCGACG	-0.497571	SRT_iGCA
CYP51A1	iNOA2_AGGCATTAGATCGACG	-0.488593	SRT_iGCA
CKB	iNOA2_AGGCATTAGATCGACG	0.621679	SRT_iGCA
CALM1	iNOA2_AGGCATTAGATCGACG	1.30981	SRT_iGCA
ATP5O	iNOA2_AGGCATTAGATCGACG	-0.415505	SRT_iGCA
ATP5L	iNOA2_AGGCATTAGATCGACG	-0.568314	SRT_iGCA
ATP5J2	iNOA2_AGGCATTAGATCGACG	-0.460767	SRT_iGCA
ATP5J	iNOA2_AGGCATTAGATCGACG	-0.628642	SRT_iGCA
ATP5I	iNOA2_AGGCATTAGATCGACG	-0.26936	SRT_iGCA
ATP5H	iNOA2_AGGCATTAGATCGACG	-0.48135	SRT_iGCA
ATP5G3	iNOA2_AGGCATTAGATCGACG	-0.517735	SRT_iGCA
ATP5G2	iNOA2_AGGCATTAGATCGACG	-0.609255	SRT_iGCA
ATP5G1	iNOA2_AGGCATTAGATCGACG	-0.368083	SRT_iGCA
ATP5F1	iNOA2_AGGCATTAGATCGACG	-0.4459	SRT_iGCA
ATP5E	iNOA2_AGGCATTAGATCGACG	-0.69664	SRT_iGCA
ATP5D	iNOA2_AGGCATTAGATCGACG	-0.528372	SRT_iGCA
ATP5C1	iNOA2_AGGCATTAGATCGACG	-0.582404	SRT_iGCA
ATP5B	iNOA2_AGGCATTAGATCGACG	-0.5566	SRT_iGCA
ATP5A1	iNOA2_AGGCATTAGATCGACG	-0.611242	SRT_iGCA
APOA1	iNOA2_AGGCATTAGATCGACG	1.11077	SRT_iGCA
ALDH1A1	iNOA2_AGGCATTAGATCGACG	1.37736	SRT_iGCA
SLC25A4	iNOA2_AGTGCGGCAATCAGCT	1.5	SRT_iGCA
RPL6	iNOA2_AGTGCGGCAATCAGCT	-0.655516	SRT_iGCA
PLA2G16	iNOA2_AGTGCGGCAATCAGCT	-0.550022	SRT_iGCA
PGLS	iNOA2_AGTGCGGCAATCAGCT	-0.390329	SRT_iGCA
MUT	iNOA2_AGTGCGGCAATCAGCT	-0.272283	SRT_iGCA
ISYNA1	iNOA2_AGTGCGGCAATCAGCT	-0.893509	SRT_iGCA
HMGCS2	iNOA2_AGTGCGGCAATCAGCT	-0.400943	SRT_iGCA
HBB	iNOA2_AGTGCGGCAATCAGCT	-0.461567	SRT_iGCA
GSTM3	iNOA2_AGTGCGGCAATCAGCT	0.451862	SRT_iGCA
GSTA2	iNOA2_AGTGCGGCAATCAGCT	-0.6397	SRT_iGCA
GATM	iNOA2_AGTGCGGCAATCAGCT	-0.670871	SRT_iGCA
G6PD	iNOA2_AGTGCGGCAATCAGCT	-0.721495	SRT_iGCA
FDXR	iNOA2_AGTGCGGCAATCAGCT	-0.889064	SRT_iGCA
FAM96B	iNOA2_AGTGCGGCAATCAGCT	-0.497571	SRT_iGCA
CYP51A1	iNOA2_AGTGCGGCAATCAGCT	-0.488593	SRT_iGCA
CKB	iNOA2_AGTGCGGCAATCAGCT	-1.00458	SRT_iGCA
CALM1	iNOA2_AGTGCGGCAATCAGCT	-1.77144	SRT_iGCA
ATP5O	iNOA2_AGTGCGGCAATCAGCT	-0.415505	SRT_iGCA
ATP5L	iNOA2_AGTGCGGCAATCAGCT	-0.568314	SRT_iGCA
ATP5J2	iNOA2_AGTGCGGCAATCAGCT	-0.460767	SRT_iGCA
ATP5J	iNOA2_AGTGCGGCAATCAGCT	-0.628642	SRT_iGCA
ATP5I	iNOA2_AGTGCGGCAATCAGCT	-0.26936	SRT_iGCA
ATP5H	iNOA2_AGTGCGGCAATCAGCT	-0.48135	SRT_iGCA
ATP5G3	iNOA2_AGTGCGGCAATCAGCT	-0.517735	SRT_iGCA
ATP5G2	iNOA2_AGTGCGGCAATCAGCT	-0.609255	SRT_iGCA
ATP5G1	iNOA2_AGTGCGGCAATCAGCT	-0.368083	SRT_iGCA
ATP5F1	iNOA2_AGTGCGGCAATCAGCT	-0.4459	SRT_iGCA
ATP5E	iNOA2_AGTGCGGCAATCAGCT	-0.69664	SRT_iGCA
ATP5D	iNOA2_AGTGCGGCAATCAGCT	-0.528372	SRT_iGCA
ATP5C1	iNOA2_AGTGCGGCAATCAGCT	-0.582404	SRT_iGCA
ATP5B	iNOA2_AGTGCGGCAATCAGCT	-0.5566	SRT_iGCA
ATP5A1	iNOA2_AGTGCGGCAATCAGCT	-0.611242	SRT_iGCA
APOA1	iNOA2_AGTGCGGCAATCAGCT	-0.852632	SRT_iGCA
ALDH1A1	iNOA2_AGTGCGGCAATCAGCT	-1.08297	SRT_iGCA
SLC25A4	iNOA2_ATTACCTCATGACTAC	-0.827907	SRT_iGCA
RPL6	iNOA2_ATTACCTCATGACTAC	-0.655516	SRT_iGCA
PLA2G16	iNOA2_ATTACCTCATGACTAC	-0.550022	SRT_iGCA
PGLS	iNOA2_ATTACCTCATGACTAC	-0.390329	SRT_iGCA
MUT	iNOA2_ATTACCTCATGACTAC	-0.272283	SRT_iGCA
ISYNA1	iNOA2_ATTACCTCATGACTAC	-0.893509	SRT_iGCA
HMGCS2	iNOA2_ATTACCTCATGACTAC	-0.400943	SRT_iGCA
HBB	iNOA2_ATTACCTCATGACTAC	-0.461567	SRT_iGCA
GSTM3	iNOA2_ATTACCTCATGACTAC	-1.55374	SRT_iGCA
GSTA2	iNOA2_ATTACCTCATGACTAC	-0.6397	SRT_iGCA
GATM	iNOA2_ATTACCTCATGACTAC	-0.670871	SRT_iGCA
G6PD	iNOA2_ATTACCTCATGACTAC	-0.721495	SRT_iGCA
FDXR	iNOA2_ATTACCTCATGACTAC	-0.889064	SRT_iGCA
FAM96B	iNOA2_ATTACCTCATGACTAC	-0.497571	SRT_iGCA
CYP51A1	iNOA2_ATTACCTCATGACTAC	-0.488593	SRT_iGCA
CKB	iNOA2_ATTACCTCATGACTAC	-1.00458	SRT_iGCA
CALM1	iNOA2_ATTACCTCATGACTAC	-1.77144	SRT_iGCA
ATP5O	iNOA2_ATTACCTCATGACTAC	-0.415505	SRT_iGCA
ATP5L	iNOA2_ATTACCTCATGACTAC	-0.568314	SRT_iGCA
ATP5J2	iNOA2_ATTACCTCATGACTAC	-0.460767	SRT_iGCA
ATP5J	iNOA2_ATTACCTCATGACTAC	-0.628642	SRT_iGCA
ATP5I	iNOA2_ATTACCTCATGACTAC	-0.26936	SRT_iGCA
ATP5H	iNOA2_ATTACCTCATGACTAC	-0.48135	SRT_iGCA
ATP5G3	iNOA2_ATTACCTCATGACTAC	-0.517735	SRT_iGCA
ATP5G2	iNOA2_ATTACCTCATGACTAC	-0.609255	SRT_iGCA
ATP5G1	iNOA2_ATTACCTCATGACTAC	-0.368083	SRT_iGCA
ATP5F1	iNOA2_ATTACCTCATGACTAC	-0.4459	SRT_iGCA
ATP5E	iNOA2_ATTACCTCATGACTAC	-0.69664	SRT_iGCA
ATP5D	iNOA2_ATTACCTCATGACTAC	-0.528372	SRT_iGCA
ATP5C1	iNOA2_ATTACCTCATGACTAC	-0.582404	SRT_iGCA
ATP5B	iNOA2_ATTACCTCATGACTAC	-0.5566	SRT_iGCA
ATP5A1	iNOA2_ATTACCTCATGACTAC	-0.611242	SRT_iGCA
APOA1	iNOA2_ATTACCTCATGACTAC	-0.852632	SRT_iGCA
ALDH1A1	iNOA2_ATTACCTCATGACTAC	0.694697	SRT_iGCA
SLC25A4	iNOA2_CAACGATCACGCAGTC	1.5	SRT_iGCA
RPL6	iNOA2_CAACGATCACGCAGTC	-0.655516	SRT_iGCA
PLA2G16	iNOA2_CAACGATCACGCAGTC	-0.550022	SRT_iGCA
PGLS	iNOA2_CAACGATCACGCAGTC	-0.390329	SRT_iGCA
MUT	iNOA2_CAACGATCACGCAGTC	-0.272283	SRT_iGCA
ISYNA1	iNOA2_CAACGATCACGCAGTC	1.5	SRT_iGCA
HMGCS2	iNOA2_CAACGATCACGCAGTC	1.5	SRT_iGCA
HBB	iNOA2_CAACGATCACGCAGTC	-0.461567	SRT_iGCA
GSTM3	iNOA2_CAACGATCACGCAGTC	0.452334	SRT_iGCA
GSTA2	iNOA2_CAACGATCACGCAGTC	1.5	SRT_iGCA
GATM	iNOA2_CAACGATCACGCAGTC	-0.670871	SRT_iGCA
G6PD	iNOA2_CAACGATCACGCAGTC	-0.721495	SRT_iGCA
FDXR	iNOA2_CAACGATCACGCAGTC	-0.889064	SRT_iGCA
FAM96B	iNOA2_CAACGATCACGCAGTC	-0.497571	SRT_iGCA
CYP51A1	iNOA2_CAACGATCACGCAGTC	-0.488593	SRT_iGCA
CKB	iNOA2_CAACGATCACGCAGTC	1.00329	SRT_iGCA
CALM1	iNOA2_CAACGATCACGCAGTC	1.1944	SRT_iGCA
ATP5O	iNOA2_CAACGATCACGCAGTC	-0.415505	SRT_iGCA
ATP5L	iNOA2_CAACGATCACGCAGTC	-0.568314	SRT_iGCA
ATP5J2	iNOA2_CAACGATCACGCAGTC	-0.460767	SRT_iGCA
ATP5J	iNOA2_CAACGATCACGCAGTC	-0.628642	SRT_iGCA
ATP5I	iNOA2_CAACGATCACGCAGTC	-0.26936	SRT_iGCA
ATP5H	iNOA2_CAACGATCACGCAGTC	-0.48135	SRT_iGCA
ATP5G3	iNOA2_CAACGATCACGCAGTC	-0.517735	SRT_iGCA
ATP5G2	iNOA2_CAACGATCACGCAGTC	-0.609255	SRT_iGCA
ATP5G1	iNOA2_CAACGATCACGCAGTC	-0.368083	SRT_iGCA
ATP5F1	iNOA2_CAACGATCACGCAGTC	-0.4459	SRT_iGCA
ATP5E	iNOA2_CAACGATCACGCAGTC	-0.69664	SRT_iGCA
ATP5D	iNOA2_CAACGATCACGCAGTC	-0.528372	SRT_iGCA
ATP5C1	iNOA2_CAACGATCACGCAGTC	-0.582404	SRT_iGCA
ATP5B	iNOA2_CAACGATCACGCAGTC	-0.5566	SRT_iGCA
ATP5A1	iNOA2_CAACGATCACGCAGTC	-0.611242	SRT_iGCA
APOA1	iNOA2_CAACGATCACGCAGTC	-0.852632	SRT_iGCA
ALDH1A1	iNOA2_CAACGATCACGCAGTC	1.10258	SRT_iGCA
SLC25A4	iNOA2_CACTAAGAGTTCTACG	-0.158722	SRT_iGCA
RPL6	iNOA2_CACTAAGAGTTCTACG	-0.655516	SRT_iGCA
PLA2G16	iNOA2_CACTAAGAGTTCTACG	-0.550022	SRT_iGCA
PGLS	iNOA2_CACTAAGAGTTCTACG	-0.390329	SRT_iGCA
MUT	iNOA2_CACTAAGAGTTCTACG	-0.272283	SRT_iGCA
ISYNA1	iNOA2_CACTAAGAGTTCTACG	1.237	SRT_iGCA
HMGCS2	iNOA2_CACTAAGAGTTCTACG	-0.400943	SRT_iGCA
HBB	iNOA2_CACTAAGAGTTCTACG	0.258155	SRT_iGCA
GSTM3	iNOA2_CACTAAGAGTTCTACG	-0.322669	SRT_iGCA
GSTA2	iNOA2_CACTAAGAGTTCTACG	-0.6397	SRT_iGCA
GATM	iNOA2_CACTAAGAGTTCTACG	0.5063	SRT_iGCA
G6PD	iNOA2_CACTAAGAGTTCTACG	0.356863	SRT_iGCA
FDXR	iNOA2_CACTAAGAGTTCTACG	-0.197428	SRT_iGCA
FAM96B	iNOA2_CACTAAGAGTTCTACG	-0.497571	SRT_iGCA
CYP51A1	iNOA2_CACTAAGAGTTCTACG	1.26039	SRT_iGCA
CKB	iNOA2_CACTAAGAGTTCTACG	-0.159703	SRT_iGCA
CALM1	iNOA2_CACTAAGAGTTCTACG	-0.00928697	SRT_iGCA
ATP5O	iNOA2_CACTAAGAGTTCTACG	-0.415505	SRT_iGCA
ATP5L	iNOA2_CACTAAGAGTTCTACG	-0.568314	SRT_iGCA
ATP5J2	iNOA2_CACTAAGAGTTCTACG	-0.460767	SRT_iGCA
ATP5J	iNOA2_CACTAAGAGTTCTACG	-0.628642	SRT_iGCA
ATP5I	iNOA2_CACTAAGAGTTCTACG	-0.26936	SRT_iGCA
ATP5H	iNOA2_CACTAAGAGTTCTACG	-0.48135	SRT_iGCA
ATP5G3	iNOA2_CACTAAGAGTTCTACG	-0.517735	SRT_iGCA
ATP5G2	iNOA2_CACTAAGAGTTCTACG	-0.609255	SRT_iGCA
ATP5G1	iNOA2_CACTAAGAGTTCTACG	-0.368083	SRT_iGCA
ATP5F1	iNOA2_CACTAAGAGTTCTACG	-0.4459	SRT_iGCA
ATP5E	iNOA2_CACTAAGAGTTCTACG	-0.69664	SRT_iGCA
ATP5D	iNOA2_CACTAAGAGTTCTACG	-0.528372	SRT_iGCA
ATP5C1	iNOA2_CACTAAGAGTTCTACG	-0.582404	SRT_iGCA
ATP5B	iNOA2_CACTAAGAGTTCTACG	-0.5566	SRT_iGCA
ATP5A1	iNOA2_CACTAAGAGTTCTACG	-0.611242	SRT_iGCA
APOA1	iNOA2_CACTAAGAGTTCTACG	-0.852632	SRT_iGCA
ALDH1A1	iNOA2_CACTAAGAGTTCTACG	0.258241	SRT_iGCA
SLC25A4	iNOA2_CGATGGCTCACCGACG	-0.827907	SRT_iGCA
RPL6	iNOA2_CGATGGCTCACCGACG	-0.655516	SRT_iGCA
PLA2G16	iNOA2_CGATGGCTCACCGACG	-0.550022	SRT_iGCA
PGLS	iNOA2_CGATGGCTCACCGACG	-0.390329	SRT_iGCA
MUT	iNOA2_CGATGGCTCACCGACG	-0.272283	SRT_iGCA
ISYNA1	iNOA2_CGATGGCTCACCGACG	-0.893509	SRT_iGCA
HMGCS2	iNOA2_CGATGGCTCACCGACG	-0.400943	SRT_iGCA
HBB	iNOA2_CGATGGCTCACCGACG	-0.461567	SRT_iGCA
GSTM3	iNOA2_CGATGGCTCACCGACG	-1.55374	SRT_iGCA
GSTA2	iNOA2_CGATGGCTCACCGACG	-0.6397	SRT_iGCA
GATM	iNOA2_CGATGGCTCACCGACG	-0.670871	SRT_iGCA
G6PD	iNOA2_CGATGGCTCACCGACG	-0.721495	SRT_iGCA
FDXR	iNOA2_CGATGGCTCACCGACG	0.575096	SRT_iGCA
FAM96B	iNOA2_CGATGGCTCACCGACG	-0.497571	SRT_iGCA
CYP51A1	iNOA2_CGATGGCTCACCGACG	-0.488593	SRT_iGCA
CKB	iNOA2_CGATGGCTCACCGACG	-1.00458	SRT_iGCA
CALM1	iNOA2_CGATGGCTCACCGACG	-1.77144	SRT_iGCA
ATP5O	iNOA2_CGATGGCTCACCGACG	-0.415505	SRT_iGCA
ATP5L	iNOA2_CGATGGCTCACCGACG	-0.568314	SRT_iGCA
ATP5J2	iNOA2_CGATGGCTCACCGACG	-0.460767	SRT_iGCA
ATP5J	iNOA2_CGATGGCTCACCGACG	-0.628642	SRT_iGCA
ATP5I	iNOA2_CGATGGCTCACCGACG	-0.26936	SRT_iGCA
ATP5H	iNOA2_CGATGGCTCACCGACG	-0.48135	SRT_iGCA
ATP5G3	iNOA2_CGATGGCTCACCGACG	-0.517735	SRT_iGCA
ATP5G2	iNOA2_CGATGGCTCACCGACG	-0.609255	SRT_iGCA
ATP5G1	iNOA2_CGATGGCTCACCGACG	-0.368083	SRT_iGCA
ATP5F1	iNOA2_CGATGGCTCACCGACG	-0.4459	SRT_iGCA
ATP5E	iNOA2_CGATGGCTCACCGACG	-0.69664	SRT_iGCA
ATP5D	iNOA2_CGATGGCTCACCGACG	-0.528372	SRT_iGCA
ATP5C1	iNOA2_CGATGGCTCACCGACG	-0.582404	SRT_iGCA
ATP5B	iNOA2_CGATGGCTCACCGACG	-0.5566	SRT_iGCA
ATP5A1	iNOA2_CGATGGCTCACCGACG	-0.611242	SRT_iGCA
APOA1	iNOA2_CGATGGCTCACCGACG	-0.852632	SRT_iGCA
ALDH1A1	iNOA2_CGATGGCTCACCGACG	-1.08297	SRT_iGCA
SLC25A4	iNOA2_CGGGTGTTCGCTTTAT	1.5	SRT_iGCA
RPL6	iNOA2_CGGGTGTTCGCTTTAT	-0.655516	SRT_iGCA
PLA2G16	iNOA2_CGGGTGTTCGCTTTAT	-0.550022	SRT_iGCA
PGLS	iNOA2_CGGGTGTTCGCTTTAT	-0.390329	SRT_iGCA
MUT	iNOA2_CGGGTGTTCGCTTTAT	-0.272283	SRT_iGCA
ISYNA1	iNOA2_CGGGTGTTCGCTTTAT	-0.893509	SRT_iGCA
HMGCS2	iNOA2_CGGGTGTTCGCTTTAT	-0.400943	SRT_iGCA
HBB	iNOA2_CGGGTGTTCGCTTTAT	-0.461567	SRT_iGCA
GSTM3	iNOA2_CGGGTGTTCGCTTTAT	1.3564	SRT_iGCA
GSTA2	iNOA2_CGGGTGTTCGCTTTAT	-0.6397	SRT_iGCA
GATM	iNOA2_CGGGTGTTCGCTTTAT	-0.670871	SRT_iGCA
G6PD	iNOA2_CGGGTGTTCGCTTTAT	-0.721495	SRT_iGCA
FDXR	iNOA2_CGGGTGTTCGCTTTAT	1.5	SRT_iGCA
FAM96B	iNOA2_CGGGTGTTCGCTTTAT	-0.497571	SRT_iGCA
CYP51A1	iNOA2_CGGGTGTTCGCTTTAT	-0.488593	SRT_iGCA
CKB	iNOA2_CGGGTGTTCGCTTTAT	-1.00458	SRT_iGCA
CALM1	iNOA2_CGGGTGTTCGCTTTAT	0.740555	SRT_iGCA
ATP5O	iNOA2_CGGGTGTTCGCTTTAT	-0.415505	SRT_iGCA
ATP5L	iNOA2_CGGGTGTTCGCTTTAT	-0.568314	SRT_iGCA
ATP5J2	iNOA2_CGGGTGTTCGCTTTAT	-0.460767	SRT_iGCA
ATP5J	iNOA2_CGGGTGTTCGCTTTAT	-0.628642	SRT_iGCA
ATP5I	iNOA2_CGGGTGTTCGCTTTAT	-0.26936	SRT_iGCA
ATP5H	iNOA2_CGGGTGTTCGCTTTAT	-0.48135	SRT_iGCA
ATP5G3	iNOA2_CGGGTGTTCGCTTTAT	-0.517735	SRT_iGCA
ATP5G2	iNOA2_CGGGTGTTCGCTTTAT	-0.609255	SRT_iGCA
ATP5G1	iNOA2_CGGGTGTTCGCTTTAT	-0.368083	SRT_iGCA
ATP5F1	iNOA2_CGGGTGTTCGCTTTAT	-0.4459	SRT_iGCA
ATP5E	iNOA2_CGGGTGTTCGCTTTAT	-0.69664	SRT_iGCA
ATP5D	iNOA2_CGGGTGTTCGCTTTAT	-0.528372	SRT_iGCA
ATP5C1	iNOA2_CGGGTGTTCGCTTTAT	-0.582404	SRT_iGCA
ATP5B	iNOA2_CGGGTGTTCGCTTTAT	-0.5566	SRT_iGCA
ATP5A1	iNOA2_CGGGTGTTCGCTTTAT	-0.611242	SRT_iGCA
APOA1	iNOA2_CGGGTGTTCGCTTTAT	1.07458	SRT_iGCA
ALDH1A1	iNOA2_CGGGTGTTCGCTTTAT	1.5	SRT_iGCA
SLC25A4	iNOA2_CTACACGACGCTCTTC	0.629562	SRT_iGCA
RPL6	iNOA2_CTACACGACGCTCTTC	-0.655516	SRT_iGCA
PLA2G16	iNOA2_CTACACGACGCTCTTC	-0.550022	SRT_iGCA
PGLS	iNOA2_CTACACGACGCTCTTC	-0.390329	SRT_iGCA
MUT	iNOA2_CTACACGACGCTCTTC	-0.272283	SRT_iGCA
ISYNA1	iNOA2_CTACACGACGCTCTTC	-0.893509	SRT_iGCA
HMGCS2	iNOA2_CTACACGACGCTCTTC	-0.400943	SRT_iGCA
HBB	iNOA2_CTACACGACGCTCTTC	1.5	SRT_iGCA
GSTM3	iNOA2_CTACACGACGCTCTTC	-1.55374	SRT_iGCA
GSTA2	iNOA2_CTACACGACGCTCTTC	-0.6397	SRT_iGCA
GATM	iNOA2_CTACACGACGCTCTTC	-0.670871	SRT_iGCA
G6PD	iNOA2_CTACACGACGCTCTTC	-0.721495	SRT_iGCA
FDXR	iNOA2_CTACACGACGCTCTTC	-0.889064	SRT_iGCA
FAM96B	iNOA2_CTACACGACGCTCTTC	-0.497571	SRT_iGCA
CYP51A1	iNOA2_CTACACGACGCTCTTC	1.43017	SRT_iGCA
CKB	iNOA2_CTACACGACGCTCTTC	0.16188	SRT_iGCA
CALM1	iNOA2_CTACACGACGCTCTTC	0.453627	SRT_iGCA
ATP5O	iNOA2_CTACACGACGCTCTTC	-0.415505	SRT_iGCA
ATP5L	iNOA2_CTACACGACGCTCTTC	-0.568314	SRT_iGCA
ATP5J2	iNOA2_CTACACGACGCTCTTC	-0.460767	SRT_iGCA
ATP5J	iNOA2_CTACACGACGCTCTTC	-0.628642	SRT_iGCA
ATP5I	iNOA2_CTACACGACGCTCTTC	-0.26936	SRT_iGCA
ATP5H	iNOA2_CTACACGACGCTCTTC	-0.48135	SRT_iGCA
ATP5G3	iNOA2_CTACACGACGCTCTTC	-0.517735	SRT_iGCA
ATP5G2	iNOA2_CTACACGACGCTCTTC	-0.609255	SRT_iGCA
ATP5G1	iNOA2_CTACACGACGCTCTTC	-0.368083	SRT_iGCA
ATP5F1	iNOA2_CTACACGACGCTCTTC	-0.4459	SRT_iGCA
ATP5E	iNOA2_CTACACGACGCTCTTC	-0.69664	SRT_iGCA
ATP5D	iNOA2_CTACACGACGCTCTTC	-0.528372	SRT_iGCA
ATP5C1	iNOA2_CTACACGACGCTCTTC	-0.582404	SRT_iGCA
ATP5B	iNOA2_CTACACGACGCTCTTC	-0.5566	SRT_iGCA
ATP5A1	iNOA2_CTACACGACGCTCTTC	-0.611242	SRT_iGCA
APOA1	iNOA2_CTACACGACGCTCTTC	0.208341	SRT_iGCA
ALDH1A1	iNOA2_CTACACGACGCTCTTC	-1.08297	SRT_iGCA
SLC25A4	iNOA2_CTCAATTTCTCCTACG	-0.827907	SRT_iGCA
RPL6	iNOA2_CTCAATTTCTCCTACG	-0.655516	SRT_iGCA
PLA2G16	iNOA2_CTCAATTTCTCCTACG	-0.550022	SRT_iGCA
PGLS	iNOA2_CTCAATTTCTCCTACG	-0.390329	SRT_iGCA
MUT	iNOA2_CTCAATTTCTCCTACG	-0.272283	SRT_iGCA
ISYNA1	iNOA2_CTCAATTTCTCCTACG	1.1639	SRT_iGCA
HMGCS2	iNOA2_CTCAATTTCTCCTACG	-0.400943	SRT_iGCA
HBB	iNOA2_CTCAATTTCTCCTACG	1.5	SRT_iGCA
GSTM3	iNOA2_CTCAATTTCTCCTACG	-1.55374	SRT_iGCA
GSTA2	iNOA2_CTCAATTTCTCCTACG	-0.6397	SRT_iGCA
GATM	iNOA2_CTCAATTTCTCCTACG	-0.670871	SRT_iGCA
G6PD	iNOA2_CTCAATTTCTCCTACG	-0.721495	SRT_iGCA
FDXR	iNOA2_CTCAATTTCTCCTACG	1.5	SRT_iGCA
FAM96B	iNOA2_CTCAATTTCTCCTACG	-0.497571	SRT_iGCA
CYP51A1	iNOA2_CTCAATTTCTCCTACG	1.5	SRT_iGCA
CKB	iNOA2_CTCAATTTCTCCTACG	-1.00458	SRT_iGCA
CALM1	iNOA2_CTCAATTTCTCCTACG	0.395273	SRT_iGCA
ATP5O	iNOA2_CTCAATTTCTCCTACG	-0.415505	SRT_iGCA
ATP5L	iNOA2_CTCAATTTCTCCTACG	-0.568314	SRT_iGCA
ATP5J2	iNOA2_CTCAATTTCTCCTACG	-0.460767	SRT_iGCA
ATP5J	iNOA2_CTCAATTTCTCCTACG	-0.628642	SRT_iGCA
ATP5I	iNOA2_CTCAATTTCTCCTACG	-0.26936	SRT_iGCA
ATP5H	iNOA2_CTCAATTTCTCCTACG	-0.48135	SRT_iGCA
ATP5G3	iNOA2_CTCAATTTCTCCTACG	-0.517735	SRT_iGCA
ATP5G2	iNOA2_CTCAATTTCTCCTACG	-0.609255	SRT_iGCA
ATP5G1	iNOA2_CTCAATTTCTCCTACG	-0.368083	SRT_iGCA
ATP5F1	iNOA2_CTCAATTTCTCCTACG	-0.4459	SRT_iGCA
ATP5E	iNOA2_CTCAATTTCTCCTACG	-0.69664	SRT_iGCA
ATP5D	iNOA2_CTCAATTTCTCCTACG	-0.528372	SRT_iGCA
ATP5C1	iNOA2_CTCAATTTCTCCTACG	-0.582404	SRT_iGCA
ATP5B	iNOA2_CTCAATTTCTCCTACG	-0.5566	SRT_iGCA
ATP5A1	iNOA2_CTCAATTTCTCCTACG	-0.611242	SRT_iGCA
APOA1	iNOA2_CTCAATTTCTCCTACG	1.5	SRT_iGCA
ALDH1A1	iNOA2_CTCAATTTCTCCTACG	0.906333	SRT_iGCA
SLC25A4	iNOA2_CTCAGAAAGGTAGCCA	-0.827907	SRT_iGCA
RPL6	iNOA2_CTCAGAAAGGTAGCCA	-0.655516	SRT_iGCA
PLA2G16	iNOA2_CTCAGAAAGGTAGCCA	-0.550022	SRT_iGCA
PGLS	iNOA2_CTCAGAAAGGTAGCCA	-0.390329	SRT_iGCA
MUT	iNOA2_CTCAGAAAGGTAGCCA	-0.272283	SRT_iGCA
ISYNA1	iNOA2_CTCAGAAAGGTAGCCA	-0.893509	SRT_iGCA
HMGCS2	iNOA2_CTCAGAAAGGTAGCCA	-0.400943	SRT_iGCA
HBB	iNOA2_CTCAGAAAGGTAGCCA	-0.461567	SRT_iGCA
GSTM3	iNOA2_CTCAGAAAGGTAGCCA	0.365803	SRT_iGCA
GSTA2	iNOA2_CTCAGAAAGGTAGCCA	-0.6397	SRT_iGCA
GATM	iNOA2_CTCAGAAAGGTAGCCA	1.5	SRT_iGCA
G6PD	iNOA2_CTCAGAAAGGTAGCCA	-0.721495	SRT_iGCA
FDXR	iNOA2_CTCAGAAAGGTAGCCA	-0.889064	SRT_iGCA
FAM96B	iNOA2_CTCAGAAAGGTAGCCA	-0.497571	SRT_iGCA
CYP51A1	iNOA2_CTCAGAAAGGTAGCCA	-0.488593	SRT_iGCA
CKB	iNOA2_CTCAGAAAGGTAGCCA	-1.00458	SRT_iGCA
CALM1	iNOA2_CTCAGAAAGGTAGCCA	-1.77144	SRT_iGCA
ATP5O	iNOA2_CTCAGAAAGGTAGCCA	-0.415505	SRT_iGCA
ATP5L	iNOA2_CTCAGAAAGGTAGCCA	-0.568314	SRT_iGCA
ATP5J2	iNOA2_CTCAGAAAGGTAGCCA	-0.460767	SRT_iGCA
ATP5J	iNOA2_CTCAGAAAGGTAGCCA	-0.628642	SRT_iGCA
ATP5I	iNOA2_CTCAGAAAGGTAGCCA	-0.26936	SRT_iGCA
ATP5H	iNOA2_CTCAGAAAGGTAGCCA	-0.48135	SRT_iGCA
ATP5G3	iNOA2_CTCAGAAAGGTAGCCA	-0.517735	SRT_iGCA
ATP5G2	iNOA2_CTCAGAAAGGTAGCCA	-0.609255	SRT_iGCA
ATP5G1	iNOA2_CTCAGAAAGGTAGCCA	-0.368083	SRT_iGCA
ATP5F1	iNOA2_CTCAGAAAGGTAGCCA	-0.4459	SRT_iGCA
ATP5E	iNOA2_CTCAGAAAGGTAGCCA	-0.69664	SRT_iGCA
ATP5D	iNOA2_CTCAGAAAGGTAGCCA	-0.528372	SRT_iGCA
ATP5C1	iNOA2_CTCAGAAAGGTAGCCA	-0.582404	SRT_iGCA
ATP5B	iNOA2_CTCAGAAAGGTAGCCA	-0.5566	SRT_iGCA
ATP5A1	iNOA2_CTCAGAAAGGTAGCCA	-0.611242	SRT_iGCA
APOA1	iNOA2_CTCAGAAAGGTAGCCA	1.5	SRT_iGCA
ALDH1A1	iNOA2_CTCAGAAAGGTAGCCA	1.5	SRT_iGCA
SLC25A4	iNOA2_GAGCCTGTCCATCTCG	1.5	SRT_iGCA
RPL6	iNOA2_GAGCCTGTCCATCTCG	-0.655516	SRT_iGCA
PLA2G16	iNOA2_GAGCCTGTCCATCTCG	-0.550022	SRT_iGCA
PGLS	iNOA2_GAGCCTGTCCATCTCG	-0.390329	SRT_iGCA
MUT	iNOA2_GAGCCTGTCCATCTCG	-0.272283	SRT_iGCA
ISYNA1	iNOA2_GAGCCTGTCCATCTCG	1.25416	SRT_iGCA
HMGCS2	iNOA2_GAGCCTGTCCATCTCG	1.5	SRT_iGCA
HBB	iNOA2_GAGCCTGTCCATCTCG	-0.461567	SRT_iGCA
GSTM3	iNOA2_GAGCCTGTCCATCTCG	-0.110503	SRT_iGCA
GSTA2	iNOA2_GAGCCTGTCCATCTCG	1.5	SRT_iGCA
GATM	iNOA2_GAGCCTGTCCATCTCG	-0.670871	SRT_iGCA
G6PD	iNOA2_GAGCCTGTCCATCTCG	1.5	SRT_iGCA
FDXR	iNOA2_GAGCCTGTCCATCTCG	0.976409	SRT_iGCA
FAM96B	iNOA2_GAGCCTGTCCATCTCG	-0.497571	SRT_iGCA
CYP51A1	iNOA2_GAGCCTGTCCATCTCG	1.5	SRT_iGCA
CKB	iNOA2_GAGCCTGTCCATCTCG	-1.00458	SRT_iGCA
CALM1	iNOA2_GAGCCTGTCCATCTCG	0.827344	SRT_iGCA
ATP5O	iNOA2_GAGCCTGTCCATCTCG	-0.415505	SRT_iGCA
ATP5L	iNOA2_GAGCCTGTCCATCTCG	-0.568314	SRT_iGCA
ATP5J2	iNOA2_GAGCCTGTCCATCTCG	-0.460767	SRT_iGCA
ATP5J	iNOA2_GAGCCTGTCCATCTCG	-0.628642	SRT_iGCA
ATP5I	iNOA2_GAGCCTGTCCATCTCG	-0.26936	SRT_iGCA
ATP5H	iNOA2_GAGCCTGTCCATCTCG	-0.48135	SRT_iGCA
ATP5G3	iNOA2_GAGCCTGTCCATCTCG	-0.517735	SRT_iGCA
ATP5G2	iNOA2_GAGCCTGTCCATCTCG	-0.609255	SRT_iGCA
ATP5G1	iNOA2_GAGCCTGTCCATCTCG	-0.368083	SRT_iGCA
ATP5F1	iNOA2_GAGCCTGTCCATCTCG	-0.4459	SRT_iGCA
ATP5E	iNOA2_GAGCCTGTCCATCTCG	-0.69664	SRT_iGCA
ATP5D	iNOA2_GAGCCTGTCCATCTCG	-0.528372	SRT_iGCA
ATP5C1	iNOA2_GAGCCTGTCCATCTCG	-0.582404	SRT_iGCA
ATP5B	iNOA2_GAGCCTGTCCATCTCG	-0.5566	SRT_iGCA
ATP5A1	iNOA2_GAGCCTGTCCATCTCG	-0.611242	SRT_iGCA
APOA1	iNOA2_GAGCCTGTCCATCTCG	1.5	SRT_iGCA
ALDH1A1	iNOA2_GAGCCTGTCCATCTCG	1.5	SRT_iGCA
SLC25A4	iNOA2_GGTGCGGCAATCAGCT	-0.827907	SRT_iGCA
RPL6	iNOA2_GGTGCGGCAATCAGCT	-0.655516	SRT_iGCA
PLA2G16	iNOA2_GGTGCGGCAATCAGCT	-0.550022	SRT_iGCA
PGLS	iNOA2_GGTGCGGCAATCAGCT	-0.390329	SRT_iGCA
MUT	iNOA2_GGTGCGGCAATCAGCT	-0.272283	SRT_iGCA
ISYNA1	iNOA2_GGTGCGGCAATCAGCT	-0.893509	SRT_iGCA
HMGCS2	iNOA2_GGTGCGGCAATCAGCT	-0.400943	SRT_iGCA
HBB	iNOA2_GGTGCGGCAATCAGCT	-0.461567	SRT_iGCA
GSTM3	iNOA2_GGTGCGGCAATCAGCT	0.736449	SRT_iGCA
GSTA2	iNOA2_GGTGCGGCAATCAGCT	-0.6397	SRT_iGCA
GATM	iNOA2_GGTGCGGCAATCAGCT	-0.670871	SRT_iGCA
G6PD	iNOA2_GGTGCGGCAATCAGCT	-0.721495	SRT_iGCA
FDXR	iNOA2_GGTGCGGCAATCAGCT	-0.889064	SRT_iGCA
FAM96B	iNOA2_GGTGCGGCAATCAGCT	-0.497571	SRT_iGCA
CYP51A1	iNOA2_GGTGCGGCAATCAGCT	-0.488593	SRT_iGCA
CKB	iNOA2_GGTGCGGCAATCAGCT	-1.00458	SRT_iGCA
CALM1	iNOA2_GGTGCGGCAATCAGCT	-1.77144	SRT_iGCA
ATP5O	iNOA2_GGTGCGGCAATCAGCT	-0.415505	SRT_iGCA
ATP5L	iNOA2_GGTGCGGCAATCAGCT	-0.568314	SRT_iGCA
ATP5J2	iNOA2_GGTGCGGCAATCAGCT	-0.460767	SRT_iGCA
ATP5J	iNOA2_GGTGCGGCAATCAGCT	-0.628642	SRT_iGCA
ATP5I	iNOA2_GGTGCGGCAATCAGCT	-0.26936	SRT_iGCA
ATP5H	iNOA2_GGTGCGGCAATCAGCT	-0.48135	SRT_iGCA
ATP5G3	iNOA2_GGTGCGGCAATCAGCT	-0.517735	SRT_iGCA
ATP5G2	iNOA2_GGTGCGGCAATCAGCT	-0.609255	SRT_iGCA
ATP5G1	iNOA2_GGTGCGGCAATCAGCT	-0.368083	SRT_iGCA
ATP5F1	iNOA2_GGTGCGGCAATCAGCT	-0.4459	SRT_iGCA
ATP5E	iNOA2_GGTGCGGCAATCAGCT	-0.69664	SRT_iGCA
ATP5D	iNOA2_GGTGCGGCAATCAGCT	-0.528372	SRT_iGCA
ATP5C1	iNOA2_GGTGCGGCAATCAGCT	-0.582404	SRT_iGCA
ATP5B	iNOA2_GGTGCGGCAATCAGCT	-0.5566	SRT_iGCA
ATP5A1	iNOA2_GGTGCGGCAATCAGCT	-0.611242	SRT_iGCA
APOA1	iNOA2_GGTGCGGCAATCAGCT	-0.852632	SRT_iGCA
ALDH1A1	iNOA2_GGTGCGGCAATCAGCT	-1.08297	SRT_iGCA
SLC25A4	iNOA2_GTGAGTTCATGCAGGA	0.940684	SRT_iGCA
RPL6	iNOA2_GTGAGTTCATGCAGGA	-0.655516	SRT_iGCA
PLA2G16	iNOA2_GTGAGTTCATGCAGGA	-0.550022	SRT_iGCA
PGLS	iNOA2_GTGAGTTCATGCAGGA	-0.390329	SRT_iGCA
MUT	iNOA2_GTGAGTTCATGCAGGA	-0.272283	SRT_iGCA
ISYNA1	iNOA2_GTGAGTTCATGCAGGA	-0.893509	SRT_iGCA
HMGCS2	iNOA2_GTGAGTTCATGCAGGA	-0.400943	SRT_iGCA
HBB	iNOA2_GTGAGTTCATGCAGGA	-0.461567	SRT_iGCA
GSTM3	iNOA2_GTGAGTTCATGCAGGA	-1.55374	SRT_iGCA
GSTA2	iNOA2_GTGAGTTCATGCAGGA	-0.6397	SRT_iGCA
GATM	iNOA2_GTGAGTTCATGCAGGA	-0.670871	SRT_iGCA
G6PD	iNOA2_GTGAGTTCATGCAGGA	-0.721495	SRT_iGCA
FDXR	iNOA2_GTGAGTTCATGCAGGA	-0.889064	SRT_iGCA
FAM96B	iNOA2_GTGAGTTCATGCAGGA	-0.497571	SRT_iGCA
CYP51A1	iNOA2_GTGAGTTCATGCAGGA	-0.488593	SRT_iGCA
CKB	iNOA2_GTGAGTTCATGCAGGA	-1.00458	SRT_iGCA
CALM1	iNOA2_GTGAGTTCATGCAGGA	-1.77144	SRT_iGCA
ATP5O	iNOA2_GTGAGTTCATGCAGGA	-0.415505	SRT_iGCA
ATP5L	iNOA2_GTGAGTTCATGCAGGA	-0.568314	SRT_iGCA
ATP5J2	iNOA2_GTGAGTTCATGCAGGA	-0.460767	SRT_iGCA
ATP5J	iNOA2_GTGAGTTCATGCAGGA	-0.628642	SRT_iGCA
ATP5I	iNOA2_GTGAGTTCATGCAGGA	-0.26936	SRT_iGCA
ATP5H	iNOA2_GTGAGTTCATGCAGGA	-0.48135	SRT_iGCA
ATP5G3	iNOA2_GTGAGTTCATGCAGGA	-0.517735	SRT_iGCA
ATP5G2	iNOA2_GTGAGTTCATGCAGGA	-0.609255	SRT_iGCA
ATP5G1	iNOA2_GTGAGTTCATGCAGGA	-0.368083	SRT_iGCA
ATP5F1	iNOA2_GTGAGTTCATGCAGGA	-0.4459	SRT_iGCA
ATP5E	iNOA2_GTGAGTTCATGCAGGA	-0.69664	SRT_iGCA
ATP5D	iNOA2_GTGAGTTCATGCAGGA	-0.528372	SRT_iGCA
ATP5C1	iNOA2_GTGAGTTCATGCAGGA	-0.582404	SRT_iGCA
ATP5B	iNOA2_GTGAGTTCATGCAGGA	-0.5566	SRT_iGCA
ATP5A1	iNOA2_GTGAGTTCATGCAGGA	-0.611242	SRT_iGCA
APOA1	iNOA2_GTGAGTTCATGCAGGA	0.0581332	SRT_iGCA
ALDH1A1	iNOA2_GTGAGTTCATGCAGGA	-1.08297	SRT_iGCA
SLC25A4	iNOA2_GTGGCGTGTCTAGTGT	0.302495	SRT_iGCA
RPL6	iNOA2_GTGGCGTGTCTAGTGT	-0.655516	SRT_iGCA
PLA2G16	iNOA2_GTGGCGTGTCTAGTGT	-0.550022	SRT_iGCA
PGLS	iNOA2_GTGGCGTGTCTAGTGT	-0.390329	SRT_iGCA
MUT	iNOA2_GTGGCGTGTCTAGTGT	-0.272283	SRT_iGCA
ISYNA1	iNOA2_GTGGCGTGTCTAGTGT	-0.893509	SRT_iGCA
HMGCS2	iNOA2_GTGGCGTGTCTAGTGT	-0.400943	SRT_iGCA
HBB	iNOA2_GTGGCGTGTCTAGTGT	-0.461567	SRT_iGCA
GSTM3	iNOA2_GTGGCGTGTCTAGTGT	0.586409	SRT_iGCA
GSTA2	iNOA2_GTGGCGTGTCTAGTGT	-0.6397	SRT_iGCA
GATM	iNOA2_GTGGCGTGTCTAGTGT	-0.670871	SRT_iGCA
G6PD	iNOA2_GTGGCGTGTCTAGTGT	-0.721495	SRT_iGCA
FDXR	iNOA2_GTGGCGTGTCTAGTGT	1.12793	SRT_iGCA
FAM96B	iNOA2_GTGGCGTGTCTAGTGT	-0.497571	SRT_iGCA
CYP51A1	iNOA2_GTGGCGTGTCTAGTGT	-0.488593	SRT_iGCA
CKB	iNOA2_GTGGCGTGTCTAGTGT	-1.00458	SRT_iGCA
CALM1	iNOA2_GTGGCGTGTCTAGTGT	-0.226602	SRT_iGCA
ATP5O	iNOA2_GTGGCGTGTCTAGTGT	-0.415505	SRT_iGCA
ATP5L	iNOA2_GTGGCGTGTCTAGTGT	-0.568314	SRT_iGCA
ATP5J2	iNOA2_GTGGCGTGTCTAGTGT	-0.460767	SRT_iGCA
ATP5J	iNOA2_GTGGCGTGTCTAGTGT	-0.628642	SRT_iGCA
ATP5I	iNOA2_GTGGCGTGTCTAGTGT	-0.26936	SRT_iGCA
ATP5H	iNOA2_GTGGCGTGTCTAGTGT	-0.48135	SRT_iGCA
ATP5G3	iNOA2_GTGGCGTGTCTAGTGT	-0.517735	SRT_iGCA
ATP5G2	iNOA2_GTGGCGTGTCTAGTGT	-0.609255	SRT_iGCA
ATP5G1	iNOA2_GTGGCGTGTCTAGTGT	-0.368083	SRT_iGCA
ATP5F1	iNOA2_GTGGCGTGTCTAGTGT	-0.4459	SRT_iGCA
ATP5E	iNOA2_GTGGCGTGTCTAGTGT	-0.69664	SRT_iGCA
ATP5D	iNOA2_GTGGCGTGTCTAGTGT	-0.528372	SRT_iGCA
ATP5C1	iNOA2_GTGGCGTGTCTAGTGT	-0.582404	SRT_iGCA
ATP5B	iNOA2_GTGGCGTGTCTAGTGT	-0.5566	SRT_iGCA
ATP5A1	iNOA2_GTGGCGTGTCTAGTGT	-0.611242	SRT_iGCA
APOA1	iNOA2_GTGGCGTGTCTAGTGT	-0.852632	SRT_iGCA
ALDH1A1	iNOA2_GTGGCGTGTCTAGTGT	0.335378	SRT_iGCA
SLC25A4	iNOA2_TCACACCTCTGCGGAC	1.45384	SRT_iGCA
RPL6	iNOA2_TCACACCTCTGCGGAC	-0.655516	SRT_iGCA
PLA2G16	iNOA2_TCACACCTCTGCGGAC	-0.550022	SRT_iGCA
PGLS	iNOA2_TCACACCTCTGCGGAC	-0.390329	SRT_iGCA
MUT	iNOA2_TCACACCTCTGCGGAC	-0.272283	SRT_iGCA
ISYNA1	iNOA2_TCACACCTCTGCGGAC	1.16229	SRT_iGCA
HMGCS2	iNOA2_TCACACCTCTGCGGAC	-0.400943	SRT_iGCA
HBB	iNOA2_TCACACCTCTGCGGAC	-0.461567	SRT_iGCA
GSTM3	iNOA2_TCACACCTCTGCGGAC	0.917089	SRT_iGCA
GSTA2	iNOA2_TCACACCTCTGCGGAC	-0.6397	SRT_iGCA
GATM	iNOA2_TCACACCTCTGCGGAC	1.5	SRT_iGCA
G6PD	iNOA2_TCACACCTCTGCGGAC	1.5	SRT_iGCA
FDXR	iNOA2_TCACACCTCTGCGGAC	1.46924	SRT_iGCA
FAM96B	iNOA2_TCACACCTCTGCGGAC	-0.497571	SRT_iGCA
CYP51A1	iNOA2_TCACACCTCTGCGGAC	-0.488593	SRT_iGCA
CKB	iNOA2_TCACACCTCTGCGGAC	1.5	SRT_iGCA
CALM1	iNOA2_TCACACCTCTGCGGAC	-0.148185	SRT_iGCA
ATP5O	iNOA2_TCACACCTCTGCGGAC	-0.415505	SRT_iGCA
ATP5L	iNOA2_TCACACCTCTGCGGAC	-0.568314	SRT_iGCA
ATP5J2	iNOA2_TCACACCTCTGCGGAC	-0.460767	SRT_iGCA
ATP5J	iNOA2_TCACACCTCTGCGGAC	-0.628642	SRT_iGCA
ATP5I	iNOA2_TCACACCTCTGCGGAC	-0.26936	SRT_iGCA
ATP5H	iNOA2_TCACACCTCTGCGGAC	-0.48135	SRT_iGCA
ATP5G3	iNOA2_TCACACCTCTGCGGAC	-0.517735	SRT_iGCA
ATP5G2	iNOA2_TCACACCTCTGCGGAC	-0.609255	SRT_iGCA
ATP5G1	iNOA2_TCACACCTCTGCGGAC	-0.368083	SRT_iGCA
ATP5F1	iNOA2_TCACACCTCTGCGGAC	-0.4459	SRT_iGCA
ATP5E	iNOA2_TCACACCTCTGCGGAC	-0.69664	SRT_iGCA
ATP5D	iNOA2_TCACACCTCTGCGGAC	-0.528372	SRT_iGCA
ATP5C1	iNOA2_TCACACCTCTGCGGAC	-0.582404	SRT_iGCA
ATP5B	iNOA2_TCACACCTCTGCGGAC	-0.5566	SRT_iGCA
ATP5A1	iNOA2_TCACACCTCTGCGGAC	-0.611242	SRT_iGCA
APOA1	iNOA2_TCACACCTCTGCGGAC	1.25079	SRT_iGCA
ALDH1A1	iNOA2_TCACACCTCTGCGGAC	1.5	SRT_iGCA
SLC25A4	iNOA2_TCATTGTAGAGTTCGG	0.46455	SRT_iGCA
RPL6	iNOA2_TCATTGTAGAGTTCGG	-0.655516	SRT_iGCA
PLA2G16	iNOA2_TCATTGTAGAGTTCGG	-0.550022	SRT_iGCA
PGLS	iNOA2_TCATTGTAGAGTTCGG	-0.390329	SRT_iGCA
MUT	iNOA2_TCATTGTAGAGTTCGG	-0.272283	SRT_iGCA
ISYNA1	iNOA2_TCATTGTAGAGTTCGG	1.4402	SRT_iGCA
HMGCS2	iNOA2_TCATTGTAGAGTTCGG	-0.400943	SRT_iGCA
HBB	iNOA2_TCATTGTAGAGTTCGG	-0.461567	SRT_iGCA
GSTM3	iNOA2_TCATTGTAGAGTTCGG	1.01295	SRT_iGCA
GSTA2	iNOA2_TCATTGTAGAGTTCGG	1.5	SRT_iGCA
GATM	iNOA2_TCATTGTAGAGTTCGG	1.5	SRT_iGCA
G6PD	iNOA2_TCATTGTAGAGTTCGG	1.13359	SRT_iGCA
FDXR	iNOA2_TCATTGTAGAGTTCGG	1.5	SRT_iGCA
FAM96B	iNOA2_TCATTGTAGAGTTCGG	-0.497571	SRT_iGCA
CYP51A1	iNOA2_TCATTGTAGAGTTCGG	-0.488593	SRT_iGCA
CKB	iNOA2_TCATTGTAGAGTTCGG	0.448847	SRT_iGCA
CALM1	iNOA2_TCATTGTAGAGTTCGG	0.686252	SRT_iGCA
ATP5O	iNOA2_TCATTGTAGAGTTCGG	-0.415505	SRT_iGCA
ATP5L	iNOA2_TCATTGTAGAGTTCGG	-0.568314	SRT_iGCA
ATP5J2	iNOA2_TCATTGTAGAGTTCGG	-0.460767	SRT_iGCA
ATP5J	iNOA2_TCATTGTAGAGTTCGG	-0.628642	SRT_iGCA
ATP5I	iNOA2_TCATTGTAGAGTTCGG	-0.26936	SRT_iGCA
ATP5H	iNOA2_TCATTGTAGAGTTCGG	-0.48135	SRT_iGCA
ATP5G3	iNOA2_TCATTGTAGAGTTCGG	-0.517735	SRT_iGCA
ATP5G2	iNOA2_TCATTGTAGAGTTCGG	-0.609255	SRT_iGCA
ATP5G1	iNOA2_TCATTGTAGAGTTCGG	-0.368083	SRT_iGCA
ATP5F1	iNOA2_TCATTGTAGAGTTCGG	-0.4459	SRT_iGCA
ATP5E	iNOA2_TCATTGTAGAGTTCGG	-0.69664	SRT_iGCA
ATP5D	iNOA2_TCATTGTAGAGTTCGG	-0.528372	SRT_iGCA
ATP5C1	iNOA2_TCATTGTAGAGTTCGG	-0.582404	SRT_iGCA
ATP5B	iNOA2_TCATTGTAGAGTTCGG	-0.5566	SRT_iGCA
ATP5A1	iNOA2_TCATTGTAGAGTTCGG	-0.611242	SRT_iGCA
APOA1	iNOA2_TCATTGTAGAGTTCGG	1.41461	SRT_iGCA
ALDH1A1	iNOA2_TCATTGTAGAGTTCGG	1.5	SRT_iGCA
SLC25A4	iNOA2_TCTGTCGTCAATGCAC	-0.827907	SRT_iGCA
RPL6	iNOA2_TCTGTCGTCAATGCAC	-0.655516	SRT_iGCA
PLA2G16	iNOA2_TCTGTCGTCAATGCAC	-0.550022	SRT_iGCA
PGLS	iNOA2_TCTGTCGTCAATGCAC	-0.390329	SRT_iGCA
MUT	iNOA2_TCTGTCGTCAATGCAC	-0.272283	SRT_iGCA
ISYNA1	iNOA2_TCTGTCGTCAATGCAC	1.16712	SRT_iGCA
HMGCS2	iNOA2_TCTGTCGTCAATGCAC	1.5	SRT_iGCA
HBB	iNOA2_TCTGTCGTCAATGCAC	-0.461567	SRT_iGCA
GSTM3	iNOA2_TCTGTCGTCAATGCAC	0.761214	SRT_iGCA
GSTA2	iNOA2_TCTGTCGTCAATGCAC	1.5	SRT_iGCA
GATM	iNOA2_TCTGTCGTCAATGCAC	1.5	SRT_iGCA
G6PD	iNOA2_TCTGTCGTCAATGCAC	1.5	SRT_iGCA
FDXR	iNOA2_TCTGTCGTCAATGCAC	-0.889064	SRT_iGCA
FAM96B	iNOA2_TCTGTCGTCAATGCAC	-0.497571	SRT_iGCA
CYP51A1	iNOA2_TCTGTCGTCAATGCAC	-0.488593	SRT_iGCA
CKB	iNOA2_TCTGTCGTCAATGCAC	-1.00458	SRT_iGCA
CALM1	iNOA2_TCTGTCGTCAATGCAC	1.5	SRT_iGCA
ATP5O	iNOA2_TCTGTCGTCAATGCAC	-0.415505	SRT_iGCA
ATP5L	iNOA2_TCTGTCGTCAATGCAC	-0.568314	SRT_iGCA
ATP5J2	iNOA2_TCTGTCGTCAATGCAC	-0.460767	SRT_iGCA
ATP5J	iNOA2_TCTGTCGTCAATGCAC	-0.628642	SRT_iGCA
ATP5I	iNOA2_TCTGTCGTCAATGCAC	-0.26936	SRT_iGCA
ATP5H	iNOA2_TCTGTCGTCAATGCAC	-0.48135	SRT_iGCA
ATP5G3	iNOA2_TCTGTCGTCAATGCAC	-0.517735	SRT_iGCA
ATP5G2	iNOA2_TCTGTCGTCAATGCAC	-0.609255	SRT_iGCA
ATP5G1	iNOA2_TCTGTCGTCAATGCAC	-0.368083	SRT_iGCA
ATP5F1	iNOA2_TCTGTCGTCAATGCAC	-0.4459	SRT_iGCA
ATP5E	iNOA2_TCTGTCGTCAATGCAC	-0.69664	SRT_iGCA
ATP5D	iNOA2_TCTGTCGTCAATGCAC	-0.528372	SRT_iGCA
ATP5C1	iNOA2_TCTGTCGTCAATGCAC	-0.582404	SRT_iGCA
ATP5B	iNOA2_TCTGTCGTCAATGCAC	-0.5566	SRT_iGCA
ATP5A1	iNOA2_TCTGTCGTCAATGCAC	-0.611242	SRT_iGCA
APOA1	iNOA2_TCTGTCGTCAATGCAC	0.812281	SRT_iGCA
ALDH1A1	iNOA2_TCTGTCGTCAATGCAC	0.909448	SRT_iGCA
SLC25A4	iNOA2_TGTGCGGGTTAACCTG	0.866299	SRT_iGCA
RPL6	iNOA2_TGTGCGGGTTAACCTG	-0.655516	SRT_iGCA
PLA2G16	iNOA2_TGTGCGGGTTAACCTG	-0.550022	SRT_iGCA
PGLS	iNOA2_TGTGCGGGTTAACCTG	-0.390329	SRT_iGCA
MUT	iNOA2_TGTGCGGGTTAACCTG	-0.272283	SRT_iGCA
ISYNA1	iNOA2_TGTGCGGGTTAACCTG	1.46294	SRT_iGCA
HMGCS2	iNOA2_TGTGCGGGTTAACCTG	-0.400943	SRT_iGCA
HBB	iNOA2_TGTGCGGGTTAACCTG	-0.461567	SRT_iGCA
GSTM3	iNOA2_TGTGCGGGTTAACCTG	0.537608	SRT_iGCA
GSTA2	iNOA2_TGTGCGGGTTAACCTG	-0.6397	SRT_iGCA
GATM	iNOA2_TGTGCGGGTTAACCTG	-0.670871	SRT_iGCA
G6PD	iNOA2_TGTGCGGGTTAACCTG	1.00915	SRT_iGCA
FDXR	iNOA2_TGTGCGGGTTAACCTG	0.861983	SRT_iGCA
FAM96B	iNOA2_TGTGCGGGTTAACCTG	-0.497571	SRT_iGCA
CYP51A1	iNOA2_TGTGCGGGTTAACCTG	-0.488593	SRT_iGCA
CKB	iNOA2_TGTGCGGGTTAACCTG	0.351348	SRT_iGCA
CALM1	iNOA2_TGTGCGGGTTAACCTG	-0.163905	SRT_iGCA
ATP5O	iNOA2_TGTGCGGGTTAACCTG	-0.415505	SRT_iGCA
ATP5L	iNOA2_TGTGCGGGTTAACCTG	-0.568314	SRT_iGCA
ATP5J2	iNOA2_TGTGCGGGTTAACCTG	-0.460767	SRT_iGCA
ATP5J	iNOA2_TGTGCGGGTTAACCTG	-0.628642	SRT_iGCA
ATP5I	iNOA2_TGTGCGGGTTAACCTG	-0.26936	SRT_iGCA
ATP5H	iNOA2_TGTGCGGGTTAACCTG	-0.48135	SRT_iGCA
ATP5G3	iNOA2_TGTGCGGGTTAACCTG	-0.517735	SRT_iGCA
ATP5G2	iNOA2_TGTGCGGGTTAACCTG	-0.609255	SRT_iGCA
ATP5G1	iNOA2_TGTGCGGGTTAACCTG	-0.368083	SRT_iGCA
ATP5F1	iNOA2_TGTGCGGGTTAACCTG	-0.4459	SRT_iGCA
ATP5E	iNOA2_TGTGCGGGTTAACCTG	-0.69664	SRT_iGCA
ATP5D	iNOA2_TGTGCGGGTTAACCTG	-0.528372	SRT_iGCA
ATP5C1	iNOA2_TGTGCGGGTTAACCTG	-0.582404	SRT_iGCA
ATP5B	iNOA2_TGTGCGGGTTAACCTG	-0.5566	SRT_iGCA
ATP5A1	iNOA2_TGTGCGGGTTAACCTG	-0.611242	SRT_iGCA
APOA1	iNOA2_TGTGCGGGTTAACCTG	1.5	SRT_iGCA
ALDH1A1	iNOA2_TGTGCGGGTTAACCTG	1.19548	SRT_iGCA
SLC25A4	iNOA2_TTAATCCAGATTGTGA	1.5	SRT_iGCA
RPL6	iNOA2_TTAATCCAGATTGTGA	-0.655516	SRT_iGCA
PLA2G16	iNOA2_TTAATCCAGATTGTGA	-0.550022	SRT_iGCA
PGLS	iNOA2_TTAATCCAGATTGTGA	-0.390329	SRT_iGCA
MUT	iNOA2_TTAATCCAGATTGTGA	-0.272283	SRT_iGCA
ISYNA1	iNOA2_TTAATCCAGATTGTGA	1.08134	SRT_iGCA
HMGCS2	iNOA2_TTAATCCAGATTGTGA	1.5	SRT_iGCA
HBB	iNOA2_TTAATCCAGATTGTGA	-0.461567	SRT_iGCA
GSTM3	iNOA2_TTAATCCAGATTGTGA	0.681421	SRT_iGCA
GSTA2	iNOA2_TTAATCCAGATTGTGA	1.5	SRT_iGCA
GATM	iNOA2_TTAATCCAGATTGTGA	-0.670871	SRT_iGCA
G6PD	iNOA2_TTAATCCAGATTGTGA	1.5	SRT_iGCA
FDXR	iNOA2_TTAATCCAGATTGTGA	-0.889064	SRT_iGCA
FAM96B	iNOA2_TTAATCCAGATTGTGA	-0.497571	SRT_iGCA
CYP51A1	iNOA2_TTAATCCAGATTGTGA	-0.488593	SRT_iGCA
CKB	iNOA2_TTAATCCAGATTGTGA	1.23259	SRT_iGCA
CALM1	iNOA2_TTAATCCAGATTGTGA	1.22634	SRT_iGCA
ATP5O	iNOA2_TTAATCCAGATTGTGA	-0.415505	SRT_iGCA
ATP5L	iNOA2_TTAATCCAGATTGTGA	-0.568314	SRT_iGCA
ATP5J2	iNOA2_TTAATCCAGATTGTGA	-0.460767	SRT_iGCA
ATP5J	iNOA2_TTAATCCAGATTGTGA	-0.628642	SRT_iGCA
ATP5I	iNOA2_TTAATCCAGATTGTGA	-0.26936	SRT_iGCA
ATP5H	iNOA2_TTAATCCAGATTGTGA	-0.48135	SRT_iGCA
ATP5G3	iNOA2_TTAATCCAGATTGTGA	-0.517735	SRT_iGCA
ATP5G2	iNOA2_TTAATCCAGATTGTGA	-0.609255	SRT_iGCA
ATP5G1	iNOA2_TTAATCCAGATTGTGA	-0.368083	SRT_iGCA
ATP5F1	iNOA2_TTAATCCAGATTGTGA	-0.4459	SRT_iGCA
ATP5E	iNOA2_TTAATCCAGATTGTGA	-0.69664	SRT_iGCA
ATP5D	iNOA2_TTAATCCAGATTGTGA	-0.528372	SRT_iGCA
ATP5C1	iNOA2_TTAATCCAGATTGTGA	-0.582404	SRT_iGCA
ATP5B	iNOA2_TTAATCCAGATTGTGA	-0.5566	SRT_iGCA
ATP5A1	iNOA2_TTAATCCAGATTGTGA	-0.611242	SRT_iGCA
APOA1	iNOA2_TTAATCCAGATTGTGA	1.18222	SRT_iGCA
ALDH1A1	iNOA2_TTAATCCAGATTGTGA	1.5	SRT_iGCA
SLC25A4	iNOA2_TTGTTGTGTTGCATAC	-0.827907	SRT_iGCA
RPL6	iNOA2_TTGTTGTGTTGCATAC	-0.655516	SRT_iGCA
PLA2G16	iNOA2_TTGTTGTGTTGCATAC	-0.550022	SRT_iGCA
PGLS	iNOA2_TTGTTGTGTTGCATAC	-0.390329	SRT_iGCA
MUT	iNOA2_TTGTTGTGTTGCATAC	-0.272283	SRT_iGCA
ISYNA1	iNOA2_TTGTTGTGTTGCATAC	0.566276	SRT_iGCA
HMGCS2	iNOA2_TTGTTGTGTTGCATAC	-0.400943	SRT_iGCA
HBB	iNOA2_TTGTTGTGTTGCATAC	-0.461567	SRT_iGCA
GSTM3	iNOA2_TTGTTGTGTTGCATAC	-0.258185	SRT_iGCA
GSTA2	iNOA2_TTGTTGTGTTGCATAC	-0.6397	SRT_iGCA
GATM	iNOA2_TTGTTGTGTTGCATAC	-0.670871	SRT_iGCA
G6PD	iNOA2_TTGTTGTGTTGCATAC	-0.721495	SRT_iGCA
FDXR	iNOA2_TTGTTGTGTTGCATAC	0.785521	SRT_iGCA
FAM96B	iNOA2_TTGTTGTGTTGCATAC	-0.497571	SRT_iGCA
CYP51A1	iNOA2_TTGTTGTGTTGCATAC	-0.488593	SRT_iGCA
CKB	iNOA2_TTGTTGTGTTGCATAC	-1.00458	SRT_iGCA
CALM1	iNOA2_TTGTTGTGTTGCATAC	-1.77144	SRT_iGCA
ATP5O	iNOA2_TTGTTGTGTTGCATAC	-0.415505	SRT_iGCA
ATP5L	iNOA2_TTGTTGTGTTGCATAC	-0.568314	SRT_iGCA
ATP5J2	iNOA2_TTGTTGTGTTGCATAC	-0.460767	SRT_iGCA
ATP5J	iNOA2_TTGTTGTGTTGCATAC	-0.628642	SRT_iGCA
ATP5I	iNOA2_TTGTTGTGTTGCATAC	-0.26936	SRT_iGCA
ATP5H	iNOA2_TTGTTGTGTTGCATAC	-0.48135	SRT_iGCA
ATP5G3	iNOA2_TTGTTGTGTTGCATAC	-0.517735	SRT_iGCA
ATP5G2	iNOA2_TTGTTGTGTTGCATAC	-0.609255	SRT_iGCA
ATP5G1	iNOA2_TTGTTGTGTTGCATAC	-0.368083	SRT_iGCA
ATP5F1	iNOA2_TTGTTGTGTTGCATAC	-0.4459	SRT_iGCA
ATP5E	iNOA2_TTGTTGTGTTGCATAC	-0.69664	SRT_iGCA
ATP5D	iNOA2_TTGTTGTGTTGCATAC	-0.528372	SRT_iGCA
ATP5C1	iNOA2_TTGTTGTGTTGCATAC	-0.582404	SRT_iGCA
ATP5B	iNOA2_TTGTTGTGTTGCATAC	-0.5566	SRT_iGCA
ATP5A1	iNOA2_TTGTTGTGTTGCATAC	-0.611242	SRT_iGCA
APOA1	iNOA2_TTGTTGTGTTGCATAC	-0.852632	SRT_iGCA
ALDH1A1	iNOA2_TTGTTGTGTTGCATAC	-1.08297	SRT_iGCA
SLC25A4	iNOA3_AAACCCACATCGGCCA	-0.827907	SRT_iGCA
RPL6	iNOA3_AAACCCACATCGGCCA	1.09654	SRT_iGCA
PLA2G16	iNOA3_AAACCCACATCGGCCA	-0.550022	SRT_iGCA
PGLS	iNOA3_AAACCCACATCGGCCA	-0.390329	SRT_iGCA
MUT	iNOA3_AAACCCACATCGGCCA	-0.272283	SRT_iGCA
ISYNA1	iNOA3_AAACCCACATCGGCCA	-0.893509	SRT_iGCA
HMGCS2	iNOA3_AAACCCACATCGGCCA	-0.400943	SRT_iGCA
HBB	iNOA3_AAACCCACATCGGCCA	1.5	SRT_iGCA
GSTM3	iNOA3_AAACCCACATCGGCCA	-1.55374	SRT_iGCA
GSTA2	iNOA3_AAACCCACATCGGCCA	-0.6397	SRT_iGCA
GATM	iNOA3_AAACCCACATCGGCCA	1.5	SRT_iGCA
G6PD	iNOA3_AAACCCACATCGGCCA	-0.721495	SRT_iGCA
FDXR	iNOA3_AAACCCACATCGGCCA	-0.889064	SRT_iGCA
FAM96B	iNOA3_AAACCCACATCGGCCA	-0.497571	SRT_iGCA
CYP51A1	iNOA3_AAACCCACATCGGCCA	-0.488593	SRT_iGCA
CKB	iNOA3_AAACCCACATCGGCCA	-1.00458	SRT_iGCA
CALM1	iNOA3_AAACCCACATCGGCCA	-1.77144	SRT_iGCA
ATP5O	iNOA3_AAACCCACATCGGCCA	-0.415505	SRT_iGCA
ATP5L	iNOA3_AAACCCACATCGGCCA	-0.568314	SRT_iGCA
ATP5J2	iNOA3_AAACCCACATCGGCCA	-0.460767	SRT_iGCA
ATP5J	iNOA3_AAACCCACATCGGCCA	1.31846	SRT_iGCA
ATP5I	iNOA3_AAACCCACATCGGCCA	-0.26936	SRT_iGCA
ATP5H	iNOA3_AAACCCACATCGGCCA	-0.48135	SRT_iGCA
ATP5G3	iNOA3_AAACCCACATCGGCCA	-0.517735	SRT_iGCA
ATP5G2	iNOA3_AAACCCACATCGGCCA	1.5	SRT_iGCA
ATP5G1	iNOA3_AAACCCACATCGGCCA	-0.368083	SRT_iGCA
ATP5F1	iNOA3_AAACCCACATCGGCCA	1.5	SRT_iGCA
ATP5E	iNOA3_AAACCCACATCGGCCA	-0.69664	SRT_iGCA
ATP5D	iNOA3_AAACCCACATCGGCCA	-0.528372	SRT_iGCA
ATP5C1	iNOA3_AAACCCACATCGGCCA	-0.582404	SRT_iGCA
ATP5B	iNOA3_AAACCCACATCGGCCA	-0.5566	SRT_iGCA
ATP5A1	iNOA3_AAACCCACATCGGCCA	-0.611242	SRT_iGCA
APOA1	iNOA3_AAACCCACATCGGCCA	0.611496	SRT_iGCA
ALDH1A1	iNOA3_AAACCCACATCGGCCA	-1.08297	SRT_iGCA
SLC25A4	iNOA3_AAACCCATCAGTCATG	-0.827907	SRT_iGCA
RPL6	iNOA3_AAACCCATCAGTCATG	-0.655516	SRT_iGCA
PLA2G16	iNOA3_AAACCCATCAGTCATG	-0.550022	SRT_iGCA
PGLS	iNOA3_AAACCCATCAGTCATG	-0.390329	SRT_iGCA
MUT	iNOA3_AAACCCATCAGTCATG	-0.272283	SRT_iGCA
ISYNA1	iNOA3_AAACCCATCAGTCATG	-0.893509	SRT_iGCA
HMGCS2	iNOA3_AAACCCATCAGTCATG	-0.400943	SRT_iGCA
HBB	iNOA3_AAACCCATCAGTCATG	-0.461567	SRT_iGCA
GSTM3	iNOA3_AAACCCATCAGTCATG	-1.55374	SRT_iGCA
GSTA2	iNOA3_AAACCCATCAGTCATG	1.5	SRT_iGCA
GATM	iNOA3_AAACCCATCAGTCATG	-0.670871	SRT_iGCA
G6PD	iNOA3_AAACCCATCAGTCATG	-0.721495	SRT_iGCA
FDXR	iNOA3_AAACCCATCAGTCATG	-0.889064	SRT_iGCA
FAM96B	iNOA3_AAACCCATCAGTCATG	-0.497571	SRT_iGCA
CYP51A1	iNOA3_AAACCCATCAGTCATG	-0.488593	SRT_iGCA
CKB	iNOA3_AAACCCATCAGTCATG	-1.00458	SRT_iGCA
CALM1	iNOA3_AAACCCATCAGTCATG	-1.77144	SRT_iGCA
ATP5O	iNOA3_AAACCCATCAGTCATG	-0.415505	SRT_iGCA
ATP5L	iNOA3_AAACCCATCAGTCATG	-0.568314	SRT_iGCA
ATP5J2	iNOA3_AAACCCATCAGTCATG	-0.460767	SRT_iGCA
ATP5J	iNOA3_AAACCCATCAGTCATG	-0.628642	SRT_iGCA
ATP5I	iNOA3_AAACCCATCAGTCATG	-0.26936	SRT_iGCA
ATP5H	iNOA3_AAACCCATCAGTCATG	-0.48135	SRT_iGCA
ATP5G3	iNOA3_AAACCCATCAGTCATG	1.5	SRT_iGCA
ATP5G2	iNOA3_AAACCCATCAGTCATG	-0.609255	SRT_iGCA
ATP5G1	iNOA3_AAACCCATCAGTCATG	-0.368083	SRT_iGCA
ATP5F1	iNOA3_AAACCCATCAGTCATG	-0.4459	SRT_iGCA
ATP5E	iNOA3_AAACCCATCAGTCATG	-0.69664	SRT_iGCA
ATP5D	iNOA3_AAACCCATCAGTCATG	-0.528372	SRT_iGCA
ATP5C1	iNOA3_AAACCCATCAGTCATG	-0.582404	SRT_iGCA
ATP5B	iNOA3_AAACCCATCAGTCATG	-0.5566	SRT_iGCA
ATP5A1	iNOA3_AAACCCATCAGTCATG	-0.611242	SRT_iGCA
APOA1	iNOA3_AAACCCATCAGTCATG	0.807087	SRT_iGCA
ALDH1A1	iNOA3_AAACCCATCAGTCATG	-1.08297	SRT_iGCA
SLC25A4	iNOA3_AAAGTCCAGATAACAC	1.28279	SRT_iGCA
RPL6	iNOA3_AAAGTCCAGATAACAC	1.18313	SRT_iGCA
PLA2G16	iNOA3_AAAGTCCAGATAACAC	-0.550022	SRT_iGCA
PGLS	iNOA3_AAAGTCCAGATAACAC	-0.390329	SRT_iGCA
MUT	iNOA3_AAAGTCCAGATAACAC	-0.272283	SRT_iGCA
ISYNA1	iNOA3_AAAGTCCAGATAACAC	-0.893509	SRT_iGCA
HMGCS2	iNOA3_AAAGTCCAGATAACAC	-0.400943	SRT_iGCA
HBB	iNOA3_AAAGTCCAGATAACAC	1.5	SRT_iGCA
GSTM3	iNOA3_AAAGTCCAGATAACAC	0.134004	SRT_iGCA
GSTA2	iNOA3_AAAGTCCAGATAACAC	1.5	SRT_iGCA
GATM	iNOA3_AAAGTCCAGATAACAC	-0.670871	SRT_iGCA
G6PD	iNOA3_AAAGTCCAGATAACAC	-0.721495	SRT_iGCA
FDXR	iNOA3_AAAGTCCAGATAACAC	-0.889064	SRT_iGCA
FAM96B	iNOA3_AAAGTCCAGATAACAC	-0.497571	SRT_iGCA
CYP51A1	iNOA3_AAAGTCCAGATAACAC	-0.488593	SRT_iGCA
CKB	iNOA3_AAAGTCCAGATAACAC	1.45433	SRT_iGCA
CALM1	iNOA3_AAAGTCCAGATAACAC	0.799727	SRT_iGCA
ATP5O	iNOA3_AAAGTCCAGATAACAC	-0.415505	SRT_iGCA
ATP5L	iNOA3_AAAGTCCAGATAACAC	-0.568314	SRT_iGCA
ATP5J2	iNOA3_AAAGTCCAGATAACAC	-0.460767	SRT_iGCA
ATP5J	iNOA3_AAAGTCCAGATAACAC	1.5	SRT_iGCA
ATP5I	iNOA3_AAAGTCCAGATAACAC	-0.26936	SRT_iGCA
ATP5H	iNOA3_AAAGTCCAGATAACAC	-0.48135	SRT_iGCA
ATP5G3	iNOA3_AAAGTCCAGATAACAC	-0.517735	SRT_iGCA
ATP5G2	iNOA3_AAAGTCCAGATAACAC	-0.609255	SRT_iGCA
ATP5G1	iNOA3_AAAGTCCAGATAACAC	-0.368083	SRT_iGCA
ATP5F1	iNOA3_AAAGTCCAGATAACAC	-0.4459	SRT_iGCA
ATP5E	iNOA3_AAAGTCCAGATAACAC	1.40118	SRT_iGCA
ATP5D	iNOA3_AAAGTCCAGATAACAC	1.5	SRT_iGCA
ATP5C1	iNOA3_AAAGTCCAGATAACAC	-0.582404	SRT_iGCA
ATP5B	iNOA3_AAAGTCCAGATAACAC	-0.5566	SRT_iGCA
ATP5A1	iNOA3_AAAGTCCAGATAACAC	-0.611242	SRT_iGCA
APOA1	iNOA3_AAAGTCCAGATAACAC	1.5	SRT_iGCA
ALDH1A1	iNOA3_AAAGTCCAGATAACAC	1.27767	SRT_iGCA
SLC25A4	iNOA3_AAATCTCTCCGAGAAG	1.14504	SRT_iGCA
RPL6	iNOA3_AAATCTCTCCGAGAAG	1.06313	SRT_iGCA
PLA2G16	iNOA3_AAATCTCTCCGAGAAG	-0.550022	SRT_iGCA
PGLS	iNOA3_AAATCTCTCCGAGAAG	1.5	SRT_iGCA
MUT	iNOA3_AAATCTCTCCGAGAAG	1.5	SRT_iGCA
ISYNA1	iNOA3_AAATCTCTCCGAGAAG	-0.893509	SRT_iGCA
HMGCS2	iNOA3_AAATCTCTCCGAGAAG	-0.400943	SRT_iGCA
HBB	iNOA3_AAATCTCTCCGAGAAG	-0.461567	SRT_iGCA
GSTM3	iNOA3_AAATCTCTCCGAGAAG	0.783807	SRT_iGCA
GSTA2	iNOA3_AAATCTCTCCGAGAAG	1.37064	SRT_iGCA
GATM	iNOA3_AAATCTCTCCGAGAAG	-0.670871	SRT_iGCA
G6PD	iNOA3_AAATCTCTCCGAGAAG	-0.721495	SRT_iGCA
FDXR	iNOA3_AAATCTCTCCGAGAAG	-0.889064	SRT_iGCA
FAM96B	iNOA3_AAATCTCTCCGAGAAG	1.5	SRT_iGCA
CYP51A1	iNOA3_AAATCTCTCCGAGAAG	-0.488593	SRT_iGCA
CKB	iNOA3_AAATCTCTCCGAGAAG	-1.00458	SRT_iGCA
CALM1	iNOA3_AAATCTCTCCGAGAAG	-1.77144	SRT_iGCA
ATP5O	iNOA3_AAATCTCTCCGAGAAG	-0.415505	SRT_iGCA
ATP5L	iNOA3_AAATCTCTCCGAGAAG	1.5	SRT_iGCA
ATP5J2	iNOA3_AAATCTCTCCGAGAAG	-0.460767	SRT_iGCA
ATP5J	iNOA3_AAATCTCTCCGAGAAG	1.5	SRT_iGCA
ATP5I	iNOA3_AAATCTCTCCGAGAAG	-0.26936	SRT_iGCA
ATP5H	iNOA3_AAATCTCTCCGAGAAG	-0.48135	SRT_iGCA
ATP5G3	iNOA3_AAATCTCTCCGAGAAG	1.5	SRT_iGCA
ATP5G2	iNOA3_AAATCTCTCCGAGAAG	1.5	SRT_iGCA
ATP5G1	iNOA3_AAATCTCTCCGAGAAG	-0.368083	SRT_iGCA
ATP5F1	iNOA3_AAATCTCTCCGAGAAG	1.5	SRT_iGCA
ATP5E	iNOA3_AAATCTCTCCGAGAAG	-0.69664	SRT_iGCA
ATP5D	iNOA3_AAATCTCTCCGAGAAG	1.5	SRT_iGCA
ATP5C1	iNOA3_AAATCTCTCCGAGAAG	-0.582404	SRT_iGCA
ATP5B	iNOA3_AAATCTCTCCGAGAAG	-0.5566	SRT_iGCA
ATP5A1	iNOA3_AAATCTCTCCGAGAAG	-0.611242	SRT_iGCA
APOA1	iNOA3_AAATCTCTCCGAGAAG	-0.852632	SRT_iGCA
ALDH1A1	iNOA3_AAATCTCTCCGAGAAG	-1.08297	SRT_iGCA
SLC25A4	iNOA3_AACCATGTCTAGTTCT	1.5	SRT_iGCA
RPL6	iNOA3_AACCATGTCTAGTTCT	-0.655516	SRT_iGCA
PLA2G16	iNOA3_AACCATGTCTAGTTCT	1.5	SRT_iGCA
PGLS	iNOA3_AACCATGTCTAGTTCT	-0.390329	SRT_iGCA
MUT	iNOA3_AACCATGTCTAGTTCT	1.5	SRT_iGCA
ISYNA1	iNOA3_AACCATGTCTAGTTCT	1.25188	SRT_iGCA
HMGCS2	iNOA3_AACCATGTCTAGTTCT	-0.400943	SRT_iGCA
HBB	iNOA3_AACCATGTCTAGTTCT	-0.461567	SRT_iGCA
GSTM3	iNOA3_AACCATGTCTAGTTCT	1.34371	SRT_iGCA
GSTA2	iNOA3_AACCATGTCTAGTTCT	1.5	SRT_iGCA
GATM	iNOA3_AACCATGTCTAGTTCT	-0.670871	SRT_iGCA
G6PD	iNOA3_AACCATGTCTAGTTCT	-0.721495	SRT_iGCA
FDXR	iNOA3_AACCATGTCTAGTTCT	1.5	SRT_iGCA
FAM96B	iNOA3_AACCATGTCTAGTTCT	-0.497571	SRT_iGCA
CYP51A1	iNOA3_AACCATGTCTAGTTCT	-0.488593	SRT_iGCA
CKB	iNOA3_AACCATGTCTAGTTCT	1.5	SRT_iGCA
CALM1	iNOA3_AACCATGTCTAGTTCT	-1.77144	SRT_iGCA
ATP5O	iNOA3_AACCATGTCTAGTTCT	-0.415505	SRT_iGCA
ATP5L	iNOA3_AACCATGTCTAGTTCT	-0.568314	SRT_iGCA
ATP5J2	iNOA3_AACCATGTCTAGTTCT	-0.460767	SRT_iGCA
ATP5J	iNOA3_AACCATGTCTAGTTCT	1.5	SRT_iGCA
ATP5I	iNOA3_AACCATGTCTAGTTCT	-0.26936	SRT_iGCA
ATP5H	iNOA3_AACCATGTCTAGTTCT	-0.48135	SRT_iGCA
ATP5G3	iNOA3_AACCATGTCTAGTTCT	1.5	SRT_iGCA
ATP5G2	iNOA3_AACCATGTCTAGTTCT	-0.609255	SRT_iGCA
ATP5G1	iNOA3_AACCATGTCTAGTTCT	-0.368083	SRT_iGCA
ATP5F1	iNOA3_AACCATGTCTAGTTCT	-0.4459	SRT_iGCA
ATP5E	iNOA3_AACCATGTCTAGTTCT	1.14679	SRT_iGCA
ATP5D	iNOA3_AACCATGTCTAGTTCT	-0.528372	SRT_iGCA
ATP5C1	iNOA3_AACCATGTCTAGTTCT	-0.582404	SRT_iGCA
ATP5B	iNOA3_AACCATGTCTAGTTCT	-0.5566	SRT_iGCA
ATP5A1	iNOA3_AACCATGTCTAGTTCT	1.5	SRT_iGCA
APOA1	iNOA3_AACCATGTCTAGTTCT	0.880768	SRT_iGCA
ALDH1A1	iNOA3_AACCATGTCTAGTTCT	-1.08297	SRT_iGCA
SLC25A4	iNOA3_AACGTCATCTCGCAGG	-0.827907	SRT_iGCA
RPL6	iNOA3_AACGTCATCTCGCAGG	-0.655516	SRT_iGCA
PLA2G16	iNOA3_AACGTCATCTCGCAGG	-0.550022	SRT_iGCA
PGLS	iNOA3_AACGTCATCTCGCAGG	1.5	SRT_iGCA
MUT	iNOA3_AACGTCATCTCGCAGG	-0.272283	SRT_iGCA
ISYNA1	iNOA3_AACGTCATCTCGCAGG	-0.893509	SRT_iGCA
HMGCS2	iNOA3_AACGTCATCTCGCAGG	-0.400943	SRT_iGCA
HBB	iNOA3_AACGTCATCTCGCAGG	-0.461567	SRT_iGCA
GSTM3	iNOA3_AACGTCATCTCGCAGG	-1.55374	SRT_iGCA
GSTA2	iNOA3_AACGTCATCTCGCAGG	-0.6397	SRT_iGCA
GATM	iNOA3_AACGTCATCTCGCAGG	-0.670871	SRT_iGCA
G6PD	iNOA3_AACGTCATCTCGCAGG	-0.721495	SRT_iGCA
FDXR	iNOA3_AACGTCATCTCGCAGG	-0.889064	SRT_iGCA
FAM96B	iNOA3_AACGTCATCTCGCAGG	-0.497571	SRT_iGCA
CYP51A1	iNOA3_AACGTCATCTCGCAGG	-0.488593	SRT_iGCA
CKB	iNOA3_AACGTCATCTCGCAGG	-1.00458	SRT_iGCA
CALM1	iNOA3_AACGTCATCTCGCAGG	0.616905	SRT_iGCA
ATP5O	iNOA3_AACGTCATCTCGCAGG	-0.415505	SRT_iGCA
ATP5L	iNOA3_AACGTCATCTCGCAGG	-0.568314	SRT_iGCA
ATP5J2	iNOA3_AACGTCATCTCGCAGG	-0.460767	SRT_iGCA
ATP5J	iNOA3_AACGTCATCTCGCAGG	-0.628642	SRT_iGCA
ATP5I	iNOA3_AACGTCATCTCGCAGG	-0.26936	SRT_iGCA
ATP5H	iNOA3_AACGTCATCTCGCAGG	-0.48135	SRT_iGCA
ATP5G3	iNOA3_AACGTCATCTCGCAGG	-0.517735	SRT_iGCA
ATP5G2	iNOA3_AACGTCATCTCGCAGG	1.5	SRT_iGCA
ATP5G1	iNOA3_AACGTCATCTCGCAGG	-0.368083	SRT_iGCA
ATP5F1	iNOA3_AACGTCATCTCGCAGG	-0.4459	SRT_iGCA
ATP5E	iNOA3_AACGTCATCTCGCAGG	1.25201	SRT_iGCA
ATP5D	iNOA3_AACGTCATCTCGCAGG	-0.528372	SRT_iGCA
ATP5C1	iNOA3_AACGTCATCTCGCAGG	-0.582404	SRT_iGCA
ATP5B	iNOA3_AACGTCATCTCGCAGG	-0.5566	SRT_iGCA
ATP5A1	iNOA3_AACGTCATCTCGCAGG	-0.611242	SRT_iGCA
APOA1	iNOA3_AACGTCATCTCGCAGG	0.979715	SRT_iGCA
ALDH1A1	iNOA3_AACGTCATCTCGCAGG	1.5	SRT_iGCA
SLC25A4	iNOA3_AAGTACCGTAGAAACT	-0.827907	SRT_iGCA
RPL6	iNOA3_AAGTACCGTAGAAACT	1.5	SRT_iGCA
PLA2G16	iNOA3_AAGTACCGTAGAAACT	0.779859	SRT_iGCA
PGLS	iNOA3_AAGTACCGTAGAAACT	1.5	SRT_iGCA
MUT	iNOA3_AAGTACCGTAGAAACT	1.5	SRT_iGCA
ISYNA1	iNOA3_AAGTACCGTAGAAACT	1.20696	SRT_iGCA
HMGCS2	iNOA3_AAGTACCGTAGAAACT	1.33316	SRT_iGCA
HBB	iNOA3_AAGTACCGTAGAAACT	1.42754	SRT_iGCA
GSTM3	iNOA3_AAGTACCGTAGAAACT	1.14945	SRT_iGCA
GSTA2	iNOA3_AAGTACCGTAGAAACT	1.5	SRT_iGCA
GATM	iNOA3_AAGTACCGTAGAAACT	-0.670871	SRT_iGCA
G6PD	iNOA3_AAGTACCGTAGAAACT	1.5	SRT_iGCA
FDXR	iNOA3_AAGTACCGTAGAAACT	1.26825	SRT_iGCA
FAM96B	iNOA3_AAGTACCGTAGAAACT	1.09241	SRT_iGCA
CYP51A1	iNOA3_AAGTACCGTAGAAACT	-0.488593	SRT_iGCA
CKB	iNOA3_AAGTACCGTAGAAACT	1.25388	SRT_iGCA
CALM1	iNOA3_AAGTACCGTAGAAACT	0.440628	SRT_iGCA
ATP5O	iNOA3_AAGTACCGTAGAAACT	1.5	SRT_iGCA
ATP5L	iNOA3_AAGTACCGTAGAAACT	1.5	SRT_iGCA
ATP5J2	iNOA3_AAGTACCGTAGAAACT	1.5	SRT_iGCA
ATP5J	iNOA3_AAGTACCGTAGAAACT	1.39204	SRT_iGCA
ATP5I	iNOA3_AAGTACCGTAGAAACT	-0.26936	SRT_iGCA
ATP5H	iNOA3_AAGTACCGTAGAAACT	-0.48135	SRT_iGCA
ATP5G3	iNOA3_AAGTACCGTAGAAACT	0.98707	SRT_iGCA
ATP5G2	iNOA3_AAGTACCGTAGAAACT	1.49022	SRT_iGCA
ATP5G1	iNOA3_AAGTACCGTAGAAACT	1.5	SRT_iGCA
ATP5F1	iNOA3_AAGTACCGTAGAAACT	1.5	SRT_iGCA
ATP5E	iNOA3_AAGTACCGTAGAAACT	1.5	SRT_iGCA
ATP5D	iNOA3_AAGTACCGTAGAAACT	1.5	SRT_iGCA
ATP5C1	iNOA3_AAGTACCGTAGAAACT	1.5	SRT_iGCA
ATP5B	iNOA3_AAGTACCGTAGAAACT	1.27934	SRT_iGCA
ATP5A1	iNOA3_AAGTACCGTAGAAACT	1.5	SRT_iGCA
APOA1	iNOA3_AAGTACCGTAGAAACT	0.42599	SRT_iGCA
ALDH1A1	iNOA3_AAGTACCGTAGAAACT	1.5	SRT_iGCA
SLC25A4	iNOA3_AAGTACCGTATGAGGC	1.13766	SRT_iGCA
RPL6	iNOA3_AAGTACCGTATGAGGC	1.05671	SRT_iGCA
PLA2G16	iNOA3_AAGTACCGTATGAGGC	1.5	SRT_iGCA
PGLS	iNOA3_AAGTACCGTATGAGGC	1.5	SRT_iGCA
MUT	iNOA3_AAGTACCGTATGAGGC	1.5	SRT_iGCA
ISYNA1	iNOA3_AAGTACCGTATGAGGC	1.4093	SRT_iGCA
HMGCS2	iNOA3_AAGTACCGTATGAGGC	1.5	SRT_iGCA
HBB	iNOA3_AAGTACCGTATGAGGC	1.07043	SRT_iGCA
GSTM3	iNOA3_AAGTACCGTATGAGGC	1.21637	SRT_iGCA
GSTA2	iNOA3_AAGTACCGTATGAGGC	-0.6397	SRT_iGCA
GATM	iNOA3_AAGTACCGTATGAGGC	1.5	SRT_iGCA
G6PD	iNOA3_AAGTACCGTATGAGGC	0.733562	SRT_iGCA
FDXR	iNOA3_AAGTACCGTATGAGGC	-0.889064	SRT_iGCA
FAM96B	iNOA3_AAGTACCGTATGAGGC	1.32801	SRT_iGCA
CYP51A1	iNOA3_AAGTACCGTATGAGGC	-0.488593	SRT_iGCA
CKB	iNOA3_AAGTACCGTATGAGGC	0.568528	SRT_iGCA
CALM1	iNOA3_AAGTACCGTATGAGGC	1.12616	SRT_iGCA
ATP5O	iNOA3_AAGTACCGTATGAGGC	-0.415505	SRT_iGCA
ATP5L	iNOA3_AAGTACCGTATGAGGC	1.5	SRT_iGCA
ATP5J2	iNOA3_AAGTACCGTATGAGGC	1.36296	SRT_iGCA
ATP5J	iNOA3_AAGTACCGTATGAGGC	0.750325	SRT_iGCA
ATP5I	iNOA3_AAGTACCGTATGAGGC	-0.26936	SRT_iGCA
ATP5H	iNOA3_AAGTACCGTATGAGGC	1.4364	SRT_iGCA
ATP5G3	iNOA3_AAGTACCGTATGAGGC	-0.517735	SRT_iGCA
ATP5G2	iNOA3_AAGTACCGTATGAGGC	1.36779	SRT_iGCA
ATP5G1	iNOA3_AAGTACCGTATGAGGC	1.5	SRT_iGCA
ATP5F1	iNOA3_AAGTACCGTATGAGGC	1.5	SRT_iGCA
ATP5E	iNOA3_AAGTACCGTATGAGGC	1.5	SRT_iGCA
ATP5D	iNOA3_AAGTACCGTATGAGGC	1.5	SRT_iGCA
ATP5C1	iNOA3_AAGTACCGTATGAGGC	1.5	SRT_iGCA
ATP5B	iNOA3_AAGTACCGTATGAGGC	1.49791	SRT_iGCA
ATP5A1	iNOA3_AAGTACCGTATGAGGC	1.5	SRT_iGCA
APOA1	iNOA3_AAGTACCGTATGAGGC	1.15123	SRT_iGCA
ALDH1A1	iNOA3_AAGTACCGTATGAGGC	0.15792	SRT_iGCA
SLC25A4	iNOA3_AATCGACAGAAACTGT	-0.827907	SRT_iGCA
RPL6	iNOA3_AATCGACAGAAACTGT	1.07776	SRT_iGCA
PLA2G16	iNOA3_AATCGACAGAAACTGT	1.5	SRT_iGCA
PGLS	iNOA3_AATCGACAGAAACTGT	1.5	SRT_iGCA
MUT	iNOA3_AATCGACAGAAACTGT	-0.272283	SRT_iGCA
ISYNA1	iNOA3_AATCGACAGAAACTGT	-0.893509	SRT_iGCA
HMGCS2	iNOA3_AATCGACAGAAACTGT	1.5	SRT_iGCA
HBB	iNOA3_AATCGACAGAAACTGT	1.5	SRT_iGCA
GSTM3	iNOA3_AATCGACAGAAACTGT	1.30154	SRT_iGCA
GSTA2	iNOA3_AATCGACAGAAACTGT	1.5	SRT_iGCA
GATM	iNOA3_AATCGACAGAAACTGT	-0.670871	SRT_iGCA
G6PD	iNOA3_AATCGACAGAAACTGT	1.31104	SRT_iGCA
FDXR	iNOA3_AATCGACAGAAACTGT	1.16743	SRT_iGCA
FAM96B	iNOA3_AATCGACAGAAACTGT	-0.497571	SRT_iGCA
CYP51A1	iNOA3_AATCGACAGAAACTGT	1.5	SRT_iGCA
CKB	iNOA3_AATCGACAGAAACTGT	1.5	SRT_iGCA
CALM1	iNOA3_AATCGACAGAAACTGT	1.45847	SRT_iGCA
ATP5O	iNOA3_AATCGACAGAAACTGT	-0.415505	SRT_iGCA
ATP5L	iNOA3_AATCGACAGAAACTGT	1.5	SRT_iGCA
ATP5J2	iNOA3_AATCGACAGAAACTGT	-0.460767	SRT_iGCA
ATP5J	iNOA3_AATCGACAGAAACTGT	1.5	SRT_iGCA
ATP5I	iNOA3_AATCGACAGAAACTGT	-0.26936	SRT_iGCA
ATP5H	iNOA3_AATCGACAGAAACTGT	1.5	SRT_iGCA
ATP5G3	iNOA3_AATCGACAGAAACTGT	1.5	SRT_iGCA
ATP5G2	iNOA3_AATCGACAGAAACTGT	1.5	SRT_iGCA
ATP5G1	iNOA3_AATCGACAGAAACTGT	-0.368083	SRT_iGCA
ATP5F1	iNOA3_AATCGACAGAAACTGT	-0.4459	SRT_iGCA
ATP5E	iNOA3_AATCGACAGAAACTGT	1.30196	SRT_iGCA
ATP5D	iNOA3_AATCGACAGAAACTGT	1.5	SRT_iGCA
ATP5C1	iNOA3_AATCGACAGAAACTGT	1.5	SRT_iGCA
ATP5B	iNOA3_AATCGACAGAAACTGT	1.5	SRT_iGCA
ATP5A1	iNOA3_AATCGACAGAAACTGT	1.33975	SRT_iGCA
APOA1	iNOA3_AATCGACAGAAACTGT	-0.852632	SRT_iGCA
ALDH1A1	iNOA3_AATCGACAGAAACTGT	1.47962	SRT_iGCA
SLC25A4	iNOA3_AATGAAGGTCCACAGC	-0.827907	SRT_iGCA
RPL6	iNOA3_AATGAAGGTCCACAGC	1.5	SRT_iGCA
PLA2G16	iNOA3_AATGAAGGTCCACAGC	1.5	SRT_iGCA
PGLS	iNOA3_AATGAAGGTCCACAGC	-0.390329	SRT_iGCA
MUT	iNOA3_AATGAAGGTCCACAGC	-0.272283	SRT_iGCA
ISYNA1	iNOA3_AATGAAGGTCCACAGC	-0.893509	SRT_iGCA
HMGCS2	iNOA3_AATGAAGGTCCACAGC	-0.400943	SRT_iGCA
HBB	iNOA3_AATGAAGGTCCACAGC	-0.461567	SRT_iGCA
GSTM3	iNOA3_AATGAAGGTCCACAGC	1.10853	SRT_iGCA
GSTA2	iNOA3_AATGAAGGTCCACAGC	-0.6397	SRT_iGCA
GATM	iNOA3_AATGAAGGTCCACAGC	1.47297	SRT_iGCA
G6PD	iNOA3_AATGAAGGTCCACAGC	1.24239	SRT_iGCA
FDXR	iNOA3_AATGAAGGTCCACAGC	-0.889064	SRT_iGCA
FAM96B	iNOA3_AATGAAGGTCCACAGC	1.5	SRT_iGCA
CYP51A1	iNOA3_AATGAAGGTCCACAGC	-0.488593	SRT_iGCA
CKB	iNOA3_AATGAAGGTCCACAGC	1.00424	SRT_iGCA
CALM1	iNOA3_AATGAAGGTCCACAGC	0.950168	SRT_iGCA
ATP5O	iNOA3_AATGAAGGTCCACAGC	-0.415505	SRT_iGCA
ATP5L	iNOA3_AATGAAGGTCCACAGC	1.5	SRT_iGCA
ATP5J2	iNOA3_AATGAAGGTCCACAGC	-0.460767	SRT_iGCA
ATP5J	iNOA3_AATGAAGGTCCACAGC	1.23254	SRT_iGCA
ATP5I	iNOA3_AATGAAGGTCCACAGC	-0.26936	SRT_iGCA
ATP5H	iNOA3_AATGAAGGTCCACAGC	-0.48135	SRT_iGCA
ATP5G3	iNOA3_AATGAAGGTCCACAGC	-0.517735	SRT_iGCA
ATP5G2	iNOA3_AATGAAGGTCCACAGC	-0.609255	SRT_iGCA
ATP5G1	iNOA3_AATGAAGGTCCACAGC	-0.368083	SRT_iGCA
ATP5F1	iNOA3_AATGAAGGTCCACAGC	1.5	SRT_iGCA
ATP5E	iNOA3_AATGAAGGTCCACAGC	1.5	SRT_iGCA
ATP5D	iNOA3_AATGAAGGTCCACAGC	1.5	SRT_iGCA
ATP5C1	iNOA3_AATGAAGGTCCACAGC	1.39963	SRT_iGCA
ATP5B	iNOA3_AATGAAGGTCCACAGC	-0.5566	SRT_iGCA
ATP5A1	iNOA3_AATGAAGGTCCACAGC	1.27385	SRT_iGCA
APOA1	iNOA3_AATGAAGGTCCACAGC	1.23539	SRT_iGCA
ALDH1A1	iNOA3_AATGAAGGTCCACAGC	1.41579	SRT_iGCA
SLC25A4	iNOA3_AATGAAGTCACCTTAT	1.40469	SRT_iGCA
RPL6	iNOA3_AATGAAGTCACCTTAT	1.5	SRT_iGCA
PLA2G16	iNOA3_AATGAAGTCACCTTAT	1.5	SRT_iGCA
PGLS	iNOA3_AATGAAGTCACCTTAT	-0.390329	SRT_iGCA
MUT	iNOA3_AATGAAGTCACCTTAT	-0.272283	SRT_iGCA
ISYNA1	iNOA3_AATGAAGTCACCTTAT	1.11801	SRT_iGCA
HMGCS2	iNOA3_AATGAAGTCACCTTAT	-0.400943	SRT_iGCA
HBB	iNOA3_AATGAAGTCACCTTAT	-0.461567	SRT_iGCA
GSTM3	iNOA3_AATGAAGTCACCTTAT	1.0073	SRT_iGCA
GSTA2	iNOA3_AATGAAGTCACCTTAT	-0.6397	SRT_iGCA
GATM	iNOA3_AATGAAGTCACCTTAT	1.5	SRT_iGCA
G6PD	iNOA3_AATGAAGTCACCTTAT	-0.721495	SRT_iGCA
FDXR	iNOA3_AATGAAGTCACCTTAT	-0.889064	SRT_iGCA
FAM96B	iNOA3_AATGAAGTCACCTTAT	-0.497571	SRT_iGCA
CYP51A1	iNOA3_AATGAAGTCACCTTAT	-0.488593	SRT_iGCA
CKB	iNOA3_AATGAAGTCACCTTAT	-1.00458	SRT_iGCA
CALM1	iNOA3_AATGAAGTCACCTTAT	0.346945	SRT_iGCA
ATP5O	iNOA3_AATGAAGTCACCTTAT	1.5	SRT_iGCA
ATP5L	iNOA3_AATGAAGTCACCTTAT	1.5	SRT_iGCA
ATP5J2	iNOA3_AATGAAGTCACCTTAT	1.5	SRT_iGCA
ATP5J	iNOA3_AATGAAGTCACCTTAT	1.5	SRT_iGCA
ATP5I	iNOA3_AATGAAGTCACCTTAT	-0.26936	SRT_iGCA
ATP5H	iNOA3_AATGAAGTCACCTTAT	-0.48135	SRT_iGCA
ATP5G3	iNOA3_AATGAAGTCACCTTAT	-0.517735	SRT_iGCA
ATP5G2	iNOA3_AATGAAGTCACCTTAT	-0.609255	SRT_iGCA
ATP5G1	iNOA3_AATGAAGTCACCTTAT	-0.368083	SRT_iGCA
ATP5F1	iNOA3_AATGAAGTCACCTTAT	1.5	SRT_iGCA
ATP5E	iNOA3_AATGAAGTCACCTTAT	1.5	SRT_iGCA
ATP5D	iNOA3_AATGAAGTCACCTTAT	1.5	SRT_iGCA
ATP5C1	iNOA3_AATGAAGTCACCTTAT	1.5	SRT_iGCA
ATP5B	iNOA3_AATGAAGTCACCTTAT	1.5	SRT_iGCA
ATP5A1	iNOA3_AATGAAGTCACCTTAT	-0.611242	SRT_iGCA
APOA1	iNOA3_AATGAAGTCACCTTAT	1.5	SRT_iGCA
ALDH1A1	iNOA3_AATGAAGTCACCTTAT	0.861962	SRT_iGCA
SLC25A4	iNOA3_ACAAGACTCACAGAGG	1.08774	SRT_iGCA
RPL6	iNOA3_ACAAGACTCACAGAGG	1.5	SRT_iGCA
PLA2G16	iNOA3_ACAAGACTCACAGAGG	0.9294	SRT_iGCA
PGLS	iNOA3_ACAAGACTCACAGAGG	-0.390329	SRT_iGCA
MUT	iNOA3_ACAAGACTCACAGAGG	-0.272283	SRT_iGCA
ISYNA1	iNOA3_ACAAGACTCACAGAGG	-0.893509	SRT_iGCA
HMGCS2	iNOA3_ACAAGACTCACAGAGG	-0.400943	SRT_iGCA
HBB	iNOA3_ACAAGACTCACAGAGG	-0.461567	SRT_iGCA
GSTM3	iNOA3_ACAAGACTCACAGAGG	0.447394	SRT_iGCA
GSTA2	iNOA3_ACAAGACTCACAGAGG	-0.6397	SRT_iGCA
GATM	iNOA3_ACAAGACTCACAGAGG	-0.670871	SRT_iGCA
G6PD	iNOA3_ACAAGACTCACAGAGG	-0.721495	SRT_iGCA
FDXR	iNOA3_ACAAGACTCACAGAGG	-0.889064	SRT_iGCA
FAM96B	iNOA3_ACAAGACTCACAGAGG	1.2712	SRT_iGCA
CYP51A1	iNOA3_ACAAGACTCACAGAGG	1.5	SRT_iGCA
CKB	iNOA3_ACAAGACTCACAGAGG	-1.00458	SRT_iGCA
CALM1	iNOA3_ACAAGACTCACAGAGG	-0.461943	SRT_iGCA
ATP5O	iNOA3_ACAAGACTCACAGAGG	1.5	SRT_iGCA
ATP5L	iNOA3_ACAAGACTCACAGAGG	-0.568314	SRT_iGCA
ATP5J2	iNOA3_ACAAGACTCACAGAGG	-0.460767	SRT_iGCA
ATP5J	iNOA3_ACAAGACTCACAGAGG	1.22588	SRT_iGCA
ATP5I	iNOA3_ACAAGACTCACAGAGG	-0.26936	SRT_iGCA
ATP5H	iNOA3_ACAAGACTCACAGAGG	1.37673	SRT_iGCA
ATP5G3	iNOA3_ACAAGACTCACAGAGG	1.5	SRT_iGCA
ATP5G2	iNOA3_ACAAGACTCACAGAGG	1.31758	SRT_iGCA
ATP5G1	iNOA3_ACAAGACTCACAGAGG	-0.368083	SRT_iGCA
ATP5F1	iNOA3_ACAAGACTCACAGAGG	1.5	SRT_iGCA
ATP5E	iNOA3_ACAAGACTCACAGAGG	0.786384	SRT_iGCA
ATP5D	iNOA3_ACAAGACTCACAGAGG	1.15808	SRT_iGCA
ATP5C1	iNOA3_ACAAGACTCACAGAGG	1.5	SRT_iGCA
ATP5B	iNOA3_ACAAGACTCACAGAGG	1.44574	SRT_iGCA
ATP5A1	iNOA3_ACAAGACTCACAGAGG	0.74198	SRT_iGCA
APOA1	iNOA3_ACAAGACTCACAGAGG	-0.852632	SRT_iGCA
ALDH1A1	iNOA3_ACAAGACTCACAGAGG	0.585853	SRT_iGCA
SLC25A4	iNOA3_ACAGGGAAGTTGCGCC	-0.827907	SRT_iGCA
RPL6	iNOA3_ACAGGGAAGTTGCGCC	1.40484	SRT_iGCA
PLA2G16	iNOA3_ACAGGGAAGTTGCGCC	1.5	SRT_iGCA
PGLS	iNOA3_ACAGGGAAGTTGCGCC	-0.390329	SRT_iGCA
MUT	iNOA3_ACAGGGAAGTTGCGCC	-0.272283	SRT_iGCA
ISYNA1	iNOA3_ACAGGGAAGTTGCGCC	-0.893509	SRT_iGCA
HMGCS2	iNOA3_ACAGGGAAGTTGCGCC	-0.400943	SRT_iGCA
HBB	iNOA3_ACAGGGAAGTTGCGCC	1.5	SRT_iGCA
GSTM3	iNOA3_ACAGGGAAGTTGCGCC	0.826391	SRT_iGCA
GSTA2	iNOA3_ACAGGGAAGTTGCGCC	-0.6397	SRT_iGCA
GATM	iNOA3_ACAGGGAAGTTGCGCC	-0.670871	SRT_iGCA
G6PD	iNOA3_ACAGGGAAGTTGCGCC	1.5	SRT_iGCA
FDXR	iNOA3_ACAGGGAAGTTGCGCC	1.5	SRT_iGCA
FAM96B	iNOA3_ACAGGGAAGTTGCGCC	1.5	SRT_iGCA
CYP51A1	iNOA3_ACAGGGAAGTTGCGCC	-0.488593	SRT_iGCA
CKB	iNOA3_ACAGGGAAGTTGCGCC	0.888372	SRT_iGCA
CALM1	iNOA3_ACAGGGAAGTTGCGCC	0.472772	SRT_iGCA
ATP5O	iNOA3_ACAGGGAAGTTGCGCC	1.5	SRT_iGCA
ATP5L	iNOA3_ACAGGGAAGTTGCGCC	1.5	SRT_iGCA
ATP5J2	iNOA3_ACAGGGAAGTTGCGCC	1.5	SRT_iGCA
ATP5J	iNOA3_ACAGGGAAGTTGCGCC	-0.628642	SRT_iGCA
ATP5I	iNOA3_ACAGGGAAGTTGCGCC	-0.26936	SRT_iGCA
ATP5H	iNOA3_ACAGGGAAGTTGCGCC	-0.48135	SRT_iGCA
ATP5G3	iNOA3_ACAGGGAAGTTGCGCC	-0.517735	SRT_iGCA
ATP5G2	iNOA3_ACAGGGAAGTTGCGCC	-0.609255	SRT_iGCA
ATP5G1	iNOA3_ACAGGGAAGTTGCGCC	1.5	SRT_iGCA
ATP5F1	iNOA3_ACAGGGAAGTTGCGCC	-0.4459	SRT_iGCA
ATP5E	iNOA3_ACAGGGAAGTTGCGCC	1.13441	SRT_iGCA
ATP5D	iNOA3_ACAGGGAAGTTGCGCC	-0.528372	SRT_iGCA
ATP5C1	iNOA3_ACAGGGAAGTTGCGCC	-0.582404	SRT_iGCA
ATP5B	iNOA3_ACAGGGAAGTTGCGCC	1.5	SRT_iGCA
ATP5A1	iNOA3_ACAGGGAAGTTGCGCC	1.5	SRT_iGCA
APOA1	iNOA3_ACAGGGAAGTTGCGCC	-0.852632	SRT_iGCA
ALDH1A1	iNOA3_ACAGGGAAGTTGCGCC	1.5	SRT_iGCA
SLC25A4	iNOA3_ACCAACATCGGCTGGT	1.30413	SRT_iGCA
RPL6	iNOA3_ACCAACATCGGCTGGT	1.20172	SRT_iGCA
PLA2G16	iNOA3_ACCAACATCGGCTGGT	1.13731	SRT_iGCA
PGLS	iNOA3_ACCAACATCGGCTGGT	1.5	SRT_iGCA
MUT	iNOA3_ACCAACATCGGCTGGT	-0.272283	SRT_iGCA
ISYNA1	iNOA3_ACCAACATCGGCTGGT	1.34038	SRT_iGCA
HMGCS2	iNOA3_ACCAACATCGGCTGGT	1.5	SRT_iGCA
HBB	iNOA3_ACCAACATCGGCTGGT	1.5	SRT_iGCA
GSTM3	iNOA3_ACCAACATCGGCTGGT	0.921296	SRT_iGCA
GSTA2	iNOA3_ACCAACATCGGCTGGT	-0.6397	SRT_iGCA
GATM	iNOA3_ACCAACATCGGCTGGT	1.5	SRT_iGCA
G6PD	iNOA3_ACCAACATCGGCTGGT	0.88641	SRT_iGCA
FDXR	iNOA3_ACCAACATCGGCTGGT	1.5	SRT_iGCA
FAM96B	iNOA3_ACCAACATCGGCTGGT	1.5	SRT_iGCA
CYP51A1	iNOA3_ACCAACATCGGCTGGT	-0.488593	SRT_iGCA
CKB	iNOA3_ACCAACATCGGCTGGT	0.701756	SRT_iGCA
CALM1	iNOA3_ACCAACATCGGCTGGT	1.29792	SRT_iGCA
ATP5O	iNOA3_ACCAACATCGGCTGGT	1.5	SRT_iGCA
ATP5L	iNOA3_ACCAACATCGGCTGGT	1.5	SRT_iGCA
ATP5J2	iNOA3_ACCAACATCGGCTGGT	1.5	SRT_iGCA
ATP5J	iNOA3_ACCAACATCGGCTGGT	0.89518	SRT_iGCA
ATP5I	iNOA3_ACCAACATCGGCTGGT	-0.26936	SRT_iGCA
ATP5H	iNOA3_ACCAACATCGGCTGGT	1.5	SRT_iGCA
ATP5G3	iNOA3_ACCAACATCGGCTGGT	1.5	SRT_iGCA
ATP5G2	iNOA3_ACCAACATCGGCTGGT	0.973987	SRT_iGCA
ATP5G1	iNOA3_ACCAACATCGGCTGGT	-0.368083	SRT_iGCA
ATP5F1	iNOA3_ACCAACATCGGCTGGT	-0.4459	SRT_iGCA
ATP5E	iNOA3_ACCAACATCGGCTGGT	0.953901	SRT_iGCA
ATP5D	iNOA3_ACCAACATCGGCTGGT	1.39509	SRT_iGCA
ATP5C1	iNOA3_ACCAACATCGGCTGGT	1.5	SRT_iGCA
ATP5B	iNOA3_ACCAACATCGGCTGGT	1.5	SRT_iGCA
ATP5A1	iNOA3_ACCAACATCGGCTGGT	0.932157	SRT_iGCA
APOA1	iNOA3_ACCAACATCGGCTGGT	1.13636	SRT_iGCA
ALDH1A1	iNOA3_ACCAACATCGGCTGGT	1.5	SRT_iGCA
SLC25A4	iNOA3_ACCATTTGTCGGCTAC	-0.827907	SRT_iGCA
RPL6	iNOA3_ACCATTTGTCGGCTAC	1.5	SRT_iGCA
PLA2G16	iNOA3_ACCATTTGTCGGCTAC	1.5	SRT_iGCA
PGLS	iNOA3_ACCATTTGTCGGCTAC	1.5	SRT_iGCA
MUT	iNOA3_ACCATTTGTCGGCTAC	-0.272283	SRT_iGCA
ISYNA1	iNOA3_ACCATTTGTCGGCTAC	1.18016	SRT_iGCA
HMGCS2	iNOA3_ACCATTTGTCGGCTAC	1.5	SRT_iGCA
HBB	iNOA3_ACCATTTGTCGGCTAC	-0.461567	SRT_iGCA
GSTM3	iNOA3_ACCATTTGTCGGCTAC	1.27586	SRT_iGCA
GSTA2	iNOA3_ACCATTTGTCGGCTAC	-0.6397	SRT_iGCA
GATM	iNOA3_ACCATTTGTCGGCTAC	1.5	SRT_iGCA
G6PD	iNOA3_ACCATTTGTCGGCTAC	1.5	SRT_iGCA
FDXR	iNOA3_ACCATTTGTCGGCTAC	1.48973	SRT_iGCA
FAM96B	iNOA3_ACCATTTGTCGGCTAC	1.5	SRT_iGCA
CYP51A1	iNOA3_ACCATTTGTCGGCTAC	1.5	SRT_iGCA
CKB	iNOA3_ACCATTTGTCGGCTAC	1.5	SRT_iGCA
CALM1	iNOA3_ACCATTTGTCGGCTAC	0.412394	SRT_iGCA
ATP5O	iNOA3_ACCATTTGTCGGCTAC	-0.415505	SRT_iGCA
ATP5L	iNOA3_ACCATTTGTCGGCTAC	1.5	SRT_iGCA
ATP5J2	iNOA3_ACCATTTGTCGGCTAC	-0.460767	SRT_iGCA
ATP5J	iNOA3_ACCATTTGTCGGCTAC	-0.628642	SRT_iGCA
ATP5I	iNOA3_ACCATTTGTCGGCTAC	-0.26936	SRT_iGCA
ATP5H	iNOA3_ACCATTTGTCGGCTAC	-0.48135	SRT_iGCA
ATP5G3	iNOA3_ACCATTTGTCGGCTAC	-0.517735	SRT_iGCA
ATP5G2	iNOA3_ACCATTTGTCGGCTAC	1.5	SRT_iGCA
ATP5G1	iNOA3_ACCATTTGTCGGCTAC	1.5	SRT_iGCA
ATP5F1	iNOA3_ACCATTTGTCGGCTAC	-0.4459	SRT_iGCA
ATP5E	iNOA3_ACCATTTGTCGGCTAC	-0.69664	SRT_iGCA
ATP5D	iNOA3_ACCATTTGTCGGCTAC	-0.528372	SRT_iGCA
ATP5C1	iNOA3_ACCATTTGTCGGCTAC	1.5	SRT_iGCA
ATP5B	iNOA3_ACCATTTGTCGGCTAC	-0.5566	SRT_iGCA
ATP5A1	iNOA3_ACCATTTGTCGGCTAC	-0.611242	SRT_iGCA
APOA1	iNOA3_ACCATTTGTCGGCTAC	0.822813	SRT_iGCA
ALDH1A1	iNOA3_ACCATTTGTCGGCTAC	1.45227	SRT_iGCA
SLC25A4	iNOA3_ACGCACGAGATCGACG	0.857771	SRT_iGCA
RPL6	iNOA3_ACGCACGAGATCGACG	1.5	SRT_iGCA
PLA2G16	iNOA3_ACGCACGAGATCGACG	1.5	SRT_iGCA
PGLS	iNOA3_ACGCACGAGATCGACG	-0.390329	SRT_iGCA
MUT	iNOA3_ACGCACGAGATCGACG	-0.272283	SRT_iGCA
ISYNA1	iNOA3_ACGCACGAGATCGACG	0.919739	SRT_iGCA
HMGCS2	iNOA3_ACGCACGAGATCGACG	1.24783	SRT_iGCA
HBB	iNOA3_ACGCACGAGATCGACG	1.35141	SRT_iGCA
GSTM3	iNOA3_ACGCACGAGATCGACG	0.818203	SRT_iGCA
GSTA2	iNOA3_ACGCACGAGATCGACG	-0.6397	SRT_iGCA
GATM	iNOA3_ACGCACGAGATCGACG	0.644462	SRT_iGCA
G6PD	iNOA3_ACGCACGAGATCGACG	1.33432	SRT_iGCA
FDXR	iNOA3_ACGCACGAGATCGACG	0.330066	SRT_iGCA
FAM96B	iNOA3_ACGCACGAGATCGACG	1.5	SRT_iGCA
CYP51A1	iNOA3_ACGCACGAGATCGACG	1.0643	SRT_iGCA
CKB	iNOA3_ACGCACGAGATCGACG	0.953447	SRT_iGCA
CALM1	iNOA3_ACGCACGAGATCGACG	1.04317	SRT_iGCA
ATP5O	iNOA3_ACGCACGAGATCGACG	-0.415505	SRT_iGCA
ATP5L	iNOA3_ACGCACGAGATCGACG	0.737928	SRT_iGCA
ATP5J2	iNOA3_ACGCACGAGATCGACG	1.5	SRT_iGCA
ATP5J	iNOA3_ACGCACGAGATCGACG	1.5	SRT_iGCA
ATP5I	iNOA3_ACGCACGAGATCGACG	1.5	SRT_iGCA
ATP5H	iNOA3_ACGCACGAGATCGACG	1.5	SRT_iGCA
ATP5G3	iNOA3_ACGCACGAGATCGACG	1.5	SRT_iGCA
ATP5G2	iNOA3_ACGCACGAGATCGACG	1.5	SRT_iGCA
ATP5G1	iNOA3_ACGCACGAGATCGACG	-0.368083	SRT_iGCA
ATP5F1	iNOA3_ACGCACGAGATCGACG	-0.4459	SRT_iGCA
ATP5E	iNOA3_ACGCACGAGATCGACG	1.04865	SRT_iGCA
ATP5D	iNOA3_ACGCACGAGATCGACG	1.5	SRT_iGCA
ATP5C1	iNOA3_ACGCACGAGATCGACG	1.5	SRT_iGCA
ATP5B	iNOA3_ACGCACGAGATCGACG	1.20536	SRT_iGCA
ATP5A1	iNOA3_ACGCACGAGATCGACG	1.3621	SRT_iGCA
APOA1	iNOA3_ACGCACGAGATCGACG	1.30675	SRT_iGCA
ALDH1A1	iNOA3_ACGCACGAGATCGACG	0.880973	SRT_iGCA
SLC25A4	iNOA3_ACTATTCTCCGAGATT	-0.827907	SRT_iGCA
RPL6	iNOA3_ACTATTCTCCGAGATT	-0.655516	SRT_iGCA
PLA2G16	iNOA3_ACTATTCTCCGAGATT	1.5	SRT_iGCA
PGLS	iNOA3_ACTATTCTCCGAGATT	-0.390329	SRT_iGCA
MUT	iNOA3_ACTATTCTCCGAGATT	-0.272283	SRT_iGCA
ISYNA1	iNOA3_ACTATTCTCCGAGATT	-0.893509	SRT_iGCA
HMGCS2	iNOA3_ACTATTCTCCGAGATT	1.5	SRT_iGCA
HBB	iNOA3_ACTATTCTCCGAGATT	-0.461567	SRT_iGCA
GSTM3	iNOA3_ACTATTCTCCGAGATT	1.02479	SRT_iGCA
GSTA2	iNOA3_ACTATTCTCCGAGATT	-0.6397	SRT_iGCA
GATM	iNOA3_ACTATTCTCCGAGATT	-0.670871	SRT_iGCA
G6PD	iNOA3_ACTATTCTCCGAGATT	1.33305	SRT_iGCA
FDXR	iNOA3_ACTATTCTCCGAGATT	1.5	SRT_iGCA
FAM96B	iNOA3_ACTATTCTCCGAGATT	-0.497571	SRT_iGCA
CYP51A1	iNOA3_ACTATTCTCCGAGATT	-0.488593	SRT_iGCA
CKB	iNOA3_ACTATTCTCCGAGATT	1.5	SRT_iGCA
CALM1	iNOA3_ACTATTCTCCGAGATT	1.28831	SRT_iGCA
ATP5O	iNOA3_ACTATTCTCCGAGATT	1.5	SRT_iGCA
ATP5L	iNOA3_ACTATTCTCCGAGATT	1.5	SRT_iGCA
ATP5J2	iNOA3_ACTATTCTCCGAGATT	-0.460767	SRT_iGCA
ATP5J	iNOA3_ACTATTCTCCGAGATT	1.5	SRT_iGCA
ATP5I	iNOA3_ACTATTCTCCGAGATT	-0.26936	SRT_iGCA
ATP5H	iNOA3_ACTATTCTCCGAGATT	-0.48135	SRT_iGCA
ATP5G3	iNOA3_ACTATTCTCCGAGATT	1.5	SRT_iGCA
ATP5G2	iNOA3_ACTATTCTCCGAGATT	-0.609255	SRT_iGCA
ATP5G1	iNOA3_ACTATTCTCCGAGATT	-0.368083	SRT_iGCA
ATP5F1	iNOA3_ACTATTCTCCGAGATT	-0.4459	SRT_iGCA
ATP5E	iNOA3_ACTATTCTCCGAGATT	1.5	SRT_iGCA
ATP5D	iNOA3_ACTATTCTCCGAGATT	1.5	SRT_iGCA
ATP5C1	iNOA3_ACTATTCTCCGAGATT	-0.582404	SRT_iGCA
ATP5B	iNOA3_ACTATTCTCCGAGATT	1.5	SRT_iGCA
ATP5A1	iNOA3_ACTATTCTCCGAGATT	-0.611242	SRT_iGCA
APOA1	iNOA3_ACTATTCTCCGAGATT	1.5	SRT_iGCA
ALDH1A1	iNOA3_ACTATTCTCCGAGATT	-1.08297	SRT_iGCA
SLC25A4	iNOA3_ACTCCGACAAGCGAAC	-0.827907	SRT_iGCA
RPL6	iNOA3_ACTCCGACAAGCGAAC	1.4731	SRT_iGCA
PLA2G16	iNOA3_ACTCCGACAAGCGAAC	-0.550022	SRT_iGCA
PGLS	iNOA3_ACTCCGACAAGCGAAC	1.5	SRT_iGCA
MUT	iNOA3_ACTCCGACAAGCGAAC	1.5	SRT_iGCA
ISYNA1	iNOA3_ACTCCGACAAGCGAAC	-0.893509	SRT_iGCA
HMGCS2	iNOA3_ACTCCGACAAGCGAAC	-0.400943	SRT_iGCA
HBB	iNOA3_ACTCCGACAAGCGAAC	-0.461567	SRT_iGCA
GSTM3	iNOA3_ACTCCGACAAGCGAAC	0.68543	SRT_iGCA
GSTA2	iNOA3_ACTCCGACAAGCGAAC	-0.6397	SRT_iGCA
GATM	iNOA3_ACTCCGACAAGCGAAC	-0.670871	SRT_iGCA
G6PD	iNOA3_ACTCCGACAAGCGAAC	1.17905	SRT_iGCA
FDXR	iNOA3_ACTCCGACAAGCGAAC	1.5	SRT_iGCA
FAM96B	iNOA3_ACTCCGACAAGCGAAC	-0.497571	SRT_iGCA
CYP51A1	iNOA3_ACTCCGACAAGCGAAC	1.5	SRT_iGCA
CKB	iNOA3_ACTCCGACAAGCGAAC	-1.00458	SRT_iGCA
CALM1	iNOA3_ACTCCGACAAGCGAAC	-0.00608376	SRT_iGCA
ATP5O	iNOA3_ACTCCGACAAGCGAAC	-0.415505	SRT_iGCA
ATP5L	iNOA3_ACTCCGACAAGCGAAC	-0.568314	SRT_iGCA
ATP5J2	iNOA3_ACTCCGACAAGCGAAC	-0.460767	SRT_iGCA
ATP5J	iNOA3_ACTCCGACAAGCGAAC	1.5	SRT_iGCA
ATP5I	iNOA3_ACTCCGACAAGCGAAC	-0.26936	SRT_iGCA
ATP5H	iNOA3_ACTCCGACAAGCGAAC	-0.48135	SRT_iGCA
ATP5G3	iNOA3_ACTCCGACAAGCGAAC	1.5	SRT_iGCA
ATP5G2	iNOA3_ACTCCGACAAGCGAAC	-0.609255	SRT_iGCA
ATP5G1	iNOA3_ACTCCGACAAGCGAAC	-0.368083	SRT_iGCA
ATP5F1	iNOA3_ACTCCGACAAGCGAAC	1.5	SRT_iGCA
ATP5E	iNOA3_ACTCCGACAAGCGAAC	1.5	SRT_iGCA
ATP5D	iNOA3_ACTCCGACAAGCGAAC	-0.528372	SRT_iGCA
ATP5C1	iNOA3_ACTCCGACAAGCGAAC	-0.582404	SRT_iGCA
ATP5B	iNOA3_ACTCCGACAAGCGAAC	-0.5566	SRT_iGCA
ATP5A1	iNOA3_ACTCCGACAAGCGAAC	1.21306	SRT_iGCA
APOA1	iNOA3_ACTCCGACAAGCGAAC	-0.852632	SRT_iGCA
ALDH1A1	iNOA3_ACTCCGACAAGCGAAC	-1.08297	SRT_iGCA
SLC25A4	iNOA3_ACTGTGAAGGCATCAG	-0.827907	SRT_iGCA
RPL6	iNOA3_ACTGTGAAGGCATCAG	1.24836	SRT_iGCA
PLA2G16	iNOA3_ACTGTGAAGGCATCAG	1.5	SRT_iGCA
PGLS	iNOA3_ACTGTGAAGGCATCAG	-0.390329	SRT_iGCA
MUT	iNOA3_ACTGTGAAGGCATCAG	-0.272283	SRT_iGCA
ISYNA1	iNOA3_ACTGTGAAGGCATCAG	1.5	SRT_iGCA
HMGCS2	iNOA3_ACTGTGAAGGCATCAG	-0.400943	SRT_iGCA
HBB	iNOA3_ACTGTGAAGGCATCAG	1.5	SRT_iGCA
GSTM3	iNOA3_ACTGTGAAGGCATCAG	0.967167	SRT_iGCA
GSTA2	iNOA3_ACTGTGAAGGCATCAG	1.5	SRT_iGCA
GATM	iNOA3_ACTGTGAAGGCATCAG	-0.670871	SRT_iGCA
G6PD	iNOA3_ACTGTGAAGGCATCAG	-0.721495	SRT_iGCA
FDXR	iNOA3_ACTGTGAAGGCATCAG	1.36984	SRT_iGCA
FAM96B	iNOA3_ACTGTGAAGGCATCAG	-0.497571	SRT_iGCA
CYP51A1	iNOA3_ACTGTGAAGGCATCAG	-0.488593	SRT_iGCA
CKB	iNOA3_ACTGTGAAGGCATCAG	1.22727	SRT_iGCA
CALM1	iNOA3_ACTGTGAAGGCATCAG	0.30233	SRT_iGCA
ATP5O	iNOA3_ACTGTGAAGGCATCAG	-0.415505	SRT_iGCA
ATP5L	iNOA3_ACTGTGAAGGCATCAG	-0.568314	SRT_iGCA
ATP5J2	iNOA3_ACTGTGAAGGCATCAG	-0.460767	SRT_iGCA
ATP5J	iNOA3_ACTGTGAAGGCATCAG	-0.628642	SRT_iGCA
ATP5I	iNOA3_ACTGTGAAGGCATCAG	-0.26936	SRT_iGCA
ATP5H	iNOA3_ACTGTGAAGGCATCAG	-0.48135	SRT_iGCA
ATP5G3	iNOA3_ACTGTGAAGGCATCAG	1.5	SRT_iGCA
ATP5G2	iNOA3_ACTGTGAAGGCATCAG	1.5	SRT_iGCA
ATP5G1	iNOA3_ACTGTGAAGGCATCAG	-0.368083	SRT_iGCA
[truncated: 9,902 more rows]

## Sheet: Figure 2e
# Heatmap of upregulated genes in MCR
Feature	Cell	Expression	Identity
YWHAB	iNOA1_AAGGAATCATGGCCCA	0.32928	MCR_iGCA
WWP1	iNOA1_AAGGAATCATGGCCCA	0.783054	MCR_iGCA
WASF2	iNOA1_AAGGAATCATGGCCCA	-0.185386	MCR_iGCA
VAT1	iNOA1_AAGGAATCATGGCCCA	-0.332516	MCR_iGCA
UBE3A	iNOA1_AAGGAATCATGGCCCA	1.5	MCR_iGCA
UBE2H	iNOA1_AAGGAATCATGGCCCA	-0.368922	MCR_iGCA
TSPAN14	iNOA1_AAGGAATCATGGCCCA	1.5	MCR_iGCA
TRPM2	iNOA1_AAGGAATCATGGCCCA	-0.34329	MCR_iGCA
TRIP12	iNOA1_AAGGAATCATGGCCCA	0.733463	MCR_iGCA
TRIM8	iNOA1_AAGGAATCATGGCCCA	-0.390808	MCR_iGCA
TRIM56	iNOA1_AAGGAATCATGGCCCA	-0.454731	MCR_iGCA
TRIM38	iNOA1_AAGGAATCATGGCCCA	-0.644124	MCR_iGCA
TRIM25	iNOA1_AAGGAATCATGGCCCA	-0.324802	MCR_iGCA
TRIM14	iNOA1_AAGGAATCATGGCCCA	-0.347087	MCR_iGCA
TREM2	iNOA1_AAGGAATCATGGCCCA	-0.599354	MCR_iGCA
TPP2	iNOA1_AAGGAATCATGGCCCA	-0.430206	MCR_iGCA
TNRC6B	iNOA1_AAGGAATCATGGCCCA	0.159224	MCR_iGCA
TNRC6A	iNOA1_AAGGAATCATGGCCCA	1.5	MCR_iGCA
TNFRSF1B	iNOA1_AAGGAATCATGGCCCA	1.5	MCR_iGCA
TNFRSF1A	iNOA1_AAGGAATCATGGCCCA	0.153449	MCR_iGCA
TNFRSF14	iNOA1_AAGGAATCATGGCCCA	0.826849	MCR_iGCA
TLR7	iNOA1_AAGGAATCATGGCCCA	-0.496292	MCR_iGCA
TLR5	iNOA1_AAGGAATCATGGCCCA	0.624088	MCR_iGCA
TLR4	iNOA1_AAGGAATCATGGCCCA	-0.449229	MCR_iGCA
TLN1	iNOA1_AAGGAATCATGGCCCA	0.56059	MCR_iGCA
TIMP2	iNOA1_AAGGAATCATGGCCCA	0.131384	MCR_iGCA
TAPBP	iNOA1_AAGGAATCATGGCCCA	-0.651165	MCR_iGCA
TAB2	iNOA1_AAGGAATCATGGCCCA	-0.444386	MCR_iGCA
SYNGR1	iNOA1_AAGGAATCATGGCCCA	1.15302	MCR_iGCA
SYK	iNOA1_AAGGAATCATGGCCCA	1.47229	MCR_iGCA
STAT1	iNOA1_AAGGAATCATGGCCCA	-0.54654	MCR_iGCA
SPRED1	iNOA1_AAGGAATCATGGCCCA	-0.547194	MCR_iGCA
SIRPA	iNOA1_AAGGAATCATGGCCCA	-0.612908	MCR_iGCA
SIPA1	iNOA1_AAGGAATCATGGCCCA	1.5	MCR_iGCA
SIGLEC1	iNOA1_AAGGAATCATGGCCCA	-0.381688	MCR_iGCA
SIAH1	iNOA1_AAGGAATCATGGCCCA	-0.437693	MCR_iGCA
SERPINB6	iNOA1_AAGGAATCATGGCCCA	0.0866074	MCR_iGCA
SEC31A	iNOA1_AAGGAATCATGGCCCA	1.5	MCR_iGCA
SAMHD1	iNOA1_AAGGAATCATGGCCCA	1.28063	MCR_iGCA
RNF213	iNOA1_AAGGAATCATGGCCCA	-0.347127	MCR_iGCA
RNF144B	iNOA1_AAGGAATCATGGCCCA	0.736754	MCR_iGCA
RNF135	iNOA1_AAGGAATCATGGCCCA	-0.477579	MCR_iGCA
RASA1	iNOA1_AAGGAATCATGGCCCA	-0.367903	MCR_iGCA
RAP2B	iNOA1_AAGGAATCATGGCCCA	0.996525	MCR_iGCA
RANBP2	iNOA1_AAGGAATCATGGCCCA	-0.502685	MCR_iGCA
RAB5B	iNOA1_AAGGAATCATGGCCCA	-0.203059	MCR_iGCA
RAB14	iNOA1_AAGGAATCATGGCCCA	1.03704	MCR_iGCA
PTPRJ	iNOA1_AAGGAATCATGGCCCA	-0.334547	MCR_iGCA
PTAFR	iNOA1_AAGGAATCATGGCCCA	1.5	MCR_iGCA
PSAP	iNOA1_AAGGAATCATGGCCCA	1.05459	MCR_iGCA
PRKDC	iNOA1_AAGGAATCATGGCCCA	0.725277	MCR_iGCA
PRKACB	iNOA1_AAGGAATCATGGCCCA	0.687653	MCR_iGCA
PPP3R1	iNOA1_AAGGAATCATGGCCCA	-0.315669	MCR_iGCA
PPP3CA	iNOA1_AAGGAATCATGGCCCA	0.482265	MCR_iGCA
PLEKHO2	iNOA1_AAGGAATCATGGCCCA	0.989481	MCR_iGCA
PLD4	iNOA1_AAGGAATCATGGCCCA	0.322423	MCR_iGCA
PLD3	iNOA1_AAGGAATCATGGCCCA	0.942059	MCR_iGCA
PJA2	iNOA1_AAGGAATCATGGCCCA	0.4776	MCR_iGCA
PIK3R1	iNOA1_AAGGAATCATGGCCCA	-0.643278	MCR_iGCA
PIK3AP1	iNOA1_AAGGAATCATGGCCCA	1.5	MCR_iGCA
PELI1	iNOA1_AAGGAATCATGGCCCA	1.23281	MCR_iGCA
PECAM1	iNOA1_AAGGAATCATGGCCCA	1.5	MCR_iGCA
PDPK1	iNOA1_AAGGAATCATGGCCCA	1.5	MCR_iGCA
PDGFB	iNOA1_AAGGAATCATGGCCCA	-0.435747	MCR_iGCA
PAQR3	iNOA1_AAGGAATCATGGCCCA	-0.333486	MCR_iGCA
P2RX7	iNOA1_AAGGAATCATGGCCCA	0.755896	MCR_iGCA
OLR1	iNOA1_AAGGAATCATGGCCCA	-0.413617	MCR_iGCA
OAS1	iNOA1_AAGGAATCATGGCCCA	-0.259219	MCR_iGCA
NCKAP1L	iNOA1_AAGGAATCATGGCCCA	1.5	MCR_iGCA
NCK1	iNOA1_AAGGAATCATGGCCCA	-0.417476	MCR_iGCA
MYO9B	iNOA1_AAGGAATCATGGCCCA	0.589794	MCR_iGCA
MYO5A	iNOA1_AAGGAATCATGGCCCA	0.608155	MCR_iGCA
MRE11A	iNOA1_AAGGAATCATGGCCCA	-0.217328	MCR_iGCA
MRC1	iNOA1_AAGGAATCATGGCCCA	-0.694109	MCR_iGCA
MLEC	iNOA1_AAGGAATCATGGCCCA	-0.507274	MCR_iGCA
MEF2C	iNOA1_AAGGAATCATGGCCCA	-1.50592	MCR_iGCA
MEF2A	iNOA1_AAGGAATCATGGCCCA	0.228427	MCR_iGCA
MDM2	iNOA1_AAGGAATCATGGCCCA	-0.37231	MCR_iGCA
MAVS	iNOA1_AAGGAATCATGGCCCA	1.36331	MCR_iGCA
MAPK10	iNOA1_AAGGAATCATGGCCCA	-0.201747	MCR_iGCA
MAPK1	iNOA1_AAGGAATCATGGCCCA	1.38294	MCR_iGCA
MAP3K1	iNOA1_AAGGAATCATGGCCCA	1.5	MCR_iGCA
LTBR	iNOA1_AAGGAATCATGGCCCA	-0.243466	MCR_iGCA
LNPEP	iNOA1_AAGGAATCATGGCCCA	-0.48529	MCR_iGCA
LILRB5	iNOA1_AAGGAATCATGGCCCA	-0.280363	MCR_iGCA
LGMN	iNOA1_AAGGAATCATGGCCCA	-0.315533	MCR_iGCA
LCP2	iNOA1_AAGGAATCATGGCCCA	1.10339	MCR_iGCA
LAMP2	iNOA1_AAGGAATCATGGCCCA	-0.669542	MCR_iGCA
ITPR2	iNOA1_AAGGAATCATGGCCCA	-0.517912	MCR_iGCA
ITGAX	iNOA1_AAGGAATCATGGCCCA	1.5	MCR_iGCA
ITCH	iNOA1_AAGGAATCATGGCCCA	-0.35186	MCR_iGCA
IRF8	iNOA1_AAGGAATCATGGCCCA	1.5	MCR_iGCA
IRAK1	iNOA1_AAGGAATCATGGCCCA	0.991129	MCR_iGCA
IQGAP2	iNOA1_AAGGAATCATGGCCCA	0.242804	MCR_iGCA
IL6ST	iNOA1_AAGGAATCATGGCCCA	-0.49902	MCR_iGCA
IL6R	iNOA1_AAGGAATCATGGCCCA	1.5	MCR_iGCA
IGKC	iNOA1_AAGGAATCATGGCCCA	-0.157638	MCR_iGCA
IFITM1	iNOA1_AAGGAATCATGGCCCA	-0.319965	MCR_iGCA
IFI27	iNOA1_AAGGAATCATGGCCCA	-0.345844	MCR_iGCA
HUWE1	iNOA1_AAGGAATCATGGCCCA	-0.381128	MCR_iGCA
HSP90B1	iNOA1_AAGGAATCATGGCCCA	1.25091	MCR_iGCA
HLA-E	iNOA1_AAGGAATCATGGCCCA	-0.143241	MCR_iGCA
HLA-DRB5	iNOA1_AAGGAATCATGGCCCA	-0.705492	MCR_iGCA
HLA-DQB2	iNOA1_AAGGAATCATGGCCCA	-0.324474	MCR_iGCA
HLA-DQA2	iNOA1_AAGGAATCATGGCCCA	-0.966544	MCR_iGCA
HLA-DPA1	iNOA1_AAGGAATCATGGCCCA	-0.511961	MCR_iGCA
HLA-DOA	iNOA1_AAGGAATCATGGCCCA	-0.519536	MCR_iGCA
HLA-A	iNOA1_AAGGAATCATGGCCCA	0.75273	MCR_iGCA
HGF	iNOA1_AAGGAATCATGGCCCA	-0.316188	MCR_iGCA
HERC1	iNOA1_AAGGAATCATGGCCCA	-0.408768	MCR_iGCA
HECTD2	iNOA1_AAGGAATCATGGCCCA	-0.27523	MCR_iGCA
HECTD1	iNOA1_AAGGAATCATGGCCCA	1.5	MCR_iGCA
HBB	iNOA1_AAGGAATCATGGCCCA	-0.336603	MCR_iGCA
GNS	iNOA1_AAGGAATCATGGCCCA	1.5	MCR_iGCA
GM2A	iNOA1_AAGGAATCATGGCCCA	1.02003	MCR_iGCA
GBP4	iNOA1_AAGGAATCATGGCCCA	-0.351444	MCR_iGCA
GAA	iNOA1_AAGGAATCATGGCCCA	1.04848	MCR_iGCA
FUCA1	iNOA1_AAGGAATCATGGCCCA	-0.420331	MCR_iGCA
FGL2	iNOA1_AAGGAATCATGGCCCA	1.47911	MCR_iGCA
FBXW11	iNOA1_AAGGAATCATGGCCCA	-0.365606	MCR_iGCA
EP300	iNOA1_AAGGAATCATGGCCCA	1.5	MCR_iGCA
EEA1	iNOA1_AAGGAATCATGGCCCA	0.69198	MCR_iGCA
EBI3	iNOA1_AAGGAATCATGGCCCA	-0.36118	MCR_iGCA
DYNC1H1	iNOA1_AAGGAATCATGGCCCA	0.656867	MCR_iGCA
DTX3L	iNOA1_AAGGAATCATGGCCCA	1.00482	MCR_iGCA
DPP7	iNOA1_AAGGAATCATGGCCCA	1.03469	MCR_iGCA
DOCK2	iNOA1_AAGGAATCATGGCCCA	1.23149	MCR_iGCA
DNAJC13	iNOA1_AAGGAATCATGGCCCA	-0.361768	MCR_iGCA
DHX9	iNOA1_AAGGAATCATGGCCCA	-0.46176	MCR_iGCA
DEFB119	iNOA1_AAGGAATCATGGCCCA	-0.231547	MCR_iGCA
DDX3X	iNOA1_AAGGAATCATGGCCCA	0.796036	MCR_iGCA
DCTN4	iNOA1_AAGGAATCATGGCCCA	1.5	MCR_iGCA
CYLD	iNOA1_AAGGAATCATGGCCCA	-0.449911	MCR_iGCA
CYFIP1	iNOA1_AAGGAATCATGGCCCA	-0.542486	MCR_iGCA
CYBB	iNOA1_AAGGAATCATGGCCCA	0.993897	MCR_iGCA
CTSZ	iNOA1_AAGGAATCATGGCCCA	0.219996	MCR_iGCA
CTSL	iNOA1_AAGGAATCATGGCCCA	-0.666473	MCR_iGCA
CTSD	iNOA1_AAGGAATCATGGCCCA	0.944537	MCR_iGCA
CTSC	iNOA1_AAGGAATCATGGCCCA	1.47035	MCR_iGCA
CTNNB1	iNOA1_AAGGAATCATGGCCCA	0.428146	MCR_iGCA
CSF1R	iNOA1_AAGGAATCATGGCCCA	-0.603977	MCR_iGCA
CREG1	iNOA1_AAGGAATCATGGCCCA	-0.707519	MCR_iGCA
CREBBP	iNOA1_AAGGAATCATGGCCCA	-0.478078	MCR_iGCA
CLU	iNOA1_AAGGAATCATGGCCCA	-0.43826	MCR_iGCA
CLTC	iNOA1_AAGGAATCATGGCCCA	0.266683	MCR_iGCA
CLEC7A	iNOA1_AAGGAATCATGGCCCA	-1.25979	MCR_iGCA
CLEC2D	iNOA1_AAGGAATCATGGCCCA	-0.408585	MCR_iGCA
CIITA	iNOA1_AAGGAATCATGGCCCA	0.526253	MCR_iGCA
CFD	iNOA1_AAGGAATCATGGCCCA	1.42252	MCR_iGCA
CDK13	iNOA1_AAGGAATCATGGCCCA	-0.373929	MCR_iGCA
CD93	iNOA1_AAGGAATCATGGCCCA	1.5	MCR_iGCA
CD81	iNOA1_AAGGAATCATGGCCCA	-1.06949	MCR_iGCA
CD74	iNOA1_AAGGAATCATGGCCCA	-1.05608	MCR_iGCA
CD59	iNOA1_AAGGAATCATGGCCCA	-0.499657	MCR_iGCA
CD46	iNOA1_AAGGAATCATGGCCCA	0.371073	MCR_iGCA
CD4	iNOA1_AAGGAATCATGGCCCA	0.104406	MCR_iGCA
CD36	iNOA1_AAGGAATCATGGCCCA	1.5	MCR_iGCA
CD22	iNOA1_AAGGAATCATGGCCCA	-0.194725	MCR_iGCA
CD209	iNOA1_AAGGAATCATGGCCCA	-0.29028	MCR_iGCA
CANX	iNOA1_AAGGAATCATGGCCCA	1.00333	MCR_iGCA
C7	iNOA1_AAGGAATCATGGCCCA	-0.216384	MCR_iGCA
C3	iNOA1_AAGGAATCATGGCCCA	-0.508747	MCR_iGCA
C1S	iNOA1_AAGGAATCATGGCCCA	-0.249115	MCR_iGCA
C1R	iNOA1_AAGGAATCATGGCCCA	-0.230082	MCR_iGCA
B4GALT1	iNOA1_AAGGAATCATGGCCCA	0.603027	MCR_iGCA
ATP6V0A1	iNOA1_AAGGAATCATGGCCCA	0.938199	MCR_iGCA
ASAH1	iNOA1_AAGGAATCATGGCCCA	1.5	MCR_iGCA
AP2A2	iNOA1_AAGGAATCATGGCCCA	1.5	MCR_iGCA
AP1B1	iNOA1_AAGGAATCATGGCCCA	0.555969	MCR_iGCA
AMICA1	iNOA1_AAGGAATCATGGCCCA	-0.231138	MCR_iGCA
AKAP9	iNOA1_AAGGAATCATGGCCCA	-0.0162875	MCR_iGCA
AHCYL1	iNOA1_AAGGAATCATGGCCCA	-0.50392	MCR_iGCA
AGO4	iNOA1_AAGGAATCATGGCCCA	-0.358474	MCR_iGCA
AGO3	iNOA1_AAGGAATCATGGCCCA	1.02814	MCR_iGCA
ADRBK1	iNOA1_AAGGAATCATGGCCCA	-0.254075	MCR_iGCA
ACTR2	iNOA1_AAGGAATCATGGCCCA	0.946042	MCR_iGCA
ABI2	iNOA1_AAGGAATCATGGCCCA	-0.352416	MCR_iGCA
YWHAB	iNOA1_AGGGCTCGTGACTAAA	1.41493	MCR_iGCA
WWP1	iNOA1_AGGGCTCGTGACTAAA	1.5	MCR_iGCA
WASF2	iNOA1_AGGGCTCGTGACTAAA	0.387775	MCR_iGCA
VAT1	iNOA1_AGGGCTCGTGACTAAA	-0.332516	MCR_iGCA
UBE3A	iNOA1_AGGGCTCGTGACTAAA	-0.487545	MCR_iGCA
UBE2H	iNOA1_AGGGCTCGTGACTAAA	-0.368922	MCR_iGCA
TSPAN14	iNOA1_AGGGCTCGTGACTAAA	1.5	MCR_iGCA
TRPM2	iNOA1_AGGGCTCGTGACTAAA	-0.34329	MCR_iGCA
TRIP12	iNOA1_AGGGCTCGTGACTAAA	1.5	MCR_iGCA
TRIM8	iNOA1_AGGGCTCGTGACTAAA	-0.390808	MCR_iGCA
TRIM56	iNOA1_AGGGCTCGTGACTAAA	-0.454731	MCR_iGCA
TRIM38	iNOA1_AGGGCTCGTGACTAAA	-0.644124	MCR_iGCA
TRIM25	iNOA1_AGGGCTCGTGACTAAA	-0.324802	MCR_iGCA
TRIM14	iNOA1_AGGGCTCGTGACTAAA	-0.347087	MCR_iGCA
TREM2	iNOA1_AGGGCTCGTGACTAAA	-0.599354	MCR_iGCA
TPP2	iNOA1_AGGGCTCGTGACTAAA	-0.430206	MCR_iGCA
TNRC6B	iNOA1_AGGGCTCGTGACTAAA	0.847544	MCR_iGCA
TNRC6A	iNOA1_AGGGCTCGTGACTAAA	1.5	MCR_iGCA
TNFRSF1B	iNOA1_AGGGCTCGTGACTAAA	1.5	MCR_iGCA
TNFRSF1A	iNOA1_AGGGCTCGTGACTAAA	0.83836	MCR_iGCA
TNFRSF14	iNOA1_AGGGCTCGTGACTAAA	-0.453957	MCR_iGCA
TLR7	iNOA1_AGGGCTCGTGACTAAA	1.5	MCR_iGCA
TLR5	iNOA1_AGGGCTCGTGACTAAA	1.48552	MCR_iGCA
TLR4	iNOA1_AGGGCTCGTGACTAAA	1.5	MCR_iGCA
TLN1	iNOA1_AGGGCTCGTGACTAAA	0.682448	MCR_iGCA
TIMP2	iNOA1_AGGGCTCGTGACTAAA	1.49494	MCR_iGCA
TAPBP	iNOA1_AGGGCTCGTGACTAAA	-0.651165	MCR_iGCA
TAB2	iNOA1_AGGGCTCGTGACTAAA	-0.444386	MCR_iGCA
SYNGR1	iNOA1_AGGGCTCGTGACTAAA	-0.344989	MCR_iGCA
SYK	iNOA1_AGGGCTCGTGACTAAA	1.5	MCR_iGCA
STAT1	iNOA1_AGGGCTCGTGACTAAA	-0.54654	MCR_iGCA
SPRED1	iNOA1_AGGGCTCGTGACTAAA	-0.547194	MCR_iGCA
SIRPA	iNOA1_AGGGCTCGTGACTAAA	-0.612908	MCR_iGCA
SIPA1	iNOA1_AGGGCTCGTGACTAAA	-0.528297	MCR_iGCA
SIGLEC1	iNOA1_AGGGCTCGTGACTAAA	1.5	MCR_iGCA
SIAH1	iNOA1_AGGGCTCGTGACTAAA	1.5	MCR_iGCA
SERPINB6	iNOA1_AGGGCTCGTGACTAAA	1.48505	MCR_iGCA
SEC31A	iNOA1_AGGGCTCGTGACTAAA	-0.490232	MCR_iGCA
SAMHD1	iNOA1_AGGGCTCGTGACTAAA	-0.881043	MCR_iGCA
RNF213	iNOA1_AGGGCTCGTGACTAAA	-0.347127	MCR_iGCA
RNF144B	iNOA1_AGGGCTCGTGACTAAA	-0.460684	MCR_iGCA
RNF135	iNOA1_AGGGCTCGTGACTAAA	1.5	MCR_iGCA
RASA1	iNOA1_AGGGCTCGTGACTAAA	-0.367903	MCR_iGCA
RAP2B	iNOA1_AGGGCTCGTGACTAAA	1.13683	MCR_iGCA
RANBP2	iNOA1_AGGGCTCGTGACTAAA	-0.502685	MCR_iGCA
RAB5B	iNOA1_AGGGCTCGTGACTAAA	-0.203059	MCR_iGCA
RAB14	iNOA1_AGGGCTCGTGACTAAA	-0.628506	MCR_iGCA
PTPRJ	iNOA1_AGGGCTCGTGACTAAA	1.5	MCR_iGCA
PTAFR	iNOA1_AGGGCTCGTGACTAAA	1.5	MCR_iGCA
PSAP	iNOA1_AGGGCTCGTGACTAAA	1.5	MCR_iGCA
PRKDC	iNOA1_AGGGCTCGTGACTAAA	-0.485984	MCR_iGCA
PRKACB	iNOA1_AGGGCTCGTGACTAAA	-0.481636	MCR_iGCA
PPP3R1	iNOA1_AGGGCTCGTGACTAAA	1.5	MCR_iGCA
PPP3CA	iNOA1_AGGGCTCGTGACTAAA	-0.578596	MCR_iGCA
PLEKHO2	iNOA1_AGGGCTCGTGACTAAA	1.5	MCR_iGCA
PLD4	iNOA1_AGGGCTCGTGACTAAA	-0.583149	MCR_iGCA
PLD3	iNOA1_AGGGCTCGTGACTAAA	1.5	MCR_iGCA
PJA2	iNOA1_AGGGCTCGTGACTAAA	-0.571847	MCR_iGCA
PIK3R1	iNOA1_AGGGCTCGTGACTAAA	1.5	MCR_iGCA
PIK3AP1	iNOA1_AGGGCTCGTGACTAAA	1.5	MCR_iGCA
PELI1	iNOA1_AGGGCTCGTGACTAAA	1.38765	MCR_iGCA
PECAM1	iNOA1_AGGGCTCGTGACTAAA	1.5	MCR_iGCA
PDPK1	iNOA1_AGGGCTCGTGACTAAA	-0.378283	MCR_iGCA
PDGFB	iNOA1_AGGGCTCGTGACTAAA	-0.435747	MCR_iGCA
PAQR3	iNOA1_AGGGCTCGTGACTAAA	-0.333486	MCR_iGCA
P2RX7	iNOA1_AGGGCTCGTGACTAAA	-0.476885	MCR_iGCA
OLR1	iNOA1_AGGGCTCGTGACTAAA	-0.413617	MCR_iGCA
OAS1	iNOA1_AGGGCTCGTGACTAAA	-0.259219	MCR_iGCA
NCKAP1L	iNOA1_AGGGCTCGTGACTAAA	0.941028	MCR_iGCA
NCK1	iNOA1_AGGGCTCGTGACTAAA	1.5	MCR_iGCA
MYO9B	iNOA1_AGGGCTCGTGACTAAA	1.43851	MCR_iGCA
MYO5A	iNOA1_AGGGCTCGTGACTAAA	-0.494131	MCR_iGCA
MRE11A	iNOA1_AGGGCTCGTGACTAAA	-0.217328	MCR_iGCA
MRC1	iNOA1_AGGGCTCGTGACTAAA	1.5	MCR_iGCA
MLEC	iNOA1_AGGGCTCGTGACTAAA	-0.507274	MCR_iGCA
MEF2C	iNOA1_AGGGCTCGTGACTAAA	0.353955	MCR_iGCA
MEF2A	iNOA1_AGGGCTCGTGACTAAA	-0.985315	MCR_iGCA
MDM2	iNOA1_AGGGCTCGTGACTAAA	1.5	MCR_iGCA
MAVS	iNOA1_AGGGCTCGTGACTAAA	1.5	MCR_iGCA
MAPK10	iNOA1_AGGGCTCGTGACTAAA	-0.201747	MCR_iGCA
MAPK1	iNOA1_AGGGCTCGTGACTAAA	-0.505271	MCR_iGCA
MAP3K1	iNOA1_AGGGCTCGTGACTAAA	1.5	MCR_iGCA
LTBR	iNOA1_AGGGCTCGTGACTAAA	-0.243466	MCR_iGCA
LNPEP	iNOA1_AGGGCTCGTGACTAAA	-0.48529	MCR_iGCA
LILRB5	iNOA1_AGGGCTCGTGACTAAA	1.5	MCR_iGCA
LGMN	iNOA1_AGGGCTCGTGACTAAA	1.5	MCR_iGCA
LCP2	iNOA1_AGGGCTCGTGACTAAA	1.25074	MCR_iGCA
LAMP2	iNOA1_AGGGCTCGTGACTAAA	-0.669542	MCR_iGCA
ITPR2	iNOA1_AGGGCTCGTGACTAAA	1.21329	MCR_iGCA
ITGAX	iNOA1_AGGGCTCGTGACTAAA	-0.384648	MCR_iGCA
ITCH	iNOA1_AGGGCTCGTGACTAAA	-0.35186	MCR_iGCA
IRF8	iNOA1_AGGGCTCGTGACTAAA	1.25739	MCR_iGCA
IRAK1	iNOA1_AGGGCTCGTGACTAAA	1.5	MCR_iGCA
IQGAP2	iNOA1_AGGGCTCGTGACTAAA	1.5	MCR_iGCA
IL6ST	iNOA1_AGGGCTCGTGACTAAA	-0.49902	MCR_iGCA
IL6R	iNOA1_AGGGCTCGTGACTAAA	-0.39736	MCR_iGCA
IGKC	iNOA1_AGGGCTCGTGACTAAA	-0.157638	MCR_iGCA
IFITM1	iNOA1_AGGGCTCGTGACTAAA	-0.319965	MCR_iGCA
IFI27	iNOA1_AGGGCTCGTGACTAAA	1.5	MCR_iGCA
HUWE1	iNOA1_AGGGCTCGTGACTAAA	-0.381128	MCR_iGCA
HSP90B1	iNOA1_AGGGCTCGTGACTAAA	-0.990565	MCR_iGCA
HLA-E	iNOA1_AGGGCTCGTGACTAAA	0.430342	MCR_iGCA
HLA-DRB5	iNOA1_AGGGCTCGTGACTAAA	-1.14743	MCR_iGCA
HLA-DQB2	iNOA1_AGGGCTCGTGACTAAA	-0.324474	MCR_iGCA
HLA-DQA2	iNOA1_AGGGCTCGTGACTAAA	-0.966544	MCR_iGCA
HLA-DPA1	iNOA1_AGGGCTCGTGACTAAA	-0.552607	MCR_iGCA
HLA-DOA	iNOA1_AGGGCTCGTGACTAAA	-0.519536	MCR_iGCA
HLA-A	iNOA1_AGGGCTCGTGACTAAA	1.17929	MCR_iGCA
HGF	iNOA1_AGGGCTCGTGACTAAA	-0.316188	MCR_iGCA
HERC1	iNOA1_AGGGCTCGTGACTAAA	-0.408768	MCR_iGCA
HECTD2	iNOA1_AGGGCTCGTGACTAAA	1.5	MCR_iGCA
HECTD1	iNOA1_AGGGCTCGTGACTAAA	-0.432359	MCR_iGCA
HBB	iNOA1_AGGGCTCGTGACTAAA	-0.336603	MCR_iGCA
GNS	iNOA1_AGGGCTCGTGACTAAA	1.5	MCR_iGCA
GM2A	iNOA1_AGGGCTCGTGACTAAA	-0.383558	MCR_iGCA
GBP4	iNOA1_AGGGCTCGTGACTAAA	-0.351444	MCR_iGCA
GAA	iNOA1_AGGGCTCGTGACTAAA	1.19375	MCR_iGCA
FUCA1	iNOA1_AGGGCTCGTGACTAAA	1.5	MCR_iGCA
FGL2	iNOA1_AGGGCTCGTGACTAAA	0.922204	MCR_iGCA
FBXW11	iNOA1_AGGGCTCGTGACTAAA	-0.365606	MCR_iGCA
EP300	iNOA1_AGGGCTCGTGACTAAA	-0.47379	MCR_iGCA
EEA1	iNOA1_AGGGCTCGTGACTAAA	-0.499279	MCR_iGCA
EBI3	iNOA1_AGGGCTCGTGACTAAA	-0.36118	MCR_iGCA
DYNC1H1	iNOA1_AGGGCTCGTGACTAAA	-0.517373	MCR_iGCA
DTX3L	iNOA1_AGGGCTCGTGACTAAA	-0.397264	MCR_iGCA
DPP7	iNOA1_AGGGCTCGTGACTAAA	1.5	MCR_iGCA
DOCK2	iNOA1_AGGGCTCGTGACTAAA	1.38851	MCR_iGCA
DNAJC13	iNOA1_AGGGCTCGTGACTAAA	1.5	MCR_iGCA
DHX9	iNOA1_AGGGCTCGTGACTAAA	1.5	MCR_iGCA
DEFB119	iNOA1_AGGGCTCGTGACTAAA	-0.231547	MCR_iGCA
DDX3X	iNOA1_AGGGCTCGTGACTAAA	-0.863714	MCR_iGCA
DCTN4	iNOA1_AGGGCTCGTGACTAAA	-0.343826	MCR_iGCA
CYLD	iNOA1_AGGGCTCGTGACTAAA	-0.449911	MCR_iGCA
CYFIP1	iNOA1_AGGGCTCGTGACTAAA	1.5	MCR_iGCA
CYBB	iNOA1_AGGGCTCGTGACTAAA	1.5	MCR_iGCA
CTSZ	iNOA1_AGGGCTCGTGACTAAA	1.5	MCR_iGCA
CTSL	iNOA1_AGGGCTCGTGACTAAA	1.5	MCR_iGCA
CTSD	iNOA1_AGGGCTCGTGACTAAA	1.5	MCR_iGCA
CTSC	iNOA1_AGGGCTCGTGACTAAA	1.5	MCR_iGCA
CTNNB1	iNOA1_AGGGCTCGTGACTAAA	1.5	MCR_iGCA
CSF1R	iNOA1_AGGGCTCGTGACTAAA	1.22019	MCR_iGCA
CREG1	iNOA1_AGGGCTCGTGACTAAA	-0.707519	MCR_iGCA
CREBBP	iNOA1_AGGGCTCGTGACTAAA	-0.478078	MCR_iGCA
CLU	iNOA1_AGGGCTCGTGACTAAA	1.32992	MCR_iGCA
CLTC	iNOA1_AGGGCTCGTGACTAAA	1.5	MCR_iGCA
CLEC7A	iNOA1_AGGGCTCGTGACTAAA	-1.25979	MCR_iGCA
CLEC2D	iNOA1_AGGGCTCGTGACTAAA	-0.408585	MCR_iGCA
CIITA	iNOA1_AGGGCTCGTGACTAAA	-0.504952	MCR_iGCA
CFD	iNOA1_AGGGCTCGTGACTAAA	1.5	MCR_iGCA
CDK13	iNOA1_AGGGCTCGTGACTAAA	1.5	MCR_iGCA
CD93	iNOA1_AGGGCTCGTGACTAAA	-0.581602	MCR_iGCA
CD81	iNOA1_AGGGCTCGTGACTAAA	0.680131	MCR_iGCA
CD74	iNOA1_AGGGCTCGTGACTAAA	-0.192255	MCR_iGCA
CD59	iNOA1_AGGGCTCGTGACTAAA	1.20776	MCR_iGCA
CD46	iNOA1_AGGGCTCGTGACTAAA	-0.62088	MCR_iGCA
CD4	iNOA1_AGGGCTCGTGACTAAA	1.45219	MCR_iGCA
CD36	iNOA1_AGGGCTCGTGACTAAA	1.5	MCR_iGCA
CD22	iNOA1_AGGGCTCGTGACTAAA	1.5	MCR_iGCA
CD209	iNOA1_AGGGCTCGTGACTAAA	1.5	MCR_iGCA
CANX	iNOA1_AGGGCTCGTGACTAAA	0.463275	MCR_iGCA
C7	iNOA1_AGGGCTCGTGACTAAA	-0.216384	MCR_iGCA
C3	iNOA1_AGGGCTCGTGACTAAA	-0.508747	MCR_iGCA
C1S	iNOA1_AGGGCTCGTGACTAAA	-0.249115	MCR_iGCA
C1R	iNOA1_AGGGCTCGTGACTAAA	-0.230082	MCR_iGCA
B4GALT1	iNOA1_AGGGCTCGTGACTAAA	-0.485722	MCR_iGCA
ATP6V0A1	iNOA1_AGGGCTCGTGACTAAA	-0.418874	MCR_iGCA
ASAH1	iNOA1_AGGGCTCGTGACTAAA	0.992188	MCR_iGCA
AP2A2	iNOA1_AGGGCTCGTGACTAAA	1.5	MCR_iGCA
AP1B1	iNOA1_AGGGCTCGTGACTAAA	1.5	MCR_iGCA
AMICA1	iNOA1_AGGGCTCGTGACTAAA	-0.231138	MCR_iGCA
AKAP9	iNOA1_AGGGCTCGTGACTAAA	-0.827499	MCR_iGCA
AHCYL1	iNOA1_AGGGCTCGTGACTAAA	1.5	MCR_iGCA
AGO4	iNOA1_AGGGCTCGTGACTAAA	-0.358474	MCR_iGCA
AGO3	iNOA1_AGGGCTCGTGACTAAA	-0.386044	MCR_iGCA
ADRBK1	iNOA1_AGGGCTCGTGACTAAA	-0.254075	MCR_iGCA
ACTR2	iNOA1_AGGGCTCGTGACTAAA	1.2725	MCR_iGCA
ABI2	iNOA1_AGGGCTCGTGACTAAA	-0.352416	MCR_iGCA
YWHAB	iNOA1_AGGGTCCAGACCGTTT	0.834134	MCR_iGCA
WWP1	iNOA1_AGGGTCCAGACCGTTT	1.5	MCR_iGCA
WASF2	iNOA1_AGGGTCCAGACCGTTT	0.90403	MCR_iGCA
VAT1	iNOA1_AGGGTCCAGACCGTTT	1.5	MCR_iGCA
UBE3A	iNOA1_AGGGTCCAGACCGTTT	-0.487545	MCR_iGCA
UBE2H	iNOA1_AGGGTCCAGACCGTTT	1.1494	MCR_iGCA
TSPAN14	iNOA1_AGGGTCCAGACCGTTT	0.856865	MCR_iGCA
TRPM2	iNOA1_AGGGTCCAGACCGTTT	-0.34329	MCR_iGCA
[truncated: 181,771 more rows]

## Sheet: Figure 2f
# Tcell blend plot CD8A_CD69
[truncated: 99 more rows]

## Sheet: Figure 2g
# Tcell UMAP projected cell type					# barplot Tcell predicted.ID - Szabo et al
[truncated: 99 more rows]

[truncated: 4 more sheets: Figure 2h, Figure 2i, Figure 2J, Figure 2K]
