# Supplementary material for: Aging, inflammation and DNA damage in the somatic testicular niche with idiopathic germ cell aplasia
Source: Nat Commun. 2021 Sep 1;12:5205. doi: 10.1038/s41467-021-25544-0 (PMC8410861; doi:10.1038/s41467-021-25544-0)
Supplement: Supplementary file 41 — Source Data [file 41467_2021_25544_MOESM41_ESM.zip › SOURCE DATA FILES/Source Data Figure 3.xlsx]

## Sheet: Figure 3A
# Dotplot comparison of shared downregulated genes in the 7 somatic cell populations in iGCA vs CTL
features.plot	id	avg.exp	avg.exp.scaled	pct.exp
RPL4	SRT_iGCA	4.91833	-1	55.4404
EIF4A2	SRT_iGCA	2.96625	-0.501551	40.4145
EIF4A1	SRT_iGCA	0	-0.802885	0
RPL30	SRT_iGCA	8.82014	-1	63.7306
RPL31	SRT_iGCA	3.35971	-1	48.1865
RPLP0	SRT_iGCA	6.50372	-0.886479	65.285
RPL36A	SRT_iGCA	0.025855	-0.819606	0.518135
RPL9	SRT_iGCA	10.4943	-1	70.9845
RPL7	SRT_iGCA	3.27337	-0.982335	45.5959
RPS17	SRT_iGCA	0.00300488	-0.730338	1.03627
RPS15A	SRT_iGCA	6.41071	-1	56.9948
RPL35	SRT_iGCA	8.91928	-1	67.8756
RPLP2	SRT_iGCA	13.5068	-0.996383	76.1658
RPL15	SRT_iGCA	14.6712	-1	79.7927
RPL39	SRT_iGCA	1.95634	-0.896357	32.6425
RPS10	SRT_iGCA	0	-0.850769	0
RPL17	SRT_iGCA	0	-0.847195	0
RPS9	SRT_iGCA	9.81251	-1	73.057
RPL41	SRT_iGCA	9.41921	-1	65.8031
RPL21	SRT_iGCA	11.433	-1	77.2021
EIF1AX	SRT_iGCA	1.23304	0.452147	23.8342
RPL23	SRT_iGCA	5.39858	-1	54.9223
RPL22	SRT_iGCA	3.3066	-1	43.5233
RPS6	SRT_iGCA	11.5635	-1	72.0207
RPL13A	SRT_iGCA	11.079	-1	72.0207
RPS3A	SRT_iGCA	14.1039	-1	81.8653
RPL23A	SRT_iGCA	3.39421	-1	34.715
RPS26	SRT_iGCA	4.08248	-0.576019	53.3679
EIF3L	SRT_iGCA	0.107001	-0.84114	4.66321
RPL27A	SRT_iGCA	3.33742	-0.968728	45.0777
RPS20	SRT_iGCA	4.90019	-1	50.2591
EIF3E	SRT_iGCA	1.56048	-1	31.6062
RPL26	SRT_iGCA	2.40263	-0.91685	39.3782
EEF1A1	SRT_iGCA	6.74732	-0.964153	55.4404
EEF1D	SRT_iGCA	0.962294	-1	10.3627
SPCS2	SRT_iGCA	0.980515	-1	22.2798
POLR2F	SRT_iGCA	1.12454	-0.0404327	23.8342
ISG15	SRT_iGCA	1.13307	0.292141	15.0259
SLC25A6	SRT_iGCA	0	-0.830139	0
PSMD7	SRT_iGCA	0.446315	-0.253906	12.9534
BANF1	SRT_iGCA	1.23138	0.0492535	26.4249
RAC1	SRT_iGCA	2.93625	-1	43.0052
SKP1	SRT_iGCA	10.2073	1	77.2021
PSMA4	SRT_iGCA	0.760734	-1	19.6891
PSMA1	SRT_iGCA	1.4672	0.942601	31.0881
CHMP4B	SRT_iGCA	0.843139	-0.0650071	19.171
CHMP4A	SRT_iGCA	0	-0.829908	0
PPIA	SRT_iGCA	2.18004	-0.987191	35.7513
UBB	SRT_iGCA	2.19296	-0.640816	20.2073
PSMC1	SRT_iGCA	0.363445	-0.412748	9.84456
NHP2	SRT_iGCA	0.208397	-1	8.29016
OAZ1	SRT_iGCA	7.89617	0.660521	67.8756
GCSH	SRT_iGCA	0.0853999	-0.608111	4.14508
CKB	SRT_iGCA	11.9211	1	62.6943
ASS1	SRT_iGCA	0.818931	0.469128	18.1347
ADI1	SRT_iGCA	2.23274	1	37.8238
BGN	SRT_iGCA	0.100113	-0.76064	2.59067
PRELP	SRT_iGCA	0.0252516	-0.87811	1.5544
CYP11A1	SRT_iGCA	3.13354	1	41.4508
CSNK1A1	SRT_iGCA	0.854948	-0.559047	22.2798
FKBP1A	SRT_iGCA	1.60498	-0.289605	30.0518
ACTB	SRT_iGCA	26.8111	-0.149638	88.601
TUBA1B	SRT_iGCA	1.70312	-0.640074	14.5078
TMED9	SRT_iGCA	0.828938	-0.6758	19.6891
IGFBP2	SRT_iGCA	1.91263	-0.0143673	16.5803
DYNLL1	SRT_iGCA	11.0312	1	67.8756
PDIA6	SRT_iGCA	0.583885	-1	14.5078
ATF4	SRT_iGCA	1.51584	-0.112797	31.0881
ST6GALNAC6	SRT_iGCA	0	-0.751783	0
NAPA	SRT_iGCA	0.0561778	-0.757649	1.5544
RAB1A	SRT_iGCA	1.44912	0.0903845	30.0518
CCT5	SRT_iGCA	0.555986	-0.21672	10.3627
TRAPPC1	SRT_iGCA	0.894215	0.307459	19.6891
MTX1	SRT_iGCA	0.00292996	-0.487965	0.518135
H3F3A	SRT_iGCA	0.221396	-0.924659	6.21762
IGF2	SRT_iGCA	0.0667595	-0.484976	2.59067
MSRB3	SRT_iGCA	0.085253	-0.706469	3.10881
HNRNPC	SRT_iGCA	2.19228	0.51691	39.3782
COX4I1	SRT_iGCA	4.12685	-0.483913	49.2228
HSPB1	SRT_iGCA	1.87317	-0.613575	32.6425
YBX1	SRT_iGCA	6.23782	-0.393346	63.7306
ZC3H11A	SRT_iGCA	0.0142816	-0.78867	0.518135
DDIT4	SRT_iGCA	0.0798725	-0.84419	2.59067
SNRPE	SRT_iGCA	1.50785	0.349412	28.4974
SRSF7	SRT_iGCA	1.78124	-0.574007	33.6788
SRSF9	SRT_iGCA	1.45493	0.351999	21.2435
COX16	SRT_iGCA	0.351862	-0.179069	12.4352
U2AF1	SRT_iGCA	0	-0.809628	0
PRDX2	SRT_iGCA	1.43537	-0.524845	24.8705
PRDX1	SRT_iGCA	2.0605	-0.310567	25.9067
PCBP1	SRT_iGCA	0.557681	-0.939497	9.84456
HNRNPA1	SRT_iGCA	3.08156	-0.971535	45.5959
PRELID1	SRT_iGCA	0.410563	-0.79026	7.25389
FUS	SRT_iGCA	2.83913	0.133271	44.5596
NDUFA4	SRT_iGCA	9.5709	1	72.5389
LSM1	SRT_iGCA	0.165761	-0.779437	4.14508
RAD50	SRT_iGCA	0.200125	-0.358393	5.69948
RHEB	SRT_iGCA	1.08146	-0.0559634	23.8342
PIN1	SRT_iGCA	1.76266	1	32.6425
LAMTOR5	SRT_iGCA	2.11805	0.385667	36.2694
NDUFA11	SRT_iGCA	1.07895	0.0700122	20.7254
FHL2	SRT_iGCA	1.6217	-0.461739	23.8342
BSG	SRT_iGCA	2.28562	0.0019824	35.2332
PTGDS	SRT_iGCA	4.82793	-0.505774	44.5596
TPI1	SRT_iGCA	6.45253	1	64.7668
PGAM1	SRT_iGCA	0.749863	-0.286203	19.171
NDUFC2	SRT_iGCA	0.684164	-0.687339	18.1347
SDHC	SRT_iGCA	1.57814	1	32.6425
NME1	SRT_iGCA	1.03976	1	24.8705
PKM	SRT_iGCA	7.1147	1	60.6218
NDUFS7	SRT_iGCA	0.676032	-0.231993	16.5803
NDUFS5	SRT_iGCA	5.20817	1	56.9948
DPEP1	SRT_iGCA	0.255639	-0.55505	4.66321
ALDOA	SRT_iGCA	0	-0.790661	0
GAPDH	SRT_iGCA	4.77255	-0.621632	31.0881
PRPS2	SRT_iGCA	11.1197	1	72.5389
NDUFB9	SRT_iGCA	4.10246	1	50.7772
UQCRB	SRT_iGCA	3.98011	-0.863936	53.886
AK1	SRT_iGCA	0.356813	-0.581611	12.9534
GSTT1	SRT_iGCA	0	-0.609561	0
APOE	SRT_iGCA	11.8315	-0.362073	41.4508
NDUFV2	SRT_iGCA	0.103553	-0.744492	2.59067
FDPS	SRT_iGCA	0.401246	-0.400947	5.69948
HS3ST1	SRT_iGCA	0.0865281	-0.637281	3.62694
ARL2BP	SRT_iGCA	0.522436	-0.229339	5.69948
PEMT	SRT_iGCA	0.443568	-0.459217	13.4715
CAP1	SRT_iGCA	0.357279	-0.999312	8.80829
SPARC	SRT_iGCA	5.55662	-0.191486	52.8497
SOD1	SRT_iGCA	3.522	-0.274237	46.6321
TMSB4X	SRT_iGCA	6.43585	-1	56.4767
CFL1	SRT_iGCA	5.97811	-0.126935	64.7668
FAM3C	SRT_iGCA	0.276227	-0.642152	7.25389
PFN1	SRT_iGCA	1.60638	-1	33.6788
CCND1	SRT_iGCA	0.166701	-0.596319	2.59067
CDK4	SRT_iGCA	0.0889435	-1	3.62694
CKS1B	SRT_iGCA	0.278077	-0.363461	8.80829
ACTA2	SRT_iGCA	0.244653	-0.533142	5.18135
MYL6	SRT_iGCA	16.7843	-0.0749821	84.9741
TPM2	SRT_iGCA	0.73682	-0.584013	15.544
TPM1	SRT_iGCA	0.61151	-0.535603	11.399
MYL9	SRT_iGCA	8.0888	-0.289766	69.4301
MYL12A	SRT_iGCA	2.8224	-0.556861	41.9689
RAP1B	SRT_iGCA	1.0201	0.383909	23.3161
POLD4	SRT_iGCA	0.0049318	-0.84399	0.518135
EGLN2	SRT_iGCA	0	-0.666601	0
DNAJB6	SRT_iGCA	1.47901	0.131376	31.0881
ATG101	SRT_iGCA	0.0677264	-0.793282	2.59067
CDC26	SRT_iGCA	0.0714122	-0.670655	1.03627
IGFBP7	SRT_iGCA	11.6771	-1	57.513
ITGB1	SRT_iGCA	1.03134	-0.94602	22.2798
MFAP4	SRT_iGCA	0.118572	-0.706273	3.62694
MFAP2	SRT_iGCA	0	-0.52651	0
FBLN5	SRT_iGCA	0.437246	-0.652908	11.399
PPP1R14A	SRT_iGCA	6.99217	0.856486	62.6943
KCNMB1	SRT_iGCA	0.273002	-0.493037	3.10881
MIF	SRT_iGCA	0.62459	-0.619474	7.77202
TAX1BP3	SRT_iGCA	0.0592244	-0.680377	4.14508
PPIB	SRT_iGCA	0.659112	-0.788565	9.84456
WNT2B	SRT_iGCA	0.161433	-0.484792	4.66321
STUB1	SRT_iGCA	0.526028	-0.385327	8.80829
IFITM3	SRT_iGCA	4.38845	-0.848049	47.6684
IFI27	SRT_iGCA	16.5921	1	67.3575
IFI6	SRT_iGCA	1.64798	-0.265503	27.4611
IRF9	SRT_iGCA	0	-0.621632	0
MRPS11	SRT_iGCA	0.087057	-0.781893	4.14508
TRIR	SRT_iGCA	0.561707	-0.866211	8.29016
CAVIN1	SRT_iGCA	0.0565525	-0.750604	2.07254
UBE2L3	SRT_iGCA	1.29377	0.86874	25.9067
DONSON	SRT_iGCA	0.0193478	-0.802999	0.518135
NAP1L1	SRT_iGCA	3.47987	-0.369755	49.2228
PTMA	SRT_iGCA	4.03865	-1	50.7772
COA4	SRT_iGCA	0.331699	0.186936	6.73575
COA3	SRT_iGCA	0.321823	-0.129327	5.18135
UQCC3	SRT_iGCA	0.0885942	-0.820307	3.10881
DMAC1	SRT_iGCA	0.170053	-0.687042	4.14508
PET100	SRT_iGCA	0.0518268	-0.838556	1.03627
MT-ND2	SRT_iGCA	22.8037	-0.913038	81.8653
NDUFAF8	SRT_iGCA	0.0904864	-0.892168	3.62694
PHB	SRT_iGCA	0.542208	-0.222185	9.32642
CDK5RAP3	SRT_iGCA	0	-0.862301	0
SELENOP	SRT_iGCA	0.536093	-0.926695	7.25389
CNN2	SRT_iGCA	0	-1	0
BEX3	SRT_iGCA	15.9376	1	84.9741
MYDGF	SRT_iGCA	0.402296	-0.514177	6.21762
AAMDC	SRT_iGCA	0.163677	-0.650482	8.80829
CNN1	SRT_iGCA	0.150455	-0.53858	3.62694
TNNC1	SRT_iGCA	0.0475353	-0.396912	0.518135
NOP53	SRT_iGCA	0.576518	-0.993981	8.80829
CALM3	SRT_iGCA	1.52777	0.360595	25.9067
CALM2	SRT_iGCA	11.2325	0.597975	75.1295
BLOC1S1	SRT_iGCA	0.973794	0.0233681	21.2435
CCPG1	SRT_iGCA	0.0800995	-1	3.62694
APOD	SRT_iGCA	0.223336	-0.713978	7.25389
GALM	SRT_iGCA	0.148817	-0.734134	6.21762
HMGB1	SRT_iGCA	4.72754	-0.933823	55.4404
SELENOS	SRT_iGCA	0.337559	-0.596693	5.18135
UFD1	SRT_iGCA	0.157513	-0.764429	3.62694
PODN	SRT_iGCA	0.0324575	-0.712898	1.5544
RPL4	LEY_iGCA	8.89882	-0.20339	97.7996
EIF4A2	LEY_iGCA	3.42122	-0.119188	89.7446
EIF4A1	LEY_iGCA	0	-0.802885	0
RPL30	LEY_iGCA	17.4581	-0.225828	98.6248
RPL31	LEY_iGCA	5.74903	-0.761541	95.4813
RPLP0	LEY_iGCA	9.07517	-0.205233	97.5639
RPL36A	LEY_iGCA	0.0355436	-0.815688	3.41847
RPL9	LEY_iGCA	21.1598	-0.138423	99.057
RPL7	LEY_iGCA	6.8943	-0.723528	96.3458
RPS17	LEY_iGCA	0.0137447	-0.728648	0.982318
RPS15A	LEY_iGCA	13.6082	-0.52234	97.6424
RPL35	LEY_iGCA	11.8029	-0.511747	98.5069
RPLP2	LEY_iGCA	17.6762	-0.561486	98.7033
RPL15	LEY_iGCA	21.2226	-0.364291	99.2141
RPL39	LEY_iGCA	3.47279	-0.774953	84.5972
RPS10	LEY_iGCA	0.0147617	-0.845561	1.49312
RPL17	LEY_iGCA	0.022464	-0.830047	2.39686
RPS9	LEY_iGCA	19.6874	0.0354694	99.057
RPL41	LEY_iGCA	16.4746	-0.639583	98.389
RPL21	LEY_iGCA	19.4684	-0.523874	98.5069
EIF1AX	LEY_iGCA	0.81541	-0.474966	52.8094
RPL23	LEY_iGCA	9.03938	-0.469628	97.7603
RPL22	LEY_iGCA	4.78553	-0.665887	93.6346
RPS6	LEY_iGCA	23.609	-0.421648	99.0177
RPL13A	LEY_iGCA	21.2988	-0.55677	98.9391
RPS3A	LEY_iGCA	26.7467	-0.0542097	99.1356
RPL23A	LEY_iGCA	8.89034	-0.641763	85.8939
RPS26	LEY_iGCA	3.36897	-0.770387	86.5619
EIF3L	LEY_iGCA	0.164257	-0.796279	13.3595
RPL27A	LEY_iGCA	4.81305	-0.830989	91.0413
RPS20	LEY_iGCA	8.05456	-0.712827	97.053
EIF3E	LEY_iGCA	2.99823	-0.0623713	87.5049
RPL26	LEY_iGCA	3.95028	-0.786125	91.1591
EEF1A1	LEY_iGCA	14.6291	-0.70916	97.6424
EEF1D	LEY_iGCA	2.18667	-0.687281	31.277
SPCS2	LEY_iGCA	1.59202	0.0144933	74.8919
POLR2F	LEY_iGCA	0.950166	-0.445432	60.1965
ISG15	LEY_iGCA	0.216547	-1	11.8664
SLC25A6	LEY_iGCA	0	-0.830139	0
PSMD7	LEY_iGCA	0.284284	-0.696085	24.1257
BANF1	LEY_iGCA	0.829333	-0.667209	53.3202
RAC1	LEY_iGCA	3.47352	-0.710161	92.2986
SKP1	LEY_iGCA	6.0637	-0.104958	96.5815
PSMA4	LEY_iGCA	0.944045	-0.713426	58.6248
PSMA1	LEY_iGCA	0.821771	-0.794332	55.4813
CHMP4B	LEY_iGCA	0.568656	-0.607653	43.1827
CHMP4A	LEY_iGCA	0	-0.829908	0
PPIA	LEY_iGCA	2.54714	-0.808469	82.3969
UBB	LEY_iGCA	1.02686	-0.882658	29.5481
PSMC1	LEY_iGCA	0.199624	-0.829613	17.8389
NHP2	LEY_iGCA	0.432685	-0.613318	28.4086
OAZ1	LEY_iGCA	4.03934	-0.779689	92.5344
GCSH	LEY_iGCA	0.146649	-0.525526	13.1631
CKB	LEY_iGCA	2.15724	-0.365781	68.7623
ASS1	LEY_iGCA	0.105459	-0.652695	8.99804
ADI1	LEY_iGCA	0.853414	-0.390759	51.3556
BGN	LEY_iGCA	1.0789	-0.420274	44.8723
PRELP	LEY_iGCA	0.554841	0.223488	33.1238
CYP11A1	LEY_iGCA	0.459608	-0.339209	33.3988
CSNK1A1	LEY_iGCA	0.686926	-0.858225	45.0688
FKBP1A	LEY_iGCA	1.14607	-0.589208	64.4794
ACTB	LEY_iGCA	16.3616	-0.902528	99.1356
TUBA1B	LEY_iGCA	1.35992	-0.767743	29.1945
TMED9	LEY_iGCA	0.752817	-0.871681	51.1198
IGFBP2	LEY_iGCA	0.101497	-0.756436	6.01179
DYNLL1	LEY_iGCA	4.67842	-0.656154	93.9882
PDIA6	LEY_iGCA	0.964363	-0.404209	54.224
ATF4	LEY_iGCA	0.99964	-0.834653	58.7426
ST6GALNAC6	LEY_iGCA	0	-0.751783	0
NAPA	LEY_iGCA	0.025175	-0.862409	2.75049
RAB1A	LEY_iGCA	1.09545	-0.467527	62.0432
CCT5	LEY_iGCA	0.424509	-0.57781	34.8527
TRAPPC1	LEY_iGCA	0.311605	-1	27.4656
MTX1	LEY_iGCA	0.0082092	-0.48048	0.667976
H3F3A	LEY_iGCA	0.40769	-0.892009	28.2122
IGF2	LEY_iGCA	0.711346	-0.34778	38.664
MSRB3	LEY_iGCA	0.135475	-0.648272	11.0413
HNRNPC	LEY_iGCA	1.683	-0.382501	76.3065
COX4I1	LEY_iGCA	2.908	-1	89.1159
HSPB1	LEY_iGCA	1.36656	-0.733881	64.0864
YBX1	LEY_iGCA	5.15818	-0.741414	95.5599
ZC3H11A	LEY_iGCA	0.000838346	-0.839444	0.0785855
DDIT4	LEY_iGCA	0.207879	-0.721734	15.7171
SNRPE	LEY_iGCA	1.05802	-0.51507	61.1395
SRSF7	LEY_iGCA	1.60477	-0.700544	68.998
SRSF9	LEY_iGCA	0.599231	-0.725249	32.0629
COX16	LEY_iGCA	0.196497	-0.929955	18.5069
U2AF1	LEY_iGCA	0.00153553	-0.808181	0.275049
PRDX2	LEY_iGCA	2.39898	0.224555	81.8075
PRDX1	LEY_iGCA	1.81231	-0.432892	52.1415
PCBP1	LEY_iGCA	0.625791	-0.863286	26.8762
HNRNPA1	LEY_iGCA	4.03408	-0.589198	88.1729
PRELID1	LEY_iGCA	0.330386	-0.92545	22.9077
FUS	LEY_iGCA	2.08206	-0.826524	81.1002
NDUFA4	LEY_iGCA	3.81545	-0.819659	93.1631
LSM1	LEY_iGCA	0.143964	-0.841819	15.2849
RAD50	LEY_iGCA	0.0952923	-0.715318	8.68369
RHEB	LEY_iGCA	0.794948	-0.604557	52.9273
PIN1	LEY_iGCA	0.745388	-0.702311	51.4735
LAMTOR5	LEY_iGCA	1.76463	-0.139009	81.0216
NDUFA11	LEY_iGCA	0.470476	-0.884945	37.8782
FHL2	LEY_iGCA	4.00857	0.0125598	84.2436
BSG	LEY_iGCA	1.91702	-0.316342	76.5029
PTGDS	LEY_iGCA	41.5886	-0.327194	97.7603
TPI1	LEY_iGCA	2.79999	-0.621227	87.6621
PGAM1	LEY_iGCA	0.448204	-0.683035	34.3026
NDUFC2	LEY_iGCA	0.61948	-0.779669	46.1297
SDHC	LEY_iGCA	0.726677	-0.449206	51.0806
NME1	LEY_iGCA	0.397521	-0.465861	32.9273
PKM	LEY_iGCA	2.27318	-0.713042	81.1788
NDUFS7	LEY_iGCA	0.346955	-0.917683	28.2515
NDUFS5	LEY_iGCA	2.3281	-0.784732	84.9116
DPEP1	LEY_iGCA	2.49798	0.0233537	58.8605
ALDOA	LEY_iGCA	0.00893584	-0.787975	0.943026
GAPDH	LEY_iGCA	3.63636	-0.776964	45.2259
PRPS2	LEY_iGCA	4.5374	0.0736032	86.3261
NDUFB9	LEY_iGCA	1.24439	-0.614695	68.4086
UQCRB	LEY_iGCA	3.98816	-0.858581	92.4951
AK1	LEY_iGCA	0.826682	-0.341048	50.5697
GSTT1	LEY_iGCA	0	-0.609561	0
APOE	LEY_iGCA	25.0797	0.269996	92.1022
NDUFV2	LEY_iGCA	0.0411274	-0.820311	3.53635
FDPS	LEY_iGCA	0.338688	-0.505952	21.8861
HS3ST1	LEY_iGCA	0.115727	-0.533506	9.58743
ARL2BP	LEY_iGCA	0.347833	-0.630603	22.3969
PEMT	LEY_iGCA	0.687436	-0.252789	41.2181
CAP1	LEY_iGCA	0.392466	-0.961034	28.3301
SPARC	LEY_iGCA	4.02279	-0.482972	89.0766
SOD1	LEY_iGCA	4.18944	0.0846933	94.3811
TMSB4X	LEY_iGCA	13.8431	-0.955819	98.4283
CFL1	LEY_iGCA	3.16465	-1	87.7407
FAM3C	LEY_iGCA	0.580999	0.447539	42.279
PFN1	LEY_iGCA	1.92902	-0.921763	80
CCND1	LEY_iGCA	0.136563	-0.618443	8.68369
CDK4	LEY_iGCA	0.286847	-0.366353	21.7682
CKS1B	LEY_iGCA	0.331215	-0.163727	27.5442
ACTA2	LEY_iGCA	0.614551	-0.521984	26.2475
MYL6	LEY_iGCA	8.17066	-0.716604	97.7603
TPM2	LEY_iGCA	2.85506	-0.460262	87.3084
TPM1	LEY_iGCA	1.03215	-0.474199	51.3949
MYL9	LEY_iGCA	3.45881	-0.522531	87.4263
MYL12A	LEY_iGCA	2.33761	-0.680853	84.165
RAP1B	LEY_iGCA	0.474289	-1	37.2495
POLD4	LEY_iGCA	0.0346086	-0.751755	3.30059
EGLN2	LEY_iGCA	0.00186854	-0.663557	0.157171
DNAJB6	LEY_iGCA	0.887689	-0.780472	56.0707
ATG101	LEY_iGCA	0.0932994	-0.688981	10.2554
CDC26	LEY_iGCA	0.0293994	-0.822161	3.02554
IGFBP7	LEY_iGCA	100.824	0.558653	99.9214
ITGB1	LEY_iGCA	2.55469	-0.235029	83.89
MFAP4	LEY_iGCA	1.09306	-0.0486506	54.6562
MFAP2	LEY_iGCA	0.0340492	-0.375681	3.73281
FBLN5	LEY_iGCA	3.78892	0.630198	87.112
PPP1R14A	LEY_iGCA	2.73118	-0.378511	83.89
KCNMB1	LEY_iGCA	0.358184	-0.411395	23.89
MIF	LEY_iGCA	0.732804	-0.511343	25.6974
TAX1BP3	LEY_iGCA	0.119304	-0.591701	12.1415
PPIB	LEY_iGCA	1.18262	-0.487731	32.6916
WNT2B	LEY_iGCA	0.764204	0.469354	43.8507
STUB1	LEY_iGCA	0.379973	-0.652595	24.9116
IFITM3	LEY_iGCA	9.60145	0.00825988	97.7603
IFI27	LEY_iGCA	1.59959	-0.488618	47.6228
IFI6	LEY_iGCA	1.34885	-0.52386	59.1749
IRF9	LEY_iGCA	0.00917648	-0.59411	1.49312
MRPS11	LEY_iGCA	0.0917209	-0.759294	10.0982
TRIR	LEY_iGCA	0.557303	-0.87029	25.5796
CAVIN1	LEY_iGCA	0.749838	-0.479159	25.5403
UBE2L3	LEY_iGCA	0.539694	-0.805393	41.1788
DONSON	LEY_iGCA	0.0528258	-0.716541	4.95088
NAP1L1	LEY_iGCA	3.22336	-0.530915	88.9194
PTMA	LEY_iGCA	6.33326	-0.943369	96.3065
COA4	LEY_iGCA	0.158251	-0.618638	14.6169
COA3	LEY_iGCA	0.134874	-0.752811	13.7917
UQCC3	LEY_iGCA	0.108844	-0.72755	11.1198
DMAC1	LEY_iGCA	0.174843	-0.673562	16.1493
PET100	LEY_iGCA	0.0292164	-0.902075	4.04715
MT-ND2	LEY_iGCA	23.201	-0.893402	99.4106
NDUFAF8	LEY_iGCA	0.166435	-0.653864	16.2279
PHB	LEY_iGCA	0.284288	-0.759628	21.9646
CDK5RAP3	LEY_iGCA	0	-0.862301	0
SELENOP	LEY_iGCA	2.96432	0.17253	28.8802
CNN2	LEY_iGCA	0.0165018	-0.964434	1.33595
BEX3	LEY_iGCA	5.29623	-0.0397086	96.4244
MYDGF	LEY_iGCA	0.397605	-0.523332	23.1434
AAMDC	LEY_iGCA	0.224755	-0.537524	21.0216
CNN1	LEY_iGCA	0.0314675	-0.631307	3.33988
TNNC1	LEY_iGCA	0.0442434	-0.405322	3.2613
NOP53	LEY_iGCA	1.35779	-0.643171	28.0943
CALM3	LEY_iGCA	0.643465	-0.956591	41.3752
CALM2	LEY_iGCA	6.86999	-0.298394	96.778
BLOC1S1	LEY_iGCA	0.438577	-1	34.8919
CCPG1	LEY_iGCA	0.206986	-0.7427	18.2711
APOD	LEY_iGCA	3.0406	0.138616	75.9136
GALM	LEY_iGCA	0.285364	-0.348562	23.1827
HMGB1	LEY_iGCA	4.86259	-0.849945	94.6955
SELENOS	LEY_iGCA	0.349748	-0.573164	22.2004
UFD1	LEY_iGCA	0.15928	-0.757711	15.6385
PODN	LEY_iGCA	1.00306	0.784423	39.3713
RPL4	MYD_iGCA	10.0813	0.217483	97.3214
EIF4A2	MYD_iGCA	4.1519	0.494884	93.75
EIF4A1	MYD_iGCA	0	-0.802885	0
RPL30	MYD_iGCA	13.3106	-0.802186	97.5
RPL31	MYD_iGCA	5.38981	-0.804167	96.0714
RPLP0	MYD_iGCA	7.04674	-0.742619	95.5357
RPL36A	MYD_iGCA	0.0300825	-0.817897	3.21429
RPL9	MYD_iGCA	18.0397	-0.601304	97.5
RPL7	MYD_iGCA	6.46728	-0.75405	96.25
RPS17	MYD_iGCA	0.00845928	-0.72948	1.07143
RPS15A	MYD_iGCA	11.5006	-0.756014	97.6786
RPL35	MYD_iGCA	10.2475	-0.874021	98.3929
RPLP2	MYD_iGCA	14.8532	-0.855938	98.5714
RPL15	MYD_iGCA	21.4066	-0.339856	99.2857
RPL39	MYD_iGCA	2.36866	-0.863347	81.9643
RPS10	MYD_iGCA	0.013168	-0.846123	1.60714
RPL17	MYD_iGCA	0.0171609	-0.834096	1.78571
RPS9	MYD_iGCA	18.7366	-0.102396	98.75
RPL41	MYD_iGCA	11.3971	-0.935766	96.7857
RPL21	MYD_iGCA	17.906	-0.649033	98.5714
EIF1AX	MYD_iGCA	0.78077	-0.551865	53.0357
RPL23	MYD_iGCA	8.75048	-0.534783	96.6071
RPL22	MYD_iGCA	5.42236	-0.520369	94.8214
RPS6	MYD_iGCA	23.7746	-0.40714	98.9286
RPL13A	MYD_iGCA	18.0278	-0.715319	98.75
RPS3A	MYD_iGCA	27.1338	-0.0053959	99.2857
RPL23A	MYD_iGCA	5.82411	-0.944047	85.1786
RPS26	MYD_iGCA	2.91723	-0.893445	87.6786
EIF3L	MYD_iGCA	0.180463	-0.783581	14.4643
RPL27A	MYD_iGCA	4.18745	-0.889384	89.8214
RPS20	MYD_iGCA	6.54483	-0.881286	96.9643
EIF3E	MYD_iGCA	2.63538	-0.347354	87.1429
RPL26	MYD_iGCA	3.33158	-0.838385	88.3929
EEF1A1	MYD_iGCA	12.34	-0.783216	96.7857
EEF1D	MYD_iGCA	1.36559	-0.926427	21.9643
SPCS2	MYD_iGCA	1.50052	-0.14516	74.1071
POLR2F	MYD_iGCA	1.14209	0.000331638	69.4643
ISG15	MYD_iGCA	0.477736	-0.717115	25
SLC25A6	MYD_iGCA	0	-0.830139	0
PSMD7	MYD_iGCA	0.194838	-0.940181	19.4643
BANF1	MYD_iGCA	1.02522	-0.318121	61.25
RAC1	MYD_iGCA	3.74046	-0.559243	93.75
SKP1	MYD_iGCA	7.05579	0.308537	96.6071
PSMA4	MYD_iGCA	1.04253	-0.498105	64.6429
PSMA1	MYD_iGCA	1.00987	-0.288147	66.25
CHMP4B	MYD_iGCA	0.682147	-0.383284	50
CHMP4A	MYD_iGCA	0	-0.829908	0
PPIA	MYD_iGCA	2.79626	-0.687187	88.0357
UBB	MYD_iGCA	1.02664	-0.882703	26.9643
PSMC1	MYD_iGCA	0.207058	-0.810696	18.5714
NHP2	MYD_iGCA	0.320207	-0.81481	23.75
OAZ1	MYD_iGCA	3.92491	-0.82242	94.4643
GCSH	MYD_iGCA	0.163103	-0.50334	16.0714
CKB	MYD_iGCA	4.94503	0.283184	91.25
ASS1	MYD_iGCA	0.510836	-0.0153023	38.5714
ADI1	MYD_iGCA	1.12864	0.0173118	65.1786
BGN	MYD_iGCA	4.30269	0.700782	87.6786
PRELP	MYD_iGCA	0.65246	0.426545	40.5357
CYP11A1	MYD_iGCA	0.57389	-0.203016	39.4643
CSNK1A1	MYD_iGCA	0.808069	-0.642518	54.4643
FKBP1A	MYD_iGCA	1.19636	-0.556374	68.75
ACTB	MYD_iGCA	23.0442	-0.421046	99.2857
TUBA1B	MYD_iGCA	0.935486	-0.925626	22.8571
TMED9	MYD_iGCA	0.871692	-0.565783	59.6429
IGFBP2	MYD_iGCA	0.848421	-0.450401	41.9643
DYNLL1	MYD_iGCA	5.60229	-0.2923	96.9643
PDIA6	MYD_iGCA	0.857728	-0.592809	51.9643
ATF4	MYD_iGCA	1.12431	-0.660319	65.5357
ST6GALNAC6	MYD_iGCA	0	-0.751783	0
NAPA	MYD_iGCA	0.0228273	-0.870342	2.67857
RAB1A	MYD_iGCA	1.34862	-0.0681555	73.3929
CCT5	MYD_iGCA	0.458867	-0.48345	36.25
TRAPPC1	MYD_iGCA	0.30336	-1	27.5
MTX1	MYD_iGCA	0.0072145	-0.48189	0.714286
H3F3A	MYD_iGCA	0.417042	-0.89037	28.0357
IGF2	MYD_iGCA	0.224319	-0.451441	16.0714
MSRB3	MYD_iGCA	0.73395	0.0452325	46.4286
HNRNPC	MYD_iGCA	1.55392	-0.610462	75.7143
COX4I1	MYD_iGCA	3.20254	-1	90.5357
HSPB1	MYD_iGCA	2.62468	-0.435109	85.8929
YBX1	MYD_iGCA	6.49544	-0.310289	96.4286
ZC3H11A	MYD_iGCA	0	-0.842611	0
DDIT4	MYD_iGCA	0.31106	-0.623027	21.0714
SNRPE	MYD_iGCA	1.01511	-0.59753	65.7143
SRSF7	MYD_iGCA	1.54939	-0.740259	73.9286
SRSF9	MYD_iGCA	0.455797	-0.905821	25.5357
COX16	MYD_iGCA	0.188612	-0.968062	17.6786
U2AF1	MYD_iGCA	0.00220527	-0.80755	0.357143
PRDX2	MYD_iGCA	2.5349	0.330264	86.7857
PRDX1	MYD_iGCA	1.32665	-0.67225	49.6429
PCBP1	MYD_iGCA	0.474416	-1	19.1071
HNRNPA1	MYD_iGCA	4.0164	-0.596296	89.1071
PRELID1	MYD_iGCA	0.251114	-1	17.1429
FUS	MYD_iGCA	2.29618	-0.555073	85.8929
NDUFA4	MYD_iGCA	7.14411	0.330804	96.9643
LSM1	MYD_iGCA	0.132889	-0.873516	13.75
RAD50	MYD_iGCA	0.0789617	-0.770919	7.32143
RHEB	MYD_iGCA	0.86195	-0.476268	59.4643
PIN1	MYD_iGCA	1.07738	-0.0987582	69.6429
LAMTOR5	MYD_iGCA	1.84097	-0.0256811	81.9643
NDUFA11	MYD_iGCA	0.406008	-0.986122	36.4286
FHL2	MYD_iGCA	10.4453	1	96.7857
BSG	MYD_iGCA	2.4369	0.132626	86.9643
PTGDS	MYD_iGCA	62.9397	-0.223472	98.5714
TPI1	MYD_iGCA	3.25243	-0.256885	90.5357
PGAM1	MYD_iGCA	0.549483	-0.549803	40.5357
NDUFC2	MYD_iGCA	0.675317	-0.699968	53.9286
SDHC	MYD_iGCA	0.819407	-0.22339	57.1429
NME1	MYD_iGCA	0.52038	-0.103225	40.1786
PKM	MYD_iGCA	3.01967	-0.178079	89.4643
NDUFS7	MYD_iGCA	0.275787	-1	25.8929
NDUFS5	MYD_iGCA	3.49841	0.199252	92.3214
DPEP1	MYD_iGCA	6.69998	1	93.0357
ALDOA	MYD_iGCA	0.0116562	-0.787157	1.42857
GAPDH	MYD_iGCA	2.95075	-0.870695	46.0714
PRPS2	MYD_iGCA	4.75728	0.130023	91.7857
NDUFB9	MYD_iGCA	1.4819	-0.385317	74.4643
UQCRB	MYD_iGCA	4.61638	-0.44062	94.2857
AK1	MYD_iGCA	1.15728	-0.171786	63.5714
GSTT1	MYD_iGCA	0	-0.609561	0
APOE	MYD_iGCA	45.976	1	98.5714
NDUFV2	MYD_iGCA	0.0453039	-0.815238	5.35714
FDPS	MYD_iGCA	0.255853	-0.644995	17.8571
HS3ST1	MYD_iGCA	0.571883	1	38.5714
ARL2BP	MYD_iGCA	0.242621	-0.872394	17.3214
PEMT	MYD_iGCA	2.44006	1	77.5
CAP1	MYD_iGCA	0.48553	-0.859794	31.25
SPARC	MYD_iGCA	8.87295	0.438744	98.0357
SOD1	MYD_iGCA	4.72059	0.370327	95.1786
TMSB4X	MYD_iGCA	31.9432	-0.592548	99.4643
CFL1	MYD_iGCA	4.52454	-0.63089	94.8214
FAM3C	MYD_iGCA	0.458673	0.0101733	37.5
PFN1	MYD_iGCA	2.77709	-0.681233	90.3571
CCND1	MYD_iGCA	0.731834	-0.181452	43.0357
CDK4	MYD_iGCA	0.199745	-0.658038	15.7143
CKS1B	MYD_iGCA	0.218373	-0.587874	22.1429
ACTA2	MYD_iGCA	9.69067	-0.248181	90.5357
MYL6	MYD_iGCA	17.9525	0.0120319	98.75
TPM2	MYD_iGCA	11.0901	0.0208471	98.2143
TPM1	MYD_iGCA	3.99285	-0.0420038	88.0357
MYL9	MYD_iGCA	14.3348	0.0242411	97.6786
MYL12A	MYD_iGCA	2.87497	-0.543415	90.7143
RAP1B	MYD_iGCA	0.563673	-0.834955	43.9286
POLD4	MYD_iGCA	0.0447956	-0.720094	3.92857
EGLN2	MYD_iGCA	0	-0.666601	0
DNAJB6	MYD_iGCA	1.17381	-0.339263	67.1429
ATG101	MYD_iGCA	0.103865	-0.64589	9.46429
CDC26	MYD_iGCA	0.0290414	-0.823452	2.32143
IGFBP7	MYD_iGCA	101.736	0.57601	99.8214
ITGB1	MYD_iGCA	3.8137	0.352587	93.3929
MFAP4	MYD_iGCA	3.24629	1	85.7143
MFAP2	MYD_iGCA	0.0224014	-0.427278	2.67857
FBLN5	MYD_iGCA	4.60936	0.944285	91.7857
PPP1R14A	MYD_iGCA	3.11339	-0.267732	87.6786
KCNMB1	MYD_iGCA	1.74	0.912984	73.5714
MIF	MYD_iGCA	0.573626	-0.670399	18.2143
TAX1BP3	MYD_iGCA	0.160207	-0.531329	15.1786
PPIB	MYD_iGCA	0.85784	-0.674366	24.8214
WNT2B	MYD_iGCA	1.20374	1	63.2143
STUB1	MYD_iGCA	0.34245	-0.721259	18.75
IFITM3	MYD_iGCA	7.69118	-0.305528	96.6071
IFI27	MYD_iGCA	1.14694	-0.540351	43.9286
IFI6	MYD_iGCA	2.53434	0.500018	81.9643
IRF9	MYD_iGCA	0.00755509	-0.598973	1.25
MRPS11	MYD_iGCA	0.0907634	-0.763934	10.3571
TRIR	MYD_iGCA	0.435788	-0.982821	18.5714
CAVIN1	MYD_iGCA	0.718522	-0.49142	18.75
UBE2L3	MYD_iGCA	0.571845	-0.734013	44.4643
DONSON	MYD_iGCA	0.051666	-0.719536	5.53571
NAP1L1	MYD_iGCA	4.23542	0.10495	95.5357
PTMA	MYD_iGCA	10.3107	-0.678808	98.3929
COA4	MYD_iGCA	0.0952902	-0.911056	10.7143
COA3	MYD_iGCA	0.101124	-0.865369	11.4286
UQCC3	MYD_iGCA	0.0838449	-0.842062	7.67857
DMAC1	MYD_iGCA	0.100346	-0.883183	10.7143
PET100	MYD_iGCA	0.0206156	-0.926237	3.39286
MT-ND2	MYD_iGCA	17.8944	-1	99.8214
NDUFAF8	MYD_iGCA	0.126472	-0.779255	11.7857
PHB	MYD_iGCA	0.229253	-0.874308	18.75
CDK5RAP3	MYD_iGCA	0	-0.862301	0
SELENOP	MYD_iGCA	1.30705	-0.577694	19.4643
CNN2	MYD_iGCA	0.239508	-0.100312	20.5357
BEX3	MYD_iGCA	6.20647	0.15036	96.4286
MYDGF	MYD_iGCA	0.218203	-0.873469	15.1786
AAMDC	MYD_iGCA	0.229357	-0.529014	21.7857
CNN1	MYD_iGCA	0.535444	-0.23856	35.1786
TNNC1	MYD_iGCA	0.139887	-0.16098	8.75
NOP53	MYD_iGCA	0.830568	-0.879906	19.1071
CALM3	MYD_iGCA	0.715441	-0.84938	47.1429
CALM2	MYD_iGCA	5.65819	-0.547387	95.8929
BLOC1S1	MYD_iGCA	0.412664	-1	36.6071
CCPG1	MYD_iGCA	0.212152	-0.726761	21.4286
APOD	MYD_iGCA	4.43485	0.56056	88.2143
GALM	MYD_iGCA	0.785917	1	52.1429
HMGB1	MYD_iGCA	5.39366	-0.520078	96.25
SELENOS	MYD_iGCA	0.282802	-0.702391	16.9643
UFD1	MYD_iGCA	0.106403	-0.958837	11.9643
PODN	MYD_iGCA	0.625918	0.202613	33.3929
RPL4	END_iGCA	8.66659	-0.286049	82.2581
EIF4A2	END_iGCA	2.58053	-0.825711	54.8387
EIF4A1	END_iGCA	0	-0.802885	0
RPL30	END_iGCA	10.2355	-1	79.0323
RPL31	END_iGCA	4.4319	-0.917832	70.9677
RPLP0	END_iGCA	8.52858	-0.35004	90.3226
RPL36A	END_iGCA	0.0100655	-0.825991	1.6129
RPL9	END_iGCA	17.2226	-0.72253	91.9355
RPL7	END_iGCA	6.33661	-0.763389	75.8065
RPS17	END_iGCA	0	-0.730811	0
RPS15A	END_iGCA	11.0837	-0.802241	88.7097
RPL35	END_iGCA	8.67072	-1	85.4839
RPLP2	END_iGCA	14.0852	-0.936048	90.3226
RPL15	END_iGCA	24.3483	0.0507814	98.3871
RPL39	END_iGCA	1.77171	-0.911138	48.3871
RPS10	END_iGCA	0.0197781	-0.843791	1.6129
RPL17	END_iGCA	0	-0.847195	0
RPS9	END_iGCA	17.4607	-0.287419	90.3226
RPL41	END_iGCA	10.1258	-1	79.0323
RPL21	END_iGCA	16.7854	-0.738807	88.7097
EIF1AX	END_iGCA	0.328012	-1	19.3548
RPL23	END_iGCA	9.66089	-0.329459	82.2581
RPL22	END_iGCA	4.11174	-0.819851	64.5161
RPS6	END_iGCA	29.1164	0.0607685	96.7742
RPL13A	END_iGCA	13.521	-0.933769	88.7097
RPS3A	END_iGCA	23.531	-0.45961	96.7742
RPL23A	END_iGCA	3.48344	-1	51.6129
RPS26	END_iGCA	3.716	-0.675853	66.129
EIF3L	END_iGCA	0.0195974	-0.909622	4.83871
RPL27A	END_iGCA	3.72647	-0.932413	61.2903
RPS20	END_iGCA	6.8821	-0.843653	80.6452
EIF3E	END_iGCA	2.35465	-0.567848	54.8387
RPL26	END_iGCA	4.28896	-0.757518	67.7419
EEF1A1	END_iGCA	9.231	-0.8838	83.871
EEF1D	END_iGCA	0.670598	-1	9.67742
SPCS2	END_iGCA	1.08343	-0.87289	41.9355
POLR2F	END_iGCA	0.845749	-0.687946	25.8065
ISG15	END_iGCA	1.75405	1	43.5484
SLC25A6	END_iGCA	0	-0.830139	0
PSMD7	END_iGCA	0.119061	-1	6.45161
BANF1	END_iGCA	1.09245	-0.198326	30.6452
RAC1	END_iGCA	5.81958	0.61621	70.9677
SKP1	END_iGCA	5.15632	-0.483146	75.8065
PSMA4	END_iGCA	1.21221	-0.127131	37.0968
PSMA1	END_iGCA	0.850025	-0.718296	32.2581
CHMP4B	END_iGCA	0.331089	-1	17.7419
CHMP4A	END_iGCA	0	-0.829908	0
PPIA	END_iGCA	2.67632	-0.745577	59.6774
UBB	END_iGCA	0.548946	-0.981774	11.2903
PSMC1	END_iGCA	0.247799	-0.707026	9.67742
NHP2	END_iGCA	0.429346	-0.619301	16.129
OAZ1	END_iGCA	4.2313	-0.708009	67.7419
GCSH	END_iGCA	0.00643565	-0.714581	1.6129
CKB	END_iGCA	1.08082	-0.616358	25.8065
ASS1	END_iGCA	1.65869	1	37.0968
ADI1	END_iGCA	0.328944	-1	8.06452
BGN	END_iGCA	0.517879	-0.615364	17.7419
PRELP	END_iGCA	0	-0.930636	0
CYP11A1	END_iGCA	0.506616	-0.283188	12.9032
CSNK1A1	END_iGCA	1.29849	0.230721	38.7097
FKBP1A	END_iGCA	4.43181	1	67.7419
ACTB	END_iGCA	21.7906	-0.511365	100
TUBA1B	END_iGCA	0.619665	-1	11.2903
TMED9	END_iGCA	1.02138	-0.180596	40.3226
IGFBP2	END_iGCA	0.995442	-0.390162	17.7419
DYNLL1	END_iGCA	6.4877	0.0564065	77.4194
PDIA6	END_iGCA	0.742941	-0.795825	29.0323
ATF4	END_iGCA	1.34121	-0.357004	38.7097
ST6GALNAC6	END_iGCA	0	-0.751783	0
NAPA	END_iGCA	0.00629131	-0.926218	1.6129
RAB1A	END_iGCA	0.850125	-0.854532	32.2581
CCT5	END_iGCA	0.377927	-0.705744	22.5806
TRAPPC1	END_iGCA	0.720227	-0.126557	25.8065
MTX1	END_iGCA	0	-0.492119	0
H3F3A	END_iGCA	0.22402	-0.924199	12.9032
IGF2	END_iGCA	0.56493	-0.378944	17.7419
MSRB3	END_iGCA	1.63374	1	40.3226
HNRNPC	END_iGCA	1.27859	-1	41.9355
COX4I1	END_iGCA	4.49579	-0.253848	66.129
HSPB1	END_iGCA	4.59876	0.0336841	62.9032
YBX1	END_iGCA	5.91717	-0.496721	75.8065
ZC3H11A	END_iGCA	0	-0.842611	0
DDIT4	END_iGCA	0.250271	-0.68118	8.06452
SNRPE	END_iGCA	0.689887	-1	32.2581
SRSF7	END_iGCA	1.33067	-0.897091	43.5484
SRSF9	END_iGCA	0.356983	-1	12.9032
COX16	END_iGCA	0.367521	-0.103389	16.129
U2AF1	END_iGCA	0	-0.809628	0
PRDX2	END_iGCA	1.4287	-0.530038	41.9355
PRDX1	END_iGCA	0.850221	-0.907058	27.4194
PCBP1	END_iGCA	0.344989	-1	9.67742
HNRNPA1	END_iGCA	3.72968	-0.711382	67.7419
PRELID1	END_iGCA	0.267055	-1	8.06452
FUS	END_iGCA	2.23215	-0.636241	51.6129
NDUFA4	END_iGCA	5.82713	-0.124376	79.0323
LSM1	END_iGCA	0.251912	-0.532884	8.06452
RAD50	END_iGCA	0.12245	-0.622854	4.83871
RHEB	END_iGCA	1.10533	-0.0102683	38.7097
PIN1	END_iGCA	0.836862	-0.536013	27.4194
LAMTOR5	END_iGCA	1.45692	-0.595828	43.5484
NDUFA11	END_iGCA	0.54468	-0.768486	22.5806
FHL2	END_iGCA	0.328236	-0.718768	14.5161
BSG	END_iGCA	1.18624	-0.947438	43.5484
PTGDS	END_iGCA	1.00105	-0.524364	24.1935
TPI1	END_iGCA	2.8256	-0.600603	62.9032
PGAM1	END_iGCA	0.247249	-0.947391	11.2903
NDUFC2	END_iGCA	0.621456	-0.77685	24.1935
SDHC	END_iGCA	0.237258	-1	17.7419
NME1	END_iGCA	0.734476	0.528706	20.9677
PKM	END_iGCA	2.7928	-0.340663	58.0645
NDUFS7	END_iGCA	0.469416	-0.662514	9.67742
NDUFS5	END_iGCA	3.88721	0.526151	61.2903
DPEP1	END_iGCA	0.0197781	-0.615889	1.6129
ALDOA	END_iGCA	0.0177809	-0.785316	1.6129
GAPDH	END_iGCA	0.880547	-1	14.5161
PRPS2	END_iGCA	0.974843	-0.840509	17.7419
NDUFB9	END_iGCA	0.670783	-1	25.8065
UQCRB	END_iGCA	3.49967	-1	62.9032
AK1	END_iGCA	0.295139	-0.613187	9.67742
GSTT1	END_iGCA	0	-0.609561	0
APOE	END_iGCA	1.17053	-0.870705	25.8065
NDUFV2	END_iGCA	0.0452509	-0.815302	6.45161
FDPS	END_iGCA	0.292954	-0.582719	8.06452
HS3ST1	END_iGCA	0.372623	0.379539	16.129
ARL2BP	END_iGCA	0.107901	-1	6.45161
PEMT	END_iGCA	0.363674	-0.526845	12.9032
CAP1	END_iGCA	0.185852	-1	17.7419
SPARC	END_iGCA	9.1463	0.490693	69.3548
SOD1	END_iGCA	2.21751	-0.975742	53.2258
TMSB4X	END_iGCA	51.133	-0.207402	98.3871
CFL1	END_iGCA	6.78176	0.151695	80.6452
FAM3C	END_iGCA	0.151292	-1	9.67742
PFN1	END_iGCA	3.0075	-0.615884	58.0645
CCND1	END_iGCA	1.07695	0.0718995	20.9677
CDK4	END_iGCA	0.0582551	-1	4.83871
CKS1B	END_iGCA	0.0564193	-1	4.83871
ACTA2	END_iGCA	0	-0.540523	0
MYL6	END_iGCA	12.5788	-0.388248	90.3226
TPM2	END_iGCA	1.63063	-0.531795	46.7742
TPM1	END_iGCA	0.160602	-0.601425	8.06452
MYL9	END_iGCA	4.92734	-0.448703	59.6774
MYL12A	END_iGCA	6.22792	0.314152	77.4194
RAP1B	END_iGCA	0.766273	-0.293926	30.6452
POLD4	END_iGCA	0	-0.859318	0
EGLN2	END_iGCA	0	-0.666601	0
DNAJB6	END_iGCA	0.973777	-0.64772	32.2581
ATG101	END_iGCA	0.0210782	-0.983538	1.6129
CDC26	END_iGCA	0	-0.928181	0
IGFBP7	END_iGCA	84.5939	0.249679	95.1613
ITGB1	END_iGCA	2.07579	-0.458546	46.7742
MFAP4	END_iGCA	0.0971237	-0.720747	4.83871
MFAP2	END_iGCA	0	-0.52651	0
FBLN5	END_iGCA	0.0673446	-0.794515	1.6129
PPP1R14A	END_iGCA	3.89136	-0.0422478	56.4516
KCNMB1	END_iGCA	0	-0.754692	0
MIF	END_iGCA	0.0753141	-1	4.83871
TAX1BP3	END_iGCA	0.0510471	-0.692446	4.83871
PPIB	END_iGCA	0.177396	-1	6.45161
WNT2B	END_iGCA	0.162114	-0.483713	6.45161
STUB1	END_iGCA	0.114242	-1	6.45161
IFITM3	END_iGCA	12.8291	0.538446	83.871
IFI27	END_iGCA	16.5328	1	77.4194
IFI6	END_iGCA	2.13404	0.154293	45.1613
IRF9	END_iGCA	0	-0.621632	0
MRPS11	END_iGCA	0.154293	-0.456093	8.06452
TRIR	END_iGCA	0.303719	-1	8.06452
CAVIN1	END_iGCA	0.531411	-0.56468	8.06452
UBE2L3	END_iGCA	0.506221	-0.879705	20.9677
DONSON	END_iGCA	0.0633055	-0.689477	3.22581
NAP1L1	END_iGCA	2.88564	-0.743101	61.2903
PTMA	END_iGCA	29.6188	0.605486	93.5484
COA4	END_iGCA	0.0113329	-1	1.6129
COA3	END_iGCA	0.0655689	-0.983948	3.22581
UQCC3	END_iGCA	0.163346	-0.4779	4.83871
DMAC1	END_iGCA	0.042903	-1	3.22581
PET100	END_iGCA	0.0113329	-0.952314	1.6129
MT-ND2	END_iGCA	18.8893	-1	91.9355
NDUFAF8	END_iGCA	0.0493509	-1	4.83871
PHB	END_iGCA	0.187735	-0.960821	8.06452
CDK5RAP3	END_iGCA	0	-0.862301	0
SELENOP	END_iGCA	0.29613	-1	8.06452
CNN2	END_iGCA	0	-1	0
BEX3	END_iGCA	2.67274	-0.587525	61.2903
MYDGF	END_iGCA	0.0647305	-1	4.83871
AAMDC	END_iGCA	0.343479	-0.317957	11.2903
CNN1	END_iGCA	0.0533188	-0.614279	3.22581
TNNC1	END_iGCA	0	-0.518351	0
NOP53	END_iGCA	0.699602	-0.938713	9.67742
CALM3	END_iGCA	0.634209	-0.970377	24.1935
CALM2	END_iGCA	3.01609	-1	54.8387
BLOC1S1	END_iGCA	0.683707	-0.599159	22.5806
CCPG1	END_iGCA	0.328895	-0.366562	16.129
APOD	END_iGCA	1.35217	-0.372356	37.0968
GALM	END_iGCA	0.18489	-0.632274	6.45161
HMGB1	END_iGCA	7.2633	0.641213	82.2581
SELENOS	END_iGCA	0.0704566	-1	4.83871
UFD1	END_iGCA	0.0113329	-1	1.6129
PODN	END_iGCA	0	-0.762969	0
RPL4	MCR_iGCA	6.92797	-0.90489	84.4444
EIF4A2	MCR_iGCA	2.25954	-1	68.1481
EIF4A1	MCR_iGCA	0	-0.802885	0
RPL30	MCR_iGCA	11.8233	-1	88.5185
RPL31	MCR_iGCA	5.02953	-0.846917	79.6296
RPLP0	MCR_iGCA	5.96062	-1	80.3704
RPL36A	MCR_iGCA	0.0525919	-0.808794	3.33333
RPL9	MCR_iGCA	16.5692	-0.819467	95.9259
RPL7	MCR_iGCA	3.91115	-0.93675	72.5926
RPS17	MCR_iGCA	0.0144803	-0.728532	0.740741
RPS15A	MCR_iGCA	9.43829	-0.98467	88.8889
RPL35	MCR_iGCA	11.4967	-0.583067	92.5926
RPLP2	MCR_iGCA	20.5091	-0.265985	97.037
RPL15	MCR_iGCA	14.5759	-1	96.2963
RPL39	MCR_iGCA	2.78341	-0.830144	60
RPS10	MCR_iGCA	0.013077	-0.846155	1.11111
RPL17	MCR_iGCA	0.0331406	-0.821897	2.22222
RPS9	MCR_iGCA	13.4905	-0.863113	91.1111
RPL41	MCR_iGCA	8.44176	-1	84.8148
RPL21	MCR_iGCA	17.8778	-0.651291	94.0741
EIF1AX	MCR_iGCA	0.562348	-1	31.1111
RPL23	MCR_iGCA	8.33677	-0.628087	87.037
RPL22	MCR_iGCA	4.53176	-0.723875	77.7778
RPS6	MCR_iGCA	21.6787	-0.590735	97.037
RPL13A	MCR_iGCA	13.7782	-0.921302	94.0741
RPS3A	MCR_iGCA	18.9546	-1	95.1852
RPL23A	MCR_iGCA	4.91041	-1	61.4815
RPS26	MCR_iGCA	2.53459	-0.997681	62.963
EIF3L	MCR_iGCA	0.153499	-0.804707	10.3704
RPL27A	MCR_iGCA	5.60686	-0.756892	82.963
RPS20	MCR_iGCA	7.21418	-0.806598	88.5185
EIF3E	MCR_iGCA	2.13736	-0.738509	63.3333
RPL26	MCR_iGCA	3.60729	-0.815097	71.1111
EEF1A1	MCR_iGCA	8.83554	-0.896594	81.8519
EEF1D	MCR_iGCA	0.996721	-1	19.2593
SPCS2	MCR_iGCA	0.852631	-1	38.1481
POLR2F	MCR_iGCA	0.481222	-1	27.037
ISG15	MCR_iGCA	0.812929	-0.200894	26.2963
SLC25A6	MCR_iGCA	0	-0.830139	0
PSMD7	MCR_iGCA	0.211533	-0.894621	12.2222
BANF1	MCR_iGCA	0.604744	-1	28.1481
RAC1	MCR_iGCA	6.05376	0.748606	86.6667
SKP1	MCR_iGCA	2.66324	-1	67.7778
PSMA4	MCR_iGCA	1.0544	-0.472153	41.8519
PSMA1	MCR_iGCA	0.849683	-0.719217	36.2963
CHMP4B	MCR_iGCA	0.37958	-0.981449	24.0741
CHMP4A	MCR_iGCA	0	-0.829908	0
PPIA	MCR_iGCA	2.60271	-0.781416	64.4444
UBB	MCR_iGCA	0.752536	-0.939551	19.2593
PSMC1	MCR_iGCA	0.0958264	-1	7.40741
NHP2	MCR_iGCA	0.141935	-1	10
OAZ1	MCR_iGCA	7.94886	0.680196	91.4815
GCSH	MCR_iGCA	0.0227927	-0.692526	1.48148
CKB	MCR_iGCA	0.300981	-0.797896	14.0741
ASS1	MCR_iGCA	0.00838737	-0.805325	0.740741
ADI1	MCR_iGCA	0.55608	-0.831612	20
BGN	MCR_iGCA	0.161374	-0.739337	7.03704
PRELP	MCR_iGCA	0.0170966	-0.895074	1.85185
CYP11A1	MCR_iGCA	0.13694	-0.723738	6.66667
CSNK1A1	MCR_iGCA	0.674397	-0.880534	31.4815
FKBP1A	MCR_iGCA	1.61058	-0.285946	54.4444
ACTB	MCR_iGCA	40.8144	0.859295	99.2593
TUBA1B	MCR_iGCA	3.28748	-0.0507113	22.2222
TMED9	MCR_iGCA	0.730996	-0.927831	35.1852
IGFBP2	MCR_iGCA	0.0334782	-0.784305	2.59259
DYNLL1	MCR_iGCA	2.54297	-1	62.2222
PDIA6	MCR_iGCA	0.727199	-0.823668	28.5185
ATF4	MCR_iGCA	1.24905	-0.485879	49.2593
ST6GALNAC6	MCR_iGCA	0	-0.751783	0
NAPA	MCR_iGCA	0.0222758	-0.872205	1.11111
RAB1A	MCR_iGCA	0.911122	-0.758308	41.4815
CCT5	MCR_iGCA	0.236939	-1	14.0741
TRAPPC1	MCR_iGCA	0.321035	-1	21.1111
MTX1	MCR_iGCA	0.0365553	-0.440289	1.48148
H3F3A	MCR_iGCA	0.63493	-0.852182	27.037
IGF2	MCR_iGCA	0.00666247	-0.497767	0.740741
MSRB3	MCR_iGCA	0.112335	-0.675087	4.07407
HNRNPC	MCR_iGCA	1.4924	-0.719118	56.6667
COX4I1	MCR_iGCA	5.01452	0.0696162	82.963
HSPB1	MCR_iGCA	1.58306	-0.682467	48.1481
YBX1	MCR_iGCA	7.02713	-0.138876	85.9259
ZC3H11A	MCR_iGCA	0	-0.842611	0
DDIT4	MCR_iGCA	0.242278	-0.688827	13.3333
SNRPE	MCR_iGCA	0.584934	-1	31.1111
SRSF7	MCR_iGCA	2.12013	-0.331004	60.7407
SRSF9	MCR_iGCA	0.276097	-1	12.963
COX16	MCR_iGCA	0.209843	-0.865451	11.1111
U2AF1	MCR_iGCA	0	-0.809628	0
PRDX2	MCR_iGCA	0.622543	-1	27.7778
PRDX1	MCR_iGCA	0.719781	-0.971346	24.8148
PCBP1	MCR_iGCA	0.891152	-0.566362	19.2593
HNRNPA1	MCR_iGCA	2.40834	-1	62.2222
PRELID1	MCR_iGCA	0.278672	-1	11.8519
FUS	MCR_iGCA	1.67065	-1	59.2593
NDUFA4	MCR_iGCA	3.09936	-1	72.5926
LSM1	MCR_iGCA	0.0612362	-1	5.55556
RAD50	MCR_iGCA	0.0345775	-0.922035	2.59259
RHEB	MCR_iGCA	0.545542	-1	24.4444
PIN1	MCR_iGCA	0.467134	-1	24.0741
LAMTOR5	MCR_iGCA	0.898133	-1	42.2222
NDUFA11	MCR_iGCA	0.354013	-1	20.7407
FHL2	MCR_iGCA	0.390607	-0.706374	12.5926
BSG	MCR_iGCA	0.884011	-1	41.4815
PTGDS	MCR_iGCA	1.75943	-0.52068	33.3333
TPI1	MCR_iGCA	2.01389	-1	62.5926
PGAM1	MCR_iGCA	0.158879	-1	11.8519
NDUFC2	MCR_iGCA	0.486935	-0.968867	26.2963
SDHC	MCR_iGCA	0.583548	-0.79775	28.5185
NME1	MCR_iGCA	0.261992	-0.865894	14.0741
PKM	MCR_iGCA	2.02541	-0.890607	60.3704
NDUFS7	MCR_iGCA	0.230392	-1	17.037
NDUFS5	MCR_iGCA	1.55195	-1	54.4444
DPEP1	MCR_iGCA	0.145705	-0.583407	4.44444
ALDOA	MCR_iGCA	0	-0.790661	0
GAPDH	MCR_iGCA	2.19733	-0.973697	31.1111
PRPS2	MCR_iGCA	0.890677	-0.862105	32.963
NDUFB9	MCR_iGCA	0.966788	-0.882781	42.5926
UQCRB	MCR_iGCA	4.35431	-0.614975	79.6296
AK1	MCR_iGCA	0.0653797	-0.730819	5.92593
GSTT1	MCR_iGCA	0	-0.609561	0
APOE	MCR_iGCA	3.2423	-0.771861	51.8519
NDUFV2	MCR_iGCA	0.0652467	-0.791017	2.96296
FDPS	MCR_iGCA	0.139389	-0.840484	7.40741
HS3ST1	MCR_iGCA	0.205842	-0.213223	8.88889
ARL2BP	MCR_iGCA	0.108681	-1	7.77778
PEMT	MCR_iGCA	0.108457	-0.742881	7.03704
CAP1	MCR_iGCA	0.973836	-0.328591	29.2593
SPARC	MCR_iGCA	0.669186	-1	23.3333
SOD1	MCR_iGCA	1.53688	-1	54.4444
TMSB4X	MCR_iGCA	73.5751	0.243014	99.6296
CFL1	MCR_iGCA	6.46906	0.0432792	86.2963
FAM3C	MCR_iGCA	0.131032	-1	8.51852
PFN1	MCR_iGCA	5.86518	0.194615	85.5556
CCND1	MCR_iGCA	0.533735	-0.326877	16.2963
CDK4	MCR_iGCA	0.126956	-0.90179	7.03704
CKS1B	MCR_iGCA	0.143172	-0.870536	8.14815
ACTA2	MCR_iGCA	0.197457	-0.534566	7.03704
MYL6	MCR_iGCA	7.17112	-0.791058	89.2593
TPM2	MCR_iGCA	0.584228	-0.592928	18.8889
TPM1	MCR_iGCA	0.395719	-0.567103	18.5185
MYL9	MCR_iGCA	0.699966	-0.661227	23.3333
MYL12A	MCR_iGCA	3.01135	-0.508534	70.3704
RAP1B	MCR_iGCA	0.686987	-0.505654	25.9259
POLD4	MCR_iGCA	0.0287975	-0.769815	2.22222
EGLN2	MCR_iGCA	0.00601641	-0.656799	0.37037
DNAJB6	MCR_iGCA	0.789226	-0.932306	38.5185
ATG101	MCR_iGCA	0.0838808	-0.727396	4.44444
CDC26	MCR_iGCA	0.00432625	-0.91258	0.37037
IGFBP7	MCR_iGCA	6.79469	-1	66.6667
ITGB1	MCR_iGCA	0.908441	-1	37.037
MFAP4	MCR_iGCA	0.132777	-0.696687	5.92593
MFAP2	MCR_iGCA	0	-0.52651	0
FBLN5	MCR_iGCA	0.141817	-0.766006	6.66667
PPP1R14A	MCR_iGCA	0.2762	-1	14.0741
KCNMB1	MCR_iGCA	0.29732	-0.469729	17.7778
MIF	MCR_iGCA	0.245915	-0.997858	10.3704
TAX1BP3	MCR_iGCA	0.0284764	-0.72576	1.85185
PPIB	MCR_iGCA	0.435096	-0.917296	15.9259
WNT2B	MCR_iGCA	0.0635042	-0.639806	5.18519
STUB1	MCR_iGCA	0.222862	-0.940095	10.7407
IFITM3	MCR_iGCA	3.47689	-0.997784	70.3704
IFI27	MCR_iGCA	1.17756	-0.536852	25.1852
IFI6	MCR_iGCA	1.5181	-0.377684	42.963
IRF9	MCR_iGCA	0.0372992	-0.509762	0.740741
MRPS11	MCR_iGCA	0.0329037	-1	2.96296
TRIR	MCR_iGCA	0.297611	-1	12.2222
CAVIN1	MCR_iGCA	0.0149193	-0.766905	0.740741
UBE2L3	MCR_iGCA	0.468459	-0.963542	23.7037
DONSON	MCR_iGCA	0.0110205	-0.824504	1.48148
NAP1L1	MCR_iGCA	2.41199	-1	62.2222
PTMA	MCR_iGCA	14.0727	-0.428575	92.2222
COA4	MCR_iGCA	0.116581	-0.81217	7.77778
COA3	MCR_iGCA	0.103264	-0.858231	5.92593
UQCC3	MCR_iGCA	0.0442953	-1	4.07407
DMAC1	MCR_iGCA	0.074989	-0.954535	5.18519
PET100	MCR_iGCA	0.0121759	-0.949946	1.48148
MT-ND2	MCR_iGCA	45.8417	0.225577	99.2593
NDUFAF8	MCR_iGCA	0.0934619	-0.882832	7.03704
PHB	MCR_iGCA	0.149745	-1	10
CDK5RAP3	MCR_iGCA	0	-0.862301	0
SELENOP	MCR_iGCA	8.12981	1	15.9259
CNN2	MCR_iGCA	0.0919144	-0.67222	8.51852
BEX3	MCR_iGCA	0.939457	-0.949455	30
MYDGF	MCR_iGCA	0.125405	-1	8.14815
AAMDC	MCR_iGCA	0.132043	-0.708987	10
CNN1	MCR_iGCA	0.00457588	-0.652264	0.740741
TNNC1	MCR_iGCA	0	-0.518351	0
NOP53	MCR_iGCA	0.475158	-1	15.5556
CALM3	MCR_iGCA	1.1121	-0.258547	37.4074
CALM2	MCR_iGCA	5.49506	-0.580905	85.9259
BLOC1S1	MCR_iGCA	0.556466	-0.872219	24.4444
CCPG1	MCR_iGCA	0.201885	-0.758438	13.7037
APOD	MCR_iGCA	0.298263	-0.691303	7.77778
GALM	MCR_iGCA	0.405248	-0.0100414	18.5185
HMGB1	MCR_iGCA	5.04983	-0.73364	85.1852
SELENOS	MCR_iGCA	0.122133	-1	7.03704
UFD1	MCR_iGCA	0.0361403	-1	4.81481
PODN	MCR_iGCA	0.00566606	-0.754228	0.740741
RPL4	TCL_iGCA	6.43671	-1	93.8776
EIF4A2	TCL_iGCA	1.92611	-1	46.9388
EIF4A1	TCL_iGCA	0	-0.802885	0
RPL30	TCL_iGCA	24.5547	0.760346	97.9592
RPL31	TCL_iGCA	5.81658	-0.753526	90.8163
RPLP0	TCL_iGCA	5.7569	-1	82.6531
RPL36A	TCL_iGCA	0	-0.830062	0
RPL9	TCL_iGCA	18.8436	-0.482047	98.9796
RPL7	TCL_iGCA	4.28478	-0.910044	80.6122
RPS17	TCL_iGCA	0.0314262	-0.725866	1.02041
RPS15A	TCL_iGCA	20.0381	0.190566	97.9592
RPL35	TCL_iGCA	14.8353	0.194517	97.9592
RPLP2	TCL_iGCA	29.5973	0.681984	100
RPL15	TCL_iGCA	14.7805	-1	98.9796
RPL39	TCL_iGCA	5.60866	-0.60396	69.3878
RPS10	TCL_iGCA	0.0265801	-0.841391	1.02041
RPL17	TCL_iGCA	0	-0.847195	0
RPS9	TCL_iGCA	12.5936	-0.993177	98.9796
RPL41	TCL_iGCA	21.5785	-0.341859	95.9184
RPL21	TCL_iGCA	19.4567	-0.524806	97.9592
EIF1AX	TCL_iGCA	0.436227	-1	17.3469
RPL23	TCL_iGCA	5.11115	-1	85.7143
RPL22	TCL_iGCA	2.54669	-1	62.2449
RPS6	TCL_iGCA	20.3881	-0.703788	98.9796
RPL13A	TCL_iGCA	17.0536	-0.762541	98.9796
RPS3A	TCL_iGCA	21.3146	-0.739041	100
RPL23A	TCL_iGCA	14.2815	-0.11027	81.6327
RPS26	TCL_iGCA	6.31018	0.0308292	71.4286
EIF3L	TCL_iGCA	0.0504986	-0.88541	2.04082
RPL27A	TCL_iGCA	6.5015	-0.673384	74.4898
RPS20	TCL_iGCA	7.74476	-0.747395	87.7551
EIF3E	TCL_iGCA	1.78335	-1	56.1224
RPL26	TCL_iGCA	4.1716	-0.767432	74.4898
EEF1A1	TCL_iGCA	11.2461	-0.818606	81.6327
EEF1D	TCL_iGCA	3.20351	-0.391119	34.6939
SPCS2	TCL_iGCA	1.22291	-0.629528	40.8163
POLR2F	TCL_iGCA	0.885638	-0.595303	26.5306
ISG15	TCL_iGCA	0.505876	-0.673778	15.3061
SLC25A6	TCL_iGCA	0	-0.830139	0
PSMD7	TCL_iGCA	0.429109	-0.30086	17.3469
BANF1	TCL_iGCA	0.480453	-1	17.3469
RAC1	TCL_iGCA	1.15117	-1	35.7143
SKP1	TCL_iGCA	3.69087	-1	78.5714
PSMA4	TCL_iGCA	0.816362	-0.992584	27.551
PSMA1	TCL_iGCA	0.920198	-0.529452	33.6735
CHMP4B	TCL_iGCA	0.259629	-1	11.2245
CHMP4A	TCL_iGCA	0	-0.829908	0
PPIA	TCL_iGCA	3.3364	-0.424218	69.3878
UBB	TCL_iGCA	1.88378	-0.704939	34.6939
PSMC1	TCL_iGCA	0.214399	-0.792015	6.12245
NHP2	TCL_iGCA	0.150105	-1	7.14286
OAZ1	TCL_iGCA	6.40206	0.102593	91.8367
GCSH	TCL_iGCA	0.0362876	-0.674331	1.02041
CKB	TCL_iGCA	0.194523	-0.822678	7.14286
ASS1	TCL_iGCA	0.0575115	-0.728085	2.04082
ADI1	TCL_iGCA	0.357698	-1	12.2449
BGN	TCL_iGCA	0	-0.795454	0
PRELP	TCL_iGCA	0.0433999	-0.84036	2.04082
CYP11A1	TCL_iGCA	0.237719	-0.603638	8.16327
CSNK1A1	TCL_iGCA	0.676905	-0.876067	21.4286
FKBP1A	TCL_iGCA	1.13205	-0.598357	40.8163
ACTB	TCL_iGCA	55.7407	1	100
TUBA1B	TCL_iGCA	0.846623	-0.958682	22.449
TMED9	TCL_iGCA	0.855374	-0.607772	30.6122
IGFBP2	TCL_iGCA	0.0356694	-0.783407	2.04082
DYNLL1	TCL_iGCA	2.84653	-1	65.3061
PDIA6	TCL_iGCA	0.759885	-0.765857	25.5102
ATF4	TCL_iGCA	0.535224	-1	15.3061
ST6GALNAC6	TCL_iGCA	0	-0.751783	0
NAPA	TCL_iGCA	0	-0.947476	0
RAB1A	TCL_iGCA	0.305129	-1	12.2449
CCT5	TCL_iGCA	0.50264	-0.363231	19.3878
TRAPPC1	TCL_iGCA	0.724121	-0.116843	24.4898
MTX1	TCL_iGCA	0	-0.492119	0
H3F3A	TCL_iGCA	0.792604	-0.824548	24.4898
IGF2	TCL_iGCA	0	-0.499185	0
MSRB3	TCL_iGCA	0	-0.805259	0
HNRNPC	TCL_iGCA	1.7065	-0.341004	48.9796
COX4I1	TCL_iGCA	6.06644	0.725574	89.7959
HSPB1	TCL_iGCA	0.559419	-0.925557	21.4286
YBX1	TCL_iGCA	3.65166	-1	81.6327
ZC3H11A	TCL_iGCA	0	-0.842611	0
DDIT4	TCL_iGCA	1.23783	0.263556	26.5306
SNRPE	TCL_iGCA	0.797811	-1	27.551
SRSF7	TCL_iGCA	3.19009	0.436217	67.3469
SRSF9	TCL_iGCA	0.905704	-0.339428	27.551
COX16	TCL_iGCA	0.162437	-1	7.14286
U2AF1	TCL_iGCA	0	-0.809628	0
PRDX2	TCL_iGCA	1.10409	-0.782486	34.6939
PRDX1	TCL_iGCA	0.95507	-0.855383	31.6327
PCBP1	TCL_iGCA	1.04693	-0.392061	26.5306
HNRNPA1	TCL_iGCA	3.0552	-0.982116	65.3061
PRELID1	TCL_iGCA	1.13844	0.437052	30.6122
FUS	TCL_iGCA	2.09168	-0.814326	56.1224
NDUFA4	TCL_iGCA	4.67915	-0.521146	83.6735
LSM1	TCL_iGCA	0.227064	-0.603996	10.2041
RAD50	TCL_iGCA	0.102603	-0.690426	2.04082
RHEB	TCL_iGCA	0.617806	-0.943736	18.3673
PIN1	TCL_iGCA	1.0288	-0.187077	37.7551
LAMTOR5	TCL_iGCA	1.08325	-1	34.6939
NDUFA11	TCL_iGCA	0.413464	-0.97442	15.3061
FHL2	TCL_iGCA	0.215035	-0.741262	7.14286
BSG	TCL_iGCA	1.1535	-0.975715	38.7755
PTGDS	TCL_iGCA	0.696306	-0.525845	25.5102
TPI1	TCL_iGCA	2.60893	-0.775087	67.3469
PGAM1	TCL_iGCA	0.320467	-0.851074	14.2857
NDUFC2	TCL_iGCA	0.447246	-1	14.2857
SDHC	TCL_iGCA	0.638146	-0.664794	22.449
NME1	TCL_iGCA	0.217984	-0.995788	10.2041
PKM	TCL_iGCA	2.25309	-0.727444	56.1224
NDUFS7	TCL_iGCA	0.246446	-1	10.2041
NDUFS5	TCL_iGCA	2.27608	-0.828469	66.3265
DPEP1	TCL_iGCA	0.0806241	-0.600194	3.06122
ALDOA	TCL_iGCA	0.0272036	-0.782483	1.02041
GAPDH	TCL_iGCA	3.40269	-0.80891	39.7959
PRPS2	TCL_iGCA	0.802126	-0.884826	25.5102
NDUFB9	TCL_iGCA	1.40464	-0.459931	38.7755
UQCRB	TCL_iGCA	3.90271	-0.915426	67.3469
AK1	TCL_iGCA	0.129264	-0.698112	4.08163
GSTT1	TCL_iGCA	0	-0.609561	0
APOE	TCL_iGCA	0.78337	-0.889176	29.5918
NDUFV2	TCL_iGCA	0.0788636	-0.774479	3.06122
FDPS	TCL_iGCA	0.328492	-0.523067	13.2653
HS3ST1	TCL_iGCA	0	-0.944813	0
ARL2BP	TCL_iGCA	0.224108	-0.91494	11.2245
PEMT	TCL_iGCA	0.105368	-0.745496	4.08163
CAP1	TCL_iGCA	1.43417	0.172188	36.7347
SPARC	TCL_iGCA	0.384301	-1	11.2245
SOD1	TCL_iGCA	2.38608	-0.885096	58.1633
TMSB4X	TCL_iGCA	95.1518	0.676064	100
CFL1	TCL_iGCA	13.0503	1	98.9796
FAM3C	TCL_iGCA	0.244092	-0.757047	10.2041
PFN1	TCL_iGCA	12.8816	1	93.8776
CCND1	TCL_iGCA	0.0535878	-0.679356	2.04082
CDK4	TCL_iGCA	0.152423	-0.816508	6.12245
CKS1B	TCL_iGCA	0.0785972	-1	4.08163
ACTA2	TCL_iGCA	0.149385	-0.536016	6.12245
MYL6	TCL_iGCA	10.9653	-0.508438	96.9388
TPM2	TCL_iGCA	0.138669	-0.618958	5.10204
TPM1	TCL_iGCA	0.0754846	-0.61385	3.06122
MYL9	TCL_iGCA	0.357503	-0.678444	11.2245
MYL12A	TCL_iGCA	17.4778	1	96.9388
RAP1B	TCL_iGCA	1.2149	0.904102	33.6735
POLD4	TCL_iGCA	0.0794986	-0.612237	3.06122
EGLN2	TCL_iGCA	0	-0.666601	0
DNAJB6	TCL_iGCA	0.901362	-0.759388	27.551
ATG101	TCL_iGCA	0.113301	-0.607405	6.12245
CDC26	TCL_iGCA	0.0187955	-0.860401	1.02041
IGFBP7	TCL_iGCA	1.58585	-1	48.9796
ITGB1	TCL_iGCA	0.537414	-1	18.3673
MFAP4	TCL_iGCA	0.0271891	-0.767942	1.02041
MFAP2	TCL_iGCA	0	-0.52651	0
FBLN5	TCL_iGCA	0.10967	-0.778312	4.08163
PPP1R14A	TCL_iGCA	0.109791	-1	4.08163
KCNMB1	TCL_iGCA	0	-0.754692	0
MIF	TCL_iGCA	0.834665	-0.409561	24.4898
TAX1BP3	TCL_iGCA	0.0340818	-0.717487	1.02041
PPIB	TCL_iGCA	0.818154	-0.697172	24.4898
WNT2B	TCL_iGCA	0.0225854	-0.704578	1.02041
STUB1	TCL_iGCA	0.326198	-0.750999	13.2653
IFITM3	TCL_iGCA	0.330513	-1	10.2041
IFI27	TCL_iGCA	0.37839	-0.628189	10.2041
IFI6	TCL_iGCA	0.817291	-0.982954	26.5306
IRF9	TCL_iGCA	0	-0.621632	0
MRPS11	TCL_iGCA	0.112638	-0.657935	5.10204
TRIR	TCL_iGCA	1.15777	-0.314212	28.5714
CAVIN1	TCL_iGCA	0	-0.772746	0
UBE2L3	TCL_iGCA	0.495106	-0.904382	18.3673
DONSON	TCL_iGCA	0	-0.852965	0
NAP1L1	TCL_iGCA	2.1298	-1	48.9796
PTMA	TCL_iGCA	14.7383	-0.3843	98.9796
COA4	TCL_iGCA	0.184566	-0.49642	9.18367
COA3	TCL_iGCA	0.0544443	-1	2.04082
UQCC3	TCL_iGCA	0.139771	-0.585885	8.16327
DMAC1	TCL_iGCA	0.16142	-0.711333	8.16327
PET100	TCL_iGCA	0.114374	-0.662843	5.10204
MT-ND2	TCL_iGCA	45.3451	0.201033	100
NDUFAF8	TCL_iGCA	0.136505	-0.747776	5.10204
PHB	TCL_iGCA	0.269639	-0.790153	12.2449
CDK5RAP3	TCL_iGCA	0	-0.862301	0
SELENOP	TCL_iGCA	0.139862	-1	5.10204
CNN2	TCL_iGCA	0.745669	1	29.5918
BEX3	TCL_iGCA	0.660477	-1	21.4286
MYDGF	TCL_iGCA	0.352296	-0.611762	14.2857
AAMDC	TCL_iGCA	0.0930707	-0.781062	4.08163
CNN1	TCL_iGCA	0.025158	-0.636224	1.02041
TNNC1	TCL_iGCA	0	-0.518351	0
NOP53	TCL_iGCA	1.44763	-0.602829	31.6327
CALM3	TCL_iGCA	1.13557	-0.223583	32.6531
CALM2	TCL_iGCA	3.83651	-0.921692	74.4898
BLOC1S1	TCL_iGCA	0.772788	-0.407991	29.5918
CCPG1	TCL_iGCA	0.121316	-1	5.10204
APOD	TCL_iGCA	0.035206	-0.770912	2.04082
GALM	TCL_iGCA	0.452646	0.123801	15.3061
HMGB1	TCL_iGCA	5.0194	-0.752544	83.6735
SELENOS	TCL_iGCA	0.255756	-0.7546	12.2449
UFD1	TCL_iGCA	0.263046	-0.363012	9.18367
PODN	TCL_iGCA	0.0177493	-0.735587	1.02041
RPL4	STRO_iGCA	7.84766	-0.577538	89.9083
EIF4A2	STRO_iGCA	3.09917	-0.389845	74.3119
EIF4A1	STRO_iGCA	0	-0.802885	0
RPL30	STRO_iGCA	9.76335	-1	92.6606
RPL31	STRO_iGCA	3.64917	-1	81.6514
RPLP0	STRO_iGCA	5.71423	-1	90.8257
RPL36A	STRO_iGCA	0.0478576	-0.810708	2.75229
RPL9	STRO_iGCA	15.9852	-0.906105	95.4128
RPL7	STRO_iGCA	6.03227	-0.785142	86.2385
RPS17	STRO_iGCA	0	-0.730811	0
RPS15A	STRO_iGCA	8.16647	-1	89.9083
RPL35	STRO_iGCA	9.77852	-0.983252	92.6606
RPLP2	STRO_iGCA	11.7351	-1	91.7431
RPL15	STRO_iGCA	17.2596	-0.890552	96.3303
RPL39	STRO_iGCA	2.02733	-0.890673	65.1376
RPS10	STRO_iGCA	0	-0.850769	0
RPL17	STRO_iGCA	0.00665577	-0.842115	0.917431
RPS9	STRO_iGCA	14.3748	-0.734883	92.6606
RPL41	STRO_iGCA	9.1432	-1	88.0734
RPL21	STRO_iGCA	15.4325	-0.847189	96.3303
EIF1AX	STRO_iGCA	0.729637	-0.665377	36.6972
RPL23	STRO_iGCA	6.99411	-0.930897	84.4037
RPL22	STRO_iGCA	4.71759	-0.68141	81.6514
RPS6	STRO_iGCA	19.2705	-0.801679	96.3303
RPL13A	STRO_iGCA	12.0519	-1	94.4954
RPS3A	STRO_iGCA	20.1663	-0.88381	95.4128
RPL23A	STRO_iGCA	4.22339	-1	58.7156
RPS26	STRO_iGCA	3.3452	-0.776862	77.9817
EIF3L	STRO_iGCA	0.0807725	-0.86169	7.33945
RPL27A	STRO_iGCA	4.24876	-0.883661	81.6514
RPS20	STRO_iGCA	5.08577	-1	79.8165
EIF3E	STRO_iGCA	2.263	-0.639827	70.6422
RPL26	STRO_iGCA	2.86526	-0.877773	73.3945
EEF1A1	STRO_iGCA	8.51281	-0.907035	84.4037
EEF1D	STRO_iGCA	0.955012	-1	17.4312
SPCS2	STRO_iGCA	1.84109	0.449072	66.055
POLR2F	STRO_iGCA	1.11049	-0.0730811	49.5413
ISG15	STRO_iGCA	1.37574	0.665881	35.7798
SLC25A6	STRO_iGCA	0	-0.830139	0
PSMD7	STRO_iGCA	0.39865	-0.383982	19.2661
BANF1	STRO_iGCA	0.937223	-0.474943	44.9541
RAC1	STRO_iGCA	4.36477	-0.206286	87.156
SKP1	STRO_iGCA	6.17105	-0.0602136	93.578
PSMA4	STRO_iGCA	0.851814	-0.915075	46.789
PSMA1	STRO_iGCA	0.95208	-0.443653	50.4587
CHMP4B	STRO_iGCA	0.709669	-0.328874	33.945
CHMP4A	STRO_iGCA	0	-0.829908	0
PPIA	STRO_iGCA	2.77847	-0.695848	78.8991
UBB	STRO_iGCA	0.968505	-0.894761	21.1009
PSMC1	STRO_iGCA	0.206242	-0.812772	13.7615
NHP2	STRO_iGCA	0.191751	-1	14.6789
OAZ1	STRO_iGCA	4.62241	-0.561959	91.7431
GCSH	STRO_iGCA	0.0124804	-0.706431	0.917431
CKB	STRO_iGCA	1.54921	-0.507323	44.9541
ASS1	STRO_iGCA	0.0175253	-0.790957	2.75229
ADI1	STRO_iGCA	1.50962	0.58218	64.2202
BGN	STRO_iGCA	6.80246	1	81.6514
PRELP	STRO_iGCA	0.912812	0.968102	36.6972
CYP11A1	STRO_iGCA	0.0812859	-0.790063	7.33945
CSNK1A1	STRO_iGCA	1.06587	-0.18348	51.3761
FKBP1A	STRO_iGCA	1.11147	-0.611796	55.0459
ACTB	STRO_iGCA	29.2254	0.0243116	98.1651
TUBA1B	STRO_iGCA	1.65594	-0.657627	15.5963
TMED9	STRO_iGCA	1.15391	0.160435	51.3761
IGFBP2	STRO_iGCA	1.19988	-0.306398	30.2752
DYNLL1	STRO_iGCA	5.1481	-0.471175	86.2385
PDIA6	STRO_iGCA	0.871664	-0.56816	41.2844
ATF4	STRO_iGCA	1.55417	-0.0592072	60.5505
ST6GALNAC6	STRO_iGCA	0	-0.751783	0
NAPA	STRO_iGCA	0.0547461	-0.762487	1.83486
RAB1A	STRO_iGCA	1.11544	-0.436003	52.2936
CCT5	STRO_iGCA	0.385145	-0.685921	22.9358
TRAPPC1	STRO_iGCA	0.262558	-1	19.2661
MTX1	STRO_iGCA	0	-0.492119	0
H3F3A	STRO_iGCA	0.442226	-0.885956	25.6881
IGF2	STRO_iGCA	0.0642307	-0.485514	4.58716
MSRB3	STRO_iGCA	1.64938	1	56.8807
HNRNPC	STRO_iGCA	1.31825	-1	55.9633
COX4I1	STRO_iGCA	4.33079	-0.356737	88.9908
HSPB1	STRO_iGCA	4.95811	0.119022	79.8165
YBX1	STRO_iGCA	7.1452	-0.100811	90.8257
ZC3H11A	STRO_iGCA	0	-0.842611	0
DDIT4	STRO_iGCA	0.211036	-0.718714	11.9266
SNRPE	STRO_iGCA	0.885926	-0.845792	46.789
SRSF7	STRO_iGCA	1.28092	-0.932762	54.1284
SRSF9	STRO_iGCA	0.398697	-0.977704	16.5138
COX16	STRO_iGCA	0.168123	-1	12.844
U2AF1	STRO_iGCA	0.0065573	-0.803449	0.917431
PRDX2	STRO_iGCA	1.74182	-0.286519	61.4679
PRDX1	STRO_iGCA	1.24738	-0.711316	46.789
PCBP1	STRO_iGCA	0.357769	-1	12.844
HNRNPA1	STRO_iGCA	2.86197	-1	71.5596
PRELID1	STRO_iGCA	0.240993	-1	11.0092
FUS	STRO_iGCA	1.94365	-1	68.8073
NDUFA4	STRO_iGCA	6.95165	0.264286	71.5596
LSM1	STRO_iGCA	0.167621	-0.774116	9.17431
RAD50	STRO_iGCA	0.0540217	-0.855833	4.58716
RHEB	STRO_iGCA	0.736209	-0.717026	40.367
PIN1	STRO_iGCA	0.833172	-0.542721	44.9541
LAMTOR5	STRO_iGCA	1.37161	-0.722487	62.3853
NDUFA11	STRO_iGCA	0.376525	-1	27.5229
FHL2	STRO_iGCA	2.82288	-0.22305	65.1376
BSG	STRO_iGCA	2.13968	-0.124056	72.4771
PTGDS	STRO_iGCA	2.28928	-0.518106	28.4404
TPI1	STRO_iGCA	3.28646	-0.229481	81.6514
PGAM1	STRO_iGCA	0.358636	-0.800861	21.1009
NDUFC2	STRO_iGCA	0.70115	-0.663093	39.4495
SDHC	STRO_iGCA	0.715036	-0.477554	37.6147
NME1	STRO_iGCA	0.160827	-1	12.844
PKM	STRO_iGCA	2.70422	-0.404145	77.0642
NDUFS7	STRO_iGCA	0.276551	-1	19.2661
NDUFS5	STRO_iGCA	3.62294	0.303963	80.7339
DPEP1	STRO_iGCA	0.10731	-0.593311	4.58716
ALDOA	STRO_iGCA	0.00962879	-0.787767	0.917431
GAPDH	STRO_iGCA	3.64677	-0.775541	44.9541
PRPS2	STRO_iGCA	0.832984	-0.876908	30.2752
NDUFB9	STRO_iGCA	2.05748	0.170529	73.3945
UQCRB	STRO_iGCA	4.41091	-0.577324	83.4862
AK1	STRO_iGCA	0.230166	-0.646452	17.4312
GSTT1	STRO_iGCA	0	-0.609561	0
APOE	STRO_iGCA	4.30947	-0.720947	38.5321
NDUFV2	STRO_iGCA	0.0979258	-0.751327	4.58716
FDPS	STRO_iGCA	0.298232	-0.57386	11.0092
HS3ST1	STRO_iGCA	0.101458	-0.584217	8.25688
ARL2BP	STRO_iGCA	0.0925294	-1	3.66972
PEMT	STRO_iGCA	0.240712	-0.63093	14.6789
CAP1	STRO_iGCA	0.850647	-0.462602	33.0275
SPARC	STRO_iGCA	20.1703	1	97.2477
SOD1	STRO_iGCA	3.83025	-0.10847	89.9083
TMSB4X	STRO_iGCA	26.1085	-0.709651	98.1651
CFL1	STRO_iGCA	5.48137	-0.299155	90.8257
FAM3C	STRO_iGCA	0.436162	-0.0703149	24.7706
PFN1	STRO_iGCA	4.64241	-0.152189	83.4862
CCND1	STRO_iGCA	4.0158	1	63.3028
CDK4	STRO_iGCA	0.189814	-0.691293	11.0092
CKS1B	STRO_iGCA	0.239152	-0.509772	15.5963
ACTA2	STRO_iGCA	13.9437	-0.119879	66.9725
MYL6	STRO_iGCA	20.1273	0.17403	97.2477
TPM2	STRO_iGCA	25.0116	0.834165	88.0734
TPM1	STRO_iGCA	7.34159	0.446837	81.6514
MYL9	STRO_iGCA	31.329	0.8786	97.2477
MYL12A	STRO_iGCA	4.02093	-0.250318	83.4862
RAP1B	STRO_iGCA	0.442853	-1	31.1927
POLD4	STRO_iGCA	0.0482721	-0.709289	4.58716
EGLN2	STRO_iGCA	0	-0.666601	0
DNAJB6	STRO_iGCA	0.788485	-0.93345	36.6972
ATG101	STRO_iGCA	0.0327211	-0.936052	3.66972
CDC26	STRO_iGCA	0	-0.928181	0
IGFBP7	STRO_iGCA	97.395	0.493368	99.0826
ITGB1	STRO_iGCA	7.25812	1	88.0734
MFAP4	STRO_iGCA	1.61098	0.300859	42.2018
MFAP2	STRO_iGCA	0.0101169	-0.481695	1.83486
FBLN5	STRO_iGCA	0.415067	-0.661399	16.5138
PPP1R14A	STRO_iGCA	5.71623	0.486672	83.4862
KCNMB1	STRO_iGCA	0.578134	-0.200586	26.6055
MIF	STRO_iGCA	0.493176	-0.750787	14.6789
TAX1BP3	STRO_iGCA	0.0162096	-0.743866	1.83486
PPIB	STRO_iGCA	0.589844	-0.82837	21.1009
WNT2B	STRO_iGCA	0.0685169	-0.631872	5.50459
STUB1	STRO_iGCA	0.204447	-0.973793	11.9266
IFITM3	STRO_iGCA	9.48441	-0.0109657	90.8257
IFI27	STRO_iGCA	3.14115	-0.312433	50.4587
IFI6	STRO_iGCA	1.80051	-0.133773	48.6239
IRF9	STRO_iGCA	0	-0.621632	0
MRPS11	STRO_iGCA	0.047258	-0.974744	3.66972
TRIR	STRO_iGCA	0.399539	-1	14.6789
CAVIN1	STRO_iGCA	0.927392	-0.40964	14.6789
UBE2L3	STRO_iGCA	0.3748	-1	27.5229
DONSON	STRO_iGCA	0.0327981	-0.768263	1.83486
NAP1L1	STRO_iGCA	2.62191	-0.9088	73.3945
PTMA	STRO_iGCA	19.6716	-0.0561599	98.1651
COA4	STRO_iGCA	0.106412	-0.859403	7.33945
COA3	STRO_iGCA	0.0685699	-0.973939	7.33945
UQCC3	STRO_iGCA	0.0688317	-0.910831	4.58716
DMAC1	STRO_iGCA	0.115447	-0.840694	7.33945
PET100	STRO_iGCA	0.0250178	-0.91387	2.75229
MT-ND2	STRO_iGCA	32.1569	-0.450771	99.0826
NDUFAF8	STRO_iGCA	0.157294	-0.682545	7.33945
PHB	STRO_iGCA	0.093037	-1	8.25688
CDK5RAP3	STRO_iGCA	0	-0.862301	0
SELENOP	STRO_iGCA	0.355004	-1	14.6789
CNN2	STRO_iGCA	0.227986	-0.144959	14.6789
BEX3	STRO_iGCA	2.83919	-0.552769	80.7339
MYDGF	STRO_iGCA	0.13661	-1	9.17431
AAMDC	STRO_iGCA	0.208799	-0.567034	14.6789
CNN1	STRO_iGCA	1.32924	0.380042	37.6147
TNNC1	STRO_iGCA	0.0235652	-0.458149	2.75229
NOP53	STRO_iGCA	0.578076	-0.993281	14.6789
CALM3	STRO_iGCA	0.680684	-0.901152	37.6147
CALM2	STRO_iGCA	8.86772	0.112083	93.578
BLOC1S1	STRO_iGCA	0.44294	-1	28.4404
CCPG1	STRO_iGCA	0.128937	-0.98351	11.9266
APOD	STRO_iGCA	0.272378	-0.699136	9.17431
GALM	STRO_iGCA	0.141595	-0.754527	11.0092
HMGB1	STRO_iGCA	7.19938	0.601512	94.4954
SELENOS	STRO_iGCA	0.202432	-0.857532	10.0917
UFD1	STRO_iGCA	0.0886317	-1	7.33945
PODN	STRO_iGCA	0.00630017	-0.75325	0.917431
RPL4	UND_iGCA	10.4439	0.346548	91.3043
EIF4A2	UND_iGCA	3.4354	-0.107268	73.913
EIF4A1	UND_iGCA	0	-0.802885	0
RPL30	UND_iGCA	24.7203	0.783354	100
RPL31	UND_iGCA	6.99483	-0.613715	95.6522
RPLP0	UND_iGCA	10.5991	0.198498	95.6522
RPL36A	UND_iGCA	0	-0.830062	0
RPL9	UND_iGCA	21.3258	-0.113788	95.6522
RPL7	UND_iGCA	9.03328	-0.570644	95.6522
RPS17	UND_iGCA	0.0750531	-0.719002	4.34783
RPS15A	UND_iGCA	14.0662	-0.471557	95.6522
RPL35	UND_iGCA	10.8303	-0.738288	91.3043
RPLP2	UND_iGCA	17.0903	-0.6226	95.6522
RPL15	UND_iGCA	23.1011	-0.114838	100
RPL39	UND_iGCA	4.09713	-0.72497	73.913
RPS10	UND_iGCA	0.0750531	-0.824288	4.34783
RPL17	UND_iGCA	0	-0.847195	0
RPS9	UND_iGCA	20.7216	0.18543	95.6522
RPL41	UND_iGCA	20.2806	-0.41757	100
RPL21	UND_iGCA	19.7973	-0.497522	100
EIF1AX	UND_iGCA	0.875194	-0.342248	60.8696
RPL23	UND_iGCA	11.4403	0.0718531	100
RPL22	UND_iGCA	2.9458	-1	82.6087
RPS6	UND_iGCA	24.7645	-0.320433	95.6522
RPL13A	UND_iGCA	23.639	-0.443336	95.6522
RPS3A	UND_iGCA	31.4286	0.536054	100
RPL23A	UND_iGCA	11.0296	-0.430861	78.2609
RPS26	UND_iGCA	3.93101	-0.617281	82.6087
EIF3L	UND_iGCA	0.0771148	-0.864556	8.69565
RPL27A	UND_iGCA	5.9552	-0.724378	91.3043
RPS20	UND_iGCA	8.92293	-0.615932	86.9565
EIF3E	UND_iGCA	2.87307	-0.160674	82.6087
RPL26	UND_iGCA	3.72094	-0.805497	82.6087
EEF1A1	UND_iGCA	18.478	-0.584637	100
EEF1D	UND_iGCA	3.86363	-0.198853	43.4783
SPCS2	UND_iGCA	1.28516	-0.520922	65.2174
POLR2F	UND_iGCA	1.5781	1	65.2174
ISG15	UND_iGCA	0.0214824	-1	4.34783
SLC25A6	UND_iGCA	0	-0.830139	0
PSMD7	UND_iGCA	0.295812	-0.664624	26.087
BANF1	UND_iGCA	0.915247	-0.514106	56.5217
RAC1	UND_iGCA	4.99099	0.147758	95.6522
SKP1	UND_iGCA	5.57308	-0.309444	95.6522
PSMA4	UND_iGCA	0.586484	-1	47.8261
PSMA1	UND_iGCA	0.701005	-1	47.8261
CHMP4B	UND_iGCA	0.462987	-0.816557	47.8261
CHMP4A	UND_iGCA	0	-0.829908	0
PPIA	UND_iGCA	2.45371	-0.853955	78.2609
UBB	UND_iGCA	1.2851	-0.829102	30.4348
PSMC1	UND_iGCA	0.128641	-1	13.0435
NHP2	UND_iGCA	0.787528	0.0223415	34.7826
OAZ1	UND_iGCA	4.33231	-0.67029	91.3043
GCSH	UND_iGCA	0.207246	-0.44382	17.3913
CKB	UND_iGCA	2.37672	-0.314689	52.1739
ASS1	UND_iGCA	0.144664	-0.591051	13.0435
ADI1	UND_iGCA	1.05096	-0.0978572	52.1739
BGN	UND_iGCA	0.742178	-0.537366	47.8261
PRELP	UND_iGCA	0.491615	0.0919722	26.087
CYP11A1	UND_iGCA	0.65886	-0.101756	43.4783
CSNK1A1	UND_iGCA	0.615267	-0.98582	47.8261
FKBP1A	UND_iGCA	0.672944	-0.898087	43.4783
ACTB	UND_iGCA	17.0468	-0.853153	100
TUBA1B	UND_iGCA	1.32102	-0.782214	39.1304
TMED9	UND_iGCA	0.617788	-1	39.1304
IGFBP2	UND_iGCA	0.340433	-0.658537	13.0435
DYNLL1	UND_iGCA	5.1844	-0.45688	91.3043
PDIA6	UND_iGCA	1.23569	0.0756748	60.8696
ATF4	UND_iGCA	0.644371	-1	47.8261
ST6GALNAC6	UND_iGCA	0	-0.751783	0
NAPA	UND_iGCA	0.108741	-0.580035	13.0435
RAB1A	UND_iGCA	1.70028	0.486587	69.5652
CCT5	UND_iGCA	0.150193	-1	21.7391
TRAPPC1	UND_iGCA	0.659253	-0.278659	26.087
MTX1	UND_iGCA	0	-0.492119	0
H3F3A	UND_iGCA	0.960188	-0.795177	30.4348
IGF2	UND_iGCA	0.553774	-0.381319	39.1304
MSRB3	UND_iGCA	0.0482218	-0.749381	8.69565
HNRNPC	UND_iGCA	1.53696	-0.640426	73.913
COX4I1	UND_iGCA	2.82288	-1	82.6087
HSPB1	UND_iGCA	1.3504	-0.73772	65.2174
YBX1	UND_iGCA	4.13012	-1	82.6087
ZC3H11A	UND_iGCA	0	-0.842611	0
DDIT4	UND_iGCA	0.195403	-0.733669	21.7391
SNRPE	UND_iGCA	1.02643	-0.575772	65.2174
SRSF7	UND_iGCA	1.61793	-0.691106	78.2609
SRSF9	UND_iGCA	0.781988	-0.495174	39.1304
COX16	UND_iGCA	0.241553	-0.712198	21.7391
U2AF1	UND_iGCA	0	-0.809628	0
PRDX2	UND_iGCA	3.11905	0.784563	82.6087
PRDX1	UND_iGCA	1.76384	-0.456781	43.4783
PCBP1	UND_iGCA	1.69318	0.331064	43.4783
HNRNPA1	UND_iGCA	5.33893	-0.0654392	82.6087
PRELID1	UND_iGCA	0.48946	-0.657228	26.087
FUS	UND_iGCA	2.81124	0.0979033	86.9565
NDUFA4	UND_iGCA	3.66743	-0.870819	82.6087
LSM1	UND_iGCA	0.23099	-0.592759	13.0435
RAD50	UND_iGCA	0	-1	0
RHEB	UND_iGCA	0.433856	-1	39.1304
PIN1	UND_iGCA	0.446328	-1	43.4783
LAMTOR5	UND_iGCA	2.17522	0.470543	82.6087
NDUFA11	UND_iGCA	0.435246	-0.940236	34.7826
FHL2	UND_iGCA	4.85222	0.180203	91.3043
BSG	UND_iGCA	1.38333	-0.777232	69.5652
PTGDS	UND_iGCA	37.7603	-0.345791	91.3043
TPI1	UND_iGCA	2.33337	-0.996985	73.913
PGAM1	UND_iGCA	0.814083	-0.201721	30.4348
NDUFC2	UND_iGCA	0.867661	-0.425415	56.5217
SDHC	UND_iGCA	0.62105	-0.706427	43.4783
NME1	UND_iGCA	0.191965	-1	21.7391
PKM	UND_iGCA	2.36655	-0.646136	78.2609
NDUFS7	UND_iGCA	0.730599	-0.118293	34.7826
NDUFS5	UND_iGCA	2.42328	-0.704705	78.2609
DPEP1	UND_iGCA	0.985559	-0.36677	34.7826
ALDOA	UND_iGCA	0	-0.790661	0
GAPDH	UND_iGCA	7.41658	-0.260161	56.5217
PRPS2	UND_iGCA	4.31553	0.0166738	82.6087
NDUFB9	UND_iGCA	0.968867	-0.880773	56.5217
UQCRB	UND_iGCA	5.02079	-0.17157	91.3043
AK1	UND_iGCA	0.510981	-0.502681	34.7826
GSTT1	UND_iGCA	0	-0.609561	0
APOE	UND_iGCA	29.0631	0.460041	95.6522
NDUFV2	UND_iGCA	0	-0.870261	0
FDPS	UND_iGCA	0.56121	-0.132439	34.7826
HS3ST1	UND_iGCA	0.0644472	-0.715759	4.34783
ARL2BP	UND_iGCA	0.989936	0.845044	39.1304
PEMT	UND_iGCA	1.01677	0.0259833	34.7826
CAP1	UND_iGCA	0.587614	-0.748742	39.1304
SPARC	UND_iGCA	4.40099	-0.4111	86.9565
SOD1	UND_iGCA	4.63042	0.321836	91.3043
TMSB4X	UND_iGCA	12.5658	-0.981456	91.3043
CFL1	UND_iGCA	2.48156	-1	73.913
FAM3C	UND_iGCA	0.557674	0.364143	34.7826
PFN1	UND_iGCA	2.59017	-0.734247	86.9565
CCND1	UND_iGCA	0.11555	-0.633869	13.0435
CDK4	UND_iGCA	0.374687	-0.0722006	21.7391
CKS1B	UND_iGCA	0.489753	0.432179	34.7826
ACTA2	UND_iGCA	2.43	-0.467216	30.4348
MYL6	UND_iGCA	6.78896	-0.819525	91.3043
TPM2	UND_iGCA	4.5355	-0.362087	86.9565
TPM1	UND_iGCA	1.18855	-0.451367	52.1739
MYL9	UND_iGCA	4.39517	-0.475457	91.3043
MYL12A	UND_iGCA	2.07742	-0.747401	69.5652
RAP1B	UND_iGCA	0.33231	-1	26.087
POLD4	UND_iGCA	0.0661266	-0.653797	4.34783
EGLN2	UND_iGCA	0	-0.666601	0
DNAJB6	UND_iGCA	1.32477	-0.106472	56.5217
ATG101	UND_iGCA	0.11016	-0.620215	17.3913
CDC26	UND_iGCA	0.0265095	-0.832582	4.34783
IGFBP7	UND_iGCA	96.5054	0.476433	100
ITGB1	UND_iGCA	3.51094	0.211282	91.3043
MFAP4	UND_iGCA	1.31225	0.0992656	56.5217
MFAP2	UND_iGCA	0.0214824	-0.431349	4.34783
FBLN5	UND_iGCA	4.2016	0.788183	86.9565
PPP1R14A	UND_iGCA	2.39753	-0.475215	82.6087
KCNMB1	UND_iGCA	0.25519	-0.510108	17.3913
MIF	UND_iGCA	0.613692	-0.630364	34.7826
TAX1BP3	UND_iGCA	0.0764534	-0.654947	8.69565
PPIB	UND_iGCA	2.23885	0.119231	52.1739
WNT2B	UND_iGCA	0.27495	-0.305103	26.087
STUB1	UND_iGCA	0.785973	0.0903528	30.4348
IFITM3	UND_iGCA	9.25852	-0.0480712	95.6522
IFI27	UND_iGCA	0.958568	-0.56188	52.1739
IFI6	UND_iGCA	0.654069	-1	39.1304
IRF9	UND_iGCA	0.0214824	-0.557201	4.34783
MRPS11	UND_iGCA	0.12084	-0.618192	17.3913
TRIR	UND_iGCA	0.815611	-0.631077	34.7826
CAVIN1	UND_iGCA	0.724313	-0.489153	30.4348
UBE2L3	UND_iGCA	0.66122	-0.53559	47.8261
DONSON	UND_iGCA	0.0325144	-0.768996	4.34783
NAP1L1	UND_iGCA	4.02525	-0.027096	91.3043
PTMA	UND_iGCA	6.52098	-0.930882	91.3043
COA4	UND_iGCA	0.154767	-0.634818	17.3913
COA3	UND_iGCA	0.182447	-0.594154	17.3913
UQCC3	UND_iGCA	0.0700372	-0.905309	8.69565
DMAC1	UND_iGCA	0.228419	-0.52281	26.087
PET100	UND_iGCA	0.0270724	-0.908098	4.34783
MT-ND2	UND_iGCA	25.6026	-0.774707	100
NDUFAF8	UND_iGCA	0.123701	-0.787951	13.0435
PHB	UND_iGCA	0.802808	0.320841	39.1304
CDK5RAP3	UND_iGCA	0	-0.862301	0
SELENOP	UND_iGCA	4.25225	0.755558	39.1304
CNN2	UND_iGCA	0.0267394	-0.924765	4.34783
BEX3	UND_iGCA	5.63423	0.030869	95.6522
MYDGF	UND_iGCA	0.389543	-0.539067	30.4348
AAMDC	UND_iGCA	0.274024	-0.446407	26.087
CNN1	UND_iGCA	0.128773	-0.555477	13.0435
TNNC1	UND_iGCA	0	-0.518351	0
NOP53	UND_iGCA	1.84614	-0.423886	34.7826
CALM3	UND_iGCA	0.716171	-0.848293	52.1739
CALM2	UND_iGCA	5.70153	-0.53848	91.3043
BLOC1S1	UND_iGCA	0.740012	-0.478329	34.7826
CCPG1	UND_iGCA	0.270081	-0.548028	17.3913
APOD	UND_iGCA	2.20864	-0.113161	78.2609
GALM	UND_iGCA	0.218228	-0.538137	17.3913
HMGB1	UND_iGCA	4.41647	-1	86.9565
SELENOS	UND_iGCA	0.373871	-0.526599	30.4348
UFD1	UND_iGCA	0.251358	-0.40747	21.7391
PODN	UND_iGCA	1.03772	0.83789	39.1304
RPL4	MYD_CTL	14.4865	1	98.5915
EIF4A2	MYD_CTL	6.39927	1	94.0532
EIF4A1	MYD_CTL	4.65953	1	85.6025
RPL30	MYD_CTL	20.1873	0.15343	99.7653
RPL31	MYD_CTL	17.8944	0.679624	99.7653
RPLP0	MYD_CTL	13.1409	0.871879	98.5133
RPL36A	MYD_CTL	2.55153	0.201768	68.6228
RPL9	MYD_CTL	27.9421	0.867791	100
RPL7	MYD_CTL	37.2821	1	99.8435
RPS17	MYD_CTL	2.93255	-0.269424	18.7793
RPS15A	MYD_CTL	23.0151	0.520631	99.7653
RPL35	MYD_CTL	14.2524	0.0587488	99.687
RPLP2	MYD_CTL	20.4196	-0.275321	99.8435
RPL15	MYD_CTL	35.5234	1	99.8435
RPL39	MYD_CTL	15.5363	0.190823	99.061
RPS10	MYD_CTL	4.17687	0.622953	86.7762
RPL17	MYD_CTL	1.74984	0.488543	59.6244
RPS9	MYD_CTL	25.8457	0.928449	100
RPL41	MYD_CTL	40.681	0.772437	99.9218
RPL21	MYD_CTL	36.3474	0.828297	100
EIF1AX	MYD_CTL	1.60101	1	60.5634
RPL23	MYD_CTL	12.949	0.412097	99.2958
RPL22	MYD_CTL	10.7721	0.702085	99.061
RPS6	MYD_CTL	34.1662	0.503111	100
RPL13A	MYD_CTL	62.4841	1	100
RPS3A	MYD_CTL	37.0527	1	99.9218
RPL23A	MYD_CTL	23.3294	0.78172	100
RPS26	MYD_CTL	9.16693	0.809037	95.3834
EIF3L	MYD_CTL	3.49794	1	82.8638
RPL27A	MYD_CTL	21.3602	0.713571	99.9218
RPS20	MYD_CTL	17.8009	0.374697	99.6088
EIF3E	MYD_CTL	4.33838	0.990196	88.1064
RPL26	MYD_CTL	17.8096	0.384523	99.6088
EEF1A1	MYD_CTL	90.9135	1	100
EEF1D	MYD_CTL	9.3631	1	98.3568
SPCS2	MYD_CTL	2.32656	1	73.7872
POLR2F	MYD_CTL	1.87612	1	67.2926
ISG15	MYD_CTL	1.17763	0.360771	36.4632
SLC25A6	MYD_CTL	7.0478	1	93.7402
PSMD7	MYD_CTL	0.927562	1	43.8967
BANF1	MYD_CTL	1.90689	1	67.1362
RAC1	MYD_CTL	5.39851	0.378152	92.8013
SKP1	MYD_CTL	9.99138	1	98.3568
PSMA4	MYD_CTL	2.043	1	67.7621
PSMA1	MYD_CTL	1.8225	1	66.3537
CHMP4B	MYD_CTL	1.81597	1	64.0845
CHMP4A	MYD_CTL	0.710014	0.725948	34.7418
PPIA	MYD_CTL	7.81414	1	97.0266
UBB	MYD_CTL	10.6535	1	97.8873
PSMC1	MYD_CTL	0.951459	1	44.0532
NHP2	MYD_CTL	1.47831	1	56.5728
OAZ1	MYD_CTL	6.38916	0.0977756	95.3834
GCSH	MYD_CTL	2.27253	1	72.8482
CKB	MYD_CTL	14.523	1	98.8263
ASS1	MYD_CTL	1.14851	0.987348	45.4617
ADI1	MYD_CTL	1.86495	1	61.1894
BGN	MYD_CTL	9.04543	1	94.5227
PRELP	MYD_CTL	1.53944	1	51.8779
CYP11A1	MYD_CTL	1.48813	0.886507	47.4961
CSNK1A1	MYD_CTL	1.46587	0.528764	57.277
FKBP1A	MYD_CTL	1.98741	-0.0399362	69.0141
ACTB	MYD_CTL	32.544	0.263414	100
TUBA1B	MYD_CTL	5.46666	0.759919	88.9671
TMED9	MYD_CTL	1.56093	1	60.0156
IGFBP2	MYD_CTL	8.18483	1	87.8717
DYNLL1	MYD_CTL	9.76342	1	98.5133
PDIA6	MYD_CTL	2.52329	1	74.5696
ATF4	MYD_CTL	2.56235	1	74.4131
ST6GALNAC6	MYD_CTL	0.704218	1	34.9765
NAPA	MYD_CTL	0.615669	1	30.5164
RAB1A	MYD_CTL	2.64413	1	76.8388
CCT5	MYD_CTL	1.00107	1	46.0094
TRAPPC1	MYD_CTL	1.06562	0.735037	45.6964
MTX1	MYD_CTL	0.354003	0.00980708	19.7183
H3F3A	MYD_CTL	11.4363	1	98.9828
IGF2	MYD_CTL	1.09199	-0.266763	25.1174
MSRB3	MYD_CTL	1.53006	0.967754	56.7293
HNRNPC	MYD_CTL	2.59238	1	75.6651
COX4I1	MYD_CTL	5.19966	0.185067	92.097
HSPB1	MYD_CTL	7.31826	0.679496	94.9139
YBX1	MYD_CTL	10.1409	0.864975	97.8091
ZC3H11A	MYD_CTL	0.496173	1	25.6651
DDIT4	MYD_CTL	1.75165	0.755094	57.1205
SNRPE	MYD_CTL	1.86613	1	65.6495
SRSF7	MYD_CTL	3.69241	0.796405	78.9515
SRSF9	MYD_CTL	2.315	1	73.1612
COX16	MYD_CTL	0.596173	1	31.4554
U2AF1	MYD_CTL	2.29829	1	66.8232
PRDX2	MYD_CTL	5.09035	1	90.6103
PRDX1	MYD_CTL	4.5165	0.899877	89.6714
PCBP1	MYD_CTL	1.84183	0.497388	65.4147
HNRNPA1	MYD_CTL	9.03614	1	96.4006
PRELID1	MYD_CTL	1.4875	1	59.9374
FUS	MYD_CTL	3.74619	1	84.8983
NDUFA4	MYD_CTL	11.6062	1	98.2003
LSM1	MYD_CTL	0.858371	1	40.7668
RAD50	MYD_CTL	0.611342	1	29.6557
RHEB	MYD_CTL	1.96413	1	68.4664
PIN1	MYD_CTL	2.07467	1	69.4053
LAMTOR5	MYD_CTL	2.78898	1	79.8122
NDUFA11	MYD_CTL	1.50674	0.741406	57.9812
FHL2	MYD_CTL	17.9487	1	99.1393
BSG	MYD_CTL	4.13402	1	88.9671
PTGDS	MYD_CTL	565.433	1	100
TPI1	MYD_CTL	5.50878	1	92.3318
PGAM1	MYD_CTL	2.67938	1	76.8388
NDUFC2	MYD_CTL	2.13117	1	69.2488
SDHC	MYD_CTL	1.35659	1	57.5117
NME1	MYD_CTL	1.12265	1	47.8091
PKM	MYD_CTL	5.11126	1	89.5931
NDUFS7	MYD_CTL	1.16853	0.794217	51.1737
NDUFS5	MYD_CTL	4.91094	1	91.784
DPEP1	MYD_CTL	13.0327	1	97.8873
ALDOA	MYD_CTL	8.11502	1	95.6182
GAPDH	MYD_CTL	20.6608	1	99.687
PRPS2	MYD_CTL	7.6012	0.85974	88.1064
NDUFB9	MYD_CTL	2.37395	0.476164	74.7261
UQCRB	MYD_CTL	6.87695	1	94.9139
AK1	MYD_CTL	7.17749	1	95.2269
GSTT1	MYD_CTL	1.80475	1	57.1205
APOE	MYD_CTL	63.152	1	99.4523
NDUFV2	MYD_CTL	1.2426	0.638928	53.3646
FDPS	MYD_CTL	0.89502	0.427875	41.7058
HS3ST1	MYD_CTL	1.07444	1	44.8357
ARL2BP	MYD_CTL	1.37768	1	56.2598
PEMT	MYD_CTL	4.2616	1	84.0376
CAP1	MYD_CTL	1.9883	0.774996	66.9797
SPARC	MYD_CTL	13.3344	1	98.9828
SOD1	MYD_CTL	6.52998	1	95.6964
TMSB4X	MYD_CTL	93.5832	0.644582	100
CFL1	MYD_CTL	7.42333	0.374126	96.5571
FAM3C	MYD_CTL	0.960868	1	41.7058
PFN1	MYD_CTL	6.06079	0.250096	93.5837
CCND1	MYD_CTL	1.77493	0.584288	57.1205
CDK4	MYD_CTL	0.979042	1	44.6009
CKS1B	MYD_CTL	0.596972	0.835188	29.6557
ACTA2	MYD_CTL	85.9845	1	99.9218
MYL6	MYD_CTL	40.8843	1	100
TPM2	MYD_CTL	32.3694	1	99.7653
TPM1	MYD_CTL	11.2503	1	98.5133
MYL9	MYD_CTL	34.4732	1	100
MYL12A	MYD_CTL	4.45933	-0.138192	90.2973
RAP1B	MYD_CTL	1.21518	0.904854	50.4695
POLD4	MYD_CTL	0.668295	1	30.2034
EGLN2	MYD_CTL	0.562598	0.250039	29.2645
DNAJB6	MYD_CTL	2.18043	1	73.7089
ATG101	MYD_CTL	0.602923	1	30.4382
CDC26	MYD_CTL	0.563364	1	30.3599
IGFBP7	MYD_CTL	155.448	1	100
ITGB1	MYD_CTL	6.53998	1	95.3834
MFAP4	MYD_CTL	5.21741	1	88.1847
MFAP2	MYD_CTL	0.717314	1	33.4898
FBLN5	MYD_CTL	6.75833	1	90.6886
PPP1R14A	MYD_CTL	6.36491	0.674683	92.4883
KCNMB1	MYD_CTL	3.83014	1	84.7418
MIF	MYD_CTL	3.07215	1	77.23
TAX1BP3	MYD_CTL	2.28965	1	70.4225
PPIB	MYD_CTL	6.09905	1	95.1487
WNT2B	MYD_CTL	2.14821	1	68.7011
STUB1	MYD_CTL	1.65627	1	61.4241
IFITM3	MYD_CTL	11.3559	0.296446	97.2613
IFI27	MYD_CTL	3.04768	-0.323117	53.9906
IFI6	MYD_CTL	4.43675	1	82.0031
IRF9	MYD_CTL	0.317843	0.331665	15.2582
MRPS11	MYD_CTL	0.564034	1	29.3427
TRIR	MYD_CTL	2.61663	1	77.3865
CAVIN1	MYD_CTL	4.20193	0.872454	87.9499
UBE2L3	MYD_CTL	1.33274	0.955274	55.3991
DONSON	MYD_CTL	0.997333	1	37.5587
NAP1L1	MYD_CTL	8.26649	1	96.7136
PTMA	MYD_CTL	22.4474	0.128473	99.7653
COA4	MYD_CTL	0.61899	1	32.2379
COA3	MYD_CTL	0.752857	1	36.6197
UQCC3	MYD_CTL	0.541305	1	27.4648
DMAC1	MYD_CTL	0.943747	1	43.5837
PET100	MYD_CTL	0.516987	0.468213	27.23
MT-ND2	MYD_CTL	30.0666	-0.554082	99.9218
NDUFAF8	MYD_CTL	0.837933	1	38.4194
PHB	MYD_CTL	1.57768	1	59.4679
CDK5RAP3	MYD_CTL	0.354039	0.728455	18.7011
SELENOP	MYD_CTL	3.51541	0.422001	81.0642
CNN2	MYD_CTL	0.787693	1	37.4804
BEX3	MYD_CTL	12.7316	1	99.1393
MYDGF	MYD_CTL	1.40296	1	56.4945
AAMDC	MYD_CTL	0.750492	0.434775	37.4022
CNN1	MYD_CTL	3.92997	1	79.8122
TNNC1	MYD_CTL	1.32927	1	20.0313
NOP53	MYD_CTL	5.3304	1	92.2535
CALM3	MYD_CTL	1.54098	0.380284	59.1549
CALM2	MYD_CTL	11.2716	0.606008	98.6698
BLOC1S1	MYD_CTL	0.972382	0.0203369	43.1142
CCPG1	MYD_CTL	1.11722	1	47.2613
APOD	MYD_CTL	7.24851	1	88.4977
GALM	MYD_CTL	1.48191	1	56.025
HMGB1	MYD_CTL	7.30128	0.664803	97.2613
SELENOS	MYD_CTL	1.32297	1	54.1471
UFD1	MYD_CTL	0.745241	1	35.3678
PODN	MYD_CTL	1.3447	1	50.7825
RPL4	END_CTL	12.628	1	98.5192
EIF4A2	END_CTL	4.63901	0.904259	87.7178
EIF4A1	END_CTL	5.92201	1	90.1568
RPL30	END_CTL	26.3365	1	99.9129
RPL31	END_CTL	25.6301	1	99.6516
RPLP0	END_CTL	17.1708	1	98.6063
RPL36A	END_CTL	5.31621	1	81.3589
RPL9	END_CTL	34.2861	1	100
RPL7	END_CTL	41.9675	1	99.9129
RPS17	END_CTL	9.87393	0.82268	33.6237
RPS15A	END_CTL	32.4274	1	99.9129
RPL35	END_CTL	18.4221	1	99.6516
RPLP2	END_CTL	30.3164	0.756986	99.9129
RPL15	END_CTL	38.5959	1	100
RPL39	END_CTL	26.9604	1	99.4774
RPS10	END_CTL	5.50786	1	87.0209
RPL17	END_CTL	3.21204	1	75.0871
RPS9	END_CTL	35.6877	1	100
RPL41	END_CTL	52.7801	1	99.9129
RPL21	END_CTL	47.0279	1	100
EIF1AX	END_CTL	1.36682	0.749142	53.4843
RPL23	END_CTL	14.6592	0.797793	97.9965
RPL22	END_CTL	13.9655	1	98.9547
RPS6	END_CTL	60.8046	1	100
RPL13A	END_CTL	64.6554	1	100
RPS3A	END_CTL	41.9867	1	100
RPL23A	END_CTL	29.3333	1	99.8258
RPS26	END_CTL	13.4391	1	96.8641
EIF3L	END_CTL	2.81696	1	71.3415
RPL27A	END_CTL	29.5916	1	100
RPS20	END_CTL	27.1567	1	99.8258
EIF3E	END_CTL	6.09754	1	92.5958
RPL26	END_CTL	32.3631	1	99.9129
EEF1A1	END_CTL	82.1591	1	100
EEF1D	END_CTL	9.33771	1	97.6481
SPCS2	END_CTL	1.78645	0.353727	64.1986
POLR2F	END_CTL	0.869471	-0.63285	41.2892
ISG15	END_CTL	2.40698	1	56.5331
SLC25A6	END_CTL	4.54834	0.551985	85.7143
PSMD7	END_CTL	0.787952	0.678411	37.7178
BANF1	END_CTL	1.64043	0.778206	59.9303
RAC1	END_CTL	6.86957	1	94.1638
SKP1	END_CTL	5.09311	-0.509491	92.2474
PSMA4	END_CTL	1.65357	0.837835	60.1045
PSMA1	END_CTL	1.4248	0.828501	56.8815
CHMP4B	END_CTL	1.42456	1	53.0488
CHMP4A	END_CTL	0.942903	1	43.1185
PPIA	END_CTL	6.12376	0.932804	91.8118
UBB	END_CTL	12.3992	1	98.6934
PSMC1	END_CTL	1.12741	1	48.1707
NHP2	END_CTL	1.25884	0.866646	52.1777
OAZ1	END_CTL	5.32708	-0.298824	90.6794
GCSH	END_CTL	0.29962	-0.319269	18.1185
CKB	END_CTL	0.803156	-0.680995	33.1882
ASS1	END_CTL	2.06114	1	61.4111
ADI1	END_CTL	0.583453	-0.791025	30.1394
BGN	END_CTL	0.632001	-0.575679	20.7317
PRELP	END_CTL	0.0161151	-0.897115	1.1324
CYP11A1	END_CTL	0.0255419	-0.856494	1.65505
CSNK1A1	END_CTL	2.13555	1	67.3345
FKBP1A	END_CTL	6.50268	1	91.9861
ACTB	END_CTL	22.9029	-0.431228	99.7387
TUBA1B	END_CTL	6.21193	1	90.1568
TMED9	END_CTL	1.70572	1	59.8432
IGFBP2	END_CTL	3.87622	0.790171	69.4251
DYNLL1	END_CTL	6.0118	-0.131022	90.9408
PDIA6	END_CTL	1.66357	0.832428	59.669
ATF4	END_CTL	2.72485	1	72.6481
ST6GALNAC6	END_CTL	0.368238	0.373832	19.9477
NAPA	END_CTL	0.606402	1	29.0941
RAB1A	END_CTL	1.45156	0.0942395	57.23
CCT5	END_CTL	0.846842	0.582087	39.8084
TRAPPC1	END_CTL	1.08348	0.779582	48.2578
MTX1	END_CTL	0.385618	0.0546332	22.6481
H3F3A	END_CTL	11.6641	1	98.4321
IGF2	END_CTL	2.47049	0.0266415	64.6341
MSRB3	END_CTL	0.678791	-0.0186854	31.446
HNRNPC	END_CTL	2.26285	0.641539	69.338
COX4I1	END_CTL	5.50928	0.37814	90.7666
HSPB1	END_CTL	9.49743	1	95.4704
YBX1	END_CTL	7.4071	-0.0163775	95.2962
ZC3H11A	END_CTL	0.60993	1	31.446
DDIT4	END_CTL	3.897	1	66.0279
SNRPE	END_CTL	1.89512	1	63.3275
SRSF7	END_CTL	4.50004	1	79.7909
SRSF9	END_CTL	1.82843	0.822199	61.0627
COX16	END_CTL	0.754682	1	33.2753
U2AF1	END_CTL	2.38747	1	60.1045
PRDX2	END_CTL	2.09485	-0.0119633	67.8571
PRDX1	END_CTL	4.34536	0.815531	86.2369
PCBP1	END_CTL	2.98719	1	75.8711
HNRNPA1	END_CTL	8.78958	1	96.1672
PRELID1	END_CTL	1.40646	0.888967	56.9686
FUS	END_CTL	3.82461	1	79.5296
NDUFA4	END_CTL	4.87697	-0.452774	87.892
LSM1	END_CTL	0.533122	0.271912	28.6585
RAD50	END_CTL	0.308089	0.0091962	17.3345
RHEB	END_CTL	1.88463	1	65.5923
PIN1	END_CTL	0.818496	-0.569402	39.1115
LAMTOR5	END_CTL	1.79717	-0.0907021	62.7178
NDUFA11	END_CTL	1.4009	0.575292	54.6167
FHL2	END_CTL	0.295474	-0.725278	14.8955
BSG	END_CTL	2.88161	0.516669	76.3937
PTGDS	END_CTL	7.07231	-0.494871	80.4878
TPI1	END_CTL	2.86644	-0.567719	75.6098
PGAM1	END_CTL	1.01851	0.0671997	46.0801
NDUFC2	END_CTL	1.73656	0.814865	60.8014
SDHC	END_CTL	0.970203	0.143825	43.9024
NME1	END_CTL	0.560784	0.0160301	29.7909
PKM	END_CTL	1.86341	-1	61.4111
NDUFS7	END_CTL	0.949581	0.337992	45.0348
NDUFS5	END_CTL	2.87222	-0.32724	77.2648
DPEP1	END_CTL	0.148337	-0.582728	7.75261
ALDOA	END_CTL	3.31646	0.206388	80.4007
GAPDH	END_CTL	10.9937	0.228878	97.0383
PRPS2	END_CTL	0.224806	-1	10.2787
NDUFB9	END_CTL	1.64712	-0.225763	60.3659
UQCRB	END_CTL	5.88497	0.403374	89.4599
AK1	END_CTL	0.554391	-0.480455	27.8746
GSTT1	END_CTL	0.658129	0.500733	26.3066
APOE	END_CTL	0.770745	-0.889779	23.5192
NDUFV2	END_CTL	1.21665	0.607405	52.0035
FDPS	END_CTL	2.44949	1	71.2544
HS3ST1	END_CTL	0.0958073	-0.604302	4.44251
ARL2BP	END_CTL	1.0226	0.920121	46.2544
PEMT	END_CTL	0.177882	-0.684114	10.6272
CAP1	END_CTL	2.12745	0.926372	67.77
SPARC	END_CTL	7.85819	0.245901	89.6341
SOD1	END_CTL	3.19026	-0.452636	79.7038
TMSB4X	END_CTL	152.974	1	100
CFL1	END_CTL	8.54206	0.761992	96.0801
FAM3C	END_CTL	0.383651	-0.258063	21.6028
PFN1	END_CTL	5.39781	0.0620605	89.4599
CCND1	END_CTL	0.327476	-0.478294	11.4983
CDK4	END_CTL	0.624048	0.76285	32.0557
CKS1B	END_CTL	0.389302	0.0546076	21.9512
ACTA2	END_CTL	0.552227	-0.523864	12.9791
MYL6	END_CTL	15.1182	-0.199094	99.216
TPM2	END_CTL	1.64293	-0.531077	52.8746
TPM1	END_CTL	2.22077	-0.300687	66.3763
MYL9	END_CTL	3.92455	-0.499117	75.784
MYL12A	END_CTL	8.5877	0.917702	95.7317
RAP1B	END_CTL	1.32483	1	49.0418
POLD4	END_CTL	0.686245	1	30.4007
EGLN2	END_CTL	1.13458	1	47.2125
DNAJB6	END_CTL	1.60404	0.324168	57.8397
ATG101	END_CTL	0.343968	0.333381	19.5993
CDC26	END_CTL	0.76259	1	38.2404
IGFBP7	END_CTL	100.324	0.549135	99.4774
ITGB1	END_CTL	2.0839	-0.454759	64.4599
MFAP4	END_CTL	0.0212646	-0.77194	1.39373
MFAP2	END_CTL	0.0173658	-0.449584	0.958188
FBLN5	END_CTL	0.16601	-0.756744	5.83624
PPP1R14A	END_CTL	3.95185	-0.0247138	74.5645
KCNMB1	END_CTL	0.0344514	-0.721672	1.91638
MIF	END_CTL	1.44765	0.202952	53.4843
TAX1BP3	END_CTL	0.576578	0.0832268	30.3136
PPIB	END_CTL	2.80047	0.441971	74.9129
WNT2B	END_CTL	0.121729	-0.547641	7.49129
STUB1	END_CTL	1.10444	0.673126	48.2578
IFITM3	END_CTL	27.468	1	99.7387
IFI27	END_CTL	31.1853	1	99.6516
IFI6	END_CTL	3.80982	1	73.2578
IRF9	END_CTL	1.28854	1	42.0732
MRPS11	END_CTL	0.531956	1	28.4843
TRIR	END_CTL	3.09911	1	78.1359
CAVIN1	END_CTL	6.67287	1	91.899
UBE2L3	END_CTL	1.22821	0.7232	50.784
DONSON	END_CTL	1.00136	1	30.0523
NAP1L1	END_CTL	5.41714	0.847412	90.1568
PTMA	END_CTL	53.4785	1	100
COA4	END_CTL	0.505729	0.99521	27.5261
COA3	END_CTL	0.609983	0.831704	31.8815
UQCC3	END_CTL	0.555331	1	28.5714
DMAC1	END_CTL	0.643725	0.64579	32.0557
PET100	END_CTL	0.727636	1	33.9721
MT-ND2	END_CTL	40.5024	-0.0383123	99.6516
NDUFAF8	END_CTL	0.372773	-0.00643755	21.5157
PHB	END_CTL	0.902569	0.528719	42.2474
CDK5RAP3	END_CTL	0.431538	1	23.9547
SELENOP	END_CTL	1.77113	-0.367613	58.7979
CNN2	END_CTL	0.181508	-0.325057	11.7596
BEX3	END_CTL	2.10505	-0.706065	66.2021
MYDGF	END_CTL	1.26822	1	51.4808
AAMDC	END_CTL	0.788908	0.505822	37.9791
CNN1	END_CTL	0.0368808	-0.627089	2.00348
TNNC1	END_CTL	0.00928425	-0.494633	0.609756
NOP53	END_CTL	7.33355	1	94.5122
CALM3	END_CTL	1.34908	0.0944366	52.5261
CALM2	END_CTL	6.08425	-0.459842	92.1603
BLOC1S1	END_CTL	1.23107	0.57548	49.8258
CCPG1	END_CTL	0.579993	0.40817	28.3972
APOD	END_CTL	1.14855	-0.433979	33.885
GALM	END_CTL	0.176756	-0.655242	10.1045
HMGB1	END_CTL	8.83317	1	95.8188
SELENOS	END_CTL	0.920094	0.527791	42.0732
UFD1	END_CTL	0.670181	1	34.2334
PODN	END_CTL	0.0268199	-0.721595	1.56794
RPL4	LEY_CTL	12.6755	1	97.8073
EIF4A2	LEY_CTL	4.96462	1	86.8436
EIF4A1	LEY_CTL	3.51184	0.694557	70.9175
RPL30	LEY_CTL	26.5763	1	99.7115
RPL31	LEY_CTL	23.9293	1	99.423
RPLP0	LEY_CTL	13.4369	0.9503	97.6342
RPL36A	LEY_CTL	5.15374	1	78.2458
RPL9	LEY_CTL	32.4936	1	99.9423
RPL7	LEY_CTL	36.2692	1	100
RPS17	LEY_CTL	14.4522	1	41.0848
RPS15A	LEY_CTL	30.7407	1	99.8846
RPL35	LEY_CTL	17.7691	0.877817	99.019
RPLP2	LEY_CTL	33.3084	1	99.423
RPL15	LEY_CTL	32.0553	1	99.9423
RPL39	LEY_CTL	28.9492	1	98.9036
RPS10	LEY_CTL	4.91048	0.881793	83.3814
RPL17	LEY_CTL	2.67839	1	64.8586
RPS9	LEY_CTL	26.0836	0.962951	99.8269
[truncated: 972 more rows]

## Sheet: Figure 3B
# Dot plot comparison of gene expression
# for enzymes involved in Selenium metabolism and Redoxin proteins
features.plot	id	avg.exp	avg.exp.scaled	pct.exp
GPX4	SRT_iGCA	1.67751	-0.494134	32.1244
GPX3	SRT_iGCA	0.879707	-0.117355	21.2435
GPX1	SRT_iGCA	1.62526	-0.348026	32.6425
INMT	SRT_iGCA	0.209328	-0.77493	6.21762
SELENOV	SRT_iGCA	0	-0.31192	0
SELENOW	SRT_iGCA	0.379551	-0.674362	6.73575
SELENOF	SRT_iGCA	0.228805	-1.12675	5.69948
SELENOM	SRT_iGCA	0.162756	-0.670323	4.14508
SELENON	SRT_iGCA	0.0318125	-0.901586	2.07254
SELENOO	SRT_iGCA	0.16524	0.416445	4.14508
SELENOH	SRT_iGCA	0.162881	-0.789874	4.66321
SELENOI	SRT_iGCA	0.0485374	0.816478	1.5544
SELENOK	SRT_iGCA	0.406177	-0.785198	5.69948
SELENOT	SRT_iGCA	0.274057	-0.501539	5.18135
SELENOP	SRT_iGCA	0.536093	-0.926695	7.25389
SELENOS	SRT_iGCA	0.337559	-0.596693	5.18135
GPX4	LEY_iGCA	3.12977	-0.315414	89.1945
GPX3	LEY_iGCA	1.37765	0.291093	53.4381
GPX1	LEY_iGCA	1.00624	-0.456314	59.1749
INMT	LEY_iGCA	1.60727	0.435606	57.6817
SELENOV	LEY_iGCA	0	-0.31192	0
SELENOW	LEY_iGCA	0.814864	-0.469023	26.5226
SELENOF	LEY_iGCA	0.529392	-0.61448	24.7937
SELENOM	LEY_iGCA	1.39212	-0.31787	28.6444
SELENON	LEY_iGCA	0.0936325	-0.420315	10.8448
SELENOO	LEY_iGCA	0.0450287	-0.683125	5.57957
SELENOH	LEY_iGCA	0.219991	-0.705971	18.3104
SELENOI	LEY_iGCA	0.0172539	-0.398034	2.27898
SELENOK	LEY_iGCA	0.363191	-0.838824	23.1827
SELENOT	LEY_iGCA	0.199664	-0.749476	16.8173
SELENOP	LEY_iGCA	2.96432	0.17253	28.8802
SELENOS	LEY_iGCA	0.349748	-0.573164	22.2004
GPX4	MYD_iGCA	3.59067	-0.258694	93.0357
GPX3	MYD_iGCA	0.118804	-0.741496	11.0714
GPX1	MYD_iGCA	0.841453	-0.48514	60.1786
INMT	MYD_iGCA	2.6304	1.32158	77.3214
SELENOV	MYD_iGCA	0	-0.31192	0
SELENOW	MYD_iGCA	0.685207	-0.530183	18.5714
SELENOF	MYD_iGCA	0.325039	-0.962746	16.9643
SELENOM	MYD_iGCA	0.853201	-0.472375	18.9286
SELENON	MYD_iGCA	0.0565465	-0.709031	7.85714
SELENOO	MYD_iGCA	0.0376613	-0.750515	4.46429
SELENOH	MYD_iGCA	0.113094	-0.86302	11.25
SELENOI	MYD_iGCA	0.0104612	-0.661747	1.78571
SELENOK	MYD_iGCA	0.266329	-0.959664	17.1429
SELENOT	MYD_iGCA	0.156076	-0.894745	14.4643
SELENOP	MYD_iGCA	1.30705	-0.577694	19.4643
SELENOS	MYD_iGCA	0.282802	-0.702391	16.9643
GPX4	END_iGCA	1.83371	-0.474911	48.3871
GPX3	END_iGCA	0.246479	-0.636769	16.129
GPX1	END_iGCA	1.85233	-0.308304	45.1613
INMT	END_iGCA	0.138196	-0.836526	12.9032
SELENOV	END_iGCA	0	-0.31192	0
SELENOW	END_iGCA	0.17247	-0.772044	8.06452
SELENOF	END_iGCA	0.115802	-1.31934	6.45161
SELENOM	END_iGCA	0.0964335	-0.689337	6.45161
SELENON	END_iGCA	0.352456	1.59464	8.06452
SELENOO	END_iGCA	0	-1.095	0
SELENOH	END_iGCA	0.262048	-0.644182	8.06452
SELENOI	END_iGCA	0.00890418	-0.722195	1.6129
SELENOK	END_iGCA	0.0906387	-1.17884	4.83871
SELENOT	END_iGCA	0.13935	-0.95049	6.45161
SELENOP	END_iGCA	0.29613	-1.03532	8.06452
SELENOS	END_iGCA	0.0704566	-1.11229	4.83871
GPX4	MCR_iGCA	5.02799	-0.0818113	82.963
GPX3	MCR_iGCA	0.183711	-0.688255	10
GPX1	MCR_iGCA	13.3001	1.69429	92.2222
INMT	MCR_iGCA	0.127687	-0.845626	7.40741
SELENOV	MCR_iGCA	0	-0.31192	0
SELENOW	MCR_iGCA	0.154363	-0.780585	8.51852
SELENOF	MCR_iGCA	0.267268	-1.0612	13.3333
SELENOM	MCR_iGCA	0.0897678	-0.691248	5.18519
SELENON	MCR_iGCA	0.0450902	-0.798219	3.33333
SELENOO	MCR_iGCA	0.0516471	-0.622587	4.81481
SELENOH	MCR_iGCA	0.251513	-0.65966	10
SELENOI	MCR_iGCA	0.00271075	-0.962641	0.37037
SELENOK	MCR_iGCA	0.282882	-0.939014	10
SELENOT	MCR_iGCA	0.228458	-0.653511	10
SELENOP	MCR_iGCA	8.12981	2.5	15.9259
SELENOS	MCR_iGCA	0.122133	-1.01254	7.03704
GPX4	TCL_iGCA	2.54335	-0.38758	65.3061
GPX3	TCL_iGCA	0.0338444	-0.811185	1.02041
GPX1	TCL_iGCA	0.541002	-0.537698	20.4082
INMT	TCL_iGCA	0.0178705	-0.94072	1.02041
SELENOV	TCL_iGCA	0	-0.31192	0
SELENOW	TCL_iGCA	0.646502	-0.54844	19.3878
SELENOF	TCL_iGCA	0.759869	-0.221691	20.4082
SELENOM	TCL_iGCA	0.28317	-0.6358	10.2041
SELENON	TCL_iGCA	0	-1.14925	0
SELENOO	TCL_iGCA	0.0179019	-0.931254	1.02041
SELENOH	TCL_iGCA	0.337765	-0.53294	14.2857
SELENOI	TCL_iGCA	0.0177989	-0.376879	1.02041
SELENOK	TCL_iGCA	0.692663	-0.427795	22.449
SELENOT	TCL_iGCA	0.408315	-0.0540833	16.3265
SELENOP	TCL_iGCA	0.139862	-1.10606	5.10204
SELENOS	TCL_iGCA	0.255756	-0.7546	12.2449
GPX4	STRO_iGCA	3.45408	-0.275502	84.4037
GPX3	STRO_iGCA	2.42294	1.1485	69.7248
GPX1	STRO_iGCA	1.20541	-0.421471	55.0459
INMT	STRO_iGCA	0.32198	-0.67738	16.5138
SELENOV	STRO_iGCA	0	-0.31192	0
SELENOW	STRO_iGCA	1.01673	-0.3738	15.5963
SELENOF	STRO_iGCA	0.218211	-1.14481	11.0092
SELENOM	STRO_iGCA	1.22383	-0.366118	16.5138
SELENON	STRO_iGCA	0.0388366	-0.846904	3.66972
SELENOO	STRO_iGCA	0.0489327	-0.647416	3.66972
SELENOH	STRO_iGCA	0.20167	-0.732887	11.0092
SELENOI	STRO_iGCA	0	-1.06788	0
SELENOK	STRO_iGCA	0.327759	-0.883028	13.7615
SELENOT	STRO_iGCA	0.116742	-1.02584	6.42202
SELENOP	STRO_iGCA	0.355004	-1.00867	14.6789
SELENOS	STRO_iGCA	0.202432	-0.857532	10.0917
GPX4	UND_iGCA	4.83211	-0.105917	95.6522
GPX3	UND_iGCA	0.744368	-0.228369	21.7391
GPX1	UND_iGCA	1.12272	-0.435937	56.5217
INMT	UND_iGCA	2.41817	1.13779	65.2174
SELENOV	UND_iGCA	0	-0.31192	0
SELENOW	UND_iGCA	0.920152	-0.419358	30.4348
SELENOF	UND_iGCA	1.53685	1.10247	43.4783
SELENOM	UND_iGCA	1.49264	-0.289051	34.7826
SELENON	UND_iGCA	0.406122	2.01243	8.69565
SELENOO	UND_iGCA	0.198808	0.723487	17.3913
SELENOH	UND_iGCA	0.311267	-0.571871	21.7391
SELENOI	UND_iGCA	0	-1.06788	0
SELENOK	UND_iGCA	0.365032	-0.836528	26.087
SELENOT	UND_iGCA	0.14199	-0.941693	13.0435
SELENOP	UND_iGCA	4.25225	0.755558	39.1304
SELENOS	UND_iGCA	0.373871	-0.526599	30.4348
GPX4	MYD_CTL	3.82257	-0.230155	85.759
GPX3	MYD_CTL	0.0786985	-0.774393	3.99061
GPX1	MYD_CTL	1.12314	-0.435863	48.2003
INMT	MYD_CTL	2.85115	1.51273	72.0657
SELENOV	MYD_CTL	0.0161795	-0.057434	0.782473
SELENOW	MYD_CTL	4.20432	1.1298	87.7934
SELENOF	MYD_CTL	1.61765	1.24017	60.0156
SELENOM	MYD_CTL	5.50688	0.861811	90.8451
SELENON	MYD_CTL	0.194683	0.366365	10.6416
SELENOO	MYD_CTL	0.255602	1.24298	13.302
SELENOH	MYD_CTL	0.909837	0.307527	41.8623
SELENOI	MYD_CTL	0.0416821	0.550334	2.11268
SELENOK	MYD_CTL	1.96208	1.15585	69.0141
SELENOT	MYD_CTL	0.722152	0.991872	35.446
SELENOP	MYD_CTL	3.51541	0.422001	81.0642
SELENOS	MYD_CTL	1.32297	1.30547	54.1471
GPX4	END_CTL	2.91826	-0.341443	77.1777
GPX3	END_CTL	0.896954	-0.103208	33.9721
GPX1	END_CTL	2.19067	-0.249117	64.8084
INMT	END_CTL	0.770901	-0.288641	24.216
SELENOV	END_CTL	0.00192623	-0.281622	0.174216
SELENOW	END_CTL	2.33021	0.245773	70.0348
SELENOF	END_CTL	1.57134	1.16125	59.2334
SELENOM	END_CTL	2.81569	0.0902614	74.1289
SELENON	END_CTL	0.329763	1.41797	20.0348
SELENOO	END_CTL	0.0919214	-0.254199	5.4878
SELENOH	END_CTL	1.82121	1.64648	61.4111
SELENOI	END_CTL	0.0383945	0.4227	2.52613
SELENOK	END_CTL	1.32834	0.36524	54.4425
SELENOT	END_CTL	0.683741	0.863855	35.1916
SELENOP	END_CTL	1.77113	-0.367613	58.7979
SELENOS	END_CTL	0.920094	0.527791	42.0732
GPX4	LEY_CTL	3.80152	-0.232746	82.1119
GPX3	LEY_CTL	1.59204	0.466949	29.6595
GPX1	LEY_CTL	1.26876	-0.410389	45.0087
INMT	LEY_CTL	3.13711	1.76035	68.7825
SELENOV	LEY_CTL	0.00555723	-0.224511	0.230814
SELENOW	LEY_CTL	2.75725	0.447212	69.8211
SELENOF	LEY_CTL	1.74671	1.46011	56.7224
SELENOM	LEY_CTL	4.48297	0.568263	85.6319
SELENON	LEY_CTL	0.168745	0.16444	8.4247
SELENOO	LEY_CTL	0.143188	0.214735	7.55915
SELENOH	LEY_CTL	0.912604	0.311591	37.738
SELENOI	LEY_CTL	0.0371026	0.372547	2.07732
SELENOK	LEY_CTL	1.83174	0.993246	60.8194
SELENOT	LEY_CTL	0.601878	0.591023	27.2937
SELENOP	LEY_CTL	5.31303	1.23576	87.5938
SELENOS	LEY_CTL	1.39543	1.44534	49.3941
GPX4	MCR_CTL	5.06956	-0.0766956	85.639
GPX3	MCR_CTL	0.278672	-0.610362	7.77339
GPX1	MCR_CTL	20.9741	2.5	98.2872
INMT	MCR_CTL	0.0409555	-0.92073	1.97628
SELENOV	MCR_CTL	0.0122835	-0.118714	0.527009
SELENOW	MCR_CTL	0.974208	-0.39386	35.8366
SELENOF	MCR_CTL	1.25383	0.620136	43.4783
SELENOM	MCR_CTL	0.494704	-0.575155	16.7325
SELENON	MCR_CTL	0.130913	-0.130083	6.32411
SELENOO	MCR_CTL	0.0593586	-0.55205	2.10804
SELENOH	MCR_CTL	1.53417	1.22477	50.0659
SELENOI	MCR_CTL	0.050111	0.877567	2.23979
SELENOK	MCR_CTL	1.37177	0.419421	43.61
SELENOT	MCR_CTL	0.855517	1.43635	33.2016
SELENOP	MCR_CTL	3.93214	0.610651	34.2556
SELENOS	MCR_CTL	0.705358	0.11328	24.9012
GPX4	STRO_CTL	3.92846	-0.217124	73.6641
GPX3	STRO_CTL	4.70691	2.5	69.8473
GPX1	STRO_CTL	1.82562	-0.312977	42.7481
INMT	STRO_CTL	0.215959	-0.769188	7.25191
SELENOV	STRO_CTL	0.00763664	-0.191804	0.381679
SELENOW	STRO_CTL	8.35326	2.5	88.5496
SELENOF	STRO_CTL	1.25034	0.614191	35.1145
SELENOM	STRO_CTL	13.6168	2.5	96.1832
SELENON	STRO_CTL	0.187372	0.309454	6.48855
SELENOO	STRO_CTL	0.123401	0.0337439	4.96183
SELENOH	STRO_CTL	1.17336	0.69468	34.3511
SELENOI	STRO_CTL	0.0521818	0.957963	1.9084
SELENOK	STRO_CTL	2.26985	1.53981	56.8702
SELENOT	STRO_CTL	0.997044	1.90803	29.3893
SELENOP	STRO_CTL	1.25254	-0.602369	30.5344
SELENOS	STRO_CTL	1.02576	0.731761	30.5344
GPX4	SRT_CTL	4.95772	-0.0904599	92.9936
GPX3	SRT_CTL	0.636815	-0.316591	24.2038
GPX1	SRT_CTL	3.22007	-0.0690419	77.707
INMT	SRT_CTL	0.464576	-0.553901	16.5605
SELENOV	SRT_CTL	0.00496893	-0.233764	0.636943
SELENOW	SRT_CTL	1.83926	0.0141908	73.2484
SELENOF	SRT_CTL	1.13607	0.419451	61.7834
SELENOM	SRT_CTL	1.75796	-0.212985	64.9682
SELENON	SRT_CTL	0.156005	0.0652579	14.0127
SELENOO	SRT_CTL	0.139781	0.183568	10.1911
SELENOH	SRT_CTL	2.15595	2.13827	80.8917
SELENOI	SRT_CTL	0.0874598	2.32755	8.28025
SELENOK	SRT_CTL	1.96974	1.16541	78.3439
SELENOT	SRT_CTL	0.666293	0.805707	45.2229
SELENOP	SRT_CTL	2.33407	-0.112776	61.1465
SELENOS	SRT_CTL	1.72739	2.08614	71.9745
GPX4	UND_CTL	34.8044	2.5	100
GPX3	UND_CTL	1.14406	0.099481	42.8571
GPX1	UND_CTL	2.12427	-0.260733	77.1429
INMT	UND_CTL	1.61187	0.439586	54.2857
SELENOV	UND_CTL	0.248913	2.5	20
SELENOW	UND_CTL	1.88932	0.0378015	71.4286
SELENOF	UND_CTL	0.792096	-0.16677	42.8571
SELENOM	UND_CTL	3.24392	0.213031	77.1429
SELENON	UND_CTL	0.0223599	-0.975176	2.85714
SELENOO	UND_CTL	0.417208	2.5	28.5714
SELENOH	UND_CTL	0.14039	-0.822916	14.2857
SELENOI	UND_CTL	0	-1.06788	0
SELENOK	UND_CTL	2.00542	1.20992	62.8571
SELENOT	UND_CTL	0.176863	-0.825466	17.1429
SELENOP	UND_CTL	2.64909	0.0298284	68.5714
SELENOS	UND_CTL	0.608349	-0.0739793	40

## Sheet: Figure 3C
# Dot plot comparison of gene expression
# mitochondrial respiratory chain complex assembly (GO:0033108)							# Regulation of Hypoxia-inducible Factor (HIF) by oxygen Homo sapiens R-HSA-1234174
features.plot	id	avg.exp	avg.exp.scaled	pct.exp			features.plot	id	avg.exp	avg.exp.scaled	pct.exp
UQCRB	SRT_iGCA	3.98011	-0.863936	53.886			UBC	SRT_iGCA	9.8389	-0.614601	71.5026
UQCC3	SRT_iGCA	0.0885942	-0.820307	3.10881			UBB	SRT_iGCA	2.19296	-0.640816	20.2073
SLC25A33	SRT_iGCA	0.148769	-0.155797	6.21762			UBA52	SRT_iGCA	7.58251	-0.751547	64.2487
SCO2	SRT_iGCA	0.0472244	-0.655533	2.07254			RPS27A	SRT_iGCA	19.3364	-1.78381	87.5648
PET100	SRT_iGCA	0.0518268	-0.838556	1.03627			HIF3A	SRT_iGCA	0.0932945	-0.842158	2.59067
NDUFV2	SRT_iGCA	0.103553	-0.744492	2.59067			EPAS1	SRT_iGCA	0.690212	-0.163605	15.544
NDUFS7	SRT_iGCA	0.676032	-0.231993	16.5803			EGLN2	SRT_iGCA	0	-0.666601	0
NDUFS5	SRT_iGCA	5.20817	1.63681	56.9948			EGLN1	SRT_iGCA	0.58927	0.537832	13.4715
NDUFS4	SRT_iGCA	1.90802	1.32673	35.2332			UBC	LEY_iGCA	9.19684	-0.876709	96.9745
NDUFC2	SRT_iGCA	0.684164	-0.687339	18.1347			UBB	LEY_iGCA	1.02686	-0.882658	29.5481
NDUFB9	SRT_iGCA	4.10246	2.14544	50.7772			UBA52	LEY_iGCA	9.24807	-0.464033	97.6031
NDUFB7	SRT_iGCA	4.63937	1.52809	52.8497			RPS27A	LEY_iGCA	38.1502	0.693474	99.4499
NDUFAF8	SRT_iGCA	0.0904864	-0.892168	3.62694			HIF3A	LEY_iGCA	0.506305	0.24171	33.556
NDUFAF3	SRT_iGCA	1.11826	-0.716655	26.943			EPAS1	LEY_iGCA	0.0647225	-0.573203	5.9332
NDUFA8	SRT_iGCA	1.49916	1.38162	27.4611			EGLN2	LEY_iGCA	0.00186854	-0.663557	0.157171
NDUFA11	SRT_iGCA	1.07895	0.0700122	20.7254			EGLN1	LEY_iGCA	0.260935	-0.473401	18.8212
MT-ND2	SRT_iGCA	22.8037	-0.913038	81.8653			UBC	MYD_iGCA	9.90046	-0.589471	97.5
ECSIT	SRT_iGCA	0.0704297	-1.73322	5.69948			UBB	MYD_iGCA	1.02664	-0.882703	26.9643
DMAC2	SRT_iGCA	0.0287529	-0.962414	1.03627			UBA52	MYD_iGCA	8.0339	-0.673628	97.5
DMAC1	SRT_iGCA	0.170053	-0.687042	4.14508			RPS27A	MYD_iGCA	36.0017	0.410562	99.4643
COX16	SRT_iGCA	0.351862	-0.179069	12.4352			HIF3A	MYD_iGCA	0.385561	-0.0751594	29.1071
COA4	SRT_iGCA	0.331699	0.186936	6.73575			EPAS1	MYD_iGCA	0.0496059	-0.583102	5.35714
COA3	SRT_iGCA	0.321823	-0.129327	5.18135			EGLN2	MYD_iGCA	0	-0.666601	0
UQCRB	LEY_iGCA	3.98816	-0.858581	92.4951			EGLN1	MYD_iGCA	0.361204	-0.164584	28.75
UQCC3	LEY_iGCA	0.108844	-0.72755	11.1198			UBC	END_iGCA	10.8198	-0.214162	82.2581
SLC25A33	LEY_iGCA	0.0801031	-0.567514	7.42633			UBB	END_iGCA	0.548946	-0.981774	11.2903
SCO2	LEY_iGCA	0.0365743	-0.718945	4.75442			UBA52	END_iGCA	9.25735	-0.462431	82.2581
PET100	LEY_iGCA	0.0292164	-0.902075	4.04715			RPS27A	END_iGCA	33.4688	0.0770577	98.3871
NDUFV2	LEY_iGCA	0.0411274	-0.820311	3.53635			HIF3A	END_iGCA	0.845083	1.13077	29.0323
NDUFS7	LEY_iGCA	0.346955	-0.917683	28.2515			EPAS1	END_iGCA	4.56599	2.37443	54.8387
NDUFS5	LEY_iGCA	2.3281	-0.784732	84.9116			EGLN2	END_iGCA	0	-0.666601	0
NDUFS4	LEY_iGCA	1.13561	-0.284886	66.3261			EGLN1	END_iGCA	1.01001	1.83365	32.2581
NDUFC2	LEY_iGCA	0.61948	-0.779669	46.1297			UBC	MCR_iGCA	9.58081	-0.719958	91.1111
NDUFB9	LEY_iGCA	1.24439	-0.614695	68.4086			UBB	MCR_iGCA	0.752536	-0.939551	19.2593
NDUFB7	LEY_iGCA	1.82598	-0.518254	81.1395			UBA52	MCR_iGCA	12.2627	0.0563666	93.7037
NDUFAF8	LEY_iGCA	0.166435	-0.653864	16.2279			RPS27A	MCR_iGCA	26.4821	-0.842913	97.7778
NDUFAF3	LEY_iGCA	1.48432	-0.0131314	72.1415			HIF3A	MCR_iGCA	0.0101157	-1.06045	1.11111
NDUFA8	LEY_iGCA	0.512667	-0.776253	41.1002			EPAS1	MCR_iGCA	0.106435	-0.545888	4.44444
NDUFA11	LEY_iGCA	0.470476	-0.884945	37.8782			EGLN2	MCR_iGCA	0.00601641	-0.656799	0.37037
MT-ND2	LEY_iGCA	23.201	-0.893402	99.4106			EGLN1	MCR_iGCA	0.426924	0.0378267	20.7407
ECSIT	LEY_iGCA	0.352271	0.268199	29.0766			UBC	TCL_iGCA	11.8497	0.206275	95.9184
DMAC2	LEY_iGCA	0.0397275	-0.860949	5.3831			UBB	TCL_iGCA	1.88378	-0.704939	34.6939
DMAC1	LEY_iGCA	0.174843	-0.673562	16.1493			UBA52	TCL_iGCA	11.9512	0.00258806	96.9388
COX16	LEY_iGCA	0.196497	-0.929955	18.5069			RPS27A	TCL_iGCA	44.7117	1.55744	100
COA4	LEY_iGCA	0.158251	-0.618638	14.6169			HIF3A	TCL_iGCA	0.0238246	-1.02447	1.02041
COA3	LEY_iGCA	0.134874	-0.752811	13.7917			EPAS1	TCL_iGCA	0.081354	-0.562312	3.06122
UQCRB	MYD_iGCA	4.61638	-0.44062	94.2857			EGLN2	TCL_iGCA	0	-0.666601	0
UQCC3	MYD_iGCA	0.0838449	-0.842062	7.67857			EGLN1	TCL_iGCA	0.133326	-0.866421	5.10204
SLC25A33	MYD_iGCA	0.0717475	-0.617614	7.67857			UBC	STRO_iGCA	10.3208	-0.417855	98.1651
SCO2	MYD_iGCA	0.0251504	-0.786965	3.92857			UBB	STRO_iGCA	0.968505	-0.894761	21.1009
PET100	MYD_iGCA	0.0206156	-0.926237	3.39286			UBA52	STRO_iGCA	6.58192	-0.924272	89.9083
NDUFV2	MYD_iGCA	0.0453039	-0.815238	5.35714			RPS27A	STRO_iGCA	30.2381	-0.348347	97.2477
NDUFS7	MYD_iGCA	0.275787	-1.06597	25.8929			HIF3A	STRO_iGCA	0.0876071	-0.857083	6.42202
NDUFS5	MYD_iGCA	3.49841	0.199252	92.3214			EPAS1	STRO_iGCA	1.72604	0.514702	63.3028
NDUFS4	MYD_iGCA	1.3441	0.150124	73.0357			EGLN2	STRO_iGCA	0	-0.666601	0
NDUFC2	MYD_iGCA	0.675317	-0.699968	53.9286			EGLN1	STRO_iGCA	0.509144	0.291052	27.5229
NDUFB9	MYD_iGCA	1.4819	-0.385317	74.4643			UBC	UND_iGCA	9.93542	-0.575199	95.6522
NDUFB7	MYD_iGCA	1.95758	-0.422529	83.5714			UBB	UND_iGCA	1.2851	-0.829102	30.4348
NDUFAF8	MYD_iGCA	0.126472	-0.779255	11.7857			UBA52	UND_iGCA	8.87148	-0.529041	91.3043
NDUFAF3	MYD_iGCA	1.52698	0.0688495	77.8571			RPS27A	UND_iGCA	36.8702	0.524922	100
NDUFA8	MYD_iGCA	0.69813	-0.370565	53.2143			HIF3A	UND_iGCA	0.631424	0.570062	34.7826
NDUFA11	MYD_iGCA	0.406008	-0.986122	36.4286			EPAS1	UND_iGCA	0	-0.615586	0
MT-ND2	MYD_iGCA	17.8944	-1.15567	99.8214			EGLN2	UND_iGCA	0	-0.666601	0
ECSIT	MYD_iGCA	0.395541	0.575473	35.7143			EGLN1	UND_iGCA	0.173416	-0.742948	13.0435
DMAC2	MYD_iGCA	0.0386507	-0.870905	4.10714			UBC	MYD_CTL	13.1257	0.727183	99.374
DMAC1	MYD_iGCA	0.100346	-0.883183	10.7143			UBB	MYD_CTL	10.6535	1.11385	97.8873
COX16	MYD_iGCA	0.188612	-0.968062	17.6786			UBA52	MYD_CTL	10.0158	-0.331507	98.8263
COA4	MYD_iGCA	0.0952902	-0.911056	10.7143			RPS27A	MYD_CTL	32.6714	-0.0279422	99.9218
COA3	MYD_iGCA	0.101124	-0.865369	11.4286			HIF3A	MYD_CTL	0.463714	0.129939	23.6307
UQCRB	END_iGCA	3.49967	-1.18358	62.9032			EPAS1	MYD_CTL	0.0418743	-0.588165	2.42567
UQCC3	END_iGCA	0.163346	-0.4779	4.83871			EGLN2	MYD_CTL	0.562598	0.250039	29.2645
SLC25A33	END_iGCA	0.254354	0.477295	8.06452			EGLN1	MYD_CTL	0.234265	-0.555541	13.1455
SCO2	END_iGCA	0	-0.936715	0			UBC	END_CTL	17.5634	2.5	99.3902
PET100	END_iGCA	0.0113329	-0.952314	1.6129			UBB	END_CTL	12.3992	1.47588	98.6934
NDUFV2	END_iGCA	0.0452509	-0.815302	6.45161			UBA52	END_CTL	11.3608	-0.0993237	98.4321
NDUFS7	END_iGCA	0.469416	-0.662514	9.67742			RPS27A	END_CTL	45.0291	1.59923	100
NDUFS5	END_iGCA	3.88721	0.526151	61.2903			HIF3A	END_CTL	1.31654	2.36801	50.6098
NDUFS4	END_iGCA	1.22195	-0.10474	35.4839			EPAS1	END_CTL	4.20696	2.13932	79.878
NDUFC2	END_iGCA	0.621456	-0.77685	24.1935			EGLN2	END_CTL	1.13458	1.18198	47.2125
NDUFB9	END_iGCA	0.670783	-1.16864	25.8065			EGLN1	END_CTL	1.26124	2.5	48.4321
NDUFB7	END_iGCA	2.96182	0.307909	58.0645			UBC	LEY_CTL	10.671	-0.274923	96.4801
NDUFAF8	END_iGCA	0.0493509	-1.02124	4.83871			UBB	LEY_CTL	8.76234	0.721629	94.5182
NDUFAF3	END_iGCA	1.66912	0.34202	46.7742			UBA52	LEY_CTL	12.3812	0.0768191	97.9804
NDUFA8	END_iGCA	1.62372	1.6541	43.5484			RPS27A	LEY_CTL	36.5542	0.483315	99.9423
NDUFA11	END_iGCA	0.54468	-0.768486	22.5806			HIF3A	LEY_CTL	0.810433	1.03984	32.8909
MT-ND2	END_iGCA	18.8893	-1.1065	91.9355			EPAS1	LEY_CTL	0.13488	-0.527261	6.17426
ECSIT	END_iGCA	0.132425	-1.29298	11.2903			EGLN2	LEY_CTL	0.659493	0.407911	28.7363
DMAC2	END_iGCA	0.0931637	-0.366905	4.83871			EGLN1	LEY_CTL	0.197194	-0.669714	10.5597
DMAC1	END_iGCA	0.042903	-1.04482	3.22581			UBC	MCR_CTL	15.1713	1.56225	97.7602
COX16	END_iGCA	0.367521	-0.103389	16.129			UBB	MCR_CTL	7.81953	0.526097	93.4124
COA4	END_iGCA	0.0113329	-1.30099	1.6129			UBA52	MCR_CTL	21.5545	1.66035	99.6047
COA3	END_iGCA	0.0655689	-0.983948	3.22581			RPS27A	MCR_CTL	37.2355	0.573026	99.8682
UQCRB	MCR_iGCA	4.35431	-0.614975	79.6296			HIF3A	MCR_CTL	0.0578718	-0.935118	2.50329
UQCC3	MCR_iGCA	0.0442953	-1.02322	4.07407			EPAS1	MCR_CTL	0.0343389	-0.5931	1.58103
SLC25A33	MCR_iGCA	0.0560254	-0.711884	4.44444			EGLN2	MCR_CTL	0.323493	-0.139534	15.1515
SCO2	MCR_iGCA	0.111284	-0.274113	7.03704			EGLN1	MCR_CTL	0.236327	-0.549191	10.5402
PET100	MCR_iGCA	0.0121759	-0.949946	1.48148			UBC	STRO_CTL	13.2906	0.794496	97.7099
NDUFV2	MCR_iGCA	0.0652467	-0.791017	2.96296			UBB	STRO_CTL	12.1612	1.42652	95.8015
NDUFS7	MCR_iGCA	0.230392	-1.16056	17.037			UBA52	STRO_CTL	8.85744	-0.531465	93.5115
NDUFS5	MCR_iGCA	1.55195	-1.43732	54.4444			RPS27A	STRO_CTL	27.187	-0.75009	100
NDUFS4	MCR_iGCA	0.637161	-1.32489	30.7407			HIF3A	STRO_CTL	0.161225	-0.663887	5.34351
NDUFC2	MCR_iGCA	0.486935	-0.968867	26.2963			EPAS1	STRO_CTL	1.91012	0.635249	44.6565
NDUFB9	MCR_iGCA	0.966788	-0.882781	42.5926			EGLN2	STRO_CTL	0.441657	0.0529907	14.5038
NDUFB7	MCR_iGCA	1.29856	-0.901875	48.8889			EGLN1	STRO_CTL	0.351064	-0.195813	11.4504
NDUFAF8	MCR_iGCA	0.0934619	-0.882832	7.03704			UBC	SRT_CTL	9.93191	-0.576629	98.7261
NDUFAF3	MCR_iGCA	1.04303	-0.861238	42.2222			UBB	SRT_CTL	11.9955	1.39216	94.2675
NDUFA8	MCR_iGCA	0.443479	-0.9276	22.2222			UBA52	SRT_CTL	12.519	0.100604	100
NDUFA11	MCR_iGCA	0.354013	-1.06773	20.7407			RPS27A	SRT_CTL	28.8224	-0.534752	100
MT-ND2	MCR_iGCA	45.8417	0.225577	99.2593			HIF3A	SRT_CTL	0.185645	-0.599801	14.0127
ECSIT	MCR_iGCA	0.199938	-0.81355	10.3704			EPAS1	SRT_CTL	0.452836	-0.319049	27.3885
DMAC2	MCR_iGCA	0.0678656	-0.600798	1.85185			EGLN2	SRT_CTL	0.82383	0.675665	49.6815
DMAC1	MCR_iGCA	0.074989	-0.954535	5.18519			EGLN1	SRT_CTL	0.345014	-0.214446	27.3885
COX16	MCR_iGCA	0.209843	-0.865451	11.1111			UBC	UND_CTL	8.96961	-0.96947	97.1429
COA4	MCR_iGCA	0.116581	-0.81217	7.77778			UBB	UND_CTL	5.7658	0.100166	97.1429
COA3	MCR_iGCA	0.103264	-0.858231	5.92593			UBA52	UND_CTL	28.565	2.5	100
UQCRB	TCL_iGCA	3.90271	-0.915426	67.3469			RPS27A	UND_CTL	20.4956	-1.63118	100
UQCC3	TCL_iGCA	0.139771	-0.585885	8.16327			HIF3A	UND_CTL	0.634369	0.577791	37.1429
SLC25A33	TCL_iGCA	0	-1.04781	0			EPAS1	UND_CTL	0.0353651	-0.592428	2.85714
SCO2	TCL_iGCA	0.0648354	-0.550674	2.04082			EGLN2	UND_CTL	2.18346	2.5	68.5714
PET100	TCL_iGCA	0.114374	-0.662843	5.10204			EGLN1	UND_CTL	0.130313	-0.875699	11.4286
NDUFV2	TCL_iGCA	0.0788636	-0.774479	3.06122
NDUFS7	TCL_iGCA	0.246446	-1.12711	10.2041
NDUFS5	TCL_iGCA	2.27608	-0.828469	66.3265
NDUFS4	TCL_iGCA	0.488056	-1.636	17.3469
NDUFC2	TCL_iGCA	0.447246	-1.02552	14.2857
NDUFB9	TCL_iGCA	1.40464	-0.459931	38.7755
NDUFB7	TCL_iGCA	1.66814	-0.633056	53.0612
NDUFAF8	TCL_iGCA	0.136505	-0.747776	5.10204
NDUFAF3	TCL_iGCA	0.897782	-1.14037	28.5714
NDUFA8	TCL_iGCA	0.324018	-1.18891	14.2857
NDUFA11	TCL_iGCA	0.413464	-0.97442	15.3061
MT-ND2	TCL_iGCA	45.3451	0.201033	100
ECSIT	TCL_iGCA	0.165128	-1.06075	8.16327
DMAC2	TCL_iGCA	0.0732272	-0.551228	3.06122
DMAC1	TCL_iGCA	0.16142	-0.711333	8.16327
COX16	TCL_iGCA	0.162437	-1.09457	7.14286
COA4	TCL_iGCA	0.184566	-0.49642	9.18367
COA3	TCL_iGCA	0.0544443	-1.02105	2.04082
UQCRB	STRO_iGCA	4.41091	-0.577324	83.4862
UQCC3	STRO_iGCA	0.0688317	-0.910831	4.58716
SLC25A33	STRO_iGCA	0.115438	-0.355644	8.25688
SCO2	STRO_iGCA	0.0173659	-0.833315	1.83486
PET100	STRO_iGCA	0.0250178	-0.91387	2.75229
NDUFV2	STRO_iGCA	0.0979258	-0.751327	4.58716
NDUFS7	STRO_iGCA	0.276551	-1.06438	19.2661
NDUFS5	STRO_iGCA	3.62294	0.303963	80.7339
NDUFS4	STRO_iGCA	1.33668	0.13464	56.8807
NDUFC2	STRO_iGCA	0.70115	-0.663093	39.4495
NDUFB9	STRO_iGCA	2.05748	0.170529	73.3945
NDUFB7	STRO_iGCA	3.20693	0.486194	80.7339
NDUFAF8	STRO_iGCA	0.157294	-0.682545	7.33945
NDUFAF3	STRO_iGCA	1.37709	-0.219215	50.4587
NDUFA8	STRO_iGCA	0.614393	-0.553736	41.2844
NDUFA11	STRO_iGCA	0.376525	-1.03239	27.5229
MT-ND2	STRO_iGCA	32.1569	-0.450771	99.0826
ECSIT	STRO_iGCA	0.44925	0.956868	27.5229
DMAC2	STRO_iGCA	0.0506904	-0.759592	4.58716
DMAC1	STRO_iGCA	0.115447	-0.840694	7.33945
COX16	STRO_iGCA	0.168123	-1.06709	12.844
COA4	STRO_iGCA	0.106412	-0.859403	7.33945
COA3	STRO_iGCA	0.0685699	-0.973939	7.33945
UQCRB	UND_iGCA	5.02079	-0.17157	91.3043
UQCC3	UND_iGCA	0.0700372	-0.905309	8.69565
SLC25A33	UND_iGCA	0.0583209	-0.69812	4.34783
SCO2	UND_iGCA	0.0214824	-0.808805	4.34783
PET100	UND_iGCA	0.0270724	-0.908098	4.34783
NDUFV2	UND_iGCA	0	-0.870261	0
NDUFS7	UND_iGCA	0.730599	-0.118293	34.7826
NDUFS5	UND_iGCA	2.42328	-0.704705	78.2609
NDUFS4	UND_iGCA	1.37073	0.205701	60.8696
NDUFC2	UND_iGCA	0.867661	-0.425415	56.5217
NDUFB9	UND_iGCA	0.968867	-0.880773	56.5217
NDUFB7	UND_iGCA	1.32451	-0.882998	65.2174
NDUFAF8	UND_iGCA	0.123701	-0.787951	13.0435
NDUFAF3	UND_iGCA	2.00976	0.996675	78.2609
NDUFA8	UND_iGCA	0.568595	-0.653915	43.4783
NDUFA11	UND_iGCA	0.435246	-0.940236	34.7826
MT-ND2	UND_iGCA	25.6026	-0.774707	100
ECSIT	UND_iGCA	0.297019	-0.124154	26.087
DMAC2	UND_iGCA	0.0265095	-0.983156	4.34783
DMAC1	UND_iGCA	0.228419	-0.52281	26.087
COX16	UND_iGCA	0.241553	-0.712198	21.7391
COA4	UND_iGCA	0.154767	-0.634818	17.3913
COA3	UND_iGCA	0.182447	-0.594154	17.3913
UQCRB	MYD_CTL	6.87695	1.06334	94.9139
UQCC3	MYD_CTL	0.541305	1.25338	27.4648
SLC25A33	MYD_CTL	0.134262	-0.242779	8.6072
SCO2	MYD_CTL	0.239534	0.489513	13.8498
PET100	MYD_CTL	0.516987	0.468213	27.23
NDUFV2	MYD_CTL	1.2426	0.638928	53.3646
NDUFS7	MYD_CTL	1.16853	0.794217	51.1737
NDUFS5	MYD_CTL	4.91094	1.3869	91.784
NDUFS4	MYD_CTL	2.10344	1.73448	69.7183
NDUFC2	MYD_CTL	2.13117	1.37813	69.2488
NDUFB9	MYD_CTL	2.37395	0.476164	74.7261
NDUFB7	MYD_CTL	2.54293	0.00322863	75.8216
NDUFAF8	MYD_CTL	0.837933	1.4531	38.4194
NDUFAF3	MYD_CTL	1.59	0.189954	61.1894
NDUFA8	MYD_CTL	0.989804	0.267451	47.1049
NDUFA11	MYD_CTL	1.50674	0.741406	57.9812
MT-ND2	MYD_CTL	30.0666	-0.554082	99.9218
ECSIT	MYD_CTL	0.507172	1.36819	25.6651
DMAC2	MYD_CTL	0.173743	0.378092	10.7199
DMAC1	MYD_CTL	0.943747	1.49	43.5837
COX16	MYD_CTL	0.596173	1.0017	31.4554
COA4	MYD_CTL	0.61899	1.52124	32.2379
COA3	MYD_CTL	0.752857	1.30819	36.6197
UQCRB	END_CTL	5.88497	0.403374	89.4599
UQCC3	END_CTL	0.555331	1.31762	28.5714
SLC25A33	END_CTL	0.163708	-0.0662168	10.6272
SCO2	END_CTL	0.183834	0.157865	11.2369
PET100	END_CTL	0.727636	1.05999	33.9721
NDUFV2	END_CTL	1.21665	0.607405	52.0035
NDUFS7	END_CTL	0.949581	0.337992	45.0348
NDUFS5	END_CTL	2.87222	-0.32724	77.2648
NDUFS4	END_CTL	1.08713	-0.386044	49.216
NDUFC2	END_CTL	1.73656	0.814865	60.8014
NDUFB9	END_CTL	1.64712	-0.225763	60.3659
NDUFB7	END_CTL	1.74514	-0.577049	62.9791
NDUFAF8	END_CTL	0.372773	-0.00643755	21.5157
NDUFAF3	END_CTL	1.27863	-0.408437	51.0453
NDUFA8	END_CTL	1.72305	1.87138	60.1916
NDUFA11	END_CTL	1.4009	0.575292	54.6167
MT-ND2	END_CTL	40.5024	-0.0383123	99.6516
ECSIT	END_CTL	0.346682	0.228513	20.3833
DMAC2	END_CTL	0.417685	2.5	24.216
DMAC1	END_CTL	0.643725	0.64579	32.0557
COX16	END_CTL	0.754682	1.76777	33.2753
COA4	END_CTL	0.505729	0.99521	27.5261
COA3	END_CTL	0.609983	0.831704	31.8815
UQCRB	LEY_CTL	6.48592	0.80319	91.5753
UQCC3	LEY_CTL	0.482236	0.982806	22.7351
SLC25A33	LEY_CTL	0.114406	-0.361832	5.94345
SCO2	LEY_CTL	0.213387	0.33383	10.7905
PET100	LEY_CTL	0.630678	0.787604	28.0439
NDUFV2	LEY_CTL	1.23463	0.629241	46.4512
NDUFS7	LEY_CTL	1.00623	0.456028	39.6999
NDUFS5	LEY_CTL	3.62497	0.305662	81.2464
NDUFS4	LEY_CTL	1.69292	0.87794	57.1264
NDUFC2	LEY_CTL	2.00418	1.19687	64.2816
NDUFB9	LEY_CTL	1.92967	0.047107	61.5695
NDUFB7	LEY_CTL	2.17842	-0.261901	66.4743
NDUFAF8	LEY_CTL	0.777133	1.26232	32.0831
NDUFAF3	LEY_CTL	1.55431	0.121363	54.9913
NDUFA8	LEY_CTL	0.820807	-0.102219	35.026
NDUFA11	LEY_CTL	1.67044	0.998323	56.7802
MT-ND2	LEY_CTL	46.1821	0.242397	99.6538
ECSIT	LEY_CTL	0.359235	0.317652	17.4264
DMAC2	LEY_CTL	0.177516	0.41297	9.05943
DMAC1	LEY_CTL	0.834786	1.1834	34.4489
COX16	LEY_CTL	0.561603	0.834616	24.2931
COA4	LEY_CTL	0.54659	1.18499	25.9088
COA3	LEY_CTL	0.621385	0.869727	28.6786
UQCRB	MCR_CTL	6.32892	0.698732	86.0343
UQCC3	MCR_CTL	0.280323	0.0579268	11.8577
SLC25A33	MCR_CTL	0.13721	-0.225103	5.7971
SCO2	MCR_CTL	0.567377	2.44154	20.5534
PET100	MCR_CTL	0.751306	1.12649	28.722
NDUFV2	MCR_CTL	1.28497	0.690377	43.7418
NDUFS7	MCR_CTL	1.22417	0.910149	43.4783
NDUFS5	MCR_CTL	1.70289	-1.3104	53.7549
NDUFS4	MCR_CTL	0.846287	-0.888554	33.2016
NDUFC2	MCR_CTL	1.14327	-0.0320048	41.6337
NDUFB9	MCR_CTL	1.14701	-0.708738	41.3702
NDUFB7	MCR_CTL	1.59051	-0.689519	52.1739
NDUFAF8	MCR_CTL	0.431019	0.176322	18.9723
NDUFAF3	MCR_CTL	0.859653	-1.21365	31.4888
NDUFA8	MCR_CTL	0.456645	-0.898799	18.4453
NDUFA11	MCR_CTL	1.42664	0.615692	48.4848
MT-ND2	MCR_CTL	52.114	0.535574	99.8682
ECSIT	MCR_CTL	0.214541	-0.709854	9.88142
DMAC2	MCR_CTL	0.220527	0.810632	9.35441
DMAC1	MCR_CTL	0.40559	-0.0242816	18.4453
COX16	MCR_CTL	0.513108	0.60024	17.2596
COA4	MCR_CTL	0.402238	0.514552	18.3136
COA3	MCR_CTL	0.370206	0.0320331	16.0738
UQCRB	STRO_CTL	9.05607	2.5	91.6031
UQCC3	STRO_CTL	0.620058	1.61412	21.7557
SLC25A33	STRO_CTL	0.195329	0.12338	6.87023
SCO2	STRO_CTL	0.289063	0.784414	8.77863
PET100	STRO_CTL	0.680911	0.928724	22.5191
NDUFV2	STRO_CTL	2.45381	2.10998	59.1603
NDUFS7	STRO_CTL	1.8013	2.1127	46.1832
NDUFS5	STRO_CTL	5.13366	1.57416	83.5878
NDUFS4	STRO_CTL	1.65627	0.801467	42.7481
NDUFC2	STRO_CTL	2.29209	1.60784	56.4885
NDUFB9	STRO_CTL	3.62359	1.68297	69.8473
NDUFB7	STRO_CTL	6.18305	2.5	85.4962
NDUFAF8	STRO_CTL	0.721186	1.08678	22.1374
NDUFAF3	STRO_CTL	1.24967	-0.464099	35.4962
NDUFA8	STRO_CTL	0.939134	0.156614	29.771
NDUFA11	STRO_CTL	2.16619	1.77637	53.0534
MT-ND2	STRO_CTL	72.4207	1.5392	100
ECSIT	STRO_CTL	0.527687	1.51387	16.4122
DMAC2	STRO_CTL	0.234921	0.943709	8.01527
DMAC1	STRO_CTL	1.05704	1.80879	31.6794
COX16	STRO_CTL	0.600792	1.02402	19.4656
COA4	STRO_CTL	0.35264	0.284196	12.2137
COA3	STRO_CTL	0.929911	1.89868	28.626
UQCRB	SRT_CTL	6.20321	0.615099	98.0892
UQCC3	SRT_CTL	0.564834	1.36116	37.5796
SLC25A33	SRT_CTL	0.642049	2.5	37.5796
SCO2	SRT_CTL	0.437414	1.66772	34.3949
PET100	SRT_CTL	0.866048	1.44883	47.7707
NDUFV2	SRT_CTL	2.09259	1.67127	74.5223
NDUFS7	SRT_CTL	1.239	0.941044	61.1465
NDUFS5	SRT_CTL	3.58202	0.269557	87.2611
NDUFS4	SRT_CTL	1.61677	0.719052	73.2484
NDUFC2	SRT_CTL	2.25015	1.54796	81.5287
NDUFB9	SRT_CTL	3.27184	1.34328	88.535
NDUFB7	SRT_CTL	3.44186	0.657068	89.8089
NDUFAF8	SRT_CTL	0.960491	1.83765	53.5032
NDUFAF3	SRT_CTL	1.731	0.460937	71.3376
NDUFA8	SRT_CTL	1.25098	0.838754	57.9618
NDUFA11	SRT_CTL	1.9298	1.40536	74.5223
MT-ND2	SRT_CTL	87.0317	2.26132	100
ECSIT	SRT_CTL	0.461634	1.04481	36.3057
DMAC2	SRT_CTL	0.202746	0.646238	19.7452
DMAC1	SRT_CTL	0.848818	1.22289	54.7771
COX16	SRT_CTL	0.671926	1.36781	43.3121
COA4	SRT_CTL	0.678565	1.79794	45.2229
COA3	SRT_CTL	0.76727	1.35626	51.5924
UQCRB	UND_CTL	4.57096	-0.470841	91.4286
UQCC3	UND_CTL	0.203507	-0.293939	8.57143
SLC25A33	UND_CTL	0.449557	1.64773	28.5714
SCO2	UND_CTL	0.105287	-0.309819	5.71429
PET100	UND_CTL	0.789612	1.2341	42.8571
NDUFV2	UND_CTL	0.745545	0.0352305	37.1429
NDUFS7	UND_CTL	1.16957	0.796384	54.2857
NDUFS5	UND_CTL	2.29853	-0.809596	77.1429
NDUFS4	UND_CTL	0.637101	-1.32502	37.1429
NDUFC2	UND_CTL	0.824565	-0.48693	57.1429
NDUFB9	UND_CTL	1.32292	-0.538849	54.2857
NDUFB7	UND_CTL	1.51259	-0.746201	74.2857
NDUFAF8	UND_CTL	0.578125	0.637897	31.4286
NDUFAF3	UND_CTL	2.97775	2.5	85.7143
NDUFA8	UND_CTL	0.548478	-0.697921	28.5714
NDUFA11	UND_CTL	1.33501	0.471875	62.8571
MT-ND2	UND_CTL	59.111	0.881386	100
ECSIT	UND_CTL	0.23859	-0.539073	17.1429
DMAC2	UND_CTL	0.147001	0.13085	14.2857
DMAC1	UND_CTL	0.411162	-0.00860188	25.7143
COX16	UND_CTL	0.248965	-0.676375	14.2857
COA4	UND_CTL	0.108098	-0.851569	11.4286
COA3	UND_CTL	0.325287	-0.117773	22.8571
