# Supplementary material for: Aging, inflammation and DNA damage in the somatic testicular niche with idiopathic germ cell aplasia
Source: Nat Commun. 2021 Sep 1;12:5205. doi: 10.1038/s41467-021-25544-0 (PMC8410861; doi:10.1038/s41467-021-25544-0)
Supplement: Supplementary file 41 — Source Data [file 41467_2021_25544_MOESM41_ESM.zip › SOURCE DATA FILES/Source Data Figure 4.xlsx]

## Sheet: Figure 4a
# Violin Plot DLK1 - NOTCH2
ident	condition	cellID	DLK1 Exp Level	NOTCH2 Exp Level
LEY	CTL	Donor1.AAAGATGAGGACACCA.1	-3.82477e-06	-3.82477e-06
LEY	CTL	Donor1.AAAGATGCATTGGGCC.1	5.30691e-06	5.30691e-06
LEY	CTL	Donor1.AAAGCAAGTTCATGGT.2	2.31398	6.80755e-08
LEY	CTL	Donor1.AAATGCCTCTCGAGTA.2	2.49642	-2.52293e-06
LEY	CTL	Donor1.AACCATGAGGAGTACC.1	7.95732e-06	1.21783
LEY	CTL	Donor1.AAGCCGCAGTATCGAA.1	1.57728	1.24093e-05
LEY	CTL	Donor1.AAGGCAGGTGAGCGAT.2	7.45835e-06	7.45835e-06
LEY	CTL	Donor1.AAGGCAGTCGTCACGG.2	3.39775	-2.25538e-05
LEY	CTL	Donor1.AAGGTTCCATGAACCT.2	0.989248	8.31942e-06
LEY	CTL	Donor1.AAGGTTCGTCAGAGGT.2	1.09226	4.60063e-06
LEY	CTL	Donor1.AAGGTTCTCAAACCGT.1	2.00647	-1.27903e-05
LEY	CTL	Donor1.AAGTCTGCACCTATCC.1	-2.84928e-06	-2.84928e-06
LEY	CTL	Donor1.ACACCAAAGAAACCGC.1	-1.39672e-05	-1.39672e-05
LEY	CTL	Donor1.ACACCCTCAGGTCCAC.2	-1.30343e-05	-1.30343e-05
LEY	CTL	Donor1.ACACCCTCATGACATC.2	2.66031	-4.90489e-06
LEY	CTL	Donor1.ACACCGGAGGTGCTTT.2	2.36632	-3.33634e-06
LEY	CTL	Donor1.ACATCAGGTACTTCTT.2	2.90439	-4.1282e-07
LEY	CTL	Donor1.ACATCAGGTTACTGAC.2	1.45038	-1.08843e-05
LEY	CTL	Donor1.ACCAGTACAACACCTA.2	-1.20974e-05	-1.20974e-05
LEY	CTL	Donor1.ACCAGTACAGATCCAT.2	2.48099	1.78466e-05
LEY	CTL	Donor1.ACCCACTAGTGGACGT.2	1.97866	-9.37493e-06
LEY	CTL	Donor1.ACCGTAATCCCAACGG.1	2.63872	-1.05701e-05
LEY	CTL	Donor1.ACGAGCCAGGGAACGG.2	3.43115	1.19421
LEY	CTL	Donor1.ACGAGCCTCAGTTTGG.1	2.27063	-4.04804e-06
LEY	CTL	Donor1.ACGAGGAGTTGTCGCG.2	3.11453	1.30572
LEY	CTL	Donor1.ACGCAGCTCATGTCTT.1	1.96877e-07	1.96877e-07
LEY	CTL	Donor1.ACGGGCTCAGCCAGAA.1	3.09821	-7.78893e-06
LEY	CTL	Donor1.ACGGGCTTCGACAGCC.1	0.894	4.8246e-06
LEY	CTL	Donor1.ACGGGCTTCTCCCTGA.1	3.52219	-6.35842e-06
LEY	CTL	Donor1.ACGTCAAAGTAGGTGC.2	2.33341	-9.63649e-06
LEY	CTL	Donor1.ACTGAACGTCATACTG.1	1.72842	-8.22359e-07
LEY	CTL	Donor1.ACTGAGTAGCACGCCT.2	2.7589e-06	2.7589e-06
LEY	CTL	Donor1.ACTGTCCCATACTCTT.1	-6.87908e-07	-6.87908e-07
LEY	CTL	Donor1.ACTGTCCTCGCGCCAA.1	3.06154	-9.58444e-06
LEY	CTL	Donor1.ACTTGTTTCCCTAATT.2	3.62676	1.53228e-06
LEY	CTL	Donor1.ACTTGTTTCGAATGGG.2	1.09981	1.61088
LEY	CTL	Donor1.AGAGCGAAGTCGTACT.1	3.13344e-06	3.13344e-06
LEY	CTL	Donor1.AGATCTGCATACGCTA.2	1.26068	3.40275e-06
LEY	CTL	Donor1.AGATCTGGTTCATGGT.2	2.44833	1.08331e-06
LEY	CTL	Donor1.AGATTGCAGGATGCGT.2	-1.01405e-05	2.38436
LEY	CTL	Donor1.AGCATACTCCATGCTC.2	3.41626	3.09949e-06
LEY	CTL	Donor1.AGCGTATGTCGTCTTC.1	5.11061e-06	5.11061e-06
LEY	CTL	Donor1.AGCGTCGAGTATCTCG.1	-2.75743e-06	-2.75743e-06
LEY	CTL	Donor1.AGCGTCGAGTTAGCGG.1	7.51497e-06	7.51497e-06
LEY	CTL	Donor1.AGCTTGAAGCCATCGC.1	-9.2359e-06	1.40929
LEY	CTL	Donor1.AGCTTGATCGTCGTTC.1	1.39622	-1.65948e-05
LEY	CTL	Donor1.AGGCCGTTCCTTTCGG.2	1.9314e-05	1.81163
LEY	CTL	Donor1.AGGGTGAGTAAGTAGT.1	1.90632	8.99696e-06
LEY	CTL	Donor1.AGGTCCGGTCTAAACC.2	3.62187	-8.91424e-06
LEY	CTL	Donor1.AGTAGTCCAGACAAGC.2	1.99324	1.61151e-05
LEY	CTL	Donor1.AGTCTTTTCTGGTATG.2	3.42236	4.3278e-06
LEY	CTL	Donor1.AGTGGGATCGGCTTGG.2	5.9104e-06	5.9104e-06
LEY	CTL	Donor1.AGTGGGATCTAACTGG.1	-5.56904e-07	-5.56904e-07
LEY	CTL	Donor1.AGTTGGTCACGAGAGT.2	2.73071	1.25088e-07
LEY	CTL	Donor1.ATAAGAGCATCTACGA.1	-1.3428e-05	-1.3428e-05
LEY	CTL	Donor1.ATCACGATCGACCAGC.1	-1.65774e-05	-1.65774e-05
LEY	CTL	Donor1.ATCATCTAGAACAATC.2	2.08024	1.01218
LEY	CTL	Donor1.ATCATCTCACCGTTGG.1	4.0165e-06	4.0165e-06
LEY	CTL	Donor1.ATCATGGGTTTACTCT.1	-6.4386e-06	-6.4386e-06
LEY	CTL	Donor1.ATCCACCCAACCGCCA.1	2.79311	1.32311e-05
LEY	CTL	Donor1.ATCCACCCACATCTTT.1	1.10926	5.66696e-06
LEY	CTL	Donor1.ATCCGAAGTTAAGATG.2	4.09341	-3.67245e-07
LEY	CTL	Donor1.ATCGAGTAGGAGTCTG.1	2.20955	-2.36093e-06
LEY	CTL	Donor1.ATCGAGTAGGCGTACA.2	3.00756	1.01121
LEY	CTL	Donor1.ATCGAGTCAGGTGCCT.1	6.87037e-06	6.87037e-06
LEY	CTL	Donor1.ATCTACTAGACGCTTT.2	3.35493	3.88246e-06
LEY	CTL	Donor1.ATCTGCCAGACAAGCC.2	3.53038	-1.13787e-06
LEY	CTL	Donor1.ATTGGTGAGTTATCGC.1	1.45947	1.29758e-05
LEY	CTL	Donor1.CAAGATCTCGGATGTT.2	3.69811	2.07654e-05
LEY	CTL	Donor1.CACACCTCAAACAACA.2	-8.1609e-07	-8.1609e-07
LEY	CTL	Donor1.CACACCTGTCTGCAAT.1	-5.06799e-06	1.19614
LEY	CTL	Donor1.CACAGTATCTCAAACG.1	1.70625e-06	1.70625e-06
LEY	CTL	Donor1.CACATTTAGCAAATCA.1	-1.05299e-05	-1.05299e-05
LEY	CTL	Donor1.CACCAGGCAAGCGATG.2	1.19294	1.51302e-06
LEY	CTL	Donor1.CACCTTGCAGGACCCT.1	3.14266	3.5151e-06
LEY	CTL	Donor1.CAGAATCAGCTGCAAG.1	2.55496	-4.17015e-06
LEY	CTL	Donor1.CAGAATCCATCCTAGA.1	-8.29843e-06	-8.29843e-06
LEY	CTL	Donor1.CAGATCATCTCATTCA.2	3.28181	0.85383
LEY	CTL	Donor1.CAGCTAAGTTTCGCTC.1	1.03281	-9.0896e-06
LEY	CTL	Donor1.CAGTCCTAGACGCTTT.1	5.91917e-07	0.978855
LEY	CTL	Donor1.CATCAGAGTTGGAGGT.2	3.17451	1.38049e-05
LEY	CTL	Donor1.CATTCGCAGTACGCCC.2	-5.27351e-06	-5.27351e-06
LEY	CTL	Donor1.CATTCGCCACCCTATC.1	-8.67679e-06	-8.67679e-06
LEY	CTL	Donor1.CATTCGCGTTAGTGGG.2	2.50231	-7.9247e-06
LEY	CTL	Donor1.CCAATCCTCCACGTTC.1	3.44867	0.956695
LEY	CTL	Donor1.CCACCTATCGGAAACG.2	2.28542	0.743704
LEY	CTL	Donor1.CCACTACGTAGAGCTG.2	1.95251e-06	1.95251e-06
LEY	CTL	Donor1.CCATTCGTCGATCCCT.1	2.27111	1.72962e-05
LEY	CTL	Donor1.CCCAATCTCCAGGGCT.1	1.74723e-05	1.74723e-05
LEY	CTL	Donor1.CCCAATCTCTGTCAAG.1	2.17672	-7.35564e-06
LEY	CTL	Donor1.CCGTTCACATCGACGC.2	1.33217e-06	1.33217e-06
LEY	CTL	Donor1.CCTAAAGCACCTCGTT.1	2.87108	-6.62839e-06
LEY	CTL	Donor1.CCTAGCTAGAGTCGGT.2	1.97473	1.1211
LEY	CTL	Donor1.CCTATTAGTAAATACG.2	2.22161	1.11696
LEY	CTL	Donor1.CCTCTGAGTTTGCATG.1	3.05409	-3.38563e-06
LEY	CTL	Donor1.CCTTACGTCTGGTATG.2	1.46405e-05	1.46405e-05
LEY	CTL	Donor1.CCTTCCCGTCTCTCGT.1	4.94656e-06	1.229
LEY	CTL	Donor1.CGACCTTCACTGCCAG.1	1.43876	5.6854e-06
LEY	CTL	Donor1.CGACTTCTCTTGTTTG.1	3.32425	-2.91954e-06
LEY	CTL	Donor1.CGAGAAGAGCGCTTAT.2	2.72615	-6.24637e-06
LEY	CTL	Donor1.CGAGAAGCACCTCGTT.2	1.24515	1.33655e-05
LEY	CTL	Donor1.CGAGCACAGATGGGTC.2	2.32184	-1.17393e-05
LEY	CTL	Donor1.CGAGCCACACCGTTGG.1	3.01517	8.33319e-06
LEY	CTL	Donor1.CGATCGGTCTACTCAT.1	3.32248	1.46813
LEY	CTL	Donor1.CGCTGGAAGTACGTAA.2	1.55348	1.46821e-06
LEY	CTL	Donor1.CGCTGGACATAAGACA.1	3.58773	-1.11758e-05
LEY	CTL	Donor1.CGGAGTCGTAGGCATG.2	3.39449	2.27716e-05
LEY	CTL	Donor1.CGGTTAACAAACCTAC.2	9.29886e-06	9.29886e-06
LEY	CTL	Donor1.CGTAGGCTCTGCAGTA.2	3.40763	-3.88098e-06
LEY	CTL	Donor1.CGTTGGGAGCCAGAAC.2	2.8245	-2.16548e-05
LEY	CTL	Donor1.CGTTGGGTCCCAGGTG.1	2.64176	3.75614e-06
LEY	CTL	Donor1.CGTTGGGTCCCAGGTG.2	3.10966	7.25558e-06
LEY	CTL	Donor1.CTAACTTCATGGATGG.2	-8.30307e-06	-8.30307e-06
LEY	CTL	Donor1.CTAATGGCACTGTGTA.2	1.14788	1.6807e-05
LEY	CTL	Donor1.CTAATGGTCACCCTCA.1	3.46916	1.00496e-05
LEY	CTL	Donor1.CTACACCGTCAGATAA.2	1.31376e-05	1.31376e-05
LEY	CTL	Donor1.CTACATTGTGCCTGCA.2	2.7806	3.51377e-06
LEY	CTL	Donor1.CTACCCAGTATTAGCC.2	1.27111	1.41019e-05
LEY	CTL	Donor1.CTACGTCAGGGTCTCC.2	-1.53596e-05	-1.53596e-05
LEY	CTL	Donor1.CTACGTCCACTGTCGG.2	2.30546	2.1736e-05
LEY	CTL	Donor1.CTACGTCTCCGCATCT.2	2.52846	1.61774e-05
LEY	CTL	Donor1.CTAGCCTGTGGCTCCA.1	1.92948	1.71417e-05
LEY	CTL	Donor1.CTCACACCACAGAGGT.1	-1.67384e-06	-1.67384e-06
LEY	CTL	Donor1.CTCGAAAGTTATCCGA.1	2.47879	-1.6239e-05
LEY	CTL	Donor1.CTCGAGGGTACCGTAT.2	3.17387	1.22973e-05
LEY	CTL	Donor1.CTCTAATTCGAATCCA.1	1.42661	-8.94377e-07
LEY	CTL	Donor1.CTCTGGTGTATGAATG.1	1.07596e-06	0.865216
LEY	CTL	Donor1.CTCTGGTGTCTCTCGT.1	3.23794	-1.41177e-05
LEY	CTL	Donor1.CTGAAGTAGACAGGCT.2	1.30474	4.66905e-06
LEY	CTL	Donor1.CTGAAGTAGCCAGTTT.2	4.1382	0.933045
LEY	CTL	Donor1.CTGAAGTTCCAGAGGA.1	2.38363e-06	2.38363e-06
LEY	CTL	Donor1.CTGATAGCAATCGAAA.2	3.63622	-4.03554e-06
LEY	CTL	Donor1.CTGATCCAGTGGAGAA.2	1.09187	1.35931e-05
LEY	CTL	Donor1.CTGTGCTTCACATGCA.2	-1.92371e-05	-1.92371e-05
LEY	CTL	Donor1.CTGTTTATCGCTAGCG.1	1.61498e-05	1.61498e-05
LEY	CTL	Donor1.CTTAACTCAAACGTGG.1	1.28719	-4.58236e-06
LEY	CTL	Donor1.CTTACCGGTGTGAAAT.2	0.913477	-3.25668e-06
LEY	CTL	Donor1.CTTAGGATCAGTGCAT.1	6.45138e-06	1.19873
LEY	CTL	Donor1.CTTCTCTGTTCACGGC.1	3.54674e-06	3.54674e-06
LEY	CTL	Donor1.GAAACTCCAACTGCGC.1	2.20942	1.66296e-05
LEY	CTL	Donor1.GAAACTCGTCATCCCT.1	-2.74455e-06	-2.74455e-06
LEY	CTL	Donor1.GAACATCAGCTAGTGG.2	1.79573	5.64321e-06
LEY	CTL	Donor1.GAACATCGTACATCCA.1	2.77141	-8.04024e-06
LEY	CTL	Donor1.GAATAAGGTCTGATCA.1	2.412	1.62185
LEY	CTL	Donor1.GAATGAAGTAAATGAC.2	2.20891	-1.69905e-05
LEY	CTL	Donor1.GACCAATTCTTGCAAG.1	3.22696	1.10423
LEY	CTL	Donor1.GACCTGGAGCATGGCA.1	5.78103e-06	1.18139
LEY	CTL	Donor1.GACCTGGGTAAATACG.2	1.20018	1.20018
LEY	CTL	Donor1.GACGCGTGTAGATTAG.2	3.67555	1.12045e-05
LEY	CTL	Donor1.GACTACAAGCGTCTAT.1	4.01308	4.2873e-06
LEY	CTL	Donor1.GACTACAAGTTCGCAT.1	-2.44456e-05	-2.44456e-05
LEY	CTL	Donor1.GACTACAGTGCTAGCC.1	2.41195	1.28609e-06
LEY	CTL	Donor1.GAGGTGACACACGCTG.2	3.14346	-7.59696e-07
LEY	CTL	Donor1.GAGTCCGAGCAATATG.2	9.21371e-06	1.59771
LEY	CTL	Donor1.GAGTCCGAGTACATGA.1	2.19865	8.25947e-07
LEY	CTL	Donor1.GAGTCCGTCTAGCACA.2	2.04052	0.983447
LEY	CTL	Donor1.GATCAGTTCAACGGCC.2	3.23575	1.07236e-05
LEY	CTL	Donor1.GATCGTATCGCTGATA.2	3.0586	1.18028
LEY	CTL	Donor1.GATGAAAGTGTGAATA.1	-9.08157e-06	-9.08157e-06
LEY	CTL	Donor1.GCAATCACACAAGCCC.1	3.67749	2.35261e-05
LEY	CTL	Donor1.GCAATCAGTAGCGATG.2	2.80116	0.999961
LEY	CTL	Donor1.GCACTCTGTGTCAATC.2	0.984497	7.61906e-06
LEY	CTL	Donor1.GCACTCTTCGCTTAGA.1	3.25163	1.24796
LEY	CTL	Donor1.GCATACAAGCTGAAAT.2	2.68167	0.921144
LEY	CTL	Donor1.GCATGATAGTATCGAA.1	3.40501	-1.46506e-05
LEY	CTL	Donor1.GCATGATCATCCGGGT.1	2.75186	-1.85579e-05
LEY	CTL	Donor1.GCATGTATCTAACGGT.2	-8.17314e-06	-8.17314e-06
LEY	CTL	Donor1.GCGCCAAAGCCAACAG.2	3.09868	6.88527e-06
LEY	CTL	Donor1.GCGCCAAGTAGGCATG.1	3.64127	-1.52549e-07
LEY	CTL	Donor1.GCGCCAAGTGCAGGTA.1	1.8609	-1.18097e-05
LEY	CTL	Donor1.GCGGGTTGTTCCGTCT.1	8.08659e-06	8.08659e-06
LEY	CTL	Donor1.GCTGCAGAGACATAAC.2	1.42433	3.91716e-06
LEY	CTL	Donor1.GCTGCTTCACTTCGAA.2	-1.67886e-05	-1.67886e-05
LEY	CTL	Donor1.GCTGCTTCATTGCGGC.2	3.19349	-1.4779e-05
LEY	CTL	Donor1.GCTGCTTGTAAGCACG.1	3.18405	-2.55518e-06
LEY	CTL	Donor1.GCTGGGTAGGGTCTCC.2	1.83514	1.49494e-05
LEY	CTL	Donor1.GCTTCCACAGTGAGTG.2	3.1694	4.57729e-06
LEY	CTL	Donor1.GCTTCCAGTGTGAAAT.2	2.60919	-2.71608e-06
LEY	CTL	Donor1.GGAATAACATAGACTC.2	-9.45049e-07	1.89242
LEY	CTL	Donor1.GGAATAATCACTCCTG.1	1.2175	1.1071e-05
LEY	CTL	Donor1.GGACGTCGTAAACGCG.1	3.62299	1.13419e-05
LEY	CTL	Donor1.GGACGTCTCGAACTGT.1	3.65512	0.832495
LEY	CTL	Donor1.GGAGCAATCCTAGGGC.2	3.14109	8.7305e-06
LEY	CTL	Donor1.GGCAATTAGCTGTCTA.1	9.52851e-06	9.52851e-06
LEY	CTL	Donor1.GGCAATTGTCATGCCG.2	3.49781	9.46336e-06
LEY	CTL	Donor1.GGCAATTGTGCAACTT.1	2.14942	-1.86446e-05
LEY	CTL	Donor1.GGCGACTGTTACGTCA.2	3.13266	-1.34168e-05
LEY	CTL	Donor1.GGGAATGTCACTTCAT.1	1.84973	-1.1468e-06
LEY	CTL	Donor1.GGGTTGCCACGTCAGC.1	2.71794	-1.74784e-05
LEY	CTL	Donor1.GGTGCGTAGCGTAATA.1	2.0807	-6.83599e-06
LEY	CTL	Donor1.GTAACGTCATTGAGCT.2	2.52712	-1.42839e-06
LEY	CTL	Donor1.GTACGTATCCAAGCCG.1	2.10106	-4.56442e-06
LEY	CTL	Donor1.GTACTTTAGGCCCGTT.2	-7.58827e-06	-7.58827e-06
LEY	CTL	Donor1.GTACTTTTCGGAAATA.1	3.14279	1.16841
LEY	CTL	Donor1.GTAGTCACAAGTCTGT.1	1.17545	-1.49963e-05
LEY	CTL	Donor1.GTATCTTAGCTGTTCA.1	2.21109	2.64459e-06
LEY	CTL	Donor1.GTCACAACATGCTAGT.2	1.70226	9.56591e-07
LEY	CTL	Donor1.GTCACGGAGCGAGAAA.2	6.10151e-06	1.51055
LEY	CTL	Donor1.GTCCTCACAGTAGAGC.1	1.44732	2.50768e-06
LEY	CTL	Donor1.GTCGGGTAGATCGATA.2	1.11729e-05	1.11729e-05
LEY	CTL	Donor1.GTCGGGTGTACGCACC.2	1.10049	3.81154e-06
LEY	CTL	Donor1.GTCGTAACAATCCAAC.2	2.69631	1.19518
LEY	CTL	Donor1.GTGAAGGGTCTCCATC.1	2.68929	-2.16507e-06
LEY	CTL	Donor1.GTGCAGCGTCCATCCT.1	4.58228e-07	1.34718
LEY	CTL	Donor1.GTGCGGTAGCTGTTCA.2	6.05475e-06	6.05475e-06
LEY	CTL	Donor1.GTGCGGTTCAGCATGT.2	-6.92863e-06	1.182
LEY	CTL	Donor1.GTGGGTCTCTGACCTC.1	1.84269	-3.1667e-06
LEY	CTL	Donor1.GTGTGCGAGATTACCC.1	2.06074	1.08146e-05
LEY	CTL	Donor1.GTGTTAGCATACAGCT.1	1.74402e-05	1.74402e-05
LEY	CTL	Donor1.GTTACAGCAGCTTAAC.1	-1.04321e-05	-1.04321e-05
LEY	CTL	Donor1.GTTCATTAGTGTACGG.2	3.05555	1.26105
LEY	CTL	Donor1.TAAACCGTCACATACG.1	2.29612e-06	1.98127
LEY	CTL	Donor1.TAAGCGTTCGTCTGAA.2	3.10202	8.30333e-06
LEY	CTL	Donor1.TACCTTATCTGGCGAC.1	9.21545e-06	9.21545e-06
LEY	CTL	Donor1.TACGGGCCAGGATTGG.2	-2.75817e-06	1.68154
LEY	CTL	Donor1.TACTCATCAAACTGCT.2	1.48918	2.55334e-07
LEY	CTL	Donor1.TACTCATCAAGAGTCG.1	2.49129	1.3865e-05
LEY	CTL	Donor1.TACTCGCAGCGTAGTG.2	3.9915	1.61571e-05
LEY	CTL	Donor1.TACTTACAGGTGCACA.2	2.08301	-1.74177e-06
LEY	CTL	Donor1.TAGACCAGTACCAGTT.2	3.05506	2.36246e-06
LEY	CTL	Donor1.TAGAGCTGTGCTCTTC.1	1.42635	-1.95117e-05
LEY	CTL	Donor1.TAGAGCTTCGCTTAGA.1	3.81136	-3.92497e-06
LEY	CTL	Donor1.TAGTTGGCACATTTCT.1	1.47472	0.987647
LEY	CTL	Donor1.TATCAGGAGGACACCA.2	2.88754	1.49506e-06
LEY	CTL	Donor1.TATCAGGGTTGACGTT.2	3.72546	0.768656
LEY	CTL	Donor1.TCAATCTAGTAGTGCG.2	1.78285	-8.01834e-06
LEY	CTL	Donor1.TCAATCTTCACCGTAA.1	3.41056	-8.33089e-06
LEY	CTL	Donor1.TCACAAGTCCCAGGTG.2	3.79858	-7.39815e-06
LEY	CTL	Donor1.TCACGAAAGACTAGAT.1	4.01816	5.58871e-06
LEY	CTL	Donor1.TCACGAAGTCTCCCTA.2	-2.09728e-05	-2.09728e-05
LEY	CTL	Donor1.TCAGCAAAGTGTACTC.2	2.85161	-1.86893e-05
LEY	CTL	Donor1.TCAGCAATCAGCACAT.1	3.20771	-2.11768e-05
LEY	CTL	Donor1.TCAGGATGTAAACACA.2	3.52567	1.30201e-05
LEY	CTL	Donor1.TCAGGATGTCAGAGGT.1	-9.15812e-08	1.83513
LEY	CTL	Donor1.TCATTTGTCTCTTATG.2	7.62113e-07	7.62113e-07
LEY	CTL	Donor1.TCCACACTCGGAATCT.2	1.2789	2.30575e-06
LEY	CTL	Donor1.TCCCGATAGCGCTCCA.1	-1.36035e-05	-1.36035e-05
LEY	CTL	Donor1.TCGAGGCGTAAATACG.1	3.41596	-1.16541e-05
LEY	CTL	Donor1.TCGCGTTAGCATCATC.1	9.73933e-06	9.73933e-06
LEY	CTL	Donor1.TCGCGTTGTACCGAGA.2	-2.7683e-06	-2.7683e-06
LEY	CTL	Donor1.TCGGTAAAGGCGATAC.2	2.5821	-1.69347e-06
LEY	CTL	Donor1.TCGTACCCAGCCACCA.2	2.10113	1.22136
LEY	CTL	Donor1.TCGTACCCATTATCTC.1	-7.10992e-06	-7.10992e-06
LEY	CTL	Donor1.TCTCATAGTAGCTCCG.1	2.41629	7.53501e-06
LEY	CTL	Donor1.TCTCTAAAGATGAGAG.1	1.86523	1.03643
LEY	CTL	Donor1.TCTTTCCAGCACCGCT.1	7.36754e-06	7.36754e-06
LEY	CTL	Donor1.TGACTAGAGGTGACCA.2	1.66444	1.12538e-05
LEY	CTL	Donor1.TGACTAGGTCTAAAGA.2	9.78532e-06	1.09836
LEY	CTL	Donor1.TGACTAGGTCTTGTCC.1	1.49011	-9.79293e-06
LEY	CTL	Donor1.TGACTTTTCATTGCCC.1	3.49806	1.07948e-06
LEY	CTL	Donor1.TGAGCCGGTACATGTC.1	-2.04076e-05	-2.04076e-05
LEY	CTL	Donor1.TGAGCCGGTCCCTTGT.2	-1.15868e-05	-1.15868e-05
LEY	CTL	Donor1.TGAGGGAAGATCCCGC.2	1.19857	1.99074e-06
LEY	CTL	Donor1.TGAGGGAGTCAGAATA.1	1.61344	1.10195
LEY	CTL	Donor1.TGCACCTTCCATGAAC.2	-4.47262e-06	1.28246
LEY	CTL	Donor1.TGCCAAAGTTCTGTTT.1	0.951007	0.951007
LEY	CTL	Donor1.TGCCCTAAGTGAAGTT.1	1.07598e-06	1.07598e-06
LEY	CTL	Donor1.TGCTACCCATTCCTGC.2	1.03212	1.03212
LEY	CTL	Donor1.TGCTGCTTCGCGCCAA.1	1.7224e-05	1.7224e-05
LEY	CTL	Donor1.TGGACGCGTCGCGGTT.1	1.98841e-05	1.98841e-05
LEY	CTL	Donor1.TGGACGCTCACATGCA.2	2.9147	2.85577e-06
LEY	CTL	Donor1.TGGGAAGAGAGGTTGC.1	-1.71039e-05	0.997034
LEY	CTL	Donor1.TGGGAAGAGCTCCCAG.2	4.06613	-1.7183e-05
LEY	CTL	Donor1.TGGTTCCTCCTGCCAT.2	2.47653	-8.3867e-06
LEY	CTL	Donor1.TTAACTCCAATGACCT.2	3.19288	-2.58026e-07
LEY	CTL	Donor1.TTAGGCAAGCACGCCT.2	-3.82778e-06	-3.82778e-06
LEY	CTL	Donor1.TTATGCTGTGACTACT.1	2.08063	1.63969e-05
LEY	CTL	Donor1.TTATGCTGTTCCACGG.1	2.55066	-4.54475e-06
LEY	CTL	Donor1.TTCGAAGGTTACGACT.2	2.28744	1.8012
LEY	CTL	Donor1.TTCTCAACAGCCTATA.1	3.36517	1.04038e-05
LEY	CTL	Donor1.TTGACTTTCATGTCCC.2	3.95533	1.30709
LEY	CTL	Donor1.TTGGAACAGCACCGTC.2	-4.76713e-06	-4.76713e-06
LEY	CTL	Donor1.TTGGAACAGCTCCTTC.1	1.49439	-4.54934e-06
LEY	CTL	Donor1.TTGGAACCAGACAAAT.2	3.8817	0.874329
LEY	CTL	Donor1.TTGTAGGAGGCATTGG.1	-4.64623e-06	-4.64623e-06
LEY	CTL	Donor1.TTTGCGCAGCGCCTCA.1	1.94857	-3.55605e-06
LEY	CTL	Donor1.TTTGGTTCAGTAAGCG.1	-1.3386e-05	-1.3386e-05
LEY	CTL	Donor1.TTTGGTTGTGCAACGA.1	-8.25345e-06	-8.25345e-06
LEY	CTL	Donor1.TTTGGTTTCTGCGGCA.2	2.37371	0.964271
LEY	CTL	Donor1.TTTGTCAGTGTGCGTC.2	3.18139	-1.0155e-05
LEY	CTL	Donor2.AAATGCCAGTGTTTGC.1	0.793469	-1.77622e-05
LEY	CTL	Donor2.AACTGGTCATCACAAC.1	3.39615	0.923608
LEY	CTL	Donor2.AACTTTCAGACCTTTG.1	-1.38466e-05	-1.38466e-05
LEY	CTL	Donor2.AAGCCGCCATACGCCG.1	-1.07341e-05	-1.07341e-05
LEY	CTL	Donor2.AAGGAGCTCGCCTGTT.1	-1.32639e-05	0.857079
LEY	CTL	Donor2.AAGGTTCCACTGCCAG.2	1.77782e-06	1.77782e-06
LEY	CTL	Donor2.AAGTCTGTCCGCAAGC.2	-8.57207e-06	0.567774
LEY	CTL	Donor2.AATCGGTAGGGTCTCC.1	2.44255	-3.46552e-06
LEY	CTL	Donor2.ACACCCTCATGTAAGA.2	-2.47036e-08	-2.47036e-08
LEY	CTL	Donor2.ACACCGGGTGCAACGA.2	2.7121	1.15287e-05
LEY	CTL	Donor2.ACATCAGGTTAAGATG.1	9.68567e-06	0.7748
LEY	CTL	Donor2.ACCAGTAAGACTGTAA.2	1.72336	1.04428
LEY	CTL	Donor2.ACCAGTATCGGTTCGG.2	1.75244	0.584875
LEY	CTL	Donor2.ACCCACTTCAGTTGAC.2	-6.21155e-06	-6.21155e-06
LEY	CTL	Donor2.ACCTTTATCGGAAATA.1	1.02526e-05	0.98429
LEY	CTL	Donor2.ACGAGGAAGCTCAACT.1	3.80013	1.17254e-05
LEY	CTL	Donor2.ACGAGGACATCCCATC.1	2.39679e-06	2.39679e-06
LEY	CTL	Donor2.ACGAGGATCCTGTACC.2	-1.34478e-06	0.978024
LEY	CTL	Donor2.ACGATACGTAGGCTGA.2	1.50467	1.12649e-05
LEY	CTL	Donor2.ACGATGTAGACCACGA.2	1.79607	-4.92829e-06
LEY	CTL	Donor2.ACGTCAACAACACCCG.1	2.0576	3.58911e-06
LEY	CTL	Donor2.ACTTACTTCTTACCGC.2	1.83619	0.720039
LEY	CTL	Donor2.ACTTGTTAGGATGCGT.1	6.65369e-06	6.65369e-06
LEY	CTL	Donor2.ACTTTCATCTGCTGTC.2	3.69728	-5.66177e-06
LEY	CTL	Donor2.AGAGCGAAGTATGACA.1	-3.41511e-06	0.998345
LEY	CTL	Donor2.AGAGTGGTCACTCCTG.2	1.9526	1.00347
LEY	CTL	Donor2.AGATCTGGTTCACGGC.1	3.7483	2.08419e-06
LEY	CTL	Donor2.AGATTGCCACCGAATT.1	0.935046	0.935046
LEY	CTL	Donor2.AGATTGCCATTAGCCA.2	2.27728	0.899494
LEY	CTL	Donor2.AGCAGCCCAAAGCAAT.1	1.28117e-05	0.869873
LEY	CTL	Donor2.AGCAGCCCACCTGGTG.2	2.9172	0.852424
LEY	CTL	Donor2.AGCGTATGTTTGTTTC.1	2.1362	6.54385e-06
LEY	CTL	Donor2.AGCGTCGCAGCTGTTA.2	2.07843	1.73105e-05
LEY	CTL	Donor2.AGGCCACCACGTGAGA.2	-9.32579e-06	0.942788
LEY	CTL	Donor2.AGGGATGGTTCGTGAT.1	2.7458	-8.79068e-06
LEY	CTL	Donor2.AGGTCATTCTCGAGTA.1	5.78915e-06	5.78915e-06
LEY	CTL	Donor2.AGTGGGAAGACACGAC.2	2.29484	0.821842
LEY	CTL	Donor2.AGTGGGATCGCAAGCC.1	-1.24963e-05	0.79487
LEY	CTL	Donor2.AGTGTCATCGTTGCCT.2	3.53165	-1.02751e-05
LEY	CTL	Donor2.AGTTGGTAGTATCTCG.1	2.61031	1.02979
LEY	CTL	Donor2.ATAGACCAGAAGATTC.2	1.31692e-05	1.31692e-05
LEY	CTL	Donor2.ATAGACCAGGTACTCT.1	2.63555	1.54762
LEY	CTL	Donor2.ATCATGGGTCACTGGC.2	-1.08208e-06	-1.08208e-06
LEY	CTL	Donor2.ATCATGGTCTTGCAAG.2	0.877168	0.877168
LEY	CTL	Donor2.ATTATCCGTTCCGTCT.2	2.86901	3.76562e-06
LEY	CTL	Donor2.ATTGGACGTATAGGGC.1	9.17751e-06	1.41126
LEY	CTL	Donor2.CAACCAAAGTAGCGGT.2	1.48298	0.994371
LEY	CTL	Donor2.CAAGAAATCGATCCCT.1	2.37237	0.795407
LEY	CTL	Donor2.CAAGATCCATATGCTG.1	9.474e-06	1.44753
LEY	CTL	Donor2.CAAGTTGTCCACGTGG.2	3.33838	-1.21532e-05
LEY	CTL	Donor2.CACAGGCCATGGTCAT.2	0.583982	0.583982
LEY	CTL	Donor2.CACATAGCATACTCTT.1	1.12078e-06	1.12078e-06
LEY	CTL	Donor2.CAGAATCGTGAAAGAG.1	1.70927	9.4533e-06
LEY	CTL	Donor2.CAGAATCTCGGCCGAT.2	2.8096	-3.19996e-06
LEY	CTL	Donor2.CAGAGAGGTAAATACG.1	3.1155	0.977303
LEY	CTL	Donor2.CAGATCAAGGGTCGAT.1	2.66892	0.797684
LEY	CTL	Donor2.CAGATCACACAACTGT.1	1.80185e-06	1.80185e-06
LEY	CTL	Donor2.CAGCCGAAGAATTCCC.1	2.01203	1.23021e-05
LEY	CTL	Donor2.CAGCCGATCGCGGATC.2	3.09937	-4.84776e-06
LEY	CTL	Donor2.CAGCTAACATTTCAGG.2	3.13259	-5.17997e-06
LEY	CTL	Donor2.CAGGTGCCAGACACTT.1	1.83957	6.62308e-06
LEY	CTL	Donor2.CAGGTGCTCAACGGGA.1	2.33433	-6.81924e-06
LEY	CTL	Donor2.CAGTAACCACCGCTAG.2	2.25531	-3.53667e-06
LEY	CTL	Donor2.CAGTCCTGTGCGAAAC.2	3.5043	1.34622e-06
LEY	CTL	Donor2.CATCAGAGTTACTGAC.1	-8.19869e-06	-8.19869e-06
LEY	CTL	Donor2.CATCCACAGACGACGT.1	3.22474	0.959274
LEY	CTL	Donor2.CATGCCTGTATAAACG.1	0.847745	-9.82289e-06
LEY	CTL	Donor2.CATGGCGCACGGCGTT.1	1.71948	1.37243e-05
LEY	CTL	Donor2.CATGGCGCATTTGCCC.2	2.16518	1.40768
LEY	CTL	Donor2.CATTCGCAGTCCATAC.2	2.91938	-9.30035e-06
LEY	CTL	Donor2.CCAATCCAGGTAGCTG.2	1.0907e-05	0.846776
LEY	CTL	Donor2.CCAATCCCATACGCCG.1	2.56115	0.651953
LEY	CTL	Donor2.CCACGGACAGACAAGC.2	1.82864	1.38277
LEY	CTL	Donor2.CCACTACAGTTGTCGT.1	-2.18223e-05	-2.18223e-05
LEY	CTL	Donor2.CCACTACTCTTGCAAG.1	4.14367	0.879574
LEY	CTL	Donor2.CCCAATCCACATCCAA.1	-3.67017e-06	-3.67017e-06
LEY	CTL	Donor2.CCCAATCTCAGGTTCA.1	2.95259	8.26957e-06
LEY	CTL	Donor2.CCCATACGTATAGTAG.2	1.49226	0.76503
LEY	CTL	Donor2.CCCTCCTTCAGCTCGG.1	0.826281	-2.05059e-05
LEY	CTL	Donor2.CCGGGATGTTTCCACC.1	0.82609	5.41714e-06
LEY	CTL	Donor2.CCGGTAGGTAAGTTCC.2	3.22286	2.85952e-06
LEY	CTL	Donor2.CCGGTAGTCCCATTTA.2	3.44325	-1.87631e-06
LEY	CTL	Donor2.CCGTTCAAGGCGCTCT.1	1.79063	-1.59158e-05
LEY	CTL	Donor2.CCTCAGTCATCCTTGC.2	3.43796	-1.85173e-05
LEY	CTL	Donor2.CCTTACGCACGGTTTA.1	1.72832e-06	0.676714
LEY	CTL	Donor2.CGAACATCATCCGTGG.1	1.5264	-1.27296e-05
LEY	CTL	Donor2.CGACCTTCATGTAGTC.1	2.71134	6.26321e-06
LEY	CTL	Donor2.CGAGAAGCAATTGCTG.1	2.90458	-1.05631e-06
LEY	CTL	Donor2.CGAGCCATCTTGTATC.1	1.79405	-2.56321e-06
LEY	CTL	Donor2.CGATTGACAATCAGAA.2	9.20585e-06	9.20585e-06
LEY	CTL	Donor2.CGCGGTAGTAAGCACG.1	2.79569	0.996289
LEY	CTL	Donor2.CGCTATCGTAGCTTGT.1	1.4921	-2.02014e-05
LEY	CTL	Donor2.CGCTATCTCCTAGGGC.1	2.73677	0.957094
LEY	CTL	Donor2.CGGACACAGTGGAGAA.2	2.03285	0.844655
LEY	CTL	Donor2.CGGACGTAGAAACCGC.1	3.35327	1.06257e-05
LEY	CTL	Donor2.CGGACTGGTCCGCTGA.2	1.1348e-05	1.1348e-05
LEY	CTL	Donor2.CGGGTCATCGGACAAG.1	2.09832	1.68676e-06
LEY	CTL	Donor2.CGGTTAAGTTCCGTCT.1	1.83233	9.77522e-07
LEY	CTL	Donor2.CGTCCATTCACATAGC.2	3.30798	9.58975e-06
LEY	CTL	Donor2.CGTCTACGTCAATGTC.1	0.881524	0.881524
LEY	CTL	Donor2.CGTGAGCGTCCGAATT.2	-5.21871e-06	0.805752
LEY	CTL	Donor2.CGTGTCTGTACATGTC.1	3.06285e-06	3.06285e-06
LEY	CTL	Donor2.CGTTAGAAGTGAACAT.2	8.00612e-06	8.00612e-06
LEY	CTL	Donor2.CGTTGGGCAAGCGTAG.2	1.24697	1.43924e-05
LEY	CTL	Donor2.CTAACTTCAGACTCGC.2	2.57368	0.623418
LEY	CTL	Donor2.CTACATTAGCCTATGT.1	-3.91144e-06	0.819919
LEY	CTL	Donor2.CTACATTAGGGTCTCC.2	-9.40982e-06	0.57191
LEY	CTL	Donor2.CTACATTGTGTGAATA.1	8.08839e-06	1.04762
LEY	CTL	Donor2.CTCACACTCCTGTACC.2	0.837961	1.00114e-07
LEY	CTL	Donor2.CTCAGAATCTTCCTTC.1	6.54295e-06	6.54295e-06
LEY	CTL	Donor2.CTCGAAAAGGACAGCT.2	2.78676	-8.65647e-06
LEY	CTL	Donor2.CTCGTACGTAAGCACG.1	0.752689	0.752689
LEY	CTL	Donor2.CTCTACGTCCATTCTA.2	3.00576	-4.78454e-06
LEY	CTL	Donor2.CTGATAGTCACCACCT.1	2.52924	1.93596e-05
LEY	CTL	Donor2.CTGCCTACACTACAGT.1	2.66632	0.796156
LEY	CTL	Donor2.CTGCCTAGTCCGTGAC.2	3.95878	-6.5953e-06
LEY	CTL	Donor2.CTGCGGATCAGGTTCA.1	2.55022	3.7764e-06
LEY	CTL	Donor2.CTGTGCTAGTACGTTC.1	-1.71137e-05	0.631034
LEY	CTL	Donor2.CTGTTTATCCAGAGGA.1	-2.39672e-06	-2.39672e-06
LEY	CTL	Donor2.CTTAACTAGGAGTAGA.2	1.16738e-05	1.16738e-05
LEY	CTL	Donor2.CTTTGCGCACCCAGTG.1	4.19689	-4.72443e-06
LEY	CTL	Donor2.GAAACTCGTCTCTTTA.2	2.86113	0.864339
LEY	CTL	Donor2.GAAATGAAGCCCAACC.1	-7.2243e-07	-7.2243e-07
LEY	CTL	Donor2.GAACCTAGTCTAACGT.2	2.97639	1.14368e-05
LEY	CTL	Donor2.GAACGGACAGCGTTCG.2	3.45864	0.931644
LEY	CTL	Donor2.GACACGCAGTGTTTGC.1	3.79992	0.986066
LEY	CTL	Donor2.GACCAATAGCTGAACG.2	4.61052e-06	4.61052e-06
LEY	CTL	Donor2.GACCTGGGTAAACGCG.2	3.35133	1.32284
LEY	CTL	Donor2.GACGGCTCAATGCCAT.1	1.51002e-05	0.772855
LEY	CTL	Donor2.GACGTGCAGGCATGGT.1	3.03435	1.02921
LEY	CTL	Donor2.GACGTTAGTAAGTGGC.1	3.43558	1.28453
LEY	CTL	Donor2.GACGTTATCGGACAAG.2	2.38898	2.6595e-06
LEY	CTL	Donor2.GAGTCCGAGGGCATGT.2	2.53958	-4.6769e-06
LEY	CTL	Donor2.GATCGTACAGCTCCGA.2	4.87656	1.8146
LEY	CTL	Donor2.GATCTAGGTCACTGGC.2	6.35963e-06	6.35963e-06
LEY	CTL	Donor2.GATGCTAGTTAGATGA.1	2.08606	0.777271
LEY	CTL	Donor2.GATTCAGTCTTACCTA.2	3.53727	0.730711
LEY	CTL	Donor2.GCACATATCTAAGCCA.1	1.76542e-05	0.917901
LEY	CTL	Donor2.GCACTCTCACTGTGTA.2	8.43139e-06	1.34614
LEY	CTL	Donor2.GCACTCTCAGTCAGCC.1	3.94126	5.70656e-06
LEY	CTL	Donor2.GCAGCCAGTTCTGGTA.2	2.45272	-2.20929e-06
LEY	CTL	Donor2.GCATACAAGGGTTTCT.1	2.57438	0.92243
LEY	CTL	Donor2.GCGCAACTCAGCAACT.1	3.84417	0.819779
LEY	CTL	Donor2.GCGCCAAAGCTGAAAT.1	3.49891	0.899406
LEY	CTL	Donor2.GCTGCAGAGATATGCA.1	8.52215e-06	8.52215e-06
LEY	CTL	Donor2.GCTGCGAGTAAACACA.1	-6.21168e-06	0.869291
LEY	CTL	Donor2.GCTGCTTCACGAGAGT.2	1.73212e-05	0.896153
LEY	CTL	Donor2.GCTTGAATCTGGGCCA.1	-1.44145e-07	-1.44145e-07
LEY	CTL	Donor2.GGAACTTGTCCGTTAA.2	1.41201	0.936918
LEY	CTL	Donor2.GGAACTTTCACTCCTG.1	3.68298	8.47912e-06
LEY	CTL	Donor2.GGAATAATCAGAGACG.2	5.58594e-07	5.58594e-07
LEY	CTL	Donor2.GGACATTCATATACGC.1	3.33666	1.03259
LEY	CTL	Donor2.GGAGCAAAGCAGATCG.2	1.70199	1.00253e-05
LEY	CTL	Donor2.GGATGTTAGCGTTTAC.1	2.29717	8.16075e-06
LEY	CTL	Donor2.GGATTACAGCCACGTC.1	2.25422	0.995311
LEY	CTL	Donor2.GGCGACTGTTCGTGAT.1	2.86053	1.42297e-05
LEY	CTL	Donor2.GGCTCGAAGTACGTAA.1	3.7646	0.512226
LEY	CTL	Donor2.GGGAATGGTTGGTAAA.1	1.55054	-5.14269e-06
LEY	CTL	Donor2.GGGAATGGTTGTACAC.1	2.97349	1.33466e-05
LEY	CTL	Donor2.GGGACCTTCAACACTG.1	2.97531	0.935947
LEY	CTL	Donor2.GGGACCTTCTGTCTAT.1	1.45684	3.13426e-07
LEY	CTL	Donor2.GGTGAAGTCCTGTAGA.2	1.39841	-6.85573e-06
LEY	CTL	Donor2.GTAACTGCACCGCTAG.1	1.95938	0.92574
LEY	CTL	Donor2.GTAGTCAGTGGAAAGA.2	2.08128	1.80244e-05
LEY	CTL	Donor2.GTATTCTAGTCACGCC.2	-2.2246e-05	-2.2246e-05
LEY	CTL	Donor2.GTATTCTTCCGCGCAA.2	1.0114	-6.15386e-06
LEY	CTL	Donor2.GTCGTAAGTTACGTCA.1	-1.90211e-05	0.925429
LEY	CTL	Donor2.GTCTCGTAGGCTCTTA.1	-1.26876e-05	0.822049
LEY	CTL	Donor2.GTGCAGCGTCACCTAA.1	2.13303	-8.69771e-06
LEY	CTL	Donor2.GTGCATAAGCGATGAC.2	2.7888	0.669806
LEY	CTL	Donor2.GTGCGGTGTGTAACGG.2	1.47563	-4.47596e-06
LEY	CTL	Donor2.GTGGGTCCATGATCCA.1	1.75231	-5.70635e-06
LEY	CTL	Donor2.GTGGGTCTCACGCATA.1	3.76473	0.988091
LEY	CTL	Donor2.GTGTGCGAGATCCTGT.1	3.17181	-1.40912e-06
LEY	CTL	Donor2.GTGTTAGAGCAATCTC.1	1.62716	-6.76554e-06
LEY	CTL	Donor2.GTTAAGCTCCCGACTT.1	0.969729	0.969729
LEY	CTL	Donor2.GTTCATTTCCACGTTC.2	2.62647	0.956714
LEY	CTL	Donor2.GTTCATTTCCCACTTG.1	3.86654e-06	3.86654e-06
LEY	CTL	Donor2.GTTCATTTCTACCAGA.2	8.68768e-06	8.68768e-06
LEY	CTL	Donor2.GTTTCTAGTCTCAACA.1	2.87771	0.874538
LEY	CTL	Donor2.TAAACCGAGGAATTAC.2	0.671411	-1.70387e-05
LEY	CTL	Donor2.TAAGAGACATGCTGGC.1	7.07233e-06	7.07233e-06
LEY	CTL	Donor2.TAAGCGTGTCGCTTCT.2	0.868875	-1.99778e-05
LEY	CTL	Donor2.TAAGCGTTCAGGCGAA.2	3.50006	-2.24324e-05
LEY	CTL	Donor2.TACAGTGAGGCACATG.2	0.869526	-1.19318e-05
LEY	CTL	Donor2.TACAGTGGTACGACCC.1	2.33153	2.48764e-06
LEY	CTL	Donor2.TACCTATAGCCTATGT.1	-1.35411e-06	-1.35411e-06
LEY	CTL	Donor2.TACCTATGTCACCTAA.2	0.827582	-2.15679e-05
LEY	CTL	Donor2.TAGCCGGAGCTAACAA.1	1.74657	4.49786e-06
LEY	CTL	Donor2.TATCTCACACTGAAGG.2	2.24996	-1.98227e-05
LEY	CTL	Donor2.TATCTCAGTATAGGGC.2	-1.23767e-05	-1.23767e-05
LEY	CTL	Donor2.TATCTCAGTGCAACGA.1	2.4402e-06	1.0375
LEY	CTL	Donor2.TCAACGATCCAAACAC.1	2.10893	0.958872
LEY	CTL	Donor2.TCAACGATCTGTTTGT.2	-5.40892e-06	-5.40892e-06
LEY	CTL	Donor2.TCAATCTGTCACTTCC.1	1.70792	0.918625
LEY	CTL	Donor2.TCACGAAGTTGTCGCG.1	1.76244	-9.78221e-06
LEY	CTL	Donor2.TCAGCAAAGGGTTTCT.2	3.9733	-2.19258e-06
LEY	CTL	Donor2.TCAGGTAGTTACCAGT.1	2.60418	1.02554
LEY	CTL	Donor2.TCATTTGAGCACCGTC.1	1.03702	-6.67858e-06
LEY	CTL	Donor2.TCATTTGCAGAAGCAC.1	-1.64364e-05	0.590019
LEY	CTL	Donor2.TCGAGGCTCAACTCTT.1	1.41083	4.2612e-06
LEY	CTL	Donor2.TCGTACCCAGGTGCCT.1	6.62499e-06	6.62499e-06
LEY	CTL	Donor2.TCGTACCGTTTCGCTC.1	7.24361e-06	0.7981
LEY	CTL	Donor2.TCTATTGGTATAGGGC.2	2.41443	8.91266e-06
LEY	CTL	Donor2.TCTTTCCAGATATGCA.1	3.28971	1.04569
LEY	CTL	Donor2.TGAAAGAAGCAGGTCA.1	2.90652	3.68829e-06
LEY	CTL	Donor2.TGACGGCTCAGTTGAC.1	-3.5297e-07	-3.5297e-07
LEY	CTL	Donor2.TGACTAGAGCCAACAG.1	2.30886	7.38507e-06
LEY	CTL	Donor2.TGAGAGGCAGACAAAT.2	3.24453	0.932405
LEY	CTL	Donor2.TGAGCATGTTTGGCGC.2	3.16012	-1.07453e-06
LEY	CTL	Donor2.TGAGGGACATCCCACT.1	3.02038	0.916265
LEY	CTL	Donor2.TGAGGGATCCTATGTT.1	2.02557e-05	2.02557e-05
LEY	CTL	Donor2.TGCACCTAGTTTCCTT.1	3.44422	1.41983
LEY	CTL	Donor2.TGCCAAAGTCTTCGTC.1	2.57598	-1.25207e-05
LEY	CTL	Donor2.TGCCAAATCCAGATCA.2	1.26213	1.04685e-07
LEY	CTL	Donor2.TGCCCATAGCCGTCGT.2	-1.19689e-05	0.910972
LEY	CTL	Donor2.TGCCCATAGGATGCGT.2	7.32152e-06	0.85992
LEY	CTL	Donor2.TGCGTGGGTTGAGTTC.1	2.6652	7.46575e-06
LEY	CTL	Donor2.TGGCGCAGTCCAACTA.2	-1.15282e-05	-1.15282e-05
LEY	CTL	Donor2.TGGCGCAGTGTGCCTG.2	0.994528	5.36056e-06
LEY	CTL	Donor2.TGGGAAGGTCATATGC.2	0.954721	-3.04411e-06
LEY	CTL	Donor2.TGGGAAGGTCCAGTGC.1	4.07107e-06	0.836627
LEY	CTL	Donor2.TGGGCGTCAAGGACAC.2	2.90531	-1.69002e-05
LEY	CTL	Donor2.TGGTTAGGTACGCTGC.1	2.41341	3.01482e-06
LEY	CTL	Donor2.TGGTTCCGTCATGCCG.1	3.55101	0.721623
LEY	CTL	Donor2.TGTATTCGTAAGGATT.1	1.70485	0.753844
LEY	CTL	Donor2.TTAACTCAGCTAGTGG.1	1.86188	1.20104e-05
LEY	CTL	Donor2.TTAGGACTCTTCGGTC.1	2.70631	4.98662e-06
LEY	CTL	Donor2.TTCGGTCGTCCAGTTA.1	2.68918	3.27983e-06
LEY	CTL	Donor2.TTCTACAGTCCAAGTT.1	6.2807e-06	6.2807e-06
LEY	CTL	Donor2.TTGAACGCATCAGTAC.1	3.61586	0.850199
LEY	CTL	Donor2.TTGGAACGTTGCGTTA.2	-6.49534e-06	0.653802
LEY	CTL	Donor2.TTTACTGTCGGACAAG.1	5.43893e-06	5.43893e-06
LEY	CTL	Donor2.TTTGCGCAGATACACA.2	-9.9013e-06	0.772203
LEY	CTL	Donor2.TTTGTCACAGCCAGAA.1	3.29531	-4.5692e-06
LEY	CTL	Donor2.TTTGTCATCGTAGATC.1	3.0271	-6.31371e-06
LEY	CTL	Donor2.TTTGTCATCTTCAACT.1	2.37334	0.871484
LEY	CTL	Donor3.AACCATGCATCAGTAC.1	-7.66474e-07	-7.66474e-07
LEY	CTL	Donor3.AACTCCCCATTTCACT.2	1.84879e-05	1.84879e-05
LEY	CTL	Donor3.AACTTTCCAACACCCG.2	0.995108	-5.00333e-06
LEY	CTL	Donor3.AAGGAGCCAAGTCTAC.1	2.56061	-1.66207e-05
LEY	CTL	Donor3.AAGTCTGCACAGGAGT.1	-8.62201e-06	-8.62201e-06
LEY	CTL	Donor3.ACACCGGCAAGTTGTC.2	1.5941	6.06694e-07
LEY	CTL	Donor3.ACATCAGAGCTGAACG.1	3.0626	-5.74961e-06
LEY	CTL	Donor3.ACATGGTCAGCGTAAG.2	-6.20781e-07	-6.20781e-07
LEY	CTL	Donor3.ACCAGTAAGATAGGAG.2	4.4379	-8.93967e-06
LEY	CTL	Donor3.ACCAGTATCTCTTGAT.1	3.88317	1.1514
LEY	CTL	Donor3.ACCGTAAGTGTGTGCC.1	3.22601	3.04398e-06
LEY	CTL	Donor3.ACGAGCCCACACCGAC.1	2.01945	-6.16545e-06
LEY	CTL	Donor3.ACGAGGATCAGCGACC.1	6.94684e-06	6.94684e-06
LEY	CTL	Donor3.ACGATGTAGGATCGCA.1	-9.05193e-06	-9.05193e-06
LEY	CTL	Donor3.ACGATGTGTTGTCTTT.1	4.36493	4.57749e-06
LEY	CTL	Donor3.ACGCCGATCGCAAGCC.2	4.36576	1.16946
LEY	CTL	Donor3.ACGGCCACAGCTATTG.1	-5.20344e-06	-5.20344e-06
LEY	CTL	Donor3.ACTTACTGTTCAACCA.2	-1.16501e-05	-1.16501e-05
LEY	CTL	Donor3.ACTTTCAAGGAGCGAG.2	-9.07835e-06	-9.07835e-06
LEY	CTL	Donor3.AGCATACAGTTATCGC.1	7.16021e-06	7.16021e-06
LEY	CTL	Donor3.AGCGTCGCAATGGACG.1	8.3982e-06	8.3982e-06
LEY	CTL	Donor3.AGCTCTCTCGAATCCA.1	-4.99761e-06	-4.99761e-06
LEY	CTL	Donor3.AGGCCGTCATGGGACA.1	5.74503e-06	1.19454
LEY	CTL	Donor3.ATCATCTTCAACACCA.2	2.38556	8.61013e-07
LEY	CTL	Donor3.ATCCACCGTAATCGTC.1	1.13522e-05	1.17024
LEY	CTL	Donor3.ATCGAGTCAACTGCTA.2	1.4692e-05	1.4692e-05
LEY	CTL	Donor3.ATCGAGTTCTCCTATA.1	8.66041e-06	1.00042
LEY	CTL	Donor3.ATGCGATGTCACCCAG.2	6.53787e-06	6.53787e-06
LEY	CTL	Donor3.ATGGGAGTCACGCGGT.1	1.98994	-4.82848e-07
LEY	CTL	Donor3.ATGTGTGTCCCTAACC.2	2.81354	1.00832
LEY	CTL	Donor3.ATGTGTGTCGGCGGTT.1	-3.19294e-06	1.18578
LEY	CTL	Donor3.ATTACTCAGAATTGTG.1	2.4607	-1.46908e-05
LEY	CTL	Donor3.ATTGGACCAGGGAGAG.2	-8.5716e-06	-8.5716e-06
LEY	CTL	Donor3.CAACTAGCACAACGCC.1	8.01879e-06	0.777967
LEY	CTL	Donor3.CAAGAAATCAGTTGAC.2	3.11766	1.22356
LEY	CTL	Donor3.CAAGGCCAGAAACCAT.1	2.87957	1.13166
LEY	CTL	Donor3.CACAAACCACTACAGT.1	6.60215e-06	6.60215e-06
LEY	CTL	Donor3.CACACCTTCTTGAGAC.2	1.66795e-05	1.66795e-05
LEY	CTL	Donor3.CACACTCGTATTACCG.2	-9.91977e-06	-9.91977e-06
LEY	CTL	Donor3.CACATAGAGTGACTCT.2	-1.97487e-05	0.797
LEY	CTL	Donor3.CACTCCACAAGTCTAC.2	1.70723	1.18076
LEY	CTL	Donor3.CACTCCAGTCTAACGT.1	7.38406e-06	7.38406e-06
LEY	CTL	Donor3.CAGATCATCAGCATGT.2	2.38542	0.972268
LEY	CTL	Donor3.CAGCGACCACTACAGT.2	7.03681e-06	1.13253
LEY	CTL	Donor3.CAGTCCTGTCCTCCAT.2	2.66945	1.70062
LEY	CTL	Donor3.CATGGCGTCCCTCTTT.1	1.81761e-05	1.81761e-05
LEY	CTL	Donor3.CCACCTAAGATAGTCA.1	3.35915	-8.27792e-06
LEY	CTL	Donor3.CCAGCGAAGATCTGAA.2	2.45023	9.3555e-07
LEY	CTL	Donor3.CCATGTCGTCCGTGAC.2	1.56789	-6.78033e-07
LEY	CTL	Donor3.CCATTCGCAAGAAGAG.1	1.99845	3.85752e-06
LEY	CTL	Donor3.CCCAATCAGCCACGCT.1	-2.15761e-05	-2.15761e-05
LEY	CTL	Donor3.CCCTCCTTCTTGACGA.1	1.19633e-06	1.19633e-06
LEY	CTL	Donor3.CCGGGATGTGATGTCT.2	2.72227	1.03502e-05
LEY	CTL	Donor3.CCGTGGAGTAACGACG.1	2.63848	6.98817e-06
LEY	CTL	Donor3.CCTAAAGGTAAAGTCA.2	1.54122	-2.13638e-05
LEY	CTL	Donor3.CCTACACGTCATATGC.1	1.27824e-05	1.27824e-05
LEY	CTL	Donor3.CCTCAGTGTACTCGCG.1	2.4488	1.0161
LEY	CTL	Donor3.CCTTCGAGTCCAACTA.1	1.1997	-3.83539e-07
LEY	CTL	Donor3.CGACCTTGTTTCCACC.2	-1.59668e-05	-1.59668e-05
LEY	CTL	Donor3.CGACTTCGTTACGTCA.2	2.26296	7.66277e-06
LEY	CTL	Donor3.CGCGGTACAGCCAATT.1	3.14254	1.08688e-05
LEY	CTL	Donor3.CGCTGGAGTCTAGCCG.1	5.74531e-07	5.74531e-07
LEY	CTL	Donor3.CGGACGTTCGGATGGA.1	3.57857	1.68582e-05
LEY	CTL	Donor3.CGGACTGGTGTTTGGT.2	1.8043e-05	1.8043e-05
LEY	CTL	Donor3.CGGACTGTCTCGCATC.1	-8.06363e-06	0.916613
LEY	CTL	Donor3.CGTAGGCGTGAGGGTT.2	-1.12184e-06	-1.12184e-06
LEY	CTL	Donor3.CGTCAGGCAGTATGCT.1	4.29519	1.33422e-05
LEY	CTL	Donor3.CGTCCATAGTAGCCGA.2	-5.13479e-06	1.07149
LEY	CTL	Donor3.CGTCCATGTCAGCTAT.2	2.9558	1.18697
LEY	CTL	Donor3.CTAAGACTCGAGAACG.2	1.73205	1.2018
LEY	CTL	Donor3.CTAAGACTCTGAAAGA.2	-8.38062e-06	-8.38062e-06
LEY	CTL	Donor3.CTACGTCCAAGCTGAG.2	2.62224	-1.24422e-05
LEY	CTL	Donor3.CTAGCCTCAATGCCAT.2	2.60025	4.60021e-06
LEY	CTL	Donor3.CTAGTGAAGCCAACAG.2	2.5834	1.21317e-06
LEY	CTL	Donor3.CTAGTGAGTAGCGATG.2	2.94958	0.972766
LEY	CTL	Donor3.CTCTAATTCCCAGGTG.1	3.70926	-1.21152e-05
LEY	CTL	Donor3.CTCTGGTAGAGGTTAT.1	1.1432	1.02002e-05
LEY	CTL	Donor3.CTGATCCAGTTCGCGC.2	2.51593	-1.75014e-06
LEY	CTL	Donor3.CTGCCTAAGCGTTCCG.2	2.06448	4.70132e-06
LEY	CTL	Donor3.CTTAGGATCCAGGGCT.1	2.50357	-3.03735e-05
LEY	CTL	Donor3.GAAATGAGTCGGCTCA.2	-1.1179e-05	-1.1179e-05
LEY	CTL	Donor3.GAAATGATCACTGGGC.2	2.80027	1.34707e-06
LEY	CTL	Donor3.GAACGGATCCTACAGA.2	3.32195	5.08581e-06
LEY	CTL	Donor3.GAACGGATCGAGGTAG.2	3.19874	-9.38577e-06
LEY	CTL	Donor3.GAAGCAGCAATAGAGT.1	2.18498e-05	1.09135
LEY	CTL	Donor3.GAAGCAGTCAGTACGT.1	1.41767e-06	1.41767e-06
LEY	CTL	Donor3.GACGCGTAGAAAGTGG.2	3.85522	-1.88906e-05
LEY	CTL	Donor3.GACGGCTCAGACAAGC.1	-1.39529e-05	-1.39529e-05
LEY	CTL	Donor3.GAGTCCGTCCCACTTG.2	2.65958	-5.28173e-06
LEY	CTL	Donor3.GATCGATGTCTACCTC.1	3.7395	-6.01598e-06
LEY	CTL	Donor3.GATGAGGGTAAGTGTA.1	1.00607e-05	1.00607e-05
LEY	CTL	Donor3.GATGCTATCTGTCTAT.1	1.6944	1.1699
LEY	CTL	Donor3.GCACTCTGTCGAGTTT.1	2.67906	-1.04896e-05
LEY	CTL	Donor3.GCACTCTTCAAGGTAA.1	4.98496e-06	4.98496e-06
LEY	CTL	Donor3.GCCAAATTCAGTACGT.2	1.69856e-05	1.69856e-05
LEY	CTL	Donor3.GCGCAACCATCCAACA.1	1.69206	0.907002
LEY	CTL	Donor3.GCGCAGTCAAATACAG.1	2.08286	-3.01407e-06
LEY	CTL	Donor3.GCGCGATGTCGTGGCT.1	-1.05711e-05	-1.05711e-05
LEY	CTL	Donor3.GCGGGTTTCCCGGATG.1	1.94096	4.34882e-06
LEY	CTL	Donor3.GCTCCTACAGTCACTA.1	-5.64997e-06	-5.64997e-06
LEY	CTL	Donor3.GCTGCAGGTACTTGAC.1	2.26592	-2.30545e-06
LEY	CTL	Donor3.GCTTGAAAGCCGGTAA.1	1.12658	2.65979e-06
LEY	CTL	Donor3.GGACAAGCACCGAAAG.2	1.06044e-05	1.22255
LEY	CTL	Donor3.GGACAGATCCGCGGTA.2	4.02048e-06	4.02048e-06
LEY	CTL	Donor3.GGACGTCTCAGGCGAA.2	1.14227e-05	1.14227e-05
LEY	CTL	Donor3.GGCCGATTCTCCTATA.1	1.699e-05	1.699e-05
LEY	CTL	Donor3.GGCGACTCAATCTACG.2	-4.91467e-07	-4.91467e-07
LEY	CTL	Donor3.GGGACCTCAGAGTGTG.2	2.4726	1.17634e-05
LEY	CTL	Donor3.GGGAGATGTCAAGCGA.1	2.3609	1.07161
LEY	CTL	Donor3.GGGATGACATTACCTT.2	1.15409	1.47763e-05
LEY	CTL	Donor3.GGTGAAGTCAACACCA.1	-4.08162e-06	-4.08162e-06
LEY	CTL	Donor3.GGTGTTAGTGCACGAA.1	1.59969	-1.01779e-05
LEY	CTL	Donor3.GTACTTTAGGCGATAC.1	5.28298e-06	1.01354
LEY	CTL	Donor3.GTAGGCCGTTCAGCGC.1	-7.89317e-06	-7.89317e-06
LEY	CTL	Donor3.GTATTCTGTGTTAAGA.1	3.4965	-3.94102e-06
LEY	CTL	Donor3.GTCAAGTAGGTGTGGT.1	2.74897e-07	1.08351
LEY	CTL	Donor3.GTCATTTCAGTCCTTC.2	1.11626	1.11626
LEY	CTL	Donor3.GTCCTCACACAGCCCA.2	2.82035	-8.68514e-06
LEY	CTL	Donor3.GTCGTAAAGGACAGAA.1	1.593	-6.40196e-06
LEY	CTL	Donor3.GTGCTTCGTAGTAGTA.2	3.31001	7.95459e-06
LEY	CTL	Donor3.GTTACAGGTTGTGGCC.2	1.99734	2.47662e-06
LEY	CTL	Donor3.GTTCATTCAATCACAC.1	-1.21638e-06	0.903668
LEY	CTL	Donor3.GTTCTCGAGACCGGAT.2	1.3548e-05	1.3548e-05
LEY	CTL	Donor3.GTTCTCGGTAGGACAC.2	3.63814	1.01293e-06
LEY	CTL	Donor3.GTTCTCGTCTTCCTTC.2	1.35205	1.06393e-07
LEY	CTL	Donor3.TACCTATTCATAACCG.1	1.6582	-7.45017e-06
LEY	CTL	Donor3.TACTCATAGTGGTAAT.2	-1.29507e-05	0.873733
LEY	CTL	Donor3.TACTCGCGTATATCCG.2	1.77306	1.23675
LEY	CTL	Donor3.TACTTACTCCCGACTT.1	4.14211	2.16219e-06
LEY	CTL	Donor3.TAGACCACACAGTCGC.1	3.74607	1.74057e-05
LEY	CTL	Donor3.TAGTGGTGTAACGCGA.1	2.01856	1.15557
LEY	CTL	Donor3.TATCTCATCCGCTGTT.2	5.23696e-06	5.23696e-06
LEY	CTL	Donor3.TCAATCTCACAACGCC.2	1.75304	2.2765e-06
LEY	CTL	Donor3.TCAGATGTCATAACCG.1	2.02609	-1.68498e-06
LEY	CTL	Donor3.TCCACACCATATACGC.2	2.79081e-08	2.79081e-08
LEY	CTL	Donor3.TCCCGATTCATCTGTT.1	-4.41494e-06	-4.41494e-06
LEY	CTL	Donor3.TCGAGGCTCTCGCTTG.2	1.20639	1.20639
LEY	CTL	Donor3.TCGCGAGGTTAAGTAG.1	3.66601	1.90424
LEY	CTL	Donor3.TCGGTAAAGGAGTAGA.2	3.56922	9.38792e-06
LEY	CTL	Donor3.TCGTACCAGCTGGAAC.2	-8.40443e-06	0.969505
LEY	CTL	Donor3.TCTCTAATCCAGATCA.1	4.48418	1.16005
LEY	CTL	Donor3.TCTTCGGTCCTCCTAG.1	2.9085e-07	2.9085e-07
LEY	CTL	Donor3.TGAGAGGGTGCGCTTG.1	2.76633	1.14059
LEY	CTL	Donor3.TGCACCTTCATGTCCC.1	2.58739	1.11487
LEY	CTL	Donor3.TGCCCTAAGCGATTCT.2	3.46247	-1.14918e-05
LEY	CTL	Donor3.TGCCCTATCGCCAAAT.2	3.79098	1.15215
LEY	CTL	Donor3.TGCGCAGGTGATGATA.2	3.60935	-1.15942e-05
LEY	CTL	Donor3.TGCGTGGTCTCACATT.1	1.41876e-06	1.41876e-06
LEY	CTL	Donor3.TGGACGCGTACACCGC.1	5.68055e-07	5.68055e-07
LEY	CTL	Donor3.TGGACGCTCAAAGTAG.1	4.11203	-3.35573e-06
LEY	CTL	Donor3.TGGTTAGAGAATTGTG.1	1.92163	7.86038e-06
LEY	CTL	Donor3.TGTATTCAGAAGCCCA.2	2.55125	-4.92093e-07
LEY	CTL	Donor3.TGTATTCAGGACCACA.1	2.21595	1.9671e-05
LEY	CTL	Donor3.TTAGTTCCAGCGTAAG.2	1.76278	1.22797
LEY	CTL	Donor3.TTCCCAGAGAGTACCG.2	4.93991e-06	4.93991e-06
LEY	CTL	Donor3.TTCCCAGTCGCTAGCG.1	3.27845	0.953942
LEY	CTL	Donor3.TTCTCCTAGATATGGT.2	2.88595	3.36309e-06
LEY	CTL	Donor3.TTGCCGTCACGAGGTA.2	7.90986e-07	7.90986e-07
LEY	CTL	Donor3.TTGGAACGTTATCGGT.2	1.20214	5.16813e-06
LEY	CTL	Donor3.TTGGAACTCTATCCCG.1	3.71109e-06	3.71109e-06
LEY	CTL	GSE124263__3_AAACCTGTCGTCTGAA-1	-2.564e-06	-2.564e-06
LEY	CTL	GSE124263__3_AAAGATGGTGTTGGGA-1	1.16673	1.16673
LEY	CTL	GSE124263__3_AAAGCAAAGGGATACC-1	3.05218	9.04293e-06
LEY	CTL	GSE124263__3_AAAGCAATCCTCGCAT-1	-1.45234e-05	1.08104
LEY	CTL	GSE124263__3_AAAGTAGTCAAACAAG-1	-1.93208e-05	-1.93208e-05
LEY	CTL	GSE124263__3_AACACGTGTAATAGCA-1	4.15421e-06	1.10967
LEY	CTL	GSE124263__3_AACACGTTCTCAAGTG-1	-2.96116e-06	-2.96116e-06
LEY	CTL	GSE124263__3_AACCATGAGTGAACAT-1	1.36222e-05	1.36222e-05
LEY	CTL	GSE124263__3_AACCATGGTAAAGTCA-1	1.31573e-05	1.31573e-05
LEY	CTL	GSE124263__3_AACCGCGAGAAGGGTA-1	6.66611e-06	6.66611e-06
LEY	CTL	GSE124263__3_AACCGCGAGAGTACAT-1	6.61364e-06	6.61364e-06
LEY	CTL	GSE124263__3_AACCGCGTCCACGACG-1	-1.41158e-05	-1.41158e-05
LEY	CTL	GSE124263__3_AACGTTGAGTGGTAGC-1	8.10244e-06	8.10244e-06
LEY	CTL	GSE124263__3_AACGTTGCATAGAAAC-1	-1.301e-05	-1.301e-05
LEY	CTL	GSE124263__3_AACGTTGGTAGCTAAA-1	-9.03612e-06	1.14173
LEY	CTL	GSE124263__3_AACTCAGCAGATAATG-1	6.09256e-06	6.09256e-06
LEY	CTL	GSE124263__3_AACTCCCGTCTCTTTA-1	2.25061e-05	1.5557
LEY	CTL	GSE124263__3_AACTCCCGTTACGTCA-1	-9.43009e-06	-9.43009e-06
LEY	CTL	GSE124263__3_AACTCCCTCCACGACG-1	1.68689e-05	1.68689e-05
LEY	CTL	GSE124263__3_AACTCCCTCCGTCAAA-1	-3.38812e-06	-3.38812e-06
LEY	CTL	GSE124263__3_AACTGGTCAATCCAAC-1	-8.02721e-06	-8.02721e-06
LEY	CTL	GSE124263__3_AAGGCAGAGGCTAGAC-1	2.59331e-06	1.5791
LEY	CTL	GSE124263__3_AAGGCAGCATTGGCGC-1	-3.10698e-06	-3.10698e-06
LEY	CTL	GSE124263__3_AAGGCAGGTCACAAGG-1	-4.21435e-06	-4.21435e-06
LEY	CTL	GSE124263__3_AAGGCAGGTCTAGGTT-1	2.24621e-05	2.24621e-05
LEY	CTL	GSE124263__3_AATCGGTGTGTTGGGA-1	1.20591e-05	1.20591e-05
LEY	CTL	GSE124263__3_AATCGGTTCTTACCGC-1	-3.28449e-06	-3.28449e-06
LEY	CTL	GSE124263__3_AATCGGTTCTTGCATT-1	3.14286e-06	3.14286e-06
LEY	CTL	GSE124263__3_ACACCGGTCAGCGACC-1	-1.14069e-05	-1.14069e-05
LEY	CTL	GSE124263__3_ACACTGACAAACGTGG-1	-3.09747e-06	-3.09747e-06
LEY	CTL	GSE124263__3_ACACTGATCGCAGGCT-1	4.16243e-06	4.16243e-06
LEY	CTL	GSE124263__3_ACAGCCGAGTACTTGC-1	-1.16914e-05	-1.16914e-05
LEY	CTL	GSE124263__3_ACAGCCGCAGCTGCAC-1	-1.39912e-05	1.21115
LEY	CTL	GSE124263__3_ACAGCTATCGTCGTTC-1	-9.19626e-06	0.80609
LEY	CTL	GSE124263__3_ACATACGAGTGAATTG-1	-1.12619e-05	1.44169
LEY	CTL	GSE124263__3_ACATACGCACCTATCC-1	-1.25613e-05	0.960151
LEY	CTL	GSE124263__3_ACATACGCATGTAGTC-1	2.12791e-06	1.49951
LEY	CTL	GSE124263__3_ACATCAGCAAGGTTTC-1	-2.47645e-05	-2.47645e-05
LEY	CTL	GSE124263__3_ACATCAGCAGCCTTTC-1	1.1103e-05	0.913312
LEY	CTL	GSE124263__3_ACATCAGCATACAGCT-1	1.76052e-05	1.76052e-05
LEY	CTL	GSE124263__3_ACATGGTCAGCCTTGG-1	-8.15339e-07	-8.15339e-07
LEY	CTL	GSE124263__3_ACATGGTGTATGGTTC-1	1.53222	1.47272e-06
LEY	CTL	GSE124263__3_ACCAGTATCTGGGCCA-1	-1.06223e-06	-1.06223e-06
LEY	CTL	GSE124263__3_ACCCACTCAAATTGCC-1	-1.28709e-05	-1.28709e-05
LEY	CTL	GSE124263__3_ACCCACTCAGATCGGA-1	-9.0806e-06	-9.0806e-06
LEY	CTL	GSE124263__3_ACCCACTCATCCTTGC-1	-2.83936e-06	0.619419
LEY	CTL	GSE124263__3_ACCGTAAAGAGCTGCA-1	2.66592e-06	2.66592e-06
LEY	CTL	GSE124263__3_ACCGTAAAGGCTAGCA-1	8.21526e-06	8.21526e-06
LEY	CTL	GSE124263__3_ACCGTAACAGCCAGAA-1	-9.08752e-06	-9.08752e-06
LEY	CTL	GSE124263__3_ACCTTTATCTGCAAGT-1	-9.53872e-06	-9.53872e-06
LEY	CTL	GSE124263__3_ACGAGCCAGCGCCTTG-1	-1.24089e-05	0.735525
LEY	CTL	GSE124263__3_ACGAGGAAGAAGATTC-1	1.92419	1.36731
LEY	CTL	GSE124263__3_ACGAGGAGTCTAAACC-1	5.16009e-06	5.16009e-06
LEY	CTL	GSE124263__3_ACGCAGCAGAGACTTA-1	-9.26597e-06	-9.26597e-06
LEY	CTL	GSE124263__3_ACGCAGCGTGCGCTTG-1	3.95172e-06	3.95172e-06
LEY	CTL	GSE124263__3_ACGCAGCGTGTGACGA-1	7.41714e-07	1.46865
LEY	CTL	GSE124263__3_ACGCCAGTCCAAGCCG-1	1.49225	1.00193
LEY	CTL	GSE124263__3_ACGCCGAGTTCGCGAC-1	8.0952e-06	8.0952e-06
LEY	CTL	GSE124263__3_ACGCCGATCAACGGGA-1	1.04568	-8.6975e-06
LEY	CTL	GSE124263__3_ACGCCGATCAGGATCT-1	-1.25077e-06	0.766863
LEY	CTL	GSE124263__3_ACGGAGACAAGTCTAC-1	1.46655e-05	1.46655e-05
LEY	CTL	GSE124263__3_ACGGAGACAATCCAAC-1	3.06879e-06	3.06879e-06
LEY	CTL	GSE124263__3_ACGGAGACACAGATTC-1	4.29681e-06	1.00281
LEY	CTL	GSE124263__3_ACGGAGATCACTGGGC-1	1.81822	8.10377e-06
LEY	CTL	GSE124263__3_ACGGCCAAGTGGCACA-1	9.21173e-06	9.21173e-06
LEY	CTL	GSE124263__3_ACGGCCATCGTAGATC-1	5.44808e-06	5.44808e-06
LEY	CTL	GSE124263__3_ACGTCAACACTTAACG-1	-1.35384e-05	-1.35384e-05
LEY	CTL	GSE124263__3_ACTGAACAGGACCACA-1	1.08275e-06	0.919605
LEY	CTL	GSE124263__3_ACTGAACTCAACGGCC-1	6.4988e-06	6.4988e-06
LEY	CTL	GSE124263__3_ACTGAACTCCCAAGTA-1	-8.20473e-06	-8.20473e-06
LEY	CTL	GSE124263__3_ACTGAGTTCCTTTCGG-1	6.33325e-06	6.33325e-06
LEY	CTL	GSE124263__3_ACTGATGGTCCCGACA-1	9.78159e-07	9.78159e-07
LEY	CTL	GSE124263__3_ACTGATGTCACAATGC-1	-8.01184e-06	-8.01184e-06
LEY	CTL	GSE124263__3_ACTGCTCAGAGAGCTC-1	5.19418e-06	5.19418e-06
LEY	CTL	GSE124263__3_ACTGCTCAGTCAAGCG-1	1.78232e-05	1.80935
LEY	CTL	GSE124263__3_ACTGCTCCAGTCGTGC-1	-6.00027e-06	-6.00027e-06
LEY	CTL	GSE124263__3_AGAATAGTCCTTTCGG-1	7.62496e-06	7.62496e-06
LEY	CTL	GSE124263__3_AGACGTTCACGCCAGT-1	-3.53384e-06	-3.53384e-06
LEY	CTL	GSE124263__3_AGACGTTGTAGAAAGG-1	6.93278e-06	6.93278e-06
LEY	CTL	GSE124263__3_AGACGTTTCCCATTTA-1	-6.77897e-06	-6.77897e-06
LEY	CTL	GSE124263__3_AGAGCGATCTCATTCA-1	9.55245e-06	9.55245e-06
LEY	CTL	GSE124263__3_AGAGCTTAGGTGTTAA-1	2.91004e-06	2.91004e-06
LEY	CTL	GSE124263__3_AGAGTGGCAGGGTATG-1	-2.41416e-05	-2.41416e-05
LEY	CTL	GSE124263__3_AGATCTGTCATGCAAC-1	-1.00174e-05	1.10802
LEY	CTL	GSE124263__3_AGCAGCCCACAAGACG-1	1.65546	1.4295
LEY	CTL	GSE124263__3_AGCATACCACATTTCT-1	-4.44694e-06	-4.44694e-06
LEY	CTL	GSE124263__3_AGCCTAAGTAATAGCA-1	1.4308e-06	1.02359
LEY	CTL	GSE124263__3_AGCGTATAGAGGTTAT-1	-1.35582e-05	1.37234
LEY	CTL	GSE124263__3_AGCGTATCAATCGAAA-1	2.64297	3.59072e-06
LEY	CTL	GSE124263__3_AGCGTATTCCAAATGC-1	-6.35928e-06	-6.35928e-06
LEY	CTL	GSE124263__3_AGCTCCTAGGGTCGAT-1	2.90433e-06	2.90433e-06
LEY	CTL	GSE124263__3_AGCTCCTCAGAGCCAA-1	-1.14101e-06	1.12278
LEY	CTL	GSE124263__3_AGCTCCTCAGGGAGAG-1	3.69765	-9.29621e-07
LEY	CTL	GSE124263__3_AGCTCCTGTCCCTACT-1	-8.83311e-06	0.782883
LEY	CTL	GSE124263__3_AGCTCCTTCGAGGTAG-1	7.17134e-06	1.63472
LEY	CTL	GSE124263__3_AGCTTGAAGACCTAGG-1	-8.37105e-06	-8.37105e-06
LEY	CTL	GSE124263__3_AGCTTGAGTGAGTGAC-1	2.25599e-07	2.25599e-07
LEY	CTL	GSE124263__3_AGCTTGATCCACGTTC-1	7.60061e-06	2.1465
LEY	CTL	GSE124263__3_AGCTTGATCTGTTTGT-1	2.45713e-06	2.45713e-06
LEY	CTL	GSE124263__3_AGGGATGAGGCGATAC-1	-7.364e-06	-7.364e-06
LEY	CTL	GSE124263__3_AGGGATGCACCCATTC-1	-7.04275e-07	1.3561
LEY	CTL	GSE124263__3_AGGGATGGTCTTCGTC-1	2.59922	-3.76127e-06
LEY	CTL	GSE124263__3_AGGGATGGTTAAGGGC-1	6.63223e-06	6.63223e-06
LEY	CTL	GSE124263__3_AGGTCCGAGCGTGAGT-1	-7.48762e-06	-7.48762e-06
LEY	CTL	GSE124263__3_AGTAGTCCAGGGCATA-1	-1.7808e-06	1.54341
LEY	CTL	GSE124263__3_AGTCTTTAGAGTCTGG-1	1.05937e-06	1.05937e-06
LEY	CTL	GSE124263__3_AGTCTTTGTTTCGCTC-1	-2.66476e-06	-2.66476e-06
LEY	CTL	GSE124263__3_AGTCTTTTCCCTAATT-1	-4.54686e-06	-4.54686e-06
LEY	CTL	GSE124263__3_AGTCTTTTCGTCTGAA-1	1.50493e-05	1.50493e-05
LEY	CTL	GSE124263__3_AGTGAGGAGACTTTCG-1	1.05905e-05	0.461656
LEY	CTL	GSE124263__3_AGTGAGGAGATCTGAA-1	1.15698e-05	0.844273
LEY	CTL	GSE124263__3_AGTGAGGCACGCGAAA-1	5.11139e-06	5.11139e-06
LEY	CTL	GSE124263__3_AGTGAGGGTCCCTTGT-1	1.27535	1.27535
LEY	CTL	GSE124263__3_AGTGGGATCCCACTTG-1	-2.02252e-05	-2.02252e-05
LEY	CTL	GSE124263__3_AGTGTCAAGAGGTTAT-1	1.29683e-05	1.29683e-05
LEY	CTL	GSE124263__3_ATAAGAGCACCGAAAG-1	4.46222e-06	4.46222e-06
LEY	CTL	GSE124263__3_ATAAGAGCAGCCAATT-1	-7.75158e-06	-7.75158e-06
LEY	CTL	GSE124263__3_ATAAGAGGTAGCTCCG-1	1.88128	2.06069e-05
LEY	CTL	GSE124263__3_ATAGACCAGCCAGTAG-1	2.5854e-05	1.7104
LEY	CTL	GSE124263__3_ATAGACCCAAACTGTC-1	1.49981e-05	0.760877
LEY	CTL	GSE124263__3_ATCATCTCAGTGACAG-1	-1.40459e-05	-1.40459e-05
LEY	CTL	GSE124263__3_ATCATCTGTCTGGAGA-1	-1.33412e-05	-1.33412e-05
LEY	CTL	GSE124263__3_ATCATGGAGGTGCACA-1	1.69062e-05	1.69062e-05
LEY	CTL	GSE124263__3_ATCATGGGTACCGAGA-1	-2.23365e-06	1.02051
LEY	CTL	GSE124263__3_ATCCACCGTACAGACG-1	-3.46891e-06	-3.46891e-06
LEY	CTL	GSE124263__3_ATCCACCGTAGTACCT-1	1.99252e-06	1.44554
LEY	CTL	GSE124263__3_ATCCGAACAATCGAAA-1	1.45423e-05	1.45423e-05
LEY	CTL	GSE124263__3_ATCGAGTAGCTGGAAC-1	-1.32064e-05	1.26734
LEY	CTL	GSE124263__3_ATCTACTAGCTACCTA-1	-2.54722e-07	-2.54722e-07
LEY	CTL	GSE124263__3_ATCTACTAGGGTGTGT-1	-1.35158e-06	-1.35158e-06
LEY	CTL	GSE124263__3_ATCTACTTCCGCTGTT-1	1.40568	-6.40525e-06
LEY	CTL	GSE124263__3_ATCTACTTCTTATCTG-1	7.17483e-06	7.17483e-06
LEY	CTL	GSE124263__3_ATGAGGGAGTGTCCAT-1	7.54105e-06	7.54105e-06
LEY	CTL	GSE124263__3_ATGAGGGTCTGATTCT-1	-2.18981e-05	1.21596
LEY	CTL	GSE124263__3_ATGCGATTCCCTAACC-1	1.3749	7.02062e-06
LEY	CTL	GSE124263__3_ATGGGAGAGAAGCCCA-1	5.15238e-07	5.15238e-07
LEY	CTL	GSE124263__3_ATTATCCAGCGACGTA-1	-5.51682e-07	-5.51682e-07
LEY	CTL	GSE124263__3_ATTATCCGTACAGCAG-1	-6.27366e-06	-6.27366e-06
LEY	CTL	GSE124263__3_ATTATCCTCATGCATG-1	-1.84349e-06	-1.84349e-06
LEY	CTL	GSE124263__3_ATTGGTGAGAGTGAGA-1	1.83144	-6.75227e-06
LEY	CTL	GSE124263__3_ATTGGTGCACGGATAG-1	9.69243e-06	1.2525
LEY	CTL	GSE124263__3_ATTGGTGTCACGACTA-1	3.54979	1.13555
LEY	CTL	GSE124263__3_CAACCAAAGTTCGCGC-1	4.56918e-07	4.56918e-07
LEY	CTL	GSE124263__3_CAACCAACATGCAACT-1	-1.20179e-05	-1.20179e-05
LEY	CTL	GSE124263__3_CAACCTCGTGAGGGTT-1	-1.84627e-06	-1.84627e-06
LEY	CTL	GSE124263__3_CAACCTCTCACTCCTG-1	-1.90168e-06	1.25223
LEY	CTL	GSE124263__3_CAAGATCAGCAGACTG-1	1.05796e-05	1.05796e-05
LEY	CTL	GSE124263__3_CAAGGCCCACGCTTTC-1	8.76484e-06	1.063
LEY	CTL	GSE124263__3_CAAGGCCCATCAGTAC-1	5.92635e-06	5.92635e-06
LEY	CTL	GSE124263__3_CAAGGCCGTCGCATAT-1	2.71526e-06	2.71526e-06
LEY	CTL	GSE124263__3_CAAGTTGCAGGGTACA-1	-1.06381e-05	-1.06381e-05
LEY	CTL	GSE124263__3_CAAGTTGCAGTGGAGT-1	2.06822e-06	2.06822e-06
LEY	CTL	GSE124263__3_CAAGTTGCATCCGGGT-1	-2.48933e-06	-2.48933e-06
LEY	CTL	GSE124263__3_CAAGTTGGTAGGAGTC-1	5.15389e-06	5.15389e-06
LEY	CTL	GSE124263__3_CAAGTTGTCGGTTAAC-1	-1.17117e-06	-1.17117e-06
LEY	CTL	GSE124263__3_CAAGTTGTCTTGAGAC-1	-1.49784e-05	-1.49784e-05
LEY	CTL	GSE124263__3_CACACAAGTAAGTTCC-1	-1.96455e-05	1.02609
LEY	CTL	GSE124263__3_CACACAAGTACACCGC-1	-5.38556e-06	-5.38556e-06
LEY	CTL	GSE124263__3_CACACAATCAGGCGAA-1	5.02787e-06	5.02787e-06
LEY	CTL	GSE124263__3_CACACCTAGCTGCAAG-1	-1.09331e-05	-1.09331e-05
LEY	CTL	GSE124263__3_CACACTCTCTTGACGA-1	-7.82634e-06	-7.82634e-06
LEY	CTL	GSE124263__3_CACAGTACAGTCGATT-1	2.19262	5.53935e-06
LEY	CTL	GSE124263__3_CACAGTAGTGGAAAGA-1	-8.08303e-06	1.59534
LEY	CTL	GSE124263__3_CACAGTAGTTCGGGCT-1	0.948667	0.948667
LEY	CTL	GSE124263__3_CACATAGAGATTACCC-1	-6.92567e-06	-6.92567e-06
LEY	CTL	GSE124263__3_CACATTTAGATATGCA-1	1.28078e-05	1.28078e-05
LEY	CTL	GSE124263__3_CACCAGGGTAAACGCG-1	1.4402e-05	1.4402e-05
LEY	CTL	GSE124263__3_CACCTTGGTTGCGTTA-1	0.855386	7.26092e-06
LEY	CTL	GSE124263__3_CACTCCACACAGGTTT-1	-4.22672e-06	-4.22672e-06
LEY	CTL	GSE124263__3_CACTCCAGTCAGAAGC-1	-5.4217e-06	-5.4217e-06
LEY	CTL	GSE124263__3_CAGAATCGTTTGGGCC-1	1.60714e-05	1.63589
LEY	CTL	GSE124263__3_CAGAGAGTCTCCTATA-1	-6.49058e-06	-6.49058e-06
LEY	CTL	GSE124263__3_CAGATCAAGTTCCACA-1	4.48577e-06	4.48577e-06
LEY	CTL	GSE124263__3_CAGCAGCGTCTAGCGC-1	-5.44546e-06	-5.44546e-06
LEY	CTL	GSE124263__3_CAGCATAAGCTGCAAG-1	-8.03683e-06	-8.03683e-06
LEY	CTL	GSE124263__3_CAGCCGAGTAAGAGAG-1	-3.54047e-07	-3.54047e-07
LEY	CTL	GSE124263__3_CAGCGACGTGAAATCA-1	-2.30621e-06	-2.30621e-06
LEY	CTL	GSE124263__3_CAGCTAACAAACAACA-1	2.39007e-05	2.39007e-05
LEY	CTL	GSE124263__3_CAGCTGGCACAGCCCA-1	-1.08906e-05	-1.08906e-05
LEY	CTL	GSE124263__3_CAGTCCTAGCTGAAAT-1	2.86717	-1.81866e-06
LEY	CTL	GSE124263__3_CATATTCAGGTGCTTT-1	-5.27437e-06	-5.27437e-06
LEY	CTL	GSE124263__3_CATATTCGTTAAGAAC-1	-2.49897e-05	-2.49897e-05
LEY	CTL	GSE124263__3_CATCAAGGTAAACACA-1	1.45712e-06	1.39066
LEY	CTL	GSE124263__3_CATCAGAGTGAGTGAC-1	1.45498	-9.65407e-06
LEY	CTL	GSE124263__3_CATCCACGTAATAGCA-1	5.05032e-07	5.05032e-07
LEY	CTL	GSE124263__3_CATCCACTCTCCGGTT-1	1.81833e-05	1.81833e-05
LEY	CTL	GSE124263__3_CATCGAAGTAAGTTCC-1	2.33738e-06	2.33738e-06
LEY	CTL	GSE124263__3_CATCGGGAGAAACGAG-1	2.68902	-1.15738e-05
LEY	CTL	GSE124263__3_CATCGGGAGCCACGCT-1	-5.47341e-06	1.44491
LEY	CTL	GSE124263__3_CATCGGGGTGTAAGTA-1	-5.63131e-06	-5.63131e-06
LEY	CTL	GSE124263__3_CATGACAGTTGGGACA-1	7.09291e-06	0.926744
LEY	CTL	GSE124263__3_CATGCCTCATTTGCTT-1	1.13353e-06	1.13353e-06
LEY	CTL	GSE124263__3_CATGCCTTCGAGAACG-1	1.49521e-05	0.880897
LEY	CTL	GSE124263__3_CATGGCGGTGATGTGG-1	1.02324e-05	1.02324e-05
LEY	CTL	GSE124263__3_CATGGCGTCCTTTCGG-1	1.17446e-05	1.17446e-05
LEY	CTL	GSE124263__3_CATTCGCCATCGGGTC-1	-8.41155e-07	-8.41155e-07
LEY	CTL	GSE124263__3_CATTCGCCATTAGGCT-1	-8.26498e-06	-8.26498e-06
LEY	CTL	GSE124263__3_CATTCGCTCCATGCTC-1	-1.1895e-05	-1.1895e-05
LEY	CTL	GSE124263__3_CATTCGCTCTCATTCA-1	-1.80784e-06	-1.80784e-06
LEY	CTL	GSE124263__3_CCAATCCTCTTCTGGC-1	1.18277e-05	1.18277e-05
LEY	CTL	GSE124263__3_CCACCTACAGCTCGAC-1	-6.88825e-06	-6.88825e-06
LEY	CTL	GSE124263__3_CCACGGAGTCCTGCTT-1	-1.13437e-05	-1.13437e-05
LEY	CTL	GSE124263__3_CCACTACAGAACAATC-1	2.73041e-06	2.73041e-06
LEY	CTL	GSE124263__3_CCACTACCAAAGCGGT-1	-7.37608e-06	-7.37608e-06
LEY	CTL	GSE124263__3_CCAGCGAAGCCAGTAG-1	7.60561e-06	0.934654
LEY	CTL	GSE124263__3_CCAGCGAAGCCATCGC-1	-1.71826e-06	-1.71826e-06
LEY	CTL	GSE124263__3_CCAGCGATCTTCAACT-1	-2.65263e-06	0.965365
LEY	CTL	GSE124263__3_CCATGTCAGTAGTGCG-1	-4.23996e-06	-4.23996e-06
LEY	CTL	GSE124263__3_CCATGTCGTGGCTCCA-1	6.89272e-06	6.89272e-06
LEY	CTL	GSE124263__3_CCATTCGTCTGCAGTA-1	-5.02966e-06	-5.02966e-06
LEY	CTL	GSE124263__3_CCCAGTTAGACAAGCC-1	5.78006e-06	5.78006e-06
LEY	CTL	GSE124263__3_CCCAGTTCACGTGAGA-1	6.07857e-06	1.64967
LEY	CTL	GSE124263__3_CCCATACAGAGTCGGT-1	3.5301e-06	3.5301e-06
LEY	CTL	GSE124263__3_CCCATACGTAGATTAG-1	-8.00871e-06	-8.00871e-06
LEY	CTL	GSE124263__3_CCCATACTCACTTACT-1	-2.40109e-05	-2.40109e-05
LEY	CTL	GSE124263__3_CCCTCCTGTTGAGGTG-1	6.30549e-06	6.30549e-06
LEY	CTL	GSE124263__3_CCCTCCTTCCCTGACT-1	-1.72235e-05	-1.72235e-05
LEY	CTL	GSE124263__3_CCCTCCTTCTGAGGGA-1	3.07292	2.53905e-05
LEY	CTL	GSE124263__3_CCGTACTCATGTCCTC-1	4.96934e-06	0.911078
LEY	CTL	GSE124263__3_CCGTACTGTCGGGTCT-1	-8.90571e-06	0.976982
LEY	CTL	GSE124263__3_CCGTTCACACGGTAGA-1	-4.48161e-07	-4.48161e-07
LEY	CTL	GSE124263__3_CCTAAAGTCAATCTCT-1	-8.0808e-06	-8.0808e-06
LEY	CTL	GSE124263__3_CCTACACCAGGAACGT-1	8.58202e-06	0.903416
LEY	CTL	GSE124263__3_CCTACACTCTAGCACA-1	0.733604	0.733604
LEY	CTL	GSE124263__3_CCTACCATCGTTACGA-1	1.92566e-06	1.92566e-06
LEY	CTL	GSE124263__3_CCTAGCTAGTCCAGGA-1	-7.23909e-08	-7.23909e-08
LEY	CTL	GSE124263__3_CCTAGCTCAGGTCGTC-1	-4.62311e-06	-4.62311e-06
LEY	CTL	GSE124263__3_CCTAGCTGTGTAATGA-1	0.871468	1.32995
LEY	CTL	GSE124263__3_CCTATTATCACGCATA-1	1.86265e-06	1.86265e-06
LEY	CTL	GSE124263__3_CCTCAGTTCCTTGGTC-1	1.02e-05	1.02e-05
LEY	CTL	GSE124263__3_CCTCAGTTCTCGAGTA-1	7.98352e-06	7.98352e-06
LEY	CTL	GSE124263__3_CCTCTGAAGAGGTTAT-1	-4.40903e-07	-4.40903e-07
LEY	CTL	GSE124263__3_CCTCTGATCCTGTACC-1	5.75853e-06	5.75853e-06
LEY	CTL	GSE124263__3_CCTTACGTCACGAAGG-1	1.00402e-05	1.7115
LEY	CTL	GSE124263__3_CCTTACGTCTTCCTTC-1	0.772535	0.772535
LEY	CTL	GSE124263__3_CCTTCCCAGAACTGTA-1	1.58585	-6.92968e-06
LEY	CTL	GSE124263__3_CCTTCCCCACTGTGTA-1	2.68181e-05	2.68181e-05
LEY	CTL	GSE124263__3_CCTTCGACAACTTGAC-1	1.99953	-1.04926e-05
LEY	CTL	GSE124263__3_CCTTCGAGTATTACCG-1	-2.45852e-06	1.71671
LEY	CTL	GSE124263__3_CCTTCGAGTTGATTGC-1	-6.13729e-06	1.13195
LEY	CTL	GSE124263__3_CGAACATAGTAGCCGA-1	3.99519e-06	3.99519e-06
LEY	CTL	GSE124263__3_CGAACATCAAAGCGGT-1	-8.61378e-07	0.987967
LEY	CTL	GSE124263__3_CGAACATGTACCGCTG-1	-9.6381e-07	-9.6381e-07
LEY	CTL	GSE124263__3_CGACTTCAGGCTCTTA-1	1.50067e-05	1.50067e-05
LEY	CTL	GSE124263__3_CGACTTCGTGCGAAAC-1	4.51023e-06	4.51023e-06
LEY	CTL	GSE124263__3_CGACTTCTCGACAGCC-1	3.46607e-06	3.46607e-06
LEY	CTL	GSE124263__3_CGAGAAGCAAACTGCT-1	5.173e-06	5.173e-06
LEY	CTL	GSE124263__3_CGAGAAGCACTGAAGG-1	-6.39981e-06	-6.39981e-06
LEY	CTL	GSE124263__3_CGAGCCAAGTACGACG-1	-2.78399e-05	-2.78399e-05
LEY	CTL	GSE124263__3_CGATCGGCAGTCGTGC-1	1.73266e-05	1.73266e-05
LEY	CTL	GSE124263__3_CGATGTAAGCTTATCG-1	-1.19819e-06	1.4374
LEY	CTL	GSE124263__3_CGATGTAGTGTAAGTA-1	9.57784e-06	1.00009
LEY	CTL	GSE124263__3_CGATGTAGTTCCTCCA-1	4.94753e-08	1.68612
LEY	CTL	GSE124263__3_CGATTGAAGGGATGGG-1	2.5145	1.3455
LEY	CTL	GSE124263__3_CGATTGACAATGGAGC-1	1.76206e-06	1.76206e-06
LEY	CTL	GSE124263__3_CGCTATCTCTTAGAGC-1	-1.5088e-06	-1.5088e-06
LEY	CTL	GSE124263__3_CGCTTCAAGGAACTGC-1	1.65193e-06	1.21133
LEY	CTL	GSE124263__3_CGCTTCAGTGAGGGTT-1	-2.03378e-06	-2.03378e-06
LEY	CTL	GSE124263__3_CGCTTCATCTGCGGCA-1	-1.6324e-06	-1.6324e-06
LEY	CTL	GSE124263__3_CGGACACAGACTCGGA-1	5.25836e-06	1.06052
LEY	CTL	GSE124263__3_CGGACGTAGAGGTTGC-1	-4.26245e-06	-4.26245e-06
LEY	CTL	GSE124263__3_CGGACGTAGTGAACGC-1	2.95915	1.03962
LEY	CTL	GSE124263__3_CGGACGTGTTAGGGTG-1	-2.30817e-06	-2.30817e-06
LEY	CTL	GSE124263__3_CGGACGTTCCCAAGTA-1	-3.07399e-06	-3.07399e-06
LEY	CTL	GSE124263__3_CGGACTGAGACAATAC-1	7.13397e-06	7.13397e-06
LEY	CTL	GSE124263__3_CGGCTAGTCCTGCAGG-1	5.85612e-06	5.85612e-06
LEY	CTL	GSE124263__3_CGGGTCACACGTCTCT-1	-5.83871e-06	1.03609
LEY	CTL	GSE124263__3_CGGGTCACAGCGTTCG-1	-1.50778e-05	-1.50778e-05
LEY	CTL	GSE124263__3_CGGGTCATCGTAGGAG-1	3.67644e-06	3.67644e-06
LEY	CTL	GSE124263__3_CGGTTAAGTAGAAAGG-1	1.59744e-05	1.59744e-05
LEY	CTL	GSE124263__3_CGGTTAAGTCTTGATG-1	-1.73506e-06	-1.73506e-06
LEY	CTL	GSE124263__3_CGTCAGGCACAGACAG-1	-4.50399e-06	-4.50399e-06
LEY	CTL	GSE124263__3_CGTCAGGTCACCGTAA-1	-8.45223e-06	-8.45223e-06
LEY	CTL	GSE124263__3_CGTCAGGTCCAGGGCT-1	-1.22733e-05	-1.22733e-05
LEY	CTL	GSE124263__3_CGTCCATGTCAGTGGA-1	8.80827e-06	8.80827e-06
LEY	CTL	GSE124263__3_CGTCTACCACCGGAAA-1	2.58136e-06	2.58136e-06
LEY	CTL	GSE124263__3_CGTCTACCAGCTGGCT-1	1.11636e-05	1.11636e-05
LEY	CTL	GSE124263__3_CGTCTACGTGATGATA-1	1.12594e-06	0.941461
LEY	CTL	GSE124263__3_CGTCTACGTGTAATGA-1	5.31562e-06	1.94395
LEY	CTL	GSE124263__3_CGTGAGCCAAGCTGTT-1	1.78224	3.99286e-06
LEY	CTL	GSE124263__3_CGTGAGCTCCCAAGAT-1	1.18545e-05	1.18545e-05
LEY	CTL	GSE124263__3_CGTGTAAGTAGTACCT-1	-3.9477e-06	-3.9477e-06
LEY	CTL	GSE124263__3_CGTGTCTAGAGCAATT-1	1.55275e-05	1.55275e-05
LEY	CTL	GSE124263__3_CGTTCTGCAATCCGAT-1	1.41925e-05	1.41925e-05
LEY	CTL	GSE124263__3_CGTTCTGCACCCATTC-1	-1.37067e-05	1.0998
LEY	CTL	GSE124263__3_CGTTCTGCATAAAGGT-1	-8.97031e-06	-8.97031e-06
LEY	CTL	GSE124263__3_CGTTCTGTCGGAGGTA-1	3.20308e-06	3.20308e-06
LEY	CTL	GSE124263__3_CGTTCTGTCGTACGGC-1	-2.13104e-05	-2.13104e-05
LEY	CTL	GSE124263__3_CGTTGGGCAAGCCGCT-1	-9.51942e-06	-9.51942e-06
LEY	CTL	GSE124263__3_CTAATGGCAACTGGCC-1	-8.2908e-06	-8.2908e-06
LEY	CTL	GSE124263__3_CTAATGGGTCAAGCGA-1	-1.32789e-05	-1.32789e-05
LEY	CTL	GSE124263__3_CTAATGGTCGTAGATC-1	4.22119	7.39907e-06
LEY	CTL	GSE124263__3_CTACACCGTCACTGGC-1	-3.76815e-06	1.50602
LEY	CTL	GSE124263__3_CTACACCTCTACCAGA-1	7.25204e-06	7.25204e-06
LEY	CTL	GSE124263__3_CTACATTTCTTTACGT-1	-9.7032e-06	0.962448
LEY	CTL	GSE124263__3_CTACCCAAGGACGAAA-1	-6.86217e-06	-6.86217e-06
LEY	CTL	GSE124263__3_CTACGTCAGCTAAACA-1	1.62498	3.38641e-06
LEY	CTL	GSE124263__3_CTACGTCCACTAAGTC-1	-5.76009e-06	-5.76009e-06
LEY	CTL	GSE124263__3_CTAGCCTCAGCTCGCA-1	1.10299e-05	0.582339
LEY	CTL	GSE124263__3_CTAGCCTGTGCAGGTA-1	-7.69076e-06	-7.69076e-06
LEY	CTL	GSE124263__3_CTAGCCTGTTCAGACT-1	-3.87566e-06	-3.87566e-06
LEY	CTL	GSE124263__3_CTAGTGAAGGAATTAC-1	-1.88542e-06	-1.88542e-06
LEY	CTL	GSE124263__3_CTAGTGACATTACCTT-1	8.17893e-06	8.17893e-06
LEY	CTL	GSE124263__3_CTCACACAGCTGCAAG-1	8.46438e-06	8.46438e-06
LEY	CTL	GSE124263__3_CTCACACTCCGCGCAA-1	2.26968e-06	1.52656
LEY	CTL	GSE124263__3_CTCAGAAAGATCCGAG-1	6.5351e-06	6.5351e-06
LEY	CTL	GSE124263__3_CTCAGAAGTCGTGGCT-1	-1.15979e-06	0.889662
LEY	CTL	GSE124263__3_CTCATTACATAGAAAC-1	5.3585e-06	5.3585e-06
LEY	CTL	GSE124263__3_CTCCTAGAGCACCGTC-1	-3.74419e-06	-3.74419e-06
LEY	CTL	GSE124263__3_CTCCTAGAGGAATCGC-1	2.72784e-06	2.72784e-06
LEY	CTL	GSE124263__3_CTCGAGGCAATGAATG-1	-1.12173e-05	2.31903
LEY	CTL	GSE124263__3_CTCGAGGTCACCCTCA-1	-1.58204e-08	-1.58204e-08
LEY	CTL	GSE124263__3_CTCGGAGAGACGCTTT-1	-2.12091e-06	1.01074
LEY	CTL	GSE124263__3_CTCGGAGGTTCTGGTA-1	2.58266	-6.06247e-06
LEY	CTL	GSE124263__3_CTCGGGACAGTTCATG-1	0.730807	-9.07282e-06
LEY	CTL	GSE124263__3_CTCGGGATCTGATACG-1	6.05858e-06	6.05858e-06
LEY	CTL	GSE124263__3_CTCTAATCAGTAAGAT-1	-1.41809e-06	-1.41809e-06
LEY	CTL	GSE124263__3_CTCTAATCATTACCTT-1	1.70889	-3.25541e-06
LEY	CTL	GSE124263__3_CTCTAATTCTGTCTAT-1	-1.99449e-05	1.43824
LEY	CTL	GSE124263__3_CTCTACGCAGCCTTTC-1	2.73307	-9.99357e-06
LEY	CTL	GSE124263__3_CTCTACGTCCAATGGT-1	-1.10119e-05	-1.10119e-05
LEY	CTL	GSE124263__3_CTGATAGAGCGTAATA-1	-2.5379e-06	-2.5379e-06
LEY	CTL	GSE124263__3_CTGATAGGTAGGACAC-1	5.72442e-06	5.72442e-06
LEY	CTL	GSE124263__3_CTGATAGGTGTGTGCC-1	-1.81824e-05	-1.81824e-05
LEY	CTL	GSE124263__3_CTGATCCTCTTAGCCC-1	1.01757	-7.5447e-06
LEY	CTL	GSE124263__3_CTGCCTAAGATCGGGT-1	1.19307	-1.8869e-05
LEY	CTL	GSE124263__3_CTGCCTATCGGTTCGG-1	1.51772	1.02277
LEY	CTL	GSE124263__3_CTGCGGATCCAGGGCT-1	3.23572e-06	3.23572e-06
LEY	CTL	GSE124263__3_CTGGTCTAGCTGATAA-1	-1.12093e-06	1.30161
LEY	CTL	GSE124263__3_CTGGTCTTCACCCTCA-1	-1.01393e-05	-1.01393e-05
LEY	CTL	GSE124263__3_CTGTGCTGTAGCGCTC-1	2.8909e-06	2.8909e-06
LEY	CTL	GSE124263__3_CTGTTTAAGGCGACAT-1	-1.64787e-05	0.862578
LEY	CTL	GSE124263__3_CTGTTTAGTTGTGGAG-1	3.85316	1.9404e-07
LEY	CTL	GSE124263__3_CTTACCGAGTCGCCGT-1	-1.27334e-05	-1.27334e-05
LEY	CTL	GSE124263__3_CTTAGGATCGTTTGCC-1	-9.8766e-07	0.750621
LEY	CTL	GSE124263__3_CTTGGCTAGTGATCGG-1	-1.61593e-05	-1.61593e-05
LEY	CTL	GSE124263__3_CTTTGCGCAGGGTTAG-1	0.993912	-2.02757e-05
LEY	CTL	GSE124263__3_CTTTGCGTCTCCAGGG-1	-1.18227e-05	-1.18227e-05
LEY	CTL	GSE124263__3_GAAACTCTCAGCCTAA-1	7.34721e-06	7.34721e-06
LEY	CTL	GSE124263__3_GAACCTACAGCCTTTC-1	-6.96793e-06	1.23518
LEY	CTL	GSE124263__3_GAACCTATCTCGCTTG-1	3.21376e-06	3.21376e-06
LEY	CTL	GSE124263__3_GAACGGATCATGTCCC-1	1.19542e-05	1.19542e-05
LEY	CTL	GSE124263__3_GAAGCAGCACCGATAT-1	-4.45658e-06	-4.45658e-06
LEY	CTL	GSE124263__3_GAAGCAGGTAGAGGAA-1	-1.35313e-05	1.41587
LEY	CTL	GSE124263__3_GAATAAGGTAGCGCAA-1	3.63435	0.956803
LEY	CTL	GSE124263__3_GAATGAAAGCTAAGAT-1	-6.41052e-06	-6.41052e-06
LEY	CTL	GSE124263__3_GACACGCAGATCCTGT-1	-1.89212e-06	-1.89212e-06
LEY	CTL	GSE124263__3_GACACGCAGCCGCCTA-1	5.88091e-06	5.88091e-06
LEY	CTL	GSE124263__3_GACACGCAGTATGACA-1	-1.88046e-06	-1.88046e-06
LEY	CTL	GSE124263__3_GACACGCAGTGGACGT-1	-1.83047e-06	-1.83047e-06
LEY	CTL	GSE124263__3_GACCAATCACATCCAA-1	-2.3269e-05	2.32316
LEY	CTL	GSE124263__3_GACCAATCAGCATACT-1	7.17234e-06	7.17234e-06
LEY	CTL	GSE124263__3_GACGCGTGTGTCGCTG-1	1.35344e-05	0.964476
LEY	CTL	GSE124263__3_GACGCGTTCGAACGGA-1	1.91335	-1.97725e-05
LEY	CTL	GSE124263__3_GACGCGTTCTACTCAT-1	-1.5254e-05	-1.5254e-05
LEY	CTL	GSE124263__3_GACGTGCAGGGAAACA-1	4.37747e-06	4.37747e-06
LEY	CTL	GSE124263__3_GACGTGCGTACAGCAG-1	0.688525	1.37935
LEY	CTL	GSE124263__3_GACGTTAAGCTAGTTC-1	-4.61558e-06	-4.61558e-06
LEY	CTL	GSE124263__3_GACGTTAAGCTGCGAA-1	-1.16713e-05	-1.16713e-05
LEY	CTL	GSE124263__3_GACTAACGTTAAAGAC-1	1.16332e-06	1.16332e-06
LEY	CTL	GSE124263__3_GACTAACTCGGCGGTT-1	6.92023e-06	6.92023e-06
LEY	CTL	GSE124263__3_GACTACAAGCACGCCT-1	1.37799e-05	1.44716
LEY	CTL	GSE124263__3_GACTACAAGCCCTAAT-1	-2.73597e-05	-2.73597e-05
LEY	CTL	GSE124263__3_GACTACACAGCTGCTG-1	2.97393	8.08043e-06
LEY	CTL	GSE124263__3_GACTACACATTTCAGG-1	5.24069e-06	5.24069e-06
LEY	CTL	GSE124263__3_GACTACAGTTGTGGAG-1	3.56118e-06	1.08016
LEY	CTL	GSE124263__3_GAGCAGAAGCGGCTTC-1	-2.16146e-05	-2.16146e-05
LEY	CTL	GSE124263__3_GAGGTGACATGCGCAC-1	-9.92704e-06	-9.92704e-06
LEY	CTL	GSE124263__3_GAGTCCGGTAAATGAC-1	0.9564	1.69292e-06
LEY	CTL	GSE124263__3_GAGTCCGTCTGTTGAG-1	-1.58444e-05	-1.58444e-05
LEY	CTL	GSE124263__3_GATCAGTAGACTTTCG-1	-8.7383e-06	-8.7383e-06
LEY	CTL	GSE124263__3_GATCAGTAGGACGAAA-1	1.32648	1.32648
LEY	CTL	GSE124263__3_GATCGATCATATGAGA-1	6.10002e-06	6.10002e-06
LEY	CTL	GSE124263__3_GATCGCGCACATCCAA-1	-1.61783e-06	-1.61783e-06
LEY	CTL	GSE124263__3_GATCGTAGTGTGGCTC-1	-1.60566e-05	1.3696
LEY	CTL	GSE124263__3_GATCTAGTCCAGAGGA-1	5.39388e-06	5.39388e-06
LEY	CTL	GSE124263__3_GATGAAAAGTATCGAA-1	2.18794e-06	1.14714
LEY	CTL	GSE124263__3_GATGCTAAGCCGATTT-1	-8.25638e-06	0.756087
LEY	CTL	GSE124263__3_GATTCAGCACGGCTAC-1	4.17999e-06	4.17999e-06
LEY	CTL	GSE124263__3_GCAAACTCAGGATTGG-1	-8.50258e-06	-8.50258e-06
LEY	CTL	GSE124263__3_GCAAACTGTGTCTGAT-1	1.03448e-05	1.03448e-05
LEY	CTL	GSE124263__3_GCAAACTTCAACCATG-1	2.07368e-07	2.07368e-07
LEY	CTL	GSE124263__3_GCAATCAGTATAGGTA-1	7.75054e-06	7.75054e-06
LEY	CTL	GSE124263__3_GCACATAAGCCAGGAT-1	-9.9602e-06	-9.9602e-06
LEY	CTL	GSE124263__3_GCACATATCAGCTCTC-1	3.62547e-06	3.62547e-06
LEY	CTL	GSE124263__3_GCACTCTAGACTGTAA-1	-1.08608e-05	-1.08608e-05
LEY	CTL	GSE124263__3_GCACTCTAGGAGTTGC-1	6.34523e-06	6.34523e-06
LEY	CTL	GSE124263__3_GCACTCTGTAAATACG-1	-1.43419e-06	1.23727
LEY	CTL	GSE124263__3_GCACTCTGTCCGTGAC-1	-6.85326e-06	1.25151
LEY	CTL	GSE124263__3_GCAGCCAAGTGGGTTG-1	-5.7017e-06	-5.7017e-06
LEY	CTL	GSE124263__3_GCAGTTACACATGACT-1	6.01536e-06	1.28625
LEY	CTL	GSE124263__3_GCAGTTAGTGAGGGAG-1	3.20441	1.12756e-05
LEY	CTL	GSE124263__3_GCATACACAGCTATTG-1	-4.70252e-06	-4.70252e-06
LEY	CTL	GSE124263__3_GCATGATGTCTCCACT-1	1.49308	2.06706
LEY	CTL	GSE124263__3_GCATGCGCAGCGATCC-1	-8.30291e-06	-8.30291e-06
LEY	CTL	GSE124263__3_GCATGTAGTAGGGTAC-1	2.18057	1.28568
LEY	CTL	GSE124263__3_GCCAAATCAGTCAGAG-1	2.05359e-05	2.05359e-05
LEY	CTL	GSE124263__3_GCCAAATGTAAGCACG-1	-1.0938e-05	-1.0938e-05
LEY	CTL	GSE124263__3_GCGACCACACCCAGTG-1	6.58533e-06	6.58533e-06
LEY	CTL	GSE124263__3_GCGACCAGTAAGGGAA-1	-8.51445e-06	1.38143
LEY	CTL	GSE124263__3_GCGACCATCTCGGACG-1	-1.87598e-05	0.902516
LEY	CTL	GSE124263__3_GCGAGAAAGCTAAGAT-1	-4.89857e-06	0.79876
LEY	CTL	GSE124263__3_GCGCAACGTTCAGCGC-1	3.28243e-06	3.28243e-06
LEY	CTL	GSE124263__3_GCGCAACTCGACGGAA-1	1.13972e-05	1.13972e-05
LEY	CTL	GSE124263__3_GCGCAGTTCCGTAGTA-1	9.12848e-06	0.944724
LEY	CTL	GSE124263__3_GCGCGATCAGTGGGAT-1	1.52242e-05	1.52242e-05
LEY	CTL	GSE124263__3_GCGGGTTTCACTTCAT-1	-7.80193e-07	-7.80193e-07
LEY	CTL	GSE124263__3_GCTCCTATCATAACCG-1	-8.72131e-07	0.935491
LEY	CTL	GSE124263__3_GCTCCTATCGACGGAA-1	1.52642e-05	1.34994
LEY	CTL	GSE124263__3_GCTGCAGGTTAAGACA-1	5.38931e-06	5.38931e-06
LEY	CTL	GSE124263__3_GCTGCAGGTTTACTCT-1	-1.78472e-05	1.484
LEY	CTL	GSE124263__3_GCTGCGAAGACACGAC-1	-4.50105e-06	1.02979
LEY	CTL	GSE124263__3_GCTGCGACAAGTCATC-1	4.78496e-06	4.78496e-06
LEY	CTL	GSE124263__3_GCTGCGACATTTGCCC-1	3.70436	-2.04429e-05
LEY	CTL	GSE124263__3_GCTGCTTAGTGTTTGC-1	-1.48363e-05	-1.48363e-05
LEY	CTL	GSE124263__3_GCTTGAAAGGCCCGTT-1	9.73099e-06	9.73099e-06
LEY	CTL	GSE124263__3_GCTTGAAGTACAAGTA-1	-3.59927e-06	-3.59927e-06
LEY	CTL	GSE124263__3_GCTTGAATCAGAAATG-1	-1.90184e-06	-1.90184e-06
LEY	CTL	GSE124263__3_GGAAAGCCAGGAATCG-1	-1.87755e-05	-1.87755e-05
LEY	CTL	GSE124263__3_GGAACTTGTCTAAACC-1	-2.71849e-05	-2.71849e-05
LEY	CTL	GSE124263__3_GGACGTCAGCGCTCCA-1	-1.04606e-05	1.97794
LEY	CTL	GSE124263__3_GGACGTCGTGCACTTA-1	2.60843e-06	2.60843e-06
LEY	CTL	GSE124263__3_GGACGTCTCTGGGCCA-1	-1.55824e-05	-1.55824e-05
LEY	CTL	GSE124263__3_GGAGCAATCCGATATG-1	1.11104e-05	0.972583
LEY	CTL	GSE124263__3_GGATGTTGTGATAAAC-1	-7.45336e-06	-7.45336e-06
LEY	CTL	GSE124263__3_GGATGTTGTGTCGCTG-1	8.95685e-06	1.39476
LEY	CTL	GSE124263__3_GGATTACAGCTGCAAG-1	4.81635e-07	4.81635e-07
LEY	CTL	GSE124263__3_GGCAATTGTGGTCTCG-1	3.48591e-06	3.48591e-06
LEY	CTL	GSE124263__3_GGCCGATAGAACTGTA-1	-9.35615e-07	-9.35615e-07
LEY	CTL	GSE124263__3_GGCGACTCAAGGACTG-1	-2.88901e-06	-2.88901e-06
LEY	CTL	GSE124263__3_GGCGACTTCTGCGTAA-1	-9.55469e-06	-9.55469e-06
LEY	CTL	GSE124263__3_GGCGTGTCAGTACACT-1	9.33253e-06	9.33253e-06
LEY	CTL	GSE124263__3_GGCTGGTAGGATATAC-1	1.51395e-05	1.51395e-05
LEY	CTL	GSE124263__3_GGCTGGTAGGCCCGTT-1	2.35429e-05	2.35429e-05
LEY	CTL	GSE124263__3_GGGAATGGTGACGGTA-1	-6.24828e-06	-6.24828e-06
LEY	CTL	GSE124263__3_GGGACCTCACATCCAA-1	1.27206e-05	1.27206e-05
LEY	CTL	GSE124263__3_GGGACCTGTTCGCGAC-1	-7.4678e-06	1.80077
LEY	CTL	GSE124263__3_GGGAGATAGTACACCT-1	6.59897e-06	6.59897e-06
LEY	CTL	GSE124263__3_GGGAGATAGTCGAGTG-1	-1.51214e-05	0.967067
LEY	CTL	GSE124263__3_GGGATGATCACATGCA-1	-2.31327e-06	1.35802
LEY	CTL	GSE124263__3_GGGCACTCAATCCGAT-1	3.04644	6.1737e-06
LEY	CTL	GSE124263__3_GGGCACTTCGTGACAT-1	-1.17103e-05	1.95686
LEY	CTL	GSE124263__3_GGGCACTTCTGGGCCA-1	2.51919e-05	2.51919e-05
LEY	CTL	GSE124263__3_GGGCATCAGCATCATC-1	-1.02353e-05	0.828319
LEY	CTL	GSE124263__3_GGGTCTGAGGGTTTCT-1	0.851188	-1.42911e-05
LEY	CTL	GSE124263__3_GGGTCTGCACGGCCAT-1	9.2244e-07	0.626436
LEY	CTL	GSE124263__3_GGGTCTGCAGACAGGT-1	3.8735e-06	3.8735e-06
LEY	CTL	GSE124263__3_GGGTTGCCATGGTCTA-1	2.20635	7.39968e-06
LEY	CTL	GSE124263__3_GGGTTGCGTGTAATGA-1	-8.58422e-06	-8.58422e-06
LEY	CTL	GSE124263__3_GGTGAAGTCTTGTTTG-1	8.67232e-06	8.67232e-06
LEY	CTL	GSE124263__3_GGTGTTATCTTTAGGG-1	-2.06023e-05	-2.06023e-05
LEY	CTL	GSE124263__3_GTAACGTCAGCTCGAC-1	1.07213	-1.45354e-06
LEY	CTL	GSE124263__3_GTAACGTGTTAAAGAC-1	9.79794e-07	0.679628
LEY	CTL	GSE124263__3_GTAACGTGTTGAACTC-1	1.0555	1.65117e-05
LEY	CTL	GSE124263__3_GTAACTGGTGTAATGA-1	9.29936e-06	0.757787
LEY	CTL	GSE124263__3_GTACGTACATTAGGCT-1	1.55884e-06	1.55884e-06
LEY	CTL	GSE124263__3_GTACGTAGTTACGTCA-1	-1.65086e-06	-1.65086e-06
LEY	CTL	GSE124263__3_GTACTCCCATGTAGTC-1	1.55568	8.79751e-07
LEY	CTL	GSE124263__3_GTACTCCTCCTGCTTG-1	8.58522e-07	1.21448
LEY	CTL	GSE124263__3_GTACTTTAGGTGATTA-1	-1.47076e-06	-1.47076e-06
LEY	CTL	GSE124263__3_GTACTTTGTGCGATAG-1	8.50078e-06	8.50078e-06
LEY	CTL	GSE124263__3_GTACTTTGTTCGCTAA-1	-1.8602e-06	-1.8602e-06
LEY	CTL	GSE124263__3_GTAGGCCAGGCGCTCT-1	-9.45248e-07	-9.45248e-07
LEY	CTL	GSE124263__3_GTAGTCACAGCTGCAC-1	2.49684e-05	2.49684e-05
LEY	CTL	GSE124263__3_GTAGTCATCGGGAGTA-1	-2.52063e-07	1.23605
LEY	CTL	GSE124263__3_GTATCTTGTCATACTG-1	7.03258e-08	7.03258e-08
LEY	CTL	GSE124263__3_GTATTCTTCCGAGCCA-1	-7.65647e-08	-7.65647e-08
LEY	CTL	GSE124263__3_GTCACAAAGGGAAACA-1	1.76683e-05	1.76683e-05
LEY	CTL	GSE124263__3_GTCACAAAGTCTCCTC-1	-3.11547e-06	-3.11547e-06
LEY	CTL	GSE124263__3_GTCACAACAATCCAAC-1	4.26974e-06	1.30201
LEY	CTL	GSE124263__3_GTCACGGCAAGACGTG-1	1.32769e-06	1.32769e-06
LEY	CTL	GSE124263__3_GTCACGGGTAGATTAG-1	-1.10623e-05	-1.10623e-05
LEY	CTL	GSE124263__3_GTCACGGTCGTAGATC-1	-8.80247e-06	-8.80247e-06
LEY	CTL	GSE124263__3_GTCCTCACACGGACAA-1	-6.90049e-06	-6.90049e-06
LEY	CTL	GSE124263__3_GTCCTCACAGCTGGCT-1	-5.27857e-06	-5.27857e-06
LEY	CTL	GSE124263__3_GTCGGGTGTTGTTTGG-1	-1.09455e-05	-1.09455e-05
LEY	CTL	GSE124263__3_GTCGTAACAGGCTCAC-1	-8.50599e-07	-8.50599e-07
LEY	CTL	GSE124263__3_GTCTTCGCACTTGGAT-1	0.64608	0.64608
LEY	CTL	GSE124263__3_GTCTTCGGTTGTCGCG-1	6.76586e-06	6.76586e-06
LEY	CTL	GSE124263__3_GTGAAGGAGTACGCCC-1	-1.12948e-05	0.779478
LEY	CTL	GSE124263__3_GTGCAGCAGGATCGCA-1	-9.51203e-06	-9.51203e-06
LEY	CTL	GSE124263__3_GTGCAGCGTTATGCGT-1	1.01152e-05	1.01152e-05
LEY	CTL	GSE124263__3_GTGCATAAGCTGCCCA-1	-1.06992e-06	-1.06992e-06
LEY	CTL	GSE124263__3_GTGCATACACACATGT-1	1.58068e-05	0.855783
LEY	CTL	GSE124263__3_GTGCATATCATGCATG-1	1.988e-06	1.988e-06
LEY	CTL	GSE124263__3_GTGCATATCTTGTACT-1	7.6057e-06	0.932406
LEY	CTL	GSE124263__3_GTGCTTCAGGTAGCCA-1	0.50303	1.13335e-06
LEY	CTL	GSE124263__3_GTGCTTCTCATAACCG-1	-7.17981e-06	-7.17981e-06
LEY	CTL	GSE124263__3_GTGGGTCAGGATATAC-1	7.29189e-06	7.29189e-06
LEY	CTL	GSE124263__3_GTGGGTCCACTAGTAC-1	1.52263	4.72009e-06
LEY	CTL	GSE124263__3_GTGGGTCGTCGTCTTC-1	8.88965e-06	8.88965e-06
LEY	CTL	GSE124263__3_GTGTGCGGTCTAAAGA-1	-1.13356e-05	-1.13356e-05
LEY	CTL	GSE124263__3_GTGTTAGCAGACGCCT-1	-1.0976e-05	1.33302
LEY	CTL	GSE124263__3_GTGTTAGCAGCCAGAA-1	1.55016e-06	1.55016e-06
LEY	CTL	GSE124263__3_GTGTTAGTCGCCATAA-1	5.40708e-06	1.00194
LEY	CTL	GSE124263__3_GTTACAGGTCGCCATG-1	0.880388	1.82188e-06
LEY	CTL	GSE124263__3_GTTACAGGTCGGCATC-1	1.03749	-1.10108e-05
LEY	CTL	GSE124263__3_GTTCATTCAACACCTA-1	0.804172	0.804172
LEY	CTL	GSE124263__3_GTTCATTTCACCATAG-1	-9.66709e-06	-9.66709e-06
LEY	CTL	GSE124263__3_GTTCGGGGTGGGTATG-1	4.0436e-06	4.0436e-06
LEY	CTL	GSE124263__3_GTTCTCGCAAGTTGTC-1	1.49032e-05	0.974431
LEY	CTL	GSE124263__3_TAAACCGAGCAGACTG-1	6.36824e-06	6.36824e-06
LEY	CTL	GSE124263__3_TAAACCGCATGAGCGA-1	3.56883e-06	1.06999
LEY	CTL	GSE124263__3_TAAACCGCATGCTAGT-1	-1.17562e-05	-1.17562e-05
LEY	CTL	GSE124263__3_TAAACCGTCTCTGCTG-1	-1.48605e-05	1.06434
LEY	CTL	GSE124263__3_TAAGCGTCAGGCTCAC-1	5.97459e-06	5.97459e-06
LEY	CTL	GSE124263__3_TACACGAAGATATGCA-1	2.76289e-06	2.76289e-06
LEY	CTL	GSE124263__3_TACACGAGTCATATGC-1	-4.96466e-06	-4.96466e-06
LEY	CTL	GSE124263__3_TACACGAGTTATCGGT-1	1.17022e-05	0.941662
LEY	CTL	GSE124263__3_TACACGAGTTGGTAAA-1	1.00415e-05	1.04117
LEY	CTL	GSE124263__3_TACAGTGCACGAAATA-1	6.85643e-07	6.85643e-07
LEY	CTL	GSE124263__3_TACAGTGTCACCTTAT-1	2.16674	0.743964
LEY	CTL	GSE124263__3_TACCTATTCGCCGTGA-1	-1.28558e-05	-1.28558e-05
LEY	CTL	GSE124263__3_TACCTTACACGGCCAT-1	1.66116e-05	1.66116e-05
LEY	CTL	GSE124263__3_TACCTTACAGACAAGC-1	2.06628	1.36577e-06
LEY	CTL	GSE124263__3_TACCTTAGTAATAGCA-1	-4.64364e-06	1.19277
LEY	CTL	GSE124263__3_TACCTTAGTCGATTGT-1	-3.06424e-06	-3.06424e-06
LEY	CTL	GSE124263__3_TACCTTATCAAAGACA-1	-1.70782e-05	-1.70782e-05
LEY	CTL	GSE124263__3_TACGGATTCGCAAGCC-1	2.28564e-05	0.825242
LEY	CTL	GSE124263__3_TACGGGCCAAACCCAT-1	-1.89089e-06	-1.89089e-06
LEY	CTL	GSE124263__3_TACGGGCGTTGTTTGG-1	-3.33439e-06	-3.33439e-06
LEY	CTL	GSE124263__3_TACGGGCTCTCGAGTA-1	2.22904e-06	1.09503
LEY	CTL	GSE124263__3_TACGGTAAGCAGACTG-1	3.4035	-2.2417e-05
LEY	CTL	GSE124263__3_TACGGTACAGATGAGC-1	-6.42793e-06	1.12699
LEY	CTL	GSE124263__3_TACGGTATCTCGTATT-1	1.29507e-06	1.00139
LEY	CTL	GSE124263__3_TACTCATAGCTGTCTA-1	5.00684e-06	5.00684e-06
LEY	CTL	GSE124263__3_TACTCATAGGACAGAA-1	1.48971	-9.80688e-06
LEY	CTL	GSE124263__3_TACTTACCAGTAACGG-1	0.978135	6.32985e-06
LEY	CTL	GSE124263__3_TACTTACTCGAACGGA-1	1.55245	2.79616e-07
LEY	CTL	GSE124263__3_TACTTGTCACGAAACG-1	-2.5121e-05	-2.5121e-05
LEY	CTL	GSE124263__3_TACTTGTTCTCGCTTG-1	-3.0322e-06	-3.0322e-06
LEY	CTL	GSE124263__3_TAGCCGGAGTCGATAA-1	1.57369e-05	1.57369e-05
LEY	CTL	GSE124263__3_TAGGCATCAAAGCAAT-1	-1.1249e-05	0.989016
LEY	CTL	GSE124263__3_TAGGCATCAGCGATCC-1	-7.92879e-07	-7.92879e-07
LEY	CTL	GSE124263__3_TAGGCATGTGTTCGAT-1	1.64245e-06	1.64245e-06
LEY	CTL	GSE124263__3_TAGTTGGCACCCTATC-1	1.39261e-05	1.39261e-05
LEY	CTL	GSE124263__3_TATCTCAAGCCTTGAT-1	1.29254	9.20096e-06
LEY	CTL	GSE124263__3_TATGCCCCAAAGGTGC-1	2.9889e-05	2.9889e-05
LEY	CTL	GSE124263__3_TATGCCCGTTACCGAT-1	7.15462e-07	0.828112
LEY	CTL	GSE124263__3_TATTACCAGCGCTCCA-1	1.33996e-07	0.840424
LEY	CTL	GSE124263__3_TCAACGAAGACTAGGC-1	7.06014e-06	7.06014e-06
LEY	CTL	GSE124263__3_TCAACGATCCGCATCT-1	2.59148	6.65694e-06
LEY	CTL	GSE124263__3_TCAATCTAGCAGGCTA-1	-9.06183e-06	0.967174
LEY	CTL	GSE124263__3_TCAATCTGTCGCTTTC-1	4.76972e-08	4.76972e-08
LEY	CTL	GSE124263__3_TCAATCTGTGACTACT-1	-1.08294e-05	-1.08294e-05
LEY	CTL	GSE124263__3_TCAATCTTCACCTCGT-1	4.06419e-06	4.06419e-06
LEY	CTL	GSE124263__3_TCACAAGGTCCGAACC-1	1.50639e-06	1.50639e-06
LEY	CTL	GSE124263__3_TCACAAGTCGGCCGAT-1	1.00672e-05	1.0445
LEY	CTL	GSE124263__3_TCACGAAAGACTAGGC-1	5.90409e-06	5.90409e-06
LEY	CTL	GSE124263__3_TCACGAAGTGTGGTTT-1	-1.4913e-05	1.59596
LEY	CTL	GSE124263__3_TCAGATGAGTGGCACA-1	-4.06862e-07	-4.06862e-07
LEY	CTL	GSE124263__3_TCAGATGGTCCAGTAT-1	2.19531e-05	2.19531e-05
LEY	CTL	GSE124263__3_TCAGGTAAGACGCACA-1	1.29185e-05	1.29185e-05
LEY	CTL	GSE124263__3_TCAGGTATCCGTCAAA-1	-1.59933e-05	-1.59933e-05
LEY	CTL	GSE124263__3_TCATTACCAGAGTGTG-1	-7.51627e-06	-7.51627e-06
LEY	CTL	GSE124263__3_TCATTACTCGGTCTAA-1	-2.39148e-06	-2.39148e-06
LEY	CTL	GSE124263__3_TCCACACCACACTGCG-1	3.89846e-06	3.89846e-06
LEY	CTL	GSE124263__3_TCCACACTCGTGGACC-1	1.06658e-05	1.10412
LEY	CTL	GSE124263__3_TCGAGGCAGTAAGTAC-1	-2.71213e-06	-2.71213e-06
LEY	CTL	GSE124263__3_TCGCGAGAGAAAGTGG-1	1.87357e-06	1.87357e-06
LEY	CTL	GSE124263__3_TCGCGTTTCGAACTGT-1	1.78944e-05	1.78944e-05
LEY	CTL	GSE124263__3_TCGGGACAGCCAGTAG-1	3.65197e-06	3.65197e-06
LEY	CTL	GSE124263__3_TCGGGACTCTAAGCCA-1	-5.98983e-06	-5.98983e-06
LEY	CTL	GSE124263__3_TCGGTAATCGCCATAA-1	-7.54034e-06	-7.54034e-06
LEY	CTL	GSE124263__3_TCGTACCAGCCGATTT-1	1.18909e-05	1.18909e-05
LEY	CTL	GSE124263__3_TCGTACCAGGATGTAT-1	1.51017e-05	1.51017e-05
LEY	CTL	GSE124263__3_TCGTACCCAAGGACAC-1	-1.17039e-05	-1.17039e-05
LEY	CTL	GSE124263__3_TCGTACCGTATTACCG-1	-4.85007e-06	-4.85007e-06
LEY	CTL	GSE124263__3_TCGTACCGTCTCTCTG-1	1.2808e-06	1.2808e-06
LEY	CTL	GSE124263__3_TCGTACCGTGAAATCA-1	7.97932e-06	1.45065
LEY	CTL	GSE124263__3_TCGTAGAAGACCACGA-1	2.46453e-06	2.46453e-06
LEY	CTL	GSE124263__3_TCTATTGTCAGGTAAA-1	-6.38882e-06	-6.38882e-06
LEY	CTL	GSE124263__3_TCTCTAACACCAGGCT-1	1.24095e-06	1.24095e-06
LEY	CTL	GSE124263__3_TCTGAGAAGTGATCGG-1	2.18664	7.09558e-06
LEY	CTL	GSE124263__3_TCTTCGGAGTGACTCT-1	5.25314e-06	5.25314e-06
LEY	CTL	GSE124263__3_TCTTCGGGTCCAACTA-1	1.70546e-06	1.70546e-06
LEY	CTL	GSE124263__3_TCTTCGGTCCAGAGGA-1	-8.37659e-06	1.24866
LEY	CTL	GSE124263__3_TCTTTCCCAAGGACAC-1	-1.4854e-05	-1.4854e-05
LEY	CTL	GSE124263__3_TCTTTCCCACCAACCG-1	1.10056e-05	1.10056e-05
LEY	CTL	GSE124263__3_TCTTTCCGTCACCTAA-1	9.35247e-06	0.976381
LEY	CTL	GSE124263__3_TCTTTCCTCAAAGACA-1	3.86838e-07	3.86838e-07
LEY	CTL	GSE124263__3_TCTTTCCTCTTCGAGA-1	-9.62801e-07	-9.62801e-07
LEY	CTL	GSE124263__3_TGAAAGATCCAACCAA-1	-4.91515e-06	-4.91515e-06
LEY	CTL	GSE124263__3_TGACGGCGTTGATTCG-1	1.05622	5.13596e-06
LEY	CTL	GSE124263__3_TGAGAGGCACAGACAG-1	-2.2217e-06	-2.2217e-06
LEY	CTL	GSE124263__3_TGAGAGGGTTATCGGT-1	1.23185e-05	1.23185e-05
LEY	CTL	GSE124263__3_TGAGCCGCAAAGGAAG-1	-3.81407e-06	-3.81407e-06
LEY	CTL	GSE124263__3_TGAGCCGCACATGTGT-1	1.59603e-05	1.59603e-05
LEY	CTL	GSE124263__3_TGAGGGATCGGATGTT-1	-8.2457e-06	1.16655
LEY	CTL	GSE124263__3_TGATTTCCACTGTTAG-1	0.769151	-4.79535e-06
LEY	CTL	GSE124263__3_TGCACCTGTTTGCATG-1	-6.02296e-06	1.25778
LEY	CTL	GSE124263__3_TGCCAAAAGAACTGTA-1	-2.44386e-05	-2.44386e-05
LEY	CTL	GSE124263__3_TGCCAAACACGTCAGC-1	9.6287e-06	9.6287e-06
LEY	CTL	GSE124263__3_TGCCAAATCATTATCC-1	3.16509	-1.68492e-05
LEY	CTL	GSE124263__3_TGCCAAATCGGTCCGA-1	1.52952e-05	1.52952e-05
LEY	CTL	GSE124263__3_TGCCCTACAAGAGTCG-1	-9.47021e-06	-9.47021e-06
LEY	CTL	GSE124263__3_TGCGCAGCATGGAATA-1	-1.09942e-05	-1.09942e-05
LEY	CTL	GSE124263__3_TGCGCAGCATTCTTAC-1	1.43671e-06	0.918608
LEY	CTL	GSE124263__3_TGCGGGTAGGTGATTA-1	-1.25349e-05	-1.25349e-05
LEY	CTL	GSE124263__3_TGCGTGGAGAGTAATC-1	-1.48844e-05	-1.48844e-05
LEY	CTL	GSE124263__3_TGCTGCTCATCTACGA-1	9.16672e-07	9.16672e-07
LEY	CTL	GSE124263__3_TGCTGCTTCAGCTCTC-1	2.05728e-05	2.05728e-05
LEY	CTL	GSE124263__3_TGCTGCTTCGTTTAGG-1	1.03973	1.03973
LEY	CTL	GSE124263__3_TGGACGCCATCCTTGC-1	-2.59278e-06	-2.59278e-06
LEY	CTL	GSE124263__3_TGGACGCGTCCGAATT-1	5.41063e-06	5.41063e-06
LEY	CTL	GSE124263__3_TGGACGCGTTCCACAA-1	-8.27201e-06	1.1232
LEY	CTL	GSE124263__3_TGGCCAGTCTGCAAGT-1	0.938533	1.41402
LEY	CTL	GSE124263__3_TGGCGCAAGGCCGAAT-1	7.19118e-06	0.990097
LEY	CTL	GSE124263__3_TGGCTGGAGCGTAGTG-1	4.44444e-06	4.44444e-06
LEY	CTL	GSE124263__3_TGGCTGGGTAGCTCCG-1	7.71917e-07	7.71917e-07
LEY	CTL	GSE124263__3_TGGCTGGGTCGCGAAA-1	-1.92879e-05	0.90919
LEY	CTL	GSE124263__3_TGGGAAGAGTACATGA-1	5.72397e-06	5.72397e-06
LEY	CTL	GSE124263__3_TGGGAAGCACTAAGTC-1	1.4549	-5.04092e-06
LEY	CTL	GSE124263__3_TGGGAAGTCACGACTA-1	1.5027e-05	1.18564
LEY	CTL	GSE124263__3_TGGGCGTGTTTCCACC-1	1.40707e-05	1.21633
LEY	CTL	GSE124263__3_TGGTTAGAGCGCTTAT-1	7.72442e-06	0.982611
LEY	CTL	GSE124263__3_TGGTTAGGTACTTAGC-1	7.97725e-06	0.976586
LEY	CTL	GSE124263__3_TGGTTCCAGTTCCACA-1	3.77295e-06	3.77295e-06
LEY	CTL	GSE124263__3_TGGTTCCTCGGTTAAC-1	5.00586e-06	5.00586e-06
LEY	CTL	GSE124263__3_TGTATTCGTCATTAGC-1	-5.51334e-06	-5.51334e-06
LEY	CTL	GSE124263__3_TGTATTCTCTACCTGC-1	5.29529e-06	5.29529e-06
LEY	CTL	GSE124263__3_TGTCCCATCAAACCAC-1	2.35655e-06	2.35655e-06
LEY	CTL	GSE124263__3_TGTGTTTTCAGCGATT-1	4.04793e-06	4.04793e-06
LEY	CTL	GSE124263__3_TGTGTTTTCAGGCCCA-1	1.64528e-05	1.64528e-05
LEY	CTL	GSE124263__3_TGTGTTTTCGTAGATC-1	-6.06307e-06	-6.06307e-06
LEY	CTL	GSE124263__3_TGTGTTTTCTGCCCTA-1	0.814934	1.2579
LEY	CTL	GSE124263__3_TGTTCCGGTAGCCTCG-1	1.29707e-05	1.33779
LEY	CTL	GSE124263__3_TGTTCCGGTCAATACC-1	4.8891e-06	4.8891e-06
LEY	CTL	GSE124263__3_TTAACTCCAGATGGGT-1	-4.94899e-06	-4.94899e-06
LEY	CTL	GSE124263__3_TTAGGACAGGACTGGT-1	-1.21893e-06	-1.21893e-06
LEY	CTL	GSE124263__3_TTAGGACAGGATGGTC-1	4.61897e-06	4.61897e-06
LEY	CTL	GSE124263__3_TTAGGCAGTATAAACG-1	-1.82788e-05	-1.82788e-05
LEY	CTL	GSE124263__3_TTAGTTCTCTGGCGTG-1	2.72339e-06	2.72339e-06
LEY	CTL	GSE124263__3_TTCCCAGAGTGCAAGC-1	-1.00914e-06	-1.00914e-06
LEY	CTL	GSE124263__3_TTCGGTCGTTGTCTTT-1	-1.10869e-05	-1.10869e-05
LEY	CTL	GSE124263__3_TTCTCAAAGCCCAGCT-1	7.7583e-06	7.7583e-06
LEY	CTL	GSE124263__3_TTCTCAAAGTACCGGA-1	3.10197e-06	1.5854
LEY	CTL	GSE124263__3_TTCTCAATCCTTTCTC-1	7.78393e-07	7.78393e-07
LEY	CTL	GSE124263__3_TTCTCCTGTAGCTGCC-1	-8.65205e-06	-8.65205e-06
LEY	CTL	GSE124263__3_TTCTTAGGTCTTGCGG-1	1.51427	1.71173e-06
LEY	CTL	GSE124263__3_TTGAACGAGACTCGGA-1	1.26607e-05	1.26607e-05
LEY	CTL	GSE124263__3_TTGAACGCAAGCCGCT-1	5.15228e-06	5.15228e-06
LEY	CTL	GSE124263__3_TTGAACGCACCTCGTT-1	0.809956	-2.7215e-06
LEY	CTL	GSE124263__3_TTGAACGGTCGAGATG-1	1.93266	3.14766e-06
LEY	CTL	GSE124263__3_TTGACTTCACTGCCAG-1	-2.68666e-06	1.34844
LEY	CTL	GSE124263__3_TTGACTTGTCTCGTTC-1	-2.68089e-05	-2.68089e-05
LEY	CTL	GSE124263__3_TTGGAACAGCTCCTTC-1	1.90796e-05	1.90796e-05
LEY	CTL	GSE124263__3_TTGGAACAGTTAGCGG-1	2.70725e-07	2.70725e-07
LEY	CTL	GSE124263__3_TTGTAGGAGTAATCCC-1	0.576296	6.41075e-06
LEY	CTL	GSE124263__3_TTTACTGGTAGCACGA-1	-3.11749e-06	-3.11749e-06
LEY	CTL	GSE124263__3_TTTACTGGTCTCTTAT-1	-1.15662e-05	1.43605
LEY	CTL	GSE124263__3_TTTACTGGTGAGTATA-1	-3.34276e-06	-3.34276e-06
LEY	CTL	GSE124263__3_TTTACTGGTGATAAAC-1	-4.16751e-06	-4.16751e-06
LEY	CTL	GSE124263__3_TTTACTGTCCTGTACC-1	2.41096	-5.76275e-06
LEY	CTL	GSE124263__3_TTTATGCAGGCTATCT-1	5.07011e-06	5.07011e-06
LEY	CTL	GSE124263__3_TTTGTCACATATACGC-1	4.58351e-06	4.58351e-06
LEY	CTL	GSE124263__4_AAACGGGGTTCACGGC-1	1.24389e-05	1.24389e-05
LEY	CTL	GSE124263__4_AAAGATGTCCGGCACA-1	3.98992	3.00192e-07
LEY	CTL	GSE124263__4_AAAGATGTCTAACCGA-1	-1.05539e-05	-1.05539e-05
LEY	CTL	GSE124263__4_AAATGCCAGTTGCAGG-1	-8.06793e-06	-8.06793e-06
LEY	CTL	GSE124263__4_AAATGCCGTTTCCACC-1	-1.03761e-05	0.963649
LEY	CTL	GSE124263__4_AACACGTAGTGTCTCA-1	2.81339e-06	2.81339e-06
LEY	CTL	GSE124263__4_AACACGTGTCCGAACC-1	-1.83809e-05	0.986999
LEY	CTL	GSE124263__4_AACGTTGTCCTTAATC-1	1.11197	-1.52288e-05
LEY	CTL	GSE124263__4_AACTCCCCAAGCGCTC-1	-2.65683e-06	-2.65683e-06
LEY	CTL	GSE124263__4_AACTCCCGTGCACGAA-1	2.32929	-8.91137e-06
LEY	CTL	GSE124263__4_AACTCCCTCTCTTATG-1	2.9413	1.52346
LEY	CTL	GSE124263__4_AACTCTTAGTGTGAAT-1	1.47433	-5.71192e-06
LEY	CTL	GSE124263__4_AACTCTTGTCTGGTCG-1	1.45087e-05	1.45087e-05
LEY	CTL	GSE124263__4_AACTCTTTCTTACCTA-1	2.39517e-05	2.39517e-05
LEY	CTL	GSE124263__4_AACTTTCAGCGATAGC-1	-1.06621e-05	-1.06621e-05
LEY	CTL	GSE124263__4_AACTTTCTCTTGTATC-1	2.43319	1.01602e-05
LEY	CTL	GSE124263__4_ACACCAAAGACGACGT-1	3.40808	8.41632e-06
LEY	CTL	GSE124263__4_ACACCCTGTCTCTCGT-1	-5.91546e-06	-5.91546e-06
LEY	CTL	GSE124263__4_ACACCGGCACGGTGTC-1	-4.49886e-06	-4.49886e-06
LEY	CTL	GSE124263__4_ACACCGGGTATATGAG-1	4.37068e-06	4.37068e-06
LEY	CTL	GSE124263__4_ACAGCCGAGACAAAGG-1	-3.6186e-06	-3.6186e-06
LEY	CTL	GSE124263__4_ACAGCTAAGCTGTTCA-1	5.93282e-06	5.93282e-06
LEY	CTL	GSE124263__4_ACAGCTAGTTCGAATC-1	-2.92036e-06	-2.92036e-06
LEY	CTL	GSE124263__4_ACATACGAGTGCGATG-1	-1.41393e-05	-1.41393e-05
LEY	CTL	GSE124263__4_ACATACGCACCTCGTT-1	3.63025	-6.04525e-06
LEY	CTL	GSE124263__4_ACATCAGGTCTCAACA-1	-6.66541e-06	1.37224
LEY	CTL	GSE124263__4_ACCAGTACATGAAGTA-1	-8.00494e-07	-8.00494e-07
LEY	CTL	GSE124263__4_ACCGTAAAGCGATCCC-1	9.92287e-06	9.92287e-06
LEY	CTL	GSE124263__4_ACCGTAAGTAGAAAGG-1	4.87005e-06	4.87005e-06
LEY	CTL	GSE124263__4_ACGAGCCTCTGGAGCC-1	-1.07965e-05	-1.07965e-05
LEY	CTL	GSE124263__4_ACGAGGACATACTACG-1	1.57697	7.09757e-06
LEY	CTL	GSE124263__4_ACGAGGAGTCATATCG-1	-1.64004e-06	-1.64004e-06
LEY	CTL	GSE124263__4_ACGATACCAGATGGCA-1	3.54936e-06	3.54936e-06
LEY	CTL	GSE124263__4_ACGATGTCATGATCCA-1	-1.9863e-05	-1.9863e-05
LEY	CTL	GSE124263__4_ACGCAGCAGACAGGCT-1	2.0649e-05	2.0649e-05
LEY	CTL	GSE124263__4_ACGCAGCCAGACACTT-1	1.86261e-06	1.86261e-06
LEY	CTL	GSE124263__4_ACGCCAGAGTACCGGA-1	1.35215e-05	1.35215e-05
LEY	CTL	GSE124263__4_ACGCCGAAGGGAACGG-1	1.42387e-05	1.46099
LEY	CTL	GSE124263__4_ACGGGTCAGTGTACGG-1	1.25131	1.25131
LEY	CTL	GSE124263__4_ACGGGTCCAACGATCT-1	1.57328e-05	1.57328e-05
LEY	CTL	GSE124263__4_ACGGGTCTCCTTTCTC-1	-2.04904e-06	0.781153
LEY	CTL	GSE124263__4_ACGGGTCTCTTTAGGG-1	1.26119e-05	1.26853
LEY	CTL	GSE124263__4_ACTGAGTAGAGCCTAG-1	1.83745	-2.72791e-06
LEY	CTL	GSE124263__4_ACTGAGTAGTCGCCGT-1	1.84248	1.84248
LEY	CTL	GSE124263__4_ACTGAGTTCTCCAGGG-1	-8.55505e-06	-8.55505e-06
LEY	CTL	GSE124263__4_ACTGATGTCAGATAAG-1	-1.10404e-05	-1.10404e-05
LEY	CTL	GSE124263__4_ACTGTCCTCTCAAGTG-1	1.27338e-05	1.31046
LEY	CTL	GSE124263__4_ACTTACTCAGCTCGAC-1	1.08552e-05	1.08552e-05
LEY	CTL	GSE124263__4_ACTTACTTCGTGGACC-1	8.50809e-06	0.910903
LEY	CTL	GSE124263__4_ACTTGTTAGCCATCGC-1	8.66213e-06	8.66213e-06
LEY	CTL	GSE124263__4_ACTTGTTGTACCCAAT-1	2.58379	-9.84626e-06
LEY	CTL	GSE124263__4_AGAATAGGTTAAAGTG-1	-6.08841e-06	-6.08841e-06
LEY	CTL	GSE124263__4_AGACGTTTCCATGAGT-1	1.6821e-05	0.992665
LEY	CTL	GSE124263__4_AGATTGCAGACTAGGC-1	1.67954e-06	1.67954e-06
LEY	CTL	GSE124263__4_AGATTGCTCACAGGCC-1	1.9303	-3.19356e-06
LEY	CTL	GSE124263__4_AGCAGCCTCCGAGCCA-1	8.1085e-06	0.991695
LEY	CTL	GSE124263__4_AGCATACAGTGAATTG-1	-5.75534e-07	1.51746
LEY	CTL	GSE124263__4_AGCCTAAAGATGTGTA-1	-5.68274e-06	-5.68274e-06
LEY	CTL	GSE124263__4_AGCCTAACACCAGGTC-1	-4.64012e-06	0.803158
LEY	CTL	GSE124263__4_AGCTCCTCAATAACGA-1	6.39024e-06	6.39024e-06
LEY	CTL	GSE124263__4_AGCTCTCAGAACAACT-1	1.28337e-05	1.28337e-05
LEY	CTL	GSE124263__4_AGGCCACAGTTAGGTA-1	3.34366	4.14996e-06
LEY	CTL	GSE124263__4_AGGCCACCAGTCCTTC-1	1.21511e-05	1.06899
LEY	CTL	GSE124263__4_AGGCCACTCTAGCACA-1	1.13686e-05	1.13686e-05
LEY	CTL	GSE124263__4_AGGCCGTCACCGCTAG-1	-6.67886e-07	1.53052
LEY	CTL	GSE124263__4_AGGCCGTGTCTGGTCG-1	3.6427e-06	3.6427e-06
LEY	CTL	GSE124263__4_AGGGAGTCAATCCAAC-1	2.98351	2.64936e-06
LEY	CTL	GSE124263__4_AGGGATGAGAGCTTCT-1	2.29274	-1.89155e-06
LEY	CTL	GSE124263__4_AGGGATGAGTCCAGGA-1	1.07287	-1.85753e-05
LEY	CTL	GSE124263__4_AGGGTGAGTACCGCTG-1	3.81455e-06	3.81455e-06
LEY	CTL	GSE124263__4_AGGTCATGTGATAAGT-1	1.77055	-2.45688e-06
LEY	CTL	GSE124263__4_AGGTCATTCATCGCTC-1	-1.72985e-05	-1.72985e-05
LEY	CTL	GSE124263__4_AGGTCATTCTCGCTTG-1	2.97161	-1.87334e-06
LEY	CTL	GSE124263__4_AGGTCCGGTTATGCGT-1	-2.37752e-05	-2.37752e-05
LEY	CTL	GSE124263__4_AGTAGTCAGCTTATCG-1	9.12294e-06	9.12294e-06
LEY	CTL	GSE124263__4_AGTCTTTCATCAGTCA-1	1.92506	-1.10512e-05
LEY	CTL	GSE124263__4_AGTCTTTGTCTTTCAT-1	3.02305	6.12496e-06
LEY	CTL	GSE124263__4_AGTGGGAAGTCGAGTG-1	-9.71379e-06	-9.71379e-06
LEY	CTL	GSE124263__4_AGTGTCATCCACGTGG-1	1.27579e-05	1.27579e-05
LEY	CTL	GSE124263__4_AGTGTCATCTATCGCC-1	1.96435	1.8378e-06
LEY	CTL	GSE124263__4_AGTGTCATCTTTAGTC-1	-2.88268e-06	-2.88268e-06
LEY	CTL	GSE124263__4_AGTTGGTCACCGCTAG-1	-3.1634e-06	-3.1634e-06
LEY	CTL	GSE124263__4_AGTTGGTGTACTTAGC-1	-1.58517e-05	-1.58517e-05
LEY	CTL	GSE124263__4_ATAAGAGAGTAGGTGC-1	-1.57689e-05	0.991884
LEY	CTL	GSE124263__4_ATCACGACATCAGTAC-1	-1.94415e-05	-1.94415e-05
LEY	CTL	GSE124263__4_ATCATGGTCGATGAGG-1	1.60735	1.09687
LEY	CTL	GSE124263__4_ATCATGGTCGTACCGG-1	-7.36445e-06	-7.36445e-06
LEY	CTL	GSE124263__4_ATCATGGTCTTCGGTC-1	0.866975	4.47919e-06
LEY	CTL	GSE124263__4_ATCCGAATCCATTCTA-1	2.22916	0.781426
LEY	CTL	GSE124263__4_ATCGAGTAGTGGGATC-1	3.65667	-8.13282e-06
LEY	CTL	GSE124263__4_ATCTGCCCATGCCTAA-1	8.55523e-06	1.43827
LEY	CTL	GSE124263__4_ATGAGGGGTGAGGGTT-1	1.06336e-05	1.06336e-05
LEY	CTL	GSE124263__4_ATGTGTGTCCGTTGCT-1	2.56459e-07	1.23571
LEY	CTL	GSE124263__4_ATTACTCAGAGGTACC-1	-1.77862e-06	-1.77862e-06
LEY	CTL	GSE124263__4_ATTACTCCACTTCGAA-1	2.11528e-05	2.11528e-05
LEY	CTL	GSE124263__4_ATTACTCCATTACCTT-1	1.42917e-05	1.42917e-05
LEY	CTL	GSE124263__4_ATTATCCCATGGATGG-1	2.13074	-4.12511e-06
LEY	CTL	GSE124263__4_ATTGGACCAGCTGTAT-1	9.1262e-06	9.1262e-06
LEY	CTL	GSE124263__4_ATTGGTGCAGGGTACA-1	1.27303e-05	0.996848
LEY	CTL	GSE124263__4_ATTTCTGCATCCCATC-1	-1.67711e-06	0.84245
LEY	CTL	GSE124263__4_CAACCAAAGTAAGTAC-1	5.03769e-06	5.03769e-06
LEY	CTL	GSE124263__4_CAACCAACAATCAGAA-1	3.43045	0.978544
LEY	CTL	GSE124263__4_CAACCTCCACAACGCC-1	1.42661	-4.87459e-06
LEY	CTL	GSE124263__4_CAACCTCCATCCGCGA-1	2.69913e-06	1.04438
LEY	CTL	GSE124263__4_CAAGAAACAAACAACA-1	1.51567	1.51567
LEY	CTL	GSE124263__4_CAAGATCGTGTGACCC-1	6.60817e-06	1.32629
LEY	CTL	GSE124263__4_CACACAACAGATCCAT-1	-9.0769e-06	-9.0769e-06
LEY	CTL	GSE124263__4_CACACAAGTATTAGCC-1	2.41349	-2.21205e-06
LEY	CTL	GSE124263__4_CACACAAGTCTCCACT-1	1.727e-06	1.727e-06
LEY	CTL	GSE124263__4_CACACAATCCTTGGTC-1	1.93437e-06	1.87096
LEY	CTL	GSE124263__4_CACACCTGTTAGTGGG-1	1.9687e-05	1.49737
LEY	CTL	GSE124263__4_CACACTCAGACTTGAA-1	2.25812e-06	2.25812e-06
LEY	CTL	GSE124263__4_CACACTCCAGGACGTA-1	-6.9186e-07	-6.9186e-07
LEY	CTL	GSE124263__4_CACAGGCTCGCGGATC-1	-7.4525e-06	1.47745
LEY	CTL	GSE124263__4_CACAGTACATGTAGTC-1	-9.28429e-06	-9.28429e-06
LEY	CTL	GSE124263__4_CACATAGGTAATAGCA-1	-1.57716e-05	-1.57716e-05
LEY	CTL	GSE124263__4_CACATAGTCTTTCCTC-1	1.18277	-2.02366e-05
LEY	CTL	GSE124263__4_CACCACTTCTGTTTGT-1	1.17699e-05	1.17699e-05
LEY	CTL	GSE124263__4_CAGAATCAGTGGTAAT-1	8.54957e-06	8.54957e-06
LEY	CTL	GSE124263__4_CAGCATATCGACCAGC-1	2.76129	-8.68976e-06
LEY	CTL	GSE124263__4_CAGCCGAGTCGACTGC-1	1.69363e-05	1.16142
LEY	CTL	GSE124263__4_CAGCTGGGTCAAGCGA-1	2.06936e-06	0.998134
LEY	CTL	GSE124263__4_CAGCTGGGTGAGTATA-1	2.84229	0.903667
LEY	CTL	GSE124263__4_CATATGGTCACAACGT-1	-1.16209e-05	-1.16209e-05
LEY	CTL	GSE124263__4_CATCAGAGTTAAGGGC-1	5.21831e-07	1.55303
LEY	CTL	GSE124263__4_CATCAGATCTGCAGTA-1	9.71734e-06	9.71734e-06
LEY	CTL	GSE124263__4_CATCCACTCCAGAGGA-1	5.14568e-06	5.14568e-06
LEY	CTL	GSE124263__4_CATGCCTGTTCCGTCT-1	-1.29784e-05	-1.29784e-05
LEY	CTL	GSE124263__4_CATGGCGTCTCCGGTT-1	1.79719	1.47135
LEY	CTL	GSE124263__4_CCAATCCAGCGATATA-1	2.58262e-06	2.58262e-06
LEY	CTL	GSE124263__4_CCAATCCCACCAGGTC-1	5.26532e-06	5.26532e-06
LEY	CTL	GSE124263__4_CCAATCCGTATAGTAG-1	-1.88416e-05	-1.88416e-05
LEY	CTL	GSE124263__4_CCAATCCTCGCTTAGA-1	-9.43592e-06	-9.43592e-06
LEY	CTL	GSE124263__4_CCACCTAAGCTGCGAA-1	1.90365e-05	1.90365e-05
LEY	CTL	GSE124263__4_CCACCTATCTGGGCCA-1	1.98466	1.22175e-05
LEY	CTL	GSE124263__4_CCACGGAAGCGTTCCG-1	-2.77564e-06	-2.77564e-06
LEY	CTL	GSE124263__4_CCACTACCATATACCG-1	3.41939	8.36001e-07
LEY	CTL	GSE124263__4_CCAGCGAAGAACAACT-1	3.32263e-06	1.35482
LEY	CTL	GSE124263__4_CCAGCGAGTCCGAACC-1	2.69752	3.79695e-06
LEY	CTL	GSE124263__4_CCATGTCAGTATCGAA-1	-9.58208e-06	-9.58208e-06
LEY	CTL	GSE124263__4_CCCAATCAGCTAGTCT-1	-1.22495e-05	-1.22495e-05
LEY	CTL	GSE124263__4_CCCAATCTCGAATGCT-1	1.46817e-05	1.46817e-05
LEY	CTL	GSE124263__4_CCCAGTTAGTGGGCTA-1	7.04418e-06	7.04418e-06
LEY	CTL	GSE124263__4_CCCTCCTGTTCCGGCA-1	1.04634e-05	1.06611
LEY	CTL	GSE124263__4_CCGGTAGCAAGCCGTC-1	-4.45051e-06	0.987752
LEY	CTL	GSE124263__4_CCGTACTAGAGACTAT-1	-7.97508e-06	1.35034
LEY	CTL	GSE124263__4_CCGTACTAGCAGCCTC-1	1.1594e-05	1.1594e-05
LEY	CTL	GSE124263__4_CCGTTCACACAGTCGC-1	4.9397e-06	1.34803
LEY	CTL	GSE124263__4_CCTAAAGAGCCACTAT-1	7.12224e-07	7.12224e-07
LEY	CTL	GSE124263__4_CCTAAAGCAATCTGCA-1	9.7029e-06	9.7029e-06
LEY	CTL	GSE124263__4_CCTACCAGTCCCGACA-1	-1.39549e-06	0.969207
LEY	CTL	GSE124263__4_CCTATTAAGGTCGGAT-1	-4.8878e-06	-4.8878e-06
LEY	CTL	GSE124263__4_CCTATTACATCCAACA-1	-2.20372e-06	1.48336
LEY	CTL	GSE124263__4_CCTCTGACACAACTGT-1	1.76719	2.76912e-06
LEY	CTL	GSE124263__4_CCTCTGAGTCTTCTCG-1	3.36217	9.73816e-06
LEY	CTL	GSE124263__4_CCTTACGAGATCCCGC-1	-4.8535e-06	1.28852
LEY	CTL	GSE124263__4_CCTTACGTCCTTGGTC-1	0.983747	0.983747
LEY	CTL	GSE124263__4_CCTTCCCTCCACGTTC-1	-7.42346e-06	1.30807
LEY	CTL	GSE124263__4_CGAACATTCCGAATGT-1	1.32327e-05	1.32327e-05
LEY	CTL	GSE124263__4_CGAATGTAGGAGCGAG-1	3.27392	-1.70146e-05
LEY	CTL	GSE124263__4_CGAATGTCAATAGCGG-1	-6.73478e-06	-6.73478e-06
LEY	CTL	GSE124263__4_CGACCTTTCTGCGTAA-1	8.8388e-06	8.8388e-06
LEY	CTL	GSE124263__4_CGATCGGAGTCTTGCA-1	1.02266e-06	1.02266e-06
LEY	CTL	GSE124263__4_CGATGGCGTGCCTGCA-1	5.0178e-06	5.0178e-06
LEY	CTL	GSE124263__4_CGATGGCTCACGAAGG-1	1.30592	2.30023e-08
LEY	CTL	GSE124263__4_CGATGTAAGCGATAGC-1	-2.8745e-06	-2.8745e-06
LEY	CTL	GSE124263__4_CGATGTACAGCGTCCA-1	1.50171e-05	1.50171e-05
LEY	CTL	GSE124263__4_CGATGTATCCTAAGTG-1	-1.67075e-05	1.05121
LEY	CTL	GSE124263__4_CGATGTATCTGAGGGA-1	1.51231e-06	1.51231e-06
LEY	CTL	GSE124263__4_CGATTGAGTGTAATGA-1	3.01826	1.58762e-05
LEY	CTL	GSE124263__4_CGCCAAGAGAGCCTAG-1	1.39819	0.925821
LEY	CTL	GSE124263__4_CGCCAAGCAGTATCTG-1	-4.80573e-06	-4.80573e-06
LEY	CTL	GSE124263__4_CGCGGTAGTAGGGACT-1	4.10599e-06	1.35781
LEY	CTL	GSE124263__4_CGCTGGATCTTAGAGC-1	1.06907e-05	1.06907e-05
LEY	CTL	GSE124263__4_CGCTTCAAGAACAACT-1	2.28672e-05	2.28672e-05
LEY	CTL	GSE124263__4_CGCTTCACAAATTGCC-1	-4.25255e-06	-4.25255e-06
LEY	CTL	GSE124263__4_CGCTTCACAGTCAGCC-1	3.74484e-06	3.74484e-06
LEY	CTL	GSE124263__4_CGGACACAGAAACCAT-1	-2.24221e-06	-2.24221e-06
LEY	CTL	GSE124263__4_CGGACACGTACAGTTC-1	1.45566e-06	1.45566e-06
LEY	CTL	GSE124263__4_CGGACGTGTTATGCGT-1	7.56804e-06	0.852597
LEY	CTL	GSE124263__4_CGGACTGAGCCAGTAG-1	-2.38301e-05	-2.38301e-05
LEY	CTL	GSE124263__4_CGGAGCTAGAGTGACC-1	-8.69486e-06	-8.69486e-06
LEY	CTL	GSE124263__4_CGGAGCTCATTCTCAT-1	4.06657	1.08723e-06
LEY	CTL	GSE124263__4_CGTAGCGTCAATCTCT-1	1.42493	-7.65046e-07
LEY	CTL	GSE124263__4_CGTAGGCCATGCCTTC-1	-5.12439e-06	-5.12439e-06
LEY	CTL	GSE124263__4_CGTCACTTCAGCCTAA-1	2.33635	-1.45745e-05
LEY	CTL	GSE124263__4_CGTCACTTCGTGGACC-1	-2.95508e-05	1.36664
LEY	CTL	GSE124263__4_CGTCAGGAGAGGTACC-1	3.01603	1.07875
LEY	CTL	GSE124263__4_CGTCCATGTAGCGATG-1	-3.64751e-06	-3.64751e-06
LEY	CTL	GSE124263__4_CGTGAGCTCACCTCGT-1	1.38772	1.38772
LEY	CTL	GSE124263__4_CGTGTAAAGGTGATTA-1	5.77016e-06	1.23243
LEY	CTL	GSE124263__4_CGTTGGGGTATCTGCA-1	2.13041	-8.74454e-06
LEY	CTL	GSE124263__4_CTAACTTGTCCGCTGA-1	-1.98702e-06	-1.98702e-06
LEY	CTL	GSE124263__4_CTAAGACTCCAGAGGA-1	1.9703	1.37523e-06
LEY	CTL	GSE124263__4_CTAAGACTCGGCGCTA-1	-1.43341e-05	-1.43341e-05
LEY	CTL	GSE124263__4_CTAATGGCAAGCGTAG-1	2.11505e-05	0.880738
LEY	CTL	GSE124263__4_CTACGTCGTTCCTCCA-1	3.85088	-8.4888e-06
LEY	CTL	GSE124263__4_CTAGAGTGTACGCTGC-1	-1.04485e-05	1.4671
LEY	CTL	GSE124263__4_CTAGCCTTCACCATAG-1	3.7623e-06	0.73306
LEY	CTL	GSE124263__4_CTAGTGACAGGGTATG-1	-8.54611e-06	-8.54611e-06
LEY	CTL	GSE124263__4_CTCACACTCCAAGTAC-1	1.77693	1.16922e-05
LEY	CTL	GSE124263__4_CTCAGAACATACTACG-1	7.72044e-06	7.72044e-06
LEY	CTL	GSE124263__4_CTCATTAAGAGTAATC-1	1.01816	2.05343e-05
LEY	CTL	GSE124263__4_CTCATTACATCTACGA-1	3.27069	1.26213
LEY	CTL	GSE124263__4_CTCGAGGCATTACCTT-1	3.13993	1.34653e-05
LEY	CTL	GSE124263__4_CTCTAATAGATGAGAG-1	-2.3138e-05	-2.3138e-05
LEY	CTL	GSE124263__4_CTCTAATCAGACAGGT-1	3.98153e-06	3.98153e-06
LEY	CTL	GSE124263__4_CTCTAATTCTGATACG-1	2.04797	0.988811
LEY	CTL	GSE124263__4_CTCTGGTCAATGACCT-1	-1.38727e-05	-1.38727e-05
LEY	CTL	GSE124263__4_CTGAAACAGCCCAACC-1	-2.36582e-05	-2.36582e-05
LEY	CTL	GSE124263__4_CTGAAACCATAGACTC-1	-3.82232e-06	0.978022
LEY	CTL	GSE124263__4_CTGAAGTAGTCTTGCA-1	6.3856e-06	1.28097
LEY	CTL	GSE124263__4_CTGAAGTCACAAGACG-1	0.977197	-9.36782e-07
LEY	CTL	GSE124263__4_CTGAAGTGTCCGAATT-1	5.92441e-06	5.92441e-06
LEY	CTL	GSE124263__4_CTGAAGTGTCGCCATG-1	1.31722	1.31722
LEY	CTL	GSE124263__4_CTGATCCTCCGCATAA-1	7.24392e-06	1.10317
LEY	CTL	GSE124263__4_CTGCCTAAGCTGTCTA-1	1.38594e-05	1.16733
LEY	CTL	GSE124263__4_CTGCGGACACGACGAA-1	1.18029	6.7272e-06
LEY	CTL	GSE124263__4_CTGCGGATCCACGCAG-1	9.13002e-07	9.13002e-07
LEY	CTL	GSE124263__4_CTTAACTGTTATGCGT-1	-1.93992e-05	1.05779
LEY	CTL	GSE124263__4_CTTACCGCAGAGTGTG-1	1.39702e-05	1.17936
LEY	CTL	GSE124263__4_CTTAGGAAGGCTACGA-1	1.9565	1.19954e-05
LEY	CTL	GSE124263__4_CTTAGGACACACAGAG-1	-7.219e-06	0.785733
LEY	CTL	GSE124263__4_CTTCTCTGTCAGAGGT-1	1.49118	-3.55811e-06
LEY	CTL	GSE124263__4_CTTGGCTAGCGACGTA-1	1.96292	1.11187
LEY	CTL	GSE124263__4_GAACATCTCCACGAAT-1	2.62481	-3.32559e-06
LEY	CTL	GSE124263__4_GAAGCAGGTTGTACAC-1	-2.0807e-06	1.81119
LEY	CTL	GSE124263__4_GACCTGGCATCGGTTA-1	2.12262	2.21094e-06
LEY	CTL	GSE124263__4_GACCTGGTCTCGCATC-1	-7.43152e-06	1.5104
LEY	CTL	GSE124263__4_GACGCGTCACAGGAGT-1	5.06516e-06	5.06516e-06
LEY	CTL	GSE124263__4_GACGCGTGTCTAGTGT-1	2.8174	1.4223
LEY	CTL	GSE124263__4_GACTACAGTCAGATAA-1	1.01051	-1.28088e-05
LEY	CTL	GSE124263__4_GAGCAGAAGTGCTGCC-1	-4.09951e-07	0.833078
LEY	CTL	GSE124263__4_GAGCAGAAGTGGGTTG-1	-1.63235e-06	-1.63235e-06
LEY	CTL	GSE124263__4_GAGGTGAAGCTGGAAC-1	1.02968e-06	0.890679
LEY	CTL	GSE124263__4_GAGGTGATCGGATGGA-1	5.23808e-06	1.39476
LEY	CTL	GSE124263__4_GATCAGTTCGTCCGTT-1	9.80463e-06	1.18737
LEY	CTL	GSE124263__4_GATCGATCACAGACTT-1	0.853994	0.853994
LEY	CTL	GSE124263__4_GATCGATGTACGCTGC-1	1.76426e-06	1.76426e-06
LEY	CTL	GSE124263__4_GATCGTACACATCTTT-1	1.25278e-06	0.904895
LEY	CTL	GSE124263__4_GATCTAGAGACGCTTT-1	7.25674e-06	7.25674e-06
LEY	CTL	GSE124263__4_GATGCTAGTACTTGAC-1	1.28863e-05	1.28863e-05
LEY	CTL	GSE124263__4_GATGCTATCAAACCGT-1	-1.61386e-05	-1.61386e-05
LEY	CTL	GSE124263__4_GCAAACTGTCTGCCAG-1	2.41506e-05	2.41506e-05
LEY	CTL	GSE124263__4_GCAATCACAGACGCTC-1	3.4024e-06	3.4024e-06
LEY	CTL	GSE124263__4_GCACATAAGATCCGAG-1	8.76135e-06	1.47227
LEY	CTL	GSE124263__4_GCACATAGTGAAGGCT-1	7.07408e-06	1.40791
LEY	CTL	GSE124263__4_GCACATATCTCCAGGG-1	2.70273	2.51886e-06
LEY	CTL	GSE124263__4_GCAGTTACACCTGGTG-1	1.64125e-05	1.23279
LEY	CTL	GSE124263__4_GCAGTTACAGTAAGAT-1	1.95147e-06	1.95147e-06
LEY	CTL	GSE124263__4_GCAGTTACATCCCATC-1	1.54632	1.24493e-05
LEY	CTL	GSE124263__4_GCATACACACAGACAG-1	3.03239	8.27899e-06
LEY	CTL	GSE124263__4_GCATGCGAGCAACGGT-1	1.41517	-4.85827e-07
LEY	CTL	GSE124263__4_GCGACCAAGACCTAGG-1	-4.21723e-06	-4.21723e-06
LEY	CTL	GSE124263__4_GCGAGAAGTCGCGTGT-1	2.76187	-2.37762e-06
LEY	CTL	GSE124263__4_GCGCAACCAATTCCTT-1	-1.21801e-05	-1.21801e-05
LEY	CTL	GSE124263__4_GCGCAACGTCGGCATC-1	-8.37302e-08	-8.37302e-08
LEY	CTL	GSE124263__4_GCGCAGTGTCGTCTTC-1	1.05419	-9.66078e-06
LEY	CTL	GSE124263__4_GCTCCTAAGGACGAAA-1	2.17755	-1.15939e-05
LEY	CTL	GSE124263__4_GCTCCTATCCGTACAA-1	-1.10056e-06	-1.10056e-06
LEY	CTL	GSE124263__4_GCTCTGTAGCTTATCG-1	2.00428	2.38314e-05
LEY	CTL	GSE124263__4_GCTGCTTTCGCGTAGC-1	-3.33749e-06	-3.33749e-06
LEY	CTL	GSE124263__4_GCTGGGTCACTCGACG-1	2.22469e-06	1.08741
LEY	CTL	GSE124263__4_GCTGGGTTCAGTTGAC-1	-1.39271e-05	-1.39271e-05
LEY	CTL	GSE124263__4_GCTGGGTTCGATCCCT-1	-8.78068e-06	-8.78068e-06
LEY	CTL	GSE124263__4_GCTTCCATCTCGCTTG-1	1.37457	5.86362e-06
LEY	CTL	GSE124263__4_GCTTGAATCCTTTCTC-1	3.06311	0.993063
LEY	CTL	GSE124263__4_GGACAAGAGGCAGTCA-1	8.64766e-06	8.64766e-06
LEY	CTL	GSE124263__4_GGACAAGGTGCTAGCC-1	-4.14801e-06	-4.14801e-06
LEY	CTL	GSE124263__4_GGACAGAAGGTAGCCA-1	-2.70276e-06	-2.70276e-06
LEY	CTL	GSE124263__4_GGACATTGTGCAGACA-1	-2.69699e-05	1.68891
LEY	CTL	GSE124263__4_GGCCGATGTTCAGGCC-1	1.46505	-3.13193e-06
LEY	CTL	GSE124263__4_GGCGTGTCAGGGCATA-1	6.59092e-06	6.59092e-06
LEY	CTL	GSE124263__4_GGGACCTGTCCATCCT-1	-1.71918e-06	-1.71918e-06
LEY	CTL	GSE124263__4_GGGACCTTCTTATCTG-1	1.28609e-05	1.80167
LEY	CTL	GSE124263__4_GGGATGAGTGCGAAAC-1	1.30612	1.30612
LEY	CTL	GSE124263__4_GGGTCTGGTGCAGGTA-1	1.5408	-9.3429e-06
LEY	CTL	GSE124263__4_GGTATTGCATCCCATC-1	1.46251	1.46251
LEY	CTL	GSE124263__4_GGTATTGGTTGGAGGT-1	-8.99118e-06	-8.99118e-06
LEY	CTL	GSE124263__4_GGTGCGTGTCCAAGTT-1	-3.11531e-06	-3.11531e-06
LEY	CTL	GSE124263__4_GGTGCGTGTGAAAGAG-1	1.09191e-05	1.09191e-05
LEY	CTL	GSE124263__4_GGTGTTACAGCTGCAC-1	-1.30455e-05	1.20801
LEY	CTL	GSE124263__4_GTAACGTGTACCAGTT-1	1.01498	-1.11369e-06
LEY	CTL	GSE124263__4_GTAACGTTCCCAGGTG-1	-2.41499e-05	-2.41499e-05
LEY	CTL	GSE124263__4_GTAACTGCATGATCCA-1	-2.81419e-06	-2.81419e-06
LEY	CTL	GSE124263__4_GTACTTTCAGATGGGT-1	2.92139	7.1357e-06
LEY	CTL	GSE124263__4_GTACTTTTCCCTAACC-1	4.05265e-06	4.05265e-06
LEY	CTL	GSE124263__4_GTAGGCCAGAGACTAT-1	-9.90522e-07	1.51927
LEY	CTL	GSE124263__4_GTATCTTGTTGACGTT-1	0.92509	9.80063e-06
LEY	CTL	GSE124263__4_GTATTCTAGACGACGT-1	4.34481e-06	0.998353
LEY	CTL	GSE124263__4_GTATTCTTCTCAACTT-1	2.00398	1.00988e-05
LEY	CTL	GSE124263__4_GTCATTTTCCTAGGGC-1	1.23965e-05	1.23965e-05
LEY	CTL	GSE124263__4_GTCGGGTTCGTGGGAA-1	2.40324e-06	2.40324e-06
LEY	CTL	GSE124263__4_GTCGTAACATCTACGA-1	2.87719	-6.82659e-06
LEY	CTL	GSE124263__4_GTCTTCGTCACAGTAC-1	1.10088	-3.04107e-06
LEY	CTL	GSE124263__4_GTGAAGGTCCTATTCA-1	-1.06446e-05	-1.06446e-05
LEY	CTL	GSE124263__4_GTGCAGCGTAAATGTG-1	1.56514e-05	1.56514e-05
LEY	CTL	GSE124263__4_GTGCGGTTCGCCAGCA-1	3.65916	1.03111e-05
LEY	CTL	GSE124263__4_GTGCGGTTCGTAGGAG-1	-8.04259e-06	-8.04259e-06
LEY	CTL	GSE124263__4_GTGCTTCAGAATTCCC-1	-9.37489e-06	-9.37489e-06
LEY	CTL	GSE124263__4_GTGCTTCAGCTGCAAG-1	-6.02029e-06	-6.02029e-06
LEY	CTL	GSE124263__4_GTGCTTCAGGGTTCCC-1	-1.99778e-05	-1.99778e-05
LEY	CTL	GSE124263__4_GTGCTTCTCGCATGGC-1	1.13295	-5.27324e-06
LEY	CTL	GSE124263__4_GTGGGTCAGCTGGAAC-1	2.56107	1.09581
LEY	CTL	GSE124263__4_GTGGGTCGTTGGTAAA-1	1.1459e-05	1.1459e-05
LEY	CTL	GSE124263__4_GTTAAGCGTTTGTTGG-1	1.00389	1.00389
LEY	CTL	GSE124263__4_GTTAAGCTCTCAAGTG-1	2.29351	1.54702e-05
LEY	CTL	GSE124263__4_GTTACAGAGAAACCGC-1	-8.72311e-06	-8.72311e-06
LEY	CTL	GSE124263__4_GTTCGGGCAGGAATGC-1	0.898703	0.898703
LEY	CTL	GSE124263__4_GTTTCTATCTAGCACA-1	2.82998	-1.21538e-05
LEY	CTL	GSE124263__4_TAAGTGCAGTCATGCT-1	1.45884e-05	1.45884e-05
LEY	CTL	GSE124263__4_TACACGAAGACCACGA-1	-1.23453e-05	-1.23453e-05
LEY	CTL	GSE124263__4_TACACGAAGGGTATCG-1	1.7763	-3.18729e-06
LEY	CTL	GSE124263__4_TACACGACATGCTGGC-1	-2.79696e-05	-2.79696e-05
LEY	CTL	GSE124263__4_TACAGTGGTTAAGACA-1	1.66571	-2.11106e-05
LEY	CTL	GSE124263__4_TACCTATAGCGTTCCG-1	-1.70649e-05	-1.70649e-05
LEY	CTL	GSE124263__4_TACCTATCAGGTGCCT-1	2.13469	9.86158e-06
LEY	CTL	GSE124263__4_TACCTTATCTAAGCCA-1	-4.78197e-06	1.48719
LEY	CTL	GSE124263__4_TACGGGCCACTGTGTA-1	3.11882	5.45318e-06
LEY	CTL	GSE124263__4_TACTCATTCCAAACTG-1	2.26215	1.24075
LEY	CTL	GSE124263__4_TACTCATTCGGATGGA-1	-1.03558e-05	-1.03558e-05
LEY	CTL	GSE124263__4_TACTTGTTCACCTCGT-1	-1.47357e-06	1.05768
LEY	CTL	GSE124263__4_TAGAGCTCATGTCTCC-1	2.34592	2.4934e-06
LEY	CTL	GSE124263__4_TAGCCGGCACATCCAA-1	2.10723	1.22626
LEY	CTL	GSE124263__4_TAGGCATCAGGTCCAC-1	6.54057e-06	0.819007
LEY	CTL	GSE124263__4_TAGGCATCATTAACCG-1	-9.24949e-07	1.06873
LEY	CTL	GSE124263__4_TATCAGGCATATACGC-1	-5.56116e-06	-5.56116e-06
LEY	CTL	GSE124263__4_TATGCCCAGCTTTGGT-1	0.903065	6.47628e-06
LEY	CTL	GSE124263__4_TCAATCTGTCTTCGTC-1	-6.10118e-06	1.08805
LEY	CTL	GSE124263__4_TCAGATGAGACCGGAT-1	1.77162	1.23553
LEY	CTL	GSE124263__4_TCAGATGAGCAGGCTA-1	-1.74834e-05	-1.74834e-05
LEY	CTL	GSE124263__4_TCAGATGTCAATCTCT-1	1.84201	1.84201
LEY	CTL	GSE124263__4_TCAGATGTCCGTTGCT-1	2.64591e-06	2.64591e-06
LEY	CTL	GSE124263__4_TCAGCTCTCCTCATTA-1	1.78857	0.97844
LEY	CTL	GSE124263__4_TCAGGATTCTCCAGGG-1	2.88979	1.48113
LEY	CTL	GSE124263__4_TCAGGTAAGCCTTGAT-1	5.56632e-08	5.56632e-08
LEY	CTL	GSE124263__4_TCATTACAGCTGGAAC-1	1.46003e-05	1.46003e-05
LEY	CTL	GSE124263__4_TCATTACTCAAACAAG-1	8.38565e-06	1.45265
LEY	CTL	GSE124263__4_TCCACACAGGGTCGAT-1	0.874975	1.33438
LEY	CTL	GSE124263__4_TCGCGTTCAGTGAGTG-1	2.30267	-9.09049e-06
LEY	CTL	GSE124263__4_TCGGGACAGCGGCTTC-1	-1.94676e-05	-1.94676e-05
LEY	CTL	GSE124263__4_TCGGGACAGTGGGTTG-1	1.44356e-06	1.34792
LEY	CTL	GSE124263__4_TCGGGACTCAAACAAG-1	2.43547	1.32243e-05
LEY	CTL	GSE124263__4_TCGGTAACAAGTCATC-1	-1.05823e-05	2.07246
LEY	CTL	GSE124263__4_TCGTACCAGCACGCCT-1	1.86151e-05	1.86151e-05
LEY	CTL	GSE124263__4_TCGTAGAAGGGCACTA-1	-1.7299e-06	-1.7299e-06
LEY	CTL	GSE124263__4_TCGTAGACATTCCTGC-1	3.34718	1.06313e-06
LEY	CTL	GSE124263__4_TCTATTGTCCCGACTT-1	-8.12325e-06	0.681399
LEY	CTL	GSE124263__4_TCTCTAACAGGATTGG-1	1.14659e-06	1.14659e-06
LEY	CTL	GSE124263__4_TCTCTAAGTTGAACTC-1	-2.53819e-07	-2.53819e-07
LEY	CTL	GSE124263__4_TCTCTAATCGTGACAT-1	1.28494e-05	1.28494e-05
LEY	CTL	GSE124263__4_TCTTCGGCATGAGCGA-1	1.69943e-05	1.69943e-05
LEY	CTL	GSE124263__4_TGAAAGATCCGTTGTC-1	-1.56599e-05	-1.56599e-05
LEY	CTL	GSE124263__4_TGACAACGTCCCTACT-1	3.50013	-2.03193e-06
LEY	CTL	GSE124263__4_TGACGGCCATGTTCCC-1	-1.19112e-05	1.55302
LEY	CTL	GSE124263__4_TGACGGCTCCGCATCT-1	1.38616	1.51508e-05
LEY	CTL	GSE124263__4_TGACTAGCAGGGCATA-1	1.82145e-05	1.82145e-05
LEY	CTL	GSE124263__4_TGAGAGGGTCTGGAGA-1	3.06832	-2.68362e-06
LEY	CTL	GSE124263__4_TGAGAGGTCGGATGGA-1	1.36736e-05	1.36736e-05
LEY	CTL	GSE124263__4_TGAGCATAGGCCCTCA-1	2.27011	-4.79258e-06
LEY	CTL	GSE124263__4_TGAGCCGGTCGTTGTA-1	1.65237e-05	1.04559
LEY	CTL	GSE124263__4_TGAGGGAAGCTATGCT-1	1.13869	-3.33216e-06
LEY	CTL	GSE124263__4_TGCACCTCAAGACACG-1	-1.35626e-05	-1.35626e-05
LEY	CTL	GSE124263__4_TGCACCTTCTCTGTCG-1	-1.0418e-05	1.26924
LEY	CTL	GSE124263__4_TGCCCTAGTCCGTTAA-1	2.1944	1.09649
LEY	CTL	GSE124263__4_TGCGGGTAGCTTTGGT-1	-7.13294e-06	1.13927
LEY	CTL	GSE124263__4_TGCGGGTCAGATCCAT-1	1.97019e-06	1.13841
LEY	CTL	GSE124263__4_TGCTACCCATGCCACG-1	1.87765	4.49761e-06
LEY	CTL	GSE124263__4_TGCTGCTGTTGGTAAA-1	2.79863	1.48776
LEY	CTL	GSE124263__4_TGGACGCCAGCCTGTG-1	-6.78391e-06	-6.78391e-06
LEY	CTL	GSE124263__4_TGGGAAGAGTGGAGAA-1	1.24424e-05	1.24424e-05
LEY	CTL	GSE124263__4_TGGTTAGAGATACACA-1	0.905154	0.905154
LEY	CTL	GSE124263__4_TGGTTCCTCAGCACAT-1	-3.57082e-06	-3.57082e-06
LEY	CTL	GSE124263__4_TGTATTCGTAAGCACG-1	1.58794	1.52852e-05
LEY	CTL	GSE124263__4_TGTCCCAAGAAGAAGC-1	1.33688e-05	1.54169
LEY	CTL	GSE124263__4_TGTCCCATCCAGTAGT-1	1.16499e-05	1.16499e-05
LEY	CTL	GSE124263__4_TGTTCCGCAAGTTAAG-1	1.41235	1.36232e-06
LEY	CTL	GSE124263__4_TGTTCCGGTTATCACG-1	1.26788e-05	1.26788e-05
LEY	CTL	GSE124263__4_TTAGTTCCATTAACCG-1	1.90483e-06	1.90483e-06
LEY	CTL	GSE124263__4_TTATGCTAGTAGCGGT-1	2.22581e-06	2.22581e-06
LEY	CTL	GSE124263__4_TTCCCAGGTACAAGTA-1	3.10856	2.1972e-05
LEY	CTL	GSE124263__4_TTCGAAGCACATCTTT-1	2.17133	-2.81725e-06
LEY	CTL	GSE124263__4_TTCGGTCTCTGATTCT-1	-1.62848e-05	-1.62848e-05
LEY	CTL	GSE124263__4_TTCTTAGCACGTTGGC-1	9.79497e-06	0.866341
LEY	CTL	GSE124263__4_TTCTTAGTCCCGGATG-1	4.20914e-06	4.20914e-06
LEY	CTL	GSE124263__4_TTGAACGAGAAGGTGA-1	4.88424e-06	4.88424e-06
LEY	CTL	GSE124263__4_TTGAACGAGTTTAGGA-1	2.7516	1.25613e-05
LEY	CTL	GSE124263__4_TTGAACGCACGTCAGC-1	9.47741e-06	9.47741e-06
LEY	CTL	GSE124263__4_TTGACTTAGAAGCCCA-1	-2.98754e-06	-2.98754e-06
LEY	CTL	GSE124263__4_TTGACTTAGACTTGAA-1	-2.01945e-06	-2.01945e-06
LEY	CTL	GSE124263__4_TTGCCGTAGGCATGTG-1	1.51998	1.02463
LEY	CTL	GSE124263__4_TTGCCGTTCGTTTATC-1	1.75786	3.85731e-07
LEY	CTL	GSE124263__4_TTGCGTCTCCTCAATT-1	7.51536e-06	7.51536e-06
LEY	CTL	GSE124263__4_TTTACTGAGTTGTAGA-1	2.60037	-5.52788e-06
LEY	CTL	GSE124263__4_TTTACTGCACGAAATA-1	2.82621e-06	2.82621e-06
LEY	CTL	GSE124263__4_TTTACTGCATGCATGT-1	-1.42273e-05	-1.42273e-05
LEY	CTL	GSE124263__4_TTTACTGGTGCTGTAT-1	-1.26335e-05	1.5362
LEY	CTL	GSE124263__4_TTTACTGTCAGAAATG-1	2.08657	8.77885e-06
LEY	CTL	GSE124263__4_TTTCCTCAGTAACCCT-1	2.671	-4.30018e-06
LEY	CTL	GSE124263__4_TTTCCTCCATGGTCAT-1	2.14451	2.22215e-05
LEY	iGCA	iNOA1_AAAGAACAGCCTCACG	-5.64698e-06	0.812281
LEY	iGCA	iNOA1_AACAAGAGTACGACAG	3.35409	1.00292
LEY	iGCA	iNOA1_AACACACTCATGCCCT	-1.06125e-06	0.49345
LEY	iGCA	iNOA1_AACCATGCAGATCATC	-9.4659e-07	0.549437
LEY	iGCA	iNOA1_AACGAAACACCAGGTC	4.1405	1.31319
LEY	iGCA	iNOA1_AACGTCACAGGAATCG	5.45649	0.875906
LEY	iGCA	iNOA1_AACGTCATCTGGACCG	3.58826	0.407101
LEY	iGCA	iNOA1_AAGACAATCCACACCT	-1.38886e-05	0.354595
LEY	iGCA	iNOA1_AAGATAGCAGAGTTGG	-2.78789e-06	1.33653
LEY	iGCA	iNOA1_AAGATAGGTGTGTGTT	0.805619	1.24593
LEY	iGCA	iNOA1_AAGCAGTGGTATCAAC	2.24786	2.24786
LEY	iGCA	iNOA1_AAGCATCCAGGAGGAG	3.61201	0.608758
LEY	iGCA	iNOA1_AAGGAATAGCTGGTGA	-2.44047e-05	0.730735
LEY	iGCA	iNOA1_AAGTACCTCGAGATGG	3.45399	1.32011e-05
LEY	iGCA	iNOA1_AAGTGAATCCGGTAGC	3.03963	-1.71917e-06
LEY	iGCA	iNOA1_AATCACGGTTGTTGCA	5.27293	1.63951
LEY	iGCA	iNOA1_AATGGAATCTAGTGAC	0.550947	0.904125
LEY	iGCA	iNOA1_AATTCCTTCCAAGCAT	1.2255	0.470916
LEY	iGCA	iNOA1_ACAAGCTCAGGTCTCG	0.347692	0.979526
LEY	iGCA	iNOA1_ACACGCGCAATGCTCA	0.445598	0.987422
LEY	iGCA	iNOA1_ACACTGAAGCAAATGT	0.51863	0.51863
LEY	iGCA	iNOA1_ACACTGACAGGTTACT	4.60985	0.905677
LEY	iGCA	iNOA1_ACAGCCGAGATGCTGG	3.2546	0.88517
LEY	iGCA	iNOA1_ACAGGGAGTTTGATCG	7.04837e-06	1.0439
LEY	iGCA	iNOA1_ACATCCCGTCAAGTTC	4.77688	0.671508
LEY	iGCA	iNOA1_ACATCCCTCCATACAG	3.78335	-6.08926e-06
LEY	iGCA	iNOA1_ACATCGACACTAACGT	4.03674	0.438843
LEY	iGCA	iNOA1_ACATGCATCCCAAGTA	0.445034	-1.71701e-05
LEY	iGCA	iNOA1_ACCAACATCGCTAAAC	3.54928	0.866723
LEY	iGCA	iNOA1_ACCACAACAGCCTACG	3.74742	0.492921
LEY	iGCA	iNOA1_ACCCTCATCAGGAAGC	-2.41421e-05	0.913433
LEY	iGCA	iNOA1_ACGATGTAGGTGCCAA	4.6232	1.26581
LEY	iGCA	iNOA1_ACGGAAGAGGCTAACG	3.44442	2.05999e-06
LEY	iGCA	iNOA1_ACGTACACAGCGTGCT	1.34559	0.340587
LEY	iGCA	iNOA1_ACGTAGTAGACATACA	4.29774	1.11291
LEY	iGCA	iNOA1_ACGTAGTAGAGCAGCT	3.9285	0.549734
LEY	iGCA	iNOA1_ACGTAGTAGTAACAGT	0.511819	4.32818e-06
LEY	iGCA	iNOA1_ACGTTCCAGACTTCGT	5.06732	-8.11393e-06
LEY	iGCA	iNOA1_ACTATGGTCGTAGAGG	3.55762	0.964257
LEY	iGCA	iNOA1_ACTGTCCTCAAGCTGT	3.05849	0.479345
LEY	iGCA	iNOA1_ACTGTGATCGAACGGA	3.29347	3.21925e-06
LEY	iGCA	iNOA1_ACTTATCGTAACACGG	1.57573e-05	0.495037
LEY	iGCA	iNOA1_ACTTCCGTCACTGGTA	6.42899e-06	1.18551
LEY	iGCA	iNOA1_ACTTCGCTCAAGAGTA	0.620415	8.97606e-07
LEY	iGCA	iNOA1_ACTTCGCTCGTAACTG	4.7623	0.537515
LEY	iGCA	iNOA1_ACTTTCAGTTCATCGA	4.30076	8.98329e-07
LEY	iGCA	iNOA1_AGAAATGGTAGCCCTG	3.21454	0.67072
LEY	iGCA	iNOA1_AGAACAACAAATACGA	3.78339	0.756428
LEY	iGCA	iNOA1_AGAACAACAACGGTAG	3.91587	0.768935
LEY	iGCA	iNOA1_AGAAGTACACAACGAG	0.395235	1.07805
LEY	iGCA	iNOA1_AGACAAAAGTCCTGCG	5.81824e-06	1.2501
LEY	iGCA	iNOA1_AGACTCACAAACAGGC	3.39168	0.461247
LEY	iGCA	iNOA1_AGAGAATGTTCTCCCA	3.24664	-7.27292e-06
LEY	iGCA	iNOA1_AGAGCCCCACGCGCAT	3.60827	1.04421
LEY	iGCA	iNOA1_AGATAGATCACTGGGC	2.39201	1.46136
LEY	iGCA	iNOA1_AGATCGTGTAGATTAG	1.03851e-05	1.03851e-05
LEY	iGCA	iNOA1_AGCTACATCTGTCCCA	9.20729e-06	1.06956
LEY	iGCA	iNOA1_AGGACGATCCCGTTGT	3.54797	1.05592
LEY	iGCA	iNOA1_AGGATCTCAATCCAGT	4.33361	0.982645
LEY	iGCA	iNOA1_AGGATCTGTGTTGACT	3.32247	0.353657
LEY	iGCA	iNOA1_AGGCTGCTCTTCCCAG	3.08874	0.503604
LEY	iGCA	iNOA1_AGGGCCTTCGGCAGTC	3.3024	0.627318
LEY	iGCA	iNOA1_AGGGCTCCACAGGATG	2.05204	0.803531
LEY	iGCA	iNOA1_AGGGTCCCATATCGGT	1.94108	0.467897
LEY	iGCA	iNOA1_AGGGTCCGTGCAGATG	3.03387	0.419017
LEY	iGCA	iNOA1_AGGTCTAGTGGTCAAG	-8.85776e-06	-8.85776e-06
LEY	iGCA	iNOA1_AGGTGTTAGTCCGCCA	5.0116	0.638203
LEY	iGCA	iNOA1_AGTACCACAAACGTGG	4.67828	2.57921e-06
LEY	iGCA	iNOA1_AGTCTCCAGAGCAGCT	4.13666	-1.19433e-05
LEY	iGCA	iNOA1_AGTGTTGAGGTCACAG	0.749097	0.749097
LEY	iGCA	iNOA1_AGTTAGCGTGGTCTCG	3.81317	0.525962
LEY	iGCA	iNOA1_ATACCTTGTCAAAGAT	1.38502	-1.82757e-06
LEY	iGCA	iNOA1_ATACTTCCAGCGAGTA	3.47276	9.33346e-06
LEY	iGCA	iNOA1_ATACTTCTCGTGGACC	2.61025	0.58091
LEY	iGCA	iNOA1_ATCACAGGTGGCTAGA	4.12103	0.52407
LEY	iGCA	iNOA1_ATCACGATCAACACGT	4.20347	0.81341
LEY	iGCA	iNOA1_ATCCACCCAGTTGGTT	1.4327	0.335572
LEY	iGCA	iNOA1_ATCCACCTCTGGTTGA	3.89604	-8.60793e-06
LEY	iGCA	iNOA1_ATCCATTTCAAGTCTG	3.40619	-1.13174e-05
LEY	iGCA	iNOA1_ATCCGTCCAAAGCAAT	3.96286	0.65313
LEY	iGCA	iNOA1_ATCGGATAGCGACATG	6.53204e-06	0.751723
LEY	iGCA	iNOA1_ATCGTAGAGTTGGCTT	3.98632	1.20097e-05
LEY	iGCA	iNOA1_ATCGTCCCACATACTG	2.9264	1.04475e-05
LEY	iGCA	iNOA1_ATCTCTAGTATGCTAC	0.659541	0.383184
LEY	iGCA	iNOA1_ATGCGATTCGACTCCT	0.963678	0.963678
LEY	iGCA	iNOA1_ATTACTCTCCATGCAA	3.97487	-6.66773e-06
LEY	iGCA	iNOA1_ATTCAGGGTGACCTGC	2.55743	1.05514e-06
LEY	iGCA	iNOA1_ATTCATCAGTTATGGA	2.11389	0.843163
LEY	iGCA	iNOA1_ATTCCCGAGAGGCTGT	2.03213	0.387705
LEY	iGCA	iNOA1_ATTCCTAAGGCGTTAG	1.88193e-06	0.420154
LEY	iGCA	iNOA1_ATTCCTAGTATATGGA	3.92636	0.460564
LEY	iGCA	iNOA1_ATTCGTTGTTCTCCCA	0.388759	0.388759
LEY	iGCA	iNOA1_ATTGGGTGTAACATAG	1.08073e-06	0.548574
LEY	iGCA	iNOA1_ATTTCACAGCCTTTGA	0.937302	0.937302
LEY	iGCA	iNOA1_ATTTCACCATACAGCT	3.89262	-5.04217e-06
LEY	iGCA	iNOA1_CAACCTCGTGTGTTTG	-3.82334e-06	0.759666
LEY	iGCA	iNOA1_CAACCTCGTTAGAAAC	-5.1265e-06	-5.1265e-06
LEY	iGCA	iNOA1_CAACGATTCCTGTAGA	4.50799	2.70189e-05
LEY	iGCA	iNOA1_CAAGCTACACAGCTGC	3.30155	1.37256e-06
LEY	iGCA	iNOA1_CAATACGTCAAGCCAT	0.875728	0.875728
LEY	iGCA	iNOA1_CACAGGCTCGATCCAA	2.99756	-1.47044e-05
LEY	iGCA	iNOA1_CACAGGCTCGGCTGTG	2.37971	0.43473
LEY	iGCA	iNOA1_CACATGACAGACCAAG	0.416907	-9.96639e-06
LEY	iGCA	iNOA1_CACGGGTCAGTGTGCC	4.06508	1.24219
LEY	iGCA	iNOA1_CAGAGCCCACGGTGTC	3.6751	0.501826
LEY	iGCA	iNOA1_CAGATACCAAGATGGC	0.60964	0.60964
LEY	iGCA	iNOA1_CAGATTGGTTGACGGA	2.82451	1.06551
LEY	iGCA	iNOA1_CAGCAATAGTGCCGAA	0.702221	0.411524
LEY	iGCA	iNOA1_CAGCAATGTTGGTGTT	5.67621e-06	1.69678
LEY	iGCA	iNOA1_CAGCACGAGACTCCGC	3.81451	1.61586
LEY	iGCA	iNOA1_CAGGCCACAGTGTATC	4.01935	1.12289e-05
LEY	iGCA	iNOA1_CAGTTAGCAAGTTCCA	0.737908	0.435531
LEY	iGCA	iNOA1_CAGTTCCTCCTACTGC	1.02217	1.2156
LEY	iGCA	iNOA1_CATACCCGTAACACCT	-1.1732e-06	0.416546
LEY	iGCA	iNOA1_CATAGACAGACTCAAA	3.7044	0.48796
LEY	iGCA	iNOA1_CATCAAGCAATTGCGT	3.24052	1.50557
LEY	iGCA	iNOA1_CATCCCATCGAGAAAT	4.643	0.662337
LEY	iGCA	iNOA1_CATGCAAAGTGACCTT	0.424514	0.721587
LEY	iGCA	iNOA1_CATGCTCAGCAACAGC	4.70002	0.426223
LEY	iGCA	iNOA1_CATGGTAAGTTGAATG	3.04262	-4.13869e-06
LEY	iGCA	iNOA1_CATGGTACACATACGT	3.72746	1.11339e-05
LEY	iGCA	iNOA1_CCAATGACATCTGCGG	3.50484	6.96863e-06
LEY	iGCA	iNOA1_CCAATTTTCCACACCT	3.49296	0.450649
LEY	iGCA	iNOA1_CCATAAGCATTGTGCA	3.29078	1.01647
LEY	iGCA	iNOA1_CCCTCTCGTTCCCACT	0.669535	0.389785
LEY	iGCA	iNOA1_CCGATCTCAGGACTAG	3.66769	-4.67845e-06
LEY	iGCA	iNOA1_CCGATGGTCGCTACGG	3.35386	0.848481
LEY	iGCA	iNOA1_CCGGTAGAGTCAGGGT	-7.76203e-08	1.18681
LEY	iGCA	iNOA1_CCGGTGACATACAGAA	-8.00282e-06	0.485885
LEY	iGCA	iNOA1_CCGGTGAGTTCAAAGA	1.02645	1.5222
LEY	iGCA	iNOA1_CCGGTGAGTTGCCAAT	1.28768e-05	1.28768e-05
LEY	iGCA	iNOA1_CCTCCAAAGGTCGCCT	3.15846	0.465617
LEY	iGCA	iNOA1_CCTCTAGCAACGATTC	0.854948	-3.62738e-06
LEY	iGCA	iNOA1_CCTCTAGGTCTCAGAT	0.717486	1.28735
LEY	iGCA	iNOA1_CCTGTTGGTTCTCTAT	3.69734	1.43242e-05
LEY	iGCA	iNOA1_CGAAGTTAGTCTGCGC	4.33815	-9.92693e-06
LEY	iGCA	iNOA1_CGAATTGTCCTAAGTG	0.498603	1.44269
LEY	iGCA	iNOA1_CGACAGCAGGCCTTCG	0.391504	0.672131
LEY	iGCA	iNOA1_CGAGTTACAGCGTACC	0.306892	8.95566e-06
LEY	iGCA	iNOA1_CGATGCGCATCGATAC	4.47421	-2.29778e-06
LEY	iGCA	iNOA1_CGGGACTGTAGAGCTG	2.2563	1.68946e-05
LEY	iGCA	iNOA1_CGGTCAGCACTACACA	4.42417	8.64778e-06
LEY	iGCA	iNOA1_CGTGATACACGCTGCA	3.00148	0.738262
LEY	iGCA	iNOA1_CGTGATAGTGAGTTGG	-1.44901e-05	-1.44901e-05
LEY	iGCA	iNOA1_CTAAGTGCAGAGTGAC	0.419121	0.419121
LEY	iGCA	iNOA1_CTACGGGGTCTAGGTT	3.93192	1.08552
LEY	iGCA	iNOA1_CTACTATGTGTATTGC	2.95646	0.814139
LEY	iGCA	iNOA1_CTATAGGCATACAGCT	2.8364	0.783541
LEY	iGCA	iNOA1_CTCAAGAGTTCGGCGT	-2.79259e-06	-2.79259e-06
LEY	iGCA	iNOA1_CTCAATTGTCGAACAG	3.95853	0.744289
LEY	iGCA	iNOA1_CTCCACACAGAGAAAG	3.56923	5.54197e-06
LEY	iGCA	iNOA1_CTCCACAGTACCTAAC	4.15163	1.04357
LEY	iGCA	iNOA1_CTCCCAATCGTTTACT	2.02619	0.409813
LEY	iGCA	iNOA1_CTCTCAGAGGCTCACC	3.12818	0.592557
LEY	iGCA	iNOA1_CTCTCAGTCGGTGTAT	3.58649	0.479898
LEY	iGCA	iNOA1_CTCTGGTAGGGTAATT	2.52612e-06	2.52612e-06
LEY	iGCA	iNOA1_CTCTGGTGTTTCGATG	3.37173	0.941066
LEY	iGCA	iNOA1_CTGAGCGTCAGCATTG	3.1681	1.1696
LEY	iGCA	iNOA1_CTGAGGCCAAACGAGC	1.08577e-05	1.08577e-05
LEY	iGCA	iNOA1_CTGCATCAGTCATGGG	3.64566	1.35322
LEY	iGCA	iNOA1_CTGCATCGTCCCTGTT	2.691	0.592561
LEY	iGCA	iNOA1_CTGCGAGTCGTGTCAA	4.14886	0.987842
LEY	iGCA	iNOA1_CTGCTCACATCGAGCC	0.67624	1.076
LEY	iGCA	iNOA1_CTGCTCATCGCGCTGA	2.52595	0.616301
LEY	iGCA	iNOA1_CTGGACGCAGGTCTCG	2.05954e-05	0.715679
LEY	iGCA	iNOA1_CTGGCAGCAGGCACAA	4.08404	0.587666
LEY	iGCA	iNOA1_CTGTATTTCGCATGAT	-1.15086e-05	-1.15086e-05
LEY	iGCA	iNOA1_CTTCAATTCTTGCAGA	3.55238	0.430501
LEY	iGCA	iNOA1_CTTCCGACAGTCCCGA	3.68912	0.475934
LEY	iGCA	iNOA1_CTTCCTTAGCACTCAT	3.2217	-6.45744e-06
LEY	iGCA	iNOA1_CTTCGGTCAATCTCTT	5.06415	1.07615
LEY	iGCA	iNOA1_CTTCTCTGTGGTGATG	4.06455	0.790732
LEY	iGCA	iNOA1_CTTTCGGCATGACTCA	3.14569	0.460692
LEY	iGCA	iNOA1_GAACACTAGCTATCCA	3.84076	1.07775e-06
LEY	iGCA	iNOA1_GAAGAATTCCTACCGT	3.8002	1.14174
LEY	iGCA	iNOA1_GAAGCCCTCTGGTGCG	4.27168	0.839975
LEY	iGCA	iNOA1_GAAGGGTAGGACTGGT	3.47263	-1.32088e-06
LEY	iGCA	iNOA1_GAATCGTAGGTCTTTG	3.02903	0.362746
LEY	iGCA	iNOA1_GACATCAAGAAGCTGC	3.67995	0.818473
LEY	iGCA	iNOA1_GACCGTGAGACCAGCA	3.41103	0.642602
LEY	iGCA	iNOA1_GACCTTCTCTGTACAG	0.418678	0.939958
LEY	iGCA	iNOA1_GACGCTGCAAGTGTCT	3.46564	0.693101
LEY	iGCA	iNOA1_GACGTTATCCGCAACG	3.84581	0.486953
LEY	iGCA	iNOA1_GACTATGGTGCCGTAC	5.15668e-06	0.441897
LEY	iGCA	iNOA1_GACTCAACAAAGGAGA	3.31634	0.618826
LEY	iGCA	iNOA1_GAGACTTGTGCTAGCC	3.80493	-6.58503e-06
LEY	iGCA	iNOA1_GAGCCTGGTACTGCCG	1.93554	1.25024e-05
LEY	iGCA	iNOA1_GAGGCAAAGCGTATGG	3.81403	-2.71764e-06
LEY	iGCA	iNOA1_GAGGCCTTCTAGATCG	3.55949	0.634933
LEY	iGCA	iNOA1_GAGGGATTCAGGGATG	1.31695	0.520574
LEY	iGCA	iNOA1_GAGTCTAAGTCATAGA	3.95051	0.513152
LEY	iGCA	iNOA1_GAGTGAGGTTTCGGCG	4.5241	0.448867
LEY	iGCA	iNOA1_GAGTGTTAGAAACCAT	0.530645	-3.90965e-06
LEY	iGCA	iNOA1_GAGTGTTTCCATTCGC	4.60307	1.34871e-05
LEY	iGCA	iNOA1_GAGTTACCACATCCCT	0.852976	-2.27647e-07
LEY	iGCA	iNOA1_GAGTTTGCACGACGCT	4.58774	0.707711
LEY	iGCA	iNOA1_GATCAGTGTTAGGACG	2.94768	1.74252
LEY	iGCA	iNOA1_GATGACTGTCGAGCTC	-7.29217e-06	0.855294
LEY	iGCA	iNOA1_GATTCTTAGAAACTCA	2.09299	0.465263
LEY	iGCA	iNOA1_GCAACATCATGTCAGT	0.757309	0.448698
LEY	iGCA	iNOA1_GCAACATTCAAACGAA	4.05958	1.24886e-05
LEY	iGCA	iNOA1_GCACGCGCAATGCTCA	-1.38064e-05	-1.38064e-05
LEY	iGCA	iNOA1_GCACTAAGTGGACCAA	1.66054	0.53671
LEY	iGCA	iNOA1_GCAGCCAAGAGCAACC	3.61404	0.643375
LEY	iGCA	iNOA1_GCAGCTGAGTGGTTCT	3.89698	7.03608e-06
LEY	iGCA	iNOA1_GCATCGGAGAGAACCC	2.68774	1.48718
LEY	iGCA	iNOA1_GCCACAACAGCCTACG	4.266	-1.09616e-05
LEY	iGCA	iNOA1_GCCATTCTCGGTGAAG	4.81683	0.585521
LEY	iGCA	iNOA1_GCCCGAACAGAGAATT	-1.1985e-05	0.974302
LEY	iGCA	iNOA1_GCCCTCATCAGGAAGC	1.90019e-06	1.96607
LEY	iGCA	iNOA1_GCGTACACAGCGTGCT	-1.03387e-05	-1.03387e-05
LEY	iGCA	iNOA1_GCTACCTTCGTTATCT	3.52522	1.47719
LEY	iGCA	iNOA1_GCTGAATCACAAGCTT	3.37274	0.92508
LEY	iGCA	iNOA1_GGAATCTCATGGGTTT	8.72755e-06	0.306144
LEY	iGCA	iNOA1_GGAGGATAGCAGCGAT	9.69545e-06	0.764003
LEY	iGCA	iNOA1_GGCTGTGAGCGCGTTC	2.91823	0.761677
LEY	iGCA	iNOA1_GGCTGTGTCCCAACTC	-1.85156e-05	0.804507
LEY	iGCA	iNOA1_GGCTGTGTCGCATTGA	2.74217	0.938355
LEY	iGCA	iNOA1_GGCTTTCTCAGGAGAC	1.06477e-05	1.01875
LEY	iGCA	iNOA1_GGGACTCCATAACAGA	-1.90816e-06	0.780319
LEY	iGCA	iNOA1_GGGAGATCAGCACAAG	3.56298	0.596569
LEY	iGCA	iNOA1_GGGATGAGTCGCTTGG	2.57501	6.09666e-07
LEY	iGCA	iNOA1_GGGATGATCTCAGAAC	3.32068	0.511018
LEY	iGCA	iNOA1_GGGCTACAGTCTTCCC	3.08905	1.95534
LEY	iGCA	iNOA1_GGGTAGAAGACGGATC	4.1977	0.804903
LEY	iGCA	iNOA1_GGGTCACGTAGCGAGT	3.8906	1.12634
LEY	iGCA	iNOA1_GGTAATCGTGTCCGGT	3.84734	0.492901
LEY	iGCA	iNOA1_GGTAGAGCAACCTAAC	1.30998e-05	0.729853
LEY	iGCA	iNOA1_GGTCACGGTCATCGCG	1.24142	0.40019
LEY	iGCA	iNOA1_GGTCTGGTCTGTACAG	1.52553	-1.24267e-05
LEY	iGCA	iNOA1_GGTGAAGAGTATAGGT	0.327891	0.771997
LEY	iGCA	iNOA1_GGTGCCGAGCTAAGTA	3.58682	1.20446e-05
LEY	iGCA	iNOA1_GGTTCTCCACAGTCAT	2.20014	0.480827
LEY	iGCA	iNOA1_GTAACCATCAACACGT	3.88305	0.524395
LEY	iGCA	iNOA1_GTACAGTTCACGACTA	6.35514e-06	6.35514e-06
LEY	iGCA	iNOA1_GTAGATCAGTGCGACA	0.577316	4.3722e-07
LEY	iGCA	iNOA1_GTATTTCAGCCTCAGC	3.96963	0.818649
LEY	iGCA	iNOA1_GTCATTTAGTGAGCCA	2.60754	0.579612
LEY	iGCA	iNOA1_GTCCACTAGCGAGAAA	4.50873	0.408467
LEY	iGCA	iNOA1_GTCCTCAAGCGTCTCG	3.21698	-6.87597e-06
LEY	iGCA	iNOA1_GTCGAATCAATTTCGG	0.46665	0.783574
LEY	iGCA	iNOA1_GTCGTTCTCCAAAGGG	4.72515	0.468485
LEY	iGCA	iNOA1_GTCTCACTCTGATTCT	-1.23706e-06	1.06469
LEY	iGCA	iNOA1_GTGCAGCGTAGACGTG	1.35136	0.452688
LEY	iGCA	iNOA1_GTGCAGCTCCCATAGA	2.83343	1.51653
LEY	iGCA	iNOA1_GTGCGTGCAAACCACT	5.48431	0.881802
LEY	iGCA	iNOA1_GTGCGTGCAGTTGAAA	9.73405e-07	0.739769
LEY	iGCA	iNOA1_GTGGGAAGTGTTGATC	3.38258	1.21508
LEY	iGCA	iNOA1_GTGTCCTGTGAGATAT	0.776974	0.462123
LEY	iGCA	iNOA1_GTTAGACAGTGCACCC	3.60714	7.60242e-06
LEY	iGCA	iNOA1_GTTAGTGCACTGTGTA	1.48362	0.616388
LEY	iGCA	iNOA1_GTTCATTTCAAATAGG	0.485419	0.485419
LEY	iGCA	iNOA1_GTTCTATTCTAGCAAC	1.91563	-1.46473e-06
LEY	iGCA	iNOA1_GTTGCTCTCAAGAGTA	0.753914	0.753914
LEY	iGCA	iNOA1_GTTGTCCTCCTTGACC	4.37149	0.573171
LEY	iGCA	iNOA1_GTTTGGAGTGCTATTG	0.612753	0.352597
LEY	iGCA	iNOA1_TAACACGGTCGTCTCT	2.41476	0.353785
LEY	iGCA	iNOA1_TAAGCCACATTGGCAT	3.24679	-7.09622e-07
LEY	iGCA	iNOA1_TACAGGTAGGACTATA	4.5602	0.889272
LEY	iGCA	iNOA1_TACGCTCCATTGCCGG	4.14393	1.36086
LEY	iGCA	iNOA1_TACGGTACAAGCCATT	3.13919	0.448711
LEY	iGCA	iNOA1_TACGTCCCAGTCGTTA	0.920114	0.407589
LEY	iGCA	iNOA1_TACTTCAAGACTAGAT	3.9695	-7.84888e-06
LEY	iGCA	iNOA1_TACTTCAAGACTCTAC	3.44531	0.426908
LEY	iGCA	iNOA1_TACTTCATCGCCAACG	3.72356	0.501857
[truncated: 4,468 more rows]

## Sheet: Figure 4b
# Violin Plot IGF1 - IGF2
ident	condition	cellID	IGF1 Exp Level	IGF2 Exp Level
LEY	CTL	Donor1.AAAGATGAGGACACCA.1	2.62318	3.1512
LEY	CTL	Donor1.AAAGATGCATTGGGCC.1	2.83905	2.5257
LEY	CTL	Donor1.AAAGCAAGTTCATGGT.2	0.833815	3.08344
LEY	CTL	Donor1.AAATGCCTCTCGAGTA.2	1.33097	5.29188
LEY	CTL	Donor1.AACCATGAGGAGTACC.1	7.95732e-06	7.95732e-06
LEY	CTL	Donor1.AAGCCGCAGTATCGAA.1	2.90624	1.24093e-05
LEY	CTL	Donor1.AAGGCAGGTGAGCGAT.2	2.77612	2.77612
LEY	CTL	Donor1.AAGGCAGTCGTCACGG.2	2.82692	1.35832
LEY	CTL	Donor1.AAGGTTCCATGAACCT.2	8.31942e-06	3.49938
LEY	CTL	Donor1.AAGGTTCGTCAGAGGT.2	1.60181	4.86572
LEY	CTL	Donor1.AAGGTTCTCAAACCGT.1	2.63001	3.28646
LEY	CTL	Donor1.AAGTCTGCACCTATCC.1	-2.84928e-06	-2.84928e-06
LEY	CTL	Donor1.ACACCAAAGAAACCGC.1	3.69183	2.22304
LEY	CTL	Donor1.ACACCCTCAGGTCCAC.2	2.05209	1.31202
LEY	CTL	Donor1.ACACCCTCATGACATC.2	1.16838	3.86184
LEY	CTL	Donor1.ACACCGGAGGTGCTTT.2	-3.33634e-06	2.67562
LEY	CTL	Donor1.ACATCAGGTACTTCTT.2	2.38504	3.24449
LEY	CTL	Donor1.ACATCAGGTTACTGAC.2	2.01882	2.94212
LEY	CTL	Donor1.ACCAGTACAACACCTA.2	2.13807	4.87295
LEY	CTL	Donor1.ACCAGTACAGATCCAT.2	3.13141	3.80249
LEY	CTL	Donor1.ACCCACTAGTGGACGT.2	1.64004	3.64801
LEY	CTL	Donor1.ACCGTAATCCCAACGG.1	2.63872	1.77041
LEY	CTL	Donor1.ACGAGCCAGGGAACGG.2	3.17845	2.52611
LEY	CTL	Donor1.ACGAGCCTCAGTTTGG.1	3.05712	1.35974
LEY	CTL	Donor1.ACGAGGAGTTGTCGCG.2	2.67081	3.4208
LEY	CTL	Donor1.ACGCAGCTCATGTCTT.1	2.62544	2.94101
LEY	CTL	Donor1.ACGGGCTCAGCCAGAA.1	3.31229	3.8278
LEY	CTL	Donor1.ACGGGCTTCGACAGCC.1	2.53044	3.79203
LEY	CTL	Donor1.ACGGGCTTCTCCCTGA.1	3.00407	2.48097
LEY	CTL	Donor1.ACGTCAAAGTAGGTGC.2	1.20245	4.35456
LEY	CTL	Donor1.ACTGAACGTCATACTG.1	1.72842	3.90467
LEY	CTL	Donor1.ACTGAGTAGCACGCCT.2	3.61758	3.1968
LEY	CTL	Donor1.ACTGTCCCATACTCTT.1	3.24631	2.38676
LEY	CTL	Donor1.ACTGTCCTCGCGCCAA.1	3.58084	3.49636
LEY	CTL	Donor1.ACTTGTTTCCCTAATT.2	1.95988	3.49703
LEY	CTL	Donor1.ACTTGTTTCGAATGGG.2	2.56661	2.19882
LEY	CTL	Donor1.AGAGCGAAGTCGTACT.1	2.41628	2.89075
LEY	CTL	Donor1.AGATCTGCATACGCTA.2	1.80099	2.92824
LEY	CTL	Donor1.AGATCTGGTTCATGGT.2	2.08517	3.88281
LEY	CTL	Donor1.AGATTGCAGGATGCGT.2	1.77936	1.77936
LEY	CTL	Donor1.AGCATACTCCATGCTC.2	2.75542	2.91264
LEY	CTL	Donor1.AGCGTATGTCGTCTTC.1	1.99241	3.81402
LEY	CTL	Donor1.AGCGTCGAGTATCTCG.1	4.31826	3.81628
LEY	CTL	Donor1.AGCGTCGAGTTAGCGG.1	2.33182	1.97377
LEY	CTL	Donor1.AGCTTGAAGCCATCGC.1	2.80126	2.80126
LEY	CTL	Donor1.AGCTTGATCGTCGTTC.1	-1.65948e-05	1.95725
LEY	CTL	Donor1.AGGCCGTTCCTTTCGG.2	2.1611	4.71033
LEY	CTL	Donor1.AGGGTGAGTAAGTAGT.1	1.90632	2.26097
LEY	CTL	Donor1.AGGTCCGGTCTAAACC.2	2.26887	4.22849
LEY	CTL	Donor1.AGTAGTCCAGACAAGC.2	2.91414	1.42783
LEY	CTL	Donor1.AGTCTTTTCTGGTATG.2	1.3069	2.84306
LEY	CTL	Donor1.AGTGGGATCGGCTTGG.2	2.71274	1.95021
LEY	CTL	Donor1.AGTGGGATCTAACTGG.1	0.845321	1.84291
LEY	CTL	Donor1.AGTTGGTCACGAGAGT.2	2.73071	3.46818
LEY	CTL	Donor1.ATAAGAGCATCTACGA.1	1.02415	2.66622
LEY	CTL	Donor1.ATCACGATCGACCAGC.1	0.925247	1.95869
LEY	CTL	Donor1.ATCATCTAGAACAATC.2	3.42677	4.3117
LEY	CTL	Donor1.ATCATCTCACCGTTGG.1	1.21515	2.86765
LEY	CTL	Donor1.ATCATGGGTTTACTCT.1	3.88494	-6.4386e-06
LEY	CTL	Donor1.ATCCACCCAACCGCCA.1	1.07038	2.66829
LEY	CTL	Donor1.ATCCACCCACATCTTT.1	2.72293	4.12655
LEY	CTL	Donor1.ATCCGAAGTTAAGATG.2	1.27054	3.53562
LEY	CTL	Donor1.ATCGAGTAGGAGTCTG.1	3.166	3.4079
LEY	CTL	Donor1.ATCGAGTAGGCGTACA.2	2.44178	4.18524
LEY	CTL	Donor1.ATCGAGTCAGGTGCCT.1	6.87037e-06	2.34792
LEY	CTL	Donor1.ATCTACTAGACGCTTT.2	2.52718	3.69291
LEY	CTL	Donor1.ATCTGCCAGACAAGCC.2	3.88905	3.9617
LEY	CTL	Donor1.ATTGGTGAGTTATCGC.1	4.10207	2.02911
LEY	CTL	Donor1.CAAGATCTCGGATGTT.2	3.3715	3.69811
LEY	CTL	Donor1.CACACCTCAAACAACA.2	-8.1609e-07	4.41844
LEY	CTL	Donor1.CACACCTGTCTGCAAT.1	1.72538	3.43383
LEY	CTL	Donor1.CACAGTATCTCAAACG.1	1.70625e-06	2.75542
LEY	CTL	Donor1.CACATTTAGCAAATCA.1	2.14509	2.77793
LEY	CTL	Donor1.CACCAGGCAAGCGATG.2	2.32111	2.69331
LEY	CTL	Donor1.CACCTTGCAGGACCCT.1	2.98343	2.0567
LEY	CTL	Donor1.CAGAATCAGCTGCAAG.1	2.72425	3.46148
LEY	CTL	Donor1.CAGAATCCATCCTAGA.1	3.01511	2.29755
LEY	CTL	Donor1.CAGATCATCTCATTCA.2	3.22982	2.46716
LEY	CTL	Donor1.CAGCTAAGTTTCGCTC.1	2.30705	2.94914
LEY	CTL	Donor1.CAGTCCTAGACGCTTT.1	5.91917e-07	2.76963
LEY	CTL	Donor1.CATCAGAGTTGGAGGT.2	1.71973	3.34984
LEY	CTL	Donor1.CATTCGCAGTACGCCC.2	2.22049	3.32101
LEY	CTL	Donor1.CATTCGCCACCCTATC.1	3.17706	1.51178
LEY	CTL	Donor1.CATTCGCGTTAGTGGG.2	1.70188	2.04464
LEY	CTL	Donor1.CCAATCCTCCACGTTC.1	3.67564	1.43655
LEY	CTL	Donor1.CCACCTATCGGAAACG.2	1.46121	-1.91087e-05
LEY	CTL	Donor1.CCACTACGTAGAGCTG.2	1.23849	3.96001
LEY	CTL	Donor1.CCATTCGTCGATCCCT.1	4.38574	3.023
LEY	CTL	Donor1.CCCAATCTCCAGGGCT.1	2.36756	1.07646
LEY	CTL	Donor1.CCCAATCTCTGTCAAG.1	2.60326	2.33996
LEY	CTL	Donor1.CCGTTCACATCGACGC.2	2.46517	4.19974
LEY	CTL	Donor1.CCTAAAGCACCTCGTT.1	2.23303	2.4345
LEY	CTL	Donor1.CCTAGCTAGAGTCGGT.2	1.63636	4.26718
LEY	CTL	Donor1.CCTATTAGTAAATACG.2	1.11696	3.46051
LEY	CTL	Donor1.CCTCTGAGTTTGCATG.1	-3.38563e-06	2.14894
LEY	CTL	Donor1.CCTTACGTCTGGTATG.2	1.24656	3.57506
LEY	CTL	Donor1.CCTTCCCGTCTCTCGT.1	4.94656e-06	4.94656e-06
LEY	CTL	Donor1.CGACCTTCACTGCCAG.1	2.36522	2.00565
LEY	CTL	Donor1.CGACTTCTCTTGTTTG.1	0.983438	0.983438
LEY	CTL	Donor1.CGAGAAGAGCGCTTAT.2	1.11157	4.46181
LEY	CTL	Donor1.CGAGAAGCACCTCGTT.2	1.78287	3.24783
LEY	CTL	Donor1.CGAGCACAGATGGGTC.2	3.9606	3.84956
LEY	CTL	Donor1.CGAGCCACACCGTTGG.1	3.11561	2.26373
LEY	CTL	Donor1.CGATCGGTCTACTCAT.1	-5.17139e-08	3.19409
LEY	CTL	Donor1.CGCTGGAAGTACGTAA.2	2.76704	3.22808
LEY	CTL	Donor1.CGCTGGACATAAGACA.1	1.79537	3.43818
LEY	CTL	Donor1.CGGAGTCGTAGGCATG.2	2.41275	2.41275
LEY	CTL	Donor1.CGGTTAACAAACCTAC.2	2.49822	2.70478
LEY	CTL	Donor1.CGTAGGCTCTGCAGTA.2	2.04601	2.04601
LEY	CTL	Donor1.CGTTGGGAGCCAGAAC.2	3.70454	2.72571
LEY	CTL	Donor1.CGTTGGGTCCCAGGTG.1	3.75614e-06	2.01742
LEY	CTL	Donor1.CGTTGGGTCCCAGGTG.2	1.30201	2.98248
LEY	CTL	Donor1.CTAACTTCATGGATGG.2	2.96261	2.41534
LEY	CTL	Donor1.CTAATGGCACTGTGTA.2	2.00882	3.87811
LEY	CTL	Donor1.CTAATGGTCACCCTCA.1	1.00496e-05	3.35527
LEY	CTL	Donor1.CTACACCGTCAGATAA.2	2.80132	3.39193
LEY	CTL	Donor1.CTACATTGTGCCTGCA.2	3.51377e-06	3.16518
LEY	CTL	Donor1.CTACCCAGTATTAGCC.2	2.16268	2.16268
LEY	CTL	Donor1.CTACGTCAGGGTCTCC.2	-1.53596e-05	2.13987
LEY	CTL	Donor1.CTACGTCCACTGTCGG.2	2.47102	3.26883
LEY	CTL	Donor1.CTACGTCTCCGCATCT.2	2.02696	2.22341
LEY	CTL	Donor1.CTAGCCTGTGGCTCCA.1	2.54724	3.07273
LEY	CTL	Donor1.CTCACACCACAGAGGT.1	2.7141	2.54495
LEY	CTL	Donor1.CTCGAAAGTTATCCGA.1	1.03713	3.71515
LEY	CTL	Donor1.CTCGAGGGTACCGTAT.2	2.28316	2.71417
LEY	CTL	Donor1.CTCTAATTCGAATCCA.1	1.74865	2.61434
LEY	CTL	Donor1.CTCTGGTGTATGAATG.1	3.30082	2.78072
LEY	CTL	Donor1.CTCTGGTGTCTCTCGT.1	2.10418	1.91106
LEY	CTL	Donor1.CTGAAGTAGACAGGCT.2	1.85215	3.11325
LEY	CTL	Donor1.CTGAAGTAGCCAGTTT.2	1.4072	3.41124
LEY	CTL	Donor1.CTGAAGTTCCAGAGGA.1	2.38363e-06	2.38363e-06
LEY	CTL	Donor1.CTGATAGCAATCGAAA.2	1.0464	2.75869
LEY	CTL	Donor1.CTGATCCAGTGGAGAA.2	2.5556	2.6986
LEY	CTL	Donor1.CTGTGCTTCACATGCA.2	0.945947	3.48141
LEY	CTL	Donor1.CTGTTTATCGCTAGCG.1	3.82714	3.18108
LEY	CTL	Donor1.CTTAACTCAAACGTGG.1	2.18242	4.23682
LEY	CTL	Donor1.CTTACCGGTGTGAAAT.2	2.85778	3.7909
LEY	CTL	Donor1.CTTAGGATCAGTGCAT.1	1.19873	3.08389
LEY	CTL	Donor1.CTTCTCTGTTCACGGC.1	1.08313	2.17652
LEY	CTL	Donor1.GAAACTCCAACTGCGC.1	1.62042	1.85739
LEY	CTL	Donor1.GAAACTCGTCATCCCT.1	1.36601	-2.74455e-06
LEY	CTL	Donor1.GAACATCAGCTAGTGG.2	5.64321e-06	2.92228
LEY	CTL	Donor1.GAACATCGTACATCCA.1	3.30384	2.64678
LEY	CTL	Donor1.GAATAAGGTCTGATCA.1	1.95921	2.72252
LEY	CTL	Donor1.GAATGAAGTAAATGAC.2	1.8569	2.67481
LEY	CTL	Donor1.GACCAATTCTTGCAAG.1	3.30395	3.44214
LEY	CTL	Donor1.GACCTGGAGCATGGCA.1	3.25222	2.94817
LEY	CTL	Donor1.GACCTGGGTAAATACG.2	3.08587	2.0747
LEY	CTL	Donor1.GACGCGTGTAGATTAG.2	2.62636	4.32814
LEY	CTL	Donor1.GACTACAAGCGTCTAT.1	1.35035	4.2873e-06
LEY	CTL	Donor1.GACTACAAGTTCGCAT.1	2.83428	2.91639
LEY	CTL	Donor1.GACTACAGTGCTAGCC.1	2.41195	3.80684
LEY	CTL	Donor1.GAGGTGACACACGCTG.2	1.24268	3.56976
LEY	CTL	Donor1.GAGTCCGAGCAATATG.2	2.18419	4.90541
LEY	CTL	Donor1.GAGTCCGAGTACATGA.1	2.98045	3.64788
LEY	CTL	Donor1.GAGTCCGTCTAGCACA.2	3.58758	3.0485
LEY	CTL	Donor1.GATCAGTTCAACGGCC.2	3.23575	4.11652
LEY	CTL	Donor1.GATCGTATCGCTGATA.2	3.2507	3.0586
LEY	CTL	Donor1.GATGAAAGTGTGAATA.1	1.50193	1.50193
LEY	CTL	Donor1.GCAATCACACAAGCCC.1	4.48985	1.32266
LEY	CTL	Donor1.GCAATCAGTAGCGATG.2	2.26082	2.99072
LEY	CTL	Donor1.GCACTCTGTGTCAATC.2	7.61906e-06	4.22037
LEY	CTL	Donor1.GCACTCTTCGCTTAGA.1	2.13413	3.20237
LEY	CTL	Donor1.GCATACAAGCTGAAAT.2	4.01527	1.71136
LEY	CTL	Donor1.GCATGATAGTATCGAA.1	3.46747	2.68011
LEY	CTL	Donor1.GCATGATCATCCGGGT.1	2.44059	2.75186
LEY	CTL	Donor1.GCATGTATCTAACGGT.2	3.208	4.43972
LEY	CTL	Donor1.GCGCCAAAGCCAACAG.2	3.09868	3.18988
LEY	CTL	Donor1.GCGCCAAGTAGGCATG.1	-1.52549e-07	4.11664
LEY	CTL	Donor1.GCGCCAAGTGCAGGTA.1	3.55348	2.85005
LEY	CTL	Donor1.GCGGGTTGTTCCGTCT.1	1.59661	2.18296
LEY	CTL	Donor1.GCTGCAGAGACATAAC.2	2.99225	3.53013
LEY	CTL	Donor1.GCTGCTTCACTTCGAA.2	-1.67886e-05	1.31509
LEY	CTL	Donor1.GCTGCTTCATTGCGGC.2	2.80833	4.04017
LEY	CTL	Donor1.GCTGCTTGTAAGCACG.1	3.11312	3.18405
LEY	CTL	Donor1.GCTGGGTAGGGTCTCC.2	1.83514	3.70118
LEY	CTL	Donor1.GCTTCCACAGTGAGTG.2	1.12237	2.97803
LEY	CTL	Donor1.GCTTCCAGTGTGAAAT.2	-2.71608e-06	-2.71608e-06
LEY	CTL	Donor1.GGAATAACATAGACTC.2	2.50722	3.15877
LEY	CTL	Donor1.GGAATAATCACTCCTG.1	2.09632	3.30196
LEY	CTL	Donor1.GGACGTCGTAAACGCG.1	1.13419e-05	4.26683
LEY	CTL	Donor1.GGACGTCTCGAACTGT.1	2.88411	2.43294
LEY	CTL	Donor1.GGAGCAATCCTAGGGC.2	2.80277	5.14396
LEY	CTL	Donor1.GGCAATTAGCTGTCTA.1	9.52851e-06	1.1939
LEY	CTL	Donor1.GGCAATTGTCATGCCG.2	3.10736	3.83718
LEY	CTL	Donor1.GGCAATTGTGCAACTT.1	3.55848	3.08396
LEY	CTL	Donor1.GGCGACTGTTACGTCA.2	2.11765	3.5588
LEY	CTL	Donor1.GGGAATGTCACTTCAT.1	2.29558	2.0973
LEY	CTL	Donor1.GGGTTGCCACGTCAGC.1	4.16931	2.92779
LEY	CTL	Donor1.GGTGCGTAGCGTAATA.1	-6.83599e-06	-6.83599e-06
LEY	CTL	Donor1.GTAACGTCATTGAGCT.2	3.1795	3.1795
LEY	CTL	Donor1.GTACGTATCCAAGCCG.1	3.26239	3.55765
LEY	CTL	Donor1.GTACTTTAGGCCCGTT.2	1.33632	-7.58827e-06
LEY	CTL	Donor1.GTACTTTTCGGAAATA.1	3.31789	3.23417
LEY	CTL	Donor1.GTAGTCACAAGTCTGT.1	2.29842	4.18888
LEY	CTL	Donor1.GTATCTTAGCTGTTCA.1	2.6771	4.05837
LEY	CTL	Donor1.GTCACAACATGCTAGT.2	9.56591e-07	2.67131
LEY	CTL	Donor1.GTCACGGAGCGAGAAA.2	2.28473	2.82622
LEY	CTL	Donor1.GTCCTCACAGTAGAGC.1	3.51205	3.9708
LEY	CTL	Donor1.GTCGGGTAGATCGATA.2	1.59192	3.27471
LEY	CTL	Donor1.GTCGGGTGTACGCACC.2	3.81154e-06	3.61365
LEY	CTL	Donor1.GTCGTAACAATCCAAC.2	2.52739	3.74891
LEY	CTL	Donor1.GTGAAGGGTCTCCATC.1	3.19154	1.32022
LEY	CTL	Donor1.GTGCAGCGTCCATCCT.1	2.89477	2.72345
LEY	CTL	Donor1.GTGCGGTAGCTGTTCA.2	2.40392	2.83945
LEY	CTL	Donor1.GTGCGGTTCAGCATGT.2	2.30693	2.82294
LEY	CTL	Donor1.GTGGGTCTCTGACCTC.1	-3.1667e-06	2.97539
LEY	CTL	Donor1.GTGTGCGAGATTACCC.1	2.68808	1.48747
LEY	CTL	Donor1.GTGTTAGCATACAGCT.1	1.92031	2.91611
LEY	CTL	Donor1.GTTACAGCAGCTTAAC.1	1.54398	3.05671
LEY	CTL	Donor1.GTTCATTAGTGTACGG.2	2.40842	3.16809
LEY	CTL	Donor1.TAAACCGTCACATACG.1	1.41731	1.41731
LEY	CTL	Donor1.TAAGCGTTCGTCTGAA.2	2.08951	3.73087
LEY	CTL	Donor1.TACCTTATCTGGCGAC.1	2.55268	2.93184
LEY	CTL	Donor1.TACGGGCCAGGATTGG.2	1.36504	3.58325
LEY	CTL	Donor1.TACTCATCAAACTGCT.2	2.06267	4.19323
LEY	CTL	Donor1.TACTCATCAAGAGTCG.1	2.92975	3.31725
LEY	CTL	Donor1.TACTCGCAGCGTAGTG.2	1.29659	2.82972
LEY	CTL	Donor1.TACTTACAGGTGCACA.2	2.44607	4.24175
LEY	CTL	Donor1.TAGACCAGTACCAGTT.2	2.14983	3.4447
LEY	CTL	Donor1.TAGAGCTGTGCTCTTC.1	-1.95117e-05	2.82242
LEY	CTL	Donor1.TAGAGCTTCGCTTAGA.1	2.40227	1.95003
LEY	CTL	Donor1.TAGTTGGCACATTTCT.1	2.54901	3.38924
LEY	CTL	Donor1.TATCAGGAGGACACCA.2	1.76518	4.45139
LEY	CTL	Donor1.TATCAGGGTTGACGTT.2	1.49752	3.57532
LEY	CTL	Donor1.TCAATCTAGTAGTGCG.2	1.24513	3.57312
LEY	CTL	Donor1.TCAATCTTCACCGTAA.1	2.23713	3.41056
LEY	CTL	Donor1.TCACAAGTCCCAGGTG.2	3.17669	1.72159
LEY	CTL	Donor1.TCACGAAAGACTAGAT.1	2.68442	1.81134
LEY	CTL	Donor1.TCACGAAGTCTCCCTA.2	2.80649	1.9216
LEY	CTL	Donor1.TCAGCAAAGTGTACTC.2	2.51938	3.23763
LEY	CTL	Donor1.TCAGCAATCAGCACAT.1	2.18689	2.82227
LEY	CTL	Donor1.TCAGGATGTAAACACA.2	1.30201e-05	3.07317
LEY	CTL	Donor1.TCAGGATGTCAGAGGT.1	3.01103	3.30797
LEY	CTL	Donor1.TCATTTGTCTCTTATG.2	1.3476	2.51711
LEY	CTL	Donor1.TCCACACTCGGAATCT.2	1.82219	5.20669
LEY	CTL	Donor1.TCCCGATAGCGCTCCA.1	1.84626	1.29966
LEY	CTL	Donor1.TCGAGGCGTAAATACG.1	2.38097	3.02678
LEY	CTL	Donor1.TCGCGTTAGCATCATC.1	2.66411	2.13056
LEY	CTL	Donor1.TCGCGTTGTACCGAGA.2	2.25987	3.28637
LEY	CTL	Donor1.TCGGTAAAGGCGATAC.2	2.15647	3.17479
LEY	CTL	Donor1.TCGTACCCAGCCACCA.2	1.75503	2.73117
LEY	CTL	Donor1.TCGTACCCATTATCTC.1	-7.10992e-06	3.48286
LEY	CTL	Donor1.TCTCATAGTAGCTCCG.1	3.31531	1.11213
LEY	CTL	Donor1.TCTCTAAAGATGAGAG.1	3.20473	2.61987
LEY	CTL	Donor1.TCTTTCCAGCACCGCT.1	1.88457	4.13386
LEY	CTL	Donor1.TGACTAGAGGTGACCA.2	2.89761	5.14928
LEY	CTL	Donor1.TGACTAGGTCTAAAGA.2	2.94407	2.39754
LEY	CTL	Donor1.TGACTAGGTCTTGTCC.1	-9.79293e-06	3.4638
LEY	CTL	Donor1.TGACTTTTCATTGCCC.1	2.19865	3.49806
LEY	CTL	Donor1.TGAGCCGGTACATGTC.1	2.45068	-2.04076e-05
LEY	CTL	Donor1.TGAGCCGGTCCCTTGT.2	3.04197	2.03455
LEY	CTL	Donor1.TGAGGGAAGATCCCGC.2	2.07268	2.53185
LEY	CTL	Donor1.TGAGGGAGTCAGAATA.1	1.61344	4.62008
LEY	CTL	Donor1.TGCACCTTCCATGAAC.2	2.81139	3.29788
LEY	CTL	Donor1.TGCCAAAGTTCTGTTT.1	2.19071	2.61787
LEY	CTL	Donor1.TGCCCTAAGTGAAGTT.1	2.74581	2.98276
LEY	CTL	Donor1.TGCTACCCATTCCTGC.2	2.738	2.738
LEY	CTL	Donor1.TGCTGCTTCGCGCCAA.1	3.43352	2.56451
LEY	CTL	Donor1.TGGACGCGTCGCGGTT.1	1.98841e-05	4.45982
LEY	CTL	Donor1.TGGACGCTCACATGCA.2	1.78906	1.78906
LEY	CTL	Donor1.TGGGAAGAGAGGTTGC.1	2.05936	2.68662
LEY	CTL	Donor1.TGGGAAGAGCTCCCAG.2	-1.7183e-05	3.59128
LEY	CTL	Donor1.TGGTTCCTCCTGCCAT.2	1.97804	2.47653
LEY	CTL	Donor1.TTAACTCCAATGACCT.2	3.29412	3.19288
LEY	CTL	Donor1.TTAGGCAAGCACGCCT.2	-3.82778e-06	-3.82778e-06
LEY	CTL	Donor1.TTATGCTGTGACTACT.1	1.63969e-05	1.63969e-05
LEY	CTL	Donor1.TTATGCTGTTCCACGG.1	2.69361	3.35235
LEY	CTL	Donor1.TTCGAAGGTTACGACT.2	2.40819	4.20081
LEY	CTL	Donor1.TTCTCAACAGCCTATA.1	1.05172	2.49942
LEY	CTL	Donor1.TTGACTTTCATGTCCC.2	3.50691	4.40504
LEY	CTL	Donor1.TTGGAACAGCACCGTC.2	0.959661	2.74067
LEY	CTL	Donor1.TTGGAACAGCTCCTTC.1	1.82211	1.00368
LEY	CTL	Donor1.TTGGAACCAGACAAAT.2	2.95305	3.96458
LEY	CTL	Donor1.TTGTAGGAGGCATTGG.1	1.17422	1.69951
LEY	CTL	Donor1.TTTGCGCAGCGCCTCA.1	3.02337	1.38862
LEY	CTL	Donor1.TTTGGTTCAGTAAGCG.1	-1.3386e-05	4.01362
LEY	CTL	Donor1.TTTGGTTGTGCAACGA.1	2.97186	3.31305
LEY	CTL	Donor1.TTTGGTTTCTGCGGCA.2	1.76962	4.05699
LEY	CTL	Donor1.TTTGTCAGTGTGCGTC.2	1.96777	3.18139
LEY	CTL	Donor2.AAATGCCAGTGTTTGC.1	2.88787	4.55875
LEY	CTL	Donor2.AACTGGTCATCACAAC.1	-4.91309e-06	4.01928
LEY	CTL	Donor2.AACTTTCAGACCTTTG.1	1.01688	2.28471
LEY	CTL	Donor2.AAGCCGCCATACGCCG.1	-1.07341e-05	4.13258
LEY	CTL	Donor2.AAGGAGCTCGCCTGTT.1	1.31172	4.03614
LEY	CTL	Donor2.AAGGTTCCACTGCCAG.2	1.70495	2.14029
LEY	CTL	Donor2.AAGTCTGTCCGCAAGC.2	0.927697	3.54475
LEY	CTL	Donor2.AATCGGTAGGGTCTCC.1	3.16779	3.71987
LEY	CTL	Donor2.ACACCCTCATGTAAGA.2	0.901317	4.53431
LEY	CTL	Donor2.ACACCGGGTGCAACGA.2	2.80136	4.26696
LEY	CTL	Donor2.ACATCAGGTTAAGATG.1	1.92436	3.5194
LEY	CTL	Donor2.ACCAGTAAGACTGTAA.2	0.65268	3.55719
LEY	CTL	Donor2.ACCAGTATCGGTTCGG.2	0.951482	2.35492
LEY	CTL	Donor2.ACCCACTTCAGTTGAC.2	-6.21155e-06	4.34502
LEY	CTL	Donor2.ACCTTTATCGGAAATA.1	0.98429	3.32555
LEY	CTL	Donor2.ACGAGGAAGCTCAACT.1	1.55737	2.69032
LEY	CTL	Donor2.ACGAGGACATCCCATC.1	1.92913	3.11675
LEY	CTL	Donor2.ACGAGGATCCTGTACC.2	-1.34478e-06	0.978024
LEY	CTL	Donor2.ACGATACGTAGGCTGA.2	1.01209	3.63173
LEY	CTL	Donor2.ACGATGTAGACCACGA.2	0.984065	2.87656
LEY	CTL	Donor2.ACGTCAACAACACCCG.1	2.5609	3.58911e-06
LEY	CTL	Donor2.ACTTACTTCTTACCGC.2	2.24455	2.12604
LEY	CTL	Donor2.ACTTGTTAGGATGCGT.1	1.35825	3.53303
LEY	CTL	Donor2.ACTTTCATCTGCTGTC.2	1.77786	3.17584
LEY	CTL	Donor2.AGAGCGAAGTATGACA.1	2.06117	2.79875
LEY	CTL	Donor2.AGAGTGGTCACTCCTG.2	1.82183	3.03825
LEY	CTL	Donor2.AGATCTGGTTCACGGC.1	2.30365	3.8298
LEY	CTL	Donor2.AGATTGCCACCGAATT.1	2.42086e-05	4.52495
LEY	CTL	Donor2.AGATTGCCATTAGCCA.2	-2.34332e-06	2.41667
LEY	CTL	Donor2.AGCAGCCCAAAGCAAT.1	0.869873	1.87891
LEY	CTL	Donor2.AGCAGCCCACCTGGTG.2	1.85338	4.26208
LEY	CTL	Donor2.AGCGTATGTTTGTTTC.1	2.1362	4.10656
LEY	CTL	Donor2.AGCGTCGCAGCTGTTA.2	1.50318	3.30394
LEY	CTL	Donor2.AGGCCACCACGTGAGA.2	0.942788	3.19896
LEY	CTL	Donor2.AGGGATGGTTCGTGAT.1	3.29268	3.09358
LEY	CTL	Donor2.AGGTCATTCTCGAGTA.1	3.80526	3.74777
LEY	CTL	Donor2.AGTGGGAAGACACGAC.2	3.2276	3.53053
LEY	CTL	Donor2.AGTGGGATCGCAAGCC.1	-1.24963e-05	-1.24963e-05
LEY	CTL	Donor2.AGTGTCATCGTTGCCT.2	2.61301	3.1407
LEY	CTL	Donor2.AGTTGGTAGTATCTCG.1	1.85652	1.85652
LEY	CTL	Donor2.ATAGACCAGAAGATTC.2	3.10491	2.72161
LEY	CTL	Donor2.ATAGACCAGGTACTCT.1	2.1283	4.03432
LEY	CTL	Donor2.ATCATGGGTCACTGGC.2	2.79097	2.87286
LEY	CTL	Donor2.ATCATGGTCTTGCAAG.2	2.38219	2.95767
LEY	CTL	Donor2.ATTATCCGTTCCGTCT.2	1.63995	3.22281
LEY	CTL	Donor2.ATTGGACGTATAGGGC.1	1.81946	2.33247
LEY	CTL	Donor2.CAACCAAAGTAGCGGT.2	0.994371	1.80977
LEY	CTL	Donor2.CAAGAAATCGATCCCT.1	0.795407	3.74531
LEY	CTL	Donor2.CAAGATCCATATGCTG.1	2.6398	3.84023
LEY	CTL	Donor2.CAAGTTGTCCACGTGG.2	1.78182	1.54873
LEY	CTL	Donor2.CACAGGCCATGGTCAT.2	9.832e-06	1.75075
LEY	CTL	Donor2.CACATAGCATACTCTT.1	2.86659	3.07828
LEY	CTL	Donor2.CAGAATCGTGAAAGAG.1	2.77777	3.09632
LEY	CTL	Donor2.CAGAATCTCGGCCGAT.2	2.57535	3.41684
LEY	CTL	Donor2.CAGAGAGGTAAATACG.1	2.03197	3.98959
LEY	CTL	Donor2.CAGATCAAGGGTCGAT.1	2.37613	4.43066
LEY	CTL	Donor2.CAGATCACACAACTGT.1	2.0705	4.43255
LEY	CTL	Donor2.CAGCCGAAGAATTCCC.1	1.23021e-05	3.38457
LEY	CTL	Donor2.CAGCCGATCGCGGATC.2	2.93594	2.66579
LEY	CTL	Donor2.CAGCTAACATTTCAGG.2	1.80197	2.04753
LEY	CTL	Donor2.CAGGTGCCAGACACTT.1	6.62308e-06	6.62308e-06
LEY	CTL	Donor2.CAGGTGCTCAACGGGA.1	-6.81924e-06	0.93756
LEY	CTL	Donor2.CAGTAACCACCGCTAG.2	0.996078	2.56137
LEY	CTL	Donor2.CAGTCCTGTGCGAAAC.2	2.93076	2.36813
LEY	CTL	Donor2.CATCAGAGTTACTGAC.1	-8.19869e-06	3.3239
LEY	CTL	Donor2.CATCCACAGACGACGT.1	2.36638	3.83026
LEY	CTL	Donor2.CATGCCTGTATAAACG.1	1.84649	4.47432
LEY	CTL	Donor2.CATGGCGCACGGCGTT.1	1.96134	1.71948
LEY	CTL	Donor2.CATGGCGCATTTGCCC.2	2.16518	3.41185
LEY	CTL	Donor2.CATTCGCAGTCCATAC.2	2.35723	3.21503
LEY	CTL	Donor2.CCAATCCAGGTAGCTG.2	0.846776	2.97805
LEY	CTL	Donor2.CCAATCCCATACGCCG.1	0.651953	3.31996
LEY	CTL	Donor2.CCACGGACAGACAAGC.2	2.61668	3.70287
LEY	CTL	Donor2.CCACTACAGTTGTCGT.1	-2.18223e-05	2.69465
LEY	CTL	Donor2.CCACTACTCTTGCAAG.1	2.24698	2.24698
LEY	CTL	Donor2.CCCAATCCACATCCAA.1	1.38054	1.6033
LEY	CTL	Donor2.CCCAATCTCAGGTTCA.1	1.86356	3.91242
LEY	CTL	Donor2.CCCATACGTATAGTAG.2	2.20203	2.90338
LEY	CTL	Donor2.CCCTCCTTCAGCTCGG.1	1.81471	2.71688
LEY	CTL	Donor2.CCGGGATGTTTCCACC.1	1.27221	2.62783
LEY	CTL	Donor2.CCGGTAGGTAAGTTCC.2	2.25191	3.59569
LEY	CTL	Donor2.CCGGTAGTCCCATTTA.2	1.75482	3.78513
LEY	CTL	Donor2.CCGTTCAAGGCGCTCT.1	-1.59158e-05	2.53773
LEY	CTL	Donor2.CCTCAGTCATCCTTGC.2	2.24438	3.58194
LEY	CTL	Donor2.CCTTACGCACGGTTTA.1	1.07664	0.676714
LEY	CTL	Donor2.CGAACATCATCCGTGG.1	1.0299	3.50899
LEY	CTL	Donor2.CGACCTTCATGTAGTC.1	0.940418	2.17535
LEY	CTL	Donor2.CGAGAAGCAATTGCTG.1	0.943466	3.52478
LEY	CTL	Donor2.CGAGCCATCTTGTATC.1	2.60524	-2.56321e-06
LEY	CTL	Donor2.CGATTGACAATCAGAA.2	1.33841	1.33841
LEY	CTL	Donor2.CGCGGTAGTAAGCACG.1	2.05833	3.77747
LEY	CTL	Donor2.CGCTATCGTAGCTTGT.1	2.26343	2.69366
LEY	CTL	Donor2.CGCTATCTCCTAGGGC.1	2.62705	3.00812
LEY	CTL	Donor2.CGGACACAGTGGAGAA.2	2.74719	3.70905
LEY	CTL	Donor2.CGGACGTAGAAACCGC.1	1.49279	4.34236
LEY	CTL	Donor2.CGGACTGGTCCGCTGA.2	0.68007	2.05644
LEY	CTL	Donor2.CGGGTCATCGGACAAG.1	1.02537	3.07099
LEY	CTL	Donor2.CGGTTAAGTTCCGTCT.1	2.70777	4.23743
LEY	CTL	Donor2.CGTCCATTCACATAGC.2	2.44512	3.80406
LEY	CTL	Donor2.CGTCTACGTCAATGTC.1	-2.13363e-05	3.63177
LEY	CTL	Donor2.CGTGAGCGTCCGAATT.2	2.26889	3.09343
LEY	CTL	Donor2.CGTGTCTGTACATGTC.1	3.06285e-06	2.48457
LEY	CTL	Donor2.CGTTAGAAGTGAACAT.2	0.676625	3.05925
LEY	CTL	Donor2.CGTTGGGCAAGCGTAG.2	1.4601	2.13291
LEY	CTL	Donor2.CTAACTTCAGACTCGC.2	8.36939e-06	3.62012
LEY	CTL	Donor2.CTACATTAGCCTATGT.1	2.86301	2.15431
LEY	CTL	Donor2.CTACATTAGGGTCTCC.2	0.57191	-9.40982e-06
LEY	CTL	Donor2.CTACATTGTGTGAATA.1	1.04762	8.08839e-06
LEY	CTL	Donor2.CTCACACTCCTGTACC.2	2.44175	2.44175
LEY	CTL	Donor2.CTCAGAATCTTCCTTC.1	1.35739	2.82572
LEY	CTL	Donor2.CTCGAAAAGGACAGCT.2	1.80436	2.86205
LEY	CTL	Donor2.CTCGTACGTAAGCACG.1	3.60893	3.91997
LEY	CTL	Donor2.CTCTACGTCCATTCTA.2	1.86967	3.13309
LEY	CTL	Donor2.CTGATAGTCACCACCT.1	3.44789	3.44789
LEY	CTL	Donor2.CTGCCTACACTACAGT.1	2.3736	3.82927
LEY	CTL	Donor2.CTGCCTAGTCCGTGAC.2	1.73557	4.09735
LEY	CTL	Donor2.CTGCGGATCAGGTTCA.1	3.00524	2.92932
LEY	CTL	Donor2.CTGTGCTAGTACGTTC.1	1.50813	1.50813
LEY	CTL	Donor2.CTGTTTATCCAGAGGA.1	1.95128	3.44005
LEY	CTL	Donor2.CTTAACTAGGAGTAGA.2	1.16738e-05	2.19426
LEY	CTL	Donor2.CTTTGCGCACCCAGTG.1	2.31915	3.08892
LEY	CTL	Donor2.GAAACTCGTCTCTTTA.2	1.87084	3.07277
LEY	CTL	Donor2.GAAATGAAGCCCAACC.1	1.81677	3.61264
LEY	CTL	Donor2.GAACCTAGTCTAACGT.2	2.52225	3.64372
LEY	CTL	Donor2.GAACGGACAGCGTTCG.2	2.88623	2.58848
LEY	CTL	Donor2.GACACGCAGTGTTTGC.1	0.986066	0.986066
LEY	CTL	Donor2.GACCAATAGCTGAACG.2	0.920971	3.02783
LEY	CTL	Donor2.GACCTGGGTAAACGCG.2	2.36455	3.07526
LEY	CTL	Donor2.GACGGCTCAATGCCAT.1	0.772855	2.78236
LEY	CTL	Donor2.GACGTGCAGGCATGGT.1	-1.15997e-05	3.56043
LEY	CTL	Donor2.GACGTTAGTAAGTGGC.1	1.82873	3.19936
LEY	CTL	Donor2.GACGTTATCGGACAAG.2	2.08854	2.80705
LEY	CTL	Donor2.GAGTCCGAGGGCATGT.2	-4.6769e-06	3.82929
LEY	CTL	Donor2.GATCGTACAGCTCCGA.2	2.42279	-2.21002e-05
LEY	CTL	Donor2.GATCTAGGTCACTGGC.2	1.0914	2.1876
LEY	CTL	Donor2.GATGCTAGTTAGATGA.1	0.777271	0.777271
LEY	CTL	Donor2.GATTCAGTCTTACCTA.2	1.66888	6.8935e-06
LEY	CTL	Donor2.GCACATATCTAAGCCA.1	0.917901	1.3883
LEY	CTL	Donor2.GCACTCTCACTGTGTA.2	1.66086	2.2542
LEY	CTL	Donor2.GCACTCTCAGTCAGCC.1	3.34658	3.68749
LEY	CTL	Donor2.GCAGCCAGTTCTGGTA.2	0.844789	0.844789
LEY	CTL	Donor2.GCATACAAGGGTTTCT.1	2.31178	0.92243
LEY	CTL	Donor2.GCGCAACTCAGCAACT.1	3.59895	4.61838
LEY	CTL	Donor2.GCGCCAAAGCTGAAAT.1	-3.22003e-06	2.41654
LEY	CTL	Donor2.GCTGCAGAGATATGCA.1	3.01271	3.05157
LEY	CTL	Donor2.GCTGCGAGTAAACACA.1	1.32719	3.35705
LEY	CTL	Donor2.GCTGCTTCACGAGAGT.2	1.36105	2.74093
LEY	CTL	Donor2.GCTTGAATCTGGGCCA.1	-1.44145e-07	2.90195
LEY	CTL	Donor2.GGAACTTGTCCGTTAA.2	0.936918	2.70597
LEY	CTL	Donor2.GGAACTTTCACTCCTG.1	1.20877	2.63344
LEY	CTL	Donor2.GGAATAATCAGAGACG.2	1.58761	2.01314
LEY	CTL	Donor2.GGACATTCATATACGC.1	1.8602	4.21816
LEY	CTL	Donor2.GGAGCAAAGCAGATCG.2	1.00253e-05	2.40613
LEY	CTL	Donor2.GGATGTTAGCGTTTAC.1	0.912684	2.13475
LEY	CTL	Donor2.GGATTACAGCCACGTC.1	2.79424	1.81103
LEY	CTL	Donor2.GGCGACTGTTCGTGAT.1	1.74151	2.5467
LEY	CTL	Donor2.GGCTCGAAGTACGTAA.1	0.512226	9.82874e-06
LEY	CTL	Donor2.GGGAATGGTTGGTAAA.1	2.13156	1.55054
LEY	CTL	Donor2.GGGAATGGTTGTACAC.1	1.33466e-05	3.48284
LEY	CTL	Donor2.GGGACCTTCAACACTG.1	1.73146	2.70449
LEY	CTL	Donor2.GGGACCTTCTGTCTAT.1	1.16156	3.67404
LEY	CTL	Donor2.GGTGAAGTCCTGTAGA.2	0.925993	3.81125
LEY	CTL	Donor2.GTAACTGCACCGCTAG.1	1.67492e-05	1.95938
LEY	CTL	Donor2.GTAGTCAGTGGAAAGA.2	2.79925	3.26778
LEY	CTL	Donor2.GTATTCTAGTCACGCC.2	1.34537	3.51619
LEY	CTL	Donor2.GTATTCTTCCGCGCAA.2	-6.15386e-06	3.00786
LEY	CTL	Donor2.GTCGTAAGTTACGTCA.1	2.45623	3.29177
LEY	CTL	Donor2.GTCTCGTAGGCTCTTA.1	1.99821	-1.26876e-05
LEY	CTL	Donor2.GTGCAGCGTCACCTAA.1	2.76511	3.86078
LEY	CTL	Donor2.GTGCATAAGCGATGAC.2	0.669806	3.09034
LEY	CTL	Donor2.GTGCGGTGTGTAACGG.2	2.55009	2.40887
LEY	CTL	Donor2.GTGGGTCCATGATCCA.1	1.99568	2.19127
LEY	CTL	Donor2.GTGGGTCTCACGCATA.1	1.80142	4.25034
LEY	CTL	Donor2.GTGTGCGAGATCCTGT.1	2.51973	4.47868
LEY	CTL	Donor2.GTGTTAGAGCAATCTC.1	0.859985	2.68316
LEY	CTL	Donor2.GTTAAGCTCCCGACTT.1	2.3817	4.93106
LEY	CTL	Donor2.GTTCATTTCCACGTTC.2	1.43657	2.36261
LEY	CTL	Donor2.GTTCATTTCCCACTTG.1	1.16854	2.73518
LEY	CTL	Donor2.GTTCATTTCTACCAGA.2	8.68768e-06	3.6916
LEY	CTL	Donor2.GTTTCTAGTCTCAACA.1	0.874538	4.44109
LEY	CTL	Donor2.TAAACCGAGGAATTAC.2	2.52446	-1.70387e-05
LEY	CTL	Donor2.TAAGAGACATGCTGGC.1	0.978758	3.11772
LEY	CTL	Donor2.TAAGCGTGTCGCTTCT.2	0.868875	3.68283
LEY	CTL	Donor2.TAAGCGTTCAGGCGAA.2	2.20048	2.36417
LEY	CTL	Donor2.TACAGTGAGGCACATG.2	-1.19318e-05	2.2316
LEY	CTL	Donor2.TACAGTGGTACGACCC.1	2.48764e-06	4.69525
LEY	CTL	Donor2.TACCTATAGCCTATGT.1	0.852434	2.34348
LEY	CTL	Donor2.TACCTATGTCACCTAA.2	2.1664	3.74265
LEY	CTL	Donor2.TAGCCGGAGCTAACAA.1	4.49786e-06	0.781031
LEY	CTL	Donor2.TATCTCACACTGAAGG.2	1.48045	3.68992
LEY	CTL	Donor2.TATCTCAGTATAGGGC.2	1.71983	4.32896
LEY	CTL	Donor2.TATCTCAGTGCAACGA.1	2.4402e-06	2.11489
LEY	CTL	Donor2.TCAACGATCCAAACAC.1	0.590215	2.73947
LEY	CTL	Donor2.TCAACGATCTGTTTGT.2	-5.40892e-06	0.770769
LEY	CTL	Donor2.TCAATCTGTCACTTCC.1	2.94811	4.57855
LEY	CTL	Donor2.TCACGAAGTTGTCGCG.1	-9.78221e-06	2.85708
LEY	CTL	Donor2.TCAGCAAAGGGTTTCT.2	0.966979	3.46479
LEY	CTL	Donor2.TCAGGTAGTTACCAGT.1	2.83893	4.28419
LEY	CTL	Donor2.TCATTTGAGCACCGTC.1	2.11424	3.12894
LEY	CTL	Donor2.TCATTTGCAGAAGCAC.1	2.5696	2.92793
LEY	CTL	Donor2.TCGAGGCTCAACTCTT.1	1.73148	4.06625
LEY	CTL	Donor2.TCGTACCCAGGTGCCT.1	1.76218	0.791311
LEY	CTL	Donor2.TCGTACCGTTTCGCTC.1	7.24361e-06	1.77245
LEY	CTL	Donor2.TCTATTGGTATAGGGC.2	0.821071	3.32257
LEY	CTL	Donor2.TCTTTCCAGATATGCA.1	1.04569	2.32501
LEY	CTL	Donor2.TGAAAGAAGCAGGTCA.1	2.34493	4.85467
LEY	CTL	Donor2.TGACGGCTCAGTTGAC.1	1.34739	1.90132
LEY	CTL	Donor2.TGACTAGAGCCAACAG.1	3.20127	3.79554
LEY	CTL	Donor2.TGAGAGGCAGACAAAT.2	1.96885	3.75177
LEY	CTL	Donor2.TGAGCATGTTTGGCGC.2	1.18091	1.18091
LEY	CTL	Donor2.TGAGGGACATCCCACT.1	1.38626	3.4812
LEY	CTL	Donor2.TGAGGGATCCTATGTT.1	1.74204	3.61367
LEY	CTL	Donor2.TGCACCTAGTTTCCTT.1	2.23685	2.81434
LEY	CTL	Donor2.TGCCAAAGTCTTCGTC.1	1.49733	2.43443
LEY	CTL	Donor2.TGCCAAATCCAGATCA.2	1.26213	3.56089
LEY	CTL	Donor2.TGCCCATAGCCGTCGT.2	0.910972	3.32365
LEY	CTL	Donor2.TGCCCATAGGATGCGT.2	1.86437	3.96637
LEY	CTL	Donor2.TGCGTGGGTTGAGTTC.1	1.61169	2.75417
LEY	CTL	Donor2.TGGCGCAGTCCAACTA.2	-1.15282e-05	1.92264
LEY	CTL	Donor2.TGGCGCAGTGTGCCTG.2	5.36056e-06	4.13234
LEY	CTL	Donor2.TGGGAAGGTCATATGC.2	-3.04411e-06	2.50026
LEY	CTL	Donor2.TGGGAAGGTCCAGTGC.1	3.08818	3.30216
LEY	CTL	Donor2.TGGGCGTCAAGGACAC.2	1.6221	2.90531
LEY	CTL	Donor2.TGGTTAGGTACGCTGC.1	2.09437	2.90648
LEY	CTL	Donor2.TGGTTCCGTCATGCCG.1	1.65461	1.42871
LEY	CTL	Donor2.TGTATTCGTAAGGATT.1	1.17874	2.5935
LEY	CTL	Donor2.TTAACTCAGCTAGTGG.1	2.85114	3.61735
LEY	CTL	Donor2.TTAGGACTCTTCGGTC.1	1.50263	1.50263
LEY	CTL	Donor2.TTCGGTCGTCCAGTTA.1	2.31712	3.23437
LEY	CTL	Donor2.TTCTACAGTCCAAGTT.1	0.915458	3.47989
LEY	CTL	Donor2.TTGAACGCATCAGTAC.1	3.04936	3.41715
LEY	CTL	Donor2.TTGGAACGTTGCGTTA.2	0.653802	-6.49534e-06
LEY	CTL	Donor2.TTTACTGTCGGACAAG.1	5.43893e-06	4.96912
LEY	CTL	Donor2.TTTGCGCAGATACACA.2	2.21395	4.02058
LEY	CTL	Donor2.TTTGTCACAGCCAGAA.1	1.40048	-4.5692e-06
LEY	CTL	Donor2.TTTGTCATCGTAGATC.1	1.95193	4.14207
LEY	CTL	Donor2.TTTGTCATCTTCAACT.1	2.23459	4.46829
LEY	CTL	Donor3.AACCATGCATCAGTAC.1	3.11712	3.53669
LEY	CTL	Donor3.AACTCCCCATTTCACT.2	2.49068	4.33431
LEY	CTL	Donor3.AACTTTCCAACACCCG.2	2.89316	2.05669
LEY	CTL	Donor3.AAGGAGCCAAGTCTAC.1	1.7009	4.55447
LEY	CTL	Donor3.AAGTCTGCACAGGAGT.1	2.8764	2.75088
LEY	CTL	Donor3.ACACCGGCAAGTTGTC.2	1.92946	3.78788
LEY	CTL	Donor3.ACATCAGAGCTGAACG.1	2.92667	3.62938
LEY	CTL	Donor3.ACATGGTCAGCGTAAG.2	2.94864	2.73851
LEY	CTL	Donor3.ACCAGTAAGATAGGAG.2	3.26114	3.71666
LEY	CTL	Donor3.ACCAGTATCTCTTGAT.1	2.7812	4.28174
LEY	CTL	Donor3.ACCGTAAGTGTGTGCC.1	2.71499	4.08484
LEY	CTL	Donor3.ACGAGCCCACACCGAC.1	2.4384	2.4384
LEY	CTL	Donor3.ACGAGGATCAGCGACC.1	2.66686	3.45368
LEY	CTL	Donor3.ACGATGTAGGATCGCA.1	1.65912	1.89805
LEY	CTL	Donor3.ACGATGTGTTGTCTTT.1	2.06063	2.83236
LEY	CTL	Donor3.ACGCCGATCGCAAGCC.2	2.29061	3.46834
LEY	CTL	Donor3.ACGGCCACAGCTATTG.1	-5.20344e-06	3.60143
LEY	CTL	Donor3.ACTTACTGTTCAACCA.2	1.46941	2.77634
LEY	CTL	Donor3.ACTTTCAAGGAGCGAG.2	3.13537	3.52623
LEY	CTL	Donor3.AGCATACAGTTATCGC.1	7.16021e-06	3.33014
LEY	CTL	Donor3.AGCGTCGCAATGGACG.1	1.67705	4.94301
LEY	CTL	Donor3.AGCTCTCTCGAATCCA.1	1.37798	2.43222
LEY	CTL	Donor3.AGGCCGTCATGGGACA.1	1.7235	3.80084
LEY	CTL	Donor3.ATCATCTTCAACACCA.2	1.68353	3.87398
LEY	CTL	Donor3.ATCCACCGTAATCGTC.1	2.03709	3.32045
LEY	CTL	Donor3.ATCGAGTCAACTGCTA.2	2.98987	3.61611
LEY	CTL	Donor3.ATCGAGTTCTCCTATA.1	3.28807	3.96238
LEY	CTL	Donor3.ATGCGATGTCACCCAG.2	2.56179	1.75502
LEY	CTL	Donor3.ATGGGAGTCACGCGGT.1	1.42493	3.53089
LEY	CTL	Donor3.ATGTGTGTCCCTAACC.2	1.82824	1.50006
LEY	CTL	Donor3.ATGTGTGTCGGCGGTT.1	2.95418	2.82806
LEY	CTL	Donor3.ATTACTCAGAATTGTG.1	2.5835	2.15781
LEY	CTL	Donor3.ATTGGACCAGGGAGAG.2	1.16457	3.80869
LEY	CTL	Donor3.CAACTAGCACAACGCC.1	1.92937	8.01879e-06
LEY	CTL	Donor3.CAAGAAATCAGTTGAC.2	2.10387	1.22356
LEY	CTL	Donor3.CAAGGCCAGAAACCAT.1	2.24106	3.76158
LEY	CTL	Donor3.CACAAACCACTACAGT.1	2.38244	2.38244
LEY	CTL	Donor3.CACACCTTCTTGAGAC.2	1.66795e-05	2.49797
LEY	CTL	Donor3.CACACTCGTATTACCG.2	2.02837	2.86244
LEY	CTL	Donor3.CACATAGAGTGACTCT.2	2.66777	2.66777
LEY	CTL	Donor3.CACTCCACAAGTCTAC.2	2.05034	4.16187
LEY	CTL	Donor3.CACTCCAGTCTAACGT.1	2.30674	2.30674
LEY	CTL	Donor3.CAGATCATCAGCATGT.2	3.30699	3.85079
LEY	CTL	Donor3.CAGCGACCACTACAGT.2	1.65001	1.13253
LEY	CTL	Donor3.CAGTCCTGTCCTCCAT.2	4.04247	2.29804
LEY	CTL	Donor3.CATGGCGTCCCTCTTT.1	0.959684	2.00733
LEY	CTL	Donor3.CCACCTAAGATAGTCA.1	2.70018	4.28669
LEY	CTL	Donor3.CCAGCGAAGATCTGAA.2	1.13726	1.65563
LEY	CTL	Donor3.CCATGTCGTCCGTGAC.2	2.15095	3.1688
LEY	CTL	Donor3.CCATTCGCAAGAAGAG.1	3.85752e-06	4.26484
LEY	CTL	Donor3.CCCAATCAGCCACGCT.1	0.959148	3.40023
LEY	CTL	Donor3.CCCTCCTTCTTGACGA.1	2.26218	1.66809
LEY	CTL	Donor3.CCGGGATGTGATGTCT.2	2.25433	3.382
LEY	CTL	Donor3.CCGTGGAGTAACGACG.1	2.49617	3.06413
LEY	CTL	Donor3.CCTAAAGGTAAAGTCA.2	2.75247	2.12114
LEY	CTL	Donor3.CCTACACGTCATATGC.1	2.29885	3.0524
LEY	CTL	Donor3.CCTCAGTGTACTCGCG.1	1.50957	3.24547
LEY	CTL	Donor3.CCTTCGAGTCCAACTA.1	3.40083	2.21013
LEY	CTL	Donor3.CGACCTTGTTTCCACC.2	2.2894	-1.59668e-05
LEY	CTL	Donor3.CGACTTCGTTACGTCA.2	3.36686	3.62697
LEY	CTL	Donor3.CGCGGTACAGCCAATT.1	2.18776	1.99228
LEY	CTL	Donor3.CGCTGGAGTCTAGCCG.1	5.74531e-07	3.59493
LEY	CTL	Donor3.CGGACGTTCGGATGGA.1	1.96643	1.68582e-05
LEY	CTL	Donor3.CGGACTGGTGTTTGGT.2	2.61995	1.43121
LEY	CTL	Donor3.CGGACTGTCTCGCATC.1	1.3867	1.94637
LEY	CTL	Donor3.CGTAGGCGTGAGGGTT.2	1.97172	2.97293
LEY	CTL	Donor3.CGTCAGGCAGTATGCT.1	1.33422e-05	2.53914
LEY	CTL	Donor3.CGTCCATAGTAGCCGA.2	1.57681	2.66988
LEY	CTL	Donor3.CGTCCATGTCAGCTAT.2	2.31338	-3.37745e-07
LEY	CTL	Donor3.CTAAGACTCGAGAACG.2	2.70515	2.43951
LEY	CTL	Donor3.CTAAGACTCTGAAAGA.2	-8.38062e-06	1.41729
LEY	CTL	Donor3.CTACGTCCAAGCTGAG.2	1.86739	1.03808
LEY	CTL	Donor3.CTAGCCTCAATGCCAT.2	2.07017	3.14259
LEY	CTL	Donor3.CTAGTGAAGCCAACAG.2	2.70744	4.21149
LEY	CTL	Donor3.CTAGTGAGTAGCGATG.2	2.02565	3.47383
LEY	CTL	Donor3.CTCTAATTCCCAGGTG.1	3.08921	3.26391
LEY	CTL	Donor3.CTCTGGTAGAGGTTAT.1	2.62616	2.76992
LEY	CTL	Donor3.CTGATCCAGTTCGCGC.2	1.90048	1.34665
LEY	CTL	Donor3.CTGCCTAAGCGTTCCG.2	2.56818	2.90158
LEY	CTL	Donor3.CTTAGGATCCAGGGCT.1	0.876817	3.09327
LEY	CTL	Donor3.GAAATGAGTCGGCTCA.2	-1.1179e-05	1.29195
LEY	CTL	Donor3.GAAATGATCACTGGGC.2	1.16534	2.48783
LEY	CTL	Donor3.GAACGGATCCTACAGA.2	1.1713	3.04622
LEY	CTL	Donor3.GAACGGATCGAGGTAG.2	1.209	3.52348
LEY	CTL	Donor3.GAAGCAGCAATAGAGT.1	3.03413	3.42342
LEY	CTL	Donor3.GAAGCAGTCAGTACGT.1	1.44678	2.21085
LEY	CTL	Donor3.GACGCGTAGAAAGTGG.2	-1.88906e-05	3.40796
LEY	CTL	Donor3.GACGGCTCAGACAAGC.1	1.17591	4.80419
LEY	CTL	Donor3.GAGTCCGTCCCACTTG.2	2.51702	1.90148
LEY	CTL	Donor3.GATCGATGTCTACCTC.1	2.31532	2.68732
LEY	CTL	Donor3.GATGAGGGTAAGTGTA.1	2.66074	4.1447
LEY	CTL	Donor3.GATGCTATCTGTCTAT.1	1.1699	5.58951
LEY	CTL	Donor3.GCACTCTGTCGAGTTT.1	2.82336	2.51037
LEY	CTL	Donor3.GCACTCTTCAAGGTAA.1	1.43925	1.43925
LEY	CTL	Donor3.GCCAAATTCAGTACGT.2	1.11393	3.91424
LEY	CTL	Donor3.GCGCAACCATCCAACA.1	-9.01632e-07	1.69206
LEY	CTL	Donor3.GCGCAGTCAAATACAG.1	2.3389	3.09477
LEY	CTL	Donor3.GCGCGATGTCGTGGCT.1	3.59847	2.60596
LEY	CTL	Donor3.GCGGGTTTCCCGGATG.1	2.82778	2.82778
LEY	CTL	Donor3.GCTCCTACAGTCACTA.1	2.2619	2.69207
LEY	CTL	Donor3.GCTGCAGGTACTTGAC.1	1.82197	1.49425
LEY	CTL	Donor3.GCTTGAAAGCCGGTAA.1	1.6429	3.08424
LEY	CTL	Donor3.GGACAAGCACCGAAAG.2	1.22255	3.67206
LEY	CTL	Donor3.GGACAGATCCGCGGTA.2	2.69048	3.7428
LEY	CTL	Donor3.GGACGTCTCAGGCGAA.2	2.58778	3.45791
LEY	CTL	Donor3.GGCCGATTCTCCTATA.1	2.52592	1.699e-05
LEY	CTL	Donor3.GGCGACTCAATCTACG.2	1.89425	2.34302
LEY	CTL	Donor3.GGGACCTCAGAGTGTG.2	3.02217	1.15394
LEY	CTL	Donor3.GGGAGATGTCAAGCGA.1	2.67005	1.91107
LEY	CTL	Donor3.GGGATGACATTACCTT.2	1.15409	3.29781
LEY	CTL	Donor3.GGTGAAGTCAACACCA.1	1.59289	3.19899
LEY	CTL	Donor3.GGTGTTAGTGCACGAA.1	2.96735	3.90671
LEY	CTL	Donor3.GTACTTTAGGCGATAC.1	2.82125	3.76416
LEY	CTL	Donor3.GTAGGCCGTTCAGCGC.1	2.32201	2.63006
LEY	CTL	Donor3.GTATTCTGTGTTAAGA.1	1.84582	3.44113
LEY	CTL	Donor3.GTCAAGTAGGTGTGGT.1	1.59129	2.74897e-07
LEY	CTL	Donor3.GTCATTTCAGTCCTTC.2	3.4595	2.96942
LEY	CTL	Donor3.GTCCTCACACAGCCCA.2	3.70023	3.43357
LEY	CTL	Donor3.GTCGTAAAGGACAGAA.1	1.92828	2.92494
LEY	CTL	Donor3.GTGCTTCGTAGTAGTA.2	2.44705	3.01305
LEY	CTL	Donor3.GTTACAGGTTGTGGCC.2	2.47662e-06	2.88955
LEY	CTL	Donor3.GTTCATTCAATCACAC.1	0.903668	3.41355
LEY	CTL	Donor3.GTTCTCGAGACCGGAT.2	1.7861	3.47977
LEY	CTL	Donor3.GTTCTCGGTAGGACAC.2	1.67811	4.01535
LEY	CTL	Donor3.GTTCTCGTCTTCCTTC.2	3.23299	3.04725
LEY	CTL	Donor3.TACCTATTCATAACCG.1	2.25126	2.9661
LEY	CTL	Donor3.TACTCATAGTGGTAAT.2	0.873733	2.70528
LEY	CTL	Donor3.TACTCGCGTATATCCG.2	1.77306	4.37224
LEY	CTL	Donor3.TACTTACTCCCGACTT.1	1.46968	2.66663
LEY	CTL	Donor3.TAGACCACACAGTCGC.1	1.89299	2.14229
LEY	CTL	Donor3.TAGTGGTGTAACGCGA.1	1.15557	3.3771
LEY	CTL	Donor3.TATCTCATCCGCTGTT.2	1.5029	5.23696e-06
LEY	CTL	Donor3.TCAATCTCACAACGCC.2	2.87371	2.55958
LEY	CTL	Donor3.TCAGATGTCATAACCG.1	1.78142	3.47431
LEY	CTL	Donor3.TCCACACCATATACGC.2	2.79081e-08	3.25613
LEY	CTL	Donor3.TCCCGATTCATCTGTT.1	1.05256	2.76756
LEY	CTL	Donor3.TCGAGGCTCTCGCTTG.2	1.73744	2.08246
LEY	CTL	Donor3.TCGCGAGGTTAAGTAG.1	2.52	3.75899
LEY	CTL	Donor3.TCGGTAAAGGAGTAGA.2	9.38792e-06	3.56922
LEY	CTL	Donor3.TCGTACCAGCTGGAAC.2	1.77663	3.02722
LEY	CTL	Donor3.TCTCTAATCCAGATCA.1	1.68273	2.64905
LEY	CTL	Donor3.TCTTCGGTCCTCCTAG.1	0.937284	4.56159
LEY	CTL	Donor3.TGAGAGGGTGCGCTTG.1	2.45471	3.42753
LEY	CTL	Donor3.TGCACCTTCATGTCCC.1	2.50719	2.85609
LEY	CTL	Donor3.TGCCCTAAGCGATTCT.2	2.42467	3.46247
LEY	CTL	Donor3.TGCCCTATCGCCAAAT.2	3.01969	2.47021
LEY	CTL	Donor3.TGCGCAGGTGATGATA.2	2.19579	2.39643
LEY	CTL	Donor3.TGCGTGGTCTCACATT.1	3.51897	3.1072
LEY	CTL	Donor3.TGGACGCGTACACCGC.1	2.21194	5.68055e-07
LEY	CTL	Donor3.TGGACGCTCAAAGTAG.1	2.28583	2.0878
LEY	CTL	Donor3.TGGTTAGAGAATTGTG.1	7.86038e-06	2.80652
LEY	CTL	Donor3.TGTATTCAGAAGCCCA.2	1.74558	3.6593
LEY	CTL	Donor3.TGTATTCAGGACCACA.1	2.75405	3.41485
LEY	CTL	Donor3.TTAGTTCCAGCGTAAG.2	3.9911	3.40025
LEY	CTL	Donor3.TTCCCAGAGAGTACCG.2	1.62367	4.25161
LEY	CTL	Donor3.TTCCCAGTCGCTAGCG.1	2.19496	3.00326
LEY	CTL	Donor3.TTCTCCTAGATATGGT.2	3.07642	3.70084
LEY	CTL	Donor3.TTGCCGTCACGAGGTA.2	1.82578	7.90986e-07
LEY	CTL	Donor3.TTGGAACGTTATCGGT.2	3.44214	3.86166
LEY	CTL	Donor3.TTGGAACTCTATCCCG.1	2.32153	2.06603
LEY	CTL	GSE124263__3_AAACCTGTCGTCTGAA-1	-2.564e-06	-2.564e-06
LEY	CTL	GSE124263__3_AAAGATGGTGTTGGGA-1	1.84852e-05	1.84852e-05
LEY	CTL	GSE124263__3_AAAGCAAAGGGATACC-1	9.04293e-06	1.17563
LEY	CTL	GSE124263__3_AAAGCAATCCTCGCAT-1	2.17374	-1.45234e-05
LEY	CTL	GSE124263__3_AAAGTAGTCAAACAAG-1	2.41967	2.05772
LEY	CTL	GSE124263__3_AACACGTGTAATAGCA-1	2.21194	1.62269
LEY	CTL	GSE124263__3_AACACGTTCTCAAGTG-1	2.71089	0.940124
LEY	CTL	GSE124263__3_AACCATGAGTGAACAT-1	0.989678	2.78583
LEY	CTL	GSE124263__3_AACCATGGTAAAGTCA-1	2.23724	2.4388
LEY	CTL	GSE124263__3_AACCGCGAGAAGGGTA-1	6.66611e-06	1.61346
LEY	CTL	GSE124263__3_AACCGCGAGAGTACAT-1	6.61364e-06	1.41306
LEY	CTL	GSE124263__3_AACCGCGTCCACGACG-1	1.58477	1.58477
LEY	CTL	GSE124263__3_AACGTTGAGTGGTAGC-1	3.19788	2.1778
LEY	CTL	GSE124263__3_AACGTTGCATAGAAAC-1	0.828389	-1.301e-05
LEY	CTL	GSE124263__3_AACGTTGGTAGCTAAA-1	2.00101	2.62417
LEY	CTL	GSE124263__3_AACTCAGCAGATAATG-1	6.09256e-06	0.830155
LEY	CTL	GSE124263__3_AACTCCCGTCTCTTTA-1	2.64507	1.88822
LEY	CTL	GSE124263__3_AACTCCCGTTACGTCA-1	1.78677	1.24848
LEY	CTL	GSE124263__3_AACTCCCTCCACGACG-1	1.77151	2.63996
LEY	CTL	GSE124263__3_AACTCCCTCCGTCAAA-1	-3.38812e-06	-3.38812e-06
LEY	CTL	GSE124263__3_AACTGGTCAATCCAAC-1	2.59653	2.42901
LEY	CTL	GSE124263__3_AAGGCAGAGGCTAGAC-1	1.5791	2.16346
LEY	CTL	GSE124263__3_AAGGCAGCATTGGCGC-1	-3.10698e-06	1.04509
LEY	CTL	GSE124263__3_AAGGCAGGTCACAAGG-1	2.36245	2.50305
LEY	CTL	GSE124263__3_AAGGCAGGTCTAGGTT-1	1.05845	1.05845
LEY	CTL	GSE124263__3_AATCGGTGTGTTGGGA-1	2.40375	2.40375
LEY	CTL	GSE124263__3_AATCGGTTCTTACCGC-1	2.83509	2.03862
LEY	CTL	GSE124263__3_AATCGGTTCTTGCATT-1	2.43508	1.64223
LEY	CTL	GSE124263__3_ACACCGGTCAGCGACC-1	-1.14069e-05	-1.14069e-05
LEY	CTL	GSE124263__3_ACACTGACAAACGTGG-1	2.26533	3.11732
LEY	CTL	GSE124263__3_ACACTGATCGCAGGCT-1	4.16243e-06	4.16243e-06
LEY	CTL	GSE124263__3_ACAGCCGAGTACTTGC-1	-1.16914e-05	2.44886
LEY	CTL	GSE124263__3_ACAGCCGCAGCTGCAC-1	1.74304	-1.39912e-05
LEY	CTL	GSE124263__3_ACAGCTATCGTCGTTC-1	1.97349	1.7845
LEY	CTL	GSE124263__3_ACATACGAGTGAATTG-1	-1.12619e-05	-1.12619e-05
LEY	CTL	GSE124263__3_ACATACGCACCTATCC-1	0.960151	3.72092
LEY	CTL	GSE124263__3_ACATACGCATGTAGTC-1	2.12791e-06	2.12791e-06
LEY	CTL	GSE124263__3_ACATCAGCAAGGTTTC-1	1.91746	2.53428
LEY	CTL	GSE124263__3_ACATCAGCAGCCTTTC-1	2.29811	0.913312
LEY	CTL	GSE124263__3_ACATCAGCATACAGCT-1	2.10661	1.76052e-05
LEY	CTL	GSE124263__3_ACATGGTCAGCCTTGG-1	2.71449	-8.15339e-07
LEY	CTL	GSE124263__3_ACATGGTGTATGGTTC-1	1.47272e-06	2.30967
LEY	CTL	GSE124263__3_ACCAGTATCTGGGCCA-1	-1.06223e-06	-1.06223e-06
LEY	CTL	GSE124263__3_ACCCACTCAAATTGCC-1	-1.28709e-05	1.59565
LEY	CTL	GSE124263__3_ACCCACTCAGATCGGA-1	2.08748	-9.0806e-06
LEY	CTL	GSE124263__3_ACCCACTCATCCTTGC-1	2.16569	2.68959
LEY	CTL	GSE124263__3_ACCGTAAAGAGCTGCA-1	2.18313	2.66592e-06
LEY	CTL	GSE124263__3_ACCGTAAAGGCTAGCA-1	2.02681	1.45743
LEY	CTL	GSE124263__3_ACCGTAACAGCCAGAA-1	3.07439	-9.08752e-06
LEY	CTL	GSE124263__3_ACCTTTATCTGCAAGT-1	2.80286	2.53519
LEY	CTL	GSE124263__3_ACGAGCCAGCGCCTTG-1	2.47367	2.85064
LEY	CTL	GSE124263__3_ACGAGGAAGAAGATTC-1	2.27977	3.80381
LEY	CTL	GSE124263__3_ACGAGGAGTCTAAACC-1	5.16009e-06	3.17868
LEY	CTL	GSE124263__3_ACGCAGCAGAGACTTA-1	-9.26597e-06	2.18085
LEY	CTL	GSE124263__3_ACGCAGCGTGCGCTTG-1	1.74306	2.54842
LEY	CTL	GSE124263__3_ACGCAGCGTGTGACGA-1	7.41714e-07	7.41714e-07
LEY	CTL	GSE124263__3_ACGCCAGTCCAAGCCG-1	1.49225	2.26361
LEY	CTL	GSE124263__3_ACGCCGAGTTCGCGAC-1	1.05684	8.0952e-06
LEY	CTL	GSE124263__3_ACGCCGATCAACGGGA-1	-8.6975e-06	1.04568
LEY	CTL	GSE124263__3_ACGCCGATCAGGATCT-1	1.19574	1.49493
LEY	CTL	GSE124263__3_ACGGAGACAAGTCTAC-1	1.75681	1.46655e-05
LEY	CTL	GSE124263__3_ACGGAGACAATCCAAC-1	3.11856	1.22423
LEY	CTL	GSE124263__3_ACGGAGACACAGATTC-1	2.5712	2.99499
LEY	CTL	GSE124263__3_ACGGAGATCACTGGGC-1	2.26192	1.00074
LEY	CTL	GSE124263__3_ACGGCCAAGTGGCACA-1	2.69933	4.18549
LEY	CTL	GSE124263__3_ACGGCCATCGTAGATC-1	1.16839	2.28922
LEY	CTL	GSE124263__3_ACGTCAACACTTAACG-1	1.25034	-1.35384e-05
LEY	CTL	GSE124263__3_ACTGAACAGGACCACA-1	1.95064	1.08275e-06
LEY	CTL	GSE124263__3_ACTGAACTCAACGGCC-1	6.4988e-06	6.4988e-06
LEY	CTL	GSE124263__3_ACTGAACTCCCAAGTA-1	-8.20473e-06	2.30836
LEY	CTL	GSE124263__3_ACTGAGTTCCTTTCGG-1	2.10218	2.46606
LEY	CTL	GSE124263__3_ACTGATGGTCCCGACA-1	9.78159e-07	1.91724
LEY	CTL	GSE124263__3_ACTGATGTCACAATGC-1	1.70685	2.3049
LEY	CTL	GSE124263__3_ACTGCTCAGAGAGCTC-1	3.28027	1.34613
LEY	CTL	GSE124263__3_ACTGCTCAGTCAAGCG-1	0.994057	1.78232e-05
LEY	CTL	GSE124263__3_ACTGCTCCAGTCGTGC-1	1.4363	1.4363
LEY	CTL	GSE124263__3_AGAATAGTCCTTTCGG-1	7.62496e-06	1.03493
LEY	CTL	GSE124263__3_AGACGTTCACGCCAGT-1	2.48068	2.17714
LEY	CTL	GSE124263__3_AGACGTTGTAGAAAGG-1	6.93278e-06	2.65715
LEY	CTL	GSE124263__3_AGACGTTTCCCATTTA-1	1.41979	1.9841
LEY	CTL	GSE124263__3_AGAGCGATCTCATTCA-1	2.18552	2.72205
LEY	CTL	GSE124263__3_AGAGCTTAGGTGTTAA-1	2.91004e-06	1.07454
LEY	CTL	GSE124263__3_AGAGTGGCAGGGTATG-1	-2.41416e-05	2.45932
LEY	CTL	GSE124263__3_AGATCTGTCATGCAAC-1	1.62072	-1.00174e-05
LEY	CTL	GSE124263__3_AGCAGCCCACAAGACG-1	1.99514	1.65546
LEY	CTL	GSE124263__3_AGCATACCACATTTCT-1	0.794213	1.76658
LEY	CTL	GSE124263__3_AGCCTAAGTAATAGCA-1	1.51871	1.84838
LEY	CTL	GSE124263__3_AGCGTATAGAGGTTAT-1	2.28582	2.92679
LEY	CTL	GSE124263__3_AGCGTATCAATCGAAA-1	2.01856	2.47478
LEY	CTL	GSE124263__3_AGCGTATTCCAAATGC-1	1.32974	1.32974
LEY	CTL	GSE124263__3_AGCTCCTAGGGTCGAT-1	2.90433e-06	1.2711
LEY	CTL	GSE124263__3_AGCTCCTCAGAGCCAA-1	1.12278	1.12278
LEY	CTL	GSE124263__3_AGCTCCTCAGGGAGAG-1	0.921694	2.31068
LEY	CTL	GSE124263__3_AGCTCCTGTCCCTACT-1	2.45873	2.64373
LEY	CTL	GSE124263__3_AGCTCCTTCGAGGTAG-1	1.11972	1.63472
LEY	CTL	GSE124263__3_AGCTTGAAGACCTAGG-1	-8.37105e-06	-8.37105e-06
LEY	CTL	GSE124263__3_AGCTTGAGTGAGTGAC-1	2.25599e-07	2.64905
LEY	CTL	GSE124263__3_AGCTTGATCCACGTTC-1	7.60061e-06	2.77942
LEY	CTL	GSE124263__3_AGCTTGATCTGTTTGT-1	2.45713e-06	1.65444
LEY	CTL	GSE124263__3_AGGGATGAGGCGATAC-1	2.35882	2.56288
LEY	CTL	GSE124263__3_AGGGATGCACCCATTC-1	-7.04275e-07	-7.04275e-07
LEY	CTL	GSE124263__3_AGGGATGGTCTTCGTC-1	1.48077	1.18302
LEY	CTL	GSE124263__3_AGGGATGGTTAAGGGC-1	2.14748	0.921337
LEY	CTL	GSE124263__3_AGGTCCGAGCGTGAGT-1	2.01534	2.47139
LEY	CTL	GSE124263__3_AGTAGTCCAGGGCATA-1	-1.7808e-06	-1.7808e-06
LEY	CTL	GSE124263__3_AGTCTTTAGAGTCTGG-1	1.82371	1.05937e-06
LEY	CTL	GSE124263__3_AGTCTTTGTTTCGCTC-1	2.63212	2.40115
LEY	CTL	GSE124263__3_AGTCTTTTCCCTAATT-1	-4.54686e-06	2.47597
LEY	CTL	GSE124263__3_AGTCTTTTCGTCTGAA-1	2.09118	1.39637
LEY	CTL	GSE124263__3_AGTGAGGAGACTTTCG-1	1.20799	3.83244
LEY	CTL	GSE124263__3_AGTGAGGAGATCTGAA-1	0.844273	1.15698e-05
LEY	CTL	GSE124263__3_AGTGAGGCACGCGAAA-1	1.27546	2.42669
LEY	CTL	GSE124263__3_AGTGAGGGTCCCTTGT-1	2.1679	-7.14419e-06
LEY	CTL	GSE124263__3_AGTGGGATCCCACTTG-1	1.63286	1.63286
LEY	CTL	GSE124263__3_AGTGTCAAGAGGTTAT-1	2.50295	2.50295
LEY	CTL	GSE124263__3_ATAAGAGCACCGAAAG-1	2.45801	4.46222e-06
LEY	CTL	GSE124263__3_ATAAGAGCAGCCAATT-1	2.08224	2.44527
LEY	CTL	GSE124263__3_ATAAGAGGTAGCTCCG-1	2.03787	2.17323
LEY	CTL	GSE124263__3_ATAGACCAGCCAGTAG-1	2.5854e-05	2.5854e-05
LEY	CTL	GSE124263__3_ATAGACCCAAACTGTC-1	1.48624	1.49981e-05
LEY	CTL	GSE124263__3_ATCATCTCAGTGACAG-1	1.00301	1.82123
LEY	CTL	GSE124263__3_ATCATCTGTCTGGAGA-1	1.70666	-1.33412e-05
LEY	CTL	GSE124263__3_ATCATGGAGGTGCACA-1	1.13828	1.65685
LEY	CTL	GSE124263__3_ATCATGGGTACCGAGA-1	-2.23365e-06	2.59692
LEY	CTL	GSE124263__3_ATCCACCGTACAGACG-1	-3.46891e-06	-3.46891e-06
LEY	CTL	GSE124263__3_ATCCACCGTAGTACCT-1	0.963962	1.99252e-06
LEY	CTL	GSE124263__3_ATCCGAACAATCGAAA-1	2.99245	2.46977
LEY	CTL	GSE124263__3_ATCGAGTAGCTGGAAC-1	-1.32064e-05	2.05461
LEY	CTL	GSE124263__3_ATCTACTAGCTACCTA-1	1.42517	1.99022
LEY	CTL	GSE124263__3_ATCTACTAGGGTGTGT-1	1.63465	-1.35158e-06
LEY	CTL	GSE124263__3_ATCTACTTCCGCTGTT-1	1.40568	1.96804
LEY	CTL	GSE124263__3_ATCTACTTCTTATCTG-1	1.14743	2.00825
LEY	CTL	GSE124263__3_ATGAGGGAGTGTCCAT-1	7.54105e-06	7.54105e-06
LEY	CTL	GSE124263__3_ATGAGGGTCTGATTCT-1	1.74869	-2.18981e-05
LEY	CTL	GSE124263__3_ATGCGATTCCCTAACC-1	1.3749	2.12664
LEY	CTL	GSE124263__3_ATGGGAGAGAAGCCCA-1	5.15238e-07	5.15238e-07
LEY	CTL	GSE124263__3_ATTATCCAGCGACGTA-1	1.02085	1.51538
LEY	CTL	GSE124263__3_ATTATCCGTACAGCAG-1	-6.27366e-06	2.02385
LEY	CTL	GSE124263__3_ATTATCCTCATGCATG-1	2.34706	1.42349
LEY	CTL	GSE124263__3_ATTGGTGAGAGTGAGA-1	1.01074	2.07825
LEY	CTL	GSE124263__3_ATTGGTGCACGGATAG-1	1.2525	1.98069
LEY	CTL	GSE124263__3_ATTGGTGTCACGACTA-1	1.13555	2.99652
LEY	CTL	GSE124263__3_CAACCAAAGTTCGCGC-1	4.56918e-07	2.38139
LEY	CTL	GSE124263__3_CAACCAACATGCAACT-1	1.49357	1.00301
LEY	CTL	GSE124263__3_CAACCTCGTGAGGGTT-1	1.63299	-1.84627e-06
LEY	CTL	GSE124263__3_CAACCTCTCACTCCTG-1	-1.90168e-06	-1.90168e-06
LEY	CTL	GSE124263__3_CAAGATCAGCAGACTG-1	1.05796e-05	2.56229
LEY	CTL	GSE124263__3_CAAGGCCCACGCTTTC-1	2.34901	1.063
LEY	CTL	GSE124263__3_CAAGGCCCATCAGTAC-1	2.72506	5.92635e-06
LEY	CTL	GSE124263__3_CAAGGCCGTCGCATAT-1	1.79103	1.25214
LEY	CTL	GSE124263__3_CAAGTTGCAGGGTACA-1	1.08557	1.92912
LEY	CTL	GSE124263__3_CAAGTTGCAGTGGAGT-1	2.06822e-06	2.06822e-06
LEY	CTL	GSE124263__3_CAAGTTGCATCCGGGT-1	-2.48933e-06	2.22526
LEY	CTL	GSE124263__3_CAAGTTGGTAGGAGTC-1	1.47707	5.15389e-06
LEY	CTL	GSE124263__3_CAAGTTGTCGGTTAAC-1	1.85577	2.67357
LEY	CTL	GSE124263__3_CAAGTTGTCTTGAGAC-1	1.30944	2.20963
LEY	CTL	GSE124263__3_CACACAAGTAAGTTCC-1	1.85167	1.52176
LEY	CTL	GSE124263__3_CACACAAGTACACCGC-1	2.56957	1.10195
LEY	CTL	GSE124263__3_CACACAATCAGGCGAA-1	2.20761	2.8442
LEY	CTL	GSE124263__3_CACACCTAGCTGCAAG-1	-1.09331e-05	-1.09331e-05
LEY	CTL	GSE124263__3_CACACTCTCTTGACGA-1	1.80535	2.24815
LEY	CTL	GSE124263__3_CACAGTACAGTCGATT-1	5.53935e-06	2.39319
LEY	CTL	GSE124263__3_CACAGTAGTGGAAAGA-1	1.59534	3.41691
LEY	CTL	GSE124263__3_CACAGTAGTTCGGGCT-1	0.948667	1.74864
LEY	CTL	GSE124263__3_CACATAGAGATTACCC-1	2.51332	2.96718
LEY	CTL	GSE124263__3_CACATTTAGATATGCA-1	2.47532	1.28078e-05
LEY	CTL	GSE124263__3_CACCAGGGTAAACGCG-1	1.4402e-05	1.4402e-05
LEY	CTL	GSE124263__3_CACCTTGGTTGCGTTA-1	2.20977	1.85772
LEY	CTL	GSE124263__3_CACTCCACACAGGTTT-1	2.41658	0.993714
LEY	CTL	GSE124263__3_CACTCCAGTCAGAAGC-1	2.41683	1.96377
LEY	CTL	GSE124263__3_CAGAATCGTTTGGGCC-1	2.4279	1.63589
LEY	CTL	GSE124263__3_CAGAGAGTCTCCTATA-1	2.28949	2.72076
LEY	CTL	GSE124263__3_CAGATCAAGTTCCACA-1	1.37126	4.48577e-06
LEY	CTL	GSE124263__3_CAGCAGCGTCTAGCGC-1	-5.44546e-06	-5.44546e-06
LEY	CTL	GSE124263__3_CAGCATAAGCTGCAAG-1	-8.03683e-06	3.23553
LEY	CTL	GSE124263__3_CAGCCGAGTAAGAGAG-1	1.30006	-3.54047e-07
LEY	CTL	GSE124263__3_CAGCGACGTGAAATCA-1	2.58749	-2.30621e-06
LEY	CTL	GSE124263__3_CAGCTAACAAACAACA-1	2.27404	2.47639
LEY	CTL	GSE124263__3_CAGCTGGCACAGCCCA-1	3.63107	1.96368
LEY	CTL	GSE124263__3_CAGTCCTAGCTGAAAT-1	-1.81866e-06	1.97688
LEY	CTL	GSE124263__3_CATATTCAGGTGCTTT-1	1.89794	-5.27437e-06
LEY	CTL	GSE124263__3_CATATTCGTTAAGAAC-1	1.11347	3.38876
LEY	CTL	GSE124263__3_CATCAAGGTAAACACA-1	1.9509	3.53201
LEY	CTL	GSE124263__3_CATCAGAGTGAGTGAC-1	1.45498	1.68254
LEY	CTL	GSE124263__3_CATCCACGTAATAGCA-1	2.36114	2.36114
LEY	CTL	GSE124263__3_CATCCACTCTCCGGTT-1	1.81833e-05	2.68969
LEY	CTL	GSE124263__3_CATCGAAGTAAGTTCC-1	2.33738e-06	1.68936
LEY	CTL	GSE124263__3_CATCGGGAGAAACGAG-1	-1.15738e-05	2.06161
LEY	CTL	GSE124263__3_CATCGGGAGCCACGCT-1	1.44491	-5.47341e-06
LEY	CTL	GSE124263__3_CATCGGGGTGTAAGTA-1	2.32818	2.6364
LEY	CTL	GSE124263__3_CATGACAGTTGGGACA-1	2.31822	2.96089
LEY	CTL	GSE124263__3_CATGCCTCATTTGCTT-1	1.37644	0.908415
LEY	CTL	GSE124263__3_CATGCCTTCGAGAACG-1	0.880897	1.34185
LEY	CTL	GSE124263__3_CATGGCGGTGATGTGG-1	1.94626	2.8336
LEY	CTL	GSE124263__3_CATGGCGTCCTTTCGG-1	1.17446e-05	1.39728
LEY	CTL	GSE124263__3_CATTCGCCATCGGGTC-1	-8.41155e-07	-8.41155e-07
LEY	CTL	GSE124263__3_CATTCGCCATTAGGCT-1	1.5257	-8.26498e-06
LEY	CTL	GSE124263__3_CATTCGCTCCATGCTC-1	-1.1895e-05	-1.1895e-05
LEY	CTL	GSE124263__3_CATTCGCTCTCATTCA-1	2.24006	2.24006
LEY	CTL	GSE124263__3_CCAATCCTCTTCTGGC-1	1.18277e-05	1.18277e-05
LEY	CTL	GSE124263__3_CCACCTACAGCTCGAC-1	1.8224	2.43127
LEY	CTL	GSE124263__3_CCACGGAGTCCTGCTT-1	2.59938	-1.13437e-05
LEY	CTL	GSE124263__3_CCACTACAGAACAATC-1	1.83701	2.73041e-06
LEY	CTL	GSE124263__3_CCACTACCAAAGCGGT-1	1.63954	-7.37608e-06
LEY	CTL	GSE124263__3_CCAGCGAAGCCAGTAG-1	7.60561e-06	2.80113
LEY	CTL	GSE124263__3_CCAGCGAAGCCATCGC-1	1.75271	2.82736
LEY	CTL	GSE124263__3_CCAGCGATCTTCAACT-1	2.0153	-2.65263e-06
LEY	CTL	GSE124263__3_CCATGTCAGTAGTGCG-1	-4.23996e-06	-4.23996e-06
LEY	CTL	GSE124263__3_CCATGTCGTGGCTCCA-1	2.47324	2.67938
LEY	CTL	GSE124263__3_CCATTCGTCTGCAGTA-1	-5.02966e-06	-5.02966e-06
LEY	CTL	GSE124263__3_CCCAGTTAGACAAGCC-1	0.969621	5.78006e-06
LEY	CTL	GSE124263__3_CCCAGTTCACGTGAGA-1	1.64967	3.26696
LEY	CTL	GSE124263__3_CCCATACAGAGTCGGT-1	3.5301e-06	0.91402
LEY	CTL	GSE124263__3_CCCATACGTAGATTAG-1	-8.00871e-06	2.09839
LEY	CTL	GSE124263__3_CCCATACTCACTTACT-1	-2.40109e-05	2.09125
LEY	CTL	GSE124263__3_CCCTCCTGTTGAGGTG-1	6.30549e-06	6.30549e-06
LEY	CTL	GSE124263__3_CCCTCCTTCCCTGACT-1	1.85303	2.04432
LEY	CTL	GSE124263__3_CCCTCCTTCTGAGGGA-1	2.5215	2.06285
LEY	CTL	GSE124263__3_CCGTACTCATGTCCTC-1	0.911078	4.96934e-06
LEY	CTL	GSE124263__3_CCGTACTGTCGGGTCT-1	-8.90571e-06	2.95599
LEY	CTL	GSE124263__3_CCGTTCACACGGTAGA-1	2.10129	2.73134
LEY	CTL	GSE124263__3_CCTAAAGTCAATCTCT-1	2.44703	1.50807
LEY	CTL	GSE124263__3_CCTACACCAGGAACGT-1	1.68715	8.58202e-06
LEY	CTL	GSE124263__3_CCTACACTCTAGCACA-1	0.733604	1.44639
LEY	CTL	GSE124263__3_CCTACCATCGTTACGA-1	1.92566e-06	1.92566e-06
LEY	CTL	GSE124263__3_CCTAGCTAGTCCAGGA-1	2.03717	2.87199
LEY	CTL	GSE124263__3_CCTAGCTCAGGTCGTC-1	-4.62311e-06	1.92095
LEY	CTL	GSE124263__3_CCTAGCTGTGTAATGA-1	1.88125	3.25916
LEY	CTL	GSE124263__3_CCTATTATCACGCATA-1	2.26857	2.26857
LEY	CTL	GSE124263__3_CCTCAGTTCCTTGGTC-1	1.02e-05	2.76394
LEY	CTL	GSE124263__3_CCTCAGTTCTCGAGTA-1	2.77565	7.98352e-06
LEY	CTL	GSE124263__3_CCTCTGAAGAGGTTAT-1	1.00445	-4.40903e-07
LEY	CTL	GSE124263__3_CCTCTGATCCTGTACC-1	1.28682	1.28682
LEY	CTL	GSE124263__3_CCTTACGTCACGAAGG-1	2.31001	1.7115
LEY	CTL	GSE124263__3_CCTTACGTCTTCCTTC-1	2.33427	2.53785
LEY	CTL	GSE124263__3_CCTTCCCAGAACTGTA-1	1.58585	1.92062
LEY	CTL	GSE124263__3_CCTTCCCCACTGTGTA-1	1.94834	1.94834
LEY	CTL	GSE124263__3_CCTTCGACAACTTGAC-1	2.25278	2.62258
LEY	CTL	GSE124263__3_CCTTCGAGTATTACCG-1	2.31574	1.71671
LEY	CTL	GSE124263__3_CCTTCGAGTTGATTGC-1	-6.13729e-06	3.09182
LEY	CTL	GSE124263__3_CGAACATAGTAGCCGA-1	1.7578	2.56488
LEY	CTL	GSE124263__3_CGAACATCAAAGCGGT-1	1.47512	-8.61378e-07
LEY	CTL	GSE124263__3_CGAACATGTACCGCTG-1	2.33195	3.41588
LEY	CTL	GSE124263__3_CGACTTCAGGCTCTTA-1	1.50067e-05	1.50067e-05
LEY	CTL	GSE124263__3_CGACTTCGTGCGAAAC-1	0.950036	4.51023e-06
LEY	CTL	GSE124263__3_CGACTTCTCGACAGCC-1	1.09902	2.83378
LEY	CTL	GSE124263__3_CGAGAAGCAAACTGCT-1	3.17275	5.173e-06
LEY	CTL	GSE124263__3_CGAGAAGCACTGAAGG-1	0.906644	-6.39981e-06
LEY	CTL	GSE124263__3_CGAGCCAAGTACGACG-1	2.17407	2.60049
LEY	CTL	GSE124263__3_CGATCGGCAGTCGTGC-1	3.02824	1.73266e-05
LEY	CTL	GSE124263__3_CGATGTAAGCTTATCG-1	2.73721	1.4374
LEY	CTL	GSE124263__3_CGATGTAGTGTAAGTA-1	9.57784e-06	1.00009
LEY	CTL	GSE124263__3_CGATGTAGTTCCTCCA-1	2.02785	3.03463
LEY	CTL	GSE124263__3_CGATTGAAGGGATGGG-1	1.89915	2.5145
LEY	CTL	GSE124263__3_CGATTGACAATGGAGC-1	2.82846	1.76206e-06
LEY	CTL	GSE124263__3_CGCTATCTCTTAGAGC-1	-1.5088e-06	-1.5088e-06
LEY	CTL	GSE124263__3_CGCTTCAAGGAACTGC-1	1.74325	1.21133
LEY	CTL	GSE124263__3_CGCTTCAGTGAGGGTT-1	1.53851	1.03986
LEY	CTL	GSE124263__3_CGCTTCATCTGCGGCA-1	-1.6324e-06	2.84382
LEY	CTL	GSE124263__3_CGGACACAGACTCGGA-1	5.25836e-06	5.25836e-06
LEY	CTL	GSE124263__3_CGGACGTAGAGGTTGC-1	-4.26245e-06	1.68773
LEY	CTL	GSE124263__3_CGGACGTAGTGAACGC-1	-2.12597e-06	1.03962
LEY	CTL	GSE124263__3_CGGACGTGTTAGGGTG-1	1.95975	1.95975
LEY	CTL	GSE124263__3_CGGACGTTCCCAAGTA-1	-3.07399e-06	-3.07399e-06
LEY	CTL	GSE124263__3_CGGACTGAGACAATAC-1	1.65273	2.24522
LEY	CTL	GSE124263__3_CGGCTAGTCCTGCAGG-1	2.51146	1.06028
LEY	CTL	GSE124263__3_CGGGTCACACGTCTCT-1	1.53392	-5.83871e-06
LEY	CTL	GSE124263__3_CGGGTCACAGCGTTCG-1	1.17739	-1.50778e-05
LEY	CTL	GSE124263__3_CGGGTCATCGTAGGAG-1	1.71261	2.31123
LEY	CTL	GSE124263__3_CGGTTAAGTAGAAAGG-1	1.72294	1.72294
LEY	CTL	GSE124263__3_CGGTTAAGTCTTGATG-1	-1.73506e-06	2.81201
LEY	CTL	GSE124263__3_CGTCAGGCACAGACAG-1	1.30025	3.10735
LEY	CTL	GSE124263__3_CGTCAGGTCACCGTAA-1	-8.45223e-06	-8.45223e-06
LEY	CTL	GSE124263__3_CGTCAGGTCCAGGGCT-1	0.859429	1.86366
LEY	CTL	GSE124263__3_CGTCCATGTCAGTGGA-1	2.88413	1.22747
LEY	CTL	GSE124263__3_CGTCTACCACCGGAAA-1	2.58136e-06	1.69206
LEY	CTL	GSE124263__3_CGTCTACCAGCTGGCT-1	2.46988	1.40896
LEY	CTL	GSE124263__3_CGTCTACGTGATGATA-1	1.98168	0.941461
LEY	CTL	GSE124263__3_CGTCTACGTGTAATGA-1	1.38458	5.31562e-06
LEY	CTL	GSE124263__3_CGTGAGCCAAGCTGTT-1	3.99286e-06	2.12999
LEY	CTL	GSE124263__3_CGTGAGCTCCCAAGAT-1	2.26722	1.15156
LEY	CTL	GSE124263__3_CGTGTAAGTAGTACCT-1	1.39979	2.31876
LEY	CTL	GSE124263__3_CGTGTCTAGAGCAATT-1	1.67671	3.79502
LEY	CTL	GSE124263__3_CGTTCTGCAATCCGAT-1	1.61621	1.41925e-05
LEY	CTL	GSE124263__3_CGTTCTGCACCCATTC-1	2.19881	-1.37067e-05
LEY	CTL	GSE124263__3_CGTTCTGCATAAAGGT-1	1.10101	-8.97031e-06
LEY	CTL	GSE124263__3_CGTTCTGTCGGAGGTA-1	1.98424	1.64526
LEY	CTL	GSE124263__3_CGTTCTGTCGTACGGC-1	2.02326	1.68181
LEY	CTL	GSE124263__3_CGTTGGGCAAGCCGCT-1	2.14648	1.25796
LEY	CTL	GSE124263__3_CTAATGGCAACTGGCC-1	2.43792	-8.2908e-06
LEY	CTL	GSE124263__3_CTAATGGGTCAAGCGA-1	-1.32789e-05	2.07034
LEY	CTL	GSE124263__3_CTAATGGTCGTAGATC-1	1.62286	7.39907e-06
LEY	CTL	GSE124263__3_CTACACCGTCACTGGC-1	3.53611	1.83468
LEY	CTL	GSE124263__3_CTACACCTCTACCAGA-1	1.50331	7.25204e-06
LEY	CTL	GSE124263__3_CTACATTTCTTTACGT-1	1.76718	0.962448
LEY	CTL	GSE124263__3_CTACCCAAGGACGAAA-1	2.05952	1.48639
LEY	CTL	GSE124263__3_CTACGTCAGCTAAACA-1	2.21448	2.21448
LEY	CTL	GSE124263__3_CTACGTCCACTAAGTC-1	1.17561	2.67006
LEY	CTL	GSE124263__3_CTAGCCTCAGCTCGCA-1	1.5996	1.42572
LEY	CTL	GSE124263__3_CTAGCCTGTGCAGGTA-1	2.52231	1.19133
LEY	CTL	GSE124263__3_CTAGCCTGTTCAGACT-1	2.26468	1.67035
LEY	CTL	GSE124263__3_CTAGTGAAGGAATTAC-1	2.26345	1.49211
LEY	CTL	GSE124263__3_CTAGTGACATTACCTT-1	1.93477	2.29089
LEY	CTL	GSE124263__3_CTCACACAGCTGCAAG-1	1.22798	1.76278
LEY	CTL	GSE124263__3_CTCACACTCCGCGCAA-1	2.26968e-06	2.26968e-06
LEY	CTL	GSE124263__3_CTCAGAAAGATCCGAG-1	6.5351e-06	6.5351e-06
LEY	CTL	GSE124263__3_CTCAGAAGTCGTGGCT-1	-1.15979e-06	-1.15979e-06
LEY	CTL	GSE124263__3_CTCATTACATAGAAAC-1	5.3585e-06	5.3585e-06
LEY	CTL	GSE124263__3_CTCCTAGAGCACCGTC-1	1.75008	2.49281
LEY	CTL	GSE124263__3_CTCCTAGAGGAATCGC-1	1.10831	1.95836
LEY	CTL	GSE124263__3_CTCGAGGCAATGAATG-1	-1.12173e-05	3.49894
LEY	CTL	GSE124263__3_CTCGAGGTCACCCTCA-1	2.08733	2.82688
LEY	CTL	GSE124263__3_CTCGGAGAGACGCTTT-1	1.50303	1.01074
LEY	CTL	GSE124263__3_CTCGGAGGTTCTGGTA-1	1.96237	1.40071
LEY	CTL	GSE124263__3_CTCGGGACAGTTCATG-1	1.66904	2.00963
LEY	CTL	GSE124263__3_CTCGGGATCTGATACG-1	2.72103	2.41054
LEY	CTL	GSE124263__3_CTCTAATCAGTAAGAT-1	-1.41809e-06	2.95138
LEY	CTL	GSE124263__3_CTCTAATCATTACCTT-1	1.70889	-3.25541e-06
LEY	CTL	GSE124263__3_CTCTAATTCTGTCTAT-1	1.43824	1.43824
LEY	CTL	GSE124263__3_CTCTACGCAGCCTTTC-1	0.891177	0.891177
LEY	CTL	GSE124263__3_CTCTACGTCCAATGGT-1	1.03761	-1.10119e-05
LEY	CTL	GSE124263__3_CTGATAGAGCGTAATA-1	2.22373	1.87095
LEY	CTL	GSE124263__3_CTGATAGGTAGGACAC-1	5.72442e-06	1.84314
LEY	CTL	GSE124263__3_CTGATAGGTGTGTGCC-1	2.1896	2.1896
LEY	CTL	GSE124263__3_CTGATCCTCTTAGCCC-1	1.51136	2.59265
LEY	CTL	GSE124263__3_CTGCCTAAGATCGGGT-1	2.6935	1.19307
LEY	CTL	GSE124263__3_CTGCCTATCGGTTCGG-1	1.84731	2.45834
LEY	CTL	GSE124263__3_CTGCGGATCCAGGGCT-1	3.23572e-06	3.23572e-06
LEY	CTL	GSE124263__3_CTGGTCTAGCTGATAA-1	1.84853	1.84853
LEY	CTL	GSE124263__3_CTGGTCTTCACCCTCA-1	2.40218	2.40218
LEY	CTL	GSE124263__3_CTGTGCTGTAGCGCTC-1	1.60944	2.56495
LEY	CTL	GSE124263__3_CTGTTTAAGGCGACAT-1	1.86827	0.862578
LEY	CTL	GSE124263__3_CTGTTTAGTTGTGGAG-1	1.27073	2.16221
LEY	CTL	GSE124263__3_CTTACCGAGTCGCCGT-1	0.993491	1.4819
LEY	CTL	GSE124263__3_CTTAGGATCGTTTGCC-1	2.29722	-9.8766e-07
LEY	CTL	GSE124263__3_CTTGGCTAGTGATCGG-1	-1.61593e-05	-1.61593e-05
LEY	CTL	GSE124263__3_CTTTGCGCAGGGTTAG-1	-2.02757e-05	2.41688
LEY	CTL	GSE124263__3_CTTTGCGTCTCCAGGG-1	1.90107	3.28162
LEY	CTL	GSE124263__3_GAAACTCTCAGCCTAA-1	2.39813	1.25295
LEY	CTL	GSE124263__3_GAACCTACAGCCTTTC-1	-6.96793e-06	-6.96793e-06
LEY	CTL	GSE124263__3_GAACCTATCTCGCTTG-1	0.865616	2.22557
LEY	CTL	GSE124263__3_GAACGGATCATGTCCC-1	1.19542e-05	2.67258
LEY	CTL	GSE124263__3_GAAGCAGCACCGATAT-1	1.77923	1.45477
LEY	CTL	GSE124263__3_GAAGCAGGTAGAGGAA-1	-1.35313e-05	1.41587
LEY	CTL	GSE124263__3_GAATAAGGTAGCGCAA-1	9.58157e-06	9.58157e-06
LEY	CTL	GSE124263__3_GAATGAAAGCTAAGAT-1	1.46723	-6.41052e-06
LEY	CTL	GSE124263__3_GACACGCAGATCCTGT-1	-1.89212e-06	2.19061
LEY	CTL	GSE124263__3_GACACGCAGCCGCCTA-1	1.37977	2.85399
LEY	CTL	GSE124263__3_GACACGCAGTATGACA-1	1.79986	0.986909
LEY	CTL	GSE124263__3_GACACGCAGTGGACGT-1	2.11584	2.4803
LEY	CTL	GSE124263__3_GACCAATCACATCCAA-1	1.72347	3.17887
LEY	CTL	GSE124263__3_GACCAATCAGCATACT-1	7.17234e-06	1.20035
LEY	CTL	GSE124263__3_GACGCGTGTGTCGCTG-1	2.21014	0.964476
LEY	CTL	GSE124263__3_GACGCGTTCGAACGGA-1	2.79741	-1.97725e-05
LEY	CTL	GSE124263__3_GACGCGTTCTACTCAT-1	1.76296	-1.5254e-05
LEY	CTL	GSE124263__3_GACGTGCAGGGAAACA-1	1.6419	4.37747e-06
LEY	CTL	GSE124263__3_GACGTGCGTACAGCAG-1	1.37935	-4.76078e-06
LEY	CTL	GSE124263__3_GACGTTAAGCTAGTTC-1	2.28933	1.02017
LEY	CTL	GSE124263__3_GACGTTAAGCTGCGAA-1	-1.16713e-05	2.2938
LEY	CTL	GSE124263__3_GACTAACGTTAAAGAC-1	2.00787	3.59624
LEY	CTL	GSE124263__3_GACTAACTCGGCGGTT-1	2.19688	3.83548
LEY	CTL	GSE124263__3_GACTACAAGCACGCCT-1	1.44716	1.44716
LEY	CTL	GSE124263__3_GACTACAAGCCCTAAT-1	2.63593	2.95172
LEY	CTL	GSE124263__3_GACTACACAGCTGCTG-1	2.04798	2.55073
LEY	CTL	GSE124263__3_GACTACACATTTCAGG-1	1.66931	2.90329
LEY	CTL	GSE124263__3_GACTACAGTTGTGGAG-1	2.91812	1.08016
LEY	CTL	GSE124263__3_GAGCAGAAGCGGCTTC-1	-2.16146e-05	1.45639
LEY	CTL	GSE124263__3_GAGGTGACATGCGCAC-1	-9.92704e-06	2.24106
LEY	CTL	GSE124263__3_GAGTCCGGTAAATGAC-1	1.43618	2.62601
LEY	CTL	GSE124263__3_GAGTCCGTCTGTTGAG-1	1.0795	1.58646
LEY	CTL	GSE124263__3_GATCAGTAGACTTTCG-1	1.8893	1.33694
LEY	CTL	GSE124263__3_GATCAGTAGGACGAAA-1	1.87726	3.01428
LEY	CTL	GSE124263__3_GATCGATCATATGAGA-1	2.3236	1.72387
LEY	CTL	GSE124263__3_GATCGCGCACATCCAA-1	1.93502	1.09015
LEY	CTL	GSE124263__3_GATCGTAGTGTGGCTC-1	-1.60566e-05	0.902955
LEY	CTL	GSE124263__3_GATCTAGTCCAGAGGA-1	1.37545	5.39388e-06
LEY	CTL	GSE124263__3_GATGAAAAGTATCGAA-1	1.66739	2.18794e-06
LEY	CTL	GSE124263__3_GATGCTAAGCCGATTT-1	0.756087	1.18168
LEY	CTL	GSE124263__3_GATTCAGCACGGCTAC-1	4.17999e-06	2.89979
LEY	CTL	GSE124263__3_GCAAACTCAGGATTGG-1	2.69673	1.32607
LEY	CTL	GSE124263__3_GCAAACTGTGTCTGAT-1	1.03448e-05	3.83284
LEY	CTL	GSE124263__3_GCAAACTTCAACCATG-1	1.4127	2.17106
LEY	CTL	GSE124263__3_GCAATCAGTATAGGTA-1	2.10407	2.87913
LEY	CTL	GSE124263__3_GCACATAAGCCAGGAT-1	1.52951	-9.9602e-06
LEY	CTL	GSE124263__3_GCACATATCAGCTCTC-1	3.62547e-06	3.62547e-06
LEY	CTL	GSE124263__3_GCACTCTAGACTGTAA-1	1.88597	3.62041
LEY	CTL	GSE124263__3_GCACTCTAGGAGTTGC-1	0.974115	6.34523e-06
LEY	CTL	GSE124263__3_GCACTCTGTAAATACG-1	2.12089	2.8972
LEY	CTL	GSE124263__3_GCACTCTGTCCGTGAC-1	-6.85326e-06	2.13852
LEY	CTL	GSE124263__3_GCAGCCAAGTGGGTTG-1	1.9629	2.21483
LEY	CTL	GSE124263__3_GCAGTTACACATGACT-1	1.83072	6.01536e-06
LEY	CTL	GSE124263__3_GCAGTTAGTGAGGGAG-1	1.12756e-05	3.07666
LEY	CTL	GSE124263__3_GCATACACAGCTATTG-1	2.54532	2.92429
LEY	CTL	GSE124263__3_GCATGATGTCTCCACT-1	2.74567e-05	2.74567e-05
LEY	CTL	GSE124263__3_GCATGCGCAGCGATCC-1	-8.30291e-06	-8.30291e-06
LEY	CTL	GSE124263__3_GCATGTAGTAGGGTAC-1	-1.41612e-06	-1.41612e-06
LEY	CTL	GSE124263__3_GCCAAATCAGTCAGAG-1	2.33015	1.40932
LEY	CTL	GSE124263__3_GCCAAATGTAAGCACG-1	2.33516	-1.0938e-05
LEY	CTL	GSE124263__3_GCGACCACACCCAGTG-1	1.2082	1.73957
LEY	CTL	GSE124263__3_GCGACCAGTAAGGGAA-1	1.38143	3.21265
LEY	CTL	GSE124263__3_GCGACCATCTCGGACG-1	1.68592	1.36905
LEY	CTL	GSE124263__3_GCGAGAAAGCTAAGAT-1	0.79876	-4.89857e-06
LEY	CTL	GSE124263__3_GCGCAACGTTCAGCGC-1	2.87673	3.28243e-06
LEY	CTL	GSE124263__3_GCGCAACTCGACGGAA-1	1.55285	1.13972e-05
LEY	CTL	GSE124263__3_GCGCAGTTCCGTAGTA-1	9.12848e-06	0.944724
LEY	CTL	GSE124263__3_GCGCGATCAGTGGGAT-1	1.52242e-05	2.37049
LEY	CTL	GSE124263__3_GCGGGTTTCACTTCAT-1	2.01657	-7.80193e-07
LEY	CTL	GSE124263__3_GCTCCTATCATAACCG-1	1.41024	-8.72131e-07
LEY	CTL	GSE124263__3_GCTCCTATCGACGGAA-1	1.90425	1.52642e-05
LEY	CTL	GSE124263__3_GCTGCAGGTTAAGACA-1	1.27853	2.1718
LEY	CTL	GSE124263__3_GCTGCAGGTTTACTCT-1	2.68391	1.484
LEY	CTL	GSE124263__3_GCTGCGAAGACACGAC-1	1.02979	-4.50105e-06
LEY	CTL	GSE124263__3_GCTGCGACAAGTCATC-1	1.22986	4.78496e-06
LEY	CTL	GSE124263__3_GCTGCGACATTTGCCC-1	1.83788	2.65381
LEY	CTL	GSE124263__3_GCTGCTTAGTGTTTGC-1	-1.48363e-05	-1.48363e-05
LEY	CTL	GSE124263__3_GCTTGAAAGGCCCGTT-1	2.32986	1.19971
LEY	CTL	GSE124263__3_GCTTGAAGTACAAGTA-1	0.822701	-3.59927e-06
LEY	CTL	GSE124263__3_GCTTGAATCAGAAATG-1	2.12634	1.04593
LEY	CTL	GSE124263__3_GGAAAGCCAGGAATCG-1	2.52019	1.18972
LEY	CTL	GSE124263__3_GGAACTTGTCTAAACC-1	2.15541	-2.71849e-05
LEY	CTL	GSE124263__3_GGACGTCAGCGCTCCA-1	2.23043	1.97794
LEY	CTL	GSE124263__3_GGACGTCGTGCACTTA-1	2.60843e-06	2.60843e-06
LEY	CTL	GSE124263__3_GGACGTCTCTGGGCCA-1	2.51236	1.44416
LEY	CTL	GSE124263__3_GGAGCAATCCGATATG-1	1.78075	1.11104e-05
LEY	CTL	GSE124263__3_GGATGTTGTGATAAAC-1	1.63637	1.1211
LEY	CTL	GSE124263__3_GGATGTTGTGTCGCTG-1	8.95685e-06	8.95685e-06
LEY	CTL	GSE124263__3_GGATTACAGCTGCAAG-1	1.63272	4.81635e-07
LEY	CTL	GSE124263__3_GGCAATTGTGGTCTCG-1	0.968604	1.77542
LEY	CTL	GSE124263__3_GGCCGATAGAACTGTA-1	1.54777	2.12846
LEY	CTL	GSE124263__3_GGCGACTCAAGGACTG-1	1.27684	2.6338
LEY	CTL	GSE124263__3_GGCGACTTCTGCGTAA-1	1.72216	1.72216
LEY	CTL	GSE124263__3_GGCGTGTCAGTACACT-1	2.1686	9.33253e-06
LEY	CTL	GSE124263__3_GGCTGGTAGGATATAC-1	1.8003	1.8003
LEY	CTL	GSE124263__3_GGCTGGTAGGCCCGTT-1	1.77572	2.35429e-05
LEY	CTL	GSE124263__3_GGGAATGGTGACGGTA-1	-6.24828e-06	3.05249
LEY	CTL	GSE124263__3_GGGACCTCACATCCAA-1	2.10218	1.52432
LEY	CTL	GSE124263__3_GGGACCTGTTCGCGAC-1	1.80077	2.78272
LEY	CTL	GSE124263__3_GGGAGATAGTACACCT-1	1.21716	6.59897e-06
LEY	CTL	GSE124263__3_GGGAGATAGTCGAGTG-1	2.01769	-1.51214e-05
LEY	CTL	GSE124263__3_GGGATGATCACATGCA-1	1.35802	-2.31327e-06
LEY	CTL	GSE124263__3_GGGCACTCAATCCGAT-1	1.17146	6.1737e-06
LEY	CTL	GSE124263__3_GGGCACTTCGTGACAT-1	-1.17103e-05	1.39588
LEY	CTL	GSE124263__3_GGGCACTTCTGGGCCA-1	1.61708	2.98798
LEY	CTL	GSE124263__3_GGGCATCAGCATCATC-1	1.81774	1.81774
LEY	CTL	GSE124263__3_GGGTCTGAGGGTTTCT-1	0.851188	1.30424
LEY	CTL	GSE124263__3_GGGTCTGCACGGCCAT-1	2.51139	1.67796
LEY	CTL	GSE124263__3_GGGTCTGCAGACAGGT-1	3.8735e-06	3.8735e-06
LEY	CTL	GSE124263__3_GGGTTGCCATGGTCTA-1	1.10547	7.39968e-06
LEY	CTL	GSE124263__3_GGGTTGCGTGTAATGA-1	0.847213	1.84571
LEY	CTL	GSE124263__3_GGTGAAGTCTTGTTTG-1	2.81239	3.02344
LEY	CTL	GSE124263__3_GGTGTTATCTTTAGGG-1	1.56907	-2.06023e-05
LEY	CTL	GSE124263__3_GTAACGTCAGCTCGAC-1	-1.45354e-06	2.67078
LEY	CTL	GSE124263__3_GTAACGTGTTAAAGAC-1	2.68266	2.68266
LEY	CTL	GSE124263__3_GTAACGTGTTGAACTC-1	2.77179	2.50474
LEY	CTL	GSE124263__3_GTAACTGGTGTAATGA-1	2.18995	1.48175
LEY	CTL	GSE124263__3_GTACGTACATTAGGCT-1	1.40072	3.40293
LEY	CTL	GSE124263__3_GTACGTAGTTACGTCA-1	1.21648	1.7493
LEY	CTL	GSE124263__3_GTACTCCCATGTAGTC-1	8.79751e-07	2.50266
LEY	CTL	GSE124263__3_GTACTCCTCCTGCTTG-1	1.74695	1.74695
LEY	CTL	GSE124263__3_GTACTTTAGGTGATTA-1	2.1861	2.1861
LEY	CTL	GSE124263__3_GTACTTTGTGCGATAG-1	1.43999	2.00704
LEY	CTL	GSE124263__3_GTACTTTGTTCGCTAA-1	1.23519	3.4876
LEY	CTL	GSE124263__3_GTAGGCCAGGCGCTCT-1	1.21	2.86074
LEY	CTL	GSE124263__3_GTAGTCACAGCTGCAC-1	2.60813	1.98607
LEY	CTL	GSE124263__3_GTAGTCATCGGGAGTA-1	2.11938	-2.52063e-07
LEY	CTL	GSE124263__3_GTATCTTGTCATACTG-1	7.03258e-08	2.05893
LEY	CTL	GSE124263__3_GTATTCTTCCGAGCCA-1	2.03476	2.49188
LEY	CTL	GSE124263__3_GTCACAAAGGGAAACA-1	1.76683e-05	2.92303
LEY	CTL	GSE124263__3_GTCACAAAGTCTCCTC-1	2.61005	2.61005
LEY	CTL	GSE124263__3_GTCACAACAATCCAAC-1	2.20055	1.84898
LEY	CTL	GSE124263__3_GTCACGGCAAGACGTG-1	2.14272	2.77541
LEY	CTL	GSE124263__3_GTCACGGGTAGATTAG-1	1.42672	3.27034
LEY	CTL	GSE124263__3_GTCACGGTCGTAGATC-1	-8.80247e-06	2.41587
LEY	CTL	GSE124263__3_GTCCTCACACGGACAA-1	-6.90049e-06	-6.90049e-06
LEY	CTL	GSE124263__3_GTCCTCACAGCTGGCT-1	2.70946	2.24206
LEY	CTL	GSE124263__3_GTCGGGTGTTGTTTGG-1	-1.09455e-05	-1.09455e-05
LEY	CTL	GSE124263__3_GTCGTAACAGGCTCAC-1	1.58124	-8.50599e-07
LEY	CTL	GSE124263__3_GTCTTCGCACTTGGAT-1	0.64608	1.71203
LEY	CTL	GSE124263__3_GTCTTCGGTTGTCGCG-1	1.64594	2.2377
LEY	CTL	GSE124263__3_GTGAAGGAGTACGCCC-1	1.51315	1.74421
LEY	CTL	GSE124263__3_GTGCAGCAGGATCGCA-1	2.49208	1.24232
LEY	CTL	GSE124263__3_GTGCAGCGTTATGCGT-1	1.19551	1.72464
LEY	CTL	GSE124263__3_GTGCATAAGCTGCCCA-1	1.26925	-1.06992e-06
LEY	CTL	GSE124263__3_GTGCATACACACATGT-1	0.855783	2.67636
LEY	CTL	GSE124263__3_GTGCATATCATGCATG-1	2.54303	1.988e-06
LEY	CTL	GSE124263__3_GTGCATATCTTGTACT-1	1.4064	7.6057e-06
LEY	CTL	GSE124263__3_GTGCTTCAGGTAGCCA-1	1.45129	1.08559
LEY	CTL	GSE124263__3_GTGCTTCTCATAACCG-1	1.80013	-7.17981e-06
LEY	CTL	GSE124263__3_GTGGGTCAGGATATAC-1	2.06503	1.19246
LEY	CTL	GSE124263__3_GTGGGTCCACTAGTAC-1	4.72009e-06	2.38478
LEY	CTL	GSE124263__3_GTGGGTCGTCGTCTTC-1	2.68056	1.71038
LEY	CTL	GSE124263__3_GTGTGCGGTCTAAAGA-1	-1.13356e-05	1.77609
LEY	CTL	GSE124263__3_GTGTTAGCAGACGCCT-1	-1.0976e-05	1.33302
LEY	CTL	GSE124263__3_GTGTTAGCAGCCAGAA-1	3.14087	1.55016e-06
LEY	CTL	GSE124263__3_GTGTTAGTCGCCATAA-1	5.40708e-06	2.26361
LEY	CTL	GSE124263__3_GTTACAGGTCGCCATG-1	1.89422	1.82188e-06
LEY	CTL	GSE124263__3_GTTACAGGTCGGCATC-1	1.03749	1.03749
LEY	CTL	GSE124263__3_GTTCATTCAACACCTA-1	1.9705	1.9705
LEY	CTL	GSE124263__3_GTTCATTTCACCATAG-1	-9.66709e-06	1.51814
LEY	CTL	GSE124263__3_GTTCGGGGTGGGTATG-1	0.938896	0.938896
LEY	CTL	GSE124263__3_GTTCTCGCAAGTTGTC-1	2.52952	2.22443
LEY	CTL	GSE124263__3_TAAACCGAGCAGACTG-1	1.70043	6.36824e-06
LEY	CTL	GSE124263__3_TAAACCGCATGAGCGA-1	2.5251	2.90352
LEY	CTL	GSE124263__3_TAAACCGCATGCTAGT-1	2.00794	1.54427
LEY	CTL	GSE124263__3_TAAACCGTCTCTGCTG-1	1.56817	-1.48605e-05
LEY	CTL	GSE124263__3_TAAGCGTCAGGCTCAC-1	5.97459e-06	1.00085
LEY	CTL	GSE124263__3_TACACGAAGATATGCA-1	1.53408	1.53408
LEY	CTL	GSE124263__3_TACACGAGTCATATGC-1	1.4021	1.4021
LEY	CTL	GSE124263__3_TACACGAGTTATCGGT-1	1.17022e-05	1.17022e-05
LEY	CTL	GSE124263__3_TACACGAGTTGGTAAA-1	1.5401	2.11988
LEY	CTL	GSE124263__3_TACAGTGCACGAAATA-1	6.85643e-07	1.77379
LEY	CTL	GSE124263__3_TACAGTGTCACCTTAT-1	1.87507	2.92681
LEY	CTL	GSE124263__3_TACCTATTCGCCGTGA-1	1.17949	2.67528
LEY	CTL	GSE124263__3_TACCTTACACGGCCAT-1	2.21595	1.11269
LEY	CTL	GSE124263__3_TACCTTACAGACAAGC-1	1.00204	2.99384
LEY	CTL	GSE124263__3_TACCTTAGTAATAGCA-1	-4.64364e-06	1.19277
LEY	CTL	GSE124263__3_TACCTTAGTCGATTGT-1	1.67669	1.67669
LEY	CTL	GSE124263__3_TACCTTATCAAAGACA-1	2.27753	1.682
LEY	CTL	GSE124263__3_TACGGATTCGCAAGCC-1	2.16269	1.27112
LEY	CTL	GSE124263__3_TACGGGCCAAACCCAT-1	-1.89089e-06	-1.89089e-06
LEY	CTL	GSE124263__3_TACGGGCGTTGTTTGG-1	1.67445	1.91415
LEY	CTL	GSE124263__3_TACGGGCTCTCGAGTA-1	1.09503	2.22904e-06
LEY	CTL	GSE124263__3_TACGGTAAGCAGACTG-1	2.85367	3.4035
LEY	CTL	GSE124263__3_TACGGTACAGATGAGC-1	1.12699	-6.42793e-06
LEY	CTL	GSE124263__3_TACGGTATCTCGTATT-1	2.56913	3.74548
LEY	CTL	GSE124263__3_TACTCATAGCTGTCTA-1	2.18698	1.93604
LEY	CTL	GSE124263__3_TACTCATAGGACAGAA-1	1.48971	3.14986
LEY	CTL	GSE124263__3_TACTTACCAGTAACGG-1	0.978135	1.78816
LEY	CTL	GSE124263__3_TACTTACTCGAACGGA-1	2.79616e-07	1.55245
LEY	CTL	GSE124263__3_TACTTGTCACGAAACG-1	1.08452	1.08452
LEY	CTL	GSE124263__3_TACTTGTTCTCGCTTG-1	0.949057	2.61493
LEY	CTL	GSE124263__3_TAGCCGGAGTCGATAA-1	1.10023	1.57369e-05
LEY	CTL	GSE124263__3_TAGGCATCAAAGCAAT-1	2.55102	3.05698
LEY	CTL	GSE124263__3_TAGGCATCAGCGATCC-1	-7.92879e-07	-7.92879e-07
LEY	CTL	GSE124263__3_TAGGCATGTGTTCGAT-1	1.46174	2.03168
LEY	CTL	GSE124263__3_TAGTTGGCACCCTATC-1	1.07621	1.39261e-05
LEY	CTL	GSE124263__3_TATCTCAAGCCTTGAT-1	2.65396	1.29254
LEY	CTL	GSE124263__3_TATGCCCCAAAGGTGC-1	0.993105	2.557
LEY	CTL	GSE124263__3_TATGCCCGTTACCGAT-1	1.81742	7.15462e-07
LEY	CTL	GSE124263__3_TATTACCAGCGCTCCA-1	1.83568	1.5998
LEY	CTL	GSE124263__3_TCAACGAAGACTAGGC-1	1.68667	2.28268
LEY	CTL	GSE124263__3_TCAACGATCCGCATCT-1	6.65694e-06	2.32847
LEY	CTL	GSE124263__3_TCAATCTAGCAGGCTA-1	1.44951	3.2991
LEY	CTL	GSE124263__3_TCAATCTGTCGCTTTC-1	4.76972e-08	1.56639
LEY	CTL	GSE124263__3_TCAATCTGTGACTACT-1	1.65985	1.26839
LEY	CTL	GSE124263__3_TCAATCTTCACCTCGT-1	1.94866	4.06419e-06
LEY	CTL	GSE124263__3_TCACAAGGTCCGAACC-1	2.21897	1.31711
LEY	CTL	GSE124263__3_TCACAAGTCGGCCGAT-1	1.0445	1.0445
LEY	CTL	GSE124263__3_TCACGAAAGACTAGGC-1	1.72312	2.32277
LEY	CTL	GSE124263__3_TCACGAAGTGTGGTTT-1	1.59596	1.93146
LEY	CTL	GSE124263__3_TCAGATGAGTGGCACA-1	2.49872	2.49872
LEY	CTL	GSE124263__3_TCAGATGGTCCAGTAT-1	2.514	2.19531e-05
LEY	CTL	GSE124263__3_TCAGGTAAGACGCACA-1	2.17503	1.28116
LEY	CTL	GSE124263__3_TCAGGTATCCGTCAAA-1	2.15407	-1.59933e-05
LEY	CTL	GSE124263__3_TCATTACCAGAGTGTG-1	-7.51627e-06	3.13935
LEY	CTL	GSE124263__3_TCATTACTCGGTCTAA-1	2.45203	-2.39148e-06
LEY	CTL	GSE124263__3_TCCACACCACACTGCG-1	2.27422	3.89846e-06
LEY	CTL	GSE124263__3_TCCACACTCGTGGACC-1	1.95298	1.06658e-05
LEY	CTL	GSE124263__3_TCGAGGCAGTAAGTAC-1	2.07308	1.49842
LEY	CTL	GSE124263__3_TCGCGAGAGAAAGTGG-1	1.17639	3.05324
LEY	CTL	GSE124263__3_TCGCGTTTCGAACTGT-1	1.66479	2.46057
LEY	CTL	GSE124263__3_TCGGGACAGCCAGTAG-1	2.3411	1.73982
LEY	CTL	GSE124263__3_TCGGGACTCTAAGCCA-1	-5.98983e-06	1.50588
LEY	CTL	GSE124263__3_TCGGTAATCGCCATAA-1	1.35909	-7.54034e-06
LEY	CTL	GSE124263__3_TCGTACCAGCCGATTT-1	1.18909e-05	0.842388
LEY	CTL	GSE124263__3_TCGTACCAGGATGTAT-1	1.8209	1.51017e-05
LEY	CTL	GSE124263__3_TCGTACCCAAGGACAC-1	-1.17039e-05	-1.17039e-05
LEY	CTL	GSE124263__3_TCGTACCGTATTACCG-1	1.17794	-4.85007e-06
LEY	CTL	GSE124263__3_TCGTACCGTCTCTCTG-1	2.27233	1.2808e-06
LEY	CTL	GSE124263__3_TCGTACCGTGAAATCA-1	2.64358	2.01913
LEY	CTL	GSE124263__3_TCGTAGAAGACCACGA-1	2.19865	2.19865
LEY	CTL	GSE124263__3_TCTATTGTCAGGTAAA-1	2.38615	2.02565
LEY	CTL	GSE124263__3_TCTCTAACACCAGGCT-1	2.07534	1.24095e-06
LEY	CTL	GSE124263__3_TCTGAGAAGTGATCGG-1	2.822	1.59991
LEY	CTL	GSE124263__3_TCTTCGGAGTGACTCT-1	1.75186	2.09777
LEY	CTL	GSE124263__3_TCTTCGGGTCCAACTA-1	2.37932	3.4142
LEY	CTL	GSE124263__3_TCTTCGGTCCAGAGGA-1	1.78698	2.76721
LEY	CTL	GSE124263__3_TCTTTCCCAAGGACAC-1	0.688959	-1.4854e-05
LEY	CTL	GSE124263__3_TCTTTCCCACCAACCG-1	2.90879	1.10056e-05
LEY	CTL	GSE124263__3_TCTTTCCGTCACCTAA-1	1.78582	2.39141
LEY	CTL	GSE124263__3_TCTTTCCTCAAAGACA-1	2.75741	1.77828
LEY	CTL	GSE124263__3_TCTTTCCTCTTCGAGA-1	2.61233	1.52797
LEY	CTL	GSE124263__3_TGAAAGATCCAACCAA-1	2.01094	2.20695
LEY	CTL	GSE124263__3_TGACGGCGTTGATTCG-1	1.89107	1.05622
LEY	CTL	GSE124263__3_TGAGAGGCACAGACAG-1	1.04941	-2.2217e-06
LEY	CTL	GSE124263__3_TGAGAGGGTTATCGGT-1	1.23185e-05	1.23185e-05
LEY	CTL	GSE124263__3_TGAGCCGCAAAGGAAG-1	-3.81407e-06	0.982495
LEY	CTL	GSE124263__3_TGAGCCGCACATGTGT-1	2.26162	1.66758
LEY	CTL	GSE124263__3_TGAGGGATCGGATGTT-1	3.23159	2.03244
LEY	CTL	GSE124263__3_TGATTTCCACTGTTAG-1	2.53206	-4.79535e-06
LEY	CTL	GSE124263__3_TGCACCTGTTTGCATG-1	1.25778	-6.02296e-06
LEY	CTL	GSE124263__3_TGCCAAAAGAACTGTA-1	-2.44386e-05	1.09726
LEY	CTL	GSE124263__3_TGCCAAACACGTCAGC-1	9.6287e-06	9.6287e-06
LEY	CTL	GSE124263__3_TGCCAAATCATTATCC-1	1.71166	-1.68492e-05
LEY	CTL	GSE124263__3_TGCCAAATCGGTCCGA-1	1.52952e-05	4.1123
LEY	CTL	GSE124263__3_TGCCCTACAAGAGTCG-1	1.05854	2.887
LEY	CTL	GSE124263__3_TGCGCAGCATGGAATA-1	1.29656	1.29656
LEY	CTL	GSE124263__3_TGCGCAGCATTCTTAC-1	1.43671e-06	0.918608
LEY	CTL	GSE124263__3_TGCGGGTAGGTGATTA-1	-1.25349e-05	2.16243
LEY	CTL	GSE124263__3_TGCGTGGAGAGTAATC-1	2.20561	-1.48844e-05
LEY	CTL	GSE124263__3_TGCTGCTCATCTACGA-1	9.16672e-07	9.16672e-07
LEY	CTL	GSE124263__3_TGCTGCTTCAGCTCTC-1	3.34764	2.317
LEY	CTL	GSE124263__3_TGCTGCTTCGTTTAGG-1	1.53836	2.62462
LEY	CTL	GSE124263__3_TGGACGCCATCCTTGC-1	0.963857	3.09482
LEY	CTL	GSE124263__3_TGGACGCGTCCGAATT-1	1.93275	5.41063e-06
LEY	CTL	GSE124263__3_TGGACGCGTTCCACAA-1	1.97741	1.97741
LEY	CTL	GSE124263__3_TGGCCAGTCTGCAAGT-1	1.41402	2.1726
LEY	CTL	GSE124263__3_TGGCGCAAGGCCGAAT-1	7.19118e-06	1.47773
LEY	CTL	GSE124263__3_TGGCTGGAGCGTAGTG-1	4.44444e-06	4.44444e-06
LEY	CTL	GSE124263__3_TGGCTGGGTAGCTCCG-1	7.71917e-07	1.82567
LEY	CTL	GSE124263__3_TGGCTGGGTCGCGAAA-1	0.90919	-1.92879e-05
LEY	CTL	GSE124263__3_TGGGAAGAGTACATGA-1	2.18558	5.72397e-06
LEY	CTL	GSE124263__3_TGGGAAGCACTAAGTC-1	1.4549	2.38436
LEY	CTL	GSE124263__3_TGGGAAGTCACGACTA-1	1.18564	1.5027e-05
LEY	CTL	GSE124263__3_TGGGCGTGTTTCCACC-1	2.72449	2.09486
LEY	CTL	GSE124263__3_TGGTTAGAGCGCTTAT-1	2.03936	2.03936
LEY	CTL	GSE124263__3_TGGTTAGGTACTTAGC-1	2.39171	2.39171
LEY	CTL	GSE124263__3_TGGTTCCAGTTCCACA-1	2.01095	3.50712
LEY	CTL	GSE124263__3_TGGTTCCTCGGTTAAC-1	1.95013	5.00586e-06
LEY	CTL	GSE124263__3_TGTATTCGTCATTAGC-1	2.16672	2.57616
LEY	CTL	GSE124263__3_TGTATTCTCTACCTGC-1	5.29529e-06	1.91749
LEY	CTL	GSE124263__3_TGTCCCATCAAACCAC-1	1.91815	2.36843
LEY	CTL	GSE124263__3_TGTGTTTTCAGCGATT-1	1.93688	1.60102
LEY	CTL	GSE124263__3_TGTGTTTTCAGGCCCA-1	1.64528e-05	2.20009
LEY	CTL	GSE124263__3_TGTGTTTTCGTAGATC-1	2.11984	-6.06307e-06
LEY	CTL	GSE124263__3_TGTGTTTTCTGCCCTA-1	0.814934	2.46544e-05
LEY	CTL	GSE124263__3_TGTTCCGGTAGCCTCG-1	1.89028	1.89028
LEY	CTL	GSE124263__3_TGTTCCGGTCAATACC-1	1.36886	1.92595
LEY	CTL	GSE124263__3_TTAACTCCAGATGGGT-1	1.63898	1.8769
LEY	CTL	GSE124263__3_TTAGGACAGGACTGGT-1	2.72585	1.34908
LEY	CTL	GSE124263__3_TTAGGACAGGATGGTC-1	1.79322	2.60432
LEY	CTL	GSE124263__3_TTAGGCAGTATAAACG-1	2.82794	2.82794
LEY	CTL	GSE124263__3_TTAGTTCTCTGGCGTG-1	2.27454	2.74336
LEY	CTL	GSE124263__3_TTCCCAGAGTGCAAGC-1	1.6235	1.11035
LEY	CTL	GSE124263__3_TTCGGTCGTTGTCTTT-1	1.58123	2.36578
LEY	CTL	GSE124263__3_TTCTCAAAGCCCAGCT-1	1.05269	1.05269
LEY	CTL	GSE124263__3_TTCTCAAAGTACCGGA-1	1.5854	2.37054
LEY	CTL	GSE124263__3_TTCTCAATCCTTTCTC-1	2.97872	1.97697
LEY	CTL	GSE124263__3_TTCTCCTGTAGCTGCC-1	1.36797	-8.65205e-06
LEY	CTL	GSE124263__3_TTCTTAGGTCTTGCGG-1	1.51427	1.51427
LEY	CTL	GSE124263__3_TTGAACGAGACTCGGA-1	2.89479	2.76913
LEY	CTL	GSE124263__3_TTGAACGCAAGCCGCT-1	2.0395	2.0395
LEY	CTL	GSE124263__3_TTGAACGCACCTCGTT-1	1.7903	3.34821
LEY	CTL	GSE124263__3_TTGAACGGTCGAGATG-1	1.08832	1.93266
LEY	CTL	GSE124263__3_TTGACTTCACTGCCAG-1	2.09539	0.886126
LEY	CTL	GSE124263__3_TTGACTTGTCTCGTTC-1	2.66148	0.980074
LEY	CTL	GSE124263__3_TTGGAACAGCTCCTTC-1	2.30798	1.90796e-05
LEY	CTL	GSE124263__3_TTGGAACAGTTAGCGG-1	1.29609	0.844792
LEY	CTL	GSE124263__3_TTGTAGGAGTAATCCC-1	1.4153	2.60053
LEY	CTL	GSE124263__3_TTTACTGGTAGCACGA-1	-3.11749e-06	-3.11749e-06
LEY	CTL	GSE124263__3_TTTACTGGTCTCTTAT-1	-1.15662e-05	2.362
LEY	CTL	GSE124263__3_TTTACTGGTGAGTATA-1	1.02645	-3.34276e-06
LEY	CTL	GSE124263__3_TTTACTGGTGATAAAC-1	3.11149	1.14596
LEY	CTL	GSE124263__3_TTTACTGTCCTGTACC-1	2.57821	1.95823
LEY	CTL	GSE124263__3_TTTATGCAGGCTATCT-1	1.11833	0.707975
LEY	CTL	GSE124263__3_TTTGTCACATATACGC-1	1.82328	0.832056
LEY	CTL	GSE124263__4_AAACGGGGTTCACGGC-1	2.03898	1.24389e-05
LEY	CTL	GSE124263__4_AAAGATGTCCGGCACA-1	3.03946	3.00192e-07
LEY	CTL	GSE124263__4_AAAGATGTCTAACCGA-1	1.3296	-1.05539e-05
LEY	CTL	GSE124263__4_AAATGCCAGTTGCAGG-1	2.68924	-8.06793e-06
LEY	CTL	GSE124263__4_AAATGCCGTTTCCACC-1	1.76879	-1.03761e-05
LEY	CTL	GSE124263__4_AACACGTAGTGTCTCA-1	1.96607	2.81339e-06
LEY	CTL	GSE124263__4_AACACGTGTCCGAACC-1	0.986999	-1.83809e-05
LEY	CTL	GSE124263__4_AACGTTGTCCTTAATC-1	1.11197	1.11197
LEY	CTL	GSE124263__4_AACTCCCCAAGCGCTC-1	-2.65683e-06	1.51371
LEY	CTL	GSE124263__4_AACTCCCGTGCACGAA-1	-8.91137e-06	-8.91137e-06
LEY	CTL	GSE124263__4_AACTCCCTCTCTTATG-1	3.11478	2.46506
LEY	CTL	GSE124263__4_AACTCTTAGTGTGAAT-1	2.40734	-5.71192e-06
LEY	CTL	GSE124263__4_AACTCTTGTCTGGTCG-1	1.32599	0.868347
LEY	CTL	GSE124263__4_AACTCTTTCTTACCTA-1	2.39517e-05	2.39517e-05
LEY	CTL	GSE124263__4_AACTTTCAGCGATAGC-1	-1.06621e-05	-1.06621e-05
LEY	CTL	GSE124263__4_AACTTTCTCTTGTATC-1	1.01602e-05	1.01602e-05
LEY	CTL	GSE124263__4_ACACCAAAGACGACGT-1	0.753	8.41632e-06
LEY	CTL	GSE124263__4_ACACCCTGTCTCTCGT-1	1.46122	-5.91546e-06
LEY	CTL	GSE124263__4_ACACCGGCACGGTGTC-1	1.38547	-4.49886e-06
LEY	CTL	GSE124263__4_ACACCGGGTATATGAG-1	2.48568	4.37068e-06
LEY	CTL	GSE124263__4_ACAGCCGAGACAAAGG-1	0.803908	-3.6186e-06
LEY	CTL	GSE124263__4_ACAGCTAAGCTGTTCA-1	2.12945	5.93282e-06
LEY	CTL	GSE124263__4_ACAGCTAGTTCGAATC-1	-2.92036e-06	-2.92036e-06
LEY	CTL	GSE124263__4_ACATACGAGTGCGATG-1	1.93096	-1.41393e-05
LEY	CTL	GSE124263__4_ACATACGCACCTCGTT-1	0.764335	0.764335
LEY	CTL	GSE124263__4_ACATCAGGTCTCAACA-1	0.905063	-6.66541e-06
LEY	CTL	GSE124263__4_ACCAGTACATGAAGTA-1	0.878901	-8.00494e-07
LEY	CTL	GSE124263__4_ACCGTAAAGCGATCCC-1	1.92967	9.92287e-06
LEY	CTL	GSE124263__4_ACCGTAAGTAGAAAGG-1	1.07735	4.87005e-06
LEY	CTL	GSE124263__4_ACGAGCCTCTGGAGCC-1	-1.07965e-05	-1.07965e-05
LEY	CTL	GSE124263__4_ACGAGGACATACTACG-1	2.36092	7.09757e-06
LEY	CTL	GSE124263__4_ACGAGGAGTCATATCG-1	-1.64004e-06	-1.64004e-06
LEY	CTL	GSE124263__4_ACGATACCAGATGGCA-1	3.54936e-06	2.84013
LEY	CTL	GSE124263__4_ACGATGTCATGATCCA-1	3.12963	1.53562
LEY	CTL	GSE124263__4_ACGCAGCAGACAGGCT-1	2.05016	2.0649e-05
LEY	CTL	GSE124263__4_ACGCAGCCAGACACTT-1	1.03201	1.86261e-06
LEY	CTL	GSE124263__4_ACGCCAGAGTACCGGA-1	1.35215e-05	0.776765
LEY	CTL	GSE124263__4_ACGCCGAAGGGAACGG-1	1.42387e-05	1.42387e-05
LEY	CTL	GSE124263__4_ACGGGTCAGTGTACGG-1	2.13828	-2.40884e-05
LEY	CTL	GSE124263__4_ACGGGTCCAACGATCT-1	2.40277	1.57328e-05
LEY	CTL	GSE124263__4_ACGGGTCTCCTTTCTC-1	1.51556	-2.04904e-06
LEY	CTL	GSE124263__4_ACGGGTCTCTTTAGGG-1	1.26119e-05	1.26119e-05
LEY	CTL	GSE124263__4_ACTGAGTAGAGCCTAG-1	-2.72791e-06	1.83745
LEY	CTL	GSE124263__4_ACTGAGTAGTCGCCGT-1	1.84248	2.65888
LEY	CTL	GSE124263__4_ACTGAGTTCTCCAGGG-1	-8.55505e-06	-8.55505e-06
LEY	CTL	GSE124263__4_ACTGATGTCAGATAAG-1	2.06943	-1.10404e-05
LEY	CTL	GSE124263__4_ACTGTCCTCTCAAGTG-1	1.85875	1.85875
LEY	CTL	GSE124263__4_ACTTACTCAGCTCGAC-1	1.43461	1.43461
LEY	CTL	GSE124263__4_ACTTACTTCGTGGACC-1	0.910903	8.50809e-06
LEY	CTL	GSE124263__4_ACTTGTTAGCCATCGC-1	8.66213e-06	8.66213e-06
LEY	CTL	GSE124263__4_ACTTGTTGTACCCAAT-1	1.11225	-9.84626e-06
LEY	CTL	GSE124263__4_AGAATAGGTTAAAGTG-1	1.20884	1.20884
LEY	CTL	GSE124263__4_AGACGTTTCCATGAGT-1	1.8075	0.992665
LEY	CTL	GSE124263__4_AGATTGCAGACTAGGC-1	1.16474	1.67954e-06
LEY	CTL	GSE124263__4_AGATTGCTCACAGGCC-1	2.38133	1.08649
LEY	CTL	GSE124263__4_AGCAGCCTCCGAGCCA-1	2.41366	8.1085e-06
LEY	CTL	GSE124263__4_AGCATACAGTGAATTG-1	3.3216	-5.75534e-07
LEY	CTL	GSE124263__4_AGCCTAAAGATGTGTA-1	-5.68274e-06	-5.68274e-06
LEY	CTL	GSE124263__4_AGCCTAACACCAGGTC-1	0.803158	-4.64012e-06
LEY	CTL	GSE124263__4_AGCTCCTCAATAACGA-1	6.39024e-06	1.31682
LEY	CTL	GSE124263__4_AGCTCTCAGAACAACT-1	1.84077	1.51166
LEY	CTL	GSE124263__4_AGGCCACAGTTAGGTA-1	2.05804	4.14996e-06
LEY	CTL	GSE124263__4_AGGCCACCAGTCCTTC-1	2.79113	1.06899
LEY	CTL	GSE124263__4_AGGCCACTCTAGCACA-1	1.41354	1.13686e-05
LEY	CTL	GSE124263__4_AGGCCGTCACCGCTAG-1	1.53052	2.10914
LEY	CTL	GSE124263__4_AGGCCGTGTCTGGTCG-1	1.462	3.6427e-06
LEY	CTL	GSE124263__4_AGGGAGTCAATCCAAC-1	1.98133	1.98133
LEY	CTL	GSE124263__4_AGGGATGAGAGCTTCT-1	2.29274	1.6958
LEY	CTL	GSE124263__4_AGGGATGAGTCCAGGA-1	1.9127	-1.85753e-05
LEY	CTL	GSE124263__4_AGGGTGAGTACCGCTG-1	2.60704	3.81455e-06
LEY	CTL	GSE124263__4_AGGTCATGTGATAAGT-1	0.964962	-2.45688e-06
LEY	CTL	GSE124263__4_AGGTCATTCATCGCTC-1	1.39874	1.39874
LEY	CTL	GSE124263__4_AGGTCATTCTCGCTTG-1	2.19038	2.32842
LEY	CTL	GSE124263__4_AGGTCCGGTTATGCGT-1	-2.37752e-05	-2.37752e-05
LEY	CTL	GSE124263__4_AGTAGTCAGCTTATCG-1	2.22583	9.12294e-06
LEY	CTL	GSE124263__4_AGTCTTTCATCAGTCA-1	0.90174	0.90174
LEY	CTL	GSE124263__4_AGTCTTTGTCTTTCAT-1	0.765576	2.06703
LEY	CTL	GSE124263__4_AGTGGGAAGTCGAGTG-1	1.49519	1.49519
LEY	CTL	GSE124263__4_AGTGTCATCCACGTGG-1	2.45043	1.27579e-05
LEY	CTL	GSE124263__4_AGTGTCATCTATCGCC-1	1.8378e-06	1.8378e-06
LEY	CTL	GSE124263__4_AGTGTCATCTTTAGTC-1	1.23208	-2.88268e-06
LEY	CTL	GSE124263__4_AGTTGGTCACCGCTAG-1	1.42039	-3.1634e-06
LEY	CTL	GSE124263__4_AGTTGGTGTACTTAGC-1	1.0005	-1.58517e-05
LEY	CTL	GSE124263__4_ATAAGAGAGTAGGTGC-1	1.47993	-1.57689e-05
LEY	CTL	GSE124263__4_ATCACGACATCAGTAC-1	2.51432	-1.94415e-05
LEY	CTL	GSE124263__4_ATCATGGTCGATGAGG-1	-1.52082e-05	-1.52082e-05
LEY	CTL	GSE124263__4_ATCATGGTCGTACCGG-1	-7.36445e-06	1.50821
LEY	CTL	GSE124263__4_ATCATGGTCTTCGGTC-1	0.866975	4.47919e-06
LEY	CTL	GSE124263__4_ATCCGAATCCATTCTA-1	1.21466	1.50446e-05
LEY	CTL	GSE124263__4_ATCGAGTAGTGGGATC-1	1.68407	1.50629
LEY	CTL	GSE124263__4_ATCTGCCCATGCCTAA-1	8.55523e-06	8.55523e-06
LEY	CTL	GSE124263__4_ATGAGGGGTGAGGGTT-1	1.30967	1.06336e-05
LEY	CTL	GSE124263__4_ATGTGTGTCCGTTGCT-1	1.77183	2.56459e-07
LEY	CTL	GSE124263__4_ATTACTCAGAGGTACC-1	0.947315	0.947315
LEY	CTL	GSE124263__4_ATTACTCCACTTCGAA-1	2.75108	1.77266
LEY	CTL	GSE124263__4_ATTACTCCATTACCTT-1	1.42917e-05	1.42917e-05
LEY	CTL	GSE124263__4_ATTATCCCATGGATGG-1	-4.12511e-06	-4.12511e-06
LEY	CTL	GSE124263__4_ATTGGACCAGCTGTAT-1	2.10142	9.1262e-06
LEY	CTL	GSE124263__4_ATTGGTGCAGGGTACA-1	1.27303e-05	1.27303e-05
LEY	CTL	GSE124263__4_ATTTCTGCATCCCATC-1	1.29311	-1.67711e-06
LEY	CTL	GSE124263__4_CAACCAAAGTAAGTAC-1	1.82794	5.03769e-06
LEY	CTL	GSE124263__4_CAACCAACAATCAGAA-1	0.978544	5.45179e-07
LEY	CTL	GSE124263__4_CAACCTCCACAACGCC-1	-4.87459e-06	2.61434
LEY	CTL	GSE124263__4_CAACCTCCATCCGCGA-1	1.04438	2.69913e-06
LEY	CTL	GSE124263__4_CAAGAAACAAACAACA-1	2.09247	1.27675e-05
LEY	CTL	GSE124263__4_CAAGATCGTGTGACCC-1	1.32629	6.60817e-06
LEY	CTL	GSE124263__4_CACACAACAGATCCAT-1	-9.0769e-06	-9.0769e-06
LEY	CTL	GSE124263__4_CACACAAGTATTAGCC-1	2.24891	-2.21205e-06
LEY	CTL	GSE124263__4_CACACAAGTCTCCACT-1	2.2769	1.36493
LEY	CTL	GSE124263__4_CACACAATCCTTGGTC-1	1.93437e-06	1.93437e-06
LEY	CTL	GSE124263__4_CACACCTGTTAGTGGG-1	2.43446	1.9687e-05
LEY	CTL	GSE124263__4_CACACTCAGACTTGAA-1	1.54777	1.54777
LEY	CTL	GSE124263__4_CACACTCCAGGACGTA-1	1.49573	-6.9186e-07
LEY	CTL	GSE124263__4_CACAGGCTCGCGGATC-1	1.47745	-7.4525e-06
LEY	CTL	GSE124263__4_CACAGTACATGTAGTC-1	2.8207	1.35342
LEY	CTL	GSE124263__4_CACATAGGTAATAGCA-1	1.76577	2.11252
LEY	CTL	GSE124263__4_CACATAGTCTTTCCTC-1	-2.02366e-05	2.05287
LEY	CTL	GSE124263__4_CACCACTTCTGTTTGT-1	1.17699e-05	1.17699e-05
LEY	CTL	GSE124263__4_CAGAATCAGTGGTAAT-1	1.93132	8.54957e-06
LEY	CTL	GSE124263__4_CAGCATATCGACCAGC-1	1.54863	2.76129
LEY	CTL	GSE124263__4_CAGCCGAGTCGACTGC-1	2.4826	1.69363e-05
LEY	CTL	GSE124263__4_CAGCTGGGTCAAGCGA-1	0.998134	0.998134
LEY	CTL	GSE124263__4_CAGCTGGGTGAGTATA-1	1.37049	-1.77815e-06
LEY	CTL	GSE124263__4_CATATGGTCACAACGT-1	2.07019	-1.16209e-05
LEY	CTL	GSE124263__4_CATCAGAGTTAAGGGC-1	2.49958	5.21831e-07
LEY	CTL	GSE124263__4_CATCAGATCTGCAGTA-1	1.32751	9.71734e-06
LEY	CTL	GSE124263__4_CATCCACTCCAGAGGA-1	1.35989	5.14568e-06
LEY	CTL	GSE124263__4_CATGCCTGTTCCGTCT-1	2.05032	1.18074
LEY	CTL	GSE124263__4_CATGGCGTCTCCGGTT-1	1.79719	3.54245
LEY	CTL	GSE124263__4_CCAATCCAGCGATATA-1	1.84628	2.29189
LEY	CTL	GSE124263__4_CCAATCCCACCAGGTC-1	2.00121	5.26532e-06
LEY	CTL	GSE124263__4_CCAATCCGTATAGTAG-1	1.99897	-1.88416e-05
LEY	CTL	GSE124263__4_CCAATCCTCGCTTAGA-1	0.897329	1.91872
LEY	CTL	GSE124263__4_CCACCTAAGCTGCGAA-1	1.90365e-05	1.90365e-05
LEY	CTL	GSE124263__4_CCACCTATCTGGGCCA-1	2.17993	2.60662
LEY	CTL	GSE124263__4_CCACGGAAGCGTTCCG-1	1.02063	-2.77564e-06
LEY	CTL	GSE124263__4_CCACTACCATATACCG-1	3.48188	8.36001e-07
LEY	CTL	GSE124263__4_CCAGCGAAGAACAACT-1	3.32263e-06	3.32263e-06
LEY	CTL	GSE124263__4_CCAGCGAGTCCGAACC-1	2.06957	1.32669
LEY	CTL	GSE124263__4_CCATGTCAGTATCGAA-1	1.52514	-9.58208e-06
LEY	CTL	GSE124263__4_CCCAATCAGCTAGTCT-1	-1.22495e-05	-1.22495e-05
LEY	CTL	GSE124263__4_CCCAATCTCGAATGCT-1	2.61592	1.46817e-05
LEY	CTL	GSE124263__4_CCCAGTTAGTGGGCTA-1	1.42446	7.04418e-06
LEY	CTL	GSE124263__4_CCCTCCTGTTCCGGCA-1	1.90392	1.04634e-05
LEY	CTL	GSE124263__4_CCGGTAGCAAGCCGTC-1	1.47485	0.987752
LEY	CTL	GSE124263__4_CCGTACTAGAGACTAT-1	1.35034	-7.97508e-06
LEY	CTL	GSE124263__4_CCGTACTAGCAGCCTC-1	1.1594e-05	1.1594e-05
LEY	CTL	GSE124263__4_CCGTTCACACAGTCGC-1	2.72452	4.9397e-06
LEY	CTL	GSE124263__4_CCTAAAGAGCCACTAT-1	2.27774	1.1596
LEY	CTL	GSE124263__4_CCTAAAGCAATCTGCA-1	0.898901	9.7029e-06
LEY	CTL	GSE124263__4_CCTACCAGTCCCGACA-1	2.02068	-1.39549e-06
LEY	CTL	GSE124263__4_CCTATTAAGGTCGGAT-1	2.34392	-4.8878e-06
LEY	CTL	GSE124263__4_CCTATTACATCCAACA-1	2.0561	-2.20372e-06
LEY	CTL	GSE124263__4_CCTCTGACACAACTGT-1	2.37106	2.76912e-06
LEY	CTL	GSE124263__4_CCTCTGAGTCTTCTCG-1	1.84136	2.03227
LEY	CTL	GSE124263__4_CCTTACGAGATCCCGC-1	2.81926	1.83335
LEY	CTL	GSE124263__4_CCTTACGTCCTTGGTC-1	1.79565	-7.88399e-06
LEY	CTL	GSE124263__4_CCTTCCCTCCACGTTC-1	1.30807	-7.42346e-06
LEY	CTL	GSE124263__4_CGAACATTCCGAATGT-1	1.32327e-05	1.32327e-05
LEY	CTL	GSE124263__4_CGAATGTAGGAGCGAG-1	2.41286	-1.70146e-05
LEY	CTL	GSE124263__4_CGAATGTCAATAGCGG-1	-6.73478e-06	-6.73478e-06
LEY	CTL	GSE124263__4_CGACCTTTCTGCGTAA-1	2.0737	3.36095
LEY	CTL	GSE124263__4_CGATCGGAGTCTTGCA-1	1.02266e-06	1.02266e-06
LEY	CTL	GSE124263__4_CGATGGCGTGCCTGCA-1	1.15097	5.0178e-06
LEY	CTL	GSE124263__4_CGATGGCTCACGAAGG-1	2.30023e-08	2.30023e-08
LEY	CTL	GSE124263__4_CGATGTAAGCGATAGC-1	2.17779	3.08518
LEY	CTL	GSE124263__4_CGATGTACAGCGTCCA-1	1.50171e-05	1.50171e-05
LEY	CTL	GSE124263__4_CGATGTATCCTAAGTG-1	-1.67075e-05	-1.67075e-05
LEY	CTL	GSE124263__4_CGATGTATCTGAGGGA-1	3.42304	1.51231e-06
LEY	CTL	GSE124263__4_CGATTGAGTGTAATGA-1	2.44027	2.56284
LEY	CTL	GSE124263__4_CGCCAAGAGAGCCTAG-1	2.15405	0.925821
LEY	CTL	GSE124263__4_CGCCAAGCAGTATCTG-1	1.42325	-4.80573e-06
LEY	CTL	GSE124263__4_CGCGGTAGTAGGGACT-1	1.35781	4.10599e-06
LEY	CTL	GSE124263__4_CGCTGGATCTTAGAGC-1	2.28638	1.37281
LEY	CTL	GSE124263__4_CGCTTCAAGAACAACT-1	2.45109	2.28672e-05
LEY	CTL	GSE124263__4_CGCTTCACAAATTGCC-1	0.770583	0.770583
LEY	CTL	GSE124263__4_CGCTTCACAGTCAGCC-1	1.2533	3.74484e-06
LEY	CTL	GSE124263__4_CGGACACAGAAACCAT-1	1.04533	-2.24221e-06
LEY	CTL	GSE124263__4_CGGACACGTACAGTTC-1	1.45566e-06	1.45566e-06
LEY	CTL	GSE124263__4_CGGACGTGTTATGCGT-1	0.852597	7.56804e-06
LEY	CTL	GSE124263__4_CGGACTGAGCCAGTAG-1	1.63902	-2.38301e-05
LEY	CTL	GSE124263__4_CGGAGCTAGAGTGACC-1	0.985217	-8.69486e-06
LEY	CTL	GSE124263__4_CGGAGCTCATTCTCAT-1	2.27503	1.55618
LEY	CTL	GSE124263__4_CGTAGCGTCAATCTCT-1	-7.65046e-07	-7.65046e-07
LEY	CTL	GSE124263__4_CGTAGGCCATGCCTTC-1	0.817368	-5.12439e-06
LEY	CTL	GSE124263__4_CGTCACTTCAGCCTAA-1	-1.45745e-05	-1.45745e-05
LEY	CTL	GSE124263__4_CGTCACTTCGTGGACC-1	3.13185	1.36664
LEY	CTL	GSE124263__4_CGTCAGGAGAGGTACC-1	1.07875	2.68013
LEY	CTL	GSE124263__4_CGTCCATGTAGCGATG-1	1.35759	-3.64751e-06
LEY	CTL	GSE124263__4_CGTGAGCTCACCTCGT-1	3.73106e-06	3.73106e-06
LEY	CTL	GSE124263__4_CGTGTAAAGGTGATTA-1	2.37195	2.11489
LEY	CTL	GSE124263__4_CGTTGGGGTATCTGCA-1	-8.74454e-06	-8.74454e-06
LEY	CTL	GSE124263__4_CTAACTTGTCCGCTGA-1	2.18229	-1.98702e-06
LEY	CTL	GSE124263__4_CTAAGACTCCAGAGGA-1	2.32818	1.37523e-06
LEY	CTL	GSE124263__4_CTAAGACTCGGCGCTA-1	1.0887	-1.43341e-05
LEY	CTL	GSE124263__4_CTAATGGCAAGCGTAG-1	0.880738	2.11505e-05
LEY	CTL	GSE124263__4_CTACGTCGTTCCTCCA-1	1.98477	-8.4888e-06
LEY	CTL	GSE124263__4_CTAGAGTGTACGCTGC-1	1.4671	-1.04485e-05
LEY	CTL	GSE124263__4_CTAGCCTTCACCATAG-1	2.14827	3.7623e-06
LEY	CTL	GSE124263__4_CTAGTGACAGGGTATG-1	0.936331	-8.54611e-06
LEY	CTL	GSE124263__4_CTCACACTCCAAGTAC-1	1.16922e-05	1.16922e-05
LEY	CTL	GSE124263__4_CTCAGAACATACTACG-1	1.60689	7.72044e-06
LEY	CTL	GSE124263__4_CTCATTAAGAGTAATC-1	2.05343e-05	1.01816
LEY	CTL	GSE124263__4_CTCATTACATCTACGA-1	4.6785e-06	4.6785e-06
LEY	CTL	GSE124263__4_CTCGAGGCATTACCTT-1	2.48916	2.98502
LEY	CTL	GSE124263__4_CTCTAATAGATGAGAG-1	-2.3138e-05	-2.3138e-05
LEY	CTL	GSE124263__4_CTCTAATCAGACAGGT-1	0.9566	3.98153e-06
LEY	CTL	GSE124263__4_CTCTAATTCTGATACG-1	0.988811	-4.51071e-06
LEY	CTL	GSE124263__4_CTCTGGTCAATGACCT-1	-1.38727e-05	-1.38727e-05
LEY	CTL	GSE124263__4_CTGAAACAGCCCAACC-1	2.32212	1.72252
LEY	CTL	GSE124263__4_CTGAAACCATAGACTC-1	2.53484	-3.82232e-06
LEY	CTL	GSE124263__4_CTGAAGTAGTCTTGCA-1	6.3856e-06	6.3856e-06
LEY	CTL	GSE124263__4_CTGAAGTCACAAGACG-1	1.46186	-9.36782e-07
LEY	CTL	GSE124263__4_CTGAAGTGTCCGAATT-1	1.18547	5.92441e-06
LEY	CTL	GSE124263__4_CTGAAGTGTCGCCATG-1	1.53716e-05	1.31722
LEY	CTL	GSE124263__4_CTGATCCTCCGCATAA-1	7.24392e-06	7.24392e-06
LEY	CTL	GSE124263__4_CTGCCTAAGCTGTCTA-1	2.03343	2.28784
LEY	CTL	GSE124263__4_CTGCGGACACGACGAA-1	1.18029	6.7272e-06
LEY	CTL	GSE124263__4_CTGCGGATCCACGCAG-1	1.50154	9.13002e-07
LEY	CTL	GSE124263__4_CTTAACTGTTATGCGT-1	2.65043	-1.93992e-05
LEY	CTL	GSE124263__4_CTTACCGCAGAGTGTG-1	1.17936	1.70558
LEY	CTL	GSE124263__4_CTTAGGAAGGCTACGA-1	1.39556	1.9565
LEY	CTL	GSE124263__4_CTTAGGACACACAGAG-1	2.93971	-7.219e-06
LEY	CTL	GSE124263__4_CTTCTCTGTCAGAGGT-1	1.49118	-3.55811e-06
LEY	CTL	GSE124263__4_CTTGGCTAGCGACGTA-1	1.48687e-05	1.48687e-05
LEY	CTL	GSE124263__4_GAACATCTCCACGAAT-1	1.75799	2.73451
LEY	CTL	GSE124263__4_GAAGCAGGTTGTACAC-1	1.81119	-2.0807e-06
LEY	CTL	GSE124263__4_GACCTGGCATCGGTTA-1	1.54255	2.21094e-06
LEY	CTL	GSE124263__4_GACCTGGTCTCGCATC-1	2.44977	-7.43152e-06
LEY	CTL	GSE124263__4_GACGCGTCACAGGAGT-1	2.3096	2.95182
LEY	CTL	GSE124263__4_GACGCGTGTCTAGTGT-1	1.4223	2.60908
LEY	CTL	GSE124263__4_GACTACAGTCAGATAA-1	-1.28088e-05	-1.28088e-05
LEY	CTL	GSE124263__4_GAGCAGAAGTGCTGCC-1	-4.09951e-07	-4.09951e-07
LEY	CTL	GSE124263__4_GAGCAGAAGTGGGTTG-1	-1.63235e-06	-1.63235e-06
LEY	CTL	GSE124263__4_GAGGTGAAGCTGGAAC-1	1.90912	0.890679
LEY	CTL	GSE124263__4_GAGGTGATCGGATGGA-1	2.31273	5.23808e-06
LEY	CTL	GSE124263__4_GATCAGTTCGTCCGTT-1	1.71504	1.71504
LEY	CTL	GSE124263__4_GATCGATCACAGACTT-1	1.30779	1.25945e-05
LEY	CTL	GSE124263__4_GATCGATGTACGCTGC-1	2.1485	2.40658
LEY	CTL	GSE124263__4_GATCGTACACATCTTT-1	1.25278e-06	1.25278e-06
LEY	CTL	GSE124263__4_GATCTAGAGACGCTTT-1	1.00699	7.25674e-06
LEY	CTL	GSE124263__4_GATGCTAGTACTTGAC-1	1.95741	2.57733
LEY	CTL	GSE124263__4_GATGCTATCAAACCGT-1	-1.61386e-05	-1.61386e-05
LEY	CTL	GSE124263__4_GCAAACTGTCTGCCAG-1	2.41506e-05	2.41506e-05
LEY	CTL	GSE124263__4_GCAATCACAGACGCTC-1	0.986071	3.4024e-06
LEY	CTL	GSE124263__4_GCACATAAGATCCGAG-1	1.47227	8.76135e-06
LEY	CTL	GSE124263__4_GCACATAGTGAAGGCT-1	1.40791	7.07408e-06
LEY	CTL	GSE124263__4_GCACATATCTCCAGGG-1	1.00797	2.51886e-06
LEY	CTL	GSE124263__4_GCAGTTACACCTGGTG-1	1.23279	1.64125e-05
LEY	CTL	GSE124263__4_GCAGTTACAGTAAGAT-1	1.95147e-06	1.95147e-06
LEY	CTL	GSE124263__4_GCAGTTACATCCCATC-1	1.54632	1.24493e-05
LEY	CTL	GSE124263__4_GCATACACACAGACAG-1	3.03239	8.27899e-06
LEY	CTL	GSE124263__4_GCATGCGAGCAACGGT-1	1.97885	1.41517
LEY	CTL	GSE124263__4_GCGACCAAGACCTAGG-1	2.41609	1.62546
LEY	CTL	GSE124263__4_GCGAGAAGTCGCGTGT-1	1.24461	-2.37762e-06
LEY	CTL	GSE124263__4_GCGCAACCAATTCCTT-1	1.42961	2.618
LEY	CTL	GSE124263__4_GCGCAACGTCGGCATC-1	0.860779	-8.37302e-08
LEY	CTL	GSE124263__4_GCGCAGTGTCGTCTTC-1	2.13755	-9.66078e-06
LEY	CTL	GSE124263__4_GCTCCTAAGGACGAAA-1	1.28321	1.82719
LEY	CTL	GSE124263__4_GCTCCTATCCGTACAA-1	-1.10056e-06	1.32873
LEY	CTL	GSE124263__4_GCTCTGTAGCTTATCG-1	2.38314e-05	2.38314e-05
LEY	CTL	GSE124263__4_GCTGCTTTCGCGTAGC-1	-3.33749e-06	-3.33749e-06
LEY	CTL	GSE124263__4_GCTGGGTCACTCGACG-1	2.22469e-06	2.22469e-06
LEY	CTL	GSE124263__4_GCTGGGTTCAGTTGAC-1	1.92694	-1.39271e-05
LEY	CTL	GSE124263__4_GCTGGGTTCGATCCCT-1	-8.78068e-06	-8.78068e-06
LEY	CTL	GSE124263__4_GCTTCCATCTCGCTTG-1	1.93249	5.86362e-06
LEY	CTL	GSE124263__4_GCTTGAATCCTTTCTC-1	2.05387	-1.26806e-05
LEY	CTL	GSE124263__4_GGACAAGAGGCAGTCA-1	1.50412	8.64766e-06
LEY	CTL	GSE124263__4_GGACAAGGTGCTAGCC-1	2.13369	-4.14801e-06
LEY	CTL	GSE124263__4_GGACAGAAGGTAGCCA-1	-2.70276e-06	-2.70276e-06
LEY	CTL	GSE124263__4_GGACATTGTGCAGACA-1	-2.69699e-05	0.904692
LEY	CTL	GSE124263__4_GGCCGATGTTCAGGCC-1	2.39638	4.05304
LEY	CTL	GSE124263__4_GGCGTGTCAGGGCATA-1	1.76901	6.59092e-06
LEY	CTL	GSE124263__4_GGGACCTGTCCATCCT-1	1.5548	-1.71918e-06
LEY	CTL	GSE124263__4_GGGACCTTCTTATCTG-1	0.699113	1.28609e-05
LEY	CTL	GSE124263__4_GGGATGAGTGCGAAAC-1	4.74163e-06	4.74163e-06
LEY	CTL	GSE124263__4_GGGTCTGGTGCAGGTA-1	2.12066	1.5408
LEY	CTL	GSE124263__4_GGTATTGCATCCCATC-1	1.1124e-05	1.1124e-05
LEY	CTL	GSE124263__4_GGTATTGGTTGGAGGT-1	1.03503	1.53264
LEY	CTL	GSE124263__4_GGTGCGTGTCCAAGTT-1	-3.11531e-06	-3.11531e-06
LEY	CTL	GSE124263__4_GGTGCGTGTGAAAGAG-1	0.907278	0.907278
LEY	CTL	GSE124263__4_GGTGTTACAGCTGCAC-1	1.20801	-1.30455e-05
LEY	CTL	GSE124263__4_GTAACGTGTACCAGTT-1	1.50821	-1.11369e-06
LEY	CTL	GSE124263__4_GTAACGTTCCCAGGTG-1	2.28133	-2.41499e-05
LEY	CTL	GSE124263__4_GTAACTGCATGATCCA-1	1.33282	-2.81419e-06
LEY	CTL	GSE124263__4_GTACTTTCAGATGGGT-1	2.2807	7.1357e-06
LEY	CTL	GSE124263__4_GTACTTTTCCCTAACC-1	1.83248	4.05265e-06
LEY	CTL	GSE124263__4_GTAGGCCAGAGACTAT-1	1.51927	3.38612
LEY	CTL	GSE124263__4_GTATCTTGTTGACGTT-1	1.95845	9.80063e-06
LEY	CTL	GSE124263__4_GTATTCTAGACGACGT-1	0.998353	4.34481e-06
LEY	CTL	GSE124263__4_GTATTCTTCTCAACTT-1	1.43729	1.43729
LEY	CTL	GSE124263__4_GTCATTTTCCTAGGGC-1	1.37956	1.23965e-05
LEY	CTL	GSE124263__4_GTCGGGTTCGTGGGAA-1	2.40324e-06	2.40324e-06
LEY	CTL	GSE124263__4_GTCGTAACATCTACGA-1	1.47083	2.32438
LEY	CTL	GSE124263__4_GTCTTCGTCACAGTAC-1	-3.04107e-06	-3.04107e-06
LEY	CTL	GSE124263__4_GTGAAGGTCCTATTCA-1	1.96342	1.40163
LEY	CTL	GSE124263__4_GTGCAGCGTAAATGTG-1	1.56514e-05	1.56514e-05
LEY	CTL	GSE124263__4_GTGCGGTTCGCCAGCA-1	1.6957	1.03111e-05
LEY	CTL	GSE124263__4_GTGCGGTTCGTAGGAG-1	-8.04259e-06	-8.04259e-06
LEY	CTL	GSE124263__4_GTGCTTCAGAATTCCC-1	2.64029	-9.37489e-06
LEY	CTL	GSE124263__4_GTGCTTCAGCTGCAAG-1	-6.02029e-06	-6.02029e-06
LEY	CTL	GSE124263__4_GTGCTTCAGGGTTCCC-1	-1.99778e-05	-1.99778e-05
LEY	CTL	GSE124263__4_GTGCTTCTCGCATGGC-1	1.13295	-5.27324e-06
LEY	CTL	GSE124263__4_GTGGGTCAGCTGGAAC-1	1.9423	1.60607
LEY	CTL	GSE124263__4_GTGGGTCGTTGGTAAA-1	1.1459e-05	1.1459e-05
LEY	CTL	GSE124263__4_GTTAAGCGTTTGTTGG-1	-6.72188e-06	-6.72188e-06
LEY	CTL	GSE124263__4_GTTAAGCTCTCAAGTG-1	1.84779	1.54702e-05
LEY	CTL	GSE124263__4_GTTACAGAGAAACCGC-1	1.9155	-8.72311e-06
LEY	CTL	GSE124263__4_GTTCGGGCAGGAATGC-1	2.27609	-1.54604e-05
LEY	CTL	GSE124263__4_GTTTCTATCTAGCACA-1	-1.21538e-05	-1.21538e-05
LEY	CTL	GSE124263__4_TAAGTGCAGTCATGCT-1	1.45884e-05	1.45884e-05
LEY	CTL	GSE124263__4_TACACGAAGACCACGA-1	-1.23453e-05	-1.23453e-05
LEY	CTL	GSE124263__4_TACACGAAGGGTATCG-1	-3.18729e-06	-3.18729e-06
LEY	CTL	GSE124263__4_TACACGACATGCTGGC-1	0.850483	-2.79696e-05
LEY	CTL	GSE124263__4_TACAGTGGTTAAGACA-1	1.43914	0.72868
LEY	CTL	GSE124263__4_TACCTATAGCGTTCCG-1	-1.70649e-05	1.47927
LEY	CTL	GSE124263__4_TACCTATCAGGTGCCT-1	9.86158e-06	9.86158e-06
LEY	CTL	GSE124263__4_TACCTTATCTAAGCCA-1	2.68775	-4.78197e-06
LEY	CTL	GSE124263__4_TACGGGCCACTGTGTA-1	5.45318e-06	5.45318e-06
LEY	CTL	GSE124263__4_TACTCATTCCAAACTG-1	2.96716	0.801601
LEY	CTL	GSE124263__4_TACTCATTCGGATGGA-1	2.37797	-1.03558e-05
LEY	CTL	GSE124263__4_TACTTGTTCACCTCGT-1	-1.47357e-06	-1.47357e-06
LEY	CTL	GSE124263__4_TAGAGCTCATGTCTCC-1	1.98723	2.34592
LEY	CTL	GSE124263__4_TAGCCGGCACATCCAA-1	-1.46849e-06	-1.46849e-06
LEY	CTL	GSE124263__4_TAGGCATCAGGTCCAC-1	6.54057e-06	1.5696
LEY	CTL	GSE124263__4_TAGGCATCATTAACCG-1	1.57347	-9.24949e-07
LEY	CTL	GSE124263__4_TATCAGGCATATACGC-1	-5.56116e-06	2.09432
LEY	CTL	GSE124263__4_TATGCCCAGCTTTGGT-1	6.47628e-06	6.47628e-06
LEY	CTL	GSE124263__4_TCAATCTGTCTTCGTC-1	-6.10118e-06	-6.10118e-06
LEY	CTL	GSE124263__4_TCAGATGAGACCGGAT-1	1.77162	1.23553
LEY	CTL	GSE124263__4_TCAGATGAGCAGGCTA-1	1.49868	2.07337
LEY	CTL	GSE124263__4_TCAGATGTCAATCTCT-1	2.45259	-1.05717e-05
LEY	CTL	GSE124263__4_TCAGATGTCCGTTGCT-1	2.2762	0.678575
LEY	CTL	GSE124263__4_TCAGCTCTCCTCATTA-1	2.86807	1.4634
LEY	CTL	GSE124263__4_TCAGGATTCTCCAGGG-1	2.41535	1.02414e-06
LEY	CTL	GSE124263__4_TCAGGTAAGCCTTGAT-1	1.52571	5.56632e-08
LEY	CTL	GSE124263__4_TCATTACAGCTGGAAC-1	2.18664	2.18664
LEY	CTL	GSE124263__4_TCATTACTCAAACAAG-1	8.38565e-06	8.38565e-06
LEY	CTL	GSE124263__4_TCCACACAGGGTCGAT-1	7.69866e-06	7.69866e-06
LEY	CTL	GSE124263__4_TCGCGTTCAGTGAGTG-1	-9.09049e-06	-9.09049e-06
LEY	CTL	GSE124263__4_TCGGGACAGCGGCTTC-1	1.36166	-1.94676e-05
LEY	CTL	GSE124263__4_TCGGGACAGTGGGTTG-1	0.885711	1.44356e-06
LEY	CTL	GSE124263__4_TCGGGACTCAAACAAG-1	1.32243e-05	1.32243e-05
LEY	CTL	GSE124263__4_TCGGTAACAAGTCATC-1	-1.05823e-05	-1.05823e-05
LEY	CTL	GSE124263__4_TCGTACCAGCACGCCT-1	1.86796	1.86151e-05
LEY	CTL	GSE124263__4_TCGTAGAAGGGCACTA-1	1.49358	-1.7299e-06
LEY	CTL	GSE124263__4_TCGTAGACATTCCTGC-1	1.95923	1.06313e-06
LEY	CTL	GSE124263__4_TCTATTGTCCCGACTT-1	1.59058	1.08292
LEY	CTL	GSE124263__4_TCTCTAACAGGATTGG-1	1.45465	1.14659e-06
LEY	CTL	GSE124263__4_TCTCTAAGTTGAACTC-1	0.954724	-2.53819e-07
LEY	CTL	GSE124263__4_TCTCTAATCGTGACAT-1	2.9705	1.28494e-05
LEY	CTL	GSE124263__4_TCTTCGGCATGAGCGA-1	1.23365	1.69943e-05
LEY	CTL	GSE124263__4_TGAAAGATCCGTTGTC-1	1.44391	-1.56599e-05
LEY	CTL	GSE124263__4_TGACAACGTCCCTACT-1	-2.03193e-06	-2.03193e-06
LEY	CTL	GSE124263__4_TGACGGCCATGTTCCC-1	1.55302	1.55302
LEY	CTL	GSE124263__4_TGACGGCTCCGCATCT-1	1.38616	1.51508e-05
LEY	CTL	GSE124263__4_TGACTAGCAGGGCATA-1	0.9988	1.82145e-05
LEY	CTL	GSE124263__4_TGAGAGGGTCTGGAGA-1	2.89526	2.05863
LEY	CTL	GSE124263__4_TGAGAGGTCGGATGGA-1	2.38416	1.36736e-05
LEY	CTL	GSE124263__4_TGAGCATAGGCCCTCA-1	2.53163	-4.79258e-06
LEY	CTL	GSE124263__4_TGAGCCGGTCGTTGTA-1	1.04559	1.8772
LEY	CTL	GSE124263__4_TGAGGGAAGCTATGCT-1	1.65734	1.65734
LEY	CTL	GSE124263__4_TGCACCTCAAGACACG-1	-1.35626e-05	-1.35626e-05
LEY	CTL	GSE124263__4_TGCACCTTCTCTGTCG-1	1.26924	-1.0418e-05
LEY	CTL	GSE124263__4_TGCCCTAGTCCGTTAA-1	1.10518e-05	1.09649
LEY	CTL	GSE124263__4_TGCGGGTAGCTTTGGT-1	1.65803	2.45293
LEY	CTL	GSE124263__4_TGCGGGTCAGATCCAT-1	1.99679	2.24994
LEY	CTL	GSE124263__4_TGCTACCCATGCCACG-1	1.04593	4.49761e-06
LEY	CTL	GSE124263__4_TGCTGCTGTTGGTAAA-1	2.25841	3.29889e-05
LEY	CTL	GSE124263__4_TGGACGCCAGCCTGTG-1	2.76511	1.78512
LEY	CTL	GSE124263__4_TGGGAAGAGTGGAGAA-1	2.5828	1.24424e-05
LEY	CTL	GSE124263__4_TGGTTAGAGATACACA-1	1.37235	-3.1866e-06
LEY	CTL	GSE124263__4_TGGTTCCTCAGCACAT-1	3.27054	-3.57082e-06
LEY	CTL	GSE124263__4_TGTATTCGTAAGCACG-1	1.27976	3.50996
LEY	CTL	GSE124263__4_TGTCCCAAGAAGAAGC-1	2.62855	2.32054
LEY	CTL	GSE124263__4_TGTCCCATCCAGTAGT-1	0.992446	1.80721
LEY	CTL	GSE124263__4_TGTTCCGCAAGTTAAG-1	2.59692	1.36232e-06
LEY	CTL	GSE124263__4_TGTTCCGGTTATCACG-1	2.10947	1.26788e-05
LEY	CTL	GSE124263__4_TTAGTTCCATTAACCG-1	1.49479	1.90483e-06
LEY	CTL	GSE124263__4_TTATGCTAGTAGCGGT-1	1.28986	2.22581e-06
LEY	CTL	GSE124263__4_TTCCCAGGTACAAGTA-1	1.07992	2.1972e-05
LEY	CTL	GSE124263__4_TTCGAAGCACATCTTT-1	2.17133	-2.81725e-06
LEY	CTL	GSE124263__4_TTCGGTCTCTGATTCT-1	1.92443	-1.62848e-05
LEY	CTL	GSE124263__4_TTCTTAGCACGTTGGC-1	0.866341	9.79497e-06
LEY	CTL	GSE124263__4_TTCTTAGTCCCGGATG-1	4.20914e-06	4.20914e-06
LEY	CTL	GSE124263__4_TTGAACGAGAAGGTGA-1	1.52783	4.88424e-06
LEY	CTL	GSE124263__4_TTGAACGAGTTTAGGA-1	0.966892	1.25613e-05
LEY	CTL	GSE124263__4_TTGAACGCACGTCAGC-1	0.98671	9.47741e-06
LEY	CTL	GSE124263__4_TTGACTTAGAAGCCCA-1	-2.98754e-06	-2.98754e-06
LEY	CTL	GSE124263__4_TTGACTTAGACTTGAA-1	-2.01945e-06	-2.01945e-06
LEY	CTL	GSE124263__4_TTGCCGTAGGCATGTG-1	9.92534e-06	9.92534e-06
LEY	CTL	GSE124263__4_TTGCCGTTCGTTTATC-1	3.85731e-07	3.85731e-07
LEY	CTL	GSE124263__4_TTGCGTCTCCTCAATT-1	7.51536e-06	7.51536e-06
LEY	CTL	GSE124263__4_TTTACTGAGTTGTAGA-1	1.97884	-5.52788e-06
LEY	CTL	GSE124263__4_TTTACTGCACGAAATA-1	1.45541	2.82621e-06
LEY	CTL	GSE124263__4_TTTACTGCATGCATGT-1	2.45648	-1.42273e-05
LEY	CTL	GSE124263__4_TTTACTGGTGCTGTAT-1	1.5362	-1.26335e-05
LEY	CTL	GSE124263__4_TTTACTGTCAGAAATG-1	1.83943	1.51042
LEY	CTL	GSE124263__4_TTTCCTCAGTAACCCT-1	2.5473	-4.30018e-06
LEY	CTL	GSE124263__4_TTTCCTCCATGGTCAT-1	2.22215e-05	2.14451
LEY	iGCA	iNOA1_AAAGAACAGCCTCACG	2.77487	1.2545
LEY	iGCA	iNOA1_AACAAGAGTACGACAG	2.65566	4.04268e-06
LEY	iGCA	iNOA1_AACACACTCATGCCCT	1.57438	-1.06125e-06
LEY	iGCA	iNOA1_AACCATGCAGATCATC	2.35324	-9.4659e-07
LEY	iGCA	iNOA1_AACGAAACACCAGGTC	2.47418	0.518508
LEY	iGCA	iNOA1_AACGTCACAGGAATCG	2.83978	0.530937
LEY	iGCA	iNOA1_AACGTCATCTGGACCG	2.80794	0.695594
LEY	iGCA	iNOA1_AAGACAATCCACACCT	1.57496	-1.38886e-05
LEY	iGCA	iNOA1_AAGATAGCAGAGTTGG	1.9703	-2.78789e-06
LEY	iGCA	iNOA1_AAGATAGGTGTGTGTT	2.13162	-1.33321e-06
LEY	iGCA	iNOA1_AAGCAGTGGTATCAAC	2.24786	2.24786
LEY	iGCA	iNOA1_AAGCATCCAGGAGGAG	2.40314	0.984434
LEY	iGCA	iNOA1_AAGGAATAGCTGGTGA	1.30605	-2.44047e-05
LEY	iGCA	iNOA1_AAGTACCTCGAGATGG	1.54227	1.54227
LEY	iGCA	iNOA1_AAGTGAATCCGGTAGC	3.01035	-1.71917e-06
LEY	iGCA	iNOA1_AATCACGGTTGTTGCA	3.02416	0.465773
LEY	iGCA	iNOA1_AATGGAATCTAGTGAC	2.92515	0.904125
LEY	iGCA	iNOA1_AATTCCTTCCAAGCAT	1.948	-4.30469e-06
LEY	iGCA	iNOA1_ACAAGCTCAGGTCTCG	1.5565	-2.57269e-06
LEY	iGCA	iNOA1_ACACGCGCAATGCTCA	2.4568	0.752766
LEY	iGCA	iNOA1_ACACTGAAGCAAATGT	0.51863	0.51863
LEY	iGCA	iNOA1_ACACTGACAGGTTACT	2.708	0.905677
LEY	iGCA	iNOA1_ACAGCCGAGATGCTGG	1.90115	4.5545e-06
LEY	iGCA	iNOA1_ACAGGGAGTTTGATCG	2.83021	0.800592
LEY	iGCA	iNOA1_ACATCCCGTCAAGTTC	2.84909	0.671508
LEY	iGCA	iNOA1_ACATCCCTCCATACAG	3.38919	-6.08926e-06
LEY	iGCA	iNOA1_ACATCGACACTAACGT	2.48642	1.16428
LEY	iGCA	iNOA1_ACATGCATCCCAAGTA	2.54723	0.751936
LEY	iGCA	iNOA1_ACCAACATCGCTAAAC	1.32394	0.52446
LEY	iGCA	iNOA1_ACCACAACAGCCTACG	3.09215	0.492921
LEY	iGCA	iNOA1_ACCCTCATCAGGAAGC	1.05295	-2.41421e-05
LEY	iGCA	iNOA1_ACGATGTAGGTGCCAA	2.31899	3.61226e-07
LEY	iGCA	iNOA1_ACGGAAGAGGCTAACG	2.11361	0.474061
LEY	iGCA	iNOA1_ACGTACACAGCGTGCT	1.34559	-3.61057e-06
LEY	iGCA	iNOA1_ACGTAGTAGACATACA	3.04076	0.929164
LEY	iGCA	iNOA1_ACGTAGTAGAGCAGCT	2.70292	0.549734
LEY	iGCA	iNOA1_ACGTAGTAGTAACAGT	1.73664	4.32818e-06
LEY	iGCA	iNOA1_ACGTTCCAGACTTCGT	3.04226	-8.11393e-06
LEY	iGCA	iNOA1_ACTATGGTCGTAGAGG	2.63782	0.964257
LEY	iGCA	iNOA1_ACTGTCCTCAAGCTGT	2.79577	0.802014
LEY	iGCA	iNOA1_ACTGTGATCGAACGGA	1.60747	0.845894
LEY	iGCA	iNOA1_ACTTATCGTAACACGG	2.90661	1.57573e-05
LEY	iGCA	iNOA1_ACTTCCGTCACTGGTA	1.71285	6.42899e-06
LEY	iGCA	iNOA1_ACTTCGCTCAAGAGTA	1.66742	8.97606e-07
LEY	iGCA	iNOA1_ACTTCGCTCGTAACTG	2.72359	2.76551e-06
LEY	iGCA	iNOA1_ACTTTCAGTTCATCGA	2.24263	8.98329e-07
LEY	iGCA	iNOA1_AGAAATGGTAGCCCTG	2.15702	-2.99309e-05
LEY	iGCA	iNOA1_AGAACAACAAATACGA	2.78894	2.84883e-06
LEY	iGCA	iNOA1_AGAACAACAACGGTAG	3.23108	-3.67235e-06
LEY	iGCA	iNOA1_AGAAGTACACAACGAG	2.32336	1.85231e-06
LEY	iGCA	iNOA1_AGACAAAAGTCCTGCG	2.20769	5.81824e-06
LEY	iGCA	iNOA1_AGACTCACAAACAGGC	3.63549	0.461247
LEY	iGCA	iNOA1_AGAGAATGTTCTCCCA	2.61295	1.00193
LEY	iGCA	iNOA1_AGAGCCCCACGCGCAT	2.4888	1.30254e-05
LEY	iGCA	iNOA1_AGATAGATCACTGGGC	3.66576	3.35848e-06
LEY	iGCA	iNOA1_AGATCGTGTAGATTAG	2.65151	2.02653
LEY	iGCA	iNOA1_AGCTACATCTGTCCCA	2.44473	9.20729e-06
LEY	iGCA	iNOA1_AGGACGATCCCGTTGT	0.6613	7.20878e-06
LEY	iGCA	iNOA1_AGGATCTCAATCCAGT	1.79418	0.607454
LEY	iGCA	iNOA1_AGGATCTGTGTTGACT	2.93488	0.353657
LEY	iGCA	iNOA1_AGGCTGCTCTTCCCAG	1.71967	6.23518e-06
LEY	iGCA	iNOA1_AGGGCCTTCGGCAGTC	1.28586	1.00984
LEY	iGCA	iNOA1_AGGGCTCCACAGGATG	2.49327	0.803531
LEY	iGCA	iNOA1_AGGGTCCCATATCGGT	2.02325	5.80996e-06
LEY	iGCA	iNOA1_AGGGTCCGTGCAGATG	2.47902	7.68179e-06
LEY	iGCA	iNOA1_AGGTCTAGTGGTCAAG	3.10059	-8.85776e-06
LEY	iGCA	iNOA1_AGGTGTTAGTCCGCCA	2.88863	-1.09978e-05
LEY	iGCA	iNOA1_AGTACCACAAACGTGG	2.23757	0.749564
LEY	iGCA	iNOA1_AGTCTCCAGAGCAGCT	2.14951	-1.19433e-05
LEY	iGCA	iNOA1_AGTGTTGAGGTCACAG	2.3493	6.11997e-06
LEY	iGCA	iNOA1_AGTTAGCGTGGTCTCG	1.63949	0.868853
LEY	iGCA	iNOA1_ATACCTTGTCAAAGAT	1.79034	-1.82757e-06
LEY	iGCA	iNOA1_ATACTTCCAGCGAGTA	2.68333	0.364508
LEY	iGCA	iNOA1_ATACTTCTCGTGGACC	0.58091	8.21773e-06
LEY	iGCA	iNOA1_ATCACAGGTGGCTAGA	1.97408	0.52407
LEY	iGCA	iNOA1_ATCACGATCAACACGT	3.3542	0.81341
LEY	iGCA	iNOA1_ATCCACCCAGTTGGTT	2.39505	-1.11079e-05
LEY	iGCA	iNOA1_ATCCACCTCTGGTTGA	3.3391	1.24478
LEY	iGCA	iNOA1_ATCCATTTCAAGTCTG	1.87983	-1.13174e-05
LEY	iGCA	iNOA1_ATCCGTCCAAAGCAAT	1.32566	-1.45921e-05
LEY	iGCA	iNOA1_ATCGGATAGCGACATG	2.45497	6.53204e-06
LEY	iGCA	iNOA1_ATCGTAGAGTTGGCTT	2.65423	1.20097e-05
LEY	iGCA	iNOA1_ATCGTCCCACATACTG	2.34764	1.06201
LEY	iGCA	iNOA1_ATCTCTAGTATGCTAC	3.23008	-1.00321e-05
LEY	iGCA	iNOA1_ATGCGATTCGACTCCT	3.35208	0.963678
LEY	iGCA	iNOA1_ATTACTCTCCATGCAA	1.46993	1.46993
LEY	iGCA	iNOA1_ATTCAGGGTGACCTGC	2.96071	1.04069
LEY	iGCA	iNOA1_ATTCATCAGTTATGGA	2.26219	-4.22256e-06
LEY	iGCA	iNOA1_ATTCCCGAGAGGCTGT	2.89312	-1.2235e-06
LEY	iGCA	iNOA1_ATTCCTAAGGCGTTAG	2.43746	0.7151
LEY	iGCA	iNOA1_ATTCCTAGTATATGGA	1.83493	1.19161e-06
LEY	iGCA	iNOA1_ATTCGTTGTTCTCCCA	2.43828	1.06492
LEY	iGCA	iNOA1_ATTGGGTGTAACATAG	3.47889	1.81082
LEY	iGCA	iNOA1_ATTTCACAGCCTTTGA	2.17082	-4.85435e-06
LEY	iGCA	iNOA1_ATTTCACCATACAGCT	2.84773	-5.04217e-06
LEY	iGCA	iNOA1_CAACCTCGTGTGTTTG	1.95544	-3.82334e-06
LEY	iGCA	iNOA1_CAACCTCGTTAGAAAC	3.28532	0.38362
LEY	iGCA	iNOA1_CAACGATTCCTGTAGA	2.2295	0.561978
LEY	iGCA	iNOA1_CAAGCTACACAGCTGC	2.83015	0.822349
LEY	iGCA	iNOA1_CAATACGTCAAGCCAT	2.16372	-1.49363e-05
LEY	iGCA	iNOA1_CACAGGCTCGATCCAA	0.751317	-1.47044e-05
LEY	iGCA	iNOA1_CACAGGCTCGGCTGTG	2.4289	1.24702e-06
LEY	iGCA	iNOA1_CACATGACAGACCAAG	1.27713	-9.96639e-06
LEY	iGCA	iNOA1_CACGGGTCAGTGTGCC	2.93695	0.479831
LEY	iGCA	iNOA1_CAGAGCCCACGGTGTC	2.77196	0.282065
LEY	iGCA	iNOA1_CAGATACCAAGATGGC	2.19478	1.13123
LEY	iGCA	iNOA1_CAGATTGGTTGACGGA	1.26311	-1.22475e-05
LEY	iGCA	iNOA1_CAGCAATAGTGCCGAA	2.90744	1.79516e-06
LEY	iGCA	iNOA1_CAGCAATGTTGGTGTT	2.29382	5.67621e-06
LEY	iGCA	iNOA1_CAGCACGAGACTCCGC	3.22658	-4.92877e-06
LEY	iGCA	iNOA1_CAGGCCACAGTGTATC	2.73036	1.12289e-05
LEY	iGCA	iNOA1_CAGTTAGCAAGTTCCA	1.86528	0.435531
LEY	iGCA	iNOA1_CAGTTCCTCCTACTGC	1.84651	-1.09711e-05
LEY	iGCA	iNOA1_CATACCCGTAACACCT	2.10827	-1.1732e-06
LEY	iGCA	iNOA1_CATAGACAGACTCAAA	1.2573	0.48796
LEY	iGCA	iNOA1_CATCAAGCAATTGCGT	3.03838	0.460235
LEY	iGCA	iNOA1_CATCCCATCGAGAAAT	1.65383	0.662337
LEY	iGCA	iNOA1_CATGCAAAGTGACCTT	2.30163	0.721587
LEY	iGCA	iNOA1_CATGCTCAGCAACAGC	2.82991	0.426223
LEY	iGCA	iNOA1_CATGGTAAGTTGAATG	3.50128	0.746159
LEY	iGCA	iNOA1_CATGGTACACATACGT	2.99667	1.11339e-05
LEY	iGCA	iNOA1_CCAATGACATCTGCGG	1.87342	0.945636
LEY	iGCA	iNOA1_CCAATTTTCCACACCT	3.40241	-1.05637e-05
LEY	iGCA	iNOA1_CCATAAGCATTGTGCA	2.28413	-1.55154e-05
LEY	iGCA	iNOA1_CCCTCTCGTTCCCACT	2.3988	0.389785
LEY	iGCA	iNOA1_CCGATCTCAGGACTAG	2.1361	-4.67845e-06
LEY	iGCA	iNOA1_CCGATGGTCGCTACGG	3.1471	-1.23825e-05
LEY	iGCA	iNOA1_CCGGTAGAGTCAGGGT	3.5596	0.760013
LEY	iGCA	iNOA1_CCGGTGACATACAGAA	2.14094	0.485885
LEY	iGCA	iNOA1_CCGGTGAGTTCAAAGA	2.69003	-5.33492e-06
LEY	iGCA	iNOA1_CCGGTGAGTTGCCAAT	1.28768e-05	1.28768e-05
LEY	iGCA	iNOA1_CCTCCAAAGGTCGCCT	2.79839	-1.07178e-05
LEY	iGCA	iNOA1_CCTCTAGCAACGATTC	2.2091	0.854948
LEY	iGCA	iNOA1_CCTCTAGGTCTCAGAT	2.75301	0.945426
LEY	iGCA	iNOA1_CCTGTTGGTTCTCTAT	2.18244	1.43242e-05
LEY	iGCA	iNOA1_CGAAGTTAGTCTGCGC	2.34619	1.42276
LEY	iGCA	iNOA1_CGAATTGTCCTAAGTG	1.44269	4.5465e-06
LEY	iGCA	iNOA1_CGACAGCAGGCCTTCG	1.2226	0.672131
LEY	iGCA	iNOA1_CGAGTTACAGCGTACC	1.96096	0.731197
LEY	iGCA	iNOA1_CGATGCGCATCGATAC	3.31595	0.633902
LEY	iGCA	iNOA1_CGGGACTGTAGAGCTG	2.44411	0.505331
LEY	iGCA	iNOA1_CGGTCAGCACTACACA	1.96107	8.64778e-06
LEY	iGCA	iNOA1_CGTGATACACGCTGCA	2.47847	-1.50776e-06
LEY	iGCA	iNOA1_CGTGATAGTGAGTTGG	1.36986	-1.44901e-05
LEY	iGCA	iNOA1_CTAAGTGCAGAGTGAC	1.6419	4.83194e-06
LEY	iGCA	iNOA1_CTACGGGGTCTAGGTT	1.77537	0.683343
LEY	iGCA	iNOA1_CTACTATGTGTATTGC	1.05982	0.814139
LEY	iGCA	iNOA1_CTATAGGCATACAGCT	2.29446	1.21741
LEY	iGCA	iNOA1_CTCAAGAGTTCGGCGT	2.42289	0.659797
LEY	iGCA	iNOA1_CTCAATTGTCGAACAG	3.06534	1.46206
LEY	iGCA	iNOA1_CTCCACACAGAGAAAG	1.53265	1.31449
LEY	iGCA	iNOA1_CTCCACAGTACCTAAC	2.19394	0.800306
LEY	iGCA	iNOA1_CTCCCAATCGTTTACT	2.95678	0.409813
LEY	iGCA	iNOA1_CTCTCAGAGGCTCACC	2.6346	0.592557
LEY	iGCA	iNOA1_CTCTCAGTCGGTGTAT	1.66985	-3.45088e-06
LEY	iGCA	iNOA1_CTCTGGTAGGGTAATT	1.93148	2.52612e-06
LEY	iGCA	iNOA1_CTCTGGTGTTTCGATG	-1.294e-05	0.577371
LEY	iGCA	iNOA1_CTGAGCGTCAGCATTG	2.44655	0.441585
LEY	iGCA	iNOA1_CTGAGGCCAAACGAGC	1.08577e-05	2.21776
LEY	iGCA	iNOA1_CTGCATCAGTCATGGG	3.04875	4.03775e-06
LEY	iGCA	iNOA1_CTGCATCGTCCCTGTT	2.44338	5.86488e-06
LEY	iGCA	iNOA1_CTGCGAGTCGTGTCAA	2.14996	-2.00093e-05
LEY	iGCA	iNOA1_CTGCTCACATCGAGCC	2.64243	0.394227
LEY	iGCA	iNOA1_CTGCTCATCGCGCTGA	2.71197	1.17133e-05
LEY	iGCA	iNOA1_CTGGACGCAGGTCTCG	2.34277	2.05954e-05
LEY	iGCA	iNOA1_CTGGCAGCAGGCACAA	2.28215	0.95535
LEY	iGCA	iNOA1_CTGTATTTCGCATGAT	2.8788	0.701976
LEY	iGCA	iNOA1_CTTCAATTCTTGCAGA	3.11447	0.430501
LEY	iGCA	iNOA1_CTTCCGACAGTCCCGA	2.7491	0.475934
LEY	iGCA	iNOA1_CTTCCTTAGCACTCAT	0.674383	1.07352
LEY	iGCA	iNOA1_CTTCGGTCAATCTCTT	3.3573	0.828073
LEY	iGCA	iNOA1_CTTCTCTGTGGTGATG	3.33623	-1.20122e-05
LEY	iGCA	iNOA1_CTTTCGGCATGACTCA	3.26429	2.03697e-05
LEY	iGCA	iNOA1_GAACACTAGCTATCCA	2.29151	1.17015
LEY	iGCA	iNOA1_GAAGAATTCCTACCGT	2.92266	4.9562e-06
LEY	iGCA	iNOA1_GAAGCCCTCTGGTGCG	2.55309	0.363789
LEY	iGCA	iNOA1_GAAGGGTAGGACTGGT	1.71721	0.566164
LEY	iGCA	iNOA1_GAATCGTAGGTCTTTG	2.84369	0.838033
LEY	iGCA	iNOA1_GACATCAAGAAGCTGC	2.41021	0.490737
LEY	iGCA	iNOA1_GACCGTGAGACCAGCA	1.98924	-3.51513e-06
LEY	iGCA	iNOA1_GACCTTCTCTGTACAG	2.47815	0.712907
LEY	iGCA	iNOA1_GACGCTGCAAGTGTCT	2.07936	0.405436
LEY	iGCA	iNOA1_GACGTTATCCGCAACG	2.88695	-1.74018e-06
LEY	iGCA	iNOA1_GACTATGGTGCCGTAC	3.01787	0.441897
LEY	iGCA	iNOA1_GACTCAACAAAGGAGA	2.34413	0.618826
LEY	iGCA	iNOA1_GAGACTTGTGCTAGCC	1.96412	-6.58503e-06
LEY	iGCA	iNOA1_GAGCCTGGTACTGCCG	2.55377	1.25024e-05
LEY	iGCA	iNOA1_GAGGCAAAGCGTATGG	1.82005	0.553238
LEY	iGCA	iNOA1_GAGGCCTTCTAGATCG	1.60764	9.47952e-06
LEY	iGCA	iNOA1_GAGGGATTCAGGGATG	2.35727	0.8612
LEY	iGCA	iNOA1_GAGTCTAAGTCATAGA	2.51765	0.513152
LEY	iGCA	iNOA1_GAGTGAGGTTTCGGCG	2.18959	1.89693
LEY	iGCA	iNOA1_GAGTGTTAGAAACCAT	3.12241	0.530645
LEY	iGCA	iNOA1_GAGTGTTTCCATTCGC	3.08995	1.74685
LEY	iGCA	iNOA1_GAGTTACCACATCCCT	1.3065	-2.27647e-07
LEY	iGCA	iNOA1_GAGTTTGCACGACGCT	2.46878	0.415199
LEY	iGCA	iNOA1_GATCAGTGTTAGGACG	3.02686	0.944129
LEY	iGCA	iNOA1_GATGACTGTCGAGCTC	2.13255	0.516427
LEY	iGCA	iNOA1_GATTCTTAGAAACTCA	2.34935	0.78155
LEY	iGCA	iNOA1_GCAACATCATGTCAGT	1.60218	0.757309
LEY	iGCA	iNOA1_GCAACATTCAAACGAA	2.76729	1.10986
LEY	iGCA	iNOA1_GCACGCGCAATGCTCA	2.93014	-1.38064e-05
LEY	iGCA	iNOA1_GCACTAAGTGGACCAA	1.43428	0.303942
LEY	iGCA	iNOA1_GCAGCCAAGAGCAACC	1.52857	0.643375
LEY	iGCA	iNOA1_GCAGCTGAGTGGTTCT	3.10151	0.675532
LEY	iGCA	iNOA1_GCATCGGAGAGAACCC	2.06042	-9.71385e-06
LEY	iGCA	iNOA1_GCCACAACAGCCTACG	3.58679	-1.09616e-05
LEY	iGCA	iNOA1_GCCATTCTCGGTGAAG	2.67627	4.90505e-07
LEY	iGCA	iNOA1_GCCCGAACAGAGAATT	2.81353	1.2453
LEY	iGCA	iNOA1_GCCCTCATCAGGAAGC	1.90019e-06	1.90019e-06
LEY	iGCA	iNOA1_GCGTACACAGCGTGCT	-1.03387e-05	-1.03387e-05
LEY	iGCA	iNOA1_GCTACCTTCGTTATCT	2.55196	-7.38441e-06
LEY	iGCA	iNOA1_GCTGAATCACAAGCTT	2.68775	4.65639e-07
LEY	iGCA	iNOA1_GGAATCTCATGGGTTT	2.99488	8.72755e-06
LEY	iGCA	iNOA1_GGAGGATAGCAGCGAT	2.35679	0.764003
LEY	iGCA	iNOA1_GGCTGTGAGCGCGTTC	2.45594	3.83847e-06
LEY	iGCA	iNOA1_GGCTGTGTCCCAACTC	2.38738	0.48106
LEY	iGCA	iNOA1_GGCTGTGTCGCATTGA	3.03045	-5.39967e-07
LEY	iGCA	iNOA1_GGCTTTCTCAGGAGAC	2.59436	0.463682
LEY	iGCA	iNOA1_GGGACTCCATAACAGA	2.22734	1.21323
LEY	iGCA	iNOA1_GGGAGATCAGCACAAG	1.77417	1.77417
LEY	iGCA	iNOA1_GGGATGAGTCGCTTGG	2.57501	6.09666e-07
LEY	iGCA	iNOA1_GGGATGATCTCAGAAC	2.3358	0.511018
LEY	iGCA	iNOA1_GGGCTACAGTCTTCCC	2.92571	0.43921
LEY	iGCA	iNOA1_GGGTAGAAGACGGATC	3.31725	1.57413e-06
LEY	iGCA	iNOA1_GGGTCACGTAGCGAGT	2.9107	0.871115
LEY	iGCA	iNOA1_GGTAATCGTGTCCGGT	2.35669	0.492901
LEY	iGCA	iNOA1_GGTAGAGCAACCTAAC	3.15998	0.729853
LEY	iGCA	iNOA1_GGTCACGGTCATCGCG	1.77851	4.70393e-06
LEY	iGCA	iNOA1_GGTCTGGTCTGTACAG	0.542037	-1.24267e-05
LEY	iGCA	iNOA1_GGTGAAGAGTATAGGT	2.53692	1.38158e-05
LEY	iGCA	iNOA1_GGTGCCGAGCTAAGTA	3.30832	1.20446e-05
LEY	iGCA	iNOA1_GGTTCTCCACAGTCAT	2.44199	0.480827
LEY	iGCA	iNOA1_GTAACCATCAACACGT	3.37648	0.866634
LEY	iGCA	iNOA1_GTACAGTTCACGACTA	2.39972	1.01822
LEY	iGCA	iNOA1_GTAGATCAGTGCGACA	1.981	0.577316
LEY	iGCA	iNOA1_GTATTTCAGCCTCAGC	1.56909	3.48012e-06
LEY	iGCA	iNOA1_GTCATTTAGTGAGCCA	2.08793	0.579612
LEY	iGCA	iNOA1_GTCCACTAGCGAGAAA	2.71647	0.408467
LEY	iGCA	iNOA1_GTCCTCAAGCGTCTCG	2.17116	0.499176
LEY	iGCA	iNOA1_GTCGAATCAATTTCGG	2.55667	0.46665
LEY	iGCA	iNOA1_GTCGTTCTCCAAAGGG	2.90853	1.22092
LEY	iGCA	iNOA1_GTCTCACTCTGATTCT	1.56859	-1.23706e-06
LEY	iGCA	iNOA1_GTGCAGCGTAGACGTG	2.60976	0.763173
LEY	iGCA	iNOA1_GTGCAGCTCCCATAGA	2.09344	-1.66261e-06
LEY	iGCA	iNOA1_GTGCGTGCAAACCACT	8.62563e-06	0.881802
LEY	iGCA	iNOA1_GTGCGTGCAGTTGAAA	2.3508	0.311265
LEY	iGCA	iNOA1_GTGGGAAGTGTTGATC	3.03277	0.582312
LEY	iGCA	iNOA1_GTGTCCTGTGAGATAT	2.44876	-4.62077e-08
LEY	iGCA	iNOA1_GTTAGACAGTGCACCC	1.25331	0.606485
LEY	iGCA	iNOA1_GTTAGTGCACTGTGTA	0.616388	3.89909e-07
LEY	iGCA	iNOA1_GTTCATTTCAAATAGG	2.98292	1.0559
LEY	iGCA	iNOA1_GTTCTATTCTAGCAAC	1.91563	-1.46473e-06
LEY	iGCA	iNOA1_GTTGCTCTCAAGAGTA	2.24493	-5.78873e-07
LEY	iGCA	iNOA1_GTTGTCCTCCTTGACC	3.41468	0.573171
LEY	iGCA	iNOA1_GTTTGGAGTGCTATTG	2.64654	0.352597
LEY	iGCA	iNOA1_TAACACGGTCGTCTCT	3.39663	-1.2464e-05
LEY	iGCA	iNOA1_TAAGCCACATTGGCAT	2.89153	-7.09622e-07
LEY	iGCA	iNOA1_TACAGGTAGGACTATA	2.1842	0.889272
LEY	iGCA	iNOA1_TACGCTCCATTGCCGG	2.14462	1.36086
LEY	iGCA	iNOA1_TACGGTACAAGCCATT	2.75515	5.86808e-06
LEY	iGCA	iNOA1_TACGTCCCAGTCGTTA	2.60859	-4.16323e-06
LEY	iGCA	iNOA1_TACTTCAAGACTAGAT	3.45448	0.846833
LEY	iGCA	iNOA1_TACTTCAAGACTCTAC	1.84453	1.63416e-06
LEY	iGCA	iNOA1_TACTTCATCGCCAACG	2.73043	-1.23671e-05
[truncated: 4,468 more rows]

## Sheet: Figure 4c
# Violin Plot INSL3 (using cells with INSL3 Expr>0)
ident	condition	cell_barcode	INSL3 Exp Level
LEY	iGCA	iNOA1_AAAGAACAGCCTCACG	0.812287
LEY	iGCA	iNOA1_AACAAGAGTACGACAG	0.765846
LEY	iGCA	iNOA1_AACACACTCATGCCCT	0.822383
LEY	iGCA	iNOA1_AACGTCATCTGGACCG	0.695581
LEY	iGCA	iNOA1_AAGATAGCAGAGTTGG	0.752517
LEY	iGCA	iNOA1_AAGATAGGTGTGTGTT	1.24593
LEY	iGCA	iNOA1_AAGGAATAGCTGGTGA	0.961259
LEY	iGCA	iNOA1_AAGTGAATCCGGTAGC	0.79114
LEY	iGCA	iNOA1_AATTCCTTCCAAGCAT	1.2255
LEY	iGCA	iNOA1_ACAAGCTCAGGTCTCG	1.25128
LEY	iGCA	iNOA1_ACACGCGCAATGCTCA	0.987439
LEY	iGCA	iNOA1_ACACTGACAGGTTACT	1.16641
LEY	iGCA	iNOA1_ACAGCCGAGATGCTGG	2.39459
LEY	iGCA	iNOA1_ACAGGGAGTTTGATCG	1.23944
LEY	iGCA	iNOA1_ACATCCCTCCATACAG	0.833741
LEY	iGCA	iNOA1_ACATCGACACTAACGT	0.742797
LEY	iGCA	iNOA1_ACCCTCATCAGGAAGC	0.751272
LEY	iGCA	iNOA1_ACGATGTAGGTGCCAA	1.26581
LEY	iGCA	iNOA1_ACGTAGTAGTAACAGT	0.84871
LEY	iGCA	iNOA1_ACGTTCCAGACTTCGT	0.809613
LEY	iGCA	iNOA1_ACTGTCCTCAAGCTGT	1.04557
LEY	iGCA	iNOA1_ACTGTGATCGAACGGA	0.845891
LEY	iGCA	iNOA1_ACTTCCGTCACTGGTA	1.18551
LEY	iGCA	iNOA1_ACTTCGCTCGTAACTG	1.34729
LEY	iGCA	iNOA1_ACTTTCAGTTCATCGA	1.031
LEY	iGCA	iNOA1_AGAAATGGTAGCCCTG	1.06864
LEY	iGCA	iNOA1_AGAACAACAAATACGA	2.75356
LEY	iGCA	iNOA1_AGAACAACAACGGTAG	0.768938
LEY	iGCA	iNOA1_AGAAGTACACAACGAG	0.897798
LEY	iGCA	iNOA1_AGAGAATGTTCTCCCA	1.19333
LEY	iGCA	iNOA1_AGGGTCCCATATCGGT	1.85154
LEY	iGCA	iNOA1_AGTACCACAAACGTGG	1.17315
LEY	iGCA	iNOA1_AGTCTCCAGAGCAGCT	1.06305
LEY	iGCA	iNOA1_AGTGTTGAGGTCACAG	0.749091
LEY	iGCA	iNOA1_AGTTAGCGTGGTCTCG	0.868855
LEY	iGCA	iNOA1_ATACCTTGTCAAAGAT	1.94445
LEY	iGCA	iNOA1_ATCACGATCAACACGT	1.25594
LEY	iGCA	iNOA1_ATCCATTTCAAGTCTG	1.64178
LEY	iGCA	iNOA1_ATCCGTCCAAAGCAAT	1.04491
LEY	iGCA	iNOA1_ATCGGATAGCGACATG	0.751716
LEY	iGCA	iNOA1_ATCGTAGAGTTGGCTT	2.20554
LEY	iGCA	iNOA1_ATCGTCCCACATACTG	0.815998
LEY	iGCA	iNOA1_ATCTCTAGTATGCTAC	0.659552
LEY	iGCA	iNOA1_ATGCGATTCGACTCCT	0.963659
LEY	iGCA	iNOA1_ATTACTCTCCATGCAA	1.30269
LEY	iGCA	iNOA1_ATTCAGGGTGACCTGC	1.04069
LEY	iGCA	iNOA1_ATTCATCAGTTATGGA	0.843167
LEY	iGCA	iNOA1_ATTCCTAGTATATGGA	1.01338
LEY	iGCA	iNOA1_ATTCGTTGTTCTCCCA	1.06492
LEY	iGCA	iNOA1_ATTTCACAGCCTTTGA	2.33395
LEY	iGCA	iNOA1_ATTTCACCATACAGCT	0.880841
LEY	iGCA	iNOA1_CAACCTCGTGTGTTTG	0.564393
LEY	iGCA	iNOA1_CAATACGTCAAGCCAT	1.13172
LEY	iGCA	iNOA1_CACAGGCTCGGCTGTG	1.15631
LEY	iGCA	iNOA1_CACATGACAGACCAAG	1.12139
LEY	iGCA	iNOA1_CAGAGCCCACGGTGTC	0.966738
LEY	iGCA	iNOA1_CAGCAATAGTGCCGAA	0.702219
LEY	iGCA	iNOA1_CAGCAATGTTGGTGTT	2.29381
LEY	iGCA	iNOA1_CAGTTCCTCCTACTGC	1.02218
LEY	iGCA	iNOA1_CATCAAGCAATTGCGT	0.774223
LEY	iGCA	iNOA1_CATCCCATCGAGAAAT	0.879203
LEY	iGCA	iNOA1_CATGCAAAGTGACCTT	0.721588
LEY	iGCA	iNOA1_CATGCTCAGCAACAGC	0.724125
LEY	iGCA	iNOA1_CCATAAGCATTGTGCA	0.777323
LEY	iGCA	iNOA1_CCCTCTCGTTCCCACT	3.50896
LEY	iGCA	iNOA1_CCGATCTCAGGACTAG	1.24956
LEY	iGCA	iNOA1_CCGATGGTCGCTACGG	0.636973
LEY	iGCA	iNOA1_CCGGTAGAGTCAGGGT	1.18681
LEY	iGCA	iNOA1_CCGGTGAGTTCAAAGA	3.75639
LEY	iGCA	iNOA1_CGAGTTACAGCGTACC	1.59959
LEY	iGCA	iNOA1_CGATGCGCATCGATAC	1.51289
LEY	iGCA	iNOA1_CGGGACTGTAGAGCTG	1.08941
LEY	iGCA	iNOA1_CGTGATACACGCTGCA	0.738264
LEY	iGCA	iNOA1_CGTGATAGTGAGTTGG	1.08403
LEY	iGCA	iNOA1_CTACGGGGTCTAGGTT	1.08552
LEY	iGCA	iNOA1_CTCAAGAGTTCGGCGT	1.0539
LEY	iGCA	iNOA1_CTCTCAGTCGGTGTAT	1.04653
LEY	iGCA	iNOA1_CTCTGGTAGGGTAATT	2.5494
LEY	iGCA	iNOA1_CTGAGCGTCAGCATTG	1.46582
LEY	iGCA	iNOA1_CTGCATCGTCCCTGTT	0.962108
LEY	iGCA	iNOA1_CTGCGAGTCGTGTCAA	0.987862
LEY	iGCA	iNOA1_CTGCTCACATCGAGCC	1.76341
LEY	iGCA	iNOA1_CTGCTCATCGCGCTGA	0.823326
LEY	iGCA	iNOA1_CTGGACGCAGGTCTCG	1.28477
LEY	iGCA	iNOA1_CTGTATTTCGCATGAT	0.92689
LEY	iGCA	iNOA1_CTTCAATTCTTGCAGA	0.730481
LEY	iGCA	iNOA1_CTTCCTTAGCACTCAT	1.35802
LEY	iGCA	iNOA1_CTTTCGGCATGACTCA	1.01357
LEY	iGCA	iNOA1_GAACACTAGCTATCCA	1.17015
LEY	iGCA	iNOA1_GAAGAATTCCTACCGT	1.43468
LEY	iGCA	iNOA1_GAAGCCCTCTGGTGCG	1.01345
LEY	iGCA	iNOA1_GAATCGTAGGTCTTTG	0.838035
LEY	iGCA	iNOA1_GACATCAAGAAGCTGC	1.90235
LEY	iGCA	iNOA1_GACGCTGCAAGTGTCT	0.693097
LEY	iGCA	iNOA1_GACGTTATCCGCAACG	1.0585
LEY	iGCA	iNOA1_GAGGCAAAGCGTATGG	0.907355
LEY	iGCA	iNOA1_GAGGCCTTCTAGATCG	1.16851
LEY	iGCA	iNOA1_GAGGGATTCAGGGATG	0.861212
LEY	iGCA	iNOA1_GAGTCTAAGTCATAGA	1.10249
LEY	iGCA	iNOA1_GAGTGAGGTTTCGGCG	1.34357
LEY	iGCA	iNOA1_GAGTTACCACATCCCT	1.3065
LEY	iGCA	iNOA1_GATGACTGTCGAGCTC	0.855301
LEY	iGCA	iNOA1_GATTCTTAGAAACTCA	1.02146
LEY	iGCA	iNOA1_GCAACATCATGTCAGT	1.97807
LEY	iGCA	iNOA1_GCACTAAGTGGACCAA	1.02097
LEY	iGCA	iNOA1_GCATCGGAGAGAACCC	2.06043
LEY	iGCA	iNOA1_GCCCGAACAGAGAATT	0.974314
LEY	iGCA	iNOA1_GGCTGTGAGCGCGTTC	0.761673
LEY	iGCA	iNOA1_GGCTGTGTCCCAACTC	0.804526
LEY	iGCA	iNOA1_GGGATGATCTCAGAAC	1.09892
LEY	iGCA	iNOA1_GGTAGAGCAACCTAAC	0.72984
LEY	iGCA	iNOA1_GGTCACGGTCATCGCG	1.37438
LEY	iGCA	iNOA1_GGTCTGGTCTGTACAG	1.15012
LEY	iGCA	iNOA1_GGTGAAGAGTATAGGT	0.574384
LEY	iGCA	iNOA1_GTACAGTTCACGACTA	0.778787
LEY	iGCA	iNOA1_GTATTTCAGCCTCAGC	1.26267
LEY	iGCA	iNOA1_GTCATTTAGTGAGCCA	1.21077
LEY	iGCA	iNOA1_GTCGAATCAATTTCGG	1.02386
LEY	iGCA	iNOA1_GTCGTTCTCCAAAGGG	0.78626
LEY	iGCA	iNOA1_GTCTCACTCTGATTCT	1.26222
LEY	iGCA	iNOA1_GTGCAGCGTAGACGTG	1.19094
LEY	iGCA	iNOA1_GTGCGTGCAGTTGAAA	0.548295
LEY	iGCA	iNOA1_GTGGGAAGTGTTGATC	0.947946
LEY	iGCA	iNOA1_GTTAGACAGTGCACCC	1.46691
LEY	iGCA	iNOA1_GTTAGTGCACTGTGTA	0.994898
LEY	iGCA	iNOA1_GTTTGGAGTGCTATTG	0.612743
LEY	iGCA	iNOA1_TAAGCCACATTGGCAT	1.57762
LEY	iGCA	iNOA1_TACAGGTAGGACTATA	1.35242
LEY	iGCA	iNOA1_TACTTGTAGTTGCGAG	0.934271
LEY	iGCA	iNOA1_TAGAGTCGTTGGGAAC	1.0656
LEY	iGCA	iNOA1_TAGGTTGCAAGTCCCG	2.5444
LEY	iGCA	iNOA1_TATCTTGAGGATTTCC	1.23094
LEY	iGCA	iNOA1_TATCTTGTCTACCCAC	0.971516
LEY	iGCA	iNOA1_TATTCCATCTCCTGCA	3.52888
LEY	iGCA	iNOA1_TATTTCGCAGGCCCTA	0.899784
LEY	iGCA	iNOA1_TCACAAGTCCCGAACG	1.57803
LEY	iGCA	iNOA1_TCACTATCAAGAATAC	0.741414
LEY	iGCA	iNOA1_TCACTCGCACGACAAG	0.808438
LEY	iGCA	iNOA1_TCATATCAGGTTTACC	1.15894
LEY	iGCA	iNOA1_TCATGAGTCGAGGCAA	1.27188
LEY	iGCA	iNOA1_TCATGGAGTATGGAGC	1.06852
LEY	iGCA	iNOA1_TCATGTTAGAGGTTAT	1.17624
LEY	iGCA	iNOA1_TCATGTTGTGGTCTCG	1.54193
LEY	iGCA	iNOA1_TCATTCATCGGTAGAG	0.929883
LEY	iGCA	iNOA1_TCCACGTGTTGCCAAT	0.923399
LEY	iGCA	iNOA1_TCCATCGTCCATTGTT	0.681046
LEY	iGCA	iNOA1_TCCCAGTTCTGAGGCC	1.06315
LEY	iGCA	iNOA1_TCGCAGGTCTACGCAA	1.1361
LEY	iGCA	iNOA1_TCGGGTGCAGACGCTC	1.61594
LEY	iGCA	iNOA1_TCGGGTGTCCAGTGCG	1.18358
LEY	iGCA	iNOA1_TCGTCCACACTTGTGA	1.1562
LEY	iGCA	iNOA1_TCTATCACAAATCCCA	1.04677
LEY	iGCA	iNOA1_TGAACGTGTCCTTTGC	0.650635
LEY	iGCA	iNOA1_TGAGACTAGTATCTGC	1.39134
LEY	iGCA	iNOA1_TGATTCTCACTTGGGC	1.49381
LEY	iGCA	iNOA1_TGCATCCCACTGGCCA	0.933552
LEY	iGCA	iNOA1_TGCTCCAAGATAGCAT	0.723769
LEY	iGCA	iNOA1_TGCTGAATCGACTCCT	1.08632
LEY	iGCA	iNOA1_TGTAGACCAGCTCTGG	0.832308
LEY	iGCA	iNOA1_TGTCAGAAGTTGCTGT	2.95482
LEY	iGCA	iNOA1_TTACCGCTCCCAGCGA	1.60827
LEY	iGCA	iNOA1_TTCAATCCAGAGGCTA	4.10197
LEY	iGCA	iNOA1_TTCCACGGTGAATTGA	0.817749
LEY	iGCA	iNOA1_TTCCTTCGTCTACAGT	1.0011
LEY	iGCA	iNOA1_TTGACCCGTAGTTCCA	0.730202
LEY	iGCA	iNOA1_TTGAGTGGTTGGCCTG	2.50081
LEY	iGCA	iNOA1_TTGCATTGTGAGTGAC	0.663522
LEY	iGCA	iNOA1_TTGGGATCATACGCAT	0.717346
LEY	iGCA	iNOA1_TTGGGTAGTGGATCGA	1.59464
LEY	iGCA	iNOA1_TTTCACACACAAATGA	1.2231
LEY	iGCA	iNOA1_TTTCAGTTCGCCTCTA	0.767637
LEY	iGCA	iNOA1_TTTCGATTCCAACCAA	0.729784
LEY	iGCA	iNOA2_AAACGAAGTACTCGCG	1.77203
LEY	iGCA	iNOA2_AAAGAACAGGAAAGAC	1.54098
LEY	iGCA	iNOA2_AAAGAACCAAGTGACG	2.42318
LEY	iGCA	iNOA2_AACAACCAGGGCTTCC	1.13438
LEY	iGCA	iNOA2_AACAACGAGACAACAT	2.75748
LEY	iGCA	iNOA2_AACGGGAGTGCCTGCA	1.04477
LEY	iGCA	iNOA2_AAGAACACACTTACAG	1.62106
LEY	iGCA	iNOA2_AAGATAGGTGACCTGC	1.38623
LEY	iGCA	iNOA2_AATTTCCCATAATGCC	0.987862
LEY	iGCA	iNOA2_ACAAGCTCACCAGGTC	1.52529
LEY	iGCA	iNOA2_ACCATTTGTCTCACGG	0.878572
LEY	iGCA	iNOA2_ACCCTCACACTGGCCA	0.783182
LEY	iGCA	iNOA2_ACCCTTGGTTGAAGTA	1.81937
LEY	iGCA	iNOA2_ACGATCACATTGAAAG	1.06691
LEY	iGCA	iNOA2_ACTGTCCTCATTACTC	1.12213
LEY	iGCA	iNOA2_ACTGTGAGTGGGTATG	1.09458
LEY	iGCA	iNOA2_ACTTAGGGTGCCTTTC	1.50287
LEY	iGCA	iNOA2_AGACTCAGTCCTACGG	1.19921
LEY	iGCA	iNOA2_AGCTACACAAATTGCC	0.859677
LEY	iGCA	iNOA2_AGCTCAAAGCCAAGGT	0.74821
LEY	iGCA	iNOA2_AGGAATACACGTAACT	1.35191
LEY	iGCA	iNOA2_AGGACTTGTGAATTGA	1.67344
LEY	iGCA	iNOA2_AGGACTTTCACCTCTG	0.78626
LEY	iGCA	iNOA2_AGGAGGTCACGGAAGT	0.980465
LEY	iGCA	iNOA2_AGGCATTAGGTAGTCG	1.07945
LEY	iGCA	iNOA2_AGGGCCTAGAGAGGTA	1.37655
LEY	iGCA	iNOA2_AGGTCATCATAGTCAC	0.743231
LEY	iGCA	iNOA2_AGTAACCCAATACAGA	0.874845
LEY	iGCA	iNOA2_AGTACTGAGCGGGTTA	0.960014
LEY	iGCA	iNOA2_AGTAGTCCAGAGATTA	1.01594
LEY	iGCA	iNOA2_ATACTTCAGAAACTGT	0.89902
LEY	iGCA	iNOA2_ATAGGCTAGACCATTC	0.773154
LEY	iGCA	iNOA2_ATCATTCAGCTAATGA	1.51455
LEY	iGCA	iNOA2_ATCCATTGTGAATATG	1.28054
LEY	iGCA	iNOA2_ATCCGTCTCTTACGGA	0.94843
LEY	iGCA	iNOA2_ATCGATGAGTCATAGA	1.10231
LEY	iGCA	iNOA2_ATCGCCTGTAGAGACC	1.04978
LEY	iGCA	iNOA2_ATGAGTCCAGCTTTCC	0.80398
LEY	iGCA	iNOA2_ATTACCTGTTTCTTAC	1.83634
LEY	iGCA	iNOA2_ATTCCTACACAAGTGG	0.744215
LEY	iGCA	iNOA2_ATTCTTGTCCAGTACA	0.782355
LEY	iGCA	iNOA2_ATTGGGTAGGTCTTTG	1.26195
LEY	iGCA	iNOA2_CAACCAACACGCGTCA	1.08226
LEY	iGCA	iNOA2_CAACCTCTCTGTACAG	1.23941
LEY	iGCA	iNOA2_CAAGACTGTTCTCTCG	1.15549
LEY	iGCA	iNOA2_CAATTTCCAGTTCTAG	1.68172
LEY	iGCA	iNOA2_CACAGATAGTCCGTCG	0.765908
LEY	iGCA	iNOA2_CACGAATAGCCTATTG	1.20319
LEY	iGCA	iNOA2_CACGTGGAGGTTCAGG	0.994844
LEY	iGCA	iNOA2_CAGATCACAACCCTCT	2.18072
LEY	iGCA	iNOA2_CAGATTGGTTCTTGCC	0.802924
LEY	iGCA	iNOA2_CAGCAATTCACCTCGT	1.36892
LEY	iGCA	iNOA2_CAGCAGCTCATTATCC	1.07715
LEY	iGCA	iNOA2_CAGTTAGTCCATCGTC	1.06316
LEY	iGCA	iNOA2_CAGTTCCTCCACGTAA	0.740294
LEY	iGCA	iNOA2_CATCAAGTCTAGGCCG	0.767296
LEY	iGCA	iNOA2_CATCCACCAAATCCCA	1.10618
LEY	iGCA	iNOA2_CATCGTCTCAAGGCTT	1.27703
LEY	iGCA	iNOA2_CATTGAGCAGGAGACT	0.688554
LEY	iGCA	iNOA2_CCAATTTGTCACCGCA	0.789955
LEY	iGCA	iNOA2_CCACAAATCTACTCAT	1.36374
LEY	iGCA	iNOA2_CCACGAGGTAGCGTTT	1.1757
LEY	iGCA	iNOA2_CCGAACGCACAAACGG	1.26195
LEY	iGCA	iNOA2_CCGCAAGCACACACTA	1.17946
LEY	iGCA	iNOA2_CCGGTAGGTATGTGTC	1.44113
LEY	iGCA	iNOA2_CCGGTAGTCCTGTAGA	1.17911
LEY	iGCA	iNOA2_CCGTTCAAGATGCAGC	0.978233
LEY	iGCA	iNOA2_CCTATCGAGTAGGATT	0.872447
LEY	iGCA	iNOA2_CGACAGCTCAACTGAC	0.81971
LEY	iGCA	iNOA2_CGCATAACACTTGAGT	1.60022
LEY	iGCA	iNOA2_CGGAACCGTTTGTTGG	2.00065
LEY	iGCA	iNOA2_CGGAGAACACCTGTCT	1.10223
LEY	iGCA	iNOA2_CGGCAGTGTTGTCAGT	1.17248
LEY	iGCA	iNOA2_CGTAGTAGTTCGAAGG	1.34215
LEY	iGCA	iNOA2_CTCAAGACATGCTGCG	1.27961
LEY	iGCA	iNOA2_CTCAAGATCCCTTCCC	2.21617
LEY	iGCA	iNOA2_CTCAGGGCACCGTGAC	1.41415
LEY	iGCA	iNOA2_CTCAGTCAGAAGGTAG	0.712705
LEY	iGCA	iNOA2_CTCCTCCCACTTTAGG	0.889114
LEY	iGCA	iNOA2_CTCCTTTAGTGATCGG	0.770525
LEY	iGCA	iNOA2_CTCCTTTCAGTTAGAA	1.02599
LEY	iGCA	iNOA2_CTGAGCGAGGATACAT	1.00659
LEY	iGCA	iNOA2_CTGAGCGGTTAGTCGT	1.94952
LEY	iGCA	iNOA2_CTGGACGCAGCTAACT	1.59176
LEY	iGCA	iNOA2_CTTACCGCAGAGCGTA	0.836438
LEY	iGCA	iNOA2_CTTCCTTAGCTGCGAA	0.814418
LEY	iGCA	iNOA2_CTTCCTTTCCGATGTA	1.17554
LEY	iGCA	iNOA2_GAACGTTTCAGGCGAA	1.89074
LEY	iGCA	iNOA2_GAAGGGTAGACATATG	0.797891
LEY	iGCA	iNOA2_GACCCAGAGTGTAGAT	0.587876
LEY	iGCA	iNOA2_GACCCAGCACATGGTT	1.71981
LEY	iGCA	iNOA2_GACCTTCCAAGCGGAT	1.24567
LEY	iGCA	iNOA2_GACTATGAGTCGCGAA	0.872203
LEY	iGCA	iNOA2_GAGCTGCCAGGCGAAT	1.07717
LEY	iGCA	iNOA2_GAGTGAGCACGGTGAA	1.14948
LEY	iGCA	iNOA2_GATCATGAGATAACAC	0.754361
LEY	iGCA	iNOA2_GATCATGCAGGCAATG	0.903102
LEY	iGCA	iNOA2_GATGAGGCACGTGAGA	1.22593
LEY	iGCA	iNOA2_GCAACATAGCCTGAAG	1.21719
LEY	iGCA	iNOA2_GCAACATGTGAACTAA	2.06476
LEY	iGCA	iNOA2_GCATCGGTCGTTCTAT	1.89497
LEY	iGCA	iNOA2_GCATGATGTTAGGAGC	1.4399
LEY	iGCA	iNOA2_GCCAACGGTTCCTAGA	1.39034
LEY	iGCA	iNOA2_GCCAGTGCATCCTTGC	1.89187
LEY	iGCA	iNOA2_GCCATTCCACTCCGAG	1.52524
LEY	iGCA	iNOA2_GCCGATGCACATGAAA	1.11563
LEY	iGCA	iNOA2_GCTGGGTTCATGGAGG	1.10851
LEY	iGCA	iNOA2_GGGACCTTCGAGCTGC	1.90397
LEY	iGCA	iNOA2_GGGAGATCAAAGACGC	1.68646
LEY	iGCA	iNOA2_GGGATCCTCAGGTGTT	0.92729
LEY	iGCA	iNOA2_GGGATCCTCAGTGTTG	1.33043
LEY	iGCA	iNOA2_GGGTATTCAGGTGTGA	1.09351
LEY	iGCA	iNOA2_GGGTCACTCCACGGGT	0.998565
LEY	iGCA	iNOA2_GGGTTATGTCGAGTGA	1.02857
LEY	iGCA	iNOA2_GGTTAACGTAGGACCA	0.927336
LEY	iGCA	iNOA2_GGTTCTCCAGCTACAT	0.998727
LEY	iGCA	iNOA2_GTAATGCGTGAGACCA	1.30173
LEY	iGCA	iNOA2_GTAGCTAGTCTTGAGT	0.883039
LEY	iGCA	iNOA2_GTAGGTTAGTCACGCC	2.69018
LEY	iGCA	iNOA2_GTCAAACAGGTTAGTA	0.790481
LEY	iGCA	iNOA2_GTCAAGTCAGCGTAGA	0.940539
LEY	iGCA	iNOA2_GTCACGGCAACCAGAG	1.41112
LEY	iGCA	iNOA2_GTCACGGTCCCGTGAG	1.13682
LEY	iGCA	iNOA2_GTCCTCAGTTGTCATG	0.899193
LEY	iGCA	iNOA2_GTCTAGAAGGTGAGCT	0.812461
LEY	iGCA	iNOA2_GTCTTTATCTCTAGGA	0.985225
LEY	iGCA	iNOA2_GTGGCGTCAAATCGGG	0.933942
LEY	iGCA	iNOA2_GTGGGAACAAGCGCAA	3.54751
LEY	iGCA	iNOA2_GTGGGAATCGCGCCAA	0.960064
LEY	iGCA	iNOA2_GTGTAACTCGCCTAGG	1.0607
LEY	iGCA	iNOA2_GTGTAACTCGTCGACG	1.39049
LEY	iGCA	iNOA2_GTGTTAGCAAATCAAG	0.870183
LEY	iGCA	iNOA2_GTGTTAGTCAACCTTT	1.62649
LEY	iGCA	iNOA2_GTTACCCAGACGTCGA	1.2479
LEY	iGCA	iNOA2_GTTGCGGTCCGATCTC	1.0204
LEY	iGCA	iNOA2_GTTGCTCGTCGATTCA	1.16318
LEY	iGCA	iNOA2_GTTTACTGTGAGACGT	0.96096
LEY	iGCA	iNOA2_TAACACGGTCATGACT	0.81173
LEY	iGCA	iNOA2_TAAGCCACACGTAGAG	1.05542
LEY	iGCA	iNOA2_TAAGCGTAGATTACCC	1.26068
LEY	iGCA	iNOA2_TAAGCGTGTACGCGTC	1.02299
LEY	iGCA	iNOA2_TACCGGGTCTCCTGTG	1.0956
LEY	iGCA	iNOA2_TACGCTCAGCACTAAA	1.22059
LEY	iGCA	iNOA2_TACGGTATCGCGTAGC	0.772464
LEY	iGCA	iNOA2_TACGTCCCAAATCAGA	1.78377
LEY	iGCA	iNOA2_TACTGCCGTCCAGCAC	0.856663
LEY	iGCA	iNOA2_TACTTACAGTCTCCTC	1.03892
LEY	iGCA	iNOA2_TACTTACGTAAGCAAT	1.2425
LEY	iGCA	iNOA2_TACTTCATCGGTTAGT	1.71972
LEY	iGCA	iNOA2_TAGGGTTGTACCTAAC	1.35465
LEY	iGCA	iNOA2_TAGTGCATCCCTCATG	0.925126
LEY	iGCA	iNOA2_TATACCTGTGTTGAGG	0.824355
LEY	iGCA	iNOA2_TATGTTCGTCATGCAT	0.79352
LEY	iGCA	iNOA2_TCACATTGTCAGGCAA	0.771056
LEY	iGCA	iNOA2_TCACGGGTCTGGCCTT	0.806271
LEY	iGCA	iNOA2_TCACTATGTTCGCGTG	0.925631
LEY	iGCA	iNOA2_TCAGTGACAACGACTT	1.10472
LEY	iGCA	iNOA2_TCAGTGACATCCGATA	1.03856
LEY	iGCA	iNOA2_TCAGTTTTCTGAGAAA	1.1604
LEY	iGCA	iNOA2_TCATACTCATATACCG	1.30631
LEY	iGCA	iNOA2_TCATCCGAGTCAACAA	1.42168
LEY	iGCA	iNOA2_TCATCCGGTATCGTGT	0.867131
LEY	iGCA	iNOA2_TCATCCGGTGCATCTA	1.87212
LEY	iGCA	iNOA2_TCATGAGTCCGATAAC	1.17107
LEY	iGCA	iNOA2_TCATGCCCAAGTGGAC	1.52896
LEY	iGCA	iNOA2_TCATGCCTCCTGGGTG	0.67726
LEY	iGCA	iNOA2_TCCACCATCGCTTGAA	1.10501
LEY	iGCA	iNOA2_TCCAGAACAAGTTCGT	1.06923
LEY	iGCA	iNOA2_TCCGATCGTCTTACTT	1.08325
LEY	iGCA	iNOA2_TCCGATCGTGCTTATG	1.22682
LEY	iGCA	iNOA2_TCCTCCCAGACTAAGT	1.14816
LEY	iGCA	iNOA2_TCCTCCCGTGATACTC	1.02245
LEY	iGCA	iNOA2_TCCTCGAGTTGGGATG	1.31332
LEY	iGCA	iNOA2_TCCTGCAAGGACGCTA	0.736756
LEY	iGCA	iNOA2_TCGATTTTCCTCTGCA	1.37294
LEY	iGCA	iNOA2_TCGATTTTCGAATGCT	0.969717
LEY	iGCA	iNOA2_TCGGGTGAGGCTAGCA	1.21598
LEY	iGCA	iNOA2_TCTATCAGTTAGTTCG	1.01622
LEY	iGCA	iNOA2_TCTCTGGTCGTAATGC	1.2472
LEY	iGCA	iNOA2_TCTGGCTAGAACTTCC	0.787989
LEY	iGCA	iNOA2_TCTGGCTGTCAAGCGA	1.53669
LEY	iGCA	iNOA2_TCTTCCTTCGTTAGAC	1.01543
LEY	iGCA	iNOA2_TGACAGTAGTTGCATC	0.809648
LEY	iGCA	iNOA2_TGACAGTCATAGATCC	1.04791
LEY	iGCA	iNOA2_TGACTCCTCCACCCTA	0.859324
LEY	iGCA	iNOA2_TGAGACTGTCCACATA	1.18208
LEY	iGCA	iNOA2_TGAGTCATCGATTTCT	0.881421
LEY	iGCA	iNOA2_TGATCAGCACATGAAA	1.52882
LEY	iGCA	iNOA2_TGATCAGGTAGCTCGC	1.31911
LEY	iGCA	iNOA2_TGATTCTAGACTTAAG	1.04243
LEY	iGCA	iNOA2_TGCGACGAGGAACGCT	1.23837
LEY	iGCA	iNOA2_TGCGACGAGGCAATGC	1.23385
LEY	iGCA	iNOA2_TGGATCATCAGTCATG	1.15536
LEY	iGCA	iNOA2_TGTAGACCATCACGGC	0.934458
LEY	iGCA	iNOA2_TGTTACTAGGGTTAAT	1.08261
LEY	iGCA	iNOA2_TGTTCCGCACGGGCTT	1.57813
LEY	iGCA	iNOA2_TGTTCTAGTTGATGTC	1.2819
LEY	iGCA	iNOA2_TGTTGAGGTGATACAA	1.30389
LEY	iGCA	iNOA2_TTAATCCCAAGAGGTC	0.978785
LEY	iGCA	iNOA2_TTCATTGAGCGACTGA	1.47903
LEY	iGCA	iNOA2_TTCATTGTCAGGTAAA	1.13087
LEY	iGCA	iNOA2_TTCCTAAGTACAGTCT	3.40614
LEY	iGCA	iNOA2_TTCGCTGCACTCTGCT	1.74806
LEY	iGCA	iNOA2_TTGCCTGAGACATACA	1.07412
LEY	iGCA	iNOA2_TTGCCTGGTTGGTAGG	1.05793
LEY	iGCA	iNOA2_TTGGGCGAGCTGCGAA	0.838333
LEY	iGCA	iNOA2_TTGGGTACAGCTAACT	1.13978
LEY	iGCA	iNOA2_TTGGGTAGTTGACGGA	0.909785
LEY	iGCA	iNOA2_TTGTTCACACCAAATC	0.800517
LEY	iGCA	iNOA2_TTTACTGCAGCTCTGG	1.36504
LEY	iGCA	iNOA2_TTTAGTCCAGCACAAG	1.13567
LEY	iGCA	iNOA2_TTTCGATAGACCACGA	1.73647
LEY	iGCA	iNOA2_TTTCGATTCGCCTAGG	1.5122
LEY	iGCA	iNOA3_AAACCCAAGGAACGTC	1.15229
LEY	iGCA	iNOA3_AAACCCACACGACGCT	1.1517
LEY	iGCA	iNOA3_AAACCCAGTAATGCTC	3.10455
LEY	iGCA	iNOA3_AAACGAAAGCGCCTAC	0.949772
LEY	iGCA	iNOA3_AAACGAACATCGGTTA	0.950518
LEY	iGCA	iNOA3_AAACGCTCACTCACTC	1.78578
LEY	iGCA	iNOA3_AAACGCTGTACGCTTA	1.91786
LEY	iGCA	iNOA3_AAAGAACAGAAATTGC	1.51064
LEY	iGCA	iNOA3_AAAGAACGTAAGAACT	1.66192
LEY	iGCA	iNOA3_AAAGAACGTTATTCTC	1.94582
LEY	iGCA	iNOA3_AAAGGATAGAGGATGA	2.26006
LEY	iGCA	iNOA3_AAAGGATAGCAAACAT	2.08409
LEY	iGCA	iNOA3_AAAGGATAGGGCTAAC	2.91133
LEY	iGCA	iNOA3_AAAGGATTCGCGATCG	2.03967
LEY	iGCA	iNOA3_AAAGGGCCAATAACGA	1.78951
LEY	iGCA	iNOA3_AAAGGGCGTTCATCTT	0.921376
LEY	iGCA	iNOA3_AAAGGGCTCCATGCAA	1.83498
LEY	iGCA	iNOA3_AAAGGGCTCGTAGCCG	1.18036
LEY	iGCA	iNOA3_AAAGTCCAGGAACGTC	2.35302
LEY	iGCA	iNOA3_AAAGTCCCAACCACGC	1.1781
LEY	iGCA	iNOA3_AAATGGACAAGAGGTC	1.47007
LEY	iGCA	iNOA3_AACAACCCAATCCTTT	1.98867
LEY	iGCA	iNOA3_AACAACCCATGACTCA	2.05303
LEY	iGCA	iNOA3_AACACACCAACACGAG	2.13238
LEY	iGCA	iNOA3_AACACACTCTGGCCGA	1.12601
LEY	iGCA	iNOA3_AACAGGGAGTAGTCAA	1.58751
LEY	iGCA	iNOA3_AACAGGGGTCCACAGC	1.06064
LEY	iGCA	iNOA3_AACAGGGTCGGTCTAA	1.40697
LEY	iGCA	iNOA3_AACCAACCAACGTAAA	1.43435
LEY	iGCA	iNOA3_AACCAACGTACGTACT	1.61792
LEY	iGCA	iNOA3_AACCAACTCTCCTACG	1.84943
LEY	iGCA	iNOA3_AACCATGCATTAAAGG	1.81879
LEY	iGCA	iNOA3_AACCATGGTTGCCATA	1.59261
LEY	iGCA	iNOA3_AACCATGTCAAGCTTG	1.44914
LEY	iGCA	iNOA3_AACCATGTCATGAGGG	1.76548
LEY	iGCA	iNOA3_AACGAAAGTTTACTGG	2.82968
LEY	iGCA	iNOA3_AACTTCTAGTGGTCAG	1.31045
LEY	iGCA	iNOA3_AACTTCTCACGTACTA	1.23191
LEY	iGCA	iNOA3_AAGAACACAGTCAGAG	2.97715
LEY	iGCA	iNOA3_AAGACTCCAAAGACGC	1.35
LEY	iGCA	iNOA3_AAGATAGCACGCGGTT	1.63106
LEY	iGCA	iNOA3_AAGATAGTCCCTGTTG	1.19953
LEY	iGCA	iNOA3_AAGCAGTGGTATCAAC	1.89218
LEY	iGCA	iNOA3_AAGCATCGTGACTCTA	2.04305
LEY	iGCA	iNOA3_AAGCATCTCTTGTGCC	1.24702
LEY	iGCA	iNOA3_AAGCGAGAGCACTCCG	1.4445
LEY	iGCA	iNOA3_AAGCGAGTCTATGCCC	1.55627
LEY	iGCA	iNOA3_AAGCGTTCAGTCAGAG	1.61385
LEY	iGCA	iNOA3_AAGGAATTCCGTGTCT	3.47305
LEY	iGCA	iNOA3_AAGTACCAGCATCGAG	2.02158
LEY	iGCA	iNOA3_AAGTACCGTAGCGCCT	1.30533
LEY	iGCA	iNOA3_AAGTACCGTTAAACCC	1.55827
LEY	iGCA	iNOA3_AAGTCGTAGATTGCGG	1.77258
LEY	iGCA	iNOA3_AAGTCGTAGTAGCTCT	2.40596
LEY	iGCA	iNOA3_AAGTCGTCACGCTGCA	2.41612
LEY	iGCA	iNOA3_AAGTCGTGTATCGTTG	1.70079
LEY	iGCA	iNOA3_AAGTGAAAGCATTTGC	1.38525
LEY	iGCA	iNOA3_AAGTGAAGTGGCTTGC	1.51565
LEY	iGCA	iNOA3_AAGTTCGTCATACGGT	1.25232
LEY	iGCA	iNOA3_AATAGAGCACATCATG	1.3735
LEY	iGCA	iNOA3_AATCACGGTAGGAAAG	1.72273
LEY	iGCA	iNOA3_AATCGACGTGAGGATC	0.646173
LEY	iGCA	iNOA3_AATCGTGGTCCAGCGT	1.38517
LEY	iGCA	iNOA3_AATGACCAGCAACAAT	2.01844
LEY	iGCA	iNOA3_AATGACCCATCGCCTT	1.82009
LEY	iGCA	iNOA3_AATGCCAAGCCTTCTC	1.87599
LEY	iGCA	iNOA3_AATGCCATCTACCTTA	1.76317
LEY	iGCA	iNOA3_AATGGAACAGAGAGGG	1.91687
LEY	iGCA	iNOA3_AATGGCTTCATTACTC	1.41423
LEY	iGCA	iNOA3_ACAACCAAGCCTCAGC	1.2345
LEY	iGCA	iNOA3_ACAACCACATAGACTC	1.40175
LEY	iGCA	iNOA3_ACAAGCTAGTAACAGT	1.17107
LEY	iGCA	iNOA3_ACAAGCTGTCAAAGCG	1.24455
LEY	iGCA	iNOA3_ACAAGCTTCTTTACAC	2.61964
LEY	iGCA	iNOA3_ACACAGTCATGGGTTT	2.49234
LEY	iGCA	iNOA3_ACACCAACAATGAACA	1.26413
LEY	iGCA	iNOA3_ACACCAACAGGCATGA	2.43984
LEY	iGCA	iNOA3_ACACGCGGTCATAAAG	1.47955
LEY	iGCA	iNOA3_ACAGCCGAGTATAGGT	1.26504
LEY	iGCA	iNOA3_ACAGCCGCAGCTCGGT	1.98194
LEY	iGCA	iNOA3_ACAGCCGTCATCGGGC	1.87328
LEY	iGCA	iNOA3_ACAGGGACAATGTCTG	2.1533
LEY	iGCA	iNOA3_ACAGGGAGTAACTGCT	1.43484
LEY	iGCA	iNOA3_ACAGGGAGTACTCAAC	2.60675
LEY	iGCA	iNOA3_ACATCGATCGAGCACC	1.36168
LEY	iGCA	iNOA3_ACATTTCAGCTAAGTA	2.15418
LEY	iGCA	iNOA3_ACATTTCAGCTCCGAC	1.50086
LEY	iGCA	iNOA3_ACATTTCAGTGCAACG	1.49987
LEY	iGCA	iNOA3_ACCAAACAGAGAGAAC	2.24322
LEY	iGCA	iNOA3_ACCAAACAGTACCCTA	0.783537
LEY	iGCA	iNOA3_ACCAAACCAAGGCTTT	1.46257
LEY	iGCA	iNOA3_ACCAAACCACCCGTAG	2.61443
LEY	iGCA	iNOA3_ACCAAACGTGCCTTTC	2.05483
LEY	iGCA	iNOA3_ACCAAACTCCTATTTG	1.54962
LEY	iGCA	iNOA3_ACCAACACATGAGTAA	1.25653
LEY	iGCA	iNOA3_ACCACAAAGTATAGAC	3.2573
LEY	iGCA	iNOA3_ACCCTCACACTCATAG	1.73378
LEY	iGCA	iNOA3_ACCTACCTCTAAGCCA	1.54074
LEY	iGCA	iNOA3_ACCTACCTCTGGCCTT	3.12339
LEY	iGCA	iNOA3_ACCTGAATCAAGCTGT	1.35375
LEY	iGCA	iNOA3_ACCTGTCAGGCGTTAG	1.59067
LEY	iGCA	iNOA3_ACCTGTCCATGGATCT	1.26449
LEY	iGCA	iNOA3_ACGATCAAGAATTGCA	2.24169
LEY	iGCA	iNOA3_ACGATCAAGTGACACG	1.44096
LEY	iGCA	iNOA3_ACGATCAAGTGTTCCA	2.44728
LEY	iGCA	iNOA3_ACGATCAGTATCTCTT	4.13184
LEY	iGCA	iNOA3_ACGATGTCACCACATA	2.18974
LEY	iGCA	iNOA3_ACGCACGGTTGTCTAG	2.15585
LEY	iGCA	iNOA3_ACGGGTCGTAACATCC	1.01662
LEY	iGCA	iNOA3_ACGGGTCTCCCGAAAT	1.22632
LEY	iGCA	iNOA3_ACGGTCGCAGTGCGCT	1.36493
LEY	iGCA	iNOA3_ACGGTCGGTTCCACGG	1.54704
LEY	iGCA	iNOA3_ACGGTTACAGGAACCA	3.19109
LEY	iGCA	iNOA3_ACGTACACAATCGCCG	1.68792
LEY	iGCA	iNOA3_ACGTAGTAGTGAGTTA	1.47759
LEY	iGCA	iNOA3_ACGTAGTCACAGCTGC	2.14265
LEY	iGCA	iNOA3_ACGTAGTTCCCGAACG	2.14903
LEY	iGCA	iNOA3_ACGTCCTCAATGTTGC	2.23173
LEY	iGCA	iNOA3_ACTATGGGTCGTGGAA	3.26943
LEY	iGCA	iNOA3_ACTATGGTCAACCTTT	2.57025
LEY	iGCA	iNOA3_ACTATTCGTGTTACTG	1.73869
LEY	iGCA	iNOA3_ACTCTCGAGAGCCTGA	1.62225
LEY	iGCA	iNOA3_ACTCTCGAGGACTTCT	3.07898
LEY	iGCA	iNOA3_ACTCTCGGTCCTACAA	1.3836
LEY	iGCA	iNOA3_ACTGCAAGTGGGTCAA	1.02887
LEY	iGCA	iNOA3_ACTGTGACATGAGATA	1.66791
LEY	iGCA	iNOA3_ACTTAGGCAAGTGGAC	1.58865
LEY	iGCA	iNOA3_ACTTATCCACACGCCA	1.28776
LEY	iGCA	iNOA3_ACTTTCAGTTGTCAGT	1.32425
LEY	iGCA	iNOA3_ACTTTGTAGCTCTGTA	1.83579
LEY	iGCA	iNOA3_ACTTTGTAGTATGACA	1.2989
LEY	iGCA	iNOA3_ACTTTGTCAACGATCT	2.11633
LEY	iGCA	iNOA3_ACTTTGTCAATCGAAA	1.51806
LEY	iGCA	iNOA3_AGAAATGCAGTTCTAG	1.36363
LEY	iGCA	iNOA3_AGAACAAAGTTACTCG	2.21812
LEY	iGCA	iNOA3_AGAACAACATCCTCAC	1.9162
LEY	iGCA	iNOA3_AGAACAATCCGATGTA	1.99996
LEY	iGCA	iNOA3_AGAACCTGTATCTTCT	1.67981
LEY	iGCA	iNOA3_AGAAGCGCACGTAACT	2.02093
LEY	iGCA	iNOA3_AGACAAAGTCAGACTT	1.54962
LEY	iGCA	iNOA3_AGACAAAGTCGTACAT	2.58109
LEY	iGCA	iNOA3_AGACAAAGTTACGATC	1.52705
LEY	iGCA	iNOA3_AGACAAATCATGCCGG	1.12215
LEY	iGCA	iNOA3_AGACACTAGCGAAACC	1.7973
LEY	iGCA	iNOA3_AGACACTGTAGTGGCA	1.60362
LEY	iGCA	iNOA3_AGACACTGTTGTAGCT	1.45026
LEY	iGCA	iNOA3_AGACACTTCCCTTCCC	1.14246
LEY	iGCA	iNOA3_AGACAGGAGTTCCATG	1.90036
LEY	iGCA	iNOA3_AGACAGGCAGCTATTG	1.41722
LEY	iGCA	iNOA3_AGACCATAGGGCCCTT	2.10318
LEY	iGCA	iNOA3_AGACCCGTCCATCAGA	1.7437
LEY	iGCA	iNOA3_AGACTCAAGCGAGTAC	1.40279
LEY	iGCA	iNOA3_AGACTCATCTTCACAT	1.73157
LEY	iGCA	iNOA3_AGAGAATCAACCCTAA	1.51227
LEY	iGCA	iNOA3_AGAGAATCAGATTAAG	2.14521
LEY	iGCA	iNOA3_AGAGAATGTTGTGGCC	2.19209
LEY	iGCA	iNOA3_AGAGAATTCTCCTGAC	2.02025
LEY	iGCA	iNOA3_AGAGAGCTCTCTGAGA	1.18808
LEY	iGCA	iNOA3_AGAGCAGAGAGTTCGG	2.31327
LEY	iGCA	iNOA3_AGAGCAGCACGGTGCT	1.66053
LEY	iGCA	iNOA3_AGAGCAGTCCCTGGTT	1.07977
LEY	iGCA	iNOA3_AGAGCCCCACTTGGGC	2.45779
LEY	iGCA	iNOA3_AGATAGACATCATCCC	2.33472
LEY	iGCA	iNOA3_AGATCGTCACTGGCCA	1.21891
LEY	iGCA	iNOA3_AGATGAAAGCTCCCTT	1.62367
LEY	iGCA	iNOA3_AGATGCTAGAGCTTTC	1.55201
LEY	iGCA	iNOA3_AGATGCTCATGGGAAC	2.02167
LEY	iGCA	iNOA3_AGATGCTTCTTGCAAG	1.53966
LEY	iGCA	iNOA3_AGCCAATGTCTAGGCC	1.51041
LEY	iGCA	iNOA3_AGCCAATTCTGAACGT	1.38659
LEY	iGCA	iNOA3_AGCCACGAGGAGTATT	1.47045
LEY	iGCA	iNOA3_AGCCACGAGGTGTGAC	1.64577
LEY	iGCA	iNOA3_AGCCACGGTCTCACGG	1.82931
LEY	iGCA	iNOA3_AGCCAGCAGCAGGTCA	1.97275
LEY	iGCA	iNOA3_AGCCAGCAGGTGCGAT	1.61762
LEY	iGCA	iNOA3_AGCCAGCCATACCATG	1.91662
LEY	iGCA	iNOA3_AGCCAGCTCATGACAC	1.7129
LEY	iGCA	iNOA3_AGCGATTGTGTGTACT	0.97416
LEY	iGCA	iNOA3_AGCGATTTCAACACCA	1.26237
LEY	iGCA	iNOA3_AGCGCTGCAAGGGTCA	1.89098
LEY	iGCA	iNOA3_AGCGTATAGTGTAGTA	1.62323
LEY	iGCA	iNOA3_AGCGTATCAAGTTGGG	1.58501
LEY	iGCA	iNOA3_AGCTACACATGGCTAT	3.38869
LEY	iGCA	iNOA3_AGCTACAGTATCGAAA	1.42547
LEY	iGCA	iNOA3_AGCTACATCGCGTCGA	1.87251
LEY	iGCA	iNOA3_AGCTCAAAGCCTCAGC	1.37324
LEY	iGCA	iNOA3_AGCTCAACAGAACGCA	1.58602
LEY	iGCA	iNOA3_AGCTCAAGTCATAACC	1.64156
LEY	iGCA	iNOA3_AGCTTCCAGAAGCCTG	1.42838
LEY	iGCA	iNOA3_AGCTTCCAGCACACAG	1.59214
LEY	iGCA	iNOA3_AGCTTCCCATAGAAAC	1.51607
LEY	iGCA	iNOA3_AGGAATACACTGTTCC	1.60952
LEY	iGCA	iNOA3_AGGAATAGTATCATGC	1.65
LEY	iGCA	iNOA3_AGGACGAAGGAGGGTG	1.99104
LEY	iGCA	iNOA3_AGGACGACACATATGC	1.93959
LEY	iGCA	iNOA3_AGGACGACACTGAGGA	1.30425
LEY	iGCA	iNOA3_AGGACGACATGACGAG	1.52797
LEY	iGCA	iNOA3_AGGACTTAGAAACTAC	1.27959
LEY	iGCA	iNOA3_AGGACTTAGATTGACA	1.39255
LEY	iGCA	iNOA3_AGGACTTTCCTTCAGC	2.34327
LEY	iGCA	iNOA3_AGGACTTTCTGTAAGC	1.12846
LEY	iGCA	iNOA3_AGGAGGTTCGCTAATG	1.44384
LEY	iGCA	iNOA3_AGGATAAAGCTGCCTG	1.40426
LEY	iGCA	iNOA3_AGGATAACAGATACCT	1.48439
LEY	iGCA	iNOA3_AGGATAAGTGGCTTAT	1.40635
LEY	iGCA	iNOA3_AGGATCTTCCTATTTG	2.0223
LEY	iGCA	iNOA3_AGGATCTTCGTAACCA	1.38727
LEY	iGCA	iNOA3_AGGCCACAGACTTCCA	1.16831
LEY	iGCA	iNOA3_AGGCCACCAAGCAATA	2.03572
LEY	iGCA	iNOA3_AGGCTGCAGATGGTAT	1.49018
LEY	iGCA	iNOA3_AGGCTGCCAAACCGGA	1.45273
LEY	iGCA	iNOA3_AGGGAGTTCTGGTGGC	2.42536
LEY	iGCA	iNOA3_AGGGCCTCACAAGGTG	1.92059
LEY	iGCA	iNOA3_AGGGCCTGTTGCGTAT	1.39487
LEY	iGCA	iNOA3_AGGGCTCAGTTGAATG	2.28982
LEY	iGCA	iNOA3_AGGGCTCGTTGTCTAG	1.34431
LEY	iGCA	iNOA3_AGGGTGAGTCAAGGCA	1.62629
LEY	iGCA	iNOA3_AGGGTTTAGCTTCTAG	1.36226
LEY	iGCA	iNOA3_AGGGTTTGTAGCTGTT	1.82896
LEY	iGCA	iNOA3_AGGTCATAGCGAGTAC	1.77352
LEY	iGCA	iNOA3_AGGTCTAAGGCTTAAA	3.58706
LEY	iGCA	iNOA3_AGGTGTTAGATGCTGG	1.70889
LEY	iGCA	iNOA3_AGGTTACAGACTCAAA	2.19474
LEY	iGCA	iNOA3_AGGTTACTCGCATAGT	3.48594
LEY	iGCA	iNOA3_AGGTTGTCACCATAAC	2.2852
LEY	iGCA	iNOA3_AGGTTGTTCCATCACC	1.10967
LEY	iGCA	iNOA3_AGGTTGTTCTCGTGGG	1.40268
LEY	iGCA	iNOA3_AGTAACCCACGTGAGA	1.43802
LEY	iGCA	iNOA3_AGTAACCCATGAATCC	1.95129
LEY	iGCA	iNOA3_AGTAACCGTAACATCC	2.24378
LEY	iGCA	iNOA3_AGTACCAGTGAGTTGG	1.29664
LEY	iGCA	iNOA3_AGTACCAGTTAACCTG	2.01413
LEY	iGCA	iNOA3_AGTACCATCCACAGCG	4.03343
LEY	iGCA	iNOA3_AGTACTGGTTCAAGGG	1.57362
LEY	iGCA	iNOA3_AGTAGCTCACGCGGTT	1.72377
LEY	iGCA	iNOA3_AGTAGCTTCGGCTTCT	1.26204
LEY	iGCA	iNOA3_AGTAGTCAGGTGCCTC	1.08884
LEY	iGCA	iNOA3_AGTCAACTCCTTGGAA	1.25698
LEY	iGCA	iNOA3_AGTCACAAGAAACTAC	1.73347
LEY	iGCA	iNOA3_AGTCACAAGATCGCTT	1.90191
LEY	iGCA	iNOA3_AGTCACATCTTACCGC	1.33716
LEY	iGCA	iNOA3_AGTCATGGTCTCGGGT	1.14772
LEY	iGCA	iNOA3_AGTCTCCGTCATAAAG	1.95206
LEY	iGCA	iNOA3_AGTCTCCGTTAATCGC	1.21799
LEY	iGCA	iNOA3_AGTGACTAGCTGACAG	1.981
LEY	iGCA	iNOA3_AGTGACTTCGTTCCCA	2.28425
LEY	iGCA	iNOA3_AGTGATCAGTGATAGT	1.6483
LEY	iGCA	iNOA3_AGTGATCCACTCTAGA	1.9837
LEY	iGCA	iNOA3_AGTGCCGCACTCCTGT	1.65221
LEY	iGCA	iNOA3_AGTTAGCAGTGAATAC	1.66225
LEY	iGCA	iNOA3_AGTTAGCCATGCCGGT	2.37747
LEY	iGCA	iNOA3_AGTTCCCCAGGCTATT	1.08396
LEY	iGCA	iNOA3_AGTTCCCGTGAGTCAG	2.51769
LEY	iGCA	iNOA3_AGTTCCCTCGCTGACG	2.1025
LEY	iGCA	iNOA3_AGTTCGATCCGTTTCG	1.69447
LEY	iGCA	iNOA3_AGTTCGATCTGCGTCT	0.93875
LEY	iGCA	iNOA3_ATACCGAGTGGCTTAT	2.01756
LEY	iGCA	iNOA3_ATACCGATCGAGAATA	1.81273
LEY	iGCA	iNOA3_ATACCTTAGCGTATAA	1.52543
LEY	iGCA	iNOA3_ATACCTTGTAGCACGA	1.98749
LEY	iGCA	iNOA3_ATACCTTGTCACTAGT	1.16236
LEY	iGCA	iNOA3_ATACCTTTCCGGACGT	0.822133
LEY	iGCA	iNOA3_ATAGACCCAACCAATC	1.35645
LEY	iGCA	iNOA3_ATAGAGATCCCATTTA	1.34824
LEY	iGCA	iNOA3_ATATCCTGTAATGTGA	1.69741
LEY	iGCA	iNOA3_ATATCCTGTGGTCCGT	2.4571
LEY	iGCA	iNOA3_ATCACAGAGATGACAT	1.92146
LEY	iGCA	iNOA3_ATCACAGGTCAATCTG	1.51087
LEY	iGCA	iNOA3_ATCACGACATACATCG	1.07074
LEY	iGCA	iNOA3_ATCACGACATGAATCC	1.00566
LEY	iGCA	iNOA3_ATCACTTCAATCTAGC	1.50045
LEY	iGCA	iNOA3_ATCATTCGTAATGTGA	1.25527
LEY	iGCA	iNOA3_ATCCATTAGGGCCCTT	1.75571
LEY	iGCA	iNOA3_ATCCGTCAGGTGCGAT	1.32479
LEY	iGCA	iNOA3_ATCCGTCGTCGCTGCA	1.82241
LEY	iGCA	iNOA3_ATCCTATCATGACGTT	1.50521
LEY	iGCA	iNOA3_ATCGATGCAATACCCA	3.29937
LEY	iGCA	iNOA3_ATCGATGTCTATACGG	1.02548
LEY	iGCA	iNOA3_ATCGGATAGAGTATAC	1.15521
LEY	iGCA	iNOA3_ATCGGATAGCGGGTAT	1.09701
LEY	iGCA	iNOA3_ATCGGATCAGGCTACC	1.47106
LEY	iGCA	iNOA3_ATCGGATTCCGACATA	2.48248
LEY	iGCA	iNOA3_ATCGGCGTCATTGCGA	2.78224
LEY	iGCA	iNOA3_ATCTTCAAGAGTCACG	1.89611
LEY	iGCA	iNOA3_ATGAAAGAGCATCTTG	1.32183
LEY	iGCA	iNOA3_ATGAAAGGTGTCCGTG	1.58813
LEY	iGCA	iNOA3_ATGACCACATGATAGA	1.99317
LEY	iGCA	iNOA3_ATGACCAGTAAGACCG	1.3524
LEY	iGCA	iNOA3_ATGAGGGCAAGTGACG	1.23277
LEY	iGCA	iNOA3_ATGAGGGTCGCTCCTA	1.31163
LEY	iGCA	iNOA3_ATGATCGCAGCCTTCT	1.26623
LEY	iGCA	iNOA3_ATGATCGTCGCTCCTA	1.81005
LEY	iGCA	iNOA3_ATGCATGAGGGCGAAG	1.44566
LEY	iGCA	iNOA3_ATGCATGCAAGGTACG	1.76991
LEY	iGCA	iNOA3_ATGCATGGTTCTCCTG	2.18713
LEY	iGCA	iNOA3_ATGCATGGTTGCCATA	1.47737
LEY	iGCA	iNOA3_ATGCCTCCAACTTCTT	1.29177
LEY	iGCA	iNOA3_ATGCCTCTCATTGCTT	1.26237
LEY	iGCA	iNOA3_ATGCGATCACAGCTTA	3.34365
LEY	iGCA	iNOA3_ATGCGATCACCGTGAC	2.08117
LEY	iGCA	iNOA3_ATGCGATCACTGTTCC	2.20724
LEY	iGCA	iNOA3_ATGCGATGTACAAGTA	1.8158
LEY	iGCA	iNOA3_ATGGGAGGTGCCTGCA	1.61619
LEY	iGCA	iNOA3_ATGGGAGTCCTACAAG	1.70143
LEY	iGCA	iNOA3_ATGGGTTAGACAACTA	1.95142
LEY	iGCA	iNOA3_ATGGGTTGTAGCCCTG	0.767791
LEY	iGCA	iNOA3_ATGGGTTGTGAGTAGC	1.99955
LEY	iGCA	iNOA3_ATGGTTGCAAGGTACG	1.30113
LEY	iGCA	iNOA3_ATGTCCCCACATAGCT	1.49154
LEY	iGCA	iNOA3_ATGTCCCCAGAAGTTA	1.89734
LEY	iGCA	iNOA3_ATGTCTTAGGGCCCTT	1.83823
LEY	iGCA	iNOA3_ATGTCTTCATTCAGGT	1.45895
LEY	iGCA	iNOA3_ATTACCTAGTGTTGTC	1.89814
LEY	iGCA	iNOA3_ATTACCTCAACCACGC	1.43249
LEY	iGCA	iNOA3_ATTACTCCAAGTTGGG	1.75982
LEY	iGCA	iNOA3_ATTACTCGTAGACGGT	1.45945
LEY	iGCA	iNOA3_ATTATCCAGGGCAGGA	1.53336
LEY	iGCA	iNOA3_ATTATCCGTGACGTCC	1.42146
LEY	iGCA	iNOA3_ATTATCCTCGTAACCA	1.59113
LEY	iGCA	iNOA3_ATTCACTAGAAGCGCT	1.91914
LEY	iGCA	iNOA3_ATTCACTAGAAGCTGC	1.55281
LEY	iGCA	iNOA3_ATTCACTAGGAACTAT	1.61168
LEY	iGCA	iNOA3_ATTCAGGCAAACCACT	1.30716
LEY	iGCA	iNOA3_ATTCATCCAACATACC	1.10763
LEY	iGCA	iNOA3_ATTCATCCAGAGTGAC	1.34236
LEY	iGCA	iNOA3_ATTCATCCATAGGTAA	1.62204
LEY	iGCA	iNOA3_ATTCCATAGCTTCATG	1.16869
LEY	iGCA	iNOA3_ATTCCATCATCCTTGC	1.37031
LEY	iGCA	iNOA3_ATTCCATGTAAGCAAT	2.46913
LEY	iGCA	iNOA3_ATTCCTAAGGTGCCAA	1.86053
LEY	iGCA	iNOA3_ATTCCTACAGCATCTA	1.25437
LEY	iGCA	iNOA3_ATTCGTTAGGGACAGG	3.03223
LEY	iGCA	iNOA3_ATTCTACAGACTGAGC	1.60582
LEY	iGCA	iNOA3_ATTCTTGTCTTTCAGT	2.19565
LEY	iGCA	iNOA3_ATTGGGTCATCACGGC	2.04827
LEY	iGCA	iNOA3_ATTGGGTGTAGATTGA	1.94021
LEY	iGCA	iNOA3_ATTGGGTGTGAGATTA	1.70791
LEY	iGCA	iNOA3_ATTGTTCGTGAATGTA	2.86323
LEY	iGCA	iNOA3_ATTGTTCGTGGCCACT	1.54043
LEY	iGCA	iNOA3_ATTGTTCTCCGAAGGA	1.17002
LEY	iGCA	iNOA3_ATTTACCGTCTCGCGA	2.75597
LEY	iGCA	iNOA3_ATTTACCTCGTCAACA	1.2181
LEY	iGCA	iNOA3_ATTTCTGGTACCGGAA	2.01451
LEY	iGCA	iNOA3_CAACAACGTCTGATCA	1.63674
LEY	iGCA	iNOA3_CAACAACTCACTGTCC	3.26783
LEY	iGCA	iNOA3_CAACAACTCCGGCTTT	1.53779
LEY	iGCA	iNOA3_CAACAGTAGCACACCC	1.33036
LEY	iGCA	iNOA3_CAACAGTAGTAGAATC	2.19138
LEY	iGCA	iNOA3_CAACAGTTCCTAAGTG	1.18562
LEY	iGCA	iNOA3_CAACCAATCTGGACCG	1.61885
LEY	iGCA	iNOA3_CAACCTCCACACGCCA	2.612
LEY	iGCA	iNOA3_CAACCTCGTCCCTGTT	1.25815
LEY	iGCA	iNOA3_CAACGATCAATTGCAC	1.00947
LEY	iGCA	iNOA3_CAACGATGTCAAATCC	1.58934
LEY	iGCA	iNOA3_CAACGGCAGCACTCCG	2.1679
LEY	iGCA	iNOA3_CAACGGCCAAGCCTGC	0.820955
LEY	iGCA	iNOA3_CAACGGCGTAAGGAGA	2.0256
LEY	iGCA	iNOA3_CAACGGCGTATGAGAT	1.43753
LEY	iGCA	iNOA3_CAAGACTGTCACCACG	1.09406
LEY	iGCA	iNOA3_CAAGAGGGTCGAATGG	2.28199
LEY	iGCA	iNOA3_CAAGAGGGTCGCAACC	1.76692
LEY	iGCA	iNOA3_CAAGCTACACCTTCGT	1.63814
LEY	iGCA	iNOA3_CAAGCTAGTCCAAATC	2.29933
LEY	iGCA	iNOA3_CAAGCTAGTGTTAACC	3.41554
LEY	iGCA	iNOA3_CAAGCTATCGAAGCCC	1.04378
LEY	iGCA	iNOA3_CAAGCTATCGCTGACG	1.50258
LEY	iGCA	iNOA3_CAAGGGAAGAGTGGCT	2.06848
LEY	iGCA	iNOA3_CAATACGAGGAACGAA	1.37869
LEY	iGCA	iNOA3_CAATACGCAACAAGAT	1.7903
LEY	iGCA	iNOA3_CAATACGCATCACAGT	1.74552
LEY	iGCA	iNOA3_CAATACGGTAAGAACT	0.951298
LEY	iGCA	iNOA3_CAATACGGTTCGCGTG	2.36143
LEY	iGCA	iNOA3_CAATGACCAGTAGAGC	1.92733
LEY	iGCA	iNOA3_CAATGACGTACCCGAC	2.90247
LEY	iGCA	iNOA3_CAATTTCCACCAGACC	1.75492
LEY	iGCA	iNOA3_CACAACAAGGCAATGC	1.52339
LEY	iGCA	iNOA3_CACACAACATGGAATA	1.02986
LEY	iGCA	iNOA3_CACACAAGTCGTTGCG	1.14779
LEY	iGCA	iNOA3_CACAGATAGAGGCGGA	1.60497
LEY	iGCA	iNOA3_CACAGATGTACCGGCT	1.25375
LEY	iGCA	iNOA3_CACAGATTCTGTCGTC	1.67308
LEY	iGCA	iNOA3_CACAGGCCATCGCTAA	1.939
LEY	iGCA	iNOA3_CACAGGCTCGGTGAAG	1.82154
LEY	iGCA	iNOA3_CACATGACAAGACGGT	1.89626
LEY	iGCA	iNOA3_CACCAAAAGCTGCCAC	0.915362
LEY	iGCA	iNOA3_CACGAATCACATGAAA	1.93236
LEY	iGCA	iNOA3_CACGGGTGTCAGGTAG	1.42843
LEY	iGCA	iNOA3_CACGTGGTCGTGCAGC	1.78554
LEY	iGCA	iNOA3_CACGTTCTCCACCTGT	1.84909
LEY	iGCA	iNOA3_CACTGAAGTAGCTAAA	1.65443
LEY	iGCA	iNOA3_CACTGAATCATTCATC	1.09915
LEY	iGCA	iNOA3_CACTGGGCACGCCACA	2.6736
LEY	iGCA	iNOA3_CAGAGCCAGGACGCTA	1.35642
LEY	iGCA	iNOA3_CAGAGCCAGTAAACTG	1.74695
LEY	iGCA	iNOA3_CAGAGCCCACTTCTCG	2.97234
LEY	iGCA	iNOA3_CAGAGCCGTAGTCTGT	1.55025
LEY	iGCA	iNOA3_CAGAGCCTCGGTCATA	2.47897
LEY	iGCA	iNOA3_CAGATACGTGATATAG	2.05974
LEY	iGCA	iNOA3_CAGATACTCACTTGTT	1.71821
LEY	iGCA	iNOA3_CAGATCAGTAATCAGA	1.04426
LEY	iGCA	iNOA3_CAGATTGAGCCTAACT	1.7999
LEY	iGCA	iNOA3_CAGATTGGTCTTTCTA	1.71634
LEY	iGCA	iNOA3_CAGATTGGTTTCGGCG	1.77305
LEY	iGCA	iNOA3_CAGCAATAGAAGTATC	1.27434
LEY	iGCA	iNOA3_CAGCAATAGCCGTTAT	1.32008
LEY	iGCA	iNOA3_CAGCAATAGTATCCTG	1.46994
LEY	iGCA	iNOA3_CAGCAATGTAGTGATA	2.3481
LEY	iGCA	iNOA3_CAGCAGCAGTGCGTCC	1.16111
LEY	iGCA	iNOA3_CAGCCAGTCTGCGGGT	2.24559
LEY	iGCA	iNOA3_CAGCGTGAGCCGAATG	2.01235
LEY	iGCA	iNOA3_CAGCGTGAGCGAGAAA	1.69191
LEY	iGCA	iNOA3_CAGCGTGAGTAAACAC	1.41325
LEY	iGCA	iNOA3_CAGCGTGCAGCACAGA	1.11722
LEY	iGCA	iNOA3_CAGCGTGGTGCTATTG	1.80905
LEY	iGCA	iNOA3_CAGGGCTGTACAGAAT	3.36139
LEY	iGCA	iNOA3_CAGGTATCAAGGCAAC	1.43229
LEY	iGCA	iNOA3_CAGTGCGAGGCGATAC	2.87641
LEY	iGCA	iNOA3_CAGTGCGCAAGTGCTT	0.946303
LEY	iGCA	iNOA3_CATAAGCGTATTGCCA	1.31441
LEY	iGCA	iNOA3_CATAAGCTCTGCCTCA	1.9707
LEY	iGCA	iNOA3_CATACAGCACGACAAG	1.10129
LEY	iGCA	iNOA3_CATACAGCATCAGTCA	1.88941
LEY	iGCA	iNOA3_CATACCCTCGAGATGG	1.71859
LEY	iGCA	iNOA3_CATACTTTCCGATAGT	2.78797
LEY	iGCA	iNOA3_CATACTTTCGAGAACG	1.91765
LEY	iGCA	iNOA3_CATAGACCAAATCGGG	1.34922
LEY	iGCA	iNOA3_CATAGACCATCTCCCA	1.42182
LEY	iGCA	iNOA3_CATCCACGTACCCGCA	1.23666
LEY	iGCA	iNOA3_CATCCACGTCTCGGAC	1.22925
LEY	iGCA	iNOA3_CATCCGTTCCATTGGA	1.82197
LEY	iGCA	iNOA3_CATCGGGTCGACGACC	1.48998
LEY	iGCA	iNOA3_CATCGGGTCTCATAGG	1.40072
LEY	iGCA	iNOA3_CATCGGGTCTGTCGTC	1.43704
LEY	iGCA	iNOA3_CATCGTCTCAACGTGT	1.20047
LEY	iGCA	iNOA3_CATGAGTCACTGCGTG	1.49627
LEY	iGCA	iNOA3_CATGAGTGTCACAGAG	1.51004
LEY	iGCA	iNOA3_CATGAGTTCACTTCTA	1.73686
LEY	iGCA	iNOA3_CATGAGTTCATGCCGG	1.33882
LEY	iGCA	iNOA3_CATGAGTTCGGCCTTT	1.16141
LEY	iGCA	iNOA3_CATGCGGCATCGAACT	1.73501
LEY	iGCA	iNOA3_CATGCGGTCCATGATG	1.12891
LEY	iGCA	iNOA3_CATGGATAGTGATTCC	1.32466
LEY	iGCA	iNOA3_CATGGATTCAAACTGC	1.56669
LEY	iGCA	iNOA3_CATGGTACAATTTCTC	2.40826
LEY	iGCA	iNOA3_CATTCATAGAGGGTCT	1.99888
LEY	iGCA	iNOA3_CATTCATCACGTAGTT	1.22383
LEY	iGCA	iNOA3_CATTCATTCGCAGAGA	1.90936
LEY	iGCA	iNOA3_CATTCTACATATGGCT	1.0715
LEY	iGCA	iNOA3_CATTCTAGTCCGTTTC	1.33057
LEY	iGCA	iNOA3_CATTGCCAGTACGTCT	1.79703
LEY	iGCA	iNOA3_CATTGCCGTGACTGAG	1.29158
LEY	iGCA	iNOA3_CATTGTTTCCTCCACA	1.97234
LEY	iGCA	iNOA3_CATTTCAGTGGCTACC	2.73592
LEY	iGCA	iNOA3_CATTTCAGTTCAGGTT	1.63899
LEY	iGCA	iNOA3_CATTTCAGTTGTGTAC	1.89242
LEY	iGCA	iNOA3_CATTTCATCACGAGGA	1.50534
LEY	iGCA	iNOA3_CCAAGCGAGGACACTG	1.38575
LEY	iGCA	iNOA3_CCAAGCGGTCCAATCA	1.31541
LEY	iGCA	iNOA3_CCAAGCGTCTTCACGC	4.11531
LEY	iGCA	iNOA3_CCAATGAAGATGAACT	2.16816
LEY	iGCA	iNOA3_CCAATGACAAAGCGTG	1.35489
LEY	iGCA	iNOA3_CCAATGAGTCGGTGTC	3.44854
LEY	iGCA	iNOA3_CCAATGATCGAACTCA	2.29964
LEY	iGCA	iNOA3_CCACAAAAGTGGCAGT	1.35386
LEY	iGCA	iNOA3_CCACAAACAGCAATTC	1.32622
LEY	iGCA	iNOA3_CCACAAAGTCGACTGC	1.3541
LEY	iGCA	iNOA3_CCACAAAGTCTTACAG	1.39066
LEY	iGCA	iNOA3_CCACAAAGTCTTAGTG	0.738492
LEY	iGCA	iNOA3_CCACAAATCGAGAGCA	2.04739
LEY	iGCA	iNOA3_CCACACTCAAGTCCAT	2.0194
LEY	iGCA	iNOA3_CCACCATGTCACAATC	1.86264
LEY	iGCA	iNOA3_CCACGAGAGCGGATCA	1.19285
LEY	iGCA	iNOA3_CCACGTTAGCAATTAG	1.38099
LEY	iGCA	iNOA3_CCACGTTAGGTTTACC	3.02374
LEY	iGCA	iNOA3_CCACGTTGTCTGCGCA	1.46927
LEY	iGCA	iNOA3_CCATAAGCACAGCCTG	1.34246
LEY	iGCA	iNOA3_CCATAAGCACCGTACG	1.12869
LEY	iGCA	iNOA3_CCATAAGCACGTCGTG	2.27527
LEY	iGCA	iNOA3_CCATCACCACAGCGCT	2.08975
LEY	iGCA	iNOA3_CCATCACCAGTTTCGA	2.1995
LEY	iGCA	iNOA3_CCCATTGAGAGGATCC	1.35588
LEY	iGCA	iNOA3_CCCGAAGGTGACTGAG	1.92317
LEY	iGCA	iNOA3_CCCGGAACAACCGGAA	1.36046
LEY	iGCA	iNOA3_CCCGGAAGTATCGGTT	2.1486
LEY	iGCA	iNOA3_CCCTAACCACCCAATA	1.58043
LEY	iGCA	iNOA3_CCCTAACTCAAGCCGC	2.50512
LEY	iGCA	iNOA3_CCCTCAACACGTAACT	1.53308
LEY	iGCA	iNOA3_CCCTCAAGTTTCACTT	1.24796
LEY	iGCA	iNOA3_CCCTCTCAGGAAGTAG	1.88717
LEY	iGCA	iNOA3_CCCTCTCAGTGGCGAT	1.51464
LEY	iGCA	iNOA3_CCCTCTCGTTCAATCG	1.32649
LEY	iGCA	iNOA3_CCCTGATCAGGCACTC	2.23721
LEY	iGCA	iNOA3_CCCTGATTCCAAGCTA	1.43496
LEY	iGCA	iNOA3_CCGAACGAGGTGCTAG	2.53591
LEY	iGCA	iNOA3_CCGAACGGTCCAGAAG	3.31425
LEY	iGCA	iNOA3_CCGATGGGTTTAGTCG	2.07308
LEY	iGCA	iNOA3_CCGATGGTCACATACG	1.15489
LEY	iGCA	iNOA3_CCGATGGTCTCGCTTG	1.21
LEY	iGCA	iNOA3_CCGGACAAGCGTACAG	3.19313
LEY	iGCA	iNOA3_CCGGACACAAGGTCAG	1.32873
LEY	iGCA	iNOA3_CCGGACACAGGCCCTA	1.72085
LEY	iGCA	iNOA3_CCGGTAGAGCTAGAAT	1.9856
LEY	iGCA	iNOA3_CCGGTGACAATGCAAA	1.7692
LEY	iGCA	iNOA3_CCGGTGACAGGCAATG	2.48466
LEY	iGCA	iNOA3_CCGTAGGCAGCAGTAG	1.27406
LEY	iGCA	iNOA3_CCGTAGGCAGCCTTCT	1.67059
LEY	iGCA	iNOA3_CCGTGAGCAATGCAGG	1.37258
LEY	iGCA	iNOA3_CCGTGAGGTAGGCTGA	2.11537
LEY	iGCA	iNOA3_CCGTGAGTCGACGAGA	1.60117
LEY	iGCA	iNOA3_CCGTTCAAGGTGCTAG	1.19856
LEY	iGCA	iNOA3_CCTAACCAGGCTGTAG	1.12489
LEY	iGCA	iNOA3_CCTAACCGTCAGTCTA	1.75739
LEY	iGCA	iNOA3_CCTAACCTCGCAGAGA	1.35194
LEY	iGCA	iNOA3_CCTAAGAGTGGCTACC	1.21282
LEY	iGCA	iNOA3_CCTACGTTCGTGGGAA	1.75221
LEY	iGCA	iNOA3_CCTATCGCAGCATACT	1.94591
LEY	iGCA	iNOA3_CCTATCGGTGCTCGTG	1.20737
LEY	iGCA	iNOA3_CCTCAACGTCCGACGT	1.2386
LEY	iGCA	iNOA3_CCTCAACTCGGATTAC	1.82342
LEY	iGCA	iNOA3_CCTCACAAGACGTCCC	2.88515
LEY	iGCA	iNOA3_CCTCACACATGGTACT	1.25443
LEY	iGCA	iNOA3_CCTCACAGTAAGTTGA	2.12846
LEY	iGCA	iNOA3_CCTCATGCATGCACTA	1.17631
LEY	iGCA	iNOA3_CCTCCAAGTCCAAATC	1.71357
LEY	iGCA	iNOA3_CCTCCAAGTTCTTGCC	2.05014
LEY	iGCA	iNOA3_CCTCCTCAGGTCCGAA	1.56355
LEY	iGCA	iNOA3_CCTCCTCCAGATTAAG	1.97083
LEY	iGCA	iNOA3_CCTCCTCTCTAATTCC	1.7141
LEY	iGCA	iNOA3_CCTCTAGAGACAGTCG	3.48827
LEY	iGCA	iNOA3_CCTCTAGTCTCCTACG	1.72614
LEY	iGCA	iNOA3_CCTCTCCGTATGCAAA	1.69441
LEY	iGCA	iNOA3_CCTCTCCGTCCACACG	1.43168
LEY	iGCA	iNOA3_CCTTCAGCACACGTGC	1.70837
LEY	iGCA	iNOA3_CCTTCAGCAGAGCGTA	1.72842
LEY	iGCA	iNOA3_CCTTGTGGTTTGTGGT	1.58176
LEY	iGCA	iNOA3_CCTTTGGTCTTCTAAC	1.27619
LEY	iGCA	iNOA3_CGAAGGAAGTACTGGG	1.63156
LEY	iGCA	iNOA3_CGAGGAATCAGCACCG	1.45654
LEY	iGCA	iNOA3_CGAGTGCGTCCGGTCA	1.45051
LEY	iGCA	iNOA3_CGAGTGCTCCGTCCTA	1.51243
LEY	iGCA	iNOA3_CGAGTTATCAGAGTGG	2.93498
LEY	iGCA	iNOA3_CGAGTTATCTTGAGCA	1.48605
LEY	iGCA	iNOA3_CGATCGGAGCCTCACG	2.86307
LEY	iGCA	iNOA3_CGATCGGCAGGTCAAG	1.44504
LEY	iGCA	iNOA3_CGATGCGAGTGAGCCA	1.47265
LEY	iGCA	iNOA3_CGATGCGCATGCAGGA	1.55069
LEY	iGCA	iNOA3_CGATGGCCATCTGGGC	1.21415
LEY	iGCA	iNOA3_CGATGGCTCAAGGAGC	1.43955
LEY	iGCA	iNOA3_CGCAGGTAGGTCATTC	1.63399
LEY	iGCA	iNOA3_CGCAGGTCATCGAAGG	2.01235
LEY	iGCA	iNOA3_CGCAGGTGTCGCTCGA	1.48494
LEY	iGCA	iNOA3_CGCATGGCAGGACATG	1.68702
LEY	iGCA	iNOA3_CGCATGGCATATCGGT	1.41211
LEY	iGCA	iNOA3_CGCCAGAGTCAAAGTA	0.962858
LEY	iGCA	iNOA3_CGCCAGAGTCCAGCGT	1.52564
LEY	iGCA	iNOA3_CGGAACCAGTTACTCG	1.54544
LEY	iGCA	iNOA3_CGGAACCCATCACAGT	3.41711
LEY	iGCA	iNOA3_CGGAACCGTGGGCTTC	1.59238
LEY	iGCA	iNOA3_CGGAGAAAGAATGTTG	1.80042
LEY	iGCA	iNOA3_CGGAGAAAGCAAGCCA	1.31611
LEY	iGCA	iNOA3_CGGAGAAAGGACAACC	1.63554
LEY	iGCA	iNOA3_CGGAGAACAAATACGA	1.4295
LEY	iGCA	iNOA3_CGGCAGTCAACGACAG	0.919422
LEY	iGCA	iNOA3_CGGCAGTGTTCGTTCC	1.2986
LEY	iGCA	iNOA3_CGGGCATCAACATACC	2.01559
LEY	iGCA	iNOA3_CGGGTCAAGCGCCTTG	1.51774
LEY	iGCA	iNOA3_CGGGTGTGTTCTCCTG	2.09997
LEY	iGCA	iNOA3_CGGGTGTTCCCAAGTA	1.74878
LEY	iGCA	iNOA3_CGTAAGTCACATCCCT	2.22049
LEY	iGCA	iNOA3_CGTAAGTTCATGAGTC	2.03929
LEY	iGCA	iNOA3_CGTAATGCATCGGTTA	1.86609
LEY	iGCA	iNOA3_CGTAATGTCCACGTGG	2.11324
LEY	iGCA	iNOA3_CGTAATGTCGTTGTAG	1.36834
LEY	iGCA	iNOA3_CGTAGTAAGGACTAAT	1.78523
LEY	iGCA	iNOA3_CGTAGTACAACAGAGC	2.85352
LEY	iGCA	iNOA3_CGTAGTACAGTCGAGA	3.57553
LEY	iGCA	iNOA3_CGTAGTAGTCACTTCC	1.67185
LEY	iGCA	iNOA3_CGTCAAAAGACCAGAC	1.11467
LEY	iGCA	iNOA3_CGTCAAAAGCGAGAAA	1.89082
LEY	iGCA	iNOA3_CGTCAAAAGTTGGAGC	1.30239
LEY	iGCA	iNOA3_CGTCAAAGTGACTCGC	2.1531
LEY	iGCA	iNOA3_CGTCCATAGTCCTGCG	1.49109
LEY	iGCA	iNOA3_CGTGAATCACCTGCAG	1.40907
LEY	iGCA	iNOA3_CGTGAATCAGAGTGTG	3.1558
LEY	iGCA	iNOA3_CGTGTCTCACAGCCAC	2.33883
LEY	iGCA	iNOA3_CGTGTCTCATACGCAT	1.53607
LEY	iGCA	iNOA3_CGTGTCTGTAGCGTCC	1.32567
LEY	iGCA	iNOA3_CGTTCTGTCCTAGAGT	1.24894
LEY	iGCA	iNOA3_CGTTGGGCAGTCGGTC	2.40596
LEY	iGCA	iNOA3_CGTTGGGTCGAATCCA	1.97286
LEY	iGCA	iNOA3_CTAACCCAGTCGAGGT	2.43761
LEY	iGCA	iNOA3_CTAACCCGTCTGCGCA	2.64236
LEY	iGCA	iNOA3_CTAACTTGTGGTATGG	2.30973
LEY	iGCA	iNOA3_CTAAGTGCATACCATG	1.86671
LEY	iGCA	iNOA3_CTACAGAGTCTGCCTT	1.74354
LEY	iGCA	iNOA3_CTACATTAGCTAATGA	1.6134
LEY	iGCA	iNOA3_CTACATTAGTTGCCTA	1.62095
LEY	iGCA	iNOA3_CTACATTGTGTTTCTT	1.65077
LEY	iGCA	iNOA3_CTACCCAAGATCGGTG	1.72602
LEY	iGCA	iNOA3_CTACCCATCATTCACT	1.96977
LEY	iGCA	iNOA3_CTACCTGCATCTGTTT	1.10323
LEY	iGCA	iNOA3_CTACGGGAGTACGTCT	1.44897
LEY	iGCA	iNOA3_CTACGGGGTGAATTGA	1.67528
LEY	iGCA	iNOA3_CTACGGGGTGATTCTG	2.14135
LEY	iGCA	iNOA3_CTACTATCAAGTTTGC	1.18697
LEY	iGCA	iNOA3_CTACTATTCGGCATAT	1.18052
LEY	iGCA	iNOA3_CTAGGTAAGCTGAGCA	1.50412
LEY	iGCA	iNOA3_CTAGGTAGTGAGCTCC	1.78698
LEY	iGCA	iNOA3_CTAGGTAGTTCGGTAT	1.51303
LEY	iGCA	iNOA3_CTATAGGAGCGACTTT	0.87315
LEY	iGCA	iNOA3_CTATAGGCACCGGCTA	1.38975
LEY	iGCA	iNOA3_CTATCCGGTACCCACG	1.97556
LEY	iGCA	iNOA3_CTATCTATCAAACCTG	1.34676
LEY	iGCA	iNOA3_CTCAACCAGTACAACA	3.41889
LEY	iGCA	iNOA3_CTCAACCGTTTCGACA	2.16524
LEY	iGCA	iNOA3_CTCAAGACATGAATCC	1.91997
LEY	iGCA	iNOA3_CTCAAGATCGCCATAA	0.998132
LEY	iGCA	iNOA3_CTCAATTCACGCGCAT	1.59624
LEY	iGCA	iNOA3_CTCAATTCAGATTAAG	1.7063
LEY	iGCA	iNOA3_CTCAATTGTTGAGAGC	1.12573
LEY	iGCA	iNOA3_CTCACTGCAAGGCAAC	1.96725
LEY	iGCA	iNOA3_CTCACTGCAATGCTCA	1.63264
LEY	iGCA	iNOA3_CTCACTGGTTCTCTCG	1.88078
LEY	iGCA	iNOA3_CTCACTGTCACCCTTG	1.80448
LEY	iGCA	iNOA3_CTCACTGTCATGCCCT	0.904631
LEY	iGCA	iNOA3_CTCAGGGGTCCACATA	1.08526
LEY	iGCA	iNOA3_CTCAGGGGTGCTTCAA	3.56829
LEY	iGCA	iNOA3_CTCAGGGTCCGTATAG	1.49426
LEY	iGCA	iNOA3_CTCAGTCCACGACTAT	2.22354
LEY	iGCA	iNOA3_CTCATCGCAGACCAGA	1.21928
LEY	iGCA	iNOA3_CTCATCGCAGCACCCA	1.25806
LEY	iGCA	iNOA3_CTCATCGTCATTTGTC	3.3448
LEY	iGCA	iNOA3_CTCATCGTCTCCTGTG	1.47598
LEY	iGCA	iNOA3_CTCATGCCATAGCACT	1.54406
LEY	iGCA	iNOA3_CTCATTATCCGCAAAT	1.89469
LEY	iGCA	iNOA3_CTCCAACTCAAGCTGT	1.49699
LEY	iGCA	iNOA3_CTCCACAGTATGGTTC	1.35311
LEY	iGCA	iNOA3_CTCCACAGTTCGTACA	2.76587
LEY	iGCA	iNOA3_CTCCCAACACCCAAGC	1.65828
LEY	iGCA	iNOA3_CTCCCAACACCTCTGT	1.12376
LEY	iGCA	iNOA3_CTCCCTCAGTAAACAC	1.32608
LEY	iGCA	iNOA3_CTCCCTCCATGACTCA	0.885013
LEY	iGCA	iNOA3_CTCCCTCTCCCTCTTT	2.00754
LEY	iGCA	iNOA3_CTCCGATCACAACGAG	1.66512
LEY	iGCA	iNOA3_CTCCGATCATATGAAG	1.23234
LEY	iGCA	iNOA3_CTCCTCCTCCACGAAT	1.56749
LEY	iGCA	iNOA3_CTCCTTTGTTCAATCG	1.27165
LEY	iGCA	iNOA3_CTCCTTTTCTCCTGCA	2.12189
LEY	iGCA	iNOA3_CTCGAGGCATTCCTAT	1.29657
LEY	iGCA	iNOA3_CTCTCAGTCCACAGGC	1.05935
LEY	iGCA	iNOA3_CTCTCGACAAGGCAAC	1.42822
LEY	iGCA	iNOA3_CTCTCGACATATACCG	1.21531
LEY	iGCA	iNOA3_CTCTGGTCAGGCCCTA	1.57382
LEY	iGCA	iNOA3_CTGAGCGGTTGCAAGG	2.56252
LEY	iGCA	iNOA3_CTGATCCAGGATATAC	1.35953
LEY	iGCA	iNOA3_CTGATCCCACCAGGTC	1.49439
LEY	iGCA	iNOA3_CTGATCCCATCGCTCT	2.62997
LEY	iGCA	iNOA3_CTGCAGGAGTAAGAGG	1.2858
LEY	iGCA	iNOA3_CTGCAGGTCTACTTCA	1.67036
LEY	iGCA	iNOA3_CTGCATCGTGTTAAAG	1.59781
LEY	iGCA	iNOA3_CTGCCATAGGTTCATC	1.53404
LEY	iGCA	iNOA3_CTGCCATGTCGATTCA	1.13927
LEY	iGCA	iNOA3_CTGCCTACAAGTTCCA	4.27
LEY	iGCA	iNOA3_CTGCCTATCCTCAGAA	2.36948
LEY	iGCA	iNOA3_CTGCTCAAGCATCAAA	1.39618
LEY	iGCA	iNOA3_CTGCTCACAGCTATAC	1.19253
LEY	iGCA	iNOA3_CTGGCAGTCGGCACTG	1.4614
LEY	iGCA	iNOA3_CTGGTCTCAGCGTATT	2.19474
LEY	iGCA	iNOA3_CTGTACCCATGCAGGA	1.92158
LEY	iGCA	iNOA3_CTGTACCTCCAACTGA	1.74862
LEY	iGCA	iNOA3_CTGTATTAGTGGCGAT	1.73503
LEY	iGCA	iNOA3_CTGTCGTGTATTAAGG	1.94078
LEY	iGCA	iNOA3_CTGTGAACACAACCGC	2.12067
LEY	iGCA	iNOA3_CTGTGGGAGACGAAGA	2.12413
LEY	iGCA	iNOA3_CTGTGGGCATATACCG	1.84819
LEY	iGCA	iNOA3_CTTACCGAGTGCTACT	1.68255
LEY	iGCA	iNOA3_CTTACCGCACAAGCCC	1.9439
LEY	iGCA	iNOA3_CTTAGGAAGCATTGTC	1.43071
LEY	iGCA	iNOA3_CTTAGGATCCTTCGAC	1.33868
LEY	iGCA	iNOA3_CTTCCGAAGTTGGCTT	2.21666
LEY	iGCA	iNOA3_CTTCCGACATCGTGCG	1.6163
LEY	iGCA	iNOA3_CTTCCTTCAAGTATAG	1.64729
LEY	iGCA	iNOA3_CTTCGGTTCTCGGGAC	2.61141
LEY	iGCA	iNOA3_CTTCTCTAGTCGCTAT	1.18626
LEY	iGCA	iNOA3_CTTCTCTGTTAAGGAT	1.81237
LEY	iGCA	iNOA3_CTTGAGAAGACATAAC	1.80194
LEY	iGCA	iNOA3_CTTGAGAGTTAGAAGT	1.15163
LEY	iGCA	iNOA3_CTTTCGGGTGTCATGT	0.657013
LEY	iGCA	iNOA3_CTTTCGGTCTTCGATT	1.38077
LEY	iGCA	iNOA3_GAAACCTGTGCCAAGA	1.17315
LEY	iGCA	iNOA3_GAACACTAGTTGGAAT	1.91304
LEY	iGCA	iNOA3_GAACGTTAGGCGCTTC	2.19972
LEY	iGCA	iNOA3_GAACGTTCACATATCG	1.7084
LEY	iGCA	iNOA3_GAACGTTTCATGAGTC	1.62008
LEY	iGCA	iNOA3_GAAGAATTCGTAGCCG	1.76478
LEY	iGCA	iNOA3_GAAGCCCAGTCTCTGA	1.65034
LEY	iGCA	iNOA3_GAAGCCCCACTAGGCC	1.73979
LEY	iGCA	iNOA3_GAAGCCCGTGCGGCTT	1.94754
LEY	iGCA	iNOA3_GAAGCCCTCGTCCTTG	1.88515
LEY	iGCA	iNOA3_GAAGCCCTCTCATTAC	1.93947
LEY	iGCA	iNOA3_GAAGCGACAGCAGAAC	1.60601
LEY	iGCA	iNOA3_GAAGGACGTGGCTAGA	1.37313
LEY	iGCA	iNOA3_GAAGGACTCGCAGTGC	1.46301
LEY	iGCA	iNOA3_GAAGGGTAGTTGCATC	1.32903
LEY	iGCA	iNOA3_GAATAGACAGGTTTAC	1.33372
LEY	iGCA	iNOA3_GAATAGATCAGCAATC	1.96892
LEY	iGCA	iNOA3_GAATAGATCTCCGCAT	1.8275
LEY	iGCA	iNOA3_GAATCGTAGTGATTCC	1.28555
LEY	iGCA	iNOA3_GAATCGTCAGGTGACA	1.69726
LEY	iGCA	iNOA3_GAATCGTGTTGTCAGT	1.326
LEY	iGCA	iNOA3_GAATCGTTCTGAGATC	1.10062
LEY	iGCA	iNOA3_GACACGCCACTTGGCG	1.70018
LEY	iGCA	iNOA3_GACACGCGTTGTCCCT	1.77882
LEY	iGCA	iNOA3_GACACGCTCCGGGACT	1.79249
LEY	iGCA	iNOA3_GACAGCCAGGCTGGAT	2.21739
LEY	iGCA	iNOA3_GACAGCCCATAATGAG	1.41024
LEY	iGCA	iNOA3_GACATCACACAAATAG	2.65211
LEY	iGCA	iNOA3_GACATCAGTACGCGTC	2.94665
LEY	iGCA	iNOA3_GACATCAGTCGTATGT	3.34299
LEY	iGCA	iNOA3_GACCAATCACTCTGCT	2.22251
LEY	iGCA	iNOA3_GACCCAGCAATTGGTC	1.82342
LEY	iGCA	iNOA3_GACCCAGCATACACCA	2.18196
LEY	iGCA	iNOA3_GACCCAGTCTGTCAGA	1.41388
LEY	iGCA	iNOA3_GACCCTTCACGTGTGC	1.99104
LEY	iGCA	iNOA3_GACCCTTGTATCAGGG	1.34687
LEY	iGCA	iNOA3_GACCCTTTCCTGTTGC	3.23319
LEY	iGCA	iNOA3_GACCGTGCAAATCGGG	1.96019
LEY	iGCA	iNOA3_GACCGTGCACATATCG	1.87251
LEY	iGCA	iNOA3_GACCGTGTCCATTCAT	1.87617
LEY	iGCA	iNOA3_GACGCTGCAGACGATG	0.876329
LEY	iGCA	iNOA3_GACTATGGTAAGATAC	1.6203
LEY	iGCA	iNOA3_GACTATGGTCTATGAC	2.81275
LEY	iGCA	iNOA3_GACTATGTCTGCGAGC	1.11322
LEY	iGCA	iNOA3_GACTCAATCGACACTA	1.91469
LEY	iGCA	iNOA3_GACTCTCCAAGTGATA	1.00275
LEY	iGCA	iNOA3_GACTCTCGTAACACGG	1.64842
LEY	iGCA	iNOA3_GAGAAATCAATACGAA	2.02881
LEY	iGCA	iNOA3_GAGAAATTCATTACGG	1.75245
LEY	iGCA	iNOA3_GAGACCCAGTCACTCA	2.18523
LEY	iGCA	iNOA3_GAGACCCTCATAGCAC	1.8639
LEY	iGCA	iNOA3_GAGACTTAGAACGTGC	2.06372
LEY	iGCA	iNOA3_GAGACTTGTAATCAAG	1.66643
LEY	iGCA	iNOA3_GAGACTTTCACAACCA	1.02319
LEY	iGCA	iNOA3_GAGCCTGAGGTGATCG	1.27073
LEY	iGCA	iNOA3_GAGCCTGTCGCATGAT	2.28716
LEY	iGCA	iNOA3_GAGCTGCGTGGTCTGC	1.27036
LEY	iGCA	iNOA3_GAGGCAAGTAACATCC	1.3935
LEY	iGCA	iNOA3_GAGGCCTCACTCGATA	1.39293
LEY	iGCA	iNOA3_GAGGGATCACTGGACC	1.79573
LEY	iGCA	iNOA3_GAGGGTAAGATACTGA	1.88807
LEY	iGCA	iNOA3_GAGGGTAAGTAGGGTC	1.36132
LEY	iGCA	iNOA3_GAGGGTAGTGGTCAAG	1.482
LEY	iGCA	iNOA3_GAGGGTATCCGGGACT	1.45377
LEY	iGCA	iNOA3_GAGGGTATCTGGTGCG	1.72047
LEY	iGCA	iNOA3_GAGTCATGTCAACATC	1.69008
LEY	iGCA	iNOA3_GAGTCATTCAGTGGGA	1.32042
LEY	iGCA	iNOA3_GAGTGAGGTCTTTCAT	1.79238
LEY	iGCA	iNOA3_GAGTGAGGTTCGCGTG	1.15318
LEY	iGCA	iNOA3_GAGTGAGTCCCAGGCA	1.30113
LEY	iGCA	iNOA3_GAGTGTTCAATACCTG	2.80573
LEY	iGCA	iNOA3_GAGTTGTAGCAACCAG	1.45252
LEY	iGCA	iNOA3_GAGTTGTGTCATTGCA	1.75492
LEY	iGCA	iNOA3_GAGTTTGTCACGGGCT	1.75379
LEY	iGCA	iNOA3_GATAGAAGTACTAAGA	1.5133
LEY	iGCA	iNOA3_GATAGAAGTGACTCGC	1.98978
LEY	iGCA	iNOA3_GATAGCTGTTCAAGGG	2.18313
LEY	iGCA	iNOA3_GATCACAAGGCCTAAG	2.85424
LEY	iGCA	iNOA3_GATCAGTCATCATTTC	1.65298
LEY	iGCA	iNOA3_GATCAGTGTCCCGTGA	0.948478
LEY	iGCA	iNOA3_GATCCCTCAAGACCGA	1.60744
LEY	iGCA	iNOA3_GATCCCTCACTGGAAG	2.31396
LEY	iGCA	iNOA3_GATCCCTGTGAGGATC	0.986068
LEY	iGCA	iNOA3_GATCGTACATCCTATT	1.08153
LEY	iGCA	iNOA3_GATCGTATCGCAGAGA	1.30926
LEY	iGCA	iNOA3_GATGAGGAGGAGTCTG	1.85192
LEY	iGCA	iNOA3_GATGAGGCATTCTCTA	1.31173
LEY	iGCA	iNOA3_GATGAGGGTGCTCTCT	1.84247
LEY	iGCA	iNOA3_GATGAGGGTTAAGCAA	1.24426
LEY	iGCA	iNOA3_GATGATCCAGGACTAG	1.77437
LEY	iGCA	iNOA3_GATGCTATCCATGCAA	0.970174
LEY	iGCA	iNOA3_GATGGAGGTCTGCCTT	1.1277
LEY	iGCA	iNOA3_GATGTTGAGCATGTTC	1.44603
LEY	iGCA	iNOA3_GATGTTGGTCCGGCAT	1.72236
LEY	iGCA	iNOA3_GATGTTGGTGTTCCTC	3.18257
LEY	iGCA	iNOA3_GATGTTGGTTGATGTC	1.46238
LEY	iGCA	iNOA3_GATTCGAGTAGGGTAC	1.84943
LEY	iGCA	iNOA3_GATTCGAGTATCCTCC	1.08995
LEY	iGCA	iNOA3_GATTCTTTCATATGGC	3.68767
LEY	iGCA	iNOA3_GATTGGTGTACGACAG	0.742595
LEY	iGCA	iNOA3_GATTGGTGTCACCGCA	1.27147
LEY	iGCA	iNOA3_GATTGGTTCACTTATC	1.8377
LEY	iGCA	iNOA3_GATTTCTTCGACATTG	1.80703
LEY	iGCA	iNOA3_GATTTCTTCTGGTCAA	1.80941
LEY	iGCA	iNOA3_GCAACATTCTTTGCAT	3.00367
LEY	iGCA	iNOA3_GCAACCGTCGAAGCAG	1.53736
LEY	iGCA	iNOA3_GCACATAGTAGCTGTT	0.780353
LEY	iGCA	iNOA3_GCACGGTCATTCAGCA	1.64178
LEY	iGCA	iNOA3_GCACGGTGTTCAGTAC	2.22412
LEY	iGCA	iNOA3_GCACGTGCAGAAACCG	1.90977
LEY	iGCA	iNOA3_GCACTAAAGTGATTCC	1.3476
LEY	iGCA	iNOA3_GCACTAATCACCCTTG	2.45781
LEY	iGCA	iNOA3_GCAGCCAGTATCACCA	1.28827
LEY	iGCA	iNOA3_GCAGCTGCAACTGAAA	1.51788
LEY	iGCA	iNOA3_GCAGGCTTCGGAGATG	1.75334
LEY	iGCA	iNOA3_GCAGTTAGTATCATGC	1.99415
LEY	iGCA	iNOA3_GCATCGGAGCTGGCTC	2.06442
LEY	iGCA	iNOA3_GCATCGGCAACTTCTT	1.11895
LEY	iGCA	iNOA3_GCATCGGGTTCTCCAC	2.0442
LEY	iGCA	iNOA3_GCATCGGTCACAAGGG	1.70171
LEY	iGCA	iNOA3_GCATGATAGACGACTG	1.98294
LEY	iGCA	iNOA3_GCATGATAGAGCATAT	2.04554
LEY	iGCA	iNOA3_GCATTAGAGTACGTCT	1.82099
LEY	iGCA	iNOA3_GCATTAGTCAAGAATG	1.33996
LEY	iGCA	iNOA3_GCATTAGTCGATCCCT	1.53265
LEY	iGCA	iNOA3_GCCAACGAGAGTCACG	2.18134
LEY	iGCA	iNOA3_GCCAGCAGTAGATTAG	2.21244
LEY	iGCA	iNOA3_GCCAGCATCGGTAAGG	1.50221
LEY	iGCA	iNOA3_GCCAGGTAGCACTCCG	1.48402
LEY	iGCA	iNOA3_GCCAGGTAGCAGTCTT	1.56429
LEY	iGCA	iNOA3_GCCAGGTGTTAGAGTA	1.92353
LEY	iGCA	iNOA3_GCCAGTGAGATCCGAG	2.45686
LEY	iGCA	iNOA3_GCCAGTGCACATGGTT	2.24367
LEY	iGCA	iNOA3_GCCATGGAGGTACTGG	1.77017
LEY	iGCA	iNOA3_GCCATGGCAAACTCTG	1.38908
LEY	iGCA	iNOA3_GCCATGGCAGACGCTC	2.49909
LEY	iGCA	iNOA3_GCCATGGGTTGTGTTG	1.54573
LEY	iGCA	iNOA3_GCCCAGAAGTTCTCTT	1.83086
LEY	iGCA	iNOA3_GCCCAGAGTCGCCACA	2.11977
LEY	iGCA	iNOA3_GCCCAGATCAGTCATG	1.65409
LEY	iGCA	iNOA3_GCCCGAAAGCTGTGCC	2.93757
LEY	iGCA	iNOA3_GCCGATGCATCGATGT	2.1085
LEY	iGCA	iNOA3_GCGAGAAAGTATGTAG	1.56917
LEY	iGCA	iNOA3_GCGAGAAGTGGACCAA	1.4335
LEY	iGCA	iNOA3_GCGAGAATCCGAAATC	1.76904
LEY	iGCA	iNOA3_GCGATCGGTGACATCT	1.30916
LEY	iGCA	iNOA3_GCGGAAACAGCGAGTA	1.54845
LEY	iGCA	iNOA3_GCGTGCATCCCGAGGT	1.38368
LEY	iGCA	iNOA3_GCGTGCATCGTGTTCC	1.56799
LEY	iGCA	iNOA3_GCTACAACAATTGTGC	2.4604
LEY	iGCA	iNOA3_GCTACCTAGGTACAGC	1.64364
LEY	iGCA	iNOA3_GCTCAAATCGGAGCAA	2.0723
LEY	iGCA	iNOA3_GCTCAAATCTGGCTGG	1.97917
LEY	iGCA	iNOA3_GCTCAAATCTTCTGTA	1.99789
LEY	iGCA	iNOA3_GCTGAATTCAAGTCTG	1.61522
LEY	iGCA	iNOA3_GCTGCAGGTAAGTCAA	1.78101
LEY	iGCA	iNOA3_GCTGGGTGTATGAAAC	1.38825
LEY	iGCA	iNOA3_GCTGGGTGTATGTCCA	1.56519
LEY	iGCA	iNOA3_GCTTGGGCAGGCTCTG	1.80115
LEY	iGCA	iNOA3_GCTTGGGCATGAAAGT	1.67551
LEY	iGCA	iNOA3_GCTTGGGCATGTGTCA	1.58617
LEY	iGCA	iNOA3_GGAACCCAGGTTTACC	2.09777
LEY	iGCA	iNOA3_GGAACCCAGTAAACGT	3.02677
LEY	iGCA	iNOA3_GGAAGTGAGCAGTAAT	1.71803
LEY	iGCA	iNOA3_GGAAGTGCACATGAAA	1.52276
LEY	iGCA	iNOA3_GGAATCTAGGCAATGC	1.3801
LEY	iGCA	iNOA3_GGAATCTTCTGGCCTT	1.66504
LEY	iGCA	iNOA3_GGAATGGTCACTACGA	1.61061
LEY	iGCA	iNOA3_GGACGTCGTCGTACAT	3.62567
LEY	iGCA	iNOA3_GGAGAACCACGATTCA	2.48812
LEY	iGCA	iNOA3_GGAGAACTCAGCCTTC	2.25699
LEY	iGCA	iNOA3_GGAGAACTCGTGCACG	1.63288
LEY	iGCA	iNOA3_GGAGATGGTGGCTACC	1.31471
LEY	iGCA	iNOA3_GGAGATGTCAGTGTCA	1.5501
LEY	iGCA	iNOA3_GGAGCAAAGTGGTCAG	1.59316
LEY	iGCA	iNOA3_GGAGCAACAACCACGC	2.36772
LEY	iGCA	iNOA3_GGAGCAACACGCTGAC	1.59645
LEY	iGCA	iNOA3_GGAGCAATCGACCCAG	1.55864
LEY	iGCA	iNOA3_GGAGGATAGACTTCAC	1.34876
LEY	iGCA	iNOA3_GGAGGATGTGTTAGCT	2.23274
LEY	iGCA	iNOA3_GGCACGTCAAGCCATT	2.60733
LEY	iGCA	iNOA3_GGCACGTTCTCCGTGT	1.38607
LEY	iGCA	iNOA3_GGCAGTCTCGATGCTA	2.80583
LEY	iGCA	iNOA3_GGCGTCAAGCTTCGTA	1.40895
LEY	iGCA	iNOA3_GGCGTCAAGGTTACCT	1.33036
LEY	iGCA	iNOA3_GGCGTCACAATTGCTG	1.24549
LEY	iGCA	iNOA3_GGCGTCACAGACAAGC	1.25617
LEY	iGCA	iNOA3_GGCGTCAGTCAACATC	1.15623
LEY	iGCA	iNOA3_GGCGTCATCCGAACGC	2.70997
LEY	iGCA	iNOA3_GGCTGTGCAGTATTCG	1.25143
LEY	iGCA	iNOA3_GGCTGTGGTAACTTCG	1.50977
LEY	iGCA	iNOA3_GGCTTGGGTATGCGTT	1.69556
LEY	iGCA	iNOA3_GGCTTTCGTTGCATTG	1.22891
LEY	iGCA	iNOA3_GGCTTTCTCAGAACCT	2.12067
LEY	iGCA	iNOA3_GGGAAGTCACATACTG	1.875
LEY	iGCA	iNOA3_GGGAAGTTCTCCCAAC	1.87679
LEY	iGCA	iNOA3_GGGACCTCACGACTAT	1.7036
LEY	iGCA	iNOA3_GGGACCTTCCATCACC	1.64307
LEY	iGCA	iNOA3_GGGACTCCAAACGAGC	2.25368
LEY	iGCA	iNOA3_GGGACTCCACCGTCTT	1.33221
LEY	iGCA	iNOA3_GGGACTCCAGAGGACT	1.36783
LEY	iGCA	iNOA3_GGGAGATGTTAAGACA	2.15921
LEY	iGCA	iNOA3_GGGAGATTCGCAATGT	1.65572
LEY	iGCA	iNOA3_GGGATCCAGAGCAGAA	2.01615
LEY	iGCA	iNOA3_GGGATCCCAAGTATCC	1.47451
LEY	iGCA	iNOA3_GGGCCATGTGCCTTCT	1.96185
LEY	iGCA	iNOA3_GGGCCATGTGTATTGC	2.45792
LEY	iGCA	iNOA3_GGGCGTTAGTCTAGAA	2.94028
LEY	iGCA	iNOA3_GGGCGTTAGTTGAATG	1.71771
LEY	iGCA	iNOA3_GGGCGTTTCTTCTGGC	1.89421
LEY	iGCA	iNOA3_GGGTAGAGTATTTCTC	2.29884
LEY	iGCA	iNOA3_GGGTAGAGTTTCGTAG	1.64515
LEY	iGCA	iNOA3_GGGTAGATCAGCTTGA	1.6097
LEY	iGCA	iNOA3_GGGTATTAGCCTCACG	2.11591
LEY	iGCA	iNOA3_GGGTATTGTGTCCTAA	1.63928
LEY	iGCA	iNOA3_GGGTCACAGGAGATAG	1.72985
LEY	iGCA	iNOA3_GGGTCACAGGTTGGTG	2.26887
LEY	iGCA	iNOA3_GGGTGAAAGCGTCAGA	2.73343
LEY	iGCA	iNOA3_GGGTGTCCACACCGAC	3.06326
LEY	iGCA	iNOA3_GGGTTATGTGCTATTG	2.41429
LEY	iGCA	iNOA3_GGGTTTAAGGCTGTAG	1.86771
LEY	iGCA	iNOA3_GGGTTTAGTACAGGTG	2.00944
LEY	iGCA	iNOA3_GGTAACTAGTACTGTC	1.77285
LEY	iGCA	iNOA3_GGTAACTAGTTTGGCT	1.80681
LEY	iGCA	iNOA3_GGTAATCCACTCTAGA	2.08693
LEY	iGCA	iNOA3_GGTAGAGAGGCGAACT	3.46588
LEY	iGCA	iNOA3_GGTAGAGCACGTACAT	1.93532
LEY	iGCA	iNOA3_GGTCACGCAGTCGCAC	3.58482
LEY	iGCA	iNOA3_GGTCACGGTGAAGCTG	1.99943
LEY	iGCA	iNOA3_GGTCTGGCATGCTGCG	1.17168
LEY	iGCA	iNOA3_GGTGAAGCACTTGGCG	1.71181
LEY	iGCA	iNOA3_GGTGAAGCATGCACTA	1.8446
LEY	iGCA	iNOA3_GGTGATTTCAGACAAA	1.65867
LEY	iGCA	iNOA3_GGTGGCTCAAGAGTTA	1.78885
LEY	iGCA	iNOA3_GGTGTCGCACCTAAAC	2.2052
LEY	iGCA	iNOA3_GGTTAACAGCGCAATG	1.30827
LEY	iGCA	iNOA3_GGTTAACGTGTCCAAT	2.33523
LEY	iGCA	iNOA3_GGTTAACGTTCGTAAC	1.56834
LEY	iGCA	iNOA3_GGTTCTCCAAGACAAT	2.00495
LEY	iGCA	iNOA3_GGTTCTCGTGGTCTGC	2.716
LEY	iGCA	iNOA3_GGTTGTAAGCTGGTGA	1.42331
LEY	iGCA	iNOA3_GGTTGTATCTTTGGAG	1.80225
LEY	iGCA	iNOA3_GTAACACAGATTGCGG	2.65283
LEY	iGCA	iNOA3_GTAACACCAGAGGGTT	2.4909
LEY	iGCA	iNOA3_GTAACACGTTCCCACT	1.60402
LEY	iGCA	iNOA3_GTAACCACATGACTAC	3.36608
LEY	iGCA	iNOA3_GTAAGTCCAGTTGGTT	1.8179
LEY	iGCA	iNOA3_GTAAGTCTCTAGATCG	1.07613
LEY	iGCA	iNOA3_GTAATCGCAGCACGAA	1.39077
LEY	iGCA	iNOA3_GTAATCGCAGCAGAAC	1.55284
LEY	iGCA	iNOA3_GTAATGCCATTCTCTA	2.50525
LEY	iGCA	iNOA3_GTACAACAGTAAGGGA	1.01746
LEY	iGCA	iNOA3_GTACAACCAACTGATC	2.44743
LEY	iGCA	iNOA3_GTACAACTCTCTTAAC	1.89891
LEY	iGCA	iNOA3_GTACAGTCATGCCATA	0.902404
LEY	iGCA	iNOA3_GTACAGTTCGTCAACA	1.79916
LEY	iGCA	iNOA3_GTAGAGGAGAAGCTCG	1.56243
LEY	iGCA	iNOA3_GTAGATCGTATAGCTC	1.87003
LEY	iGCA	iNOA3_GTAGATCGTCGAATTC	2.10558
LEY	iGCA	iNOA3_GTAGATCTCCTATTTG	1.18193
LEY	iGCA	iNOA3_GTAGCTACATCGAAGG	1.6096
LEY	iGCA	iNOA3_GTAGCTAGTGTGAATA	1.63438
LEY	iGCA	iNOA3_GTAGGTTTCTTCTCAA	2.54917
LEY	iGCA	iNOA3_GTATTGGGTCACTCGG	1.82546
LEY	iGCA	iNOA3_GTATTTCCATTAGGAA	1.36201
LEY	iGCA	iNOA3_GTATTTCGTAATTAGG	1.31761
LEY	iGCA	iNOA3_GTATTTCGTGTCCAAT	2.14587
LEY	iGCA	iNOA3_GTCAAGTAGAACTCCT	1.49661
LEY	iGCA	iNOA3_GTCAAGTCAACGATTC	1.24133
LEY	iGCA	iNOA3_GTCAAGTCAATTGTGC	1.30814
LEY	iGCA	iNOA3_GTCAAGTGTCATCCCT	1.29421
LEY	iGCA	iNOA3_GTCAAGTTCCGATTAG	2.07299
LEY	iGCA	iNOA3_GTCACGGCATAACAGA	1.82186
LEY	iGCA	iNOA3_GTCACTCCACAGTCGC	2.06417
LEY	iGCA	iNOA3_GTCACTCTCTTCGGAA	1.67681
LEY	iGCA	iNOA3_GTCAGCGAGCGAAACC	1.80331
LEY	iGCA	iNOA3_GTCATCCAGCAGGCAT	1.25563
LEY	iGCA	iNOA3_GTCATGAGTTTGAAAG	1.23372
LEY	iGCA	iNOA3_GTCATTTAGAGTTGTA	1.24136
LEY	iGCA	iNOA3_GTCCCATTCGGTATGT	1.15266
LEY	iGCA	iNOA3_GTCGAATAGTTGGAAT	3.6345
LEY	iGCA	iNOA3_GTCGCGAGTTGCGGAA	1.28729
LEY	iGCA	iNOA3_GTCGTAAAGCGAGAAA	1.15968
LEY	iGCA	iNOA3_GTCGTAAGTCCAGGTC	3.13214
LEY	iGCA	iNOA3_GTCGTAAGTGTCACAT	3.1894
LEY	iGCA	iNOA3_GTCGTTCCACGCTGTG	1.79332
LEY	iGCA	iNOA3_GTCTACCTCATTGCGA	2.04722
LEY	iGCA	iNOA3_GTCTAGACAAGTGTCT	1.40616
LEY	iGCA	iNOA3_GTCTAGATCGAACACT	2.03118
LEY	iGCA	iNOA3_GTCTCACAGGTTCACT	1.62073
LEY	iGCA	iNOA3_GTCTGTCAGGTTACCT	2.1238
LEY	iGCA	iNOA3_GTCTTTAGTGTCCAAT	1.44665
LEY	iGCA	iNOA3_GTGACGCCAGTGTATC	1.49996
LEY	iGCA	iNOA3_GTGACGCTCTAAGCGT	1.37247
LEY	iGCA	iNOA3_GTGAGCCGTATGAAAC	1.18052
LEY	iGCA	iNOA3_GTGAGCCTCCACGAAT	1.42182
LEY	iGCA	iNOA3_GTGAGCCTCGGCCAAC	1.99734
LEY	iGCA	iNOA3_GTGAGTTCAAGTCATC	1.8294
LEY	iGCA	iNOA3_GTGCACGAGTAACGAT	2.22356
LEY	iGCA	iNOA3_GTGCAGCAGGACAACC	1.43931
LEY	iGCA	iNOA3_GTGCGTGTCAATGTCG	1.29053
LEY	iGCA	iNOA3_GTGCTGGTCCGTGTCT	1.88868
LEY	iGCA	iNOA3_GTGCTTCGTGTTGATC	1.69447
LEY	iGCA	iNOA3_GTGCTTCTCAAAGCCT	1.0948
LEY	iGCA	iNOA3_GTGCTTCTCGCCATAA	1.73503
LEY	iGCA	iNOA3_GTGGAAGGTCCCGTGA	1.77062
LEY	iGCA	iNOA3_GTGGAAGGTGGCTAGA	1.51948
LEY	iGCA	iNOA3_GTGGGAACAACTCCAA	1.42565
LEY	iGCA	iNOA3_GTGGGAAGTCTACAGT	2.19954
LEY	iGCA	iNOA3_GTGTAACGTTAAGGGC	2.27112
LEY	iGCA	iNOA3_GTGTCCTGTGCGACAA	1.96406
LEY	iGCA	iNOA3_GTGTCCTTCATCTACT	1.31721
LEY	iGCA	iNOA3_GTGTCCTTCGAGGCAA	1.33602
LEY	iGCA	iNOA3_GTGTGATAGACAACTA	1.55588
LEY	iGCA	iNOA3_GTGTGATTCGTAACCA	1.58223
LEY	iGCA	iNOA3_GTGTTAGAGTTGGAAT	1.16504
LEY	iGCA	iNOA3_GTGTTAGCACGAGGAT	0.820243
LEY	iGCA	iNOA3_GTGTTAGCATCCTTCG	1.96776
LEY	iGCA	iNOA3_GTTACAGTCCACTGGG	1.65798
LEY	iGCA	iNOA3_GTTAGTGAGCAGCCTC	2.136
LEY	iGCA	iNOA3_GTTATGGCATATCTCT	1.19824
LEY	iGCA	iNOA3_GTTATGGTCTAGGAAA	2.2284
LEY	iGCA	iNOA3_GTTCATTAGACCATAA	1.37832
LEY	iGCA	iNOA3_GTTCATTGTAGTATAG	2.39231
LEY	iGCA	iNOA3_GTTCCGTAGTCACTCA	2.36842
LEY	iGCA	iNOA3_GTTCCGTCAAGAGTTA	1.28852
LEY	iGCA	iNOA3_GTTCTATAGTACGTCT	1.86279
LEY	iGCA	iNOA3_GTTCTATTCCAATGCA	1.18044
LEY	iGCA	iNOA3_GTTGAACGTTCCATTT	0.923338
LEY	iGCA	iNOA3_GTTGAACTCGCATGAT	0.96376
LEY	iGCA	iNOA3_GTTGTAGTCGCAGAGA	1.49403
LEY	iGCA	iNOA3_GTTTGGAAGGCCCGTT	2.05109
LEY	iGCA	iNOA3_TAACACGAGTCCTGTA	1.93756
LEY	iGCA	iNOA3_TAACCAGGTACGATGG	1.28694
LEY	iGCA	iNOA3_TAACCAGTCTCTTAAC	1.6304
LEY	iGCA	iNOA3_TAACGACCACGTTCGG	1.44109
LEY	iGCA	iNOA3_TAACGACGTCACTCAA	0.988427
LEY	iGCA	iNOA3_TAACGACGTTTCAGAC	0.953106
LEY	iGCA	iNOA3_TAACTTCTCGCCAGAC	1.21261
LEY	iGCA	iNOA3_TAAGCACAGATGCTGG	2.07796
LEY	iGCA	iNOA3_TAAGCACTCTGAGGCC	2.24894
LEY	iGCA	iNOA3_TAAGCCAAGCACACCC	1.7824
LEY	iGCA	iNOA3_TAAGCCACAGGTTTAC	1.67908
LEY	iGCA	iNOA3_TAAGCGTAGTCTGCGC	2.3363
LEY	iGCA	iNOA3_TAAGCGTGTGAGAGGG	2.28716
LEY	iGCA	iNOA3_TAATCTCCAGACATCT	1.50041
LEY	iGCA	iNOA3_TACACCCCATCACCAA	1.86482
LEY	iGCA	iNOA3_TACATTCCAAGAGTGC	0.756185
LEY	iGCA	iNOA3_TACATTCGTATGTCCA	1.48303
LEY	iGCA	iNOA3_TACATTCGTTTCAGAC	3.0747
LEY	iGCA	iNOA3_TACATTCTCGAATGCT	1.6959
LEY	iGCA	iNOA3_TACATTCTCTCTCAAT	1.43399
LEY	iGCA	iNOA3_TACCCGTGTTGCCGCA	1.78238
LEY	iGCA	iNOA3_TACCGAAGTCACCGAC	1.52776
LEY	iGCA	iNOA3_TACCGGGAGCTTTCCC	2.01112
LEY	iGCA	iNOA3_TACCGGGAGTGCTACT	2.14502
LEY	iGCA	iNOA3_TACCGGGGTTACGGAG	2.1441
LEY	iGCA	iNOA3_TACCTCGCAAACACGG	1.18681
LEY	iGCA	iNOA3_TACCTGCGTAACCCGC	2.18523
LEY	iGCA	iNOA3_TACGGGCAGAGAGAAC	1.82362
LEY	iGCA	iNOA3_TACGGGCAGCTTACGT	1.4765
LEY	iGCA	iNOA3_TACGGTAAGGTAGATT	1.12721
LEY	iGCA	iNOA3_TACGGTACACATGAAA	1.28757
LEY	iGCA	iNOA3_TACGGTAGTCTTCCGT	2.17053
LEY	iGCA	iNOA3_TACGTCCGTAAGATAC	2.67886
LEY	iGCA	iNOA3_TACGTCCTCCACACCT	2.25572
LEY	iGCA	iNOA3_TACTGCCAGCCACTCG	1.33612
LEY	iGCA	iNOA3_TACTGCCCAGGTTCGC	3.27045
LEY	iGCA	iNOA3_TACTGCCGTCCTATAG	1.56959
LEY	iGCA	iNOA3_TACTTACAGCGGTATG	1.42413
LEY	iGCA	iNOA3_TACTTACGTGCATCTA	2.00501
LEY	iGCA	iNOA3_TACTTCAAGCGACTTT	1.74742
LEY	iGCA	iNOA3_TACTTCACATTCGATG	1.28426
LEY	iGCA	iNOA3_TACTTCATCTAACGCA	2.12716
LEY	iGCA	iNOA3_TACTTGTTCGGTGAAG	1.4445
LEY	iGCA	iNOA3_TAGACCAAGGTTGAGC	1.37648
LEY	iGCA	iNOA3_TAGACCAGTCGAGCAA	2.04247
LEY	iGCA	iNOA3_TAGACTGCAAACTAAG	2.1221
LEY	iGCA	iNOA3_TAGAGTCTCACTTGTT	1.31005
LEY	iGCA	iNOA3_TAGAGTCTCCTATTGT	1.14217
LEY	iGCA	iNOA3_TAGATCGCAAATTGGA	0.839713
LEY	iGCA	iNOA3_TAGCACACAAATAAGC	1.35389
LEY	iGCA	iNOA3_TAGCACACAGTGTATC	1.75799
LEY	iGCA	iNOA3_TAGCACAGTGAGATTA	2.4582
LEY	iGCA	iNOA3_TAGGAGGGTCAATGGG	2.32235
LEY	iGCA	iNOA3_TAGGGTTCACGTATAC	1.50589
LEY	iGCA	iNOA3_TAGGGTTCAGCTAACT	1.24163
LEY	iGCA	iNOA3_TAGGGTTGTACGACAG	3.00409
LEY	iGCA	iNOA3_TAGGGTTGTCTAGGTT	2.48228
LEY	iGCA	iNOA3_TAGGTTGCAAGGTCTT	1.42717
LEY	iGCA	iNOA3_TATATCCGTCACTTAG	2.01959
LEY	iGCA	iNOA3_TATATCCTCGGCGATC	2.71226
LEY	iGCA	iNOA3_TATCAGGGTTCCCACT	1.14341
LEY	iGCA	iNOA3_TATCCTAGTACGAGCA	1.78711
LEY	iGCA	iNOA3_TATCCTAGTAGCGAGT	1.72463
LEY	iGCA	iNOA3_TATCGCCAGATTACCC	2.13685
LEY	iGCA	iNOA3_TATCGCCCAGCCTATA	1.50403
LEY	iGCA	iNOA3_TATCGCCTCATTGAGC	1.84165
LEY	iGCA	iNOA3_TATCTTGTCCGATCTC	2.01714
LEY	iGCA	iNOA3_TATGTTCCAACCACAT	1.8162
LEY	iGCA	iNOA3_TATGTTCTCCGGCAAC	1.42461
LEY	iGCA	iNOA3_TATTCCACAATTGGTC	1.90716
LEY	iGCA	iNOA3_TATTCCACACTCTCGT	1.98379
LEY	iGCA	iNOA3_TATTCCAGTATGGTTC	2.87085
LEY	iGCA	iNOA3_TATTGCTGTATCATGC	3.47602
LEY	iGCA	iNOA3_TATTGGGGTGATCGTT	1.21431
LEY	iGCA	iNOA3_TCAAGTGAGGATTCCT	1.6857
LEY	iGCA	iNOA3_TCAAGTGCATCGCTAA	1.48985
LEY	iGCA	iNOA3_TCAAGTGTCGGAGCAA	1.57555
LEY	iGCA	iNOA3_TCAATCTAGCCACAAG	1.54233
LEY	iGCA	iNOA3_TCAATCTAGGTACAGC	1.55333
LEY	iGCA	iNOA3_TCAATCTCATGCGGTC	1.47512
LEY	iGCA	iNOA3_TCAATCTGTTGTTGTG	1.77356
LEY	iGCA	iNOA3_TCAATCTTCCTCAGGG	2.7694
LEY	iGCA	iNOA3_TCAATTCCAGTTCACA	1.5365
LEY	iGCA	iNOA3_TCACAAGCACATTACG	1.24965
LEY	iGCA	iNOA3_TCACAAGCAGGGATAC	3.83451
LEY	iGCA	iNOA3_TCACAAGCATTCCTAT	1.33799
LEY	iGCA	iNOA3_TCACAAGGTGGATCAG	1.38144
LEY	iGCA	iNOA3_TCACACCCACAGCGCT	1.80769
LEY	iGCA	iNOA3_TCACACCGTGAGCTCC	1.69617
LEY	iGCA	iNOA3_TCACACCTCGGTCGAC	1.50269
LEY	iGCA	iNOA3_TCACATTAGGCTTAAA	2.44127
LEY	iGCA	iNOA3_TCACGCTTCAAGCTGT	1.96836
LEY	iGCA	iNOA3_TCACGCTTCATTGTGG	1.19325
LEY	iGCA	iNOA3_TCACGCTTCCCGAGTG	1.46685
LEY	iGCA	iNOA3_TCACGGGAGATTGATG	1.07811
LEY	iGCA	iNOA3_TCACGGGGTAGCGATG	2.28437
LEY	iGCA	iNOA3_TCACGGGGTCCTTTGC	1.61781
LEY	iGCA	iNOA3_TCACGGGGTGAGACCA	1.12964
LEY	iGCA	iNOA3_TCACTATAGATTACCC	0.89833
LEY	iGCA	iNOA3_TCAGCAAAGAGCATAT	1.63929
LEY	iGCA	iNOA3_TCAGCAAGTGGCAACA	1.32578
LEY	iGCA	iNOA3_TCAGCAAGTTCCACAA	3.1155
LEY	iGCA	iNOA3_TCAGCCTGTTGTGGCC	1.75423
LEY	iGCA	iNOA3_TCAGGGCCAGCATGCC	1.15311
LEY	iGCA	iNOA3_TCAGGGCCAGGTAGTG	1.3021
LEY	iGCA	iNOA3_TCAGGGCCATCGTGCG	1.99446
LEY	iGCA	iNOA3_TCAGGTAGTTTGTTCT	1.52122
LEY	iGCA	iNOA3_TCAGTCCAGCGTATGG	1.26273
LEY	iGCA	iNOA3_TCAGTCCGTACCATAC	1.58896
LEY	iGCA	iNOA3_TCAGTCCTCCGACATA	0.94693
LEY	iGCA	iNOA3_TCAGTGAAGACATGCG	0.946062
LEY	iGCA	iNOA3_TCAGTTTTCCTAAGTG	1.80338
LEY	iGCA	iNOA3_TCATACTAGCGCCTAC	1.27486
LEY	iGCA	iNOA3_TCATATCAGACGAAGA	1.05378
LEY	iGCA	iNOA3_TCATATCTCGTTGTGA	0.997916
LEY	iGCA	iNOA3_TCATCCGAGTTTCAGC	1.36962
LEY	iGCA	iNOA3_TCATCCGGTCACTTCC	2.06412
LEY	iGCA	iNOA3_TCATGAGTCAGCCTTC	1.86517
LEY	iGCA	iNOA3_TCATGCCCAGGGTCTC	1.36638
LEY	iGCA	iNOA3_TCATGGAAGACGTCGA	3.49595
LEY	iGCA	iNOA3_TCATGGAAGTCAGGGT	2.08966
LEY	iGCA	iNOA3_TCATGTTCAAGAGATT	1.43508
LEY	iGCA	iNOA3_TCATGTTCAGATCATC	1.74041
LEY	iGCA	iNOA3_TCATTACAGGGACCAT	1.40948
LEY	iGCA	iNOA3_TCATTCAGTCTCGCGA	1.57281
LEY	iGCA	iNOA3_TCATTCAGTGCCTTCT	2.34702
LEY	iGCA	iNOA3_TCATTCAGTTCGATTG	1.84935
LEY	iGCA	iNOA3_TCATTGTTCGGTTAGT	1.68621
LEY	iGCA	iNOA3_TCATTTGGTGCGGATA	1.86558
LEY	iGCA	iNOA3_TCCACCAGTAGACAGC	1.44327
LEY	iGCA	iNOA3_TCCACCAGTCACGTGC	1.36569
LEY	iGCA	iNOA3_TCCACCATCAACCTTT	2.26145
LEY	iGCA	iNOA3_TCCAGAAAGGCTAAAT	1.81247
LEY	iGCA	iNOA3_TCCATCGCAAGTGGCA	1.64156
LEY	iGCA	iNOA3_TCCATCGTCTTAGTTC	1.87628
LEY	iGCA	iNOA3_TCCCAGTTCTAGTGTG	1.67071
LEY	iGCA	iNOA3_TCCCATGAGAGTTGTA	2.96961
LEY	iGCA	iNOA3_TCCGAAAAGAATACAC	1.52599
LEY	iGCA	iNOA3_TCCGAAACAGCACGAA	1.66861
LEY	iGCA	iNOA3_TCCTCCCAGTGGTCAG	2.16448
LEY	iGCA	iNOA3_TCCTCCCCAATCAAGA	1.50052
LEY	iGCA	iNOA3_TCCTCTTAGGCTCTAT	1.84718
LEY	iGCA	iNOA3_TCCTCTTGTCTTCCGT	1.67059
LEY	iGCA	iNOA3_TCCTGCAAGTCTAACC	1.27928
LEY	iGCA	iNOA3_TCCTGCAGTAAGTAGT	2.38477
LEY	iGCA	iNOA3_TCCTTCTGTCCATACA	1.22752
LEY	iGCA	iNOA3_TCCTTCTTCATCGCAA	1.21033
LEY	iGCA	iNOA3_TCCTTTCAGACATCAA	1.83028
LEY	iGCA	iNOA3_TCCTTTCCAATTTCCT	1.5111
LEY	iGCA	iNOA3_TCCTTTCCACTAACCA	1.70033
LEY	iGCA	iNOA3_TCCTTTCGTTAAACAG	3.10577
LEY	iGCA	iNOA3_TCGAACAAGCTAGAGC	1.22085
LEY	iGCA	iNOA3_TCGAACAAGCTGGCCT	1.6017
LEY	iGCA	iNOA3_TCGAAGTGTTGCATTG	1.34564
LEY	iGCA	iNOA3_TCGACGGAGGAACTAT	2.53484
LEY	iGCA	iNOA3_TCGACGGAGTAACCGG	1.36082
LEY	iGCA	iNOA3_TCGATTTAGATACATG	2.71845
LEY	iGCA	iNOA3_TCGATTTCAACACACT	1.70837
LEY	iGCA	iNOA3_TCGCACTGTCTTTCTA	2.75413
LEY	iGCA	iNOA3_TCGCAGGAGATGGTAT	1.11972
LEY	iGCA	iNOA3_TCGCAGGGTATCGTGT	1.23892
LEY	iGCA	iNOA3_TCGCTTGTCACTACTT	1.96985
LEY	iGCA	iNOA3_TCGGATAAGATGAACT	1.23105
LEY	iGCA	iNOA3_TCGGATAAGCAATAGT	1.37379
LEY	iGCA	iNOA3_TCGGGACCACACCGCA	2.1481
LEY	iGCA	iNOA3_TCGGGACGTACGAGTG	1.89242
LEY	iGCA	iNOA3_TCGGGACTCGTAGTCA	0.733393
LEY	iGCA	iNOA3_TCGGGTGAGATTCGCT	2.43829
LEY	iGCA	iNOA3_TCGGGTGGTCTAACGT	1.76548
LEY	iGCA	iNOA3_TCGGTCTCATCAACCA	2.07673
LEY	iGCA	iNOA3_TCGTAGACAACGATTC	1.61383
LEY	iGCA	iNOA3_TCGTAGAGTACTCGAT	1.79232
LEY	iGCA	iNOA3_TCGTAGATCCTTACCG	3.37351
LEY	iGCA	iNOA3_TCGTCCAGTATCTCTT	1.93289
LEY	iGCA	iNOA3_TCGTGGGCACATATGC	1.85541
LEY	iGCA	iNOA3_TCTACATGTAGGTTTC	2.00342
LEY	iGCA	iNOA3_TCTACCGCACGCTGTG	0.990941
LEY	iGCA	iNOA3_TCTACCGCAGCAGTGA	2.20351
LEY	iGCA	iNOA3_TCTACCGGTGGACCTC	1.55908
LEY	iGCA	iNOA3_TCTACCGTCCTTGGAA	2.31976
LEY	iGCA	iNOA3_TCTATCACAAGCTACT	1.68192
LEY	iGCA	iNOA3_TCTCACGAGGAACTAT	2.29454
LEY	iGCA	iNOA3_TCTCACGTCAGCACCG	1.54447
LEY	iGCA	iNOA3_TCTCACGTCTGTAAGC	1.55519
LEY	iGCA	iNOA3_TCTCAGCTCAAACGTC	1.49735
LEY	iGCA	iNOA3_TCTCCGAAGCCGATCC	1.08636
LEY	iGCA	iNOA3_TCTCCGAAGCTGAGCA	1.73424
LEY	iGCA	iNOA3_TCTCCGAAGGCTTTCA	2.14313
LEY	iGCA	iNOA3_TCTCCGAAGTACTCGT	2.74672
LEY	iGCA	iNOA3_TCTGCCAAGGGTCAAC	1.09384
LEY	iGCA	iNOA3_TCTGCCACAAGCGCTC	1.72893
LEY	iGCA	iNOA3_TCTGCCACACACCTTC	2.01394
LEY	iGCA	iNOA3_TCTGGCTCACTCCGAG	0.949934
LEY	iGCA	iNOA3_TCTGGCTGTATTGGCT	1.15534
LEY	iGCA	iNOA3_TCTGTCGCACGAAGAC	2.56939
LEY	iGCA	iNOA3_TCTGTCGTCATGGATC	1.90133
LEY	iGCA	iNOA3_TCTTGCGGTTAAGAAC	1.58555
LEY	iGCA	iNOA3_TGAACGTAGGTTATAG	2.39714
LEY	iGCA	iNOA3_TGAACGTCAACTAGAA	1.49252
LEY	iGCA	iNOA3_TGAACGTGTACGATCT	1.91452
LEY	iGCA	iNOA3_TGAACGTTCGTGGCGT	1.72576
LEY	iGCA	iNOA3_TGAATGCCATGTGTCA	1.43508
LEY	iGCA	iNOA3_TGACAGTAGATGCTAA	1.46728
LEY	iGCA	iNOA3_TGACAGTCACCAGACC	3.63586
LEY	iGCA	iNOA3_TGACCCTCAGCGTATT	1.55245
LEY	iGCA	iNOA3_TGACTCCGTCCGGTGT	3.77711
LEY	iGCA	iNOA3_TGAGACTTCGCAACAT	0.963125
LEY	iGCA	iNOA3_TGAGCATAGTCACGAG	1.49402
LEY	iGCA	iNOA3_TGAGCATGTAAGACCG	3.15437
LEY	iGCA	iNOA3_TGAGCGCAGAGGACTC	1.25482
LEY	iGCA	iNOA3_TGAGGAGGTGACCGTC	1.27619
LEY	iGCA	iNOA3_TGAGGAGGTTCGCGTG	1.09888
LEY	iGCA	iNOA3_TGAGGAGTCGATGCTA	1.4952
LEY	iGCA	iNOA3_TGAGGGAAGTCTAGCT	1.47114
LEY	iGCA	iNOA3_TGAGGTTGTCAGTTTG	1.90521
LEY	iGCA	iNOA3_TGAGGTTGTGAATTAG	2.64994
LEY	iGCA	iNOA3_TGATCTTCACACGTGC	1.40095
LEY	iGCA	iNOA3_TGATGCACACGGGCTT	1.50425
LEY	iGCA	iNOA3_TGATGGTGTATCAGCT	1.17091
LEY	iGCA	iNOA3_TGATGGTTCTTAGTTC	1.76388
LEY	iGCA	iNOA3_TGATTCTGTGACATCT	1.10539
LEY	iGCA	iNOA3_TGATTCTGTTGTGCAT	2.08237
LEY	iGCA	iNOA3_TGATTTCAGACCGTTT	2.25489
LEY	iGCA	iNOA3_TGCAGATGTCGTCAGC	1.3011
LEY	iGCA	iNOA3_TGCAGGCTCATGAGAA	2.17375
LEY	iGCA	iNOA3_TGCAGTACAGCCGGTT	1.82188
LEY	iGCA	iNOA3_TGCAGTAGTCTATGAC	1.31005
LEY	iGCA	iNOA3_TGCATGAAGGCGCTTC	1.31064
LEY	iGCA	iNOA3_TGCCGAGGTTGTGTTG	1.18232
LEY	iGCA	iNOA3_TGCGACGGTTACGATC	1.68095
LEY	iGCA	iNOA3_TGCGATAGTATTGAGA	1.60117
LEY	iGCA	iNOA3_TGCGGCAAGGCCTTCG	2.34606
LEY	iGCA	iNOA3_TGCGGCAAGGTGCTTT	1.79378
LEY	iGCA	iNOA3_TGCGGCAAGTCGGCAA	1.71868
LEY	iGCA	iNOA3_TGCGGCACAGGTCCCA	1.86356
LEY	iGCA	iNOA3_TGCTCCAGTAACTAAG	1.91354
LEY	iGCA	iNOA3_TGCTCCAGTCCTCAGG	1.91934
LEY	iGCA	iNOA3_TGCTCGTCAGCTATAC	1.04605
LEY	iGCA	iNOA3_TGCTCGTGTCGCTTGG	2.0657
LEY	iGCA	iNOA3_TGCTGAACACTTACAG	2.97783
LEY	iGCA	iNOA3_TGCTTGCCATGACTGT	3.04254
LEY	iGCA	iNOA3_TGGAACTTCTACTCAT	1.92545
LEY	iGCA	iNOA3_TGGAACTTCTAGCCAA	2.43722
LEY	iGCA	iNOA3_TGGAGAGTCAAGCTGT	1.78499
LEY	iGCA	iNOA3_TGGAGGATCTTCTAAC	2.57423
LEY	iGCA	iNOA3_TGGATCAGTCGCGTTG	1.33313
LEY	iGCA	iNOA3_TGGCGTGAGTATGCAA	1.37958
LEY	iGCA	iNOA3_TGGCGTGGTCGTAATC	2.05566
LEY	iGCA	iNOA3_TGGGAAGGTAAGCTCT	2.12792
LEY	iGCA	iNOA3_TGGGAGAAGGGAACAA	1.86486
LEY	iGCA	iNOA3_TGGGCGTAGAGGGTGG	1.60117
LEY	iGCA	iNOA3_TGGGCGTGTCTGTCAA	1.655
LEY	iGCA	iNOA3_TGGGCTGAGTGACACG	2.59176
LEY	iGCA	iNOA3_TGGGTTAAGGGATCGT	1.91321
LEY	iGCA	iNOA3_TGGTACACAATCAGCT	1.33819
LEY	iGCA	iNOA3_TGGTACATCCACTTCG	1.07416
LEY	iGCA	iNOA3_TGGTAGTAGAACAAGG	1.47938
LEY	iGCA	iNOA3_TGGTAGTCAGGTCTCG	0.717185
LEY	iGCA	iNOA3_TGGTGATAGGACTATA	1.95958
LEY	iGCA	iNOA3_TGGTGATTCCGATGTA	1.2912
LEY	iGCA	iNOA3_TGTAACGAGTTGCGCC	2.17419
LEY	iGCA	iNOA3_TGTAACGGTTATAGCC	1.50398
LEY	iGCA	iNOA3_TGTAAGCAGATGTTCC	1.61619
LEY	iGCA	iNOA3_TGTAAGCCACGTACAT	1.58514
LEY	iGCA	iNOA3_TGTAAGCTCTGAACGT	2.11092
LEY	iGCA	iNOA3_TGTACAGCAAAGGCAC	2.07881
LEY	iGCA	iNOA3_TGTACAGCAGATCACT	1.52853
LEY	iGCA	iNOA3_TGTAGACAGCATGCAG	2.04348
LEY	iGCA	iNOA3_TGTAGACTCCCTCTTT	1.71168
LEY	iGCA	iNOA3_TGTCCCAGTTGCAACT	1.43015
LEY	iGCA	iNOA3_TGTCCTGCATGGGCAA	3.77656
LEY	iGCA	iNOA3_TGTCCTGGTCTGTGGC	1.8338
LEY	iGCA	iNOA3_TGTCCTGGTTACCCTC	1.5715
LEY	iGCA	iNOA3_TGTGAGTCAGTCGAGA	1.52141
LEY	iGCA	iNOA3_TGTGAGTTCCTGTTAT	1.82546
LEY	iGCA	iNOA3_TGTGATGGTAGCACAG	1.87785
LEY	iGCA	iNOA3_TGTGCGGAGTAAATGC	1.82382
LEY	iGCA	iNOA3_TGTGCGGAGTGCACCC	2.09227
LEY	iGCA	iNOA3_TGTGCGGGTGTTCCTC	1.51165
LEY	iGCA	iNOA3_TGTGGCGAGGAAAGTG	1.46974
LEY	iGCA	iNOA3_TGTTACTTCTGGGAGA	1.46403
LEY	iGCA	iNOA3_TGTTCCGCAAGCGCTC	1.61479
LEY	iGCA	iNOA3_TGTTCCGGTCGCTTAA	1.45625
LEY	iGCA	iNOA3_TGTTGGAAGAAAGCGA	1.90254
LEY	iGCA	iNOA3_TGTTTGTGTGAGCCAA	1.53403
LEY	iGCA	iNOA3_TGTTTGTTCCAGGACC	1.7266
LEY	iGCA	iNOA3_TGTTTGTTCGGCTGGT	1.21249
LEY	iGCA	iNOA3_TTACAGGCATTGAGGG	1.27526
LEY	iGCA	iNOA3_TTACCATTCGTAGCCG	1.57096
LEY	iGCA	iNOA3_TTACCGCAGTTTCGGT	3.56905
LEY	iGCA	iNOA3_TTACGCCGTGCGGATA	2.06507
LEY	iGCA	iNOA3_TTACGTTAGTTGCGAG	1.64452
LEY	iGCA	iNOA3_TTACGTTTCGCCCAGA	1.44558
LEY	iGCA	iNOA3_TTACTGTGTCGTTCAA	2.03553
LEY	iGCA	iNOA3_TTACTGTGTGGGCTTC	1.54341
LEY	iGCA	iNOA3_TTAGGGTCACTGTCCT	2.23545
LEY	iGCA	iNOA3_TTAGTCTCAACAGTGG	2.88105
LEY	iGCA	iNOA3_TTAGTCTCAGCTCTGG	1.69514
LEY	iGCA	iNOA3_TTATTGCAGGAAGTGA	1.42095
LEY	iGCA	iNOA3_TTCAATCAGAGAGTTT	1.86365
LEY	iGCA	iNOA3_TTCACGCCAGTCAGTT	1.96545
LEY	iGCA	iNOA3_TTCACGCTCACTGCTC	2.39714
LEY	iGCA	iNOA3_TTCAGGAAGATGGTCG	1.53101
LEY	iGCA	iNOA3_TTCAGGAGTAACGTTC	3.38681
LEY	iGCA	iNOA3_TTCATGTTCACCCATC	1.44657
LEY	iGCA	iNOA3_TTCATTGCAAGGCAAC	1.68463
LEY	iGCA	iNOA3_TTCATTGGTATGCGTT	1.94249
LEY	iGCA	iNOA3_TTCCAATAGATTGGGC	2.25013
LEY	iGCA	iNOA3_TTCCAATCACCTAAAC	1.64548
LEY	iGCA	iNOA3_TTCCACGCAGTAGAAT	2.22861
LEY	iGCA	iNOA3_TTCCGGTAGCAATTAG	2.9035
LEY	iGCA	iNOA3_TTCCGGTTCACCACAA	1.50126
LEY	iGCA	iNOA3_TTCCGGTTCTCGACGG	1.41423
LEY	iGCA	iNOA3_TTCCTAAAGAAGTCAT	1.5988
LEY	iGCA	iNOA3_TTCCTAAAGCCACTCG	1.5713
LEY	iGCA	iNOA3_TTCCTCTGTCTGTGTA	1.10946
LEY	iGCA	iNOA3_TTCCTCTTCATGAGTC	2.18663
LEY	iGCA	iNOA3_TTCCTTCAGGTCGTAG	1.75206
LEY	iGCA	iNOA3_TTCCTTCCATAGATCC	1.54418
LEY	iGCA	iNOA3_TTCCTTCCATTCCTAT	1.36363
LEY	iGCA	iNOA3_TTCCTTCGTTCAAAGA	1.3385
LEY	iGCA	iNOA3_TTCGATTCATAGGTAA	1.78554
LEY	iGCA	iNOA3_TTCTAACGTCAAAGCG	1.89314
LEY	iGCA	iNOA3_TTCTCTCAGCGCATCC	1.47447
LEY	iGCA	iNOA3_TTCTGTAAGCTGTACT	1.80703
LEY	iGCA	iNOA3_TTCTGTAGTATTTCTC	1.22712
LEY	iGCA	iNOA3_TTCTGTAGTGACGTCC	2.03272
LEY	iGCA	iNOA3_TTCTTCCGTCTGTGGC	1.18927
LEY	iGCA	iNOA3_TTCTTGATCGCCAATA	2.00314
LEY	iGCA	iNOA3_TTGAACGGTGTGAGCA	1.97599
LEY	iGCA	iNOA3_TTGAACGGTTCGTACA	1.47421
LEY	iGCA	iNOA3_TTGACCCCAGCGATTT	2.26186
LEY	iGCA	iNOA3_TTGACCCTCTAGGCCG	1.02131
LEY	iGCA	iNOA3_TTGAGTGCAATAGTAG	1.27452
LEY	iGCA	iNOA3_TTGAGTGCAATGGCAG	1.06986
LEY	iGCA	iNOA3_TTGCCTGGTAGATCGG	1.98659
LEY	iGCA	iNOA3_TTGCGTCCAACTGATC	1.19622
LEY	iGCA	iNOA3_TTGCGTCCATCCGGTG	1.08617
LEY	iGCA	iNOA3_TTGCTGCTCTGGCCGA	1.70336
LEY	iGCA	iNOA3_TTGGATGAGCCTATTG	1.11874
LEY	iGCA	iNOA3_TTGGATGAGTAGGTTA	1.35322
LEY	iGCA	iNOA3_TTGGATGGTTGTGTAC	1.61643
LEY	iGCA	iNOA3_TTGGGCGAGGTGGGTT	2.74513
LEY	iGCA	iNOA3_TTGGTTTAGTAGCATA	1.75627
LEY	iGCA	iNOA3_TTGGTTTCAAGAGGCT	2.91133
LEY	iGCA	iNOA3_TTGGTTTGTATTGCCA	4.10011
LEY	iGCA	iNOA3_TTGGTTTGTTGCATAC	1.37111
LEY	iGCA	iNOA3_TTGTGGACACGACCTG	2.68593
LEY	iGCA	iNOA3_TTGTGTTTCGTTCAGA	2.32584
LEY	iGCA	iNOA3_TTGTTCATCACTGTCC	1.74901
LEY	iGCA	iNOA3_TTGTTGTAGCGAGTAC	1.05738
LEY	iGCA	iNOA3_TTGTTTGGTCATCAGT	2.02795
LEY	iGCA	iNOA3_TTTACCAAGGTATTGA	1.89278
LEY	iGCA	iNOA3_TTTACCACATGTCAGT	0.744244
LEY	iGCA	iNOA3_TTTACCAGTATCGATC	1.03457
LEY	iGCA	iNOA3_TTTACCATCACTGATG	1.22695
LEY	iGCA	iNOA3_TTTACGTCACTGATTG	0.9011
LEY	iGCA	iNOA3_TTTACGTCATCCGCGA	2.57647
LEY	iGCA	iNOA3_TTTACGTTCTGGACTA	1.56213
LEY	iGCA	iNOA3_TTTACTGCAGCTGAGA	2.97119
LEY	iGCA	iNOA3_TTTACTGGTCATAAAG	1.76253
LEY	iGCA	iNOA3_TTTACTGTCCCGTTCA	1.47923
LEY	iGCA	iNOA3_TTTACTGTCTTCCTAA	1.09443
LEY	iGCA	iNOA3_TTTAGTCGTGTGCCTG	1.33293
LEY	iGCA	iNOA3_TTTAGTCTCGGCCAAC	1.87247
LEY	iGCA	iNOA3_TTTATGCAGCGACTAG	1.86505
LEY	iGCA	iNOA3_TTTATGCCAACACTAC	1.53213
LEY	iGCA	iNOA3_TTTATGCCATCGTTCC	2.48673
LEY	iGCA	iNOA3_TTTATGCTCTCCTACG	1.22519
LEY	iGCA	iNOA3_TTTCACAAGACAGCGT	2.66777
LEY	iGCA	iNOA3_TTTCAGTTCCCGTTGT	3.02963
LEY	iGCA	iNOA3_TTTCCTCAGGTAAACT	1.40256
LEY	iGCA	iNOA3_TTTCCTCCACTGAGTT	1.87142
LEY	iGCA	iNOA3_TTTCCTCGTCGCATCG	1.62826
LEY	iGCA	iNOA3_TTTCGATGTGATACCT	1.56564
LEY	iGCA	iNOA3_TTTGACTAGAACCCGA	1.38241
LEY	iGCA	iNOA3_TTTGACTAGTCACTCA	2.26284
LEY	iGCA	iNOA3_TTTGACTGTTGCCAAT	1.4549
LEY	iGCA	iNOA3_TTTGACTTCGGCATAT	1.51192
LEY	iGCA	iNOA3_TTTGACTTCTGTCAGA	3.09918
LEY	iGCA	iNOA3_TTTGATCAGAAACTAC	2.1861
LEY	iGCA	iNOA3_TTTGATCGTCCGATCG	1.63554
LEY	iGCA	iNOA3_TTTGATCTCGGTCGAC	3.22365
LEY	iGCA	iNOA3_TTTGGAGAGCCTTCTC	1.24276
LEY	iGCA	iNOA3_TTTGTTGCAGCAGACA	1.75601
LEY	CTL	GSE124263__3_AAAGCAAAGGGATACC-1	2.04387
LEY	CTL	GSE124263__3_AACACGTTCTCAAGTG-1	1.416
LEY	CTL	GSE124263__3_AACCATGGTAAAGTCA-1	2.11883
LEY	CTL	GSE124263__3_AACGTTGCATAGAAAC-1	3.57853
LEY	CTL	GSE124263__3_AACGTTGGTAGCTAAA-1	1.66097
LEY	CTL	GSE124263__3_AACTCCCTCCGTCAAA-1	5.2673
LEY	CTL	GSE124263__3_AAGGCAGGTCACAAGG-1	3.49822
LEY	CTL	GSE124263__3_ACAGCTATCGTCGTTC-1	3.89847
LEY	CTL	GSE124263__3_ACATCAGCAAGGTTTC-1	4.40981
LEY	CTL	GSE124263__3_ACATCAGCATACAGCT-1	5.17441
LEY	CTL	GSE124263__3_ACATGGTCAGCCTTGG-1	1.83838
LEY	CTL	GSE124263__3_ACCCACTCAAATTGCC-1	1.59566
LEY	CTL	GSE124263__3_ACCCACTCAGATCGGA-1	2.92647
LEY	CTL	GSE124263__3_ACCTTTATCTGCAAGT-1	3.46523
LEY	CTL	GSE124263__3_ACGCAGCGTGCGCTTG-1	2.8623
LEY	CTL	GSE124263__3_ACGCCGAGTTCGCGAC-1	1.89186
LEY	CTL	GSE124263__3_ACGGAGATCACTGGGC-1	3.96288
LEY	CTL	GSE124263__3_ACTGAACAGGACCACA-1	1.70926
LEY	CTL	GSE124263__3_ACTGAACTCCCAAGTA-1	4.58107
LEY	CTL	GSE124263__3_ACTGATGTCACAATGC-1	1.70686
LEY	CTL	GSE124263__3_AGACGTTCACGCCAGT-1	4.0485
LEY	CTL	GSE124263__3_AGCTCCTCAGAGCCAA-1	3.53148
LEY	CTL	GSE124263__3_AGTCTTTGTTTCGCTC-1	4.5753
LEY	CTL	GSE124263__3_AGTCTTTTCGTCTGAA-1	2.95713
LEY	CTL	GSE124263__3_AGTGAGGAGACTTTCG-1	4.06894
LEY	CTL	GSE124263__3_ATAAGAGCACCGAAAG-1	3.5605
LEY	CTL	GSE124263__3_ATAAGAGGTAGCTCCG-1	1.17084
LEY	CTL	GSE124263__3_ATCGAGTAGCTGGAAC-1	0.993611
LEY	CTL	GSE124263__3_ATCTACTTCCGCTGTT-1	1.40569
LEY	CTL	GSE124263__3_ATGCGATTCCCTAACC-1	1.37489
LEY	CTL	GSE124263__3_ATTATCCAGCGACGTA-1	3.99392
LEY	CTL	GSE124263__3_CAACCTCGTGAGGGTT-1	1.32072
LEY	CTL	GSE124263__3_CAAGATCAGCAGACTG-1	3.6081
LEY	CTL	GSE124263__3_CAAGTTGCAGGGTACA-1	2.68976
LEY	CTL	GSE124263__3_CAAGTTGCATCCGGGT-1	3.64157
LEY	CTL	GSE124263__3_CACACAAGTAAGTTCC-1	2.29767
LEY	CTL	GSE124263__3_CACACAAGTACACCGC-1	4.32243
LEY	CTL	GSE124263__3_CACAGTAGTGGAAAGA-1	1.59535
LEY	CTL	GSE124263__3_CACTCCACACAGGTTT-1	2.79186
LEY	CTL	GSE124263__3_CAGAATCGTTTGGGCC-1	6.65961
LEY	CTL	GSE124263__3_CAGAGAGTCTCCTATA-1	5.19392
LEY	CTL	GSE124263__3_CAGCGACGTGAAATCA-1	2.58749
LEY	CTL	GSE124263__3_CATGCCTTCGAGAACG-1	2.61865
LEY	CTL	GSE124263__3_CATGGCGTCCTTTCGG-1	3.10499
LEY	CTL	GSE124263__3_CATTCGCTCTCATTCA-1	2.24007
LEY	CTL	GSE124263__3_CCACCTACAGCTCGAC-1	4.10508
LEY	CTL	GSE124263__3_CCAGCGATCTTCAACT-1	2.0153
LEY	CTL	GSE124263__3_CCTACCATCGTTACGA-1	5.48457
LEY	CTL	GSE124263__3_CCTTACGTCTTCCTTC-1	1.20311
LEY	CTL	GSE124263__3_CCTTCCCCACTGTGTA-1	1.61168
LEY	CTL	GSE124263__3_CCTTCGAGTTGATTGC-1	2.87997
LEY	CTL	GSE124263__3_CGAACATAGTAGCCGA-1	2.10406
LEY	CTL	GSE124263__3_CGAACATCAAAGCGGT-1	1.47512
LEY	CTL	GSE124263__3_CGACTTCAGGCTCTTA-1	1.67687
LEY	CTL	GSE124263__3_CGATCGGCAGTCGTGC-1	3.11119
LEY	CTL	GSE124263__3_CGATGTAGTTCCTCCA-1	2.28208
LEY	CTL	GSE124263__3_CGGACACAGACTCGGA-1	6.32082
LEY	CTL	GSE124263__3_CGGACGTAGAGGTTGC-1	5.9966
LEY	CTL	GSE124263__3_CGGACGTAGTGAACGC-1	1.53822
LEY	CTL	GSE124263__3_CGGACGTGTTAGGGTG-1	5.5958
LEY	CTL	GSE124263__3_CGGACTGAGACAATAC-1	2.24521
LEY	CTL	GSE124263__3_CGGGTCACACGTCTCT-1	2.95396
LEY	CTL	GSE124263__3_CGTCAGGCACAGACAG-1	2.83447
LEY	CTL	GSE124263__3_CGTCAGGTCACCGTAA-1	2.56286
LEY	CTL	GSE124263__3_CGTCAGGTCCAGGGCT-1	2.85314
LEY	CTL	GSE124263__3_CGTCTACCAGCTGGCT-1	2.8906
LEY	CTL	GSE124263__3_CGTCTACGTGATGATA-1	7.25681
LEY	CTL	GSE124263__3_CGTGTAAGTAGTACCT-1	2.45876
LEY	CTL	GSE124263__3_CGTTCTGTCGTACGGC-1	1.68183
LEY	CTL	GSE124263__3_CTACGTCAGCTAAACA-1	2.58286
LEY	CTL	GSE124263__3_CTAGCCTCAGCTCGCA-1	1.21509
LEY	CTL	GSE124263__3_CTAGCCTGTTCAGACT-1	3.78738
LEY	CTL	GSE124263__3_CTCACACAGCTGCAAG-1	2.36623
LEY	CTL	GSE124263__3_CTGCCTATCGGTTCGG-1	3.44285
LEY	CTL	GSE124263__3_CTGCGGATCCAGGGCT-1	4.59899
LEY	CTL	GSE124263__3_CTGTGCTGTAGCGCTC-1	2.19722
LEY	CTL	GSE124263__3_GAAGCAGCACCGATAT-1	3.03019
LEY	CTL	GSE124263__3_GACGCGTTCTACTCAT-1	5.04698
LEY	CTL	GSE124263__3_GACTACACAGCTGCTG-1	1.80239
LEY	CTL	GSE124263__3_GATGAAAAGTATCGAA-1	3.56633
LEY	CTL	GSE124263__3_GCAATCAGTATAGGTA-1	1.75779
LEY	CTL	GSE124263__3_GCATGATGTCTCCACT-1	4.08868
LEY	CTL	GSE124263__3_GCCAAATCAGTCAGAG-1	2.80127
LEY	CTL	GSE124263__3_GCGACCATCTCGGACG-1	1.36907
LEY	CTL	GSE124263__3_GCTGCGACAAGTCATC-1	2.74241
LEY	CTL	GSE124263__3_GCTTGAAGTACAAGTA-1	1.57484
LEY	CTL	GSE124263__3_GCTTGAATCAGAAATG-1	5.21362
LEY	CTL	GSE124263__3_GGACGTCAGCGCTCCA-1	2.43185
LEY	CTL	GSE124263__3_GGCAATTGTGGTCTCG-1	2.38006
LEY	CTL	GSE124263__3_GGCGACTCAAGGACTG-1	1.8198
LEY	CTL	GSE124263__3_GGGACCTCACATCCAA-1	4.68913
LEY	CTL	GSE124263__3_GGGACCTGTTCGCGAC-1	3.16735
LEY	CTL	GSE124263__3_GGGAGATAGTACACCT-1	5.52403
LEY	CTL	GSE124263__3_GGTGTTATCTTTAGGG-1	2.15229
LEY	CTL	GSE124263__3_GTAACGTGTTAAAGAC-1	4.22166
LEY	CTL	GSE124263__3_GTAACTGGTGTAATGA-1	2.05427
LEY	CTL	GSE124263__3_GTAGTCACAGCTGCAC-1	2.44041
LEY	CTL	GSE124263__3_GTCACAAAGGGAAACA-1	1.43496
LEY	CTL	GSE124263__3_GTCACAACAATCCAAC-1	5.05143
LEY	CTL	GSE124263__3_GTCCTCACACGGACAA-1	2.81406
LEY	CTL	GSE124263__3_GTCGTAACAGGCTCAC-1	5.89165
LEY	CTL	GSE124263__3_GTGAAGGAGTACGCCC-1	4.52057
LEY	CTL	GSE124263__3_GTGCAGCAGGATCGCA-1	1.24233
LEY	CTL	GSE124263__3_GTGCTTCAGGTAGCCA-1	1.92913
LEY	CTL	GSE124263__3_GTGGGTCAGGATATAC-1	1.72104
LEY	CTL	GSE124263__3_GTGTTAGCAGCCAGAA-1	2.12521
LEY	CTL	GSE124263__3_GTTCATTCAACACCTA-1	1.54854
LEY	CTL	GSE124263__3_GTTCTCGCAAGTTGTC-1	1.45844
LEY	CTL	GSE124263__3_TACAGTGCACGAAATA-1	3.80752
LEY	CTL	GSE124263__3_TACCTTACACGGCCAT-1	4.16382
LEY	CTL	GSE124263__3_TACGGATTCGCAAGCC-1	2.7151
LEY	CTL	GSE124263__3_TACTTGTTCTCGCTTG-1	3.66353
LEY	CTL	GSE124263__3_TATGCCCCAAAGGTGC-1	2.05388
LEY	CTL	GSE124263__3_TCAACGAAGACTAGGC-1	2.28267
LEY	CTL	GSE124263__3_TCAATCTTCACCTCGT-1	3.13856
LEY	CTL	GSE124263__3_TCACAAGTCGGCCGAT-1	1.87578
LEY	CTL	GSE124263__3_TCCACACCACACTGCG-1	1.67899
LEY	CTL	GSE124263__3_TCGTACCGTCTCTCTG-1	1.67728
LEY	CTL	GSE124263__3_TCTCTAACACCAGGCT-1	3.04006
LEY	CTL	GSE124263__3_TCTTCGGAGTGACTCT-1	2.35429
LEY	CTL	GSE124263__3_TGAGGGATCGGATGTT-1	2.03245
LEY	CTL	GSE124263__3_TGCCCTACAAGAGTCG-1	2.14344
LEY	CTL	GSE124263__3_TGCTGCTTCGTTTAGG-1	2.48248
LEY	CTL	GSE124263__3_TGGCTGGAGCGTAGTG-1	5.17831
LEY	CTL	GSE124263__3_TGGCTGGGTAGCTCCG-1	4.0195
LEY	CTL	GSE124263__3_TGGGAAGAGTACATGA-1	3.79384
LEY	CTL	GSE124263__3_TGGGCGTGTTTCCACC-1	4.1762
LEY	CTL	GSE124263__3_TGGTTCCTCGGTTAAC-1	1.70877
LEY	CTL	GSE124263__3_TGTGTTTTCGTAGATC-1	4.68034
LEY	CTL	GSE124263__3_TGTTCCGGTAGCCTCG-1	4.70603
LEY	CTL	GSE124263__3_TTCCCAGAGTGCAAGC-1	1.62351
LEY	CTL	GSE124263__3_TTGGAACAGTTAGCGG-1	3.88752
LEY	CTL	GSE124263__4_AAACGGGGTTCACGGC-1	3.57655
LEY	CTL	GSE124263__4_AAAGATGTCTAACCGA-1	3.89547
LEY	CTL	GSE124263__4_AACTTTCAGCGATAGC-1	4.50439
LEY	CTL	GSE124263__4_AACTTTCTCTTGTATC-1	2.17433
LEY	CTL	GSE124263__4_ACACCAAAGACGACGT-1	6.65139
LEY	CTL	GSE124263__4_ACAGCTAAGCTGTTCA-1	2.12944
LEY	CTL	GSE124263__4_ACCAGTACATGAAGTA-1	1.89206
LEY	CTL	GSE124263__4_ACCGTAAAGCGATCCC-1	2.34368
LEY	CTL	GSE124263__4_ACTGAGTAGTCGCCGT-1	1.84247
LEY	CTL	GSE124263__4_ACTGATGTCAGATAAG-1	2.06944
LEY	CTL	GSE124263__4_AGAATAGGTTAAAGTG-1	4.26954
LEY	CTL	GSE124263__4_AGCCTAAAGATGTGTA-1	4.00443
LEY	CTL	GSE124263__4_AGCTCTCAGAACAACT-1	2.59299
LEY	CTL	GSE124263__4_AGGCCACCAGTCCTTC-1	1.57377
LEY	CTL	GSE124263__4_AGGTCATGTGATAAGT-1	1.44678
LEY	CTL	GSE124263__4_AGTAGTCAGCTTATCG-1	1.63521
LEY	CTL	GSE124263__4_AGTGTCATCTTTAGTC-1	3.92753
LEY	CTL	GSE124263__4_ATCGAGTAGTGGGATC-1	1.28992
LEY	CTL	GSE124263__4_ATGTGTGTCCGTTGCT-1	4.88887
LEY	CTL	GSE124263__4_CAACCTCCACAACGCC-1	1.99185
LEY	CTL	GSE124263__4_CAACCTCCATCCGCGA-1	3.81107
LEY	CTL	GSE124263__4_CACAGGCTCGCGGATC-1	2.04945
LEY	CTL	GSE124263__4_CACAGTACATGTAGTC-1	1.35343
LEY	CTL	GSE124263__4_CACATAGGTAATAGCA-1	2.11254
LEY	CTL	GSE124263__4_CAGCATATCGACCAGC-1	3.42233
LEY	CTL	GSE124263__4_CATCAGAGTTAAGGGC-1	2.13435
LEY	CTL	GSE124263__4_CATCCACTCCAGAGGA-1	3.65441
LEY	CTL	GSE124263__4_CATGCCTGTTCCGTCT-1	4.69435
LEY	CTL	GSE124263__4_CCAATCCGTATAGTAG-1	3.58626
LEY	CTL	GSE124263__4_CCACCTATCTGGGCCA-1	1.42027
LEY	CTL	GSE124263__4_CCACTACCATATACCG-1	3.41939
LEY	CTL	GSE124263__4_CCCTCCTGTTCCGGCA-1	1.5703
LEY	CTL	GSE124263__4_CCGTACTAGAGACTAT-1	2.72745
LEY	CTL	GSE124263__4_CCTATTACATCCAACA-1	4.28445
LEY	CTL	GSE124263__4_CCTCTGACACAACTGT-1	1.76719
LEY	CTL	GSE124263__4_CGAATGTCAATAGCGG-1	1.58494
LEY	CTL	GSE124263__4_CGATGGCGTGCCTGCA-1	1.67193
LEY	CTL	GSE124263__4_CGATTGAGTGTAATGA-1	1.38457
LEY	CTL	GSE124263__4_CGCTTCAAGAACAACT-1	3.10016
LEY	CTL	GSE124263__4_CGCTTCACAAATTGCC-1	4.70173
LEY	CTL	GSE124263__4_CGTAGGCCATGCCTTC-1	1.26104
LEY	CTL	GSE124263__4_CGTGTAAAGGTGATTA-1	3.23062
LEY	CTL	GSE124263__4_CTAGCCTTCACCATAG-1	1.85742
LEY	CTL	GSE124263__4_CTAGTGACAGGGTATG-1	1.41129
LEY	CTL	GSE124263__4_CTCTAATTCTGATACG-1	3.39104
LEY	CTL	GSE124263__4_GAGCAGAAGTGCTGCC-1	1.28115
LEY	CTL	GSE124263__4_GATCAGTTCGTCCGTT-1	3.81616
LEY	CTL	GSE124263__4_GATCGATCACAGACTT-1	5.95444
LEY	CTL	GSE124263__4_GCAAACTGTCTGCCAG-1	3.14246
LEY	CTL	GSE124263__4_GCGCAACCAATTCCTT-1	2.19085
LEY	CTL	GSE124263__4_GGACATTGTGCAGACA-1	1.37181
LEY	CTL	GSE124263__4_GGTGCGTGTCCAAGTT-1	2.01235
LEY	CTL	GSE124263__4_GTCATTTTCCTAGGGC-1	2.76414
LEY	CTL	GSE124263__4_GTGAAGGTCCTATTCA-1	2.79173
LEY	CTL	GSE124263__4_GTGCTTCTCGCATGGC-1	2.61219
LEY	CTL	GSE124263__4_GTGGGTCGTTGGTAAA-1	2.35407
LEY	CTL	GSE124263__4_GTTAAGCTCTCAAGTG-1	5.14785
LEY	CTL	GSE124263__4_TACACGAAGACCACGA-1	3.38681
LEY	CTL	GSE124263__4_TACAGTGGTTAAGACA-1	1.43916
LEY	CTL	GSE124263__4_TACTCATTCCAAACTG-1	1.54486
LEY	CTL	GSE124263__4_TACTCATTCGGATGGA-1	3.77031
LEY	CTL	GSE124263__4_TCAGATGTCCGTTGCT-1	1.76735
LEY	CTL	GSE124263__4_TCGGGACTCAAACAAG-1	1.98136
LEY	CTL	GSE124263__4_TCGTAGACATTCCTGC-1	5.24655
LEY	CTL	GSE124263__4_TCTTCGGCATGAGCGA-1	2.89236
LEY	CTL	GSE124263__4_TGACAACGTCCCTACT-1	7.29638
LEY	CTL	GSE124263__4_TGACTAGCAGGGCATA-1	1.81562
LEY	CTL	GSE124263__4_TGAGCATAGGCCCTCA-1	3.72592
LEY	CTL	GSE124263__4_TGAGCCGGTCGTTGTA-1	2.49073
LEY	CTL	GSE124263__4_TGCGGGTAGCTTTGGT-1	1.65804
LEY	CTL	GSE124263__4_TGCGGGTCAGATCCAT-1	2.76333
LEY	CTL	GSE124263__4_TGGACGCCAGCCTGTG-1	1.78512
LEY	CTL	GSE124263__4_TGGGAAGAGTGGAGAA-1	2.75243
LEY	CTL	GSE124263__4_TGTCCCATCCAGTAGT-1	1.8072
LEY	CTL	GSE124263__4_TTCTTAGCACGTTGGC-1	2.3653
[truncated: 141 more rows]

## Sheet: Figure 4d
# Feature plots of HSD17B3 transcripts
# iGCA cells							# CTL cells
cellID	UMAP_1	UMAP_2	ident	HSD17B3 Expr			cellID	UMAP_1	UMAP_2	ident	HSD17B3 Expr
iNOA1_AAACGAAAGTCCGTCG	3.12125	-7.01235	SRT_iGCA	0			GSE124263__3_AAACCTGAGCGATTCT-1	-3.47328	6.41639	MYD_CTL	0
iNOA1_AAAGAACAGCCTCACG	-1.75368	0.446737	LEY_iGCA	0			GSE124263__3_AAACCTGCAAGTTAAG-1	-3.6999	7.64165	MYD_CTL	0
iNOA1_AAAGAACCATCCTTGC	-4.27534	6.86642	MYD_iGCA	0			GSE124263__3_AAACCTGCACCAGCAC-1	-3.1942	9.02266	MYD_CTL	0
iNOA1_AAAGTGAAGGATGCGT	-4.30033	5.77442	MYD_iGCA	0			GSE124263__3_AAACCTGGTCGACTAT-1	-5.20531	7.77038	MYD_CTL	0
iNOA1_AACAAGAGTACGACAG	-1.03102	5.2219	LEY_iGCA	0			GSE124263__3_AAACCTGTCCATGAGT-1	0.284028	-14.5194	END_CTL	0
iNOA1_AACACACTCATGCCCT	-3.26497	-0.119633	LEY_iGCA	0			GSE124263__3_AAACCTGTCGTCTGAA-1	-2.02059	6.7356	LEY_CTL	0
iNOA1_AACAGGGAGGGTATAT	-2.34675	8.10733	MYD_iGCA	0			GSE124263__3_AAACCTGTCTCGCTTG-1	11.5053	2.24943	MCR_CTL	0
iNOA1_AACCATGCAGATCATC	-3.66589	2.98118	LEY_iGCA	0			GSE124263__3_AAACGGGAGATGGGTC-1	-4.16504	6.2691	MYD_CTL	0
iNOA1_AACGAAACACCAGGTC	-3.16576	0.0644306	LEY_iGCA	0			GSE124263__3_AAACGGGAGATGTTAG-1	-5.44103	6.33107	MYD_CTL	0
iNOA1_AACGTCACAGGAATCG	-2.58356	-0.0492642	LEY_iGCA	0			GSE124263__3_AAACGGGGTACCGCTG-1	12.0486	0.459745	MCR_CTL	0
iNOA1_AACGTCATCTGGACCG	-1.25541	4.35188	LEY_iGCA	0			GSE124263__3_AAAGATGAGGCGTACA-1	-3.16737	7.30844	MYD_CTL	0
iNOA1_AACTTACCATTAAAGG	-2.75357	6.70882	MYD_iGCA	0			GSE124263__3_AAAGATGCATGCCCGA-1	-3.512	8.28977	MYD_CTL	0
iNOA1_AAGACAATCCACACCT	-2.95651	2.63651	LEY_iGCA	0			GSE124263__3_AAAGATGCATTGGGCC-1	4.18066	-15.0561	END_CTL	0
iNOA1_AAGATAGCAGAGTTGG	-3.04379	2.53115	LEY_iGCA	0			GSE124263__3_AAAGATGGTCTTCTCG-1	-3.35447	9.18169	MYD_CTL	0
iNOA1_AAGATAGGTGTGTGTT	-0.650717	-0.136679	LEY_iGCA	0			GSE124263__3_AAAGATGGTGTTGGGA-1	-2.33656	4.05184	LEY_CTL	0
iNOA1_AAGCAGTGGTATCAAC	-1.40131	6.07649	LEY_iGCA	0			GSE124263__3_AAAGATGGTTAAAGTG-1	-3.00519	6.49551	MYD_CTL	0
iNOA1_AAGCATCCAGGAGGAG	-2.41499	5.7605	LEY_iGCA	0			GSE124263__3_AAAGATGTCCAGGGCT-1	-5.43826	7.01135	MYD_CTL	0
iNOA1_AAGCCATAGACTACCT	3.22512	-6.91389	SRT_iGCA	0			GSE124263__3_AAAGCAAAGGGATACC-1	-1.74891	5.02376	LEY_CTL	0
iNOA1_AAGCGTTCATCATCCC	2.51305	-15.0764	END_iGCA	0			GSE124263__3_AAAGCAATCCAGAAGG-1	-3.22085	8.24316	MYD_CTL	0
iNOA1_AAGGAATAGCTGGTGA	-0.849196	2.72315	LEY_iGCA	0			GSE124263__3_AAAGCAATCCTCGCAT-1	-4.03305	2.44169	LEY_CTL	0
iNOA1_AAGGAATCATGGCCCA	11.2332	-1.5614	MCR_iGCA	0			GSE124263__3_AAAGTAGAGGCAAAGA-1	-3.5518	5.38114	MYD_CTL	0
iNOA1_AAGTACCTCGAGATGG	-1.55619	3.9643	LEY_iGCA	0			GSE124263__3_AAAGTAGCATTAACCG-1	-8.48451	-10.4642	STRO_CTL	0
iNOA1_AAGTGAACAAGGATGC	-4.70543	8.92719	MYD_iGCA	0			GSE124263__3_AAAGTAGTCAAACAAG-1	-3.45726	4.00175	LEY_CTL	0
iNOA1_AAGTGAAGTTTGAAAG	-5.32039	6.4181	MYD_iGCA	0			GSE124263__3_AAAGTAGTCCACTCCA-1	-3.84841	7.60733	MYD_CTL	0
iNOA1_AAGTGAATCCGGTAGC	-0.931886	4.45523	LEY_iGCA	0			GSE124263__3_AAATGCCAGTGTTAGA-1	11.7517	2.54591	MCR_CTL	0
iNOA1_AATCACGGTTGTTGCA	-2.12932	1.97789	LEY_iGCA	0			GSE124263__3_AAATGCCCAAAGGCGT-1	3.69202	-14.4438	END_CTL	0
iNOA1_AATGGAATCTAGTGAC	-1.39717	-0.180007	LEY_iGCA	0			GSE124263__3_AAATGCCGTAATAGCA-1	12.609	2.83176	MCR_CTL	0
iNOA1_AATTCCTTCCAAGCAT	-2.97115	0.188582	LEY_iGCA	0			GSE124263__3_AAATGCCGTGCATCTA-1	-3.76909	8.9617	MYD_CTL	0
iNOA1_ACAAGCTCAGGTCTCG	-0.172699	2.4921	LEY_iGCA	0			GSE124263__3_AACACGTAGATAGCAT-1	-4.50966	7.88817	MYD_CTL	0
iNOA1_ACACGCGCAATGCTCA	0.42416	3.46908	LEY_iGCA	0			GSE124263__3_AACACGTCAGATGGGT-1	12.0242	0.59154	MCR_CTL	0
iNOA1_ACACTGAAGCAAATGT	-1.80357	3.34596	LEY_iGCA	0			GSE124263__3_AACACGTGTAATAGCA-1	-1.78376	2.78455	LEY_CTL	0
iNOA1_ACACTGACAGGTTACT	-0.452776	0.419776	LEY_iGCA	0			GSE124263__3_AACACGTGTGTAATGA-1	0.31169	-15.7417	END_CTL	0
iNOA1_ACAGCCGAGATGCTGG	-0.871468	4.60709	LEY_iGCA	0			GSE124263__3_AACACGTTCTCAAGTG-1	-1.83924	2.624	LEY_CTL	0
iNOA1_ACAGGGAGTTTGATCG	-0.8236	3.57153	LEY_iGCA	0			GSE124263__3_AACCATGAGCCACGTC-1	0.755055	-15.2807	END_CTL	0
iNOA1_ACATCCCGTCAAGTTC	-2.13024	0.1458	LEY_iGCA	0			GSE124263__3_AACCATGAGTGAACAT-1	-2.59811	5.22208	LEY_CTL	0
iNOA1_ACATCCCTCCATACAG	-1.11777	-0.229962	LEY_iGCA	0			GSE124263__3_AACCATGCATTGAGCT-1	-2.45549	8.62306	MYD_CTL	0
iNOA1_ACATCGACACTAACGT	0.309047	2.9703	LEY_iGCA	0			GSE124263__3_AACCGCGAGAAGGGTA-1	-4.11852	5.30468	LEY_CTL	0
iNOA1_ACATGCATCCCAAGTA	-1.00403	0.895894	LEY_iGCA	0			GSE124263__3_AACCGCGAGAGTACAT-1	-3.04994	2.63466	LEY_CTL	0
iNOA1_ACCAACATCGCTAAAC	-3.08114	0.1911	LEY_iGCA	0			GSE124263__3_AACCGCGAGTATCGAA-1	-3.1783	6.96914	MYD_CTL	0
iNOA1_ACCACAACAGCCTACG	-2.7421	0.197002	LEY_iGCA	0			GSE124263__3_AACCGCGCAAAGAATC-1	-4.16449	8.43854	MYD_CTL	0
iNOA1_ACCACAATCAACTACG	11.256	-2.42014	TCL_iGCA	0			GSE124263__3_AACCGCGGTTCACCTC-1	12.8578	1.02001	MCR_CTL	0
iNOA1_ACCCTCATCAGGAAGC	-2.33642	2.52428	LEY_iGCA	0			GSE124263__3_AACCGCGTCCACGACG-1	0.52645	3.00565	LEY_CTL	0
iNOA1_ACGATGTAGGTGCCAA	-2.59933	2.27684	LEY_iGCA	0			GSE124263__3_AACGTTGAGTGGTAGC-1	12.7689	2.17949	LEY_CTL	0
iNOA1_ACGGAAGAGGCTAACG	-1.62246	-1.33568	LEY_iGCA	0			GSE124263__3_AACGTTGCATAGAAAC-1	-3.29737	4.05507	LEY_CTL	0
iNOA1_ACGTACACAGCGTGCT	-1.55866	1.68702	LEY_iGCA	0			GSE124263__3_AACGTTGGTAGCTAAA-1	-2.662	3.71016	LEY_CTL	0
iNOA1_ACGTACATCACGTAGT	-5.05085	7.69477	MYD_iGCA	0			GSE124263__3_AACGTTGGTAGCTGCC-1	12.2171	1.16387	MCR_CTL	0
iNOA1_ACGTAGTAGACATACA	-1.7165	-0.806835	LEY_iGCA	0			GSE124263__3_AACGTTGTCCCACTTG-1	-5.16397	8.47553	MYD_CTL	0
iNOA1_ACGTAGTAGAGCAGCT	-1.08138	4.97793	LEY_iGCA	0			GSE124263__3_AACTCAGAGTTCGATC-1	-3.21711	6.07926	MYD_CTL	0
iNOA1_ACGTAGTAGTAACAGT	-1.77498	2.58175	LEY_iGCA	0			GSE124263__3_AACTCAGCAGACTCGC-1	-0.913199	-13.4503	END_CTL	0
iNOA1_ACGTTCCAGACTTCGT	-1.46563	-0.805767	LEY_iGCA	0			GSE124263__3_AACTCAGCAGATAATG-1	-2.09985	6.36899	LEY_CTL	0
iNOA1_ACTACGATCAAGCCCG	3.08347	-7.08108	SRT_iGCA	0			GSE124263__3_AACTCAGGTTCCACGG-1	-4.02626	9.26372	MYD_CTL	0
iNOA1_ACTATGGTCGTAGAGG	-0.251699	-0.878166	LEY_iGCA	0			GSE124263__3_AACTCAGTCCCTCAGT-1	0.9784	-16.5336	END_CTL	0
iNOA1_ACTATTCAGTTGCTGT	11.3104	-2.756	TCL_iGCA	0			GSE124263__3_AACTCCCAGTCCCACG-1	12.7854	-0.269298	MCR_CTL	0
iNOA1_ACTGTCCTCAAGCTGT	-2.31826	1.77664	LEY_iGCA	0			GSE124263__3_AACTCCCCAGCTGTTA-1	2.36354	-15.868	END_CTL	0
iNOA1_ACTGTGATCGAACGGA	-1.28384	-0.90747	LEY_iGCA	0			GSE124263__3_AACTCCCGTAGCAAAT-1	-4.02824	9.61553	MYD_CTL	0
iNOA1_ACTTAGGAGCTCACTA	-5.67166	7.61205	MYD_iGCA	0			GSE124263__3_AACTCCCGTCTCTTTA-1	-1.08487	5.07656	LEY_CTL	0
iNOA1_ACTTAGTCACAAAGTA	-0.883808	-14.3101	STRO_iGCA	0			GSE124263__3_AACTCCCGTGTTGGGA-1	3.67545	-14.6521	END_CTL	0
iNOA1_ACTTATCGTAACACGG	-1.02684	4.09311	LEY_iGCA	0			GSE124263__3_AACTCCCTCCACGACG-1	-2.17961	5.17264	LEY_CTL	0
iNOA1_ACTTCCGTCACTGGTA	-2.26375	5.659	LEY_iGCA	0			GSE124263__3_AACTCCCTCCGTCAAA-1	-3.36169	5.08506	LEY_CTL	0
iNOA1_ACTTCGCTCAAGAGTA	0.0537834	2.67863	LEY_iGCA	0			GSE124263__3_AACTCCCTCGATGAGG-1	11.9667	1.76863	MCR_CTL	0
iNOA1_ACTTCGCTCGTAACTG	-0.92821	2.6778	LEY_iGCA	0			GSE124263__3_AACTCTTAGGCATGTG-1	0.466628	-15.1419	END_CTL	0
iNOA1_ACTTTCACACCGGCTA	-3.34662	8.12675	MYD_iGCA	0			GSE124263__3_AACTCTTCACGTGAGA-1	0.506386	-16.045	END_CTL	0
iNOA1_ACTTTCAGTTCATCGA	-2.57343	2.05586	LEY_iGCA	0			GSE124263__3_AACTCTTGTCACACGC-1	1.71798	-15.9903	END_CTL	0
iNOA1_AGAAATGGTAGCCCTG	-0.352081	3.45976	LEY_iGCA	0			GSE124263__3_AACTCTTGTCGTCTTC-1	0.326059	-15.8207	END_CTL	0
iNOA1_AGAACAACAAATACGA	-3.01293	5.006	LEY_iGCA	0			GSE124263__3_AACTCTTTCCTCATTA-1	11.954	-1.72031	MCR_CTL	0
iNOA1_AGAACAACAACGGTAG	-2.42005	0.514304	LEY_iGCA	0			GSE124263__3_AACTGGTAGCGATAGC-1	-3.9073	6.29585	MYD_CTL	0
iNOA1_AGAAGTACACAACGAG	-2.01752	2.82321	LEY_iGCA	0			GSE124263__3_AACTGGTCAATCCAAC-1	-1.83197	4.21624	LEY_CTL	0
iNOA1_AGACAAAAGTCCTGCG	0.461798	1.04628	LEY_iGCA	0			GSE124263__3_AACTGGTTCACTATTC-1	1.88371	-16.2121	END_CTL	0
iNOA1_AGACTCACAAACAGGC	-0.769583	2.08538	LEY_iGCA	0			GSE124263__3_AACTGGTTCTTTACAC-1	12.3542	1.21038	MCR_CTL	0
iNOA1_AGAGAATGTTCTCCCA	0.453955	1.12639	LEY_iGCA	0			GSE124263__3_AACTTTCAGGCGATAC-1	-4.8964	8.09032	MYD_CTL	0
iNOA1_AGAGCCCCACGCGCAT	-2.8538	3.50768	LEY_iGCA	0			GSE124263__3_AACTTTCGTTAGGGTG-1	-2.48823	8.40762	MYD_CTL	0
iNOA1_AGATAGATCACTGGGC	-0.0499187	0.981656	LEY_iGCA	0			GSE124263__3_AACTTTCTCATAAAGG-1	-4.00807	7.08823	MYD_CTL	0
iNOA1_AGATCGTGTAGATTAG	-2.71679	1.82705	LEY_iGCA	0			GSE124263__3_AAGACCTAGGGATCTG-1	4.18669	-14.9361	END_CTL	0
iNOA1_AGCTACATCTGTCCCA	-0.218493	2.62656	LEY_iGCA	0			GSE124263__3_AAGACCTCACACTGCG-1	-4.62609	8.77582	MYD_CTL	0
iNOA1_AGGACGATCCCGTTGT	-0.955513	1.17215	LEY_iGCA	0			GSE124263__3_AAGACCTGTCTGCCAG-1	-4.30112	6.99889	MYD_CTL	0
iNOA1_AGGATCTCAATCCAGT	-2.5772	2.73208	LEY_iGCA	0			GSE124263__3_AAGACCTGTGGCGAAT-1	-4.25822	8.05763	MYD_CTL	0
iNOA1_AGGATCTGTGTTGACT	-1.34245	-0.642619	LEY_iGCA	0			GSE124263__3_AAGCCGCAGGATGGAA-1	4.09928	-14.8407	END_CTL	0
iNOA1_AGGCTGCTCTTCCCAG	-2.3402	3.86822	LEY_iGCA	0			GSE124263__3_AAGCCGCTCAGGCCCA-1	2.1976	-15.2959	END_CTL	0
iNOA1_AGGGCCTTCGGCAGTC	-2.25682	-0.86735	LEY_iGCA	0			GSE124263__3_AAGCCGCTCTATCGCC-1	-6.4089	-10.4505	STRO_CTL	0
iNOA1_AGGGCTCCACAGGATG	-0.993164	1.6347	LEY_iGCA	0			GSE124263__3_AAGGAGCCACGCTTTC-1	11.7272	0.300212	MCR_CTL	0
iNOA1_AGGGCTCGTGACTAAA	13.9619	2.73109	MCR_iGCA	0			GSE124263__3_AAGGAGCGTCAATGTC-1	-3.9135	9.58098	MYD_CTL	0
iNOA1_AGGGTCCAGACCGTTT	13.7951	2.9523	MCR_iGCA	0			GSE124263__3_AAGGCAGAGCTCCTTC-1	4.39015	-15.4157	END_CTL	0
iNOA1_AGGGTCCGTGCAGATG	-1.4227	4.2201	LEY_iGCA	0			GSE124263__3_AAGGCAGAGGCTAGAC-1	-1.43944	1.76948	LEY_CTL	0
iNOA1_AGGTAGGTCGTCACCT	-2.95342	9.12417	MYD_iGCA	0			GSE124263__3_AAGGCAGAGTACGTAA-1	-4.46477	8.99985	MYD_CTL	0
iNOA1_AGGTCTAGTGGTCAAG	-1.94987	2.09619	LEY_iGCA	0			GSE124263__3_AAGGCAGAGTGTCTCA-1	-5.5185	7.61038	MYD_CTL	0
iNOA1_AGGTGTTAGTCCGCCA	-2.75831	0.748986	LEY_iGCA	0			GSE124263__3_AAGGCAGCAGCCAATT-1	12.0129	-1.45646	MCR_CTL	0
iNOA1_AGGTTACCAGACATCT	2.95091	-7.1521	SRT_iGCA	0			GSE124263__3_AAGGCAGCATCACAAC-1	3.72972	-14.303	END_CTL	0
iNOA1_AGTACCACAAACGTGG	-1.36108	0.95199	LEY_iGCA	0			GSE124263__3_AAGGCAGCATTGGCGC-1	-3.22241	4.41012	LEY_CTL	0
iNOA1_AGTACTGCATCCTAAG	13.8886	2.84532	MCR_iGCA	0			GSE124263__3_AAGGCAGGTCACAAGG-1	-0.748117	2.74516	LEY_CTL	0
iNOA1_AGTCAACGTCAACACT	-4.7283	6.56793	MYD_iGCA	0			GSE124263__3_AAGGCAGGTCTAGGTT-1	-0.785649	4.93169	LEY_CTL	0
iNOA1_AGTCACAGTTGCGGAA	12.9755	0.796012	MCR_iGCA	0			GSE124263__3_AAGGCAGTCAGTTTGG-1	3.30416	-16.9349	END_CTL	0
iNOA1_AGTCCACCACCAGTAT	2.98667	-6.88228	SRT_iGCA	0			GSE124263__3_AAGGTTCCACTGTCGG-1	2.16675	-15.2849	END_CTL	0
iNOA1_AGTCTCCAGAGCAGCT	-3.11483	2.52588	LEY_iGCA	0			GSE124263__3_AAGGTTCGTATGCTTG-1	-2.45711	6.87576	MYD_CTL	0
iNOA1_AGTGCCGCAATTGTGC	2.40439	-15.0775	END_iGCA	0			GSE124263__3_AAGGTTCGTTATCACG-1	-0.777648	-14.2824	END_CTL	0
iNOA1_AGTGTTGAGGTCACAG	-2.12009	2.56636	LEY_iGCA	0			GSE124263__3_AAGGTTCGTTTGACTG-1	-3.2575	6.02567	MYD_CTL	0
iNOA1_AGTTAGCGTGGTCTCG	-2.73433	0.788592	LEY_iGCA	0			GSE124263__3_AAGTCTGAGATCGATA-1	-3.57159	8.47885	MYD_CTL	0
iNOA1_ATACCTTGTCAAAGAT	-3.4535	6.47489	LEY_iGCA	0			GSE124263__3_AAGTCTGAGTTAAGTG-1	-4.44673	7.2772	MYD_CTL	0
iNOA1_ATACTTCCAGCGAGTA	-1.76689	2.90777	LEY_iGCA	0			GSE124263__3_AAGTCTGGTAGCGATG-1	0.946665	-15.6932	END_CTL	0
iNOA1_ATACTTCTCGTGGACC	-1.89266	0.250373	LEY_iGCA	0			GSE124263__3_AAGTCTGTCCGGGTGT-1	-4.14332	5.90126	MYD_CTL	0
iNOA1_ATAGGCTTCAGTGTTG	-5.32029	7.3956	MYD_iGCA	0			GSE124263__3_AAGTCTGTCCTCATTA-1	11.5034	0.560494	MCR_CTL	0
iNOA1_ATCACAGGTGGCTAGA	-1.57133	-0.779967	LEY_iGCA	0			GSE124263__3_AATCCAGCATGTTCCC-1	13.5224	2.70698	MCR_CTL	0
iNOA1_ATCACGATCAACACGT	-0.518838	1.18957	LEY_iGCA	0			GSE124263__3_AATCCAGGTACGCTGC-1	-4.70202	7.03487	MYD_CTL	0
iNOA1_ATCATGTGTTCCAAAC	3.00108	-7.09827	SRT_iGCA	0			GSE124263__3_AATCCAGGTCCGTTAA-1	12.999	2.99935	MCR_CTL	0
iNOA1_ATCCACCCAGTTGGTT	-1.38084	-0.474602	LEY_iGCA	0			GSE124263__3_AATCGGTAGCTAAACA-1	2.68387	-16.6123	END_CTL	0
iNOA1_ATCCACCTCTGGTTGA	-1.17074	0.207837	LEY_iGCA	0			GSE124263__3_AATCGGTGTGTTGGGA-1	-2.3081	-1.98867	LEY_CTL	0
iNOA1_ATCCATTTCAAGTCTG	-1.17082	3.88599	LEY_iGCA	0			GSE124263__3_AATCGGTTCATCGGAT-1	-7.8982	-10.6102	STRO_CTL	0
iNOA1_ATCCCTGAGGGAGGGT	11.1105	-3.06813	TCL_iGCA	0			GSE124263__3_AATCGGTTCTTACCGC-1	-2.31528	2.29029	LEY_CTL	0
iNOA1_ATCCGTCCAAAGCAAT	-2.1843	1.45279	LEY_iGCA	0			GSE124263__3_AATCGGTTCTTGCATT-1	-1.25089	1.97908	LEY_CTL	0
iNOA1_ATCCTATTCATGCTAG	-3.1867	7.11534	MYD_iGCA	0			GSE124263__3_ACACCAACACATCCGG-1	12.1037	1.39363	MCR_CTL	0
iNOA1_ATCGGATAGCGACATG	-0.0748382	4.31369	LEY_iGCA	0			GSE124263__3_ACACCAATCTCGAGTA-1	-4.95218	6.3037	MYD_CTL	0
iNOA1_ATCGTAGAGTTGGCTT	-0.343834	2.9043	LEY_iGCA	0			GSE124263__3_ACACCCTCAGACACTT-1	-4.12909	6.88185	MYD_CTL	0
iNOA1_ATCGTCCCACATACTG	-1.6261	1.74608	LEY_iGCA	0			GSE124263__3_ACACCCTGTCCAACTA-1	-0.667995	-13.6336	END_CTL	0
iNOA1_ATCTCTAGTATGCTAC	-3.41617	3.49913	LEY_iGCA	0			GSE124263__3_ACACCCTTCAAGCCTA-1	4.00039	-16.5941	END_CTL	0
iNOA1_ATGAAAGTCGATCCAA	-5.53467	-9.92073	STRO_iGCA	0			GSE124263__3_ACACCCTTCTCAACTT-1	0.974821	-3.53838	SRT_CTL	0
iNOA1_ATGCGATTCGACTCCT	-1.5103	3.52195	LEY_iGCA	0			GSE124263__3_ACACCGGAGGTGATTA-1	-4.1835	6.47087	MYD_CTL	0
iNOA1_ATTACTCTCCATGCAA	-1.57779	0.623121	LEY_iGCA	0			GSE124263__3_ACACCGGAGTTATCGC-1	3.90668	-14.5932	END_CTL	0
iNOA1_ATTCAGGGTGACCTGC	-0.816076	0.102277	LEY_iGCA	0			GSE124263__3_ACACCGGCACCGTTGG-1	3.67994	-15.4802	END_CTL	0
iNOA1_ATTCATCAGTTATGGA	-1.24113	5.16841	LEY_iGCA	0			GSE124263__3_ACACCGGGTCTCCATC-1	3.08443	-16.828	END_CTL	0
iNOA1_ATTCCCGAGAGGCTGT	-0.798338	-0.215251	LEY_iGCA	0			GSE124263__3_ACACCGGTCAGCGACC-1	-3.03739	3.38759	LEY_CTL	0
iNOA1_ATTCCTAAGGCGTTAG	0.344686	3.7422	LEY_iGCA	0			GSE124263__3_ACACTGACAAACGTGG-1	0.372552	3.27486	LEY_CTL	0
iNOA1_ATTCCTAGTATATGGA	-2.27978	1.56252	LEY_iGCA	0			GSE124263__3_ACACTGACAGACAAAT-1	13.8154	3.12764	MCR_CTL	0
iNOA1_ATTCGTTGTTCTCCCA	-0.831838	1.71191	LEY_iGCA	0			GSE124263__3_ACACTGATCACCTCGT-1	2.20859	-16.2222	END_CTL	0
iNOA1_ATTGGGTGTAACATAG	-1.26845	0.194737	LEY_iGCA	0			GSE124263__3_ACACTGATCGCAGGCT-1	-5.94442	-9.68299	LEY_CTL	0
iNOA1_ATTTCACAGCCTTTGA	-0.0170018	4.28079	LEY_iGCA	0			GSE124263__3_ACACTGATCGCGTTTC-1	-5.36212	8.19177	MYD_CTL	0
iNOA1_ATTTCACCATACAGCT	-2.93716	0.0204672	LEY_iGCA	0			GSE124263__3_ACAGCCGAGGCATTGG-1	2.80507	-15.7504	END_CTL	0
iNOA1_CAACAGTGTGCCCTTT	-3.83982	8.86276	MYD_iGCA	0			GSE124263__3_ACAGCCGAGGCGTACA-1	3.70398	-14.4004	END_CTL	0
iNOA1_CAACCTCGTGTGTTTG	-1.07689	2.55497	LEY_iGCA	0			GSE124263__3_ACAGCCGAGTACTTGC-1	-4.0598	5.06158	LEY_CTL	0
iNOA1_CAACCTCGTTAGAAAC	-1.39505	0.0545916	LEY_iGCA	0			GSE124263__3_ACAGCCGCAACTTGAC-1	-2.43615	8.67593	MYD_CTL	0
iNOA1_CAACGATTCCTGTAGA	-3.19735	0.229939	LEY_iGCA	0			GSE124263__3_ACAGCCGCAGCTGCAC-1	-1.85715	4.12769	LEY_CTL	0
iNOA1_CAAGAGGTCATCCCGT	2.88946	-6.9034	SRT_iGCA	0			GSE124263__3_ACAGCCGTCAGAAATG-1	0.623476	-15.9461	END_CTL	0
iNOA1_CAAGCTACACAGCTGC	-0.820587	-0.292915	LEY_iGCA	0			GSE124263__3_ACAGCTACAGCGAACA-1	12.104	-0.207744	MCR_CTL	0
iNOA1_CAATACGTCAAGCCAT	-2.86316	3.94322	LEY_iGCA	0			GSE124263__3_ACAGCTACATCCGTGG-1	-4.21099	8.58105	MYD_CTL	0
iNOA1_CACAGGCTCGGCTGTG	-0.162445	4.44951	LEY_iGCA	0			GSE124263__3_ACAGCTATCGTCGTTC-1	-1.57421	2.73878	LEY_CTL	0
iNOA1_CACATGACAGACCAAG	-3.20186	0.341788	LEY_iGCA	0			GSE124263__3_ACAGCTATCTGGCGAC-1	0.727365	-15.2852	END_CTL	0
iNOA1_CACGGGTCAGTGTGCC	-0.877374	0.320896	LEY_iGCA	0			GSE124263__3_ACATACGAGCGTAATA-1	11.8094	0.909327	MCR_CTL	0
iNOA1_CAGAGCCCACGGTGTC	-3.21737	2.18122	LEY_iGCA	0			GSE124263__3_ACATACGAGTGAATTG-1	-4.13447	4.3652	LEY_CTL	0
iNOA1_CAGATACAGGGTACAC	-3.62048	9.24813	MYD_iGCA	0			GSE124263__3_ACATACGAGTGACATA-1	0.583583	-1.95847	SRT_CTL	0
iNOA1_CAGATACCAAGATGGC	-1.59751	-1.01242	LEY_iGCA	0			GSE124263__3_ACATACGCATGTAGTC-1	-1.16478	0.99461	LEY_CTL	0
iNOA1_CAGATTGGTTGACGGA	-2.52787	4.6156	LEY_iGCA	0			GSE124263__3_ACATACGTCTTCAACT-1	-2.81773	9.43245	MYD_CTL	0
iNOA1_CAGCAATAGTGCCGAA	0.0656192	3.12445	LEY_iGCA	0			GSE124263__3_ACATCAGAGCTACCTA-1	-4.92434	7.93133	MYD_CTL	0
iNOA1_CAGCAATGTTGGTGTT	-2.92033	5.78572	LEY_iGCA	0			GSE124263__3_ACATCAGAGTAATCCC-1	-5.13619	7.91188	MYD_CTL	0
iNOA1_CAGCACGAGACTCCGC	-1.76931	0.403004	LEY_iGCA	0			GSE124263__3_ACATCAGCAGCCTTTC-1	-2.9501	4.30292	LEY_CTL	0
iNOA1_CAGGCCAAGTGCCTCG	2.81161	-4.87803	SRT_iGCA	0			GSE124263__3_ACATCAGCATACAGCT-1	0.0951485	4.18954	LEY_CTL	0
iNOA1_CAGGCCACAGTGTATC	-2.62351	0.270861	LEY_iGCA	0			GSE124263__3_ACATCAGGTACCAGTT-1	4.15871	-14.3387	END_CTL	0
iNOA1_CAGTTAGCAAGTTCCA	-2.45929	1.9844	LEY_iGCA	0			GSE124263__3_ACATGGTCACACGCTG-1	-2.94891	7.84164	MYD_CTL	0
iNOA1_CATACCCGTAACACCT	-1.97823	3.26257	LEY_iGCA	0			GSE124263__3_ACATGGTCAGCCTTGG-1	-2.94565	5.03404	LEY_CTL	0
iNOA1_CATAGACAGACTCAAA	-1.49154	2.22332	LEY_iGCA	0			GSE124263__3_ACATGGTCATGCCTTC-1	1.05111	-16.4534	END_CTL	0
iNOA1_CATCAAGCAATTGCGT	-1.58816	4.087	LEY_iGCA	0			GSE124263__3_ACATGGTGTATGGTTC-1	-2.69465	3.23539	LEY_CTL	0
iNOA1_CATCCCATCGAGAAAT	-2.44724	0.478566	LEY_iGCA	0			GSE124263__3_ACATGGTGTCAGAATA-1	-4.07419	8.55646	MYD_CTL	0
iNOA1_CATGCAAAGTGACCTT	0.00451899	2.36274	LEY_iGCA	0			GSE124263__3_ACATGGTTCCAAAGTC-1	-3.86969	9.67412	MYD_CTL	0
iNOA1_CATGCGGAGCACGGAT	-5.80607	7.26259	MYD_iGCA	0			GSE124263__3_ACATGGTTCCGCGGTA-1	-4.7831	7.37848	MYD_CTL	0
iNOA1_CATGCGGTCCATGATG	-3.09546	7.55605	MYD_iGCA	0			GSE124263__3_ACCAGTAAGGGTGTTG-1	-3.82961	8.24668	MYD_CTL	0
iNOA1_CATGCTCAGCAACAGC	-1.17894	-0.913157	LEY_iGCA	0			GSE124263__3_ACCAGTACACGTTGGC-1	-2.76	8.56138	MYD_CTL	0
iNOA1_CATGCTCAGTATAACG	-5.52244	-9.83843	STRO_iGCA	0			GSE124263__3_ACCAGTACAGAAGCAC-1	-4.57233	5.91045	MYD_CTL	0
iNOA1_CATGGTAAGTTGAATG	-0.412759	0.742568	LEY_iGCA	0			GSE124263__3_ACCAGTACATTCACTT-1	-2.93786	9.43698	MYD_CTL	0
iNOA1_CATGGTACACATACGT	-2.83043	2.79804	LEY_iGCA	0			GSE124263__3_ACCAGTATCCATGAAC-1	-2.52571	6.07634	MYD_CTL	0
iNOA1_CATTCCGAGGTCATTC	-4.6383	7.13695	MYD_iGCA	0			GSE124263__3_ACCAGTATCTGGGCCA-1	-2.3773	4.54452	LEY_CTL	0
iNOA1_CATTGTTGTCACTCTC	-4.23825	8.39894	MYD_iGCA	0			GSE124263__3_ACCCACTCAAATTGCC-1	-2.03582	4.41928	LEY_CTL	0
iNOA1_CCAAGCGAGAGATGCC	12.84	0.759391	MCR_iGCA	0			GSE124263__3_ACCCACTCAGATCGGA-1	-1.4922	3.5762	LEY_CTL	0
iNOA1_CCAATGACATCTGCGG	-1.59803	2.07754	LEY_iGCA	0			GSE124263__3_ACCCACTCATCCTTGC-1	0.0799977	1.21683	LEY_CTL	0
iNOA1_CCAATTTTCCACACCT	-0.612497	1.23462	LEY_iGCA	0			GSE124263__3_ACCCACTCATTGTGCA-1	4.22173	-16.2989	END_CTL	0
iNOA1_CCACCATGTTGCCATA	-3.92549	6.13785	MYD_iGCA	0			GSE124263__3_ACCCACTTCCTGTAGA-1	3.60754	-14.3664	END_CTL	0
iNOA1_CCATAAGCATTGTGCA	-1.38583	4.325	LEY_iGCA	0			GSE124263__3_ACCGTAAAGAGCTGCA-1	-4.27238	3.21964	LEY_CTL	0
iNOA1_CCCATTGCAGGCAATG	-4.55492	8.76824	MYD_iGCA	0			GSE124263__3_ACCGTAAAGAGGTAGA-1	-3.68952	6.42131	MYD_CTL	0
iNOA1_CCCTCTCCATCCTGTC	-0.219822	-14.3338	END_iGCA	0			GSE124263__3_ACCGTAAAGGGCTCTC-1	1.08057	-16.5709	END_CTL	0
iNOA1_CCCTCTCGTTCCCACT	-1.67206	2.88248	LEY_iGCA	0			GSE124263__3_ACCGTAACACAAGTAA-1	12.1319	-1.04479	MCR_CTL	0
iNOA1_CCGATCTCAGGACTAG	-1.30296	3.46677	LEY_iGCA	0			GSE124263__3_ACCGTAACACTGTGTA-1	-5.02778	5.65423	MYD_CTL	0
iNOA1_CCGATGGTCGCTACGG	-1.60937	4.79414	LEY_iGCA	0			GSE124263__3_ACCGTAACAGACAAAT-1	-3.35125	8.0068	MYD_CTL	0
iNOA1_CCGGTAGAGTCAGGGT	-1.64183	-1.12842	LEY_iGCA	0			GSE124263__3_ACCGTAACAGCCAGAA-1	-1.3427	5.27572	LEY_CTL	0
iNOA1_CCGGTGAGTTCAAAGA	0.267244	3.85612	LEY_iGCA	0			GSE124263__3_ACCGTAAGTCCCTACT-1	0.32807	-15.9598	END_CTL	0
iNOA1_CCGGTGAGTTGCCAAT	-0.0855526	-0.529789	LEY_iGCA	0			GSE124263__3_ACCTTTAAGAAACCGC-1	1.86507	-15.3052	END_CTL	0
iNOA1_CCGTGAGTCAACTGAC	1.6812	-16.3491	END_iGCA	0			GSE124263__3_ACCTTTACACGCATCG-1	-0.42008	-13.9594	END_CTL	0
iNOA1_CCTACGTAGATAGCTA	-3.00171	6.79469	MYD_iGCA	0			GSE124263__3_ACCTTTATCAACGCTA-1	-4.2802	7.92167	MYD_CTL	0
iNOA1_CCTCCAAAGGTCGCCT	-1.27282	4.04847	LEY_iGCA	0			GSE124263__3_ACCTTTATCTGCAAGT-1	-0.399069	1.54081	LEY_CTL	0
iNOA1_CCTCTAGAGTAGAATC	3.01607	-7.11327	SRT_iGCA	0			GSE124263__3_ACGAGCCAGCGCCTTG-1	-2.13482	3.37028	LEY_CTL	0
iNOA1_CCTCTAGCAACGATTC	-1.36885	3.0665	LEY_iGCA	0			GSE124263__3_ACGAGCCCACGCATCG-1	4.35979	-14.8509	END_CTL	0
iNOA1_CCTCTAGGTCTCAGAT	-2.5811	3.15624	LEY_iGCA	0			GSE124263__3_ACGAGCCCAGACGCTC-1	-3.18397	9.40984	MYD_CTL	0
iNOA1_CCTCTCCTCTATCACT	12.0784	1.00234	MCR_iGCA	0			GSE124263__3_ACGAGCCGTAGTACCT-1	-3.33238	8.70327	MYD_CTL	0
iNOA1_CCTGTTGGTTCTCTAT	-2.37555	3.05724	LEY_iGCA	0			GSE124263__3_ACGAGCCGTATCTGCA-1	-9.11352	-10.3626	STRO_CTL	0
iNOA1_CCTGTTGTCATGAGGG	11.6695	0.0523787	MCR_iGCA	0			GSE124263__3_ACGAGCCTCCACTGGG-1	1.80959	-15.3911	END_CTL	0
iNOA1_CGAAGTTAGTCTGCGC	-2.16618	3.40866	LEY_iGCA	0			GSE124263__3_ACGAGGAAGAAACGCC-1	-3.21372	8.1818	MYD_CTL	0
iNOA1_CGAATTGTCCTAAGTG	0.171899	2.51594	LEY_iGCA	0			GSE124263__3_ACGAGGAAGAAGATTC-1	-0.74913	4.03953	LEY_CTL	0
iNOA1_CGACAGCAGGCCTTCG	-2.01182	5.17855	LEY_iGCA	0			GSE124263__3_ACGAGGACAAGCTGGA-1	3.5983	-14.5819	END_CTL	0
iNOA1_CGAGTTAAGACTAAGT	1.27201	-0.761114	UND_iGCA	0			GSE124263__3_ACGAGGAGTCTAAACC-1	-1.58906	4.03622	LEY_CTL	0
iNOA1_CGAGTTACAGCGTACC	0.290283	1.17908	LEY_iGCA	0			GSE124263__3_ACGAGGATCGATAGAA-1	-3.81072	6.91341	MYD_CTL	0
iNOA1_CGATGCGCATCGATAC	-1.17383	0.83937	LEY_iGCA	0			GSE124263__3_ACGAGGATCGTCTGAA-1	-3.36846	8.84514	MYD_CTL	0
iNOA1_CGATGGCCATGAAGGC	11.7537	-1.29338	TCL_iGCA	0			GSE124263__3_ACGATACAGAGGTAGA-1	-3.92452	7.8051	MYD_CTL	0
iNOA1_CGCATGGTCCGCCTAT	-4.03341	7.86914	MYD_iGCA	0			GSE124263__3_ACGATACAGCTGTCTA-1	12.7226	2.50862	MCR_CTL	0
iNOA1_CGGAACCGTACGTAGG	-4.24121	5.60014	MYD_iGCA	0			GSE124263__3_ACGATACAGGGTTTCT-1	1.94699	-16.0558	END_CTL	0
iNOA1_CGGGACTGTAGAGCTG	-2.10068	2.16308	LEY_iGCA	0			GSE124263__3_ACGATACCAGACAAAT-1	-3.05355	7.06942	MYD_CTL	0
iNOA1_CGGGACTTCCGCCTAT	11.0083	-3.17155	TCL_iGCA	0			GSE124263__3_ACGATACTCATCGCTC-1	13.8722	2.47944	MCR_CTL	0
iNOA1_CGGTCAGCAATGAAAC	12.2356	1.64688	MCR_iGCA	0			GSE124263__3_ACGATACTCATGTCCC-1	-3.12259	7.83315	MYD_CTL	0
iNOA1_CGGTCAGCACTACACA	-2.05315	0.944092	LEY_iGCA	0			GSE124263__3_ACGATGTAGGATATAC-1	-8.14252	-10.6173	STRO_CTL	0
iNOA1_CGTGATACACGCTGCA	-3.86181	6.0844	LEY_iGCA	0			GSE124263__3_ACGATGTCAAGCGATG-1	1.18838	-15.5246	END_CTL	0
iNOA1_CGTGATAGTGAGTTGG	-1.02894	2.2623	LEY_iGCA	0			GSE124263__3_ACGATGTTCAGCAACT-1	1.13679	-16.4572	END_CTL	0
iNOA1_CGTTGGGTCTTAGTTC	-5.41914	7.62021	MYD_iGCA	0			GSE124263__3_ACGCAGCAGACTAGGC-1	0.11119	-14.9848	END_CTL	0
iNOA1_CTAAGTGCAGAGTGAC	-1.01459	4.21223	LEY_iGCA	0			GSE124263__3_ACGCAGCAGAGACTTA-1	-2.52869	3.56271	LEY_CTL	0
iNOA1_CTACGGGGTCTAGGTT	-2.58493	2.96806	LEY_iGCA	0			GSE124263__3_ACGCAGCAGCAATCTC-1	-7.37289	-10.2129	STRO_CTL	0
iNOA1_CTACTATGTGTATTGC	-1.33419	-1.1229	LEY_iGCA	0			GSE124263__3_ACGCAGCCAGTGACAG-1	0.818686	-16.3018	END_CTL	0
iNOA1_CTATAGGAGCACTCTA	-5.13211	7.81768	MYD_iGCA	0			GSE124263__3_ACGCAGCGTGCGCTTG-1	-0.0464317	2.59982	LEY_CTL	0
iNOA1_CTATAGGCATACAGCT	-2.75244	0.585269	LEY_iGCA	0			GSE124263__3_ACGCAGCGTGTGACGA-1	-3.03856	3.39117	LEY_CTL	0
iNOA1_CTATCTATCGTGTTCC	-4.88709	6.4387	MYD_iGCA	0			GSE124263__3_ACGCAGCTCAGCTCTC-1	-4.12064	5.61268	MYD_CTL	0
iNOA1_CTCAAGAGTTCGGCGT	-1.1754	-0.0795445	LEY_iGCA	0			GSE124263__3_ACGCCAGAGGGAGTAA-1	11.3312	1.12937	MCR_CTL	0
iNOA1_CTCAATTGTCGAACAG	0.985363	-0.572252	LEY_iGCA	0			GSE124263__3_ACGCCAGAGTGAACGC-1	4.39064	-14.8705	END_CTL	0
iNOA1_CTCATCGGTGCATTTG	-4.71667	7.28629	MYD_iGCA	0			GSE124263__3_ACGCCAGCAAACGTGG-1	1.05674	-15.9426	END_CTL	0
iNOA1_CTCCACACAGAGAAAG	0.0294648	-1.17707	LEY_iGCA	0			GSE124263__3_ACGCCAGTCCAAGCCG-1	-3.8323	4.98467	LEY_CTL	0
iNOA1_CTCCACAGTACCTAAC	-1.64476	3.12202	LEY_iGCA	0			GSE124263__3_ACGCCAGTCGGTCCGA-1	13.9102	2.46331	MCR_CTL	0
iNOA1_CTCCCAATCGTTTACT	-1.51453	1.93906	LEY_iGCA	0			GSE124263__3_ACGCCGAGTTAGATGA-1	0.431789	-1.77313	SRT_CTL	0
iNOA1_CTCTCAGTCGGTGTAT	-2.97025	-0.241631	LEY_iGCA	0			GSE124263__3_ACGCCGAGTTCGCGAC-1	0.195024	4.18782	LEY_CTL	0
iNOA1_CTCTGGTAGGGTAATT	-1.63085	6.70275	LEY_iGCA	0			GSE124263__3_ACGCCGATCAACGGGA-1	-3.62828	7.59712	LEY_CTL	0
iNOA1_CTCTGGTGTTTCGATG	-1.77879	-0.527829	LEY_iGCA	0			GSE124263__3_ACGCCGATCAGGATCT-1	-0.0460346	4.40686	LEY_CTL	0
iNOA1_CTGAGCGTCAGCATTG	-2.06731	4.67471	LEY_iGCA	0			GSE124263__3_ACGCCGATCTACCAGA-1	-3.22565	8.53007	MYD_CTL	0
iNOA1_CTGAGGCCAAACGAGC	-0.934147	1.71677	LEY_iGCA	0			GSE124263__3_ACGGAGACAAGTCTAC-1	-3.54752	5.24914	LEY_CTL	0
iNOA1_CTGCATCAGTCATGGG	-1.65426	-0.912252	LEY_iGCA	0			GSE124263__3_ACGGAGACAATCCAAC-1	-1.24526	4.83195	LEY_CTL	0
iNOA1_CTGCATCGTCCCTGTT	-2.19499	-0.135662	LEY_iGCA	0			GSE124263__3_ACGGAGACACAGATTC-1	-2.43738	2.61965	LEY_CTL	0
iNOA1_CTGCCATCACCTGCGA	-3.71534	7.67611	MYD_iGCA	0			GSE124263__3_ACGGAGACAGTCCTTC-1	2.49273	-16.3419	END_CTL	0
iNOA1_CTGCGAGAGCGGTATG	-4.23493	5.99591	MYD_iGCA	0			GSE124263__3_ACGGAGATCAGAGGTG-1	4.34584	-14.4372	END_CTL	0
iNOA1_CTGCGAGTCGTGTCAA	-3.25491	4.04823	LEY_iGCA	0			GSE124263__3_ACGGCCAAGTGGCACA-1	-0.830026	1.77301	LEY_CTL	0
iNOA1_CTGCTCACATCGAGCC	-0.580769	3.14368	LEY_iGCA	0			GSE124263__3_ACGGCCAGTGATGATA-1	3.79254	-16.4831	END_CTL	0
iNOA1_CTGCTCATCGCGCTGA	-0.526131	3.74837	LEY_iGCA	0			GSE124263__3_ACGGCCATCGTAGATC-1	-1.6826	3.00266	LEY_CTL	0
iNOA1_CTGGACGCAGGTCTCG	-0.747004	2.02127	LEY_iGCA	0			GSE124263__3_ACGGGCTAGGCGTACA-1	-7.6327	-10.81	STRO_CTL	0
iNOA1_CTGGCAGCAGGCACAA	-0.957665	1.06593	LEY_iGCA	0			GSE124263__3_ACGGGCTCAGACAAAT-1	3.0238	-16.2751	END_CTL	0
iNOA1_CTGTATTTCGCATGAT	-1.93559	2.65668	LEY_iGCA	0			GSE124263__3_ACGGGCTGTTCCATGA-1	-4.06118	8.43866	MYD_CTL	0
iNOA1_CTTCAATTCTTGCAGA	-0.187784	1.12697	LEY_iGCA	0			GSE124263__3_ACGGGTCAGTGCGATG-1	4.43286	-15.6999	END_CTL	0
iNOA1_CTTCCGACAGTCCCGA	-1.02196	2.76565	LEY_iGCA	0			GSE124263__3_ACGGGTCCATATGGTC-1	2.08217	-15.1466	END_CTL	0
iNOA1_CTTCCTTAGCACTCAT	-1.04016	-0.20798	LEY_iGCA	0			GSE124263__3_ACGGGTCGTGAAAGAG-1	-3.12059	7.00322	MYD_CTL	0
iNOA1_CTTCGGTCAATCTCTT	-2.1371	0.826362	LEY_iGCA	0			GSE124263__3_ACGGGTCGTGCACGAA-1	-3.91303	6.28354	MYD_CTL	0
iNOA1_CTTCTCTGTGGTGATG	-2.74444	3.18654	LEY_iGCA	0			GSE124263__3_ACGGGTCGTGTGCGTC-1	-5.9356	-9.70085	STRO_CTL	0
iNOA1_CTTTCGGCATGACTCA	-0.634865	3.42236	LEY_iGCA	0			GSE124263__3_ACGTCAACAAAGCGGT-1	4.18146	-15.0881	END_CTL	0
iNOA1_GAACACTAGCTATCCA	-2.649	2.77772	LEY_iGCA	0			GSE124263__3_ACGTCAACACTTAACG-1	-3.67361	5.75298	LEY_CTL	0
iNOA1_GAACACTAGTCATCGT	-5.8318	6.92872	MYD_iGCA	0			GSE124263__3_ACGTCAAGTCGCATCG-1	4.20161	-15.4773	END_CTL	0
iNOA1_GAACTGTGTTAGAGTA	-6.38303	-10.4488	STRO_iGCA	0			GSE124263__3_ACGTCAATCCAAATGC-1	-2.70333	8.385	MYD_CTL	0
iNOA1_GAAGAATTCCTACCGT	-2.30829	3.37491	LEY_iGCA	0			GSE124263__3_ACTATCTAGACAGACC-1	-3.91521	4.9251	MYD_CTL	0
iNOA1_GAAGCCCTCTGGTGCG	-1.22507	3.39727	LEY_iGCA	0			GSE124263__3_ACTATCTCAAAGCAAT-1	-3.62525	7.99797	MYD_CTL	0
iNOA1_GAAGGACAGGAGAATG	13.0054	1.70443	MCR_iGCA	0			GSE124263__3_ACTGAACAGCGATCCC-1	1.19513	-15.9157	END_CTL	0
iNOA1_GAAGGGTAGGACTGGT	-2.94489	0.565127	LEY_iGCA	0			GSE124263__3_ACTGAACAGGACCACA-1	-3.01986	5.51982	LEY_CTL	0
iNOA1_GAATAGACATGGATCT	2.94327	-4.79761	SRT_iGCA	0			GSE124263__3_ACTGAACTCAACGGCC-1	-4.07516	4.47286	LEY_CTL	0
iNOA1_GAATCGTAGGTCTTTG	-1.93575	3.41392	LEY_iGCA	0			GSE124263__3_ACTGAACTCCCAAGTA-1	-1.47269	2.26641	LEY_CTL	0
iNOA1_GAATCGTCAGGTCAAG	-5.22808	7.67424	MYD_iGCA	0			GSE124263__3_ACTGAACTCCTTTACA-1	3.0342	-16.3107	END_CTL	0
iNOA1_GACATCAAGAAGCTGC	0.103036	4.10858	LEY_iGCA	0			GSE124263__3_ACTGAACTCTTTCCTC-1	-4.07523	9.09423	MYD_CTL	0
iNOA1_GACCGTGAGACCAGCA	-2.29753	6.54032	LEY_iGCA	0			GSE124263__3_ACTGAGTAGCTGAAAT-1	1.63004	-16.478	END_CTL	0
iNOA1_GACCGTGCATCTGGGC	-3.09606	8.78974	MYD_iGCA	0			GSE124263__3_ACTGAGTTCCTTTCGG-1	-2.01309	3.29142	LEY_CTL	0
iNOA1_GACCTTCTCTGTACAG	-1.32961	0.229167	LEY_iGCA	0			GSE124263__3_ACTGATGCAAGTCATC-1	3.72685	-14.4597	END_CTL	0
iNOA1_GACGCTGCAAGTGTCT	-2.05281	3.96486	LEY_iGCA	0			GSE124263__3_ACTGATGGTATAATGG-1	13.6359	2.71975	MCR_CTL	0
iNOA1_GACGTTATCCGCAACG	-2.1514	2.75234	LEY_iGCA	0			GSE124263__3_ACTGATGGTCCCGACA-1	-0.47871	3.09605	LEY_CTL	0
iNOA1_GACTATGGTGCCGTAC	-0.287766	0.140252	LEY_iGCA	0			GSE124263__3_ACTGATGTCACAATGC-1	-0.450834	3.32789	LEY_CTL	0
iNOA1_GACTCAACAAAGGAGA	-0.970511	0.431545	LEY_iGCA	0			GSE124263__3_ACTGATGTCTGTTTGT-1	-3.52068	8.2824	MYD_CTL	0
iNOA1_GAGACTTGTGCTAGCC	-3.59046	1.72126	LEY_iGCA	0			GSE124263__3_ACTGCTCAGAGAGCTC-1	-0.373106	1.47658	LEY_CTL	0
iNOA1_GAGCCTGGTACTGCCG	-1.85595	3.69087	LEY_iGCA	0			GSE124263__3_ACTGCTCAGTCAAGCG-1	-3.42409	5.06479	LEY_CTL	0
iNOA1_GAGGCAAAGCGTATGG	-0.97695	-0.478362	LEY_iGCA	0			GSE124263__3_ACTGCTCCAGTCGTGC-1	-1.11787	3.01955	LEY_CTL	0
iNOA1_GAGGCCTTCTAGATCG	-3.32013	0.422086	LEY_iGCA	0			GSE124263__3_ACTGCTCGTGGTAACG-1	3.45988	-14.6548	END_CTL	0
iNOA1_GAGGGATTCAGGGATG	-1.15048	2.21054	LEY_iGCA	0			GSE124263__3_ACTGCTCGTTCCAACA-1	2.80821	-15.4356	END_CTL	0
iNOA1_GAGTCTAAGTCATAGA	-1.56222	3.61973	LEY_iGCA	0			GSE124263__3_ACTGTCCCAATCGAAA-1	-7.17136	-10.7055	STRO_CTL	0
iNOA1_GAGTGAGGTTTCGGCG	-1.66704	-0.0192356	LEY_iGCA	0			GSE124263__3_ACTGTCCGTCTAGAGG-1	11.8978	2.55736	MCR_CTL	0
iNOA1_GAGTGTTAGAAACCAT	-1.76001	4.74051	LEY_iGCA	0			GSE124263__3_ACTGTCCTCTGCGACG-1	1.08967	-15.3647	END_CTL	0
iNOA1_GAGTGTTTCCATTCGC	-0.901536	-0.262158	LEY_iGCA	0			GSE124263__3_ACTTACTGTCTCTCGT-1	-5.17028	7.77877	MYD_CTL	0
iNOA1_GAGTTACCACATCCCT	-1.59521	-0.00502955	LEY_iGCA	0			GSE124263__3_ACTTACTGTGGCTCCA-1	1.63838	-16.5778	END_CTL	0
iNOA1_GAGTTTGCACGACGCT	-1.1244	3.36426	LEY_iGCA	0			GSE124263__3_ACTTACTTCCAAGTAC-1	0.0936815	-14.7635	END_CTL	0
iNOA1_GATCAGTGTTAGGACG	-1.14587	-0.375051	LEY_iGCA	0			GSE124263__3_ACTTGTTAGCACCGTC-1	-7.5796	-10.6513	STRO_CTL	0
iNOA1_GATGACTGTCGAGCTC	-1.436	3.62502	LEY_iGCA	0			GSE124263__3_ACTTGTTAGGCCCTCA-1	-4.02086	5.38358	MYD_CTL	0
iNOA1_GATTCTTAGAAACTCA	3.17673	-16.8809	LEY_iGCA	0			GSE124263__3_ACTTGTTCACATCCAA-1	3.74227	-16.0871	END_CTL	0
iNOA1_GATTTCTCATCCTAAG	11.8377	0.825972	MCR_iGCA	0			GSE124263__3_ACTTGTTCAGGAACGT-1	-4.89802	8.19258	MYD_CTL	0
iNOA1_GCAACATCATGTCAGT	-1.28697	2.10976	LEY_iGCA	0			GSE124263__3_ACTTGTTCATTACCTT-1	-6.74292	-10.6454	STRO_CTL	0
iNOA1_GCAACATTCAAACGAA	-1.0203	3.85116	LEY_iGCA	0			GSE124263__3_ACTTGTTGTAATTGGA-1	4.04133	-16.4996	END_CTL	0
iNOA1_GCACGCGCAATGCTCA	-0.766716	3.83793	LEY_iGCA	0			GSE124263__3_ACTTTCAAGCTGATAA-1	-4.63438	5.43481	MYD_CTL	0
iNOA1_GCACGGTTCGCGTTTC	2.93704	-4.72767	SRT_iGCA	0			GSE124263__3_ACTTTCAGTCTCCATC-1	-4.66516	6.19947	MYD_CTL	0
iNOA1_GCACTAAGTGGACCAA	-2.73015	2.71573	LEY_iGCA	0			GSE124263__3_ACTTTCATCAGCTGGC-1	4.29331	-14.7697	END_CTL	0
iNOA1_GCAGCCAAGAGCAACC	-1.10382	2.05183	LEY_iGCA	0			GSE124263__3_ACTTTCATCGCCAAAT-1	0.418015	-1.75514	SRT_CTL	0
iNOA1_GCAGCTGAGTGGTTCT	-1.68932	-1.31152	LEY_iGCA	0			GSE124263__3_ACTTTCATCGGTCCGA-1	4.048	-16.192	END_CTL	0
iNOA1_GCATCGGAGAGAACCC	-1.82282	3.54986	LEY_iGCA	0			GSE124263__3_AGAATAGAGAGGGATA-1	-7.28543	-10.6093	STRO_CTL	0
iNOA1_GCCACAACAGCCTACG	-2.13464	3.15776	LEY_iGCA	0			GSE124263__3_AGAATAGAGTGTTAGA-1	-4.65089	8.63697	MYD_CTL	0
iNOA1_GCCATTCTCGGTGAAG	-1.17268	1.97852	LEY_iGCA	0			GSE124263__3_AGAATAGGTCCATCCT-1	3.84761	-14.4701	END_CTL	0
iNOA1_GCCCGAAAGAGGTCAC	13.8238	3.13192	MCR_iGCA	0			GSE124263__3_AGAATAGGTCTCTTAT-1	-4.73354	5.55818	MYD_CTL	0
iNOA1_GCCCGAACAGAGAATT	-1.91753	0.824483	LEY_iGCA	0			GSE124263__3_AGAATAGTCCTTTCGG-1	-0.325058	3.43944	LEY_CTL	0
iNOA1_GCCCTCATCAGGAAGC	-3.47688	2.91673	LEY_iGCA	0			GSE124263__3_AGAATAGTCTAGCACA-1	-3.67239	8.73861	MYD_CTL	0
iNOA1_GCCTGTTGTCGTCTCT	-4.58056	8.7894	MYD_iGCA	0			GSE124263__3_AGACGTTAGAGCTGCA-1	-9.17076	-10.2706	STRO_CTL	0
iNOA1_GCGTACACAGCGTGCT	-2.68156	3.54472	LEY_iGCA	0			GSE124263__3_AGACGTTCACGCCAGT-1	-2.70015	4.98845	LEY_CTL	0
iNOA1_GCTACCTTCGTTATCT	-1.07835	-0.577556	LEY_iGCA	0			GSE124263__3_AGACGTTGTAGAAAGG-1	-3.35196	4.29247	LEY_CTL	0
iNOA1_GCTGAATCACAAGCTT	-2.5276	-0.301346	LEY_iGCA	0			GSE124263__3_AGACGTTGTTATCGGT-1	-3.80301	6.24328	MYD_CTL	0
iNOA1_GGAACCCAGAAACACT	-5.73422	6.6185	MYD_iGCA	0			GSE124263__3_AGACGTTTCAGCATGT-1	11.4447	-0.999016	MCR_CTL	0
iNOA1_GGAACCCGTTCATCTT	-5.01686	6.72828	MYD_iGCA	0			GSE124263__3_AGACGTTTCCCATTTA-1	-2.94404	3.63162	LEY_CTL	0
iNOA1_GGAACCCTCTGTAACG	12.0166	-0.150803	MCR_iGCA	0			GSE124263__3_AGAGCGAAGTACGTTC-1	-3.74733	8.93764	MYD_CTL	0
iNOA1_GGAATCTCATGGGTTT	0.471739	2.40511	LEY_iGCA	0			GSE124263__3_AGAGCGAGTTTCGCTC-1	3.44551	-16.2894	END_CTL	0
iNOA1_GGAGGATAGCAGCGAT	0.0278617	1.19073	LEY_iGCA	0			GSE124263__3_AGAGCGATCTCATTCA-1	-2.64542	3.53362	LEY_CTL	0
iNOA1_GGCTGTGAGCGCGTTC	-2.97185	3.6832	LEY_iGCA	0			GSE124263__3_AGAGCTTAGGTGTTAA-1	-2.92953	6.28467	LEY_CTL	0
iNOA1_GGCTGTGTCCCAACTC	-2.75921	1.33756	LEY_iGCA	0			GSE124263__3_AGAGCTTCACAGCCCA-1	-7.1582	-10.7569	STRO_CTL	0
iNOA1_GGCTGTGTCGCATTGA	-2.25639	3.40334	LEY_iGCA	0			GSE124263__3_AGAGCTTGTTGCGTTA-1	-5.57973	7.14332	MYD_CTL	0
iNOA1_GGCTTTCTCAGGAGAC	-2.71116	5.74681	LEY_iGCA	0			GSE124263__3_AGAGTGGCAGGGTATG-1	-1.64444	4.40342	LEY_CTL	0
iNOA1_GGGACCTTCGACGCGT	-4.64541	7.45904	MYD_iGCA	0			GSE124263__3_AGAGTGGTCCGTAGTA-1	-7.46659	-10.5596	STRO_CTL	0
iNOA1_GGGACTCCATAACAGA	-1.64451	0.989433	LEY_iGCA	0			GSE124263__3_AGAGTGGTCTTGAGAC-1	-3.32177	6.99934	MYD_CTL	0
iNOA1_GGGAGATCAGCACAAG	-2.21824	0.633798	LEY_iGCA	0			GSE124263__3_AGATCTGAGTTCGCGC-1	1.79405	-16.0663	END_CTL	0
iNOA1_GGGATGAGTCGCTTGG	-2.47602	-1.01783	LEY_iGCA	0			GSE124263__3_AGATCTGCATAAAGGT-1	-4.87251	6.70437	MYD_CTL	0
iNOA1_GGGATGATCTCAGAAC	-1.95343	2.51264	LEY_iGCA	0			GSE124263__3_AGATCTGTCATGCAAC-1	-4.2048	5.08767	LEY_CTL	0
iNOA1_GGGCTACAGTCTTCCC	-3.27402	4.88752	LEY_iGCA	0			GSE124263__3_AGATCTGTCTCTTGAT-1	-4.14046	5.2485	MYD_CTL	0
iNOA1_GGGTAGAAGACGGATC	-1.2615	3.3217	LEY_iGCA	0			GSE124263__3_AGATCTGTCTTTCCTC-1	-3.21495	7.25347	MYD_CTL	0
iNOA1_GGGTCACGTAGCGAGT	-2.68959	0.852715	LEY_iGCA	0			GSE124263__3_AGATTGCTCCCGGATG-1	-5.01019	8.55069	MYD_CTL	0
iNOA1_GGTAATCGTGTCCGGT	-1.81745	4.04282	LEY_iGCA	0			GSE124263__3_AGCAGCCCACAAGACG-1	-0.812363	3.03429	LEY_CTL	0
iNOA1_GGTAGAGCAACCTAAC	-1.68145	3.0836	LEY_iGCA	0			GSE124263__3_AGCAGCCGTGATAAAC-1	-3.20688	7.10613	MYD_CTL	0
iNOA1_GGTCACGGTCATCGCG	-0.874882	3.89404	LEY_iGCA	0			GSE124263__3_AGCAGCCTCAATCTCT-1	-0.854325	-13.3724	END_CTL	0
iNOA1_GGTCTGGTCTGTACAG	-2.86185	0.690944	LEY_iGCA	0			GSE124263__3_AGCATACCAACGCACC-1	-3.89342	7.07318	MYD_CTL	0
iNOA1_GGTGAAGAGTATAGGT	-3.303	2.5341	LEY_iGCA	0			GSE124263__3_AGCATACCACATTTCT-1	-2.29433	-2.31715	LEY_CTL	0
iNOA1_GGTGCCGAGCTAAGTA	-2.18495	3.66647	LEY_iGCA	0			GSE124263__3_AGCATACCACTTACGA-1	-4.61979	5.51822	MYD_CTL	0
iNOA1_GGTTCTCCACAGTCAT	-1.92443	1.62788	LEY_iGCA	0			GSE124263__3_AGCATACGTGGACGAT-1	3.8785	-14.5946	END_CTL	0
iNOA1_GTAACCACATCGTCCT	1.35857	-0.701455	UND_iGCA	0			GSE124263__3_AGCCTAAGTAATAGCA-1	-2.02434	1.70823	LEY_CTL	0
iNOA1_GTAACCATCAACACGT	-1.99836	1.7837	LEY_iGCA	0			GSE124263__3_AGCGGTCCATATGGTC-1	-4.35535	8.45182	MYD_CTL	0
iNOA1_GTAATCGAGGCCGCTT	0.996431	-2.56821	SRT_iGCA	0			GSE124263__3_AGCGGTCGTACAGCAG-1	-5.83174	7.37767	MYD_CTL	0
iNOA1_GTACAGTGTCCCTGAG	12.0154	1.45355	MCR_iGCA	0			GSE124263__3_AGCGGTCGTACAGTTC-1	-3.25509	6.79122	MYD_CTL	0
iNOA1_GTACAGTTCACGACTA	-1.43066	-1.05317	LEY_iGCA	0			GSE124263__3_AGCGGTCGTATATCCG-1	11.4559	-0.494318	MCR_CTL	0
iNOA1_GTAGATCAGTGCGACA	-2.16526	0.10753	LEY_iGCA	0			GSE124263__3_AGCGGTCTCAGTGTTG-1	-4.12179	7.32101	MYD_CTL	0
iNOA1_GTATTTCAGCCTCAGC	0.493201	-1.959	LEY_iGCA	0			GSE124263__3_AGCGTATAGAGGTTAT-1	-2.83098	3.53711	LEY_CTL	0
iNOA1_GTCAGCGCATACCAGT	-5.06657	7.5789	MYD_iGCA	0			GSE124263__3_AGCGTATCAATCGAAA-1	-0.814443	4.65863	LEY_CTL	0
iNOA1_GTCATTTAGTGAGCCA	-2.73543	0.949875	LEY_iGCA	0			GSE124263__3_AGCGTATGTTCCACGG-1	-4.80265	6.50541	MYD_CTL	0
iNOA1_GTCCACTAGCGAGAAA	-0.00849961	2.14678	LEY_iGCA	0			GSE124263__3_AGCGTATTCCAAATGC-1	-2.95109	-0.700097	LEY_CTL	0
iNOA1_GTCCCATGTGCAGGAT	-5.46548	6.95741	MYD_iGCA	0			GSE124263__3_AGCTCCTAGGGTCGAT-1	-3.19248	3.35613	LEY_CTL	0
iNOA1_GTCCTCAAGCGTCTCG	-0.26067	0.763253	LEY_iGCA	0			GSE124263__3_AGCTCCTCACACATGT-1	-4.13844	7.22908	MYD_CTL	0
iNOA1_GTCGAATCAATTTCGG	-1.23095	3.08448	LEY_iGCA	0			GSE124263__3_AGCTCCTCACGACGAA-1	13.1573	2.50699	MCR_CTL	0
iNOA1_GTCGTTCTCCAAAGGG	-1.12298	-0.611769	LEY_iGCA	0			GSE124263__3_AGCTCCTCAGGGAGAG-1	-2.63977	3.54905	LEY_CTL	0
iNOA1_GTCTACCTCGTGGAAG	-5.68895	7.36946	MYD_iGCA	0			GSE124263__3_AGCTCCTGTAGAGCTG-1	-5.3557	7.10007	MYD_CTL	0
iNOA1_GTCTCACTCTGATTCT	-3.45812	3.52688	LEY_iGCA	0			GSE124263__3_AGCTCCTGTCCCTACT-1	-0.499155	0.663555	LEY_CTL	0
iNOA1_GTGACGCCAGCACCCA	12.7782	0.105912	MCR_iGCA	0			GSE124263__3_AGCTCCTGTCCGTCAG-1	-3.65061	8.54713	MYD_CTL	0
iNOA1_GTGCAGCGTAGACGTG	-1.38665	3.99395	LEY_iGCA	0			GSE124263__3_AGCTCTCAGGGAACGG-1	-8.22074	-10.198	STRO_CTL	0
iNOA1_GTGCAGCTCATTATCC	11.3938	-0.0808874	MCR_iGCA	0			GSE124263__3_AGCTCTCTCAATCTCT-1	-3.92331	6.3623	MYD_CTL	0
iNOA1_GTGCAGCTCCCATAGA	-1.33862	4.39776	LEY_iGCA	0			GSE124263__3_AGCTTGAAGACCTAGG-1	-4.36533	5.00601	LEY_CTL	0
iNOA1_GTGCGTGCAAACCACT	-1.72406	-0.557775	LEY_iGCA	0			GSE124263__3_AGCTTGAGTGAGTGAC-1	-1.99575	1.73608	LEY_CTL	0
iNOA1_GTGCGTGCAGTTGAAA	-1.99308	2.76798	LEY_iGCA	0			GSE124263__3_AGCTTGATCAATAAGG-1	4.16514	-16.3442	END_CTL	0
iNOA1_GTGGGAAGTGTTGATC	-1.66347	0.0979056	LEY_iGCA	0			GSE124263__3_AGCTTGATCCACGTTC-1	-4.20343	4.94478	LEY_CTL	0
iNOA1_GTGTCCTGTGAGATAT	-2.63483	5.51468	LEY_iGCA	0			GSE124263__3_AGCTTGATCTGTTTGT-1	-2.58125	3.47874	LEY_CTL	0
iNOA1_GTGTTCCTCGCTAGCG	12.9565	3.05737	MCR_iGCA	0			GSE124263__3_AGGCCACAGCTCCTTC-1	0.435281	-16.011	END_CTL	0
iNOA1_GTTAGACAGTGCACCC	-1.08077	0.209682	LEY_iGCA	0			GSE124263__3_AGGCCACAGGATGGAA-1	-4.19362	7.85593	MYD_CTL	0
iNOA1_GTTAGTGCACTGTGTA	-3.20417	-0.36103	LEY_iGCA	0			GSE124263__3_AGGCCACCAGACAGGT-1	3.32633	-15.3146	END_CTL	0
iNOA1_GTTCATTTCAAATAGG	-2.52269	2.76907	LEY_iGCA	0			GSE124263__3_AGGCCACCATTAGGCT-1	-2.67321	8.88378	MYD_CTL	0
iNOA1_GTTCTATTCTAGCAAC	-0.913292	1.91212	LEY_iGCA	0			GSE124263__3_AGGCCACTCGGTTAAC-1	-4.11094	6.49403	MYD_CTL	0
iNOA1_GTTGCTCTCAAGAGTA	-1.29714	0.231569	LEY_iGCA	0			GSE124263__3_AGGCCGTAGCTCCCAG-1	13.8644	2.4903	MCR_CTL	0
iNOA1_GTTGTCCTCCTTGACC	-0.866922	2.48317	LEY_iGCA	0			GSE124263__3_AGGCCGTAGTGGTCCC-1	14.0114	2.84519	MCR_CTL	0
iNOA1_GTTTGGAGTGCTATTG	-1.47692	3.37968	LEY_iGCA	0			GSE124263__3_AGGCCGTCATCACAAC-1	0.700144	-16.4158	END_CTL	0
iNOA1_TAACACGGTCGTCTCT	-0.437314	4.27013	LEY_iGCA	0			GSE124263__3_AGGGAGTCACCACGTG-1	-4.29682	7.91745	MYD_CTL	0
iNOA1_TAACTTCTCGCAATTG	3.09748	-6.28229	SRT_iGCA	0			GSE124263__3_AGGGAGTTCCGGCACA-1	-2.96991	6.4484	MYD_CTL	0
iNOA1_TAAGCCACATTGGCAT	0.493514	3.18393	LEY_iGCA	0			GSE124263__3_AGGGATGAGACCGGAT-1	-0.830747	-13.5025	END_CTL	0
iNOA1_TAAGCCATCGTCGGGT	-3.41	8.61814	MYD_iGCA	0			GSE124263__3_AGGGATGAGGCGATAC-1	-0.406843	0.281996	LEY_CTL	0
iNOA1_TACAGGTAGGACTATA	-2.04258	-0.0487369	LEY_iGCA	0			GSE124263__3_AGGGATGCACCCATTC-1	-3.75319	3.27735	LEY_CTL	0
iNOA1_TACAGGTCATCGTCCT	2.82624	-14.9041	END_iGCA	0			GSE124263__3_AGGGATGGTAGATTAG-1	3.5994	-14.8596	END_CTL	0
iNOA1_TACGCTCCATTGCCGG	-1.49258	-1.05596	LEY_iGCA	0			GSE124263__3_AGGGATGGTCTTCGTC-1	-0.581506	0.855774	LEY_CTL	0
iNOA1_TACGGTACAAGCCATT	0.411503	3.07407	LEY_iGCA	0			GSE124263__3_AGGGATGGTTAAGGGC-1	-3.51602	4.93797	LEY_CTL	0
iNOA1_TACGTCCCAGTCGTTA	-1.46083	2.90438	LEY_iGCA	0			GSE124263__3_AGGGATGTCACATAGC-1	3.15948	-16.109	END_CTL	0
iNOA1_TACTTCAAGACTAGAT	-1.89638	0.807405	LEY_iGCA	0			GSE124263__3_AGGGTGAAGCGCCTCA-1	-4.93207	6.18345	MYD_CTL	0
iNOA1_TACTTCAAGACTCTAC	-1.91487	5.36101	LEY_iGCA	0			GSE124263__3_AGGGTGAAGGCTAGAC-1	0.222121	-14.8441	END_CTL	0
iNOA1_TACTTCATCGCCAACG	-2.60513	2.27827	LEY_iGCA	0			GSE124263__3_AGGGTGACATAGGATA-1	-4.43616	8.02268	MYD_CTL	0
iNOA1_TACTTGTAGGAGGTTC	-2.65619	3.06499	LEY_iGCA	0			GSE124263__3_AGGGTGAGTCGCATAT-1	1.1884	-3.45201	SRT_CTL	0
iNOA1_TACTTGTAGTTGCGAG	-3.6886	5.60199	LEY_iGCA	0			GSE124263__3_AGGGTGAGTTCCAACA-1	-4.19718	5.31972	MYD_CTL	0
iNOA1_TAGACCACAAATGGTA	-3.31758	0.368577	LEY_iGCA	0			GSE124263__3_AGGTCATCACAAGACG-1	-0.751726	-13.6323	END_CTL	0
iNOA1_TAGAGTCGTTGGGAAC	-2.95368	6.24878	LEY_iGCA	0			GSE124263__3_AGGTCATCAGCTGGCT-1	-4.33467	6.33249	MYD_CTL	0
iNOA1_TAGATCGTCGTGGTAT	-1.40949	4.87484	LEY_iGCA	0			GSE124263__3_AGGTCATGTCAGATAA-1	0.755052	-15.6497	END_CTL	0
iNOA1_TAGGAGGGTCGAATGG	-2.57	7.69065	MYD_iGCA	0			GSE124263__3_AGGTCCGAGCGTGAGT-1	-1.1783	2.79946	LEY_CTL	0
iNOA1_TAGGTACGTGGCCCAT	-2.5626	2.37838	LEY_iGCA	0			GSE124263__3_AGGTCCGAGTCGTACT-1	12.0209	0.042315	MCR_CTL	0
iNOA1_TAGGTTGGTACCCAGC	-3.52928	8.6985	MYD_iGCA	0			GSE124263__3_AGGTCCGCATATACGC-1	0.62897	-16.2711	END_CTL	0
iNOA1_TATCCTACATCTAACG	-1.98033	3.5838	LEY_iGCA	0			GSE124263__3_AGGTCCGTCCTAGTGA-1	-4.78473	5.90949	MYD_CTL	0
iNOA1_TATCGCCAGTGAGCCA	-2.90629	5.60438	LEY_iGCA	0			GSE124263__3_AGTAGTCAGGCACATG-1	-3.16407	9.45944	MYD_CTL	0
iNOA1_TATCTTGAGGATTTCC	-1.98526	-1.27202	LEY_iGCA	0			GSE124263__3_AGTAGTCAGTCACGCC-1	-4.43431	5.22403	MYD_CTL	0
iNOA1_TATCTTGTCTACCCAC	-1.41234	3.71388	LEY_iGCA	0			GSE124263__3_AGTAGTCAGTGCAAGC-1	11.7842	-1.55465	MCR_CTL	0
iNOA1_TATTCCAAGCGTATGG	-3.04198	0.901847	LEY_iGCA	0			GSE124263__3_AGTAGTCCAGATCCAT-1	-8.07108	-10.3467	STRO_CTL	0
iNOA1_TATTGCTTCAATCCGA	-4.33966	6.44683	MYD_iGCA	0			GSE124263__3_AGTAGTCCAGGGCATA-1	-3.39948	4.19663	LEY_CTL	0
iNOA1_TATTTCGAGACGACTG	-4.55956	7.77598	MYD_iGCA	0			GSE124263__3_AGTAGTCCATCGGTTA-1	3.20227	-15.0708	END_CTL	0
iNOA1_TATTTCGCAGGCCCTA	-1.84134	1.83736	LEY_iGCA	0			GSE124263__3_AGTAGTCGTGCGGTAA-1	1.42908	-14.9207	END_CTL	0
iNOA1_TCAAGACCAGATGCGA	-5.62091	7.9262	MYD_iGCA	0			GSE124263__3_AGTAGTCTCAGAGACG-1	12.6475	2.47803	MCR_CTL	0
iNOA1_TCACAAGGTAAGTAGT	-2.73614	8.80226	MYD_iGCA	0			GSE124263__3_AGTAGTCTCCGCGGTA-1	-4.71437	5.79575	MYD_CTL	0
iNOA1_TCACAAGTCCCGAACG	-1.68391	0.629881	LEY_iGCA	0			GSE124263__3_AGTAGTCTCTGCTGCT-1	-2.93785	9.06528	MYD_CTL	0
iNOA1_TCACTATCAAGAATAC	-1.0971	3.76435	LEY_iGCA	0			GSE124263__3_AGTCTTTAGAGTCTGG-1	-2.91101	3.34579	LEY_CTL	0
iNOA1_TCACTATCAAGGAGTC	11.1631	-2.91932	TCL_iGCA	0			GSE124263__3_AGTCTTTAGCCACGCT-1	-3.3457	8.23964	MYD_CTL	0
iNOA1_TCACTCGCACGACAAG	-0.799039	2.79675	LEY_iGCA	0			GSE124263__3_AGTCTTTCATGCCTAA-1	-3.80189	8.14906	MYD_CTL	0
iNOA1_TCAGCCTAGACGGAAA	-5.01143	8.52462	MYD_iGCA	0			GSE124263__3_AGTCTTTGTCGCATCG-1	3.75659	-14.9829	END_CTL	0
iNOA1_TCAGCCTAGTCTCTGA	11.2867	-2.46953	TCL_iGCA	0			GSE124263__3_AGTCTTTGTTTCGCTC-1	-1.87957	4.60782	LEY_CTL	0
iNOA1_TCATATCAGGTTTACC	0.367305	1.15562	LEY_iGCA	0			GSE124263__3_AGTCTTTTCCCTAATT-1	-0.0847998	4.43689	LEY_CTL	0
iNOA1_TCATGAGCAGTTGTTG	-2.61414	5.6298	LEY_iGCA	0			GSE124263__3_AGTCTTTTCGTCTGAA-1	-1.62558	0.189297	LEY_CTL	0
iNOA1_TCATGAGTCAGGGTAG	-2.28675	0.280857	LEY_iGCA	0			GSE124263__3_AGTCTTTTCTCTAGGA-1	-4.87531	8.20645	MYD_CTL	0
iNOA1_TCATGAGTCGAGGCAA	-2.4857	0.442119	LEY_iGCA	0			GSE124263__3_AGTGAGGAGACTTTCG-1	3.13974	-16.9905	LEY_CTL	0
iNOA1_TCATGGAGTATGGAGC	-3.1642	0.467233	LEY_iGCA	0			GSE124263__3_AGTGAGGAGCTGGAAC-1	-4.22564	8.85318	MYD_CTL	0
iNOA1_TCATGTTAGAGGTTAT	-0.771659	0.295159	LEY_iGCA	0			GSE124263__3_AGTGAGGAGGACATTA-1	12.7197	2.97818	MCR_CTL	0
iNOA1_TCATGTTGTGGTCTCG	-2.97936	5.05065	LEY_iGCA	0			GSE124263__3_AGTGAGGAGTTGAGAT-1	-5.38437	6.99682	MYD_CTL	0
iNOA1_TCATTACTCACTACTT	-4.02802	6.57399	MYD_iGCA	0			GSE124263__3_AGTGAGGCAATTGCTG-1	1.46057	-16.2706	END_CTL	0
iNOA1_TCATTCATCGGTAGAG	-0.0997298	0.930011	LEY_iGCA	0			GSE124263__3_AGTGAGGCACGCGAAA-1	-3.2106	4.58629	LEY_CTL	0
iNOA1_TCCACGTGTTGCCAAT	2.38894	-16.8155	LEY_iGCA	0			GSE124263__3_AGTGAGGGTCCCTTGT-1	-1.95798	2.49221	LEY_CTL	0
iNOA1_TCCATCGTCCATTGTT	-0.818491	4.7744	LEY_iGCA	0			GSE124263__3_AGTGAGGGTTTCCACC-1	3.69892	-16.94	END_CTL	0
iNOA1_TCCATGCTCGTGTCAA	-3.65157	5.9772	LEY_iGCA	0			GSE124263__3_AGTGAGGTCACAGTAC-1	-4.24102	8.43366	MYD_CTL	0
iNOA1_TCCCAGTTCTGAGGCC	0.0919134	0.85474	LEY_iGCA	0			GSE124263__3_AGTGGGATCCCACTTG-1	-2.01766	3.27323	LEY_CTL	0
iNOA1_TCCGGGATCTCGAACA	-3.19777	2.8154	LEY_iGCA	0			GSE124263__3_AGTGGGATCTCTGCTG-1	-3.89179	8.60257	MYD_CTL	0
iNOA1_TCCTTCTGTTTGTTCT	-1.19856	-0.0257811	LEY_iGCA	0			GSE124263__3_AGTGTCAAGAGGTTAT-1	-3.62558	4.37465	LEY_CTL	0
iNOA1_TCCTTCTTCCATTTCA	-2.1313	-0.0318445	LEY_iGCA	0			GSE124263__3_AGTGTCACACCGAATT-1	10.8164	-3.44427	MCR_CTL	0
iNOA1_TCGAAGTTCTGAGATC	-0.890588	0.340555	LEY_iGCA	0			GSE124263__3_AGTGTCACACGCTTTC-1	-0.782815	0.284119	STRO_CTL	0
iNOA1_TCGACCTAGATGATTG	-0.917048	0.0876544	LEY_iGCA	0			GSE124263__3_AGTGTCACAGTCGATT-1	-3.15786	7.50992	MYD_CTL	0
iNOA1_TCGACCTTCTTTCTAG	-0.178619	4.1491	LEY_iGCA	0			GSE124263__3_AGTGTCACATAGGATA-1	-5.50227	7.90745	MYD_CTL	0
iNOA1_TCGCAGGTCTACGCAA	-3.20474	2.69838	LEY_iGCA	0			GSE124263__3_AGTGTCACATATACCG-1	1.80516	-16.1658	END_CTL	0
iNOA1_TCGCTCAGTAGTAAGT	11.7872	1.11917	MCR_iGCA	0			GSE124263__3_AGTTGGTAGATACACA-1	-8.17732	-10.4557	STRO_CTL	0
iNOA1_TCGGATAAGTAGGATT	-4.70965	8.81633	MYD_iGCA	0			GSE124263__3_AGTTGGTAGCTAACTC-1	-2.76812	6.46742	MYD_CTL	0
iNOA1_TCGGGTGCAGACGCTC	-0.804873	4.8476	LEY_iGCA	0			GSE124263__3_AGTTGGTCATCGGACC-1	1.13025	-3.35811	SRT_CTL	0
iNOA1_TCGGGTGTCCAGTGCG	-1.36752	2.8578	LEY_iGCA	0			GSE124263__3_ATAACGCAGACACGAC-1	3.80123	-15.8918	END_CTL	0
iNOA1_TCGGTCTGTCGTATTG	2.25476	-16.6942	LEY_iGCA	0			GSE124263__3_ATAACGCCAAGCCGCT-1	-0.990052	-13.2926	END_CTL	0
iNOA1_TCGTCCAAGAAGCCAC	-0.988133	-0.349839	LEY_iGCA	0			GSE124263__3_ATAACGCCACATCCGG-1	3.4373	-16.5977	END_CTL	0
iNOA1_TCGTCCACACTTGTGA	-1.29211	5.35146	LEY_iGCA	0			GSE124263__3_ATAACGCTCACCGTAA-1	-3.82117	8.67704	MYD_CTL	0
iNOA1_TCGTCCAGTAGTGCGA	12.6129	2.01263	MCR_iGCA	0			GSE124263__3_ATAACGCTCCCGGATG-1	-5.26204	6.68071	MYD_CTL	0
iNOA1_TCGTCCAGTCGATTTG	0.971266	-0.309602	UND_iGCA	0			GSE124263__3_ATAAGAGAGGTGCACA-1	-4.73248	6.71416	MYD_CTL	0
iNOA1_TCGTGGGCACCAGACC	11.2634	-2.39444	TCL_iGCA	0			GSE124263__3_ATAAGAGAGTCCCACG-1	3.89786	-14.3181	END_CTL	0
iNOA1_TCGTGGGTCCCAAGCG	12.568	1.29711	MCR_iGCA	0			GSE124263__3_ATAAGAGCACAGACTT-1	-4.18	5.62757	MYD_CTL	0
iNOA1_TCTACATCATCGCTCT	13.5238	2.16062	MCR_iGCA	0			GSE124263__3_ATAAGAGCACCGAAAG-1	0.490224	3.08563	LEY_CTL	0
iNOA1_TCTATACAGAAAGCGA	-3.78523	8.57489	MYD_iGCA	0			GSE124263__3_ATAAGAGCAGCCAATT-1	-1.46516	2.29121	LEY_CTL	0
iNOA1_TCTATACTCCCTTGGT	-1.49743	-0.0122501	LEY_iGCA	0			GSE124263__3_ATAGACCAGCCAGTAG-1	-1.62134	6.71718	LEY_CTL	0
iNOA1_TCTATCACAAATCCCA	-2.57764	3.77588	LEY_iGCA	0			GSE124263__3_ATAGACCAGGGTCTCC-1	-0.876701	-13.4702	END_CTL	0
iNOA1_TCTTAGTAGCTGACCC	-1.19681	0.344569	LEY_iGCA	0			GSE124263__3_ATAGACCCAAACTGTC-1	-3.51327	4.77128	LEY_CTL	0
iNOA1_TCTTAGTAGCTGCCCC	1.32392	-0.75524	UND_iGCA	0			GSE124263__3_ATAGACCTCACCCTCA-1	12.7836	2.98149	MCR_CTL	0
iNOA1_TCTTAGTCATCCGTGG	13.6976	3.0708	MCR_iGCA	0			GSE124263__3_ATCACGAAGAGGACGG-1	-3.08773	8.80614	MYD_CTL	0
iNOA1_TGAACGTGTCCTTTGC	-1.91686	5.00721	LEY_iGCA	0			GSE124263__3_ATCACGAAGCCCGAAA-1	3.30159	-15.4508	END_CTL	0
iNOA1_TGAATGCAGGCCATAG	2.98649	-7.07954	SRT_iGCA	0			GSE124263__3_ATCACGAGTAGCGCTC-1	-5.38092	7.25528	MYD_CTL	0
iNOA1_TGACAGTAGTAATCCC	13.1458	1.43935	MCR_iGCA	0			GSE124263__3_ATCACGAGTTACCGAT-1	11.1997	-1.7015	MCR_CTL	0
iNOA1_TGACGCGCATGTGGCC	-2.80788	-0.121626	LEY_iGCA	0			GSE124263__3_ATCATCTCAGTGACAG-1	-2.45728	3.65771	LEY_CTL	0
iNOA1_TGAGACTAGTATCTGC	-1.79418	0.182819	LEY_iGCA	0			GSE124263__3_ATCATCTGTCTGGAGA-1	-3.91005	3.05437	LEY_CTL	0
iNOA1_TGAGGGAAGTCTCTGA	-3.10155	3.68277	LEY_iGCA	0			GSE124263__3_ATCATCTTCGCAAGCC-1	2.62986	-15.3783	END_CTL	0
iNOA1_TGAGGGATCCTCTTTC	-8.81007	-10.3778	STRO_iGCA	0			GSE124263__3_ATCATGGAGCACGCCT-1	1.57842	-16.425	END_CTL	0
iNOA1_TGATCAGCACATGTTG	-1.93402	-0.277182	LEY_iGCA	0			GSE124263__3_ATCATGGAGGGCATGT-1	-2.88039	8.72825	MYD_CTL	0
iNOA1_TGATTCTCACTTGGGC	-1.77009	1.96527	LEY_iGCA	0			GSE124263__3_ATCATGGAGGTGCACA-1	-3.82721	4.24654	LEY_CTL	0
iNOA1_TGCATCCCACTGGCCA	-1.3232	-1.24511	LEY_iGCA	0			GSE124263__3_ATCATGGGTACCGAGA-1	-3.29567	5.10966	LEY_CTL	0
iNOA1_TGCCGAGCATGGCACC	-1.45339	-1.1548	LEY_iGCA	0			GSE124263__3_ATCATGGGTATAGGGC-1	-7.60144	-10.3623	STRO_CTL	0
iNOA1_TGCTCCAAGATAGCAT	-2.30151	1.52519	LEY_iGCA	0			GSE124263__3_ATCATGGTCGTAGATC-1	-8.31291	-10.3704	STRO_CTL	0
iNOA1_TGCTCCAAGTACGAGC	-4.52332	6.65945	MYD_iGCA	0			GSE124263__3_ATCCACCAGCTGTCTA-1	-4.33406	8.73689	MYD_CTL	0
iNOA1_TGCTCGTGTTGCGTAT	-2.22038	1.38958	LEY_iGCA	0			GSE124263__3_ATCCACCAGGCGTACA-1	-5.21972	8.09458	MYD_CTL	0
iNOA1_TGCTGAATCGACTCCT	-1.84279	0.724531	LEY_iGCA	0			GSE124263__3_ATCCACCGTACAGACG-1	-2.44366	4.77123	LEY_CTL	0
iNOA1_TGCTTCGTCTAGCAAC	-2.739	1.08036	LEY_iGCA	0			GSE124263__3_ATCCACCGTAGTACCT-1	-3.42843	4.48932	LEY_CTL	0
iNOA1_TGGAACTAGTAAATGC	-0.68144	3.98351	LEY_iGCA	0			GSE124263__3_ATCCACCGTATGGTTC-1	-3.62494	9.43559	MYD_CTL	0
iNOA1_TGGAACTTCACCATGA	3.11315	-7.03382	SRT_iGCA	0			GSE124263__3_ATCCACCTCCCAAGTA-1	3.81138	-14.732	END_CTL	0
iNOA1_TGGCGTGAGGACCCAA	-2.76353	0.0810819	LEY_iGCA	0			GSE124263__3_ATCCGAAAGCCAGAAC-1	12.0431	2.4891	MCR_CTL	0
iNOA1_TGGGAAGTCCAACCAA	0.0614779	1.19207	LEY_iGCA	0			GSE124263__3_ATCCGAACAATCGAAA-1	-2.05248	2.84042	LEY_CTL	0
iNOA1_TGGGATTCAGTTGTTG	-2.29892	2.71897	LEY_iGCA	0			GSE124263__3_ATCGAGTCAGCGTAAG-1	13.8165	3.04454	MCR_CTL	0
iNOA1_TGGGCGTTCGTGCATA	-5.38625	7.20351	MYD_iGCA	0			GSE124263__3_ATCGAGTGTCTTGTCC-1	-4.65407	8.57899	MYD_CTL	0
iNOA1_TGGGCTGCAAGTGGAC	-1.99591	0.927871	LEY_iGCA	0			GSE124263__3_ATCGAGTGTGGTCCGT-1	3.78293	-15.9388	END_CTL	0
iNOA1_TGGTTAGCAGGTTCGC	13.4522	2.45169	MCR_iGCA	0			GSE124263__3_ATCTACTAGCTACCTA-1	-3.46595	4.35814	LEY_CTL	0
iNOA1_TGTAGACCAGCTCTGG	-2.91397	3.52275	LEY_iGCA	0			GSE124263__3_ATCTACTCACGTAAGG-1	-0.432557	-13.9008	END_CTL	0
iNOA1_TGTCAGAAGTTGCTGT	-3.26089	4.40631	LEY_iGCA	0			GSE124263__3_ATCTACTTCCGCTGTT-1	0.11776	2.99865	LEY_CTL	0
iNOA1_TGTCCCAGTTGGAGAC	-0.072594	-1.15391	LEY_iGCA	0			GSE124263__3_ATCTACTTCTTATCTG-1	-0.533419	3.04118	LEY_CTL	0
iNOA1_TGTCCTGGTCAAGCCC	11.2021	-1.71297	TCL_iGCA	0			GSE124263__3_ATCTGCCAGAGTCTGG-1	1.05056	-2.48779	SRT_CTL	0
iNOA1_TGTGGCGGTGAAGCGT	-2.76893	2.76128	LEY_iGCA	0			GSE124263__3_ATCTGCCAGTGAACGC-1	2.83955	-15.9207	END_CTL	0
iNOA1_TGTTCATAGACTGTTC	-1.73547	2.45024	LEY_iGCA	0			GSE124263__3_ATCTGCCGTAAACCTC-1	13.3183	1.24062	MCR_CTL	0
iNOA1_TGTTCATAGGTTCTAC	-0.620868	-0.397107	LEY_iGCA	0			GSE124263__3_ATCTGCCGTTACCAGT-1	3.98663	-16.3622	END_CTL	0
iNOA1_TGTTCATAGTGTACAA	-1.68302	0.50222	LEY_iGCA	0			GSE124263__3_ATCTGCCTCGCCAAAT-1	11.9762	0.334501	MCR_CTL	0
iNOA1_TGTTCATTCGCTGATA	-0.384892	0.0992342	LEY_iGCA	0			GSE124263__3_ATGAGGGAGTGTCCAT-1	-3.74371	4.73638	LEY_CTL	0
iNOA1_TGTTGAGGTAGCGTTT	11.3425	-1.24645	MCR_iGCA	0			GSE124263__3_ATGAGGGAGTTGTCGT-1	0.624442	-16.1007	END_CTL	0
iNOA1_TTAATCCCAGATGCGA	-2.79251	-0.269591	LEY_iGCA	0			GSE124263__3_ATGAGGGCACGTAAGG-1	3.62003	-16.3716	END_CTL	0
iNOA1_TTACCGCTCCCAGCGA	-0.968826	1.24155	LEY_iGCA	0			GSE124263__3_ATGAGGGTCTGATTCT-1	-4.13696	4.5553	LEY_CTL	0
iNOA1_TTACGCCCATCTCAAG	13.5547	2.69227	MCR_iGCA	0			GSE124263__3_ATGCGATAGTGTCCCG-1	1.66329	-15.9509	END_CTL	0
iNOA1_TTAGGCACACTATCCC	-5.30125	6.82353	MYD_iGCA	0			GSE124263__3_ATGCGATCAGGGAGAG-1	-3.09738	7.0543	MYD_CTL	0
iNOA1_TTCAATCCAGAGGCTA	-2.03777	5.10407	LEY_iGCA	0			GSE124263__3_ATGCGATTCCCTAACC-1	-2.63541	5.30175	LEY_CTL	0
iNOA1_TTCAGGAAGTCGCCCA	-1.79067	1.17424	LEY_iGCA	0			GSE124263__3_ATGGGAGAGAAGCCCA-1	-4.02016	4.35078	LEY_CTL	0
iNOA1_TTCATTGTCAAACGTC	-5.85818	-10.0398	STRO_iGCA	0			GSE124263__3_ATGGGAGAGACTGTAA-1	-3.02647	8.32083	MYD_CTL	0
iNOA1_TTCCACGGTGAATTGA	0.552607	2.77572	LEY_iGCA	0			GSE124263__3_ATGGGAGAGTTACGGG-1	4.39863	-15.1892	END_CTL	0
iNOA1_TTCCGTGCATATTCGG	-3.39343	8.22299	MYD_iGCA	0			GSE124263__3_ATGGGAGCATTGGTAC-1	-8.93676	-10.3001	STRO_CTL	0
iNOA1_TTCCTTCCATCAACCA	-1.62168	0.148266	LEY_iGCA	0			GSE124263__3_ATGGGAGGTACAAGTA-1	2.78328	-16.1567	END_CTL	0
iNOA1_TTCCTTCGTCTACAGT	-2.53145	2.31287	LEY_iGCA	0			GSE124263__3_ATGGGAGGTACGCACC-1	-4.00325	6.92641	MYD_CTL	0
iNOA1_TTCTAGTAGCCTAACT	11.1317	-2.79213	TCL_iGCA	0			GSE124263__3_ATGGGAGGTAGGACAC-1	4.38879	-16.1101	END_CTL	0
iNOA1_TTCTTCCAGATAACAC	-1.666	-1.29827	LEY_iGCA	0			GSE124263__3_ATGGGAGGTTACCAGT-1	-3.09081	6.77825	MYD_CTL	0
iNOA1_TTGACCCGTAGTTCCA	-2.83659	2.51265	LEY_iGCA	0			GSE124263__3_ATGGGAGTCGTCACGG-1	-8.92798	-10.4609	STRO_CTL	0
iNOA1_TTGACCCGTGCAACGA	-3.58223	9.11806	MYD_iGCA	0			GSE124263__3_ATGGGAGTCTCGCTTG-1	-6.87393	-10.4797	STRO_CTL	0
iNOA1_TTGAGTGGTTGGCCTG	0.497491	3.28887	LEY_iGCA	0			GSE124263__3_ATGTGTGAGAGGTTAT-1	-4.63239	8.62111	MYD_CTL	0
iNOA1_TTGATGGGTTACCTGA	-7.46765	-10.7432	STRO_iGCA	0			GSE124263__3_ATGTGTGAGTACGCGA-1	-5.03071	8.32276	MYD_CTL	0
iNOA1_TTGCATTCATCGAAGG	-5.11473	8.55841	MYD_iGCA	0			GSE124263__3_ATGTGTGCATTGCGGC-1	-3.60782	9.17713	MYD_CTL	0
iNOA1_TTGCATTGTGAGTGAC	-2.88011	2.04567	LEY_iGCA	0			GSE124263__3_ATGTGTGTCATCATTC-1	3.79216	-14.5054	END_CTL	0
iNOA1_TTGCCCCGTAGTTCCA	-3.45042	5.72329	LEY_iGCA	0			GSE124263__3_ATGTGTGTCGTAGATC-1	1.21871	-16.2892	END_CTL	0
iNOA1_TTGCCTGAGCTAGTTC	1.41825	-0.587329	UND_iGCA	0			GSE124263__3_ATTACTCGTCGCCATG-1	3.79968	-14.3996	END_CTL	0
iNOA1_TTGCTGCTCGTGGGAA	-2.90645	3.0614	LEY_iGCA	0			GSE124263__3_ATTATCCAGCGACGTA-1	4.34162	-15.5468	LEY_CTL	0
iNOA1_TTGGATGCAAGACGGT	-1.75517	1.20873	LEY_iGCA	0			GSE124263__3_ATTATCCAGTCTCAAC-1	2.49405	-16.1781	END_CTL	0
iNOA1_TTGGGTAGTGGATCGA	-0.225725	4.05237	LEY_iGCA	0			GSE124263__3_ATTATCCGTACAGCAG-1	-4.03589	4.77926	LEY_CTL	0
iNOA1_TTTACTGAGTCCTACA	11.3292	-2.55587	TCL_iGCA	0			GSE124263__3_ATTATCCTCATGCATG-1	-3.83851	4.6584	LEY_CTL	0
iNOA1_TTTATGCTCAGTCTTT	-2.27228	-0.825083	LEY_iGCA	0			GSE124263__3_ATTATCCTCCATGCTC-1	4.3167	-15.1545	END_CTL	0
iNOA1_TTTCACACACAAATGA	-1.69265	-0.106441	LEY_iGCA	0			GSE124263__3_ATTATCCTCTCTGTCG-1	3.17108	-15.1174	END_CTL	0
iNOA1_TTTCAGTCAATCGCAT	-5.73056	7.14946	MYD_iGCA	0			GSE124263__3_ATTCTACAGACCCACC-1	2.47014	-15.1653	END_CTL	0
iNOA1_TTTCAGTTCGCCTCTA	-1.56892	5.05142	LEY_iGCA	0			GSE124263__3_ATTCTACAGCACCGCT-1	1.62025	-15.7019	END_CTL	0
iNOA1_TTTCATGGTTGTTGCA	-3.1158	9.15802	MYD_iGCA	0			GSE124263__3_ATTCTACGTGTTAAGA-1	-4.05757	6.78546	MYD_CTL	0
iNOA1_TTTCGATCAATTGGTC	0.877809	-2.33515	SRT_iGCA	0			GSE124263__3_ATTGGACCAAGCCTAT-1	12.2178	2.69117	MCR_CTL	0
iNOA1_TTTCGATTCCAACCAA	0.182858	0.705915	LEY_iGCA	0			GSE124263__3_ATTGGACCATCCGTGG-1	-3.6853	5.56455	MYD_CTL	0
iNOA1_TTTGGAGCATTCTGTT	-1.04008	2.34945	LEY_iGCA	0			GSE124263__3_ATTGGACTCACTTATC-1	11.6477	2.34144	MCR_CTL	0
iNOA1_TTTGGAGGTAAGATTG	2.89469	-5.00243	SRT_iGCA	0			GSE124263__3_ATTGGTGAGAGTGAGA-1	-3.5195	3.37776	LEY_CTL	0
iNOA2_AAACACGGTCATGACT	-2.83483	3.70525	LEY_iGCA	0			GSE124263__3_ATTGGTGTCACGACTA-1	-2.3754	2.85666	LEY_CTL	0
iNOA2_AAACGAAGTACTCGCG	-1.40537	3.51857	LEY_iGCA	0			GSE124263__3_ATTTCTGTCACAGGCC-1	11.0622	-3.05065	MCR_CTL	0
iNOA2_AAAGAACAGGAAAGAC	-2.24026	1.88329	LEY_iGCA	0			GSE124263__3_ATTTCTGTCCAGGGCT-1	-7.4044	-10.3772	STRO_CTL	0
iNOA2_AAAGAACAGGAAAGCC	-1.81847	2.73824	LEY_iGCA	0			GSE124263__3_CAACCAAAGCTTCGCG-1	-0.958241	-13.4586	END_CTL	0
iNOA2_AAAGAACCAAGTGACG	-0.905745	3.37432	LEY_iGCA	0			GSE124263__3_CAACCAAAGTTCGCGC-1	-2.92117	3.64564	LEY_CTL	0
iNOA2_AAAGGGCAGTAACGTA	-2.89565	8.7133	MYD_iGCA	0			GSE124263__3_CAACCAACATGCAACT-1	-1.62614	0.646398	LEY_CTL	0
iNOA2_AAATGGATCCAGCACG	11.2037	-1.02898	MCR_iGCA	0			GSE124263__3_CAACCAAGTGCACGAA-1	-5.27743	5.97487	MYD_CTL	0
iNOA2_AACAACCAGGGCTTCC	-2.01397	0.128222	LEY_iGCA	0			GSE124263__3_CAACCAATCAATCACG-1	-2.97753	8.33379	MYD_CTL	0
iNOA2_AACAACCTCGACGCTG	-4.09371	6.51788	MYD_iGCA	0			GSE124263__3_CAACCAATCCACTGGG-1	11.9389	1.69862	MCR_CTL	0
iNOA2_AACAACGAGACAACAT	-1.81658	5.11653	LEY_iGCA	0			GSE124263__3_CAACCTCGTCTAGGTT-1	2.30359	-16.3223	END_CTL	0
iNOA2_AACCCAATCACTCACC	-2.69551	1.97305	LEY_iGCA	0			GSE124263__3_CAACCTCGTGAGGGTT-1	-1.58502	5.34289	LEY_CTL	0
iNOA2_AACGGGAGTGCCTGCA	-2.3777	4.96649	LEY_iGCA	0			GSE124263__3_CAACCTCTCACTCCTG-1	-4.28213	5.52008	LEY_CTL	0
iNOA2_AACGTCAGTTTCTATC	-0.558772	3.50786	LEY_iGCA	0			GSE124263__3_CAACTAGGTAGCACGA-1	13.8551	1.90324	MCR_CTL	0
iNOA2_AAGAACACACTTACAG	-0.903991	2.16126	LEY_iGCA	0			GSE124263__3_CAACTAGGTGTAACGG-1	-2.7784	8.67143	MYD_CTL	0
iNOA2_AAGACTCGTCTGTTAG	-1.54095	0.874418	LEY_iGCA	0			GSE124263__3_CAAGAAAAGCGGCTTC-1	-4.89019	6.5978	MYD_CTL	0
iNOA2_AAGATAGCACGTCTCT	-4.94731	7.62532	MYD_iGCA	0			GSE124263__3_CAAGAAAAGTATCTCG-1	-3.10242	6.73406	MYD_CTL	0
iNOA2_AAGATAGGTGACCTGC	-1.74437	4.25395	LEY_iGCA	0			GSE124263__3_CAAGAAAAGTCAAGCG-1	-4.00312	4.74108	MYD_CTL	0
iNOA2_AAGATAGGTGCCCTGC	0.366966	-1.66848	LEY_iGCA	0			GSE124263__3_CAAGAAACAGGGCATA-1	-3.78075	9.47185	MYD_CTL	0
iNOA2_AAGCAGTGGTATCAAC	-1.14165	-13.2323	LEY_iGCA	0			GSE124263__3_CAAGATCAGCAGACTG-1	-3.27999	4.20952	LEY_CTL	0
iNOA2_AAGCCATAGCCGCACT	-5.21406	8.45788	MYD_iGCA	0			GSE124263__3_CAAGATCCAGGAACGT-1	12.5539	1.84235	MCR_CTL	0
iNOA2_AAGCGAGCATAGAAAC	3.22893	-4.61144	SRT_iGCA	0			GSE124263__3_CAAGATCGTCTGCAAT-1	-3.62911	7.20113	MYD_CTL	0
iNOA2_AAGGTAAGTCGAACGA	-0.920592	4.60158	LEY_iGCA	0			GSE124263__3_CAAGATCGTTACCGAT-1	-3.09796	7.66069	MYD_CTL	0
iNOA2_AAGGTAAGTCGAACGC	-2.30237	7.85025	LEY_iGCA	0			GSE124263__3_CAAGATCTCTGCCCTA-1	1.33347	-15.2247	END_CTL	0
iNOA2_AAGTGAAGTACGAAAT	-4.09643	9.52609	MYD_iGCA	0			GSE124263__3_CAAGGCCAGTACGCGA-1	-5.17134	7.1569	MYD_CTL	0
iNOA2_AATCGACAGATACGAT	11.6598	-1.44331	MCR_iGCA	0			GSE124263__3_CAAGGCCCACGCTTTC-1	-1.68449	2.98352	LEY_CTL	0
iNOA2_AATTTCCCATAATGCC	0.0267063	0.777854	LEY_iGCA	0			GSE124263__3_CAAGGCCCATCAGTAC-1	-1.23148	0.338178	LEY_CTL	0
iNOA2_ACAAAGATCGTCGCTT	11.2455	-2.51787	TCL_iGCA	0			GSE124263__3_CAAGGCCGTCGCATAT-1	-1.94129	5.13305	LEY_CTL	0
iNOA2_ACAAGCTCACCAGGTC	-0.906738	4.2699	LEY_iGCA	0			GSE124263__3_CAAGGCCTCCTATGTT-1	2.25874	-15.1204	END_CTL	0
iNOA2_ACACAGTAGACGGATC	-1.53342	0.277607	LEY_iGCA	0			GSE124263__3_CAAGTTGAGTCCGGTC-1	-0.655065	-13.7002	END_CTL	0
iNOA2_ACACTGAGTATTGAGA	2.7015	-4.79147	SRT_iGCA	0			GSE124263__3_CAAGTTGCAGCCAGAA-1	0.232883	-15.2098	END_CTL	0
iNOA2_ACAGGGACACCTGAAT	-1.65276	2.13109	LEY_iGCA	0			GSE124263__3_CAAGTTGCAGCTGTAT-1	-1.53694	5.82167	MYD_CTL	0
iNOA2_ACATATCCAGCATACT	1.13385	-2.73065	LEY_iGCA	0			GSE124263__3_CAAGTTGCAGGGTACA-1	-0.723129	4.64374	LEY_CTL	0
iNOA2_ACATCCCTCTTGGTGA	11.8678	0.449029	MCR_iGCA	0			GSE124263__3_CAAGTTGCAGTGGAGT-1	0.516336	2.65776	LEY_CTL	0
iNOA2_ACCAACACATCCTTCG	-2.62172	4.95131	LEY_iGCA	0			GSE124263__3_CAAGTTGCATCCGGGT-1	-2.2331	4.78768	LEY_CTL	0
iNOA2_ACCACAATCCACACCT	-5.24331	7.86485	MYD_iGCA	0			GSE124263__3_CAAGTTGGTAGGAGTC-1	-2.63664	2.74867	LEY_CTL	0
iNOA2_ACCATTTGTCTCACGG	0.0942541	3.87225	LEY_iGCA	0			GSE124263__3_CAAGTTGGTGCTTCTC-1	-3.87399	7.04977	MYD_CTL	0
iNOA2_ACCCTCACACTGGCCA	-1.85479	5.00152	LEY_iGCA	0			GSE124263__3_CAAGTTGTCGGTTAAC-1	-0.977892	3.88788	LEY_CTL	0
iNOA2_ACCCTTGCAAAGCTCT	11.313	-2.61457	TCL_iGCA	0			GSE124263__3_CAAGTTGTCTTGAGAC-1	-2.55939	0.16698	LEY_CTL	0
iNOA2_ACCCTTGCAGATTTCG	13.7792	2.87614	MCR_iGCA	0			GSE124263__3_CACAAACAGCAGATCG-1	-4.90047	6.28117	MYD_CTL	0
iNOA2_ACCCTTGGTTGAAGTA	-1.24625	1.00845	LEY_iGCA	0			GSE124263__3_CACAAACTCAACTCTT-1	-4.27771	8.83548	MYD_CTL	0
iNOA2_ACCTGTCGTGCATGAG	3.12432	-7.1982	SRT_iGCA	0			GSE124263__3_CACACAAAGAAGGTTT-1	2.85415	-16.236	END_CTL	0
iNOA2_ACGATCACATTGAAAG	-1.69632	2.77146	LEY_iGCA	0			GSE124263__3_CACACAACAGTTCCCT-1	1.85112	-15.9643	END_CTL	0
iNOA2_ACGCACGAGCCTGAGA	0.289263	-1.68087	LEY_iGCA	0			GSE124263__3_CACACAAGTAAGTTCC-1	-1.8745	4.4691	LEY_CTL	0
iNOA2_ACGCACGGTCTTGAAC	-3.32136	5.06014	LEY_iGCA	0			GSE124263__3_CACACAAGTACACCGC-1	0.442276	2.62919	LEY_CTL	0
iNOA2_ACGTAACTCTCACCCA	-3.36536	1.32973	LEY_iGCA	0			GSE124263__3_CACACAAGTGTTTGGT-1	0.560902	-15.9763	END_CTL	0
iNOA2_ACGTACAAGCGCCTCA	-1.29401	-0.470444	LEY_iGCA	0			GSE124263__3_CACACAATCAGGCGAA-1	-1.12764	2.80726	LEY_CTL	0
iNOA2_ACTATGGGTTCCAGGC	-2.72961	5.0539	LEY_iGCA	0			GSE124263__3_CACACAATCCTATTCA-1	13.1706	1.16412	MCR_CTL	0
iNOA2_ACTGATGGTTGTTGCA	-4.68731	6.60834	MYD_iGCA	0			GSE124263__3_CACACCTAGCTGCAAG-1	-4.05498	4.72181	LEY_CTL	0
iNOA2_ACTGTCCTCATTACTC	-2.35223	4.36082	LEY_iGCA	0			GSE124263__3_CACACCTGTACCTACA-1	-4.38023	6.65306	MYD_CTL	0
iNOA2_ACTGTGAGTGGGTATG	-3.50165	1.01879	LEY_iGCA	0			GSE124263__3_CACACCTTCAACACCA-1	-4.82029	7.39373	MYD_CTL	0
iNOA2_ACTTAGGGTGCCTTTC	-1.18615	4.35013	LEY_iGCA	0			GSE124263__3_CACACTCGTGCGATAG-1	-0.0308674	-14.3078	END_CTL	0
iNOA2_ACTTATCAGTACTGTC	-1.19484	3.42562	LEY_iGCA	0			GSE124263__3_CACACTCGTTTGTTTC-1	11.2751	-1.22202	MCR_CTL	0
iNOA2_AGACAGGAGCGCTGCT	11.3177	-1.77983	TCL_iGCA	0			GSE124263__3_CACACTCTCTTGACGA-1	0.543103	2.36177	LEY_CTL	0
iNOA2_AGACTCAGTCCTACGG	-1.33744	3.43246	LEY_iGCA	0			GSE124263__3_CACAGGCAGCCAGGAT-1	1.45389	-16.0758	END_CTL	0
iNOA2_AGAGCAGGTGCCTTTC	11.3683	-0.584554	MCR_iGCA	0			GSE124263__3_CACAGGCGTGTAACGG-1	1.69268	-16.4564	END_CTL	0
iNOA2_AGAGCAGTCAACTCTT	-3.89722	8.12685	MYD_iGCA	0			GSE124263__3_CACAGGCTCAACACTG-1	0.926905	-16.494	END_CTL	0
iNOA2_AGAGCAGTCAGTCCGG	11.3052	-2.65104	TCL_iGCA	0			GSE124263__3_CACAGGCTCTCTAGGA-1	-3.24526	8.04895	MYD_CTL	0
iNOA2_AGCATCATCCCGTTGT	-4.98775	6.67327	MYD_iGCA	0			GSE124263__3_CACAGTACAGGCAGTA-1	-3.7547	8.48379	MYD_CTL	0
iNOA2_AGCCAGCTCGGAATTC	-8.24221	-10.5832	STRO_iGCA	0			GSE124263__3_CACAGTACAGTCGATT-1	-2.14422	2.85587	LEY_CTL	0
iNOA2_AGCGTCGAGTTTCGAC	-2.47113	3.12817	LEY_iGCA	0			GSE124263__3_CACAGTAGTGGAAAGA-1	-1.62868	0.511456	LEY_CTL	0
iNOA2_AGCTACACAAATTGCC	-3.17683	2.82325	LEY_iGCA	0			GSE124263__3_CACAGTAGTTCGGGCT-1	-2.07733	4.69877	LEY_CTL	0
iNOA2_AGCTCAAAGCCAAGGT	-1.8474	4.61509	LEY_iGCA	0			GSE124263__3_CACATAGAGATGGCGT-1	-2.09317	6.43946	MYD_CTL	0
iNOA2_AGGAATAAGCGAATGC	12.7743	0.300707	MCR_iGCA	0			GSE124263__3_CACATAGAGATTACCC-1	-0.136628	3.33767	LEY_CTL	0
iNOA2_AGGAATACACGTAACT	-2.59471	-1.40145	LEY_iGCA	0			GSE124263__3_CACATAGCAAGCGCTC-1	-4.0882	8.41768	MYD_CTL	0
iNOA2_AGGACTTTCACCTCTG	-1.61094	2.46705	LEY_iGCA	0			GSE124263__3_CACATAGCAATAGAGT-1	-2.65284	8.54979	MYD_CTL	0
iNOA2_AGGAGGTCACGGAAGT	-3.26114	1.60443	LEY_iGCA	0			GSE124263__3_CACATAGGTGCTGTAT-1	-3.54388	8.13236	MYD_CTL	0
iNOA2_AGGCATTAGAGTCTGG	-1.84846	1.8937	LEY_iGCA	0			GSE124263__3_CACATAGTCACCCTCA-1	-7.05231	-10.7388	STRO_CTL	0
iNOA2_AGGCATTAGATCGACG	2.82305	-4.95375	SRT_iGCA	0			GSE124263__3_CACATAGTCTACTTAC-1	-4.55378	5.6691	MYD_CTL	0
iNOA2_AGGCATTAGGTAGTCG	-0.453931	1.51092	LEY_iGCA	0			GSE124263__3_CACATTTAGATATGCA-1	-3.34939	3.73371	LEY_CTL	0
iNOA2_AGGGAGTTCACGATCA	-1.37532	0.823063	LEY_iGCA	0			GSE124263__3_CACATTTAGGCTCTTA-1	-1.09672	-13.3603	END_CTL	0
iNOA2_AGGGCCTAGAGAGGTA	-1.68544	3.3398	LEY_iGCA	0			GSE124263__3_CACATTTGTCAAAGAT-1	3.5616	-14.5804	END_CTL	0
iNOA2_AGGGTCCAGCAGGTCA	-5.28426	8.26608	MYD_iGCA	0			GSE124263__3_CACATTTTCAACCATG-1	-3.79323	9.56064	MYD_CTL	0
iNOA2_AGGGTTTTCTAAGAAG	11.2685	-2.79519	TCL_iGCA	0			GSE124263__3_CACCACTAGATCACGG-1	1.91468	-15.3848	END_CTL	0
iNOA2_AGGTAGGGTTCCGCTT	-2.2289	1.49586	LEY_iGCA	0			GSE124263__3_CACCACTAGCGTTTAC-1	1.1822	-15.2368	END_CTL	0
iNOA2_AGGTCATCATAGTCAC	-1.96135	1.32411	LEY_iGCA	0			GSE124263__3_CACCACTCACTCTGTC-1	-4.90997	8.75295	MYD_CTL	0
iNOA2_AGGTTGTCAGAGCGTA	-2.58668	2.85691	LEY_iGCA	0			GSE124263__3_CACCACTTCCTCTAGC-1	-5.05962	7.37488	MYD_CTL	0
iNOA2_AGTAACCCAATACAGA	0.0466137	4.27805	LEY_iGCA	0			GSE124263__3_CACCAGGCAACTGCTA-1	12.0273	1.13777	MCR_CTL	0
iNOA2_AGTACCAGTGGATTTC	-5.67222	7.21739	MYD_iGCA	0			GSE124263__3_CACCAGGCACGTCTCT-1	-3.88662	9.45281	MYD_CTL	0
iNOA2_AGTACTGAGCGGGTTA	-2.49218	3.04937	LEY_iGCA	0			GSE124263__3_CACCAGGCAGGATCGA-1	0.764291	-15.8407	END_CTL	0
iNOA2_AGTAGTCCAGAGATTA	0.73984	-2.2757	LEY_iGCA	0			GSE124263__3_CACCAGGCATCAGTAC-1	-3.56701	9.47243	MYD_CTL	0
iNOA2_AGTCAACTCTTGGAAC	13.7885	2.1495	MCR_iGCA	0			GSE124263__3_CACCAGGGTAAACGCG-1	-2.22929	2.26379	LEY_CTL	0
iNOA2_AGTGCGGCAATCAGCT	3.15491	-7.21148	SRT_iGCA	0			GSE124263__3_CACCAGGGTCACCTAA-1	-4.22257	6.14568	MYD_CTL	0
iNOA2_AGTTAGCCAATTAGGA	-3.30132	5.15555	LEY_iGCA	0			GSE124263__3_CACCAGGGTCTCCATC-1	-3.59105	7.86735	MYD_CTL	0
iNOA2_ATACCGACACCCATAA	-3.2627	-0.0136397	LEY_iGCA	0			GSE124263__3_CACCAGGTCACCCGAG-1	-0.798509	-13.5758	END_CTL	0
iNOA2_ATACTTCAGAAACTGT	-2.15165	4.09985	LEY_iGCA	0			GSE124263__3_CACCTTGAGATCACGG-1	3.28421	-16.4485	END_CTL	0
iNOA2_ATAGGCTAGACCATTC	-2.73672	4.84063	LEY_iGCA	0			GSE124263__3_CACCTTGAGGCAAAGA-1	-4.39373	8.26193	MYD_CTL	0
iNOA2_ATAGGCTAGCCCATTC	-1.74705	3.2824	LEY_iGCA	0			GSE124263__3_CACCTTGGTCCTAGCG-1	-0.39121	-13.8453	END_CTL	0
iNOA2_ATCACTTGTCACGTGC	-2.82937	1.98321	LEY_iGCA	0			GSE124263__3_CACCTTGGTTAAGGGC-1	-1.12339	-13.2167	END_CTL	0
iNOA2_ATCAGGTAGATAGGGA	-1.11003	-0.523065	LEY_iGCA	0			GSE124263__3_CACCTTGGTTATCGGT-1	-5.89012	7.29889	MYD_CTL	0
iNOA2_ATCATTCAGCTAATGA	-1.41959	2.11017	LEY_iGCA	0			GSE124263__3_CACCTTGGTTGCGTTA-1	-2.39536	4.73649	LEY_CTL	0
iNOA2_ATCCACCCAAGGTACG	-3.20337	4.83598	LEY_iGCA	0			GSE124263__3_CACCTTGGTTGTCTTT-1	-5.32085	7.68154	MYD_CTL	0
iNOA2_ATCCATTGTGAATATG	-2.03277	-0.987743	LEY_iGCA	0			GSE124263__3_CACCTTGTCGTGGGAA-1	0.611599	-14.9844	END_CTL	0
iNOA2_ATCCGTCTCTTACGGA	-2.60896	4.09349	LEY_iGCA	0			GSE124263__3_CACTCCAAGAGATGAG-1	1.71788	-16.573	END_CTL	0
iNOA2_ATCGATGAGTCATAGA	-1.35911	1.26522	LEY_iGCA	0			GSE124263__3_CACTCCAGTCAGAAGC-1	-1.6659	3.34801	LEY_CTL	0
iNOA2_ATCGCCTGTAGAGACC	-1.07704	0.938739	LEY_iGCA	0			GSE124263__3_CACTCCATCAACACAC-1	4.43827	-15.3447	END_CTL	0
iNOA2_ATCGCCTGTAGAGCCC	0.164094	-0.0515464	LEY_iGCA	0			GSE124263__3_CACTCCATCTACGAGT-1	-5.1869	7.53634	MYD_CTL	0
iNOA2_ATCGGATGTTCTCCAC	-0.922957	-0.46829	LEY_iGCA	0			GSE124263__3_CAGAATCGTTTGGGCC-1	0.50738	3.82856	LEY_CTL	0
iNOA2_ATCGTAGCAAATACAG	-3.28022	6.20184	MYD_iGCA	0			GSE124263__3_CAGAATCTCTTACCTA-1	4.34299	-16.1385	END_CTL	0
iNOA2_ATCGTGAAGCACAAAT	-0.541179	3.60137	LEY_iGCA	0			GSE124263__3_CAGAGAGAGCTATGCT-1	-3.95412	8.28311	MYD_CTL	0
iNOA2_ATGAGTCCAGCTTTCC	-2.78151	2.81597	LEY_iGCA	0			GSE124263__3_CAGAGAGCAGCTGTGC-1	-3.46308	9.01711	MYD_CTL	0
iNOA2_ATGCGATCAATTGCCA	-2.26348	1.29146	LEY_iGCA	0			GSE124263__3_CAGAGAGTCCGCAAGC-1	-4.69313	7.68709	MYD_CTL	0
iNOA2_ATGCGATGTTCGTTCC	-1.63253	4.44177	LEY_iGCA	0			GSE124263__3_CAGAGAGTCTCCTATA-1	-0.0230474	3.03629	LEY_CTL	0
iNOA2_ATGCGATTCCAAACCA	-2.00367	-0.000486718	LEY_iGCA	0			GSE124263__3_CAGATCAAGATGTCGG-1	-5.33739	6.28026	MYD_CTL	0
iNOA2_ATGCGATTCGTCGGGT	-2.44348	5.44358	LEY_iGCA	0			GSE124263__3_CAGATCAAGTTCCACA-1	-1.73448	1.69714	LEY_CTL	0
iNOA2_ATGGATCTCAGCGTCG	11.0675	-3.11644	TCL_iGCA	0			GSE124263__3_CAGATCAGTCTTTCAT-1	-4.15266	9.23571	MYD_CTL	0
iNOA2_ATGGGTTTCTCGTGAA	3.22703	-16.2251	LEY_iGCA	0			GSE124263__3_CAGATCATCAGTTGAC-1	-1.08477	-13.3424	END_CTL	0
iNOA2_ATGTCCCTCGGTTCAA	-1.83824	1.88338	LEY_iGCA	0			GSE124263__3_CAGCAGCAGATGGCGT-1	2.74531	-15.6644	END_CTL	0
iNOA2_ATTACCTCATGACTAC	1.0554	-3.33182	SRT_iGCA	0			GSE124263__3_CAGCAGCCAAGCTGAG-1	-5.19906	6.06857	MYD_CTL	0
iNOA2_ATTACCTGTTTCTTAC	-2.02983	0.856461	LEY_iGCA	0			GSE124263__3_CAGCAGCGTCTAGCGC-1	-2.3098	6.70215	LEY_CTL	0
iNOA2_ATTACCTTCGGCTGGT	-1.71369	-1.38592	LEY_iGCA	0			GSE124263__3_CAGCATAAGCTGCAAG-1	-1.6322	6.60247	LEY_CTL	0
iNOA2_ATTCATCGTCGGTACC	-3.11065	9.24947	MYD_iGCA	0			GSE124263__3_CAGCATAAGGCCCGTT-1	-3.26223	8.25845	MYD_CTL	0
iNOA2_ATTCCTACACAAGTGG	-2.59038	2.45853	LEY_iGCA	0			GSE124263__3_CAGCATAAGGGCTCTC-1	1.31498	-15.2566	END_CTL	0
iNOA2_ATTCTTGCAGTCGTTA	1.15647	-1.00892	UND_iGCA	0			GSE124263__3_CAGCATATCTAAGCCA-1	-3.74359	8.07135	MYD_CTL	0
iNOA2_ATTCTTGGTGAGGAAA	-2.94434	0.358499	LEY_iGCA	0			GSE124263__3_CAGCCGAGTAAGAGAG-1	-3.03989	3.96579	LEY_CTL	0
iNOA2_ATTCTTGTCCAGTACA	-0.0503133	3.70129	LEY_iGCA	0			GSE124263__3_CAGCCGAGTAAGAGGA-1	-3.71217	8.08973	MYD_CTL	0
iNOA2_CAACAGTAGAAGATCT	-0.626117	1.43405	LEY_iGCA	0			GSE124263__3_CAGCCGAGTGTTCTTT-1	12.0272	-0.737614	MCR_CTL	0
iNOA2_CAACCAACACGCGTCA	-2.38782	2.34336	LEY_iGCA	0			GSE124263__3_CAGCGACGTGAAATCA-1	-0.247693	2.21788	LEY_CTL	0
iNOA2_CAACCTCTCTGTACAG	-2.87839	0.502967	LEY_iGCA	0			GSE124263__3_CAGCTAACAAACAACA-1	-2.42338	-2.29166	LEY_CTL	0
iNOA2_CAACGATCACGCAGTC	3.12978	-4.75058	SRT_iGCA	0			GSE124263__3_CAGCTAAGTAGTGAAT-1	12.6916	0.144899	MCR_CTL	0
iNOA2_CAAGACTGTTCTCTCG	-4.31556	3.4208	LEY_iGCA	0			GSE124263__3_CAGCTAATCAGCTCGG-1	11.4356	1.26421	MCR_CTL	0
iNOA2_CAATGACTCACTCACC	-3.30346	3.31203	LEY_iGCA	0			GSE124263__3_CAGCTAATCCCAAGAT-1	-3.12518	7.19031	MYD_CTL	0
iNOA2_CAATGCCTCACTCACC	0.131566	0.175136	LEY_iGCA	0			GSE124263__3_CAGCTGGCACAGCCCA-1	-0.0796761	1.55965	LEY_CTL	0
iNOA2_CAATTTCCAGTTCTAG	0.4607	2.29456	LEY_iGCA	0			GSE124263__3_CAGCTGGGTACATGTC-1	3.32317	-15.4653	END_CTL	0
iNOA2_CACAGATAGTCCGTCG	-1.4829	5.01453	LEY_iGCA	0			GSE124263__3_CAGCTGGGTTCTCATT-1	-4.97946	8.37829	MYD_CTL	0
iNOA2_CACATGATCTATACGG	-1.65193	-1.34182	LEY_iGCA	0			GSE124263__3_CAGCTGGTCCCTTGCA-1	-9.13123	-10.3565	STRO_CTL	0
iNOA2_CACCGTTAGCTTTCTT	-3.28365	0.00788034	LEY_iGCA	0			GSE124263__3_CAGGTGCCAAGGTTTC-1	-5.04406	8.48694	MYD_CTL	0
iNOA2_CACGAATAGCCTATTG	-3.54378	5.68617	LEY_iGCA	0			GSE124263__3_CAGGTGCGTCACACGC-1	1.2889	-16.4763	END_CTL	0
iNOA2_CACGTGGAGGTTCAGG	-2.24541	2.37913	LEY_iGCA	0			GSE124263__3_CAGTAACAGAGTCGGT-1	11.4743	-0.777375	MCR_CTL	0
iNOA2_CACGTGGCACATCATG	-0.701933	2.16638	LEY_iGCA	0			GSE124263__3_CAGTAACAGATAGGAG-1	-0.157601	-14.3863	END_CTL	0
iNOA2_CACGTGGGTACGTAGG	-0.244669	-0.995935	LEY_iGCA	0			GSE124263__3_CAGTAACAGTCCGTAT-1	-5.08968	8.13026	MYD_CTL	0
iNOA2_CACTAAGAGTTCTACG	2.4747	-4.70484	SRT_iGCA	0			GSE124263__3_CAGTAACCAAGGTTTC-1	0.547223	-15.8034	END_CTL	0
iNOA2_CACTGGGCAACAGCTT	-1.88365	1.15996	LEY_iGCA	0			GSE124263__3_CAGTAACCACACCGCA-1	-0.365653	-14.6168	END_CTL	0
iNOA2_CAGATCACAACCCTCT	-0.491565	2.32215	LEY_iGCA	0			GSE124263__3_CAGTCCTCAAGCTGTT-1	13.8948	2.10787	MCR_CTL	0
iNOA2_CAGATTGCACGTAACT	11.2461	-0.327035	MCR_iGCA	0			GSE124263__3_CAGTCCTTCGTACCGG-1	3.78799	-16.8639	END_CTL	0
iNOA2_CAGATTGGTTCTTGCC	-2.90384	2.96687	LEY_iGCA	0			GSE124263__3_CAGTCCTTCTCCAGGG-1	-2.93608	6.12856	MYD_CTL	0
iNOA2_CAGCAATTCACCTCGT	0.701741	-2.5161	LEY_iGCA	0			GSE124263__3_CATATGGCACCCAGTG-1	-4.40859	9.13183	MYD_CTL	0
iNOA2_CAGCAATTCATTGCTT	-1.40814	-0.907503	LEY_iGCA	0			GSE124263__3_CATATGGCATAGTAAG-1	-3.98541	9.23406	MYD_CTL	0
iNOA2_CAGCAATTCTCGCCTA	-1.07614	-0.0645258	LEY_iGCA	0			GSE124263__3_CATATGGGTCATTAGC-1	-4.61226	8.37528	MYD_CTL	0
iNOA2_CAGCAGCTCATTATCC	-1.60912	0.524238	LEY_iGCA	0			GSE124263__3_CATATGGGTCGACTAT-1	0.976962	-15.3913	END_CTL	0
iNOA2_CAGCGTGCAGCTACTA	-2.60223	8.92279	MYD_iGCA	0			GSE124263__3_CATATGGTCTGCGGCA-1	3.89912	-16.3108	END_CTL	0
iNOA2_CAGTTAGTCCATCGTC	-1.55362	1.54215	LEY_iGCA	0			GSE124263__3_CATATGGTCTTCAACT-1	-4.29964	8.65136	MYD_CTL	0
iNOA2_CAGTTCCTCCACGTAA	-2.29618	4.59658	LEY_iGCA	0			GSE124263__3_CATATTCAGGTGCTTT-1	-1.66741	5.67189	LEY_CTL	0
iNOA2_CATACACTCTAGACAC	-3.05383	5.60734	LEY_iGCA	0			GSE124263__3_CATATTCCAATAGAGT-1	-6.59689	-10.5526	STRO_CTL	0
iNOA2_CATACCCTCTAGACAC	-3.84692	6.87237	MYD_iGCA	0			GSE124263__3_CATATTCCATCGGACC-1	-4.22025	7.37633	MYD_CTL	0
iNOA2_CATCAAGTCTAGGCCG	-2.54881	-0.0741286	LEY_iGCA	0			GSE124263__3_CATATTCGTTAAGAAC-1	-0.98821	2.70592	LEY_CTL	0
iNOA2_CATCCACCAAATCCCA	-2.51679	5.33488	LEY_iGCA	0			GSE124263__3_CATATTCTCACGCGGT-1	3.66007	-16.0639	END_CTL	0
iNOA2_CATCGTCTCAAGGCTT	-0.33568	0.504233	LEY_iGCA	0			GSE124263__3_CATCAAGAGAAGATTC-1	-7.53877	-10.6624	STRO_CTL	0
iNOA2_CATGAGTTCCCACAGG	-2.90534	1.71247	LEY_iGCA	0			GSE124263__3_CATCAAGGTAAACACA-1	-3.55759	4.59274	LEY_CTL	0
iNOA2_CATGCCTGTTGTGTTG	-0.588956	3.53825	LEY_iGCA	0			GSE124263__3_CATCAAGGTTGCGCAC-1	-4.49105	6.60406	MYD_CTL	0
iNOA2_CATTCTAGTCTGCGCA	-1.87974	1.94359	LEY_iGCA	0			GSE124263__3_CATCAAGTCCTACAGA-1	-2.94692	6.46625	MYD_CTL	0
iNOA2_CATTGAGCAGGAGACT	-2.92004	1.468	LEY_iGCA	0			GSE124263__3_CATCAGACACAACTGT-1	0.161519	-14.9208	END_CTL	0
iNOA2_CATTGTTAGGTAATCA	0.64591	-2.91911	LEY_iGCA	0			GSE124263__3_CATCAGACATGTCCTC-1	1.33448	-15.8416	END_CTL	0
iNOA2_CCAATGATCCTTGACC	-3.10051	0.132377	LEY_iGCA	0			GSE124263__3_CATCAGAGTAGCACGA-1	-4.40557	7.04151	MYD_CTL	0
iNOA2_CCACAAATCTACTCAT	-3.66259	3.77715	LEY_iGCA	0			GSE124263__3_CATCAGAGTCATGCCG-1	-5.30675	7.90955	MYD_CTL	0
iNOA2_CCACACTCAATCTAGC	11.3949	-0.818476	MCR_iGCA	0			GSE124263__3_CATCAGAGTGAGTGAC-1	-1.28072	1.85516	LEY_CTL	0
iNOA2_CCACCATAGAGGACTC	-2.90357	2.2055	LEY_iGCA	0			GSE124263__3_CATCAGAGTGTTGAGG-1	-4.53713	7.60581	MYD_CTL	0
iNOA2_CCACGAGGTAGCGTTT	-2.96171	0.329637	LEY_iGCA	0			GSE124263__3_CATCCACGTAATAGCA-1	-1.87799	2.64057	LEY_CTL	0
iNOA2_CCACTTGAGCGACTTT	-2.05455	1.95954	LEY_iGCA	0			GSE124263__3_CATCCACTCTCCGGTT-1	-2.75441	3.35716	LEY_CTL	0
iNOA2_CCCATTGGTTCTATCT	-5.40807	6.91573	MYD_iGCA	0			GSE124263__3_CATCGAACAATCTGCA-1	4.24459	-14.4017	END_CTL	0
iNOA2_CCCATTGTCCTCGCAT	0.245982	1.98653	LEY_iGCA	0			GSE124263__3_CATCGAACAGTCACTA-1	3.09863	-15.9304	END_CTL	0
iNOA2_CCCGGAATCACCCTGT	11.4743	-1.76988	TCL_iGCA	0			GSE124263__3_CATCGAAGTAAGTTCC-1	-3.66355	4.17663	LEY_CTL	0
iNOA2_CCCTAACGTCATCTAG	-3.54771	8.79617	MYD_iGCA	0			GSE124263__3_CATCGAAGTCGATTGT-1	-3.5632	7.70217	MYD_CTL	0
iNOA2_CCCTGATTCCAGTGCG	-5.22042	7.13084	MYD_iGCA	0			GSE124263__3_CATCGAAGTTGAGGTG-1	1.32521	-15.4915	END_CTL	0
iNOA2_CCCTTAGCAGGCAATG	-1.72143	1.92097	LEY_iGCA	0			GSE124263__3_CATCGAATCATTGCCC-1	-4.65116	6.75267	MYD_CTL	0
iNOA2_CCGAACGCACAAACGG	-1.2274	3.8297	LEY_iGCA	0			GSE124263__3_CATCGAATCCCTTGCA-1	11.6905	2.3624	MCR_CTL	0
iNOA2_CCGCAAGCACACACTA	-2.02696	1.60879	LEY_iGCA	0			GSE124263__3_CATCGAATCCGCAAGC-1	11.9055	0.988132	MCR_CTL	0
iNOA2_CCGGTAGGTATGTGTC	-0.871276	-0.243791	LEY_iGCA	0			GSE124263__3_CATCGGGAGAAACGAG-1	-2.17501	1.88819	LEY_CTL	0
iNOA2_CCGGTAGGTTCCTAAG	-1.67052	2.60124	LEY_iGCA	0			GSE124263__3_CATCGGGAGCAGGCTA-1	12.5393	0.724639	MCR_CTL	0
iNOA2_CCGGTAGTCCTGTAGA	2.88587	-15.851	LEY_iGCA	0			GSE124263__3_CATCGGGAGCCACGCT-1	-4.1777	3.71079	LEY_CTL	0
iNOA2_CCGTTCAAGATGCAGC	-1.42622	0.0527353	LEY_iGCA	0			GSE124263__3_CATCGGGCAGACGCTC-1	-3.15583	5.85261	MYD_CTL	0
iNOA2_CCTATCGAGTAGGATT	-0.80788	2.75776	LEY_iGCA	0			GSE124263__3_CATCGGGCATCGGTTA-1	-3.23777	7.2218	MYD_CTL	0
iNOA2_CCTATCGTCCGGGACT	-1.75672	4.43723	LEY_iGCA	0			GSE124263__3_CATCGGGGTGTAAGTA-1	-2.57411	3.28153	LEY_CTL	0
iNOA2_CCTCATGGTCCTCATC	-3.58264	6.23919	MYD_iGCA	0			GSE124263__3_CATCGGGTCGTTGCCT-1	1.55964	-15.324	END_CTL	0
iNOA2_CCTCCAAAGGTAGTAT	-1.18039	1.85131	LEY_iGCA	0			GSE124263__3_CATGACAAGGCTCATT-1	-4.97321	6.66145	MYD_CTL	0
iNOA2_CCTCTAGCAAGAGTGC	-2.23939	-0.157297	LEY_iGCA	0			GSE124263__3_CATGACACAGTTCCCT-1	4.00514	-16.5195	END_CTL	0
iNOA2_CCTTGTGCAATTTCTC	-1.83372	2.97944	LEY_iGCA	0			GSE124263__3_CATGACAGTTGGGACA-1	-0.0829273	2.51901	LEY_CTL	0
iNOA2_CCTTTGGGTCGGTACC	-5.29794	7.64455	MYD_iGCA	0			GSE124263__3_CATGACATCAGAGCTT-1	11.5297	-0.043967	MCR_CTL	0
iNOA2_CGAGTGCTCAACTTTC	-2.59218	5.12969	LEY_iGCA	0			GSE124263__3_CATGACATCTTGTATC-1	-3.62059	6.76135	MYD_CTL	0
iNOA2_CGATGGCGTGACAGCA	13.8869	2.57608	MCR_iGCA	0			GSE124263__3_CATGCCTCAACCGCCA-1	-7.66177	-10.6787	STRO_CTL	0
iNOA2_CGATGGCTCACCGACG	2.93526	-6.92593	SRT_iGCA	0			GSE124263__3_CATGCCTCATTTGCTT-1	-1.76196	3.72595	LEY_CTL	0
iNOA2_CGCAGGTCACCCATAA	-5.12088	6.86629	MYD_iGCA	0			GSE124263__3_CATGCCTTCGAGAACG-1	-1.96133	4.13535	LEY_CTL	0
iNOA2_CGCAGGTCAGCTACCG	11.2284	-2.6813	TCL_iGCA	0			GSE124263__3_CATGGCGAGTACGCGA-1	11.1818	-0.960793	MCR_CTL	0
iNOA2_CGCATAACACTTGAGT	-2.5509	-1.11295	LEY_iGCA	0			GSE124263__3_CATGGCGGTATTCGTG-1	2.24778	-15.8375	END_CTL	0
iNOA2_CGGAACCAGGGTCAAC	-0.676175	0.362665	LEY_iGCA	0			GSE124263__3_CATGGCGGTGATGTGG-1	-2.29374	3.131	LEY_CTL	0
iNOA2_CGGAACCGTTTGTTGG	-1.3221	2.87799	LEY_iGCA	0			GSE124263__3_CATGGCGGTGGTAACG-1	0.115436	-14.3533	END_CTL	0
iNOA2_CGGAGAACACCAGCTG	-5.59033	-9.9099	STRO_iGCA	0			GSE124263__3_CATGGCGGTGTGACCC-1	4.3755	-15.8295	END_CTL	0
iNOA2_CGGAGAACACCTGTCT	-0.0276382	-1.07325	LEY_iGCA	0			GSE124263__3_CATGGCGTCCTTTCGG-1	-3.49897	4.45314	LEY_CTL	0
iNOA2_CGGCAGTCATGAATCC	-1.55452	4.40974	LEY_iGCA	0			GSE124263__3_CATTATCAGACGACGT-1	1.65792	-16.0302	END_CTL	0
iNOA2_CGGCAGTGTTGTCAGT	-1.46793	4.80257	LEY_iGCA	0			GSE124263__3_CATTATCGTATTCGTG-1	0.110466	-15.1013	END_CTL	0
iNOA2_CGGCAGTTCTTAGGAC	11.7912	-0.639407	MCR_iGCA	0			GSE124263__3_CATTATCGTCCGAATT-1	-5.73699	-9.81368	STRO_CTL	0
iNOA2_CGGGTCACATATGGCT	0.487371	-2.02512	LEY_iGCA	0			GSE124263__3_CATTATCTCACAAACC-1	-3.15991	6.30376	MYD_CTL	0
iNOA2_CGGGTGTCAATGACCT	-5.48318	-9.79451	STRO_iGCA	0			GSE124263__3_CATTCGCAGGGTGTTG-1	-4.13446	6.95293	MYD_CTL	0
iNOA2_CGGGTGTTCGCTTTAT	3.00418	-4.99496	SRT_iGCA	0			GSE124263__3_CATTCGCCATCGGGTC-1	-3.80827	4.94987	LEY_CTL	0
iNOA2_CGTAATGTCCTCTAGC	12.6052	2.19188	MCR_iGCA	0			GSE124263__3_CATTCGCCATTAGGCT-1	-1.71526	6.60745	LEY_CTL	0
iNOA2_CGTAGTAGTTCGAAGG	-1.92018	-0.792528	LEY_iGCA	0			GSE124263__3_CATTCGCTCCATGCTC-1	-2.13022	4.914	LEY_CTL	0
iNOA2_CGTCAAAAGGTAAACT	11.4999	-1.8476	TCL_iGCA	0			GSE124263__3_CATTCGCTCGCTGATA-1	-5.83624	7.12966	MYD_CTL	0
iNOA2_CGTGATACAGGCCTGT	1.11585	-0.553732	UND_iGCA	0			GSE124263__3_CATTCGCTCTCATTCA-1	-2.8804	3.26042	LEY_CTL	0
iNOA2_CTAACTTGTTCCGCAG	-3.11496	1.67822	LEY_iGCA	0			GSE124263__3_CCAATCCCAATTCCTT-1	4.05911	-14.8247	END_CTL	0
iNOA2_CTAAGTGGTATGAGAT	-2.93566	1.52199	LEY_iGCA	0			GSE124263__3_CCAATCCCACAAGTAA-1	11.1988	0.281826	MCR_CTL	0
iNOA2_CTACACGACGCTCTTC	2.75846	-6.21098	SRT_iGCA	0			GSE124263__3_CCAATCCCATCACGTA-1	-3.89997	9.67084	MYD_CTL	0
iNOA2_CTACAGACACAACGTT	13.4711	3.20038	MCR_iGCA	0			GSE124263__3_CCAATCCGTTACGCGC-1	4.11766	-15.7298	END_CTL	0
iNOA2_CTAGGTACAAAGGGTC	-1.0332	0.904419	LEY_iGCA	0			GSE124263__3_CCAATCCTCCCAACGG-1	3.82954	-16.8681	END_CTL	0
iNOA2_CTCAAGAAGCGTCTCG	-3.781	8.9688	MYD_iGCA	0			GSE124263__3_CCAATCCTCTAACGGT-1	2.74931	-16.5194	END_CTL	0
iNOA2_CTCAAGACATGCTGCG	-0.331974	2.82178	LEY_iGCA	0			GSE124263__3_CCAATCCTCTTCTGGC-1	-2.08376	6.78328	LEY_CTL	0
iNOA2_CTCAAGATCCCTTCCC	-1.05656	2.9714	LEY_iGCA	0			GSE124263__3_CCACCTACAGCTCGAC-1	-1.29198	2.29751	LEY_CTL	0
iNOA2_CTCAAGCAGAGCACTG	0.655298	-1.74751	LEY_iGCA	0			GSE124263__3_CCACCTACATCCCATC-1	-4.13521	7.1893	MYD_CTL	0
iNOA2_CTCAATTTCTCCTACG	2.56806	-5.85062	SRT_iGCA	0			GSE124263__3_CCACCTAGTCTAGGTT-1	12.2108	-0.470526	MCR_CTL	0
iNOA2_CTCACTGCAGTCACGC	13.897	2.34299	MCR_iGCA	0			GSE124263__3_CCACCTATCCCTAACC-1	13.1025	2.06713	MCR_CTL	0
iNOA2_CTCAGAAAGGTAGCCA	2.77477	-4.84434	SRT_iGCA	0			GSE124263__3_CCACCTATCTTGACGA-1	11.6252	-0.306717	MCR_CTL	0
iNOA2_CTCAGGGCACCGTGAC	-1.05974	0.4894	LEY_iGCA	0			GSE124263__3_CCACGGACACCCAGTG-1	-4.99569	6.26425	MYD_CTL	0
iNOA2_CTCAGTCAGAAGGTAG	-1.16856	4.01935	LEY_iGCA	0			GSE124263__3_CCACGGACACGGTAGA-1	-4.30481	6.68283	MYD_CTL	0
iNOA2_CTCATTACAGTTGTTG	-0.399575	1.85409	LEY_iGCA	0			GSE124263__3_CCACGGAGTCCTGCTT-1	-0.00751065	3.63844	LEY_CTL	0
iNOA2_CTCCGATCACTACGGC	-4.79064	7.50191	MYD_iGCA	0			GSE124263__3_CCACTACAGAACAATC-1	-2.94842	6.35249	LEY_CTL	0
iNOA2_CTCCGATCAGTAGAAT	2.62286	-16.8354	LEY_iGCA	0			GSE124263__3_CCACTACAGCTAAACA-1	-3.90531	7.61318	MYD_CTL	0
iNOA2_CTCCTCCCACTTTAGG	-2.60751	0.960766	LEY_iGCA	0			GSE124263__3_CCACTACCAAAGCGGT-1	-4.89814	6.16093	LEY_CTL	0
iNOA2_CTCCTCCTCTCACCCA	-2.08474	2.55227	LEY_iGCA	0			GSE124263__3_CCACTACCAGTTCATG-1	-4.39528	9.21143	MYD_CTL	0
iNOA2_CTCCTTTAGTGATCGG	-1.06288	4.26533	LEY_iGCA	0			GSE124263__3_CCACTACGTTCATGGT-1	-4.30018	7.97164	MYD_CTL	0
iNOA2_CTCCTTTCAGTTAGAA	-2.04846	1.84299	LEY_iGCA	0			GSE124263__3_CCAGCGAAGATGTCGG-1	1.35391	-15.4824	END_CTL	0
iNOA2_CTCTCGAAGCCTGTGC	-4.74178	8.74639	MYD_iGCA	0			GSE124263__3_CCAGCGAAGCCAGTAG-1	-3.07689	4.95572	LEY_CTL	0
iNOA2_CTCTCGACAAATGGTA	0.239865	2.32884	LEY_iGCA	0			GSE124263__3_CCAGCGATCTTCAACT-1	-1.42261	1.91561	LEY_CTL	0
iNOA2_CTGAATGTCATGAGAA	-3.77959	9.28982	MYD_iGCA	0			GSE124263__3_CCATGTCAGTAGTGCG-1	-4.00131	7.43652	LEY_CTL	0
iNOA2_CTGAGCGAGGATACAT	-3.83913	3.06254	LEY_iGCA	0			GSE124263__3_CCATGTCGTGGCTCCA-1	-0.593346	3.49193	LEY_CTL	0
iNOA2_CTGAGCGGTTAGTCGT	-1.58403	2.08698	LEY_iGCA	0			GSE124263__3_CCATTCGCAGATCCAT-1	0.534716	-15.4283	END_CTL	0
iNOA2_CTGAGGCGTGGCAACA	-1.42446	4.5193	LEY_iGCA	0			GSE124263__3_CCATTCGGTACCAGTT-1	-5.63941	6.9509	MYD_CTL	0
iNOA2_CTGATCCCAATCGCCG	2.22433	-15.962	END_iGCA	0			GSE124263__3_CCATTCGGTCCAGTGC-1	0.605721	-15.9918	END_CTL	0
iNOA2_CTGATCCTCTCGGTAA	-0.896218	0.145567	LEY_iGCA	0			GSE124263__3_CCATTCGGTTCAGACT-1	12.5776	1.40779	MCR_CTL	0
iNOA2_CTGCGAGCACAGCATT	-4.20675	8.4032	MYD_iGCA	0			GSE124263__3_CCATTCGGTTCCGTCT-1	-4.43707	7.2671	MYD_CTL	0
iNOA2_CTGGACGCAGCTAACT	-3.43035	4.68096	LEY_iGCA	0			GSE124263__3_CCATTCGTCATTGCGA-1	-0.246556	-14.2095	END_CTL	0
iNOA2_CTGTATTTCCGGTAGC	-0.653369	4.3981	LEY_iGCA	0			GSE124263__3_CCATTCGTCTGCAGTA-1	-1.64594	6.75855	LEY_CTL	0
iNOA2_CTTACCGCAGAGCGTA	-2.80202	4.9868	LEY_iGCA	0			GSE124263__3_CCCAATCCAGTAAGAT-1	-2.9426	8.59249	MYD_CTL	0
iNOA2_CTTACCGTCGTTGTAG	-2.96416	-0.498098	LEY_iGCA	0			GSE124263__3_CCCAATCTCAGGTTCA-1	3.1126	-7.02351	SRT_CTL	0
iNOA2_CTTCCGATCCAAGCAT	-1.93359	-0.730861	LEY_iGCA	0			GSE124263__3_CCCAGTTAGACAAGCC-1	-3.93157	2.79637	LEY_CTL	0
iNOA2_CTTCCTTAGCTGCGAA	-2.04315	1.1714	LEY_iGCA	0			GSE124263__3_CCCAGTTAGCGGCTTC-1	-5.58206	7.40527	MYD_CTL	0
iNOA2_CTTCCTTTCCGATGTA	-1.66767	4.39915	LEY_iGCA	0			GSE124263__3_CCCAGTTAGTGACTCT-1	11.4236	0.290116	MCR_CTL	0
iNOA2_CTTCGGTTCTCCTACG	-1.60731	-1.10889	LEY_iGCA	0			GSE124263__3_CCCAGTTCACGTGAGA-1	-1.70722	2.01759	LEY_CTL	0
iNOA2_CTTCTCTAGTCTGGAG	-4.30437	6.4433	MYD_iGCA	0			GSE124263__3_CCCAGTTCATCGTCGG-1	3.06053	-6.63148	SRT_CTL	0
iNOA2_GAACGTTTCAGGCGAA	-0.433022	2.13207	LEY_iGCA	0			GSE124263__3_CCCAGTTCATGTTCCC-1	-2.76347	8.94285	MYD_CTL	0
iNOA2_GAAGGGTAGACATATG	-3.632	3.50233	LEY_iGCA	0			GSE124263__3_CCCAGTTTCAGCGATT-1	-4.70278	8.15164	MYD_CTL	0
iNOA2_GAAGTAAAGATTCGAA	-2.2529	0.645517	LEY_iGCA	0			GSE124263__3_CCCAGTTTCGCGTAGC-1	-4.04667	7.38859	MYD_CTL	0
iNOA2_GACAGCCCAAGTAGTA	-8.31828	-10.2948	STRO_iGCA	0			GSE124263__3_CCCATACAGAGTCGGT-1	-2.99361	5.09512	LEY_CTL	0
iNOA2_GACCCAGAGGATTTAG	13.0191	3.03581	MCR_iGCA	0			GSE124263__3_CCCATACCACCAGATT-1	-4.53679	8.15349	MYD_CTL	0
iNOA2_GACCCAGAGTGTAGAT	-3.69361	5.29356	LEY_iGCA	0			GSE124263__3_CCCATACCATATACGC-1	-4.07791	4.57715	MYD_CTL	0
iNOA2_GACCCAGCACATGGTT	-1.4864	4.45966	LEY_iGCA	0			GSE124263__3_CCCATACGTAGATTAG-1	-1.96241	2.14525	LEY_CTL	0
iNOA2_GACCTTCAGACAAGCC	-2.88098	7.67977	MYD_iGCA	0			GSE124263__3_CCCATACGTATATGAG-1	-4.87691	7.36069	MYD_CTL	0
iNOA2_GACCTTCCAAGCGGAT	-1.31868	2.33835	LEY_iGCA	0			GSE124263__3_CCCATACTCACTTACT-1	-2.37211	5.33363	LEY_CTL	0
iNOA2_GACTATGAGTCGCGAA	-1.79338	2.43375	LEY_iGCA	0			GSE124263__3_CCCATACTCCCTCAGT-1	1.00912	-15.9454	END_CTL	0
iNOA2_GAGAAATGTATGTCCA	-0.563035	1.7401	LEY_iGCA	0			GSE124263__3_CCCTCCTAGCTGTTCA-1	-4.8596	6.12587	MYD_CTL	0
iNOA2_GAGATGGTCTACGGGC	-7.23454	-10.7852	STRO_iGCA	0			GSE124263__3_CCCTCCTGTTGAGGTG-1	-2.63401	3.58173	LEY_CTL	0
iNOA2_GAGCCTGTCCATCTCG	2.93682	-4.80574	SRT_iGCA	0			GSE124263__3_CCCTCCTTCTGAGGGA-1	-0.708765	3.06384	LEY_CTL	0
iNOA2_GAGCTGCCAGGCGAAT	-2.45348	-1.51251	LEY_iGCA	0			GSE124263__3_CCGGGATAGGCTCTTA-1	12.1059	2.30245	MCR_CTL	0
iNOA2_GAGTCTACAGCTTTCC	11.724	0.193699	MCR_iGCA	0			GSE124263__3_CCGGGATCACCCATGG-1	-3.8055	7.81832	MYD_CTL	0
iNOA2_GAGTGAGCACGGTGAA	3.2539	-16.328	LEY_iGCA	0			GSE124263__3_CCGGGATCATACAGCT-1	11.2641	-1.46229	MCR_CTL	0
iNOA2_GAGTGTTTCGAAGAAT	-4.68372	8.85012	MYD_iGCA	0			GSE124263__3_CCGGGATTCGCCTGTT-1	-2.96892	7.78826	MYD_CTL	0
iNOA2_GAGTTGTCACACGGTC	-5.51669	-9.90411	STRO_iGCA	0			GSE124263__3_CCGGGATTCGTCCGTT-1	-3.20274	8.70254	MYD_CTL	0
iNOA2_GATCATGAGATAACAC	0.26813	3.91254	LEY_iGCA	0			GSE124263__3_CCGGTAGAGTGGTCCC-1	2.91192	-15.3657	END_CTL	0
iNOA2_GATCATGCAGGCAATG	-1.2658	4.37938	LEY_iGCA	0			GSE124263__3_CCGGTAGCATTACGAC-1	-4.92295	5.52251	MYD_CTL	0
iNOA2_GATGAGGCACGTGAGA	-2.5151	4.51852	LEY_iGCA	0			GSE124263__3_CCGGTAGTCTATGTGG-1	2.78383	-15.2361	END_CTL	0
iNOA2_GATGATCAGGCATTTC	-3.4611	6.24147	MYD_iGCA	0			GSE124263__3_CCGTACTAGCCCTAAT-1	-4.36757	7.8406	MYD_CTL	0
iNOA2_GATGATCCAGTGTATC	12.8675	1.756	MCR_iGCA	0			GSE124263__3_CCGTACTCATGTCCTC-1	-3.59384	4.4037	LEY_CTL	0
iNOA2_GCACAGTAGACGGATC	-1.1087	1.03924	LEY_iGCA	0			GSE124263__3_CCGTACTGTCGGGTCT-1	-1.90232	4.60726	LEY_CTL	0
iNOA2_GCAGGGACACCTGAAT	0.843425	-0.378902	LEY_iGCA	0			GSE124263__3_CCGTACTTCAGTGCAT-1	-3.35479	9.1632	MYD_CTL	0
iNOA2_GCATCGGTCGTTCTAT	-2.71524	3.27193	LEY_iGCA	0			GSE124263__3_CCGTGGAGTACACCGC-1	-3.99274	7.03664	MYD_CTL	0
iNOA2_GCATGATGTTAGGAGC	-1.58048	0.165499	LEY_iGCA	0			GSE124263__3_CCGTGGAGTCCGAACC-1	-3.30096	6.73352	MYD_CTL	0
iNOA2_GCATTAGGTGATAGAT	-1.4605	5.45108	LEY_iGCA	0			GSE124263__3_CCGTGGAGTCGAGATG-1	-4.38752	8.34417	MYD_CTL	0
iNOA2_GCCAACACATCCTTCG	3.52039	-15.8558	LEY_iGCA	0			GSE124263__3_CCGTGGATCGGAGGTA-1	12.3176	2.16486	MCR_CTL	0
iNOA2_GCCAACGGTTCCTAGA	-4.06868	5.39648	LEY_iGCA	0			GSE124263__3_CCGTTCACAATGGTCT-1	1.04787	-15.3562	END_CTL	0
iNOA2_GCCACAATCCACACCT	-4.70281	7.7069	MYD_iGCA	0			GSE124263__3_CCGTTCACACGGTAGA-1	-2.35715	-2.34282	LEY_CTL	0
iNOA2_GCCAGGTAGACATATG	0.459191	1.48117	LEY_iGCA	0			GSE124263__3_CCGTTCAGTCATCCCT-1	10.7876	-3.46795	MCR_CTL	0
iNOA2_GCCAGTGCATCCTTGC	-1.01852	5.24538	LEY_iGCA	0			GSE124263__3_CCGTTCATCACTCTTA-1	-4.6467	7.3251	MYD_CTL	0
iNOA2_GCCAGTGGTGGGCTTC	-0.271456	1.68434	LEY_iGCA	0			GSE124263__3_CCTAAAGGTTCGGGCT-1	1.33088	-3.61576	SRT_CTL	0
iNOA2_GCCATTCCACTCCGAG	-2.37544	0.0785358	LEY_iGCA	0			GSE124263__3_CCTAAAGTCAATCTCT-1	-0.760183	4.22995	LEY_CTL	0
iNOA2_GCCATTTGTCTCACGG	-0.322958	3.47185	LEY_iGCA	0			GSE124263__3_CCTAAAGTCGGCTACG-1	1.23078	-0.558335	UND_CTL	0
iNOA2_GCCCCAGCACATGGTT	-1.24777	4.38297	LEY_iGCA	0			GSE124263__3_CCTAAAGTCGTGGTCG-1	1.92081	-16.351	END_CTL	0
iNOA2_GCCCTCACACTGGCCA	-1.3073	4.57686	LEY_iGCA	0			GSE124263__3_CCTACACCACACGCTG-1	-4.87581	8.60922	MYD_CTL	0
iNOA2_GCCCTTGCAAAGCTCT	12.4754	1.40352	TCL_iGCA	0			GSE124263__3_CCTACACCAGGAACGT-1	-3.11582	3.53631	LEY_CTL	0
iNOA2_GCCGATGCACATGAAA	1.14477	-0.692253	LEY_iGCA	0			GSE124263__3_CCTACACGTACTTCTT-1	0.421808	-14.9444	END_CTL	0
iNOA2_GCCTGTTAGGAAGTCC	-2.49616	4.91363	LEY_iGCA	0			GSE124263__3_CCTACACGTCTGCCAG-1	-7.932	-10.7577	STRO_CTL	0
iNOA2_GCGCACGGTCTTGAAC	1.28589	-0.893213	UND_iGCA	0			GSE124263__3_CCTACACGTTCGTGAT-1	-3.49858	4.82311	MYD_CTL	0
iNOA2_GCGTAACTCTCACCCA	-0.0449558	-1.05169	LEY_iGCA	0			GSE124263__3_CCTACACTCCTAGAAC-1	-0.308889	-14.0628	END_CTL	0
iNOA2_GCTATGGGTTCCAGGC	-2.84347	6.19267	LEY_iGCA	0			GSE124263__3_CCTACACTCTAGCACA-1	0.50833	-15.5181	LEY_CTL	0
iNOA2_GCTGATGGTTGTTGCA	-4.5897	6.53564	MYD_iGCA	0			GSE124263__3_CCTACCAAGCACCGCT-1	0.103996	-14.3865	END_CTL	0
iNOA2_GCTGGGTAGTGGACGT	11.3364	-2.34311	TCL_iGCA	0			GSE124263__3_CCTACCAAGCGCCTTG-1	-7.49754	-10.5084	STRO_CTL	0
iNOA2_GCTGGGTTCATGGAGG	-1.97855	0.82712	LEY_iGCA	0			GSE124263__3_CCTACCAAGGCCCGTT-1	-4.82573	7.94612	MYD_CTL	0
iNOA2_GCTTAGGGTGCCTTTC	0.229936	-1.41329	LEY_iGCA	0			GSE124263__3_CCTACCAGTGCTTCTC-1	0.154517	-1.41579	SRT_CTL	0
iNOA2_GCTTATCAGTACTGTC	-1.72534	2.86326	LEY_iGCA	0			GSE124263__3_CCTACCATCGTTACGA-1	-3.70476	4.47418	LEY_CTL	0
iNOA2_GGAACCCCAGGACAGT	-1.61244	2.12891	LEY_iGCA	0			GSE124263__3_CCTACCATCTGGCGTG-1	3.29745	-14.5928	END_CTL	0
iNOA2_GGAACCCGTGCGTTTA	-0.952933	-0.0425395	LEY_iGCA	0			GSE124263__3_CCTAGCTAGTCCAGGA-1	-1.0994	4.16838	LEY_CTL	0
iNOA2_GGAGATGTCGAGCACC	11.3558	-0.896295	MCR_iGCA	0			GSE124263__3_CCTAGCTCAGGTCGTC-1	-1.17361	0.556766	LEY_CTL	0
iNOA2_GGAGCAAAGTCCCAAT	-1.22315	3.83892	LEY_iGCA	0			GSE124263__3_CCTAGCTCAGTTCCCT-1	-5.33221	8.07408	MYD_CTL	0
iNOA2_GGAGGTAAGGGTTTCT	-2.7823	5.11308	LEY_iGCA	0			GSE124263__3_CCTAGCTGTGTAATGA-1	-2.40049	-2.13524	LEY_CTL	0
iNOA2_GGCATCATCCCGTTGT	-2.54819	5.12547	LEY_iGCA	0			GSE124263__3_CCTAGCTTCCGCTGTT-1	2.54857	-5.624	SRT_CTL	0
iNOA2_GGCTCAAAGCCAAGGT	0.922115	-3.19493	LEY_iGCA	0			GSE124263__3_CCTATTACAGGGTATG-1	11.7353	0.168512	MCR_CTL	0
iNOA2_GGCTTGGCATTGTCGA	-2.44048	1.18681	LEY_iGCA	0			GSE124263__3_CCTATTAGTGATGTGG-1	-4.32686	8.77941	MYD_CTL	0
iNOA2_GGGACAATCATCCTGC	0.327844	1.36894	LEY_iGCA	0			GSE124263__3_CCTATTATCACGCATA-1	0.271785	3.421	LEY_CTL	0
iNOA2_GGGACCTCACCCGTAG	12.8802	1.55197	MCR_iGCA	0			GSE124263__3_CCTATTATCACTCCTG-1	-3.70332	8.99068	MYD_CTL	0
iNOA2_GGGACCTTCGAGCTGC	-2.82221	5.19096	LEY_iGCA	0			GSE124263__3_CCTCAGTGTATAGGGC-1	-0.840947	-14.0172	END_CTL	0
iNOA2_GGGAGATCAAAGACGC	-0.81967	4.17494	LEY_iGCA	0			GSE124263__3_CCTCAGTGTTCCACAA-1	-3.46553	7.1373	MYD_CTL	0
iNOA2_GGGAGATCAAAGCCGC	-1.41066	4.56568	LEY_iGCA	0			GSE124263__3_CCTCAGTTCTCGAGTA-1	-1.32707	1.65739	LEY_CTL	0
iNOA2_GGGAGTAAGAGAGTTT	-3.43574	2.07623	LEY_iGCA	0			GSE124263__3_CCTCTGAAGAGGTTAT-1	-3.82236	5.50142	LEY_CTL	0
[truncated: 4,596 more rows]

## Sheet: Figure 4e
# Violin plots comparing expression levels of Stage A, B and C signatures of LEY cell maturation
[truncated: 4,279 more rows]

[truncated: 2 more sheets: Figure 4f, Figure 4g]
