# Supplementary material for: Aging, inflammation and DNA damage in the somatic testicular niche with idiopathic germ cell aplasia
Source: Nat Commun. 2021 Sep 1;12:5205. doi: 10.1038/s41467-021-25544-0 (PMC8410861; doi:10.1038/s41467-021-25544-0)
Supplement: Supplementary file 41 — Source Data [file 41467_2021_25544_MOESM41_ESM.zip › SOURCE DATA FILES/Source Data Figure 5.xlsx]

## Sheet: Figure 5a
# Collagene I gene expression
# Violin plots COL1A1 COL1A2						# blend plot iGCA - COL1A1 COL1A2								# blend CTL - COL1A1 COL1A2
ident	condition	cellID	COL1A1 Expr Level	COL1A2 Expr Level		cellID	UMAP_1	UMAP_2	ident	COL1A1	COL1A2	COL1A1_COL1A2		cellID	UMAP_1	UMAP_2	ident	COL1A1	COL1A2	COL1A1_COL1A2
LEY	CTL	Donor1.AAAGATGAGGACACCA.1	1.43388	1.45525e-05		iNOA3_GACATCAGTCGTATGT	-0.00212871	-0.78291	LEY	0	9	90		GSE124263__3_CGTCAGGTCCAGGGCT-1	-0.00195663	4.41891	LEY	4	4	44
LEY	CTL	Donor1.AAAGATGCATTGGGCC.1	2.06683	3.07727		iNOA3_CTCAGTCCACGACTAT	-0.00258159	-1.31327	LEY	4	4	44		GSE124263__4_ACGATGTCATGATCCA-1	-0.00233149	1.72679	LEY	0	4	40
LEY	CTL	Donor1.AAAGCAAGTTCATGGT.2	2.31396	1.28207		iNOA3_TTTACTGTCTTCCTAA	-0.00476568	3.02594	LEY	0	4	40		Donor3.TAGGCATCATAGAAAC.1	-0.00301247	-14.5855	END	0	0	0
LEY	CTL	Donor1.AAATGCCTCTCGAGTA.2	2.70295	2.87404		iNOA3_CCTCATGCATGCACTA	-0.00699644	4.32502	LEY	4	4	44		Donor1.AGTTGGTCACGAGAGT.2	-0.00485497	3.13224	LEY	0	4	40
LEY	CTL	Donor1.AACCATGAGGAGTACC.1	-1.59572e-05	-1.59572e-05		iNOA1_GTCCACTAGCGAGAAA	-0.00849961	2.14678	LEY	9	9	99		GSE124263__3_TGTTCCGGTAGCCTCG-1	-0.00580995	1.77518	LEY	4	4	44
LEY	CTL	Donor1.AAGCCGCAGTATCGAA.1	-6.4386e-06	1.07187		iNOA3_GGGTCACAGGAGATAG	-0.0129985	3.29689	LEY	9	9	99		GSE124263__4_TCGTACCAGCACGCCT-1	-0.00644308	-0.625722	LEY	4	4	44
LEY	CTL	Donor1.AAGGCAGGTGAGCGAT.2	-7.9247e-06	2.7761		iNOA3_TCACAAGCATTCCTAT	-0.015098	2.54021	LEY	4	4	44		GSE124263__3_CCACGGAGTCCTGCTT-1	-0.00751065	3.63844	LEY	0	0	0
LEY	CTL	Donor1.AAGGCAGTCGTCACGG.2	2.10708	2.73751		iNOA1_ATTTCACAGCCTTTGA	-0.0170018	4.28079	LEY	9	9	99		Donor1.CAACCTCGTCGACTGC.2	-0.00839262	-14.3684	END	0	0	0
LEY	CTL	Donor1.AAGGTTCCATGAACCT.2	1.47668	2.04857		iNOA2_GCAACATGTGAACTAA	-0.0261282	0.49125	LEY	4	9	94		GSE124263__3_CAGAGAGTCTCCTATA-1	-0.0230474	3.03629	LEY	4	4	44
LEY	CTL	Donor1.AAGGTTCGTCAGAGGT.2	1.93773	2.18874		iNOA3_CCTAAGAGTGGCTACC	-0.0263247	2.49772	LEY	4	9	94		GSE124263__3_CGGACTGAGACAATAC-1	-0.027874	3.10559	LEY	4	0	4
LEY	CTL	Donor1.AAGGTTCTCAAACCGT.1	1.4395	2.00649		iNOA2_CGGAGAACACCTGTCT	-0.0276382	-1.07325	LEY	4	0	4		GSE124263__3_CACACTCGTGCGATAG-1	-0.0308674	-14.3078	END	0	0	0
LEY	CTL	Donor1.AAGTCTGCACCTATCC.1	5.66696e-06	2.17872		iNOA3_GAGGGATCACTGGACC	-0.0287303	3.73252	LEY	9	9	99		Donor2.CCACTACAGTTGTCGT.1	-0.0334262	1.04866	LEY	0	4	40
LEY	CTL	Donor1.ACACCAAAGAAACCGC.1	1.63273	2.22307		iNOA3_TTACCATTCGTAGCCG	-0.0341795	3.82496	LEY	4	9	94		GSE124263__3_GCTTGAAAGTCATGCT-1	-0.0347773	-14.2077	END	0	0	0
LEY	CTL	Donor1.ACACCCTCAGGTCCAC.2	0.857317	1.86056		iNOA3_ACAACCACATAGACTC	-0.0364335	3.40361	LEY	4	9	94		GSE124263__3_TCTCATATCCCTAACC-1	-0.0360008	-14.9083	END	0	0	0
LEY	CTL	Donor1.ACACCCTCATGACATC.2	1.69262	2.28924		iNOA3_CCGATGGTCACATACG	-0.0389498	3.63637	LEY	9	9	99		GSE124263__4_GCCAAATTCGCGGATC-1	-0.0384877	-14.5868	END	0	0	0
LEY	CTL	Donor1.ACACCGGAGGTGCTTT.2	2.04908	2.04908		iNOA3_CGGCAGTCAACGACAG	-0.0424175	0.935538	LEY	9	9	99		GSE124263__3_TACGGATTCGCAAGCC-1	-0.0436081	3.63775	LEY	4	4	44
LEY	CTL	Donor1.ACATCAGGTACTTCTT.2	1.77998	1.77998		iNOA3_GCCAGCATCGGTAAGG	-0.0424467	2.77273	LEY	4	9	94		GSE124263__3_ACGCCGATCAGGATCT-1	-0.0460346	4.40686	LEY	4	4	44
LEY	CTL	Donor1.ACATCAGGTTACTGAC.2	2.21507	1.77448		iNOA2_GCGTAACTCTCACCCA	-0.0449558	-1.05169	LEY	0	4	40		GSE124263__3_ACGCAGCGTGCGCTTG-1	-0.0464317	2.59982	LEY	4	4	44
LEY	CTL	Donor1.ACCAGTACAACACCTA.2	2.13807	1.25115		iNOA2_GGGCCCTTCGAGCTGC	-0.0456849	-0.904636	LEY	0	9	90		Donor1.ACTTACTTCAGCTCGG.2	-0.0494324	-14.5702	END	0	0	0
LEY	CTL	Donor1.ACCAGTACAGATCCAT.2	1.68291	1.68291		iNOA3_CAGATCATCTCTTCAA	-0.0480232	0.395542	LEY	9	9	99		GSE124263__3_CTCGTACAGGGCACTA-1	-0.0504246	-14.1592	END	0	0	0
LEY	CTL	Donor1.ACCCACTAGTGGACGT.2	1.64007	2.74369		iNOA3_TACCTCGAGCACTCGC	-0.049101	3.94254	LEY	4	4	44		GSE124263__4_GATCGATCACAGACTT-1	-0.0559473	1.11807	LEY	0	4	40
LEY	CTL	Donor1.ACCGTAATCCCAACGG.1	0.964869	4.70031e-06		iNOA1_AGATAGATCACTGGGC	-0.0499187	0.981656	LEY	0	9	90		Donor3.ACCAGTAAGATAGGAG.2	-0.0571221	1.47613	LEY	4	9	94
LEY	CTL	Donor1.ACGAGCCAGGGAACGG.2	2.06724	2.06724		iNOA2_ATTCTTGTCCAGTACA	-0.0503133	3.70129	LEY	4	4	44		GSE124263__3_GGGTCTGCACGGCCAT-1	-0.0592893	1.06943	LEY	4	4	44
LEY	CTL	Donor1.ACGAGCCTCAGTTTGG.1	1.35976	1.35976		iNOA3_ATACCTTGTCACTAGT	-0.0561041	4.12405	LEY	4	9	94		GSE124263__3_CGACTTCTCGACAGCC-1	-0.0758638	2.53785	LEY	0	9	90
LEY	CTL	Donor1.ACGAGGAGTTGTCGCG.2	2.67081	2.84153		iNOA3_CCACAAAGTCTTAGTG	-0.0632552	0.962142	LEY	4	9	94		GSE124263__4_TACAGTGTCGCTTGTC-1	-0.0770512	-14.5977	END	0	0	0
LEY	CTL	Donor1.ACGCAGCTCATGTCTT.1	6.10509e-06	2.16176		iNOA3_TTTCACACAATTGCCA	-0.0693769	2.42333	LEY	4	9	94		GSE124263__3_CAGCTGGCACAGCCCA-1	-0.0796761	1.55965	LEY	9	4	49
LEY	CTL	Donor1.ACGGGCTCAGCCAGAA.1	1.29331	1.8389		iNOA3_AGAGAATCAGATTAAG	-0.0699863	0.641184	LEY	4	9	94		GSE124263__3_CATGACAGTTGGGACA-1	-0.0829273	2.51901	LEY	4	4	44
LEY	CTL	Donor1.ACGGGCTTCGACAGCC.1	2.53044	3.24114		iNOA3_ACCAAACCACCCGTAG	-0.0721186	1.01904	LEY	4	9	94		Donor1.CATCAGAGTTGGAGGT.2	-0.0843708	4.13601	LEY	9	9	99
LEY	CTL	Donor1.ACGGGCTTCTCCCTGA.1	1.3186	1.86816		iNOA1_TGTCCCAGTTGGAGAC	-0.072594	-1.15391	LEY	9	9	99		GSE124263__3_AGTCTTTTCCCTAATT-1	-0.0847998	4.43689	LEY	4	4	44
LEY	CTL	Donor1.ACGTCAAAGTAGGTGC.2	1.20244	2.07753		iNOA3_AAGACTCCAAAGACGC	-0.0739334	3.22157	LEY	9	9	99		Donor1.AGATCTGGTTCATGGT.2	-0.0866347	2.54449	LEY	4	4	44
LEY	CTL	Donor1.ACTGAACGTCATACTG.1	2.84556	2.07288		iNOA1_ATCGGATAGCGACATG	-0.0748382	4.31369	LEY	0	4	40		GSE124263__3_GCTTGAATCAGAAATG-1	-0.0887649	3.34784	LEY	4	4	44
LEY	CTL	Donor1.ACTGAGTAGCACGCCT.2	7.25558e-06	2.62418		iNOA3_GATCAGTGTCCCGTGA	-0.0765867	1.81469	LEY	9	9	99		Donor2.AAACGGGGTCATATGC.2	-0.0906508	-14.383	END	0	0	0
LEY	CTL	Donor1.ACTGTCCCATACTCTT.1	1.45691	2.52768		iNOA2_TCTTAGTCAGTCCGTG	-0.0768619	2.19049	LEY	9	9	99		GSE124263__3_GTAGGCCAGCTGCCCA-1	-0.0928267	-14.5566	END	0	0	0
LEY	CTL	Donor1.ACTGTCCTCGCGCCAA.1	2.74363	3.18921		iNOA3_TCGCTTGTCACTACTT	-0.084198	4.13754	LEY	9	9	99		GSE124263__4_AGCTCTCAGAACAACT-1	-0.0939739	1.89324	LEY	4	4	44
LEY	CTL	Donor1.ACTTGTTTCCCTAATT.2	1.39855	1.71811		iNOA3_CTTGAGAAGAGAGGGC	-0.0853177	-14.4923	END	0	0	0		GSE124263__4_GTCTCGTTCCCATTAT-1	-0.0942753	-14.5602	END	0	0	0
LEY	CTL	Donor1.ACTTGTTTCGAATGGG.2	1.09983	2.70974		iNOA1_CCGGTGAGTTGCCAAT	-0.0855526	-0.529789	LEY	0	0	0		Donor2.AGCGTATGTTTGTTTC.1	-0.0985033	1.78836	LEY	4	4	44
LEY	CTL	Donor1.AGAGCGAAGTCGTACT.1	2.05449	1.48193		iNOA3_TCGAACAAGCTAGAGC	-0.089546	3.35193	LEY	9	9	99		GSE124263__4_AACTTTCAGCGATAGC-1	-0.0992907	2.61719	LEY	9	9	99
LEY	CTL	Donor1.AGATCTGCATACGCTA.2	1.80099	3.51377e-06		iNOA3_GTGTGATAGACAACTA	-0.0907114	2.58422	LEY	0	4	40		GSE124263__4_TATCTCATCGTATCAG-1	-0.0993104	-14.33	END	0	0	0
LEY	CTL	Donor1.AGATCTGGTTCATGGT.2	1.8381	1.50919		iNOA2_TCCGATCGTGCTTATG	-0.0907285	0.519022	LEY	9	9	99		Donor1.GTTCATTGTCAGGACA.2	-0.102366	-14.2221	END	0	0	0
LEY	CTL	Donor1.AGATTGCAGGATGCGT.2	1.24214	2.5889		iNOA2_TTCGCTGCACTCTGCT	-0.0916302	3.58595	LEY	4	4	44		GSE124263__3_CGACTTCGTGCGAAAC-1	-0.103632	2.96972	LEY	0	4	40
LEY	CTL	Donor1.AGCATACTCCATGCTC.2	2.20093	2.91266		iNOA3_CTACATTGTGTTTCTT	-0.094034	3.31908	LEY	4	9	94		Donor1.TACCTATTCGCTAGCG.2	-0.105511	-14.5604	END	0	0	0
LEY	CTL	Donor1.AGCGTATGTCGTCTTC.1	-6.62839e-06	1.42708		iNOA3_GGTGGCTAGTTCCGGC	-0.0991061	2.4446	LEY	0	4	40		GSE124263__4_AGAATAGGTTAAAGTG-1	-0.114857	3.1734	LEY	0	4	40
LEY	CTL	Donor1.AGCGTCGAGTATCTCG.1	1.99441	2.44926		iNOA1_TCATTCATCGGTAGAG	-0.0997298	0.930011	LEY	9	9	99		GSE124263__4_AGATTGCAGACTAGGC-1	-0.115222	4.19278	LEY	9	4	49
LEY	CTL	Donor1.AGCGTCGAGTTAGCGG.1	1.97378	2.80303		iNOA3_CGTAGTACAACAGAGC	-0.101659	-0.548711	LEY	0	0	0		GSE124263__3_GGGACCTGTTCGCGAC-1	-0.116664	2.66017	LEY	4	4	44
LEY	CTL	Donor1.AGCTTGAAGCCATCGC.1	1.97217	5.6854e-06		iNOA3_AGCCACGAGGTGTGAC	-0.101857	2.37709	LEY	9	9	99		Donor2.ACACCGGGTGCAACGA.2	-0.122717	2.12259	LEY	4	9	94
LEY	CTL	Donor1.AGCTTGATCGTCGTTC.1	0.92426	1.95727		iNOA2_GTCAAACAGGTTAGTA	-0.104845	1.43581	LEY	4	4	44		GSE124263__3_CTGCCTAAGATCGGGT-1	-0.125795	4.39801	LEY	4	4	44
LEY	CTL	Donor1.AGGCCGTTCCTTTCGG.2	2.79492	2.9403		iNOA3_TGGGAGAAGGGAACAA	-0.107015	4.42292	LEY	4	4	44		Donor1.GACCTGGGTAAATACG.2	-0.128783	2.76279	LEY	0	0	0
LEY	CTL	Donor1.AGGGTGAGTAAGTAGT.1	-5.17139e-08	2.09927		iNOA3_CGCAGGTGTCGCTCGA	-0.111233	2.19327	LEY	4	4	44		GSE124263__3_CACATAGAGATTACCC-1	-0.136628	3.33767	LEY	4	4	44
LEY	CTL	Donor1.AGGTCCGGTCTAAACC.2	1.00567	2.43382		iNOA3_GCGGAAACAGCGAGTA	-0.117804	2.82803	LEY	4	9	94		Donor2.CAGATCACACAACTGT.1	-0.136884	3.45647	LEY	0	9	90
LEY	CTL	Donor1.AGTAGTCCAGACAAGC.2	1.74996	2.35221		iNOA3_GTCGTAAAGCGAGAAA	-0.118578	1.63314	LEY	9	9	99		GSE124263__3_CGATCGGCAGTCGTGC-1	-0.14013	4.27991	LEY	4	9	94
LEY	CTL	Donor1.AGTCTTTTCTGGTATG.2	1.30689	2.20651		iNOA3_AGCTACAGTATCGAAA	-0.119338	1.90664	LEY	4	9	94		GSE124263__3_TCAATCTGTGACTACT-1	-0.141519	0.945878	LEY	4	4	44
LEY	CTL	Donor1.AGTGGGATCGGCTTGG.2	1.9502	2.56957		iNOA3_ACTTTGTAGCTCTGTA	-0.120255	3.54058	LEY	0	9	90		Donor1.GGCAATTCATCCCATC.2	-0.154286	-14.5256	END	0	0	0
LEY	CTL	Donor1.AGTGGGATCTAACTGG.1	1.60666	1.29676		iNOA3_TCCTGCAAGTCTAACC	-0.125397	0.932083	LEY	9	9	99		GSE124263__3_CAGTAACAGATAGGAG-1	-0.157601	-14.3863	END	0	0	0
LEY	CTL	Donor1.AGTTGGTCACGAGAGT.2	-4.03554e-06	1.75462		iNOA3_GGGCGTTAGTTGAATG	-0.12975	2.42018	LEY	9	9	99		GSE124263__4_TTCTCCTGTTCCACTC-1	-0.158295	-14.3655	END	0	0	0
LEY	CTL	Donor1.ATAAGAGCATCTACGA.1	2.2007	2.2007		iNOA3_CTATCTATCAAACCTG	-0.12977	3.03352	LEY	4	9	94		Donor3.TTCCCAGTCGCTAGCG.1	-0.161057	3.04486	LEY	9	4	49
LEY	CTL	Donor1.ATCACGATCGACCAGC.1	1.71696	2.15323		iNOA3_GCCCAGAAGTTCTCTT	-0.132248	3.11904	LEY	4	9	94		Donor1.CTGTGCTTCACATGCA.2	-0.16224	1.91462	LEY	9	9	99
LEY	CTL	Donor1.ATCATCTAGAACAATC.2	3.00905	2.08026		iNOA3_CCCAACTCACCAGGTC	-0.138286	2.87544	LEY	9	9	99		GSE124263__3_CCTTCGAGTTGATTGC-1	-0.163577	3.96426	LEY	4	4	44
LEY	CTL	Donor1.ATCATCTCACCGTTGG.1	1.21516	1.74774		iNOA3_GGTAACTAGTTTGGCT	-0.138414	-0.32442	LEY	4	4	44		GSE124263__3_GCAATCAGTATAGGTA-1	-0.166825	2.3726	LEY	9	9	99
LEY	CTL	Donor1.ATCATGGGTTTACTCT.1	1.42973	2.35448		iNOA3_TCTTAGTTCTCTCCGA	-0.13998	3.10418	LEY	9	9	99		GSE124263__4_CATATGGTCACAACGT-1	-0.192146	4.26366	LEY	0	0	0
LEY	CTL	Donor1.ATCCACCCAACCGCCA.1	1.57545	2.35918		iNOA3_GTTCCGTAGTCACTCA	-0.140099	3.45259	LEY	4	4	44		Donor1.TAGACCACATCCCACT.2	-0.194707	-14.3381	END	0	0	0
LEY	CTL	Donor1.ATCCACCCACATCTTT.1	2.21139	1.95957		iNOA2_TGATCAGGTAGCTCGC	-0.148405	3.83517	LEY	4	9	94		GSE124263__3_CGAGCCAAGTACGACG-1	-0.194839	4.14975	LEY	4	4	44
LEY	CTL	Donor1.ATCCGAAGTTAAGATG.2	2.62566	2.16197		iNOA3_CATCGGGAGCCATTCA	-0.148831	3.94068	LEY	0	0	0		Donor1.CATCCACTCGCCGTGA.2	-0.196475	-14.1983	END	0	0	0
LEY	CTL	Donor1.ATCGAGTAGGAGTCTG.1	0.964064	1.76934		iNOA3_GAAGCGACAGCAGAAC	-0.148879	3.74683	LEY	4	9	94		Donor1.TGAGGGAGTCAGAATA.1	-0.199459	2.20807	LEY	0	4	40
LEY	CTL	Donor1.ATCGAGTAGGCGTACA.2	1.50357	2.70744		iNOA3_GCTGGGTGTATGTCCA	-0.152792	3.44537	LEY	4	9	94		GSE124263__3_CTCGAAAGTGCAGACA-1	-0.207541	-14.1169	END	0	0	0
LEY	CTL	Donor1.ATCGAGTCAGGTGCCT.1	1.00496e-05	1.98914		iNOA3_TTTAGTCTCGCCTAGG	-0.152957	3.03938	LEY	4	9	94		GSE124263__3_CCTTCCCCACTGTGTA-1	-0.208541	4.31925	LEY	0	4	40
LEY	CTL	Donor1.ATCTACTAGACGCTTT.2	2.32381	2.32381		iNOA1_CACAGGCTCGGCTGTG	-0.162445	4.44951	LEY	4	4	44		Donor2.CTGCCTACACTACAGT.1	-0.208565	1.55711	LEY	4	4	44
LEY	CTL	Donor1.ATCTGCCAGACAAGCC.2	-1.69905e-05	1.54368		iNOA3_TGTTTGTTCGGCTGGT	-0.171884	1.76024	LEY	4	4	44		GSE124263__4_GACTGCGAGTCTCAAC-1	-0.209469	-14.2449	END	0	0	0
LEY	CTL	Donor1.ATTGGTGAGTTATCGC.1	2.02909	2.02909		iNOA3_CGATGGCCATCTGGGC	-0.172192	3.89541	LEY	0	4	40		Donor1.CGAGCCACACCGTTGG.1	-0.223049	2.14095	LEY	4	0	4
LEY	CTL	Donor1.CAAGATCTCGGATGTT.2	2.08325	1.65217		iNOA1_ACAAGCTCAGGTCTCG	-0.172699	2.4921	LEY	9	9	99		GSE124263__4_TGTGTTTGTGTGTGCC-1	-0.233911	-14.2945	END	0	0	0
LEY	CTL	Donor1.CACACCTCAAACAACA.2	1.29312	1.12045e-05		iNOA3_CAGTGCGCAAGTGCTT	-0.176088	3.17821	LEY	9	9	99		Donor3.CTGCCTAAGCGTTCCG.2	-0.236344	3.25475	LEY	9	9	99
LEY	CTL	Donor1.CACACCTGTCTGCAAT.1	1.19613	2.32525		iNOA3_CGCCAGAGTCCAGCGT	-0.17744	2.38231	LEY	9	9	99		GSE124263__4_CGCTGGATCTTAGAGC-1	-0.240212	1.5787	LEY	0	4	40
LEY	CTL	Donor1.CACAGTATCTCAAACG.1	1.93022	2.2861		iNOA1_TCGACCTTCTTTCTAG	-0.178619	4.1491	LEY	4	4	44		GSE124263__4_CTGCCTAAGCTGTCTA-1	-0.244754	3.31757	LEY	0	4	40
LEY	CTL	Donor1.CACATTTAGCAAATCA.1	2.34456	2.8888		iNOA3_ATTTACCTCGTCAACA	-0.18631	0.398623	LEY	4	9	94		GSE124263__3_CTACACCAGATAGGAG-1	-0.245604	-14.2935	END	0	0	0
LEY	CTL	Donor1.CACCAGGCAAGCGATG.2	1.19293	-7.59696e-07		iNOA1_CTTCAATTCTTGCAGA	-0.187784	1.12697	LEY	4	9	94		GSE124263__4_TCATTACAGCTGGAAC-1	-0.246051	1.82106	LEY	9	4	49
LEY	CTL	Donor1.CACCTTGCAGGACCCT.1	1.48389	1.81076		iNOA3_TACGGTACACATGAAA	-0.191074	2.01575	LEY	9	9	99		GSE124263__3_CCATTCGTCATTGCGA-1	-0.246556	-14.2095	END	0	0	0
LEY	CTL	Donor1.CAGAATCAGCTGCAAG.1	1.7489	1.21613		iNOA3_TACAACGTCAAGGTGG	-0.193644	4.09688	LEY	4	4	44		GSE124263__3_CAGCGACGTGAAATCA-1	-0.247693	2.21788	LEY	0	4	40
LEY	CTL	Donor1.CAGAATCCATCCTAGA.1	1.38211	2.13515		iNOA3_TTGACCCTCTAGGCCG	-0.193659	0.903907	LEY	9	9	99		GSE124263__3_GTGTTAGCAGCCAGAA-1	-0.248501	3.05984	LEY	0	4	40
LEY	CTL	Donor1.CAGATCATCTCATTCA.2	9.21371e-06	1.61858		iNOA3_CCCTGATCAGGCACTC	-0.202211	2.68365	LEY	0	9	90		Donor3.GGTGTTAGTGCACGAA.1	-0.258041	2.33408	LEY	9	9	99
LEY	CTL	Donor1.CAGCTAAGTTTCGCTC.1	1.52995	1.8605		iNOA3_GATGAGGAGGAGTCTG	-0.206773	2.40565	LEY	9	9	99		GSE124263__4_CACTCCACAATGTAAG-1	-0.258527	-14.1388	END	0	4	40
LEY	CTL	Donor1.CAGTCCTAGACGCTTT.1	0.978865	2.23078		iNOA3_CTTACCGCAATAGAGT	-0.212619	3.33845	LEY	4	9	94		GSE124263__3_TACGGTAAGCAGACTG-1	-0.259491	2.71603	LEY	4	4	44
LEY	CTL	Donor1.CATCAGAGTTGGAGGT.2	2.31904	2.83559		iNOA3_TTCCTTCCATTCCTAT	-0.213831	1.7675	LEY	9	9	99		Donor3.GGACAAGCACCGAAAG.2	-0.259945	2.86226	LEY	0	9	90
LEY	CTL	Donor1.CATTCGCAGTACGCCC.2	1.63041	1.96837		iNOA3_AGTCTCCGTTAATCGC	-0.2143	2.16147	LEY	0	4	40		Donor3.GCCAAATTCAGTACGT.2	-0.260664	3.26478	LEY	0	0	0
LEY	CTL	Donor1.CATTCGCCACCCTATC.1	1.51178	1.51178		iNOA3_GGTTCTCTCCTATTTG	-0.21467	1.66004	LEY	9	9	99		GSE124263__3_TAAACCGCATGAGCGA-1	-0.261447	2.35256	LEY	4	4	44
LEY	CTL	Donor1.CATTCGCGTTAGTGGG.2	1.70189	2.29944		iNOA1_AGCTACATCTGTCCCA	-0.218493	2.62656	LEY	9	9	99		Donor2.CATGCCTGTATAAACG.1	-0.262947	1.3416	LEY	4	4	44
LEY	CTL	Donor1.CCAATCCTCCACGTTC.1	2.36258	2.83501		iNOA1_CCCTCTCCATCCTGTC	-0.219822	-14.3338	END	0	0	0		Donor1.AAGACCTAGTCAAGGC.2	-0.264404	-14.0911	END	0	0	0
LEY	CTL	Donor1.CCACCTATCGGAAACG.2	1.16548	1.68916		iNOA3_TTCTTGAAGTATGGCG	-0.220431	3.66764	LEY	4	4	44		GSE124263__4_CCTATTAGTCTGATTG-1	-0.271552	-14.1361	END	0	0	0
LEY	CTL	Donor1.CCACTACGTAGAGCTG.2	1.77507	2.8988		iNOA3_TGTTACTTCCCAGGCA	-0.22087	3.70875	LEY	0	4	40		GSE124263__3_TTCTCAAAGCCCAGCT-1	-0.274299	3.56656	LEY	9	9	99
LEY	CTL	Donor1.CCATTCGTCGATCCCT.1	2.1522	2.64156		iNOA3_CTCATCGTCATTTGTC	-0.221875	3.25177	LEY	4	4	44		GSE124263__4_GTGAAGGTCCTATTCA-1	-0.275532	3.36309	LEY	4	4	44
LEY	CTL	Donor1.CCCAATCTCCAGGGCT.1	1.5828	1.5828		iNOA3_ACATTTCAGCTCCGAC	-0.223724	3.13845	LEY	4	9	94		Donor3.ACATCAGAGCTGAACG.1	-0.278201	4.09907	LEY	4	9	94
LEY	CTL	Donor1.CCCAATCTCTGTCAAG.1	1.41754	2.17672		iNOA3_GAGACCCAGTCACTCA	-0.225422	0.767975	LEY	4	4	44		GSE124263__4_AGATTGCTCACAGGCC-1	-0.28007	3.45916	LEY	0	4	40
LEY	CTL	Donor1.CCGTTCACATCGACGC.2	1.14839	2.96018		iNOA1_TTGGGTAGTGGATCGA	-0.225725	4.05237	LEY	4	9	94		GSE124263__4_TGAGCCGTCTAGAGTC-1	-0.282249	-14.0515	END	0	0	0
LEY	CTL	Donor1.CCTAAAGCACCTCGTT.1	1.1256	2.60212		iNOA3_GTGCTTCTCGCCATAA	-0.230662	3.02023	LEY	9	9	99		GSE124263__3_TCACGAAGTGTGGTTT-1	-0.283219	1.37411	LEY	0	4	40
LEY	CTL	Donor1.CCTAGCTAGAGTCGGT.2	2.86482	2.2271		iNOA3_CTGTATTCAAAGCACG	-0.231529	1.88154	LEY	4	4	44		GSE124263__4_CAGCAGCCAAGAAGAG-1	-0.283511	-14.1482	END	0	0	0
LEY	CTL	Donor1.CCTATTAGTAAATACG.2	2.22158	1.96941		iNOA3_GAGTTACAGAAGTCTA	-0.240396	2.09281	LEY	9	9	99		GSE124263__3_GTCGGGTGTTGTTTGG-1	-0.283652	3.0038	LEY	9	4	49
LEY	CTL	Donor1.CCTCTGAGTTTGCATG.1	2.40705	1.80016		iNOA3_CCAATTTTCTCATGGA	-0.240593	-0.588873	LEY	0	0	0		GSE124263__3_ATTTCTGCAGATCTGT-1	-0.2856	0.267492	STRO	9	9	99
LEY	CTL	Donor1.CCTTACGTCTGGTATG.2	1.24655	1.78451		iNOA3_TTTGACTTCTGTCAGA	-0.240667	3.75695	LEY	4	4	44		Donor1.CCGTTCACATCGACGC.2	-0.285713	3.00877	LEY	4	9	94
LEY	CTL	Donor1.CCTTCCCGTCTCTCGT.1	2.36754	2.11062		iNOA3_ACACCAACAATGAACA	-0.241224	1.52778	LEY	9	9	99		GSE124263__4_CAGTAACCACGGCTAC-1	-0.301907	-14.1073	END	0	0	0
LEY	CTL	Donor1.CGACCTTCACTGCCAG.1	2.83772	3.75653		iNOA3_GTTTGGAAGGCCCGTT	-0.243063	0.248078	LEY	9	9	99		GSE124263__4_CGCCAAGTCACCCGAG-1	-0.304035	-14.015	END	0	0	0
LEY	CTL	Donor1.CGACTTCTCTTGTTTG.1	1.79523	2.23731		iNOA2_CACGTGGGTACGTAGG	-0.244669	-0.995935	LEY	0	4	40		Donor1.GTCATTTCATCTATGG.2	-0.305724	-14.051	END	0	0	0
LEY	CTL	Donor1.CGAGAAGAGCGCTTAT.2	1.62498	1.96255		iNOA3_TGCAGATGTCGTCAGC	-0.246794	2.5295	LEY	9	9	99		GSE124263__4_TCGTAGACATTCCTGC-1	-0.306971	1.40137	LEY	0	4	40
LEY	CTL	Donor1.CGAGAAGCACCTCGTT.2	1.78285	2.13063		iNOA3_TAACTTCTCGCCAGAC	-0.249859	1.34394	LEY	4	9	94		GSE124263__3_CCTACACTCCTAGAAC-1	-0.308889	-14.0628	END	0	0	0
LEY	CTL	Donor1.CGAGCACAGATGGGTC.2	2.12292	2.12292		iNOA3_TGGAACTTCTAGCCAA	-0.251559	1.57865	LEY	4	9	94		GSE124263__4_CGATTGAGTGTAATGA-1	-0.309637	0.488639	LEY	4	4	44
LEY	CTL	Donor1.CGAGCCACACCGTTGG.1	1.66949	1.1489		iNOA1_ACTATGGTCGTAGAGG	-0.251699	-0.878166	LEY	9	9	99		Donor3.TGTATTCAGGACCACA.1	-0.313177	1.5789	LEY	9	9	99
LEY	CTL	Donor1.CGATCGGTCTACTCAT.1	1.46814	1.46814		iNOA3_CAACAGTAGCACACCC	-0.251824	4.21343	LEY	4	9	94		GSE124263__4_TGTCCCAAGAAGAAGC-1	-0.313792	3.21414	LEY	9	4	49
LEY	CTL	Donor1.CGCTGGAAGTACGTAA.2	2.33404	2.76703		iNOA3_GTATTTCGTAATTAGG	-0.257109	2.43656	LEY	0	4	40		GSE124263__4_TATGCCCAGTCCCACG-1	-0.31472	-14.0411	END	0	0	0
LEY	CTL	Donor1.CGCTGGACATAAGACA.1	2.23748	1.79539		iNOA3_CCACGTTAGGTTTACC	-0.259172	2.39235	LEY	9	9	99		GSE124263__3_GGAGCAATCGGATGTT-1	-0.3214	-14.2729	END	0	0	0
LEY	CTL	Donor1.CGGAGTCGTAGGCATG.2	2.24817	2.55401		iNOA1_GTCCTCAAGCGTCTCG	-0.26067	0.763253	LEY	9	9	99		Donor1.TAGACCAGTACCAGTT.2	-0.324285	2.24819	LEY	4	9	94
LEY	CTL	Donor1.CGGTTAACAAACCTAC.2	4.57729e-06	1.33242		iNOA3_TCTACATCAAGCGCAA	-0.268746	4.46167	LEY	0	4	40		GSE124263__4_CGACCTTTCTGCGTAA-1	-0.32442	2.29416	LEY	9	4	49
LEY	CTL	Donor1.CGTAGGCTCTGCAGTA.2	1.17732	2.04602		iNOA2_GCCAGTGGTGGGCTTC	-0.271456	1.68434	LEY	4	9	94		GSE124263__3_AGAATAGTCCTTTCGG-1	-0.325058	3.43944	LEY	0	4	40
LEY	CTL	Donor1.CGTTGGGAGCCAGAAC.2	1.75022	2.72574		iNOA3_GGCACGTTCGTACCTC	-0.278479	3.71823	LEY	4	9	94		Donor2.CAAGATCCATATGCTG.1	-0.329049	2.62962	LEY	9	9	99
LEY	CTL	Donor1.CGTTGGGTCCCAGGTG.1	1.44914	-5.46216e-06		iNOA3_GGGATCCCAAGTATCC	-0.279358	3.26496	LEY	4	4	44		Donor2.TGAAAGAAGCAGGTCA.1	-0.338628	1.90521	LEY	0	9	90
LEY	CTL	Donor1.CGTTGGGTCCCAGGTG.2	-9.45049e-07	-9.45049e-07		iNOA3_TATTCCACACTCTCGT	-0.27947	1.74118	LEY	4	9	94		Donor1.TCACAAGAGAGTAAGG.1	-0.339755	-14.0013	END	0	0	0
LEY	CTL	Donor1.CTAACTTCATGGATGG.2	-1.50359e-05	2.21428		iNOA3_CTACAGAGTCTGCCTT	-0.280925	1.61994	LEY	4	9	94		Donor3.CAAGGCCAGAAACCAT.1	-0.340757	2.66632	LEY	9	9	99
LEY	CTL	Donor1.CTAATGGCACTGTGTA.2	8.7305e-06	1.66827		iNOA3_TACTGCCCAGGTTCGC	-0.28418	3.26489	LEY	0	4	40		Donor1.TGTTCCGTCACCCTCA.1	-0.34327	-13.9546	END	0	0	0
LEY	CTL	Donor1.CTAATGGTCACCCTCA.1	-1.46506e-05	2.06852		iNOA1_GACTATGGTGCCGTAC	-0.287766	0.140252	LEY	9	9	99		Donor2.TTTGTCATCTTCAACT.1	-0.3454	0.892278	LEY	9	4	49
LEY	CTL	Donor1.CTACACCGTCAGATAA.2	1.16611	2.28624		iNOA3_AAGCGTTCAGTCAGAG	-0.293535	3.29376	LEY	9	9	99		GSE124263__3_CTCTACGTCCAATGGT-1	-0.347403	3.79488	LEY	0	0	0
LEY	CTL	Donor1.CTACATTGTGCCTGCA.2	1.25885	2.14759		iNOA3_GTCGCGAGTTGCGGAA	-0.29505	2.77349	LEY	9	9	99		GSE124263__4_ACTTGTTAGCCATCGC-1	-0.348879	-0.787591	LEY	0	0	0
LEY	CTL	Donor1.CTACCCAGTATTAGCC.2	1.40866e-05	1.81313		iNOA3_TGTTTGTTCCAGGACC	-0.304646	0.806646	LEY	9	9	99		GSE124263__4_CATCAAGGTTCTCATT-1	-0.349691	-13.9741	END	0	0	0
LEY	CTL	Donor1.CTACGTCAGGGTCTCC.2	-1.42839e-06	-1.42839e-06		iNOA3_GGGTGTCAGCCTCTTC	-0.308134	2.81807	LEY	4	9	94		Donor1.AGATCTGCATACGCTA.2	-0.350364	3.31487	LEY	4	0	4
LEY	CTL	Donor1.CTACGTCCACTGTCGG.2	2.10691	2.30543		iNOA3_TACCGGGAGCACTCAT	-0.310306	1.87683	LEY	4	4	44		Donor2.ATTATCCGTTCCGTCT.2	-0.352112	2.88321	LEY	4	4	44
LEY	CTL	Donor1.CTACGTCTCCGCATCT.2	2.02698	3.24798e-05		iNOA3_GTTCATTTCAATCCGA	-0.311584	0.736588	LEY	9	0	9		GSE124263__3_TTGAACGAGACTCGGA-1	-0.353077	1.63042	LEY	9	9	99
LEY	CTL	Donor1.CTAGCCTGTGGCTCCA.1	-1.52549e-07	1.37192		iNOA3_TAGACCAAGGTTGAGC	-0.312216	2.9369	LEY	9	9	99		Donor1.ATCCGAAGTTAAGATG.2	-0.357189	3.60495	LEY	9	4	49
LEY	CTL	Donor1.CTCACACCACAGAGGT.1	1.20851	1.20851		iNOA3_GGGTAGAGTTTCGTAG	-0.315808	1.45335	LEY	4	4	44		Donor3.AAGTCTGCACAGGAGT.1	-0.360598	4.10484	LEY	4	4	44
LEY	CTL	Donor1.CTCGAAAGTTATCCGA.1	2.11441	1.53522		iNOA3_TTTATGCAGCGACTAG	-0.317578	1.08952	LEY	0	4	40		GSE124263__3_GACCAATCAGCATACT-1	-0.36541	3.0715	LEY	0	9	90
LEY	CTL	Donor1.CTCGAGGGTACCGTAT.2	2.28314	2.71416		iNOA3_AGAGAGCGTCTCTCCA	-0.320932	2.02825	LEY	9	9	99		GSE124263__3_CAGTAACCACACCGCA-1	-0.365653	-14.6168	END	0	0	0
LEY	CTL	Donor1.CTCTAATTCGAATCCA.1	1.74865	2.18733		iNOA2_GCCATTTGTCTCACGG	-0.322958	3.47185	LEY	0	9	90		GSE124263__4_AAGTCTGCAGTCAGAG-1	-0.366711	-13.9447	END	0	0	0
LEY	CTL	Donor1.CTCTGGTGTATGAATG.1	0.865226	2.06403		iNOA3_TGTAAGCAGATGTTCC	-0.32532	4.22065	LEY	4	9	94		GSE124263__4_GGGCATCCAAGCCGCT-1	-0.367704	-13.9814	END	4	0	4
LEY	CTL	Donor1.CTCTGGTGTCTCTCGT.1	1.67153	3.52995		iNOA2_CTCAAGACATGCTGCG	-0.331974	2.82178	LEY	9	9	99		GSE124263__3_TGCGTGGAGAGTAATC-1	-0.370248	2.57519	LEY	0	0	0
LEY	CTL	Donor1.CTGAAGTAGACAGGCT.2	1.85214	2.66956		iNOA3_TGTTACTTCTGGGAGA	-0.334367	2.37467	LEY	9	9	99		GSE124263__4_ACGATACCAGATGGCA-1	-0.370367	2.86047	LEY	4	4	44
LEY	CTL	Donor1.CTGAAGTAGCCAGTTT.2	1.96978	1.40721		iNOA2_CATCGTCTCAAGGCTT	-0.33568	0.504233	LEY	4	9	94		Donor2.GACGTTAGTAAGTGGC.1	-0.370804	2.21915	LEY	4	9	94
LEY	CTL	Donor1.CTGAAGTTCCAGAGGA.1	9.52851e-06	1.35954		iNOA3_CCCATTGGTCACTTCC	-0.338855	1.67906	LEY	4	9	94		GSE124263__3_GACTACACAGCTGCTG-1	-0.372485	3.74787	LEY	0	4	40
LEY	CTL	Donor1.CTGATAGCAATCGAAA.2	2.7587	3.41965		iNOA3_TATATCCTCAAGAAAC	-0.341205	1.42518	LEY	9	4	49		GSE124263__3_ACTGCTCAGAGAGCTC-1	-0.373106	1.47658	LEY	9	9	99
LEY	CTL	Donor1.CTGATCCAGTGGAGAA.2	1.60133	2.82366		iNOA1_ATCGTAGAGTTGGCTT	-0.343834	2.9043	LEY	9	4	49		GSE124263__4_ATTACTCCACTTCGAA-1	-0.37346	2.9895	LEY	4	4	44
LEY	CTL	Donor1.CTGTGCTTCACATGCA.2	2.61024	3.43174		iNOA3_GGGTAGAGTATTTCTC	-0.346837	2.97494	LEY	9	9	99		Donor1.CGCTGGAAGTACGTAA.2	-0.37474	1.78134	LEY	9	9	99
LEY	CTL	Donor1.CTGTTTATCGCTAGCG.1	1.76769	2.66428		iNOA3_CGTAATGTCGTTGTAG	-0.34774	3.10948	LEY	4	9	94		GSE124263__3_TGAAAGATCCAACCAA-1	-0.375786	4.15476	LEY	4	4	44
LEY	CTL	Donor1.CTTAACTCAAACGTGG.1	1.8318	2.81752		iNOA3_CCAAGCGGTCCAATCA	-0.348631	3.83386	LEY	9	9	99		GSE124263__4_CGCTTCACAAATTGCC-1	-0.375795	1.99495	LEY	0	0	0
LEY	CTL	Donor1.CTTACCGGTGTGAAAT.2	1.70092	1.38279		iNOA3_CTCTCAGTCCACAGGC	-0.350149	3.83717	LEY	4	9	94		GSE124263__3_CTCTAATGTATTCGTG-1	-0.378996	-14.1149	END	0	0	0
LEY	CTL	Donor1.CTTAGGATCAGTGCAT.1	-6.83599e-06	1.19872		iNOA1_AGAAATGGTAGCCCTG	-0.352081	3.45976	LEY	4	9	94		Donor3.CCAGCGAAGATCTGAA.2	-0.379021	2.65066	LEY	9	9	99
LEY	CTL	Donor1.CTTCTCTGTTCACGGC.1	2.17651	2.54343		iNOA3_ATAGAGAAGCTTTCTT	-0.352875	3.05344	LEY	9	9	99		Donor1.AGGGTGAGTAAGTAGT.1	-0.379609	3.28487	LEY	0	4	40
LEY	CTL	Donor1.GAAACTCCAACTGCGC.1	1.85736	0.855131		iNOA3_GAGACTTTCACAACCA	-0.356348	4.09805	LEY	9	9	99		Donor2.CGATGTATCGCCAGCA.1	-0.380618	-14.1215	END	0	0	0
LEY	CTL	Donor1.GAAACTCGTCATCCCT.1	1.92269	2.91875		iNOA1_CCGGTGACATACAGAA	-0.357503	3.27605	LEY	4	9	94		GSE124263__4_GCATGCGAGCAACGGT-1	-0.386787	3.37311	LEY	4	4	44
LEY	CTL	Donor1.GAACATCAGCTAGTGG.2	1.79572	1.25616		iNOA3_ATTCTTGTCTTTCAGT	-0.357615	2.94458	LEY	9	9	99		GSE124263__3_TGAAAGATCATCGCTC-1	-0.388688	-13.9363	END	0	0	0
LEY	CTL	Donor1.GAACATCGTACATCCA.1	2.98197	3.4915		iNOA2_TAAGCCACACGTAGAG	-0.36225	1.30939	LEY	4	4	44		GSE124263__3_CACCTTGGTCCTAGCG-1	-0.39121	-13.8453	END	0	0	0
LEY	CTL	Donor1.GAATAAGGTCTGATCA.1	2.21103	2.57929		iNOA3_ACGATCAAGTGACACG	-0.363651	3.54347	LEY	9	9	99		Donor2.CGTCCATTCACATAGC.2	-0.397503	0.217812	LEY	4	4	44
LEY	CTL	Donor1.GAATGAAGTAAATGAC.2	9.02437e-06	1.30887		iNOA3_GCTTGGGCAGGCTCTG	-0.36602	3.66535	LEY	4	4	44		GSE124263__3_ACCTTTATCTGCAAGT-1	-0.399069	1.54081	LEY	0	9	90
LEY	CTL	Donor1.GACCAATTCTTGCAAG.1	1.61619	2.20473		iNOA3_ATCGATGTCTATTTCG	-0.36807	2.2824	LEY	0	4	40		GSE124263__4_CGGAGCTCATTCTCAT-1	-0.400211	0.357891	LEY	4	9	94
LEY	CTL	Donor1.GACCTGGAGCATGGCA.1	7.77143e-06	2.30613		iNOA3_GTCTTTAGTGTCCAAT	-0.370258	3.76475	LEY	4	4	44		GSE124263__3_AGGGATGAGGCGATAC-1	-0.406843	0.281996	LEY	0	9	90
LEY	CTL	Donor1.GACCTGGGTAAATACG.2	8.30333e-06	1.20019		iNOA3_CTGGTCTGTTCCGCAG	-0.377212	3.1843	LEY	4	9	94		GSE124263__4_GCTGCTTCAGGATTGG-1	-0.408853	-14.0221	END	0	0	0
LEY	CTL	Donor1.GACGCGTGTAGATTAG.2	2.00305	1.14333		iNOA3_CACAGATGTACCGGCT	-0.37796	2.94333	LEY	4	9	94		GSE124263__4_GGTGCGTGTGAAAGAG-1	-0.409685	4.23329	LEY	4	4	44
LEY	CTL	Donor1.GACTACAAGCGTCTAT.1	1.90472	-3.1667e-06		iNOA3_TCACGCTTCCCGAGTG	-0.37872	2.44396	LEY	9	9	99		GSE124263__3_GACGCGTTCGAACGGA-1	-0.410754	2.36485	LEY	4	4	44
LEY	CTL	Donor1.GACTACAAGTTCGCAT.1	0.898643	2.83432		iNOA3_CCACGAGTCCTTCGAC	-0.381266	3.30375	LEY	4	4	44		Donor1.CTAGCCTCAGCTGCAC.1	-0.415216	-14.094	END	0	0	0
LEY	CTL	Donor1.GACTACAGTGCTAGCC.1	2.05034	2.67698		iNOA3_CAGCGTGGTCATGCAT	-0.383509	4.48842	LEY	4	9	94		GSE124263__3_TATGCCCCAAAGGTGC-1	-0.415973	3.72078	LEY	0	9	90
LEY	CTL	Donor1.GAGGTGACACACGCTG.2	2.12759	2.38504		iNOA1_TGTTCATTCGCTGATA	-0.384892	0.0992342	LEY	4	9	94		Donor3.TACCTATTCATAACCG.1	-0.419282	4.05784	LEY	4	9	94
LEY	CTL	Donor1.GAGTCCGAGCAATATG.2	1.08886	1.08886		iNOA3_TTACGTTAGTTGCGAG	-0.385349	3.6429	LEY	4	9	94		GSE124263__3_ACCTTTACACGCATCG-1	-0.42008	-13.9594	END	0	0	0
LEY	CTL	Donor1.GAGTCCGAGTACATGA.1	2.19867	2.98046		iNOA3_CACACAACATGGAATA	-0.385632	2.42186	LEY	4	9	94		Donor2.CTTTGCGCACCCAGTG.1	-0.420453	1.16111	LEY	0	4	40
LEY	CTL	Donor1.GAGTCCGTCTAGCACA.2	0.983439	0.983439		iNOA3_CGAGTGCGTCCGGTCA	-0.388188	0.923262	LEY	0	4	40		GSE124263__3_GACACGCAGCCGCCTA-1	-0.421974	4.49291	LEY	4	0	4
LEY	CTL	Donor1.GATCAGTTCAACGGCC.2	1.90912	1.35418		iNOA3_AATTTCCAGCGCCTTG	-0.393819	1.63233	LEY	4	9	94		GSE124263__3_GTCACGGGTAGATTAG-1	-0.42626	2.71588	LEY	4	9	94
LEY	CTL	Donor1.GATCGTATCGCTGATA.2	2.82061	3.0586		iNOA3_GCTTGGGCACAGGATG	-0.395897	3.93751	LEY	9	9	99		GSE124263__3_CGGCTAGTCTTGTCAT-1	-0.428528	-13.9054	END	0	0	0
LEY	CTL	Donor1.GATGAAAGTGTGAATA.1	1.50194	2.29612e-06		iNOA2_CTCATTACAGTTGTTG	-0.399575	1.85409	LEY	4	4	44		GSE124263__3_TGGTTCCAGTTCCACA-1	-0.428969	3.22042	LEY	0	9	90
LEY	CTL	Donor1.GCAATCACACAAGCCC.1	2.69234	2.86331		iNOA3_TCTCCGAAGCTGAGCA	-0.40437	4.07179	LEY	4	9	94		GSE124263__3_ATCTACTCACGTAAGG-1	-0.432557	-13.9008	END	0	0	0
LEY	CTL	Donor1.GCAATCAGTAGCGATG.2	1.81722	2.42564		iNOA3_TTTACTGCAGCTGAGA	-0.404921	3.54741	LEY	9	4	49		GSE124263__3_TGTCCCAAGACTGTAA-1	-0.433735	-14.0147	END	0	0	0
LEY	CTL	Donor1.GCACTCTGTGTCAATC.2	1.47084	1.47084		iNOA3_CGATCGGAGCCTCACG	-0.404996	4.56701	LEY	4	4	44		GSE124263__3_TTGCGTCAGTCACGCC-1	-0.437727	-13.9846	END	0	0	0
LEY	CTL	Donor1.GCACTCTTCGCTTAGA.1	2.84147	3.42747		iNOA3_GCCCAGATCAGTCATG	-0.406176	2.63586	LEY	9	9	99		GSE124263__4_GACGCGTCACAGGAGT-1	-0.438109	2.90501	LEY	9	9	99
LEY	CTL	Donor1.GCATACAAGCTGAAAT.2	0.92114	1.39235		iNOA3_TTCTGTAGTATTTCTC	-0.410187	2.15073	LEY	0	4	40		GSE124263__4_TGAGGGAAGCTATGCT-1	-0.438641	3.37293	LEY	4	4	44
LEY	CTL	Donor1.GCATGATAGTATCGAA.1	1.58554	2.53733		iNOA1_CATGGTAAGTTGAATG	-0.412759	0.742568	LEY	0	9	90		GSE124263__4_CTAACTTTCACGACTA-1	-0.438697	-13.9505	END	0	0	0
LEY	CTL	Donor1.GCATGATCATCCGGGT.1	1.98622	1.98622		iNOA3_TTCTAACGTCAAAGCG	-0.415424	3.09787	LEY	4	9	94		Donor3.ATGTGTGTCGGCGGTT.1	-0.443228	2.11951	LEY	9	9	99
LEY	CTL	Donor1.GCATGTATCTAACGGT.2	2.49872	1.64626		iNOA3_CATCCACTCGCACTCT	-0.416396	1.61005	LEY	9	9	99		Donor2.AAGGAGCTCGCCTGTT.1	-0.443652	2.91212	LEY	9	9	99
LEY	CTL	Donor1.GCGCCAAAGCCAACAG.2	1.99475	2.99829		iNOA3_TGCGGCAAGGTGCTTT	-0.417639	3.62833	LEY	9	9	99		GSE124263__3_TTCTCAATCCTTTCTC-1	-0.444568	2.17912	LEY	4	9	94
LEY	CTL	Donor1.GCGCCAAGTAGGCATG.1	1.73032	-7.19336e-06		iNOA3_AGGGCTCAGTTGAATG	-0.423155	3.24596	LEY	9	9	99		GSE124263__4_GGACAAGGTGCTAGCC-1	-0.44701	2.59147	LEY	0	9	90
LEY	CTL	Donor1.GCGCCAAGTGCAGGTA.1	2.21314	1.86091		iNOA3_AAGCATCTCTTGTGCC	-0.424524	1.76384	LEY	0	4	40		GSE124263__3_ACTGATGTCACAATGC-1	-0.450834	3.32789	LEY	4	4	44
LEY	CTL	Donor1.GCGGGTTGTTCCGTCT.1	1.93213	1.59658		iNOA3_AAAGAACAGAAATTGC	-0.42686	3.17508	LEY	9	9	99		Donor1.TCGCGTTGTACCGAGA.2	-0.45088	2.24049	LEY	4	4	44
LEY	CTL	Donor1.GCTGCAGAGACATAAC.2	0.946815	1.42431		iNOA3_GGGCCATGTGCCTTCT	-0.42699	1.55394	LEY	9	4	49		GSE124263__3_TTTACTGGTGATAAAC-1	-0.45754	3.01348	LEY	0	4	40
LEY	CTL	Donor1.GCTGCTTCACTTCGAA.2	0.859755	1.86413		iNOA3_ATTCATCCAACATACC	-0.42761	0.659744	LEY	9	9	99		Donor1.ACCAGTACAGATCCAT.2	-0.459309	2.56333	LEY	4	4	44
LEY	CTL	Donor1.GCTGCTTCATTGCGGC.2	0.832272	1.58834		iNOA3_CAGATTGGTTTCGGCG	-0.427692	3.63344	LEY	4	9	94		Donor1.CGAGAAGAGCGCTTAT.2	-0.46378	4.23925	LEY	4	4	44
LEY	CTL	Donor1.GCTGCTTGTAAGCACG.1	2.02983	2.5315		iNOA2_TAAGCGTAGATTACCC	-0.429017	3.57241	LEY	4	4	44		GSE124263__4_GCGCAGTGTCGTCTTC-1	-0.466623	2.84926	LEY	0	4	40
LEY	CTL	Donor1.GCTGGGTAGGGTCTCC.2	2.65076	1.83513		iNOA3_CTGGTCTCAGCGTATT	-0.430078	0.813045	LEY	4	9	94		Donor2.GGAACTTGTCCGTTAA.2	-0.471631	2.61066	LEY	0	9	90
LEY	CTL	Donor1.GCTTCCACAGTGAGTG.2	1.20478e-05	1.63789		iNOA2_GAACGTTTCAGGCGAA	-0.433022	2.13207	LEY	4	4	44		GSE124263__4_CAGCATAGTGATAAGT-1	-0.471986	-13.8722	END	0	0	0
LEY	CTL	Donor1.GCTTCCAGTGTGAAAT.2	-2.7683e-06	2.14626		iNOA1_TAACACGGTCGTCTCT	-0.437314	4.27013	LEY	4	9	94		GSE124263__4_CTACACCTCAAACCGT-1	-0.477599	-13.7909	END	0	0	0
LEY	CTL	Donor1.GGAATAACATAGACTC.2	1.89242	1.89242		iNOA3_GGAGAACCACGATTCA	-0.437361	1.22896	LEY	4	9	94		GSE124263__3_ACTGATGGTCCCGACA-1	-0.47871	3.09605	LEY	4	9	94
LEY	CTL	Donor1.GGAATAATCACTCCTG.1	2.72602	2.99719		iNOA3_TCATGTTCAAGAGATT	-0.440186	1.90073	LEY	4	4	44		Donor2.TATCTCACACTGAAGG.2	-0.478794	0.724858	LEY	9	9	99
LEY	CTL	Donor1.GGACGTCGTAAACGCG.1	1.82568	2.64031		iNOA3_GTCCACTGTCTTCTAT	-0.444259	1.34371	LEY	4	9	94		Donor1.GTCACAAAGTGTTAGA.1	-0.490721	-14.4751	END	0	0	0
LEY	CTL	Donor1.GGACGTCTCGAACTGT.1	2.63836	2.31186		iNOA3_CCTTCAGCACACGTGC	-0.452333	3.46671	LEY	9	9	99		Donor1.AGAGCGAAGTCGTACT.1	-0.493531	3.43567	LEY	4	4	44
LEY	CTL	Donor1.GGAGCAATCCTAGGGC.2	2.49027	2.80277		iNOA1_ACACTGACAGGTTACT	-0.452776	0.419776	LEY	4	4	44		GSE124263__3_GACTACAAGCCCTAAT-1	-0.493686	0.580001	LEY	4	9	94
LEY	CTL	Donor1.GGCAATTAGCTGTCTA.1	0.765448	1.72274		iNOA3_TGCTGAACACTTACAG	-0.453166	3.92701	LEY	4	9	94		GSE124263__3_AGCTCCTGTCCCTACT-1	-0.499155	0.663555	LEY	4	9	94
LEY	CTL	Donor1.GGCAATTGTCATGCCG.2	1.84696	2.9802		iNOA2_AGGCATTAGGTAGTCG	-0.453931	1.51092	LEY	0	9	90		GSE124263__4_GTCTTCGTCACAGTAC-1	-0.508747	0.545796	LEY	0	0	0
LEY	CTL	Donor1.GGCAATTGTGCAACTT.1	1.89988	2.14945		iNOA2_TACGTCCCAAATCAGA	-0.456656	1.6609	LEY	9	9	99		Donor1.CGCGTTTTCTCTTATG.1	-0.51245	-14.4755	END	0	0	0
LEY	CTL	Donor1.GGCGACTGTTACGTCA.2	1.23466	2.11766		iNOA3_TCTGCCACACACCTTC	-0.456696	2.12929	LEY	0	4	40		GSE124263__4_CGCTTCAAGAACAACT-1	-0.51268	3.0841	LEY	4	9	94
LEY	CTL	Donor1.GGGAATGTCACTTCAT.1	2.29558	2.09731		iNOA3_TCAATCTAGCCACAAG	-0.456804	3.94392	LEY	4	9	94		Donor1.ACTGAGTAGCACGCCT.2	-0.51302	3.23361	LEY	0	9	90
LEY	CTL	Donor1.GGGTTGCCACGTCAGC.1	2.08874	3.59384		iNOA3_TAACCAGGTACGATGG	-0.460473	2.82876	LEY	9	9	99		Donor3.GACCAATCACAGACAG.2	-0.52	-13.8436	END	0	0	0
LEY	CTL	Donor1.GGTGCGTAGCGTAATA.1	2.0807	2.0807		iNOA3_ACGTAGTCACAGCTGC	-0.462838	0.981053	LEY	4	9	94		GSE124263__3_TGGCGCAAGGCCGAAT-1	-0.523239	4.6271	LEY	4	4	44
LEY	CTL	Donor1.GTAACGTCATTGAGCT.2	1.99074e-06	2.52712		iNOA3_CATACTTTCCGATAGT	-0.463725	1.60508	LEY	4	9	94		GSE124263__3_ATCTACTTCTTATCTG-1	-0.533419	3.04118	LEY	0	0	0
LEY	CTL	Donor1.GTACGTATCCAAGCCG.1	1.52331	1.02736		iNOA3_CCGGTAGAGCTAGAAT	-0.4661	4.10624	LEY	0	4	40		GSE124263__3_GTGCTTCAGGTAGCCA-1	-0.536695	0.966054	LEY	4	9	94
LEY	CTL	Donor1.GTACTTTAGGCCCGTT.2	-4.47262e-06	-4.47262e-06		iNOA3_CTTTCGGTCTTCGATT	-0.466338	2.19929	LEY	4	0	4		GSE124263__4_GTCGTAACATCTACGA-1	-0.537797	1.34739	LEY	9	9	99
LEY	CTL	Donor1.GTACTTTTCGGAAATA.1	1.16839	2.28922		iNOA3_AGATGCTTCTTGCAAG	-0.468591	4.2755	LEY	9	9	99		GSE124263__3_TCTTTCCTCAAAGACA-1	-0.539982	3.26114	LEY	0	4	40
LEY	CTL	Donor1.GTAGTCACAAGTCTGT.1	2.94005	3.15256		iNOA3_TTAGTCTCAACAGTGG	-0.471682	1.87442	LEY	4	9	94		Donor1.TTTGTCAGTGTGCGTC.2	-0.543498	4.39688	LEY	4	4	44
LEY	CTL	Donor1.GTATCTTAGCTGTTCA.1	1.85896	2.21108		iNOA3_TTTGATCTCGGTCGAC	-0.472087	3.27002	LEY	4	4	44		GSE124263__3_TGCCCTACAAGAGTCG-1	-0.54952	1.98539	LEY	4	0	4
LEY	CTL	Donor1.GTCACAACATGCTAGT.2	2.85577e-06	2.85577e-06		iNOA2_TCCACCATCGCTTGAA	-0.477338	1.51572	LEY	0	4	40		Donor2.TGGGCGTCAAGGACAC.2	-0.555792	4.24984	LEY	0	4	40
LEY	CTL	Donor1.GTCACGGAGCGAGAAA.2	1.54505e-05	2.28474		iNOA3_GTCAAGTCAACGATTC	-0.480932	4.11692	LEY	4	9	94		GSE124263__4_ACGAGGACATACTACG-1	-0.556397	2.12193	LEY	0	9	90
LEY	CTL	Donor1.GTCCTCACAGTAGAGC.1	2.37536	2.26914		iNOA3_GAAGAATTCGTAGCCG	-0.482908	0.843323	LEY	0	9	90		GSE124263__3_TCATTACCAGAGTGTG-1	-0.559175	2.38789	LEY	4	9	94
LEY	CTL	Donor1.GTCGGGTAGATCGATA.2	1.59189	2.54468		iNOA3_AGGGAGTGTAGCTAAA	-0.485189	0.909928	LEY	4	9	94		GSE124263__3_TATCTCAAGCCTTGAT-1	-0.562879	2.98114	LEY	4	0	4
LEY	CTL	Donor1.GTCGGGTGTACGCACC.2	1.94831	1.61167		iNOA3_CACAGGCTCGGTGAAG	-0.487802	2.98839	LEY	9	9	99		GSE124263__4_TACTCATTCCAAACTG-1	-0.572297	1.34809	LEY	9	9	99
LEY	CTL	Donor1.GTCGTAACAATCCAAC.2	-2.58026e-07	2.32401		iNOA2_CAGATCACAACCCTCT	-0.491565	2.32215	LEY	4	9	94		GSE124263__4_TTCTTAGTCCCGGATG-1	-0.574768	1.2811	LEY	0	0	0
LEY	CTL	Donor1.GTGAAGGGTCTCCATC.1	1.32022	1.63244		iNOA3_GCCATGGCAAACTCTG	-0.497101	3.63565	LEY	4	9	94		Donor2.GTGCAGCGTCACCTAA.1	-0.576065	2.34358	LEY	4	4	44
LEY	CTL	Donor1.GTGCAGCGTCCATCCT.1	2.25546	2.51659		iNOA3_CATTCTAGTCCGTTTC	-0.501819	2.72103	LEY	9	9	99		Donor3.ACGAGGATCAGCGACC.1	-0.578034	4.17182	LEY	0	0	0
LEY	CTL	Donor1.GTGCGGTAGCTGTTCA.2	1.9516	1.9516		iNOA3_CCCTGATTCCAAGCTA	-0.502576	2.91173	LEY	9	9	99		GSE124263__3_AGGGATGGTCTTCGTC-1	-0.581506	0.855774	LEY	4	4	44
LEY	CTL	Donor1.GTGCGGTTCAGCATGT.2	-1.99122e-06	2.0519		iNOA3_ATTACTCGTAGACGGT	-0.504992	2.57796	LEY	9	9	99		Donor1.CCGGTAGAGCCCAACC.1	-0.588708	-14.3803	END	0	0	0
LEY	CTL	Donor1.GTGGGTCTCTGACCTC.1	1.84271	2.45335		iNOA3_ATTCCATCATCCTTGC	-0.508661	0.723594	LEY	9	9	99		GSE124263__3_GACCAATAGATGTGGC-1	-0.589094	-13.7289	END	0	0	0
LEY	CTL	Donor1.GTGTGCGAGATTACCC.1	1.48746	2.06072		iNOA3_TAGGGTTGTCTAGGTT	-0.509964	2.05594	LEY	0	9	90		GSE124263__3_CCATGTCGTGGCTCCA-1	-0.593346	3.49193	LEY	4	4	44
LEY	CTL	Donor1.GTGTTAGCATACAGCT.1	2.17063	1.58553		iNOA3_TTAGTCTCAGCTCTGG	-0.514541	2.13396	LEY	0	4	40		Donor3.GGGAATGCACGACGAA.1	-0.598054	-13.7715	END	0	0	0
LEY	CTL	Donor1.GTTACAGCAGCTTAAC.1	1.54398	2.12422		iNOA1_ATCACGATCAACACGT	-0.518838	1.18957	LEY	4	9	94		GSE124263__3_GGACGTCTCTGGGCCA-1	-0.600385	1.70376	LEY	9	9	99
LEY	CTL	Donor1.GTTCATTAGTGTACGG.2	1.26103	-4.76713e-06		iNOA3_CTCCGATCATATGAAG	-0.519113	2.53279	LEY	4	4	44		GSE124263__3_TCACAAGTCGGCCGAT-1	-0.600753	3.94783	LEY	0	9	90
LEY	CTL	Donor1.TAAACCGTCACATACG.1	2.33968	3.25839		iNOA3_CAAGAGGGTCGCAACC	-0.521482	3.58534	LEY	4	9	94		GSE124263__3_TTAGTTCTCTGGCGTG-1	-0.601846	1.8756	LEY	9	4	49
LEY	CTL	Donor1.TAAGCGTTCGTCTGAA.2	1.84225	9.32531e-06		iNOA3_TGCTTGCCATGACTGT	-0.525194	3.57661	LEY	4	9	94		GSE124263__4_TCACAAGGTTTGACAC-1	-0.606185	-13.7665	END	0	0	0
LEY	CTL	Donor1.TACCTTATCTGGCGAC.1	1.93451	1.93451		iNOA1_CTGCTCATCGCGCTGA	-0.526131	3.74837	LEY	4	9	94		Donor3.GATGAGGGTAAGTGTA.1	-0.607447	2.05465	LEY	4	4	44
LEY	CTL	Donor1.TACGGGCCAGGATTGG.2	1.36503	2.9175		iNOA3_ATTCAGGCAAACCACT	-0.526254	2.33826	LEY	0	9	90		Donor1.GTCGGGTGTACGCACC.2	-0.610005	2.88895	LEY	4	4	44
LEY	CTL	Donor1.TACTCATCAAACTGCT.2	2.26005	2.42482		iNOA2_TGTTCCGCACGGGCTT	-0.527886	1.14784	LEY	4	9	94		Donor1.TCCACACTCGGAATCT.2	-0.610743	3.70912	LEY	4	9	94
LEY	CTL	Donor1.TACTCATCAAGAGTCG.1	1.63969e-05	1.69208		iNOA3_GTGAGCCTCGGCCAAC	-0.528304	2.74916	LEY	4	9	94		Donor1.GTACGTATCCAAGCCG.1	-0.610897	3.15378	LEY	4	0	4
LEY	CTL	Donor1.TACTCGCAGCGTAGTG.2	1.84269	2.3433e-06		iNOA3_CTGTACCCATGCAGGA	-0.530141	0.463348	LEY	0	4	40		GSE124263__4_CTGCGGATCCACGCAG-1	-0.612001	3.13192	LEY	0	4	40
LEY	CTL	Donor1.TACTTACAGGTGCACA.2	1.50728	1.50728		iNOA3_GATGTTGGTGTTCCTC	-0.534254	4.33092	LEY	9	4	49		GSE124263__4_GCTGCAGCAGTCAGCC-1	-0.613489	-13.7231	END	0	0	0
LEY	CTL	Donor1.TAGACCAGTACCAGTT.2	1.80098	2.78296		iNOA3_TGTCCCAGTTGCAACT	-0.540187	0.790605	LEY	9	9	99		Donor3.ATCGAGTTCTCCTATA.1	-0.614828	2.18584	LEY	9	9	99
LEY	CTL	Donor1.TAGAGCTGTGCTCTTC.1	1.42638	1.99159		iNOA3_ACGATCAAGAATTGCA	-0.540191	3.63503	LEY	9	9	99		Donor1.GACTACAGTGCTAGCC.1	-0.616363	3.57095	LEY	4	9	94
LEY	CTL	Donor1.TAGAGCTTCGCTTAGA.1	1.95004	3.04911		iNOA2_ATCGTGAAGCACAAAT	-0.541179	3.60137	LEY	9	4	49		GSE124263__3_TCACAAGGTGTCCTCT-1	-0.621021	-13.7482	END	0	0	0
LEY	CTL	Donor1.TAGTTGGCACATTTCT.1	2.54899	2.04634		iNOA3_GAACGTTTCCTCCACA	-0.541245	0.690655	LEY	4	9	94		Donor2.TGGGAAGGTCCAGTGC.1	-0.622459	3.31638	LEY	9	9	99
LEY	CTL	Donor1.TATCAGGAGGACACCA.2	2.11189	3.55242		iNOA3_ACAAGCTGTCAAAGCG	-0.542737	3.91276	LEY	4	9	94		Donor2.GACGGCTCAATGCCAT.1	-0.62277	3.27546	LEY	4	4	44
LEY	CTL	Donor1.TATCAGGGTTGACGTT.2	2.20805	2.32775		iNOA3_ATCATTCGTAATGTGA	-0.544094	3.96566	LEY	9	9	99		Donor3.CTGTGCTAGCCATCGC.1	-0.626678	-14.221	END	0	0	0
LEY	CTL	Donor1.TCAATCTAGTAGTGCG.2	1.24513	1.24513		iNOA3_AACAGGGAGTAGTCAA	-0.5454	0.6324	LEY	4	9	94		Donor1.ACTGTCCTCGCGCCAA.1	-0.627373	3.6154	LEY	9	9	99
LEY	CTL	Donor1.TCAATCTTCACCGTAA.1	1.64542	1.12868		iNOA3_ATCTTCATCCACAAGT	-0.551006	3.84539	LEY	0	9	90		Donor1.TGAGGGAAGATCCCGC.2	-0.636646	4.62847	LEY	4	0	4
LEY	CTL	Donor1.TCACAAGTCCCAGGTG.2	2.20151	2.20151		iNOA3_CATCGTCTCAACGTGT	-0.551266	1.83481	LEY	4	4	44		Donor1.ATCGAGTCAGGTGCCT.1	-0.637133	2.35147	LEY	0	4	40
LEY	CTL	Donor1.TCACGAAAGACTAGAT.1	0.995539	2.05729		iNOA3_TGAACGTGTACGATCT	-0.551565	2.22719	LEY	0	9	90		Donor2.CTCGTACGTAAGCACG.1	-0.637554	1.85031	LEY	4	4	44
LEY	CTL	Donor1.TCACGAAGTCTCCCTA.2	2.17203	2.37212		iNOA3_CAGAGCCAGTAAACTG	-0.55398	1.07971	LEY	9	9	99		Donor1.GAATAAGGTCTGATCA.1	-0.646491	3.19227	LEY	4	9	94
LEY	CTL	Donor1.TCAGCAAAGTGTACTC.2	2.21463	2.51941		iNOA3_GGTGGCTCAATTTCTC	-0.554828	2.68598	LEY	9	9	99		Donor1.CTGGTCTGTGGTAACG.1	-0.652837	-14.3586	END	0	0	0
LEY	CTL	Donor1.TCAGCAATCAGCACAT.1	1.42624	1.99144		iNOA3_CACTGGGCACGCCACA	-0.556294	0.471469	LEY	4	9	94		GSE124263__3_CAAGTTGAGTCCGGTC-1	-0.655065	-13.7002	END	0	0	0
LEY	CTL	Donor1.TCAGGATGTAAACACA.2	1.17254e-05	2.42526		iNOA3_TCACGGGGTGAGACCA	-0.558308	3.85147	LEY	9	9	99		Donor2.ATCCGAAGTGGTACAG.2	-0.665153	-13.6883	END	0	0	0
LEY	CTL	Donor1.TCAGGATGTCAGAGGT.1	2.27998	1.83512		iNOA2_AACGTCAGTTTCTATC	-0.558772	3.50786	LEY	4	9	94		GSE124263__3_ACACCCTGTCCAACTA-1	-0.667995	-13.6336	END	0	0	0
LEY	CTL	Donor1.TCATTTGTCTCTTATG.2	2.25598	3.16908		iNOA3_AAACCCAAGGAACGTC	-0.559735	4.69458	LEY	4	9	94		Donor2.CATGGCGCACGGCGTT.1	-0.669467	3.42609	LEY	4	4	44
LEY	CTL	Donor1.TCCACACTCGGAATCT.2	1.27889	3.07921		iNOA3_CCACCATAGTGGCAGT	-0.560794	3.10136	LEY	4	9	94		GSE124263__4_CGCTGGACACTTGGAT-1	-0.674523	-13.677	END	0	0	0
LEY	CTL	Donor1.TCCCGATAGCGCTCCA.1	1.29968	1.84628		iNOA3_ACTATTCCAAGCACCC	-0.562898	1.66244	LEY	0	4	40		GSE124263__4_GAGGTGATCGGATGGA-1	-0.674986	4.04891	LEY	4	4	44
LEY	CTL	Donor1.TCGAGGCGTAAATACG.1	2.54776	2.69066		iNOA2_GAGAAATGTATGTCCA	-0.563035	1.7401	LEY	4	9	94		Donor1.TGCCCTAAGTGAAGTT.1	-0.681927	2.84804	LEY	4	4	44
LEY	CTL	Donor1.TCGCGTTAGCATCATC.1	2.4325	2.29288		iNOA3_ACTATGGTCCAGTACA	-0.566211	2.7466	LEY	4	9	94		Donor2.GGCGTGTAGGGCTCTC.2	-0.692276	-14.3964	END	0	0	0
LEY	CTL	Donor1.TCGCGTTGTACCGAGA.2	1.66599	1.66599		iNOA3_GACATCACAAATTAGG	-0.56714	2.26537	LEY	9	9	99		GSE124263__3_GGATTACAGCTGCAAG-1	-0.693417	3.57678	LEY	4	4	44
LEY	CTL	Donor1.TCGGTAAAGGCGATAC.2	1.96184	2.15646		iNOA3_TCAAGACCAGGGATAC	-0.579005	0.609795	LEY	4	9	94		GSE124263__3_TGGGCGTGTTTCCACC-1	-0.694716	2.51914	LEY	4	9	94
LEY	CTL	Donor1.TCGTACCCAGCCACCA.2	1.75501	-3.41511e-06		iNOA3_GGCTTTCGTTGCATTG	-0.580151	3.77584	LEY	0	4	40		GSE124263__3_CTAATGGTCGTAGATC-1	-0.698216	2.18899	LEY	0	4	40
LEY	CTL	Donor1.TCGTACCCATTATCTC.1	2.30408	2.50705		iNOA1_CTGCTCACATCGAGCC	-0.580769	3.14368	LEY	4	9	94		GSE124263__4_CCATGTCAGTATCGAA-1	-0.698408	3.56839	LEY	4	4	44
LEY	CTL	Donor1.TCTCATAGTAGCTCCG.1	1.62565	1.96327		iNOA3_GGGACTCCAGAGGACT	-0.581714	3.42996	LEY	9	9	99		GSE124263__3_CCCTCCTTCTGAGGGA-1	-0.708765	3.06384	LEY	0	0	0
LEY	CTL	Donor1.TCTCTAAAGATGAGAG.1	2.47779	2.61988		iNOA3_GCCCAGAGTCGCCACA	-0.583264	1.61507	LEY	4	9	94		Donor3.AAGGAGCCAAGTCTAC.1	-0.710227	3.26586	LEY	4	9	94
LEY	CTL	Donor1.TCTTTCCAGCACCGCT.1	2.13352	-8.46108e-06		iNOA3_GAGTTTGTCACGGGCT	-0.584508	4.22321	LEY	4	9	94		GSE124263__4_GACGCGTGTCTAGTGT-1	-0.710378	2.13591	LEY	0	4	40
LEY	CTL	Donor1.TGACTAGAGGTGACCA.2	2.62814	1.14465		iNOA2_CATGCCTGTTGTGTTG	-0.588956	3.53825	LEY	4	4	44		GSE124263__4_TTCGAAGCACATCTTT-1	-0.711691	3.11445	LEY	4	4	44
LEY	CTL	Donor1.TGACTAGGTCTAAAGA.2	1.09837	2.39756		iNOA3_CTAAGTGCATACCATG	-0.592235	4.38013	LEY	9	9	99		GSE124263__3_GTCTTCGCACTTGGAT-1	-0.712014	0.985256	LEY	4	4	44
LEY	CTL	Donor1.TGACTAGGTCTTGTCC.1	1.49012	1.49012		iNOA2_GTTGCTCGTCGATTCA	-0.593641	1.22492	LEY	4	9	94		GSE124263__4_TACCTATAGCGTTCCG-1	-0.717018	4.16999	LEY	4	0	4
LEY	CTL	Donor1.TGACTTTTCATTGCCC.1	1.84717	2.19864		iNOA3_CCCGAAGGTGACTGAG	-0.599644	2.47859	LEY	9	9	99		Donor1.TACTCATCAAACTGCT.2	-0.717214	3.43294	LEY	9	4	49
LEY	CTL	Donor1.TGAGCCGGTACATGTC.1	0.921789	0.921789		iNOA3_GTTATGGTCTAGGAAA	-0.600615	3.82608	LEY	9	9	99		Donor1.TAGTTGGCACATTTCT.1	-0.717242	3.22674	LEY	9	4	49
LEY	CTL	Donor1.TGAGCCGGTCCCTTGT.2	1.69244	2.03458		iNOA3_AAAGGGCCATCAGTGT	-0.603634	2.96344	LEY	4	4	44		Donor1.TCTGGAAGTAGCGCTC.1	-0.719582	-14.4088	END	0	0	0
LEY	CTL	Donor1.TGAGGGAAGATCCCGC.2	1.72822	1.19855		iNOA3_TGTGATGGTAGCACAG	-0.610407	0.0821	LEY	4	9	94		GSE124263__3_CAAGTTGCAGGGTACA-1	-0.723129	4.64374	LEY	4	4	44
LEY	CTL	Donor1.TGAGGGAGTCAGAATA.1	1.53228e-06	2.40245		iNOA3_TTTGATCAGAAACTAC	-0.611444	-0.501001	LEY	0	4	40		Donor2.GACGTGCAGGCATGGT.1	-0.724457	2.1895	LEY	0	0	0
LEY	CTL	Donor1.TGCACCTTCCATGAAC.2	6.54385e-06	1.82634		iNOA1_CCAATTTTCCACACCT	-0.612497	1.23462	LEY	9	9	99		Donor2.GTGCGGTGTGTAACGG.2	-0.725569	0.517371	LEY	0	4	40
LEY	CTL	Donor1.TGCCAAAGTTCTGTTT.1	1.4295	1.75179		iNOA1_TGTTCATAGGTTCTAC	-0.620868	-0.397107	LEY	4	4	44		Donor1.GACCAATTCTTGCAAG.1	-0.729712	1.90861	LEY	4	4	44
LEY	CTL	Donor1.TGCCCTAAGTGAAGTT.1	1.98065	2.4347		iNOA3_TGTGAGTTCCTGTTAT	-0.624393	4.35804	LEY	9	9	99		GSE124263__4_GATGCTAGTACTTGAC-1	-0.731982	2.58401	LEY	4	4	44
LEY	CTL	Donor1.TGCTACCCATTCCTGC.2	2.47165	3.03865		iNOA3_CGGGCATCAACATACC	-0.62575	0.30287	LEY	0	9	90		GSE124263__4_CACAGGCTCGCGGATC-1	-0.732216	3.09316	LEY	9	9	99
LEY	CTL	Donor1.TGCTGCTTCGCGCCAA.1	1.38591	2.30213		iNOA2_CAACAGTAGAAGATCT	-0.626117	1.43405	LEY	9	9	99		GSE124263__3_TCAATCTAGCAGGCTA-1	-0.735335	2.82033	LEY	4	4	44
LEY	CTL	Donor1.TGGACGCGTCGCGGTT.1	-8.74898e-06	-8.74898e-06		iNOA3_CGCCAGAGTCAAAGTA	-0.628454	2.89351	LEY	9	9	99		GSE124263__4_CTACGTCGTTCCTCCA-1	-0.737588	1.23638	LEY	4	9	94
LEY	CTL	Donor1.TGGACGCTCACATGCA.2	2.13721	2.13721		iNOA3_ACAGGGAGTACTCAAC	-0.633403	2.79347	LEY	4	9	94		Donor1.GATCAGTTCAACGGCC.2	-0.737677	3.33438	LEY	4	4	44
LEY	CTL	Donor1.TGGGAAGAGAGGTTGC.1	1.81332	2.79682		iNOA1_CTTTCGGCATGACTCA	-0.634865	3.42236	LEY	4	4	44		GSE124263__4_TTCGGTCTCTGATTCT-1	-0.739711	3.06857	LEY	4	4	44
LEY	CTL	Donor1.TGGGAAGAGCTCCCAG.2	1.16472	2.03014		iNOA3_GTTGTAGAGTTGAAAC	-0.639031	1.8759	LEY	4	4	44		Donor1.GACGCGTGTAGATTAG.2	-0.746521	0.635675	LEY	4	0	4
LEY	CTL	Donor1.TGGTTCCTCCTGCCAT.2	-1.42867e-05	2.33628		iNOA3_TATTCCAGTATGGTTC	-0.640136	4.21514	LEY	4	9	94		GSE124263__3_AAGGCAGGTCACAAGG-1	-0.748117	2.74516	LEY	4	4	44
LEY	CTL	Donor1.TTAACTCCAATGACCT.2	2.43199	3.29413		iNOA3_GCAACCGCACGTCATA	-0.640648	3.9047	LEY	0	4	40		GSE124263__3_ACGAGGAAGAAGATTC-1	-0.74913	4.03953	LEY	4	4	44
LEY	CTL	Donor1.TTAGGCAAGCACGCCT.2	0.941469	9.17751e-06		iNOA3_TGAACGTCAACTAGAA	-0.64357	0.0337395	LEY	4	4	44		GSE124263__3_AGGTCATCACAAGACG-1	-0.751726	-13.6323	END	0	0	0
LEY	CTL	Donor1.TTATGCTGTGACTACT.1	-1.39513e-05	-1.39513e-05		iNOA1_AAGATAGGTGTGTGTT	-0.650717	-0.136679	LEY	4	4	44		Donor1.AGTGGGATCGGCTTGG.2	-0.754217	0.892175	LEY	4	9	94
LEY	CTL	Donor1.TTATGCTGTTCCACGG.1	-3.67245e-07	3.02979		iNOA3_TACGGTAAGGTAGATT	-0.651328	2.26882	LEY	4	9	94		GSE124263__3_TCTATTGGTTATTCTC-1	-0.757656	-13.6284	END	0	0	0
LEY	CTL	Donor1.TTCGAAGGTTACGACT.2	1.26085	2.61316		iNOA3_CAGCGTGCAGCACAGA	-0.652783	4.18538	LEY	4	9	94		GSE124263__3_CCTAAAGTCAATCTCT-1	-0.760183	4.22995	LEY	4	0	4
LEY	CTL	Donor1.TTCTCAACAGCCTATA.1	1.05171	1.05171		iNOA2_CTGTATTTCCGGTAGC	-0.653369	4.3981	LEY	4	9	94		Donor1.GGAGCAATCCTAGGGC.2	-0.764696	2.37061	LEY	9	9	99
LEY	CTL	Donor1.TTGACTTTCATGTCCC.2	1.85487	2.20677		iNOA2_TCTGGCTAGAACTTCC	-0.653613	-0.499615	LEY	4	9	94		GSE124263__3_GCAAACTGTGTCTGAT-1	-0.765647	1.39119	LEY	9	4	49
LEY	CTL	Donor1.TTGGAACAGCACCGTC.2	1.44024	2.50764		iNOA3_TCACTATAGATTACCC	-0.657602	3.69748	LEY	4	9	94		Donor3.TAGTGGTGTAACGCGA.1	-0.77004	2.95803	LEY	9	9	99
LEY	CTL	Donor1.TTGGAACAGCTCCTTC.1	1.49437	2.57246		iNOA2_TTTCGATAGACCACGA	-0.658492	1.0925	LEY	4	9	94		Donor2.CTCGAAAAGGACAGCT.2	-0.771428	2.33884	LEY	4	9	94
LEY	CTL	Donor1.TTGGAACCAGACAAAT.2	2.95304	3.08916		iNOA3_CCGGTGACAATGCAAA	-0.658769	2.10184	LEY	9	4	49		GSE124263__4_TAGACCACACCTTGTC-1	-0.772437	-13.5631	END	0	0	0
LEY	CTL	Donor1.TTGTAGGAGGCATTGG.1	-8.1609e-07	-8.1609e-07		iNOA3_GTGGAAGGTGGCTAGA	-0.659697	3.03373	LEY	0	4	40		GSE124263__4_CACACAAGTCTCCACT-1	-0.772661	1.17953	LEY	4	9	94
LEY	CTL	Donor1.TTTGCGCAGCGCCTCA.1	1.38863	2.7755		iNOA3_TTGCCTGGTAGATCGG	-0.661113	0.82865	LEY	4	9	94		GSE124263__4_CATATGGTCTCTTATG-1	-0.77604	-13.5599	END	0	0	0
LEY	CTL	Donor1.TTTGGTTCAGTAAGCG.1	1.38049e-05	1.78184		iNOA2_GGGATCCTCAGTGTTG	-0.669274	1.54398	LEY	4	4	44		GSE124263__3_AAGGTTCGTTATCACG-1	-0.777648	-14.2824	END	0	0	0
LEY	CTL	Donor1.TTTGGTTGTGCAACGA.1	2.97186	3.40505		iNOA3_GCAACATTCTTTGCAT	-0.669455	4.55374	LEY	0	9	90		Donor1.GAGGTGACACACGCTG.2	-0.781583	4.26115	LEY	4	4	44
LEY	CTL	Donor1.TTTGGTTTCTGCGGCA.2	2.20985	2.51447		iNOA3_CGCATGGCAGGACATG	-0.670921	2.70387	LEY	9	9	99		GSE124263__3_AGTGTCACACGCTTTC-1	-0.782815	0.284119	STRO	9	9	99
LEY	CTL	Donor1.TTTGTCAGTGTGCGTC.2	2.16258	1.72564		iNOA3_CTCATTATCCGCAAAT	-0.674326	1.68417	LEY	4	9	94		GSE124263__3_AAGGCAGGTCTAGGTT-1	-0.785649	4.93169	LEY	0	0	0
LEY	CTL	Donor2.AAATGCCAGTGTTTGC.1	1.7655	2.47654		iNOA3_TGGTGATTCAATCCGA	-0.675314	-14.2761	STRO	0	0	0		GSE124263__3_CTCGAGGCAATGAATG-1	-0.791232	2.72951	LEY	9	0	9
LEY	CTL	Donor2.AACTGGTCATCACAAC.1	0.923615	2.68549		iNOA2_CGGAACCAGGGTCAAC	-0.676175	0.362665	LEY	4	4	44		GSE124263__3_CTGATAGGTAGGACAC-1	-0.796407	2.98405	LEY	0	9	90
LEY	CTL	Donor2.AACTTTCAGACCTTTG.1	1.01689	2.44993		iNOA1_TGGAACTAGTAAATGC	-0.68144	3.98351	LEY	4	9	94		Donor1.GAGTCCGTCTAGCACA.2	-0.797619	3.13779	LEY	0	0	0
LEY	CTL	Donor2.AAGCCGCCATACGCCG.1	2.58534	3.16897		iNOA3_GATGCTATCCATGCAA	-0.683766	3.94187	LEY	0	4	40		GSE124263__3_CACCAGGTCACCCGAG-1	-0.798509	-13.5758	END	0	0	0
LEY	CTL	Donor2.AAGGAGCTCGCCTGTT.1	2.6785	2.92489		iNOA3_ACCTGTCAGGCGTTAG	-0.684963	3.57922	LEY	0	4	40		GSE124263__4_GCTCCTAAGGACGAAA-1	-0.802348	3.1571	LEY	4	4	44
LEY	CTL	Donor2.AAGGTTCCACTGCCAG.2	0.916429	0.916429		iNOA2_TCGCTTGTCATTGTTC	-0.691195	1.12838	LEY	4	9	94		Donor2.TTTGTCATCGTAGATC.1	-0.806664	3.36836	LEY	0	4	40
LEY	CTL	Donor2.AAGTCTGTCCGCAAGC.2	0.567793	9.832e-06		iNOA3_TACTTCACATTCGATG	-0.694041	-0.523529	LEY	4	9	94		Donor2.CAAGTTGTCCACGTGG.2	-0.809786	4.31142	LEY	4	4	44
LEY	CTL	Donor2.AATCGGTAGGGTCTCC.1	1.83278	6.62308e-06		iNOA3_GGTTAACGTGTCCAAT	-0.696559	0.632499	LEY	4	9	94		GSE124263__4_CACCAGGTCTCTAGGA-1	-0.811225	-13.5299	END	0	0	0
LEY	CTL	Donor2.ACACCCTCATGTAAGA.2	2.54182	2.11797		iNOA3_GGTTGTATCTTTGGAG	-0.699634	2.72288	LEY	0	9	90		GSE124263__3_AGCAGCCCACAAGACG-1	-0.812363	3.03429	LEY	4	9	94
LEY	CTL	Donor2.ACACCGGGTGCAACGA.2	1.89075	2.61408		iNOA2_CACGTGGCACATCATG	-0.701933	2.16638	LEY	9	9	99		GSE124263__3_AGCGTATCAATCGAAA-1	-0.814443	4.65863	LEY	4	4	44
LEY	CTL	Donor2.ACATCAGGTTAAGATG.1	3.03938	2.78573		iNOA3_CCTTGTGGTTTGTGGT	-0.702073	0.991995	LEY	4	4	44		Donor3.ATTGGACCAGGGAGAG.2	-0.823271	3.9414	LEY	9	9	99
LEY	CTL	Donor2.ACCAGTAAGACTGTAA.2	2.00747	2.56251		iNOA3_GTCCACTCAGGTGGAT	-0.702169	-0.406553	LEY	0	4	40		Donor2.GGGAATGGTTGGTAAA.1	-0.825716	3.04946	LEY	0	0	0
LEY	CTL	Donor2.ACCAGTATCGGTTCGG.2	1.60421	1.21916		iNOA3_TTCTTCCGTCTGTGGC	-0.702547	0.887969	LEY	4	9	94		GSE124263__4_GTATCTTCACTCGACG-1	-0.829927	-13.537	END	0	0	0
LEY	CTL	Donor2.ACCCACTTCAGTTGAC.2	1.99349	3.33041		iNOA3_GCTACAACAATTGTGC	-0.703821	3.20129	LEY	4	9	94		GSE124263__3_ACGGCCAAGTGGCACA-1	-0.830026	1.77301	LEY	9	9	99
LEY	CTL	Donor2.ACCTTTATCGGAAATA.1	1.79635	2.23851		iNOA3_GGTCTGGCATGCTGCG	-0.704382	4.2609	LEY	4	9	94		GSE124263__3_AGGGATGAGACCGGAT-1	-0.830747	-13.5025	END	0	0	0
LEY	CTL	Donor2.ACGAGGAAGCTCAACT.1	1.79094	2.27638		iNOA3_AGTAGTCAGGTGCCTC	-0.705779	1.4743	LEY	9	9	99		GSE124263__3_GCATGTAGTAGGGTAC-1	-0.831464	1.60302	LEY	4	4	44
LEY	CTL	Donor2.ACGAGGACATCCCATC.1	1.77545	2.62086		iNOA2_GGGGCCTGTAGGTCAG	-0.719859	4.65637	LEY	9	9	99		GSE124263__4_GTTACAGAGAAACCGC-1	-0.835173	4.63641	LEY	0	9	90
LEY	CTL	Donor2.ACGAGGATCCTGTACC.2	0.978027	2.03298		iNOA3_TAACGACCACGTTCGG	-0.721322	3.31927	LEY	4	4	44		Donor2.TCAGGTAGTTACCAGT.1	-0.836478	1.26721	LEY	4	4	44
LEY	CTL	Donor2.ACGATACGTAGGCTGA.2	1.83322	1.50467		iNOA3_TCGGGACGTACGAGTG	-0.722008	1.48666	LEY	0	4	40		GSE124263__4_TGGACGCCAGCCTGTG-1	-0.83992	1.83107	LEY	4	9	94
LEY	CTL	Donor2.ACGATGTAGACCACGA.2	0.984061	1.47031		iNOA3_GCCAGGTCAGGTGTTT	-0.728572	1.19014	LEY	4	4	44		GSE124263__3_CCTCAGTGTATAGGGC-1	-0.840947	-14.0172	END	0	0	0
LEY	CTL	Donor2.ACGTCAACAACACCCG.1	1.92784e-06	1.81162		iNOA3_TCATTCAGTTCGATTG	-0.730257	4.71796	LEY	4	4	44		GSE124263__3_TGGCCAGTCTGCAAGT-1	-0.844611	1.93361	LEY	0	4	40
LEY	CTL	Donor2.ACTTACTTCTTACCGC.2	4.58811e-06	1.13432		iNOA3_TCATTTGGTGCGGATA	-0.733978	0.54329	LEY	9	9	99		GSE124263__3_GACGCGTTCTACTCAT-1	-0.845326	1.36011	LEY	4	4	44
LEY	CTL	Donor2.ACTTGTTAGGATGCGT.1	1.3081e-05	3.18283		iNOA2_GTGTGGCTCTACACTT	-0.741113	3.56261	LEY	4	9	94		Donor3.TTAGTTCCAGCGTAAG.2	-0.847513	3.04781	LEY	9	9	99
LEY	CTL	Donor2.ACTTTCATCTGCTGTC.2	1.77786	0.97042		iNOA3_AATTTCCAGTTGCGAG	-0.746818	1.10649	LEY	9	9	99		GSE124263__3_TGAGGGATCGGATGTT-1	-0.849283	2.89629	LEY	0	4	40
LEY	CTL	Donor2.AGAGCGAAGTATGACA.1	8.26957e-06	1.81506		iNOA1_CTGGACGCAGGTCTCG	-0.747004	2.02127	LEY	4	9	94		GSE124263__4_GGCGACTAGGGATGGG-1	-0.84997	-13.586	END	0	0	0
LEY	CTL	Donor2.AGAGTGGTCACTCCTG.2	1.00346	0.622644		iNOA3_TGTGCGGGTGTTCCTC	-0.749525	-0.360892	LEY	4	4	44		Donor3.TCCCGATTCATCTGTT.1	-0.850741	3.70268	LEY	4	9	94
LEY	CTL	Donor2.AGATCTGGTTCACGGC.1	1.52696	1.52696		iNOA3_GACCCTTTCCTGTTGC	-0.752613	2.42399	LEY	0	0	0		Donor3.ACTTTCAAGGAGCGAG.2	-0.851625	0.145319	LEY	9	9	99
LEY	CTL	Donor2.AGATTGCCACCGAATT.1	1.73021	2.47072		iNOA2_GTCACGGCAACCAGAG	-0.755114	3.48389	LEY	4	9	94		GSE124263__3_AGCAGCCTCAATCTCT-1	-0.854325	-13.3724	END	0	0	0
LEY	CTL	Donor2.AGATTGCCATTAGCCA.2	0.89951	2.2773		iNOA3_GACCCAGCATACACCA	-0.756836	2.99667	LEY	9	9	99		Donor3.CCTCAGTGTACTCGCG.1	-0.860072	2.42231	LEY	0	4	40
LEY	CTL	Donor2.AGCAGCCCAAAGCAAT.1	2.23211	2.07102		iNOA3_CCACGTTAGCAATTAG	-0.757825	2.65199	LEY	4	9	94		GSE124263__4_AGTAGTCAGCTTATCG-1	-0.862094	4.29393	LEY	4	4	44
LEY	CTL	Donor2.AGCAGCCCACCTGGTG.2	0.852438	1.85339		iNOA2_AGGGCCTGTAGGTCAG	-0.759151	4.39879	LEY	4	4	44		Donor1.TCGTACCCAGCCACCA.2	-0.867621	0.3597	LEY	4	0	4
LEY	CTL	Donor2.AGCGTATGTTTGTTTC.1	1.38301	1.38301		iNOA3_TGACCCTCATCTTTCA	-0.765319	1.39313	LEY	0	4	40		Donor2.CAGCCGATCGCGGATC.2	-0.873108	2.69958	LEY	0	4	40
LEY	CTL	Donor2.AGCGTCGCAGCTGTTA.2	1.83159	1.01085		iNOA1_GCACGCGCAATGCTCA	-0.766716	3.83793	LEY	0	0	0		GSE124263__3_ATAGACCAGGGTCTCC-1	-0.876701	-13.4702	END	0	0	0
LEY	CTL	Donor2.AGGCCACCACGTGAGA.2	-1.85173e-05	0.942779		iNOA3_TTTAGTCTCGGCCAAC	-0.767457	3.60846	LEY	4	4	44		GSE124263__4_CTGAAACTCAATCTCT-1	-0.878801	-13.458	END	0	0	0
LEY	CTL	Donor2.AGGGATGGTTCGTGAT.1	0.963045	2.20809		iNOA3_GAAGCCCCACTAGGCC	-0.769391	4.12109	LEY	4	9	94		GSE124263__4_ATCCGAACAGACGCAA-1	-0.881718	-13.4869	END	0	0	0
LEY	CTL	Donor2.AGGTCATTCTCGAGTA.1	-8.67895e-06	2.28108		iNOA1_AGACTCACAAACAGGC	-0.769583	2.08538	LEY	9	9	99		Donor3.CAGCGACCACTACAGT.2	-0.884328	4.09491	LEY	4	9	94
LEY	CTL	Donor2.AGTGGGAAGACACGAC.2	2.29482	3.12102		iNOA3_ATGGATCAGTCACAGG	-0.771493	0.0439961	LEY	4	4	44		GSE124263__3_GAGGTGACATGCGCAC-1	-0.885422	1.61852	LEY	4	9	94
LEY	CTL	Donor2.AGTGGGATCGCAAGCC.1	0.794889	1.53527		iNOA1_TCATGTTAGAGGTTAT	-0.771659	0.295159	LEY	4	9	94		GSE124263__4_GCTGGGTCACTCGACG-1	-0.886773	-13.5548	LEY	4	0	4
LEY	CTL	Donor2.AGTGTCATCGTTGCCT.2	6.01023e-06	1.99063		iNOA3_CCTATCGCAGCATACT	-0.773173	0.401452	LEY	4	9	94		GSE124263__4_ACCCACTTCCTCGCAT-1	-0.886968	-13.5302	END	0	0	0
LEY	CTL	Donor2.AGTTGGTAGTATCTCG.1	-1.05631e-06	-1.05631e-06		iNOA3_GTTCCGTCAAGAGTTA	-0.774005	3.70691	LEY	4	4	44		GSE124263__4_CAGAATCAGTGGTAAT-1	-0.89034	4.35536	LEY	0	4	40
LEY	CTL	Donor2.ATAGACCAGAAGATTC.2	1.34571	0.883958		iNOA3_GTTCTATTCCAATGCA	-0.774403	3.62732	LEY	9	9	99		GSE124263__4_ACGGGTCTCTTTAGGG-1	-0.89145	3.49471	LEY	4	4	44
LEY	CTL	Donor2.ATAGACCAGGTACTCT.1	2.49327	2.1283		iNOA2_TCATCCGAGTCAACAA	-0.778742	2.57922	LEY	0	0	0		GSE124263__3_GTGCAGCGTTATGCGT-1	-0.892707	3.40036	LEY	4	4	44
LEY	CTL	Donor2.ATCATGGGTCACTGGC.2	1.54361e-05	1.54361e-05		iNOA3_CTAACCCAGTCGAGGT	-0.782337	-0.218063	LEY	4	4	44		GSE124263__4_TCAACGATCACTATTC-1	-0.893214	-13.4196	END	0	0	0
LEY	CTL	Donor2.ATCATGGTCTTGCAAG.2	2.08201	1.88956		iNOA2_GGTGTCGGTAGAGACC	-0.78364	2.00753	LEY	9	9	99		Donor2.CAGAATCGTGAAAGAG.1	-0.894438	-0.130648	LEY	0	4	40
LEY	CTL	Donor2.ATTATCCGTTCCGTCT.2	1.25075	2.39533		iNOA3_GAGGGATTCATGAGGG	-0.785993	4.58886	LEY	9	4	49		GSE124263__3_TGGCGCAAGGCAAAGA-1	-0.897587	-13.384	END	0	0	0
LEY	CTL	Donor2.ATTGGACGTATAGGGC.1	2.10849	2.10849		iNOA3_ACGTCCTTCCACAGCG	-0.788846	3.70643	LEY	4	4	44		Donor1.CATTCGCAGTACGCCC.2	-0.898039	4.85778	LEY	4	4	44
LEY	CTL	Donor2.CAACCAAAGTAGCGGT.2	-5.21871e-06	1.48296		iNOA3_AGGACTTTCTGTAAGC	-0.789757	2.85823	LEY	9	9	99		GSE124263__4_GGTGAAGCACCTCGGA-1	-0.905329	-13.3966	END	0	0	0
LEY	CTL	Donor2.CAAGAAATCGATCCCT.1	1.9568	3.18185		iNOA3_TTTGACTTCGGCATAT	-0.791044	4.10172	LEY	0	4	40		GSE124263__4_CGTGTAAAGGTGATTA-1	-0.908177	3.24452	LEY	9	9	99
LEY	CTL	Donor2.CAAGATCCATATGCTG.1	2.51641	2.84856		iNOA3_CTCCCAACACCTCTGT	-0.792029	4.4119	LEY	4	9	94		Donor1.AGTGGGATCTAACTGG.1	-0.909524	2.95075	LEY	4	4	44
LEY	CTL	Donor2.CAAGTTGTCCACGTGG.2	1.24427	1.97074		iNOA3_AAGCGAGTCTATGCCC	-0.793638	1.5874	LEY	4	9	94		GSE124263__3_TGGGAAGCACTAAGTC-1	-0.910627	2.96883	LEY	0	4	40
LEY	CTL	Donor2.CACAGGCCATGGTCAT.2	1.60256	2.27466		iNOA1_ATTCCCGAGAGGCTGT	-0.798338	-0.215251	LEY	9	9	99		GSE124263__3_AACTCAGCAGACTCGC-1	-0.913199	-13.4503	END	0	0	0
LEY	CTL	Donor2.CACATAGCATACTCTT.1	0.867693	1.32517		iNOA1_TCACTCGCACGACAAG	-0.799039	2.79675	LEY	4	9	94		GSE124263__4_ACGATGTAGTGTACCT-1	-0.917267	-13.4742	END	0	0	0
LEY	CTL	Donor2.CAGAATCGTGAAAGAG.1	-4.74229e-06	1.70926		iNOA3_ATCGTGAAGCAAGGAA	-0.800771	2.84977	LEY	4	9	94		Donor2.ACCCACTTCAGTTGAC.2	-0.917742	1.51415	LEY	4	9	94
LEY	CTL	Donor2.CAGAATCTCGGCCGAT.2	2.57534	2.07125		iNOA3_GGAGCAAAGTGGTCAG	-0.801291	1.88739	LEY	4	9	94		Donor1.CTAGCCTGTGGCTCCA.1	-0.919	-0.256438	LEY	0	4	40
LEY	CTL	Donor2.CAGAGAGGTAAATACG.1	1.46197	1.78703		iNOA3_GTGTTAGAGTTGGAAT	-0.80159	3.69127	LEY	4	9	94		Donor3.ACCAGTATCTCTTGAT.1	-0.920496	-0.23068	LEY	9	9	99
LEY	CTL	Donor2.CAGATCAAGGGTCGAT.1	1.53928	2.2558		iNOA2_TCGGATAAGACCTCCG	-0.803764	-0.753447	LEY	9	4	49		Donor2.TAAGCGTTCAGGCGAA.2	-0.920979	3.04495	LEY	4	4	44
LEY	CTL	Donor2.CAGATCACACAACTGT.1	3.06285e-06	2.90811		iNOA3_CTCAACCGTTTCGACA	-0.804012	3.33231	LEY	4	4	44		GSE124263__4_CCACCTATCTGGGCCA-1	-0.92689	4.21629	LEY	0	0	0
LEY	CTL	Donor2.CAGCCGAAGAATTCCC.1	1.58658	1.58658		iNOA1_TCGGGTGCAGACGCTC	-0.804873	4.8476	LEY	4	9	94		Donor1.CTACCCAGTATTAGCC.2	-0.928296	4.76397	LEY	0	4	40
LEY	CTL	Donor2.CAGCCGATCGCGGATC.2	0.749032	2.17528		iNOA3_CCTAACCGTCAGTCTA	-0.805435	0.262485	LEY	9	9	99		GSE124263__3_CTAGTGACATTACCTT-1	-0.937747	0.910919	LEY	4	4	44
LEY	CTL	Donor2.CAGCTAACATTTCAGG.2	0.988489	2.24452		iNOA2_CCTATCGAGTAGGATT	-0.80788	2.75776	LEY	4	4	44		GSE124263__4_CATGCCTGTTCCGTCT-1	-0.937957	4.00407	LEY	4	9	94
LEY	CTL	Donor2.CAGGTGCCAGACACTT.1	2.77445e-06	1.51055		iNOA2_TGTAGACCATCACGGC	-0.808122	3.43715	LEY	4	9	94		GSE124263__3_GCAAACTGTGCGAAAC-1	-0.941573	-13.2569	END	0	0	0
LEY	CTL	Donor2.CAGGTGCTCAACGGGA.1	1.41283	0.937575		iNOA3_TGGCGTGGTCGTAATC	-0.81127	3.44902	LEY	0	4	40		GSE124263__3_TACTTGTAGTACGCGA-1	-0.944162	-13.5484	END	0	0	0
LEY	CTL	Donor2.CAGTAACCACCGCTAG.2	-6.02133e-06	2.2553		iNOA3_ACACAGTCATGGGTTT	-0.813464	1.91956	LEY	0	9	90		GSE124263__4_TACCTATCAGGTGCCT-1	-0.944566	0.899686	LEY	0	4	40
LEY	CTL	Donor2.CAGTCCTGTGCGAAAC.2	0.960458	1.76451		iNOA3_TGCGACGGTTACGATC	-0.814722	0.147017	LEY	4	4	44		GSE124263__3_TGAGGGAGTAGCTAAA-1	-0.948929	-13.2761	END	0	0	0
LEY	CTL	Donor2.CATCAGAGTTACTGAC.1	4.7516e-06	1.80809		iNOA3_TCATCCGGTCACTTCC	-0.816023	3.94122	LEY	9	9	99		Donor2.CGGTTAAGTTCCGTCT.1	-0.953321	-0.0207223	LEY	4	0	4
LEY	CTL	Donor2.CATCCACAGACGACGT.1	1.43974	1.43974		iNOA1_ATTCAGGGTGACCTGC	-0.816076	0.102277	LEY	4	4	44		Donor1.CGAGCACAGATGGGTC.2	-0.955124	0.926363	LEY	4	4	44
LEY	CTL	Donor2.CATGCCTGTATAAACG.1	1.29987	2.3361		iNOA3_TCAATCTCATGCGGTC	-0.816165	5.08517	LEY	0	4	40		GSE124263__3_TCTTTCCTCTTCGAGA-1	-0.956172	4.41396	LEY	0	4	40
LEY	CTL	Donor2.CATGGCGCACGGCGTT.1	1.39979	2.15592		iNOA3_ATCACGACATGAATCC	-0.817573	4.17292	LEY	4	4	44		GSE124263__3_CAACCAAAGCTTCGCG-1	-0.958241	-13.4586	END	4	4	44
LEY	CTL	Donor2.CATGGCGCATTTGCCC.2	-4.78454e-06	1.40766		iNOA3_GAGTTGTGTCATTGCA	-0.817811	3.40657	LEY	0	9	90		Donor2.TGGCGCAGTCCAACTA.2	-0.958398	3.66056	LEY	4	4	44
LEY	CTL	Donor2.CATTCGCAGTCCATAC.2	-3.12547e-06	0.953054		iNOA1_TCCATCGTCCATTGTT	-0.818491	4.7744	LEY	4	9	94		Donor1.ACGGGCTCAGCCAGAA.1	-0.960109	1.29675	LEY	4	4	44
LEY	CTL	Donor2.CCAATCCAGGTAGCTG.2	1.60868	1.60868		iNOA2_GGGAGATCAAAGACGC	-0.81967	4.17494	LEY	4	4	44		GSE124263__4_ATAAGAGAGTAGGTGC-1	-0.960494	3.02334	LEY	4	4	44
LEY	CTL	Donor2.CCAATCCCATACGCCG.1	1.04332	1.32387		iNOA1_CAAGCTACACAGCTGC	-0.820587	-0.292915	LEY	9	4	49		Donor3.GGACGTCTCAGGCGAA.2	-0.963695	2.64836	LEY	4	9	94
LEY	CTL	Donor2.CCACGGACAGACAAGC.2	-6.5953e-06	0.913473		iNOA3_AGACTCATCTTCACAT	-0.820883	1.95425	LEY	4	9	94		GSE124263__3_TACTTACTCGAACGGA-1	-0.973002	1.63186	LEY	4	4	44
LEY	CTL	Donor2.CCACTACAGTTGTCGT.1	0.867134	1.6371		iNOA3_AGCAGTGGTATCAACG	-0.822369	-13.1196	LEY	9	9	99		GSE124263__4_TGATTTCGTGATGTGG-1	-0.975569	-13.3622	END	0	0	0
LEY	CTL	Donor2.CCACTACTCTTGCAAG.1	2.24697	2.08557		iNOA1_ACAGGGAGTTTGATCG	-0.8236	3.57153	LEY	4	9	94		GSE124263__3_CAAGTTGTCGGTTAAC-1	-0.977892	3.88788	LEY	4	0	4
LEY	CTL	Donor2.CCCAATCCACATCCAA.1	0.689302	1.93932		iNOA3_CCTCCTCTCTAATTCC	-0.827052	4.64674	LEY	4	4	44		GSE124263__4_TGACAACGTCCCTACT-1	-0.978239	1.72392	LEY	0	0	0
LEY	CTL	Donor2.CCCAATCTCAGGTTCA.1	1.03515	-2.39672e-06		iNOA2_TTTACTGCAGCTCTGG	-0.831366	2.86707	LEY	0	4	40		GSE124263__4_CACATAGGTAATAGCA-1	-0.978943	3.31744	LEY	4	4	44
LEY	CTL	Donor2.CCCATACGTATAGTAG.2	2.69385	1.49226		iNOA1_ATTCGTTGTTCTCCCA	-0.831838	1.71191	LEY	4	9	94		Donor3.GTACTTTAGGCGATAC.1	-0.981255	1.20198	LEY	0	9	90
LEY	CTL	Donor2.CCCTCCTTCAGCTCGG.1	-4.72443e-06	1.27248		iNOA3_ATGACCAGTAAGACCG	-0.83373	2.76637	LEY	4	9	94		Donor1.GCATGATAGTATCGAA.1	-0.983428	0.421211	LEY	4	9	94
LEY	CTL	Donor2.CCGGGATGTTTCCACC.1	1.57959	1.57959		iNOA3_CAGGTATCAAGGCAAC	-0.834863	2.08434	LEY	0	4	40		Donor2.GTGTGCGAGATCCTGT.1	-0.98353	0.506153	LEY	4	9	94
LEY	CTL	Donor2.CCGGTAGGTAAGTTCC.2	1.34424	1.65878		iNOA3_TGACAGTCACCAGACC	-0.836794	2.85093	LEY	4	9	94		GSE124263__4_ACGGGCTCATTAACCG-1	-0.983818	-13.2982	END	0	0	0
LEY	CTL	Donor2.CCGGTAGTCCCATTTA.2	6.26227e-06	2.35753		iNOA2_TGTTGAGGTGATACAA	-0.836854	-0.616857	LEY	4	0	4		Donor1.TAGAGCTTCGCTTAGA.1	-0.985984	2.40586	LEY	4	9	94
LEY	CTL	Donor2.CCGTTCAAGGCGCTCT.1	2.66135	-7.2243e-07		iNOA3_CTCATGCCATAGCACT	-0.841022	3.15104	LEY	4	4	44		Donor2.GTGTTAGAGCAATCTC.1	-0.986603	4.75206	LEY	4	4	44
LEY	CTL	Donor2.CCTCAGTCATCCTTGC.2	1.94946	2.94836		iNOA3_TAGGAGGTCAACCGAT	-0.841657	0.012027	LEY	4	4	44		GSE124263__3_CATATTCGTTAAGAAC-1	-0.98821	2.70592	LEY	4	4	44
LEY	CTL	Donor2.CCTTACGCACGGTTTA.1	1.07665	1.58302		iNOA3_GGTAATCCAACTGCTA	-0.844157	-0.325557	LEY	4	4	44		GSE124263__4_ACGCCGAAGGGAACGG-1	-0.989721	2.25206	LEY	0	9	90
LEY	CTL	Donor2.CGAACATCATCCGTGG.1	-1.45416e-06	-1.45416e-06		iNOA3_AGATGCTAGAGCTTTC	-0.848159	3.29601	LEY	4	9	94		GSE124263__3_ATAACGCCAAGCCGCT-1	-0.990052	-13.2926	END	0	0	0
LEY	CTL	Donor2.CGACCTTCATGTAGTC.1	2.89984	3.19521		iNOA1_AAGGAATAGCTGGTGA	-0.849196	2.72315	LEY	9	9	99		Donor1.AGCTTGATCGTCGTTC.1	-0.992379	3.76679	LEY	0	4	40
LEY	CTL	Donor2.CGAGAAGCAATTGCTG.1	-1.09548e-05	1.74162		iNOA3_TCGAACACAGTCGCAC	-0.850256	0.630796	LEY	0	4	40		Donor1.GCTGCTTCATTGCGGC.2	-0.999439	0.772874	LEY	0	4	40
LEY	CTL	Donor2.CGAGCCATCTTGTATC.1	0.812458	1.25473		iNOA3_ATACCGAGTGGCTTAT	-0.857575	0.466891	LEY	0	4	40		Donor3.GAGTCCGTCCCACTTG.2	-0.999756	4.37061	LEY	9	9	99
LEY	CTL	Donor2.CGATTGACAATCAGAA.2	0.878167	1.65239		iNOA3_CTTCTCTAGTCGCTAT	-0.858197	0.152548	LEY	4	4	44		GSE124263__3_CTCAGAAGTAAGGGCT-1	-1.00029	-13.396	END	0	0	0
LEY	CTL	Donor2.CGCGGTAGTAAGCACG.1	2.05835	2.05835		iNOA3_GGAGCAATCGACCCAG	-0.860069	-0.0335499	LEY	9	4	49		Donor2.TGACTAGAGCCAACAG.1	-1.00219	1.0287	LEY	0	4	40
LEY	CTL	Donor2.CGCTATCGTAGCTTGT.1	-1.50162e-05	1.4921		iNOA3_GAGATGGTCCACTTCG	-0.862192	2.20559	LEY	9	9	99		GSE124263__3_TCGTACCGTATTACCG-1	-1.00304	3.82482	LEY	0	4	40
LEY	CTL	Donor2.CGCTATCTCCTAGGGC.1	1.76542e-05	1.76542e-05		iNOA3_AAGGAATTCCGTGTCT	-0.862367	3.52842	LEY	4	9	94		GSE124263__4_CTAGAGTAGTCGATAA-1	-1.00823	-13.2861	END	0	0	0
LEY	CTL	Donor2.CGGACACAGTGGAGAA.2	-2.38817e-06	2.45248		iNOA1_GTTGTCCTCCTTGACC	-0.866922	2.48317	LEY	4	9	94		Donor3.GCGCAGTCAAATACAG.1	-1.00953	3.65998	LEY	9	9	99
LEY	CTL	Donor2.CGGACGTAGAAACCGC.1	1.82038	2.06673		iNOA3_CAATACGCAACAAGAT	-0.86743	2.26497	LEY	4	9	94		GSE124263__4_TATCAGGTCAAACCAC-1	-1.01095	-13.4538	END	0	0	0
LEY	CTL	Donor2.CGGACTGGTCCGCTGA.2	1.76985	2.17384		iNOA3_ATTATCCTCGTAACCA	-0.871207	0.2184	LEY	4	9	94		Donor3.ATGTGTGTCCCTAACC.2	-1.01339	1.35931	LEY	0	4	40
LEY	CTL	Donor2.CGGGTCATCGGACAAG.1	1.52086	2.20237		iNOA2_CCGGTAGGTATGTGTC	-0.871276	-0.243791	LEY	9	4	49		GSE124263__4_TTAGGCAAGGAGCGAG-1	-1.01474	-13.3086	END	0	0	0
LEY	CTL	Donor2.CGGTTAAGTTCCGTCT.1	2.07918	1.01141		iNOA1_ACAGCCGAGATGCTGG	-0.871468	4.60709	LEY	4	9	94		Donor1.CCATTCGTCGATCCCT.1	-1.01497	0.704698	LEY	4	9	94
LEY	CTL	Donor2.CGTCCATTCACATAGC.2	1.50643	2.27998		iNOA3_AGAGAGCTCTCTGAGA	-0.873239	0.694398	LEY	9	9	99		GSE124263__3_GTACTTTTCCTAGAAC-1	-1.01642	-13.2629	END	0	0	0
LEY	CTL	Donor2.CGTCTACGTCAATGTC.1	2.6197	3.27576		iNOA1_GGTCACGGTCATCGCG	-0.874882	3.89404	LEY	4	9	94		GSE124263__4_CGCCAAGCATGGTCAT-1	-1.01789	-13.3155	END	4	0	4
LEY	CTL	Donor2.CGTGAGCGTCCGAATT.2	1.97294	1.78397		iNOA3_TTTGACTAGAACCCGA	-0.877079	4.55759	LEY	4	4	44		Donor3.AGGCCGTCATGGGACA.1	-1.01795	3.04151	LEY	4	4	44
LEY	CTL	Donor2.CGTGTCTGTACATGTC.1	2.1809	2.71719		iNOA1_CACGGGTCAGTGTGCC	-0.877374	0.320896	LEY	4	4	44		GSE124263__3_GTATCTTCAGTTAACC-1	-1.02029	-13.2511	END	0	0	0
LEY	CTL	Donor2.CGTTAGAAGTGAACAT.2	2.4544	2.80187		iNOA3_CTCAATTGTTGAGAGC	-0.878322	3.74904	LEY	4	9	94		Donor3.ACCGTAAGTGTGTGCC.1	-1.02433	2.20561	LEY	4	4	44
LEY	CTL	Donor2.CGTTGGGCAAGCGTAG.2	1.78499	1.91488		iNOA3_GCCAGCAGTAGATTAG	-0.882957	0.22741	LEY	4	9	94		GSE124263__3_TTGGAACTCTGCCCTA-1	-1.02556	-13.6976	END	0	0	0
LEY	CTL	Donor2.CTAACTTCAGACTCGC.2	3.77042	4.10601		iNOA1_ACTTAGTCACAAAGTA	-0.883808	-14.3101	STRO	0	4	40		GSE124263__3_CTCGAGGTCACCCTCA-1	-1.02558	2.18456	LEY	4	4	44
LEY	CTL	Donor2.CTACATTAGCCTATGT.1	0.819919	1.99492		iNOA3_GGCTGTGCAGTATTCG	-0.885765	1.62145	LEY	4	9	94		GSE124263__4_TTTATGCTCGGAGGTA-1	-1.03496	-13.447	END	0	0	0
LEY	CTL	Donor2.CTACATTAGGGTCTCC.2	0.571937	1.19847		iNOA3_GAGTCATCACGGTGCT	-0.886025	1.47148	LEY	9	9	99		GSE124263__3_GTAACGTCAGCTCGAC-1	-1.03604	5.37317	LEY	4	4	44
LEY	CTL	Donor2.CTACATTGTGTGAATA.1	1.04761	2.32768		iNOA1_TCGAAGTTCTGAGATC	-0.890588	0.340555	LEY	4	9	94		Donor1.ACGGGCTTCTCCCTGA.1	-1.04156	0.469511	LEY	4	4	44
LEY	CTL	Donor2.CTCACACTCCTGTACC.2	1.59635	1.83204		iNOA3_AACCATGTCAAGCTTG	-0.892007	-0.167845	LEY	4	0	4		GSE124263__3_TCAACGATCCGCATCT-1	-1.04258	1.87584	LEY	0	9	90
LEY	CTL	Donor2.CTCAGAATCTTCCTTC.1	1.67317	1.67317		iNOA3_AGAACAAAGTTACTCG	-0.892037	1.15499	LEY	4	9	94		GSE124263__4_TCATTACGTGTTGGGA-1	-1.045	-13.3107	END	0	0	0
LEY	CTL	Donor2.CTCGAAAAGGACAGCT.2	2.15343	2.93209		iNOA3_TCTACCGTCCCTAGGG	-0.895851	3.49267	LEY	9	9	99		GSE124263__4_AAAGATGCACAAGCCC-1	-1.04616	-13.3792	END	0	0	0
LEY	CTL	Donor2.CTCGTACGTAAGCACG.1	1.17726	1.47435		iNOA2_CTGATCCTCTCGGTAA	-0.896218	0.145567	LEY	9	9	99		Donor1.GATCGTATCGCTGATA.2	-1.04668	-0.437813	LEY	9	9	99
LEY	CTL	Donor2.CTCTACGTCCATTCTA.2	1.6321	1.86967		iNOA3_GACCCTTCACGTGTGC	-0.899102	-0.351286	LEY	0	0	0		GSE124263__3_GGGATGAAGGCAGTCA-1	-1.04857	-13.227	END	0	0	0
LEY	CTL	Donor2.CTGATAGTCACCACCT.1	1.6482	1.83211		iNOA1_GAGTGTTTCCATTCGC	-0.901536	-0.262158	LEY	4	4	44		GSE124263__3_TGCGGGTTCCGTAGTA-1	-1.05091	-13.3541	END	0	0	0
LEY	CTL	Donor2.CTGCCTACACTACAGT.1	1.53709	1.76952		iNOA2_AAGAACACACTTACAG	-0.903991	2.16126	LEY	4	9	94		Donor1.CCTAGCTCACATCCGG.2	-1.05125	-13.3515	END	0	0	0
LEY	CTL	Donor2.CTGCCTAGTCCGTGAC.2	0.939005	0.939005		iNOA3_TGGAGGATCTTCTAAC	-0.90521	-0.210379	LEY	4	0	4		Donor1.CTACATTGTGCCTGCA.2	-1.05893	4.66473	LEY	4	4	44
LEY	CTL	Donor2.CTGCGGATCAGGTTCA.1	3.07581	2.55023		iNOA3_CTCAGGGGTGCTTCAA	-0.905536	2.76226	LEY	4	9	94		Donor1.TCTCTAAAGATGAGAG.1	-1.05897	-0.895034	LEY	9	9	99
LEY	CTL	Donor2.CTGTGCTAGTACGTTC.1	0.631046	2.76964		iNOA2_AAAGAACCAAGTGACG	-0.905745	3.37432	LEY	4	9	94		GSE124263__3_TGTATTCCATTTCAGG-1	-1.05909	-13.3454	END	0	0	0
LEY	CTL	Donor2.CTGTTTATCCAGAGGA.1	1.39101	3.16302		iNOA3_ATGTCCCCACATAGCT	-0.906689	1.5457	LEY	4	4	44		GSE124263__3_CCTCAGTTCCTTGGTC-1	-1.06189	3.93646	LEY	4	9	94
LEY	CTL	Donor2.CTTAACTAGGAGTAGA.2	0.953442	1.99857		iNOA2_ACAAGCTCACCAGGTC	-0.906738	4.2699	LEY	4	4	44		GSE124263__3_TCAACGAAGACTAGGC-1	-1.06288	3.43358	LEY	9	9	99
LEY	CTL	Donor2.CTTTGCGCACCCAGTG.1	0.837052	1.59507		iNOA1_GTTCTATTCTAGCAAC	-0.913292	1.91212	LEY	9	9	99		Donor3.CAGATCATCAGCATGT.2	-1.06326	1.55845	LEY	4	9	94
LEY	CTL	Donor2.GAAACTCGTCTCTTTA.2	0.864335	1.32092		iNOA1_TCGACCTAGATGATTG	-0.917048	0.0876544	LEY	0	4	40		GSE124263__3_GTAACTGGTGTAATGA-1	-1.06488	5.13287	LEY	4	9	94
LEY	CTL	Donor2.GAAATGAAGCCCAACC.1	1.81678	2.69048		iNOA3_CACGAATCACATGAAA	-0.920435	0.503443	LEY	0	0	0		Donor1.TATCAGGAGGACACCA.2	-1.06959	3.36699	LEY	4	9	94
LEY	CTL	Donor2.GAACCTAGTCTAACGT.2	2.26097	2.52225		iNOA2_AAGGTAAGTCGAACGA	-0.920592	4.60158	LEY	4	9	94		GSE124263__3_TACTCATAGGACAGAA-1	-1.07181	4.16238	LEY	4	4	44
LEY	CTL	Donor2.GAACGGACAGCGTTCG.2	0.931671	1.40548		iNOA3_TCTGGCTGTATTGGCT	-0.921579	4.17752	LEY	4	9	94		GSE124263__4_CACATAGTCTTTCCTC-1	-1.07294	3.55987	LEY	4	4	44
LEY	CTL	Donor2.GACACGCAGTGTTTGC.1	2.78042	3.05248		iNOA2_ATCGGATGTTCTCCAC	-0.922957	-0.46829	LEY	4	9	94		Donor3.CCTCAGTGTGCCTGCA.1	-1.07496	-13.3336	END	0	0	0
LEY	CTL	Donor2.GACCAATAGCTGAACG.2	2.14692	2.14692		iNOA2_TAGGGTTGTACCTAAC	-0.923683	4.56715	LEY	9	9	99		Donor2.AGCAGCCCAAAGCAAT.1	-1.07552	3.73248	LEY	9	4	49
LEY	CTL	Donor2.GACCTGGGTAAACGCG.2	0.865832	0.865832		iNOA3_GCTACCTAGGTACAGC	-0.925923	3.39982	LEY	4	9	94		GSE124263__3_CGACTTCAGGCTCTTA-1	-1.07634	2.31744	LEY	4	4	44
LEY	CTL	Donor2.GACGGCTCAATGCCAT.1	1.92125	1.92125		iNOA3_AAAGAACGTTATTCTC	-0.928029	3.13348	LEY	4	4	44		GSE124263__4_CACACTCCATGGAATA-1	-1.07693	-13.3465	END	0	0	0
LEY	CTL	Donor2.GACGTGCAGGCATGGT.1	1.02924	1.65284e-05		iNOA1_ACTTCGCTCGTAACTG	-0.92821	2.6778	LEY	4	9	94		Donor1.GGCAATTGTGCAACTT.1	-1.08091	-0.00898408	LEY	4	4	44
LEY	CTL	Donor2.GACGTTAGTAAGTGGC.1	2.01923	3.3926		iNOA3_TCTCACGAGGAACTAT	-0.930568	3.28528	LEY	4	4	44		GSE124263__4_CCTACACTCATCACCC-1	-1.08098	-13.3647	END	0	0	0
LEY	CTL	Donor2.GACGTTATCGGACAAG.2	0.881533	1.89588		iNOA2_TCAAGTGTCCTGATAG	-0.930937	2.23703	LEY	4	9	94		Donor2.CGCTATCGTAGCTTGT.1	-1.08177	0.632767	LEY	0	4	40
LEY	CTL	Donor2.GAGTCCGAGGGCATGT.2	0.981242	0.981242		iNOA1_AAGTGAATCCGGTAGC	-0.931886	4.45523	LEY	9	9	99		GSE124263__3_CAGATCATCAGTTGAC-1	-1.08477	-13.3424	END	0	0	0
LEY	CTL	Donor2.GATCGTACAGCTCCGA.2	1.48745	2.25805		iNOA3_GTGCTTCAGAAGTCTA	-0.933193	2.51688	LEY	4	9	94		Donor3.CACTCCACAAGTCTAC.2	-1.08484	0.00218607	LEY	9	9	99
LEY	CTL	Donor2.GATCTAGGTCACTGGC.2	1.78271	2.76241		iNOA1_CTGAGGCCAAACGAGC	-0.934147	1.71677	LEY	9	9	99		GSE124263__3_AACTCCCGTCTCTTTA-1	-1.08487	5.07656	LEY	0	4	40
LEY	CTL	Donor2.GATGCTAGTTAGATGA.1	-1.34359e-06	1.92826		iNOA3_TCATGCCCAGGGTCTC	-0.934621	2.76539	LEY	0	0	0		GSE124263__4_GCTTCCATCTCGCTTG-1	-1.08531	2.48893	LEY	4	9	94
LEY	CTL	Donor2.GATTCAGTCTTACCTA.2	1.66886	1.66886		iNOA3_TCAATCTGTTGTTGTG	-0.940851	2.03379	LEY	9	9	99		GSE124263__3_TGCCCTATCCTTTCGG-1	-1.08919	-13.51	END	0	0	0
LEY	CTL	Donor2.GCACATATCTAAGCCA.1	3.86654e-06	2.77508		iNOA3_AGACAAAGTTACGATC	-0.941841	4.53675	LEY	9	9	99		GSE124263__4_GATCGATGTTGTTTGG-1	-1.09195	-13.2761	END	0	0	0
LEY	CTL	Donor2.GCACTCTCACTGTGTA.2	0.884284	1.89987		iNOA3_TTACGTTTCGCCCAGA	-0.944773	4.0477	LEY	4	9	94		Donor2.CATTCGCAGTCCATAC.2	-1.0928	0.296204	LEY	0	0	0
LEY	CTL	Donor2.GCACTCTCAGTCAGCC.1	1.67281	2.73591		iNOA3_AACACACCAACACGAG	-0.94672	0.351591	LEY	4	9	94		Donor3.CGTTCTGGTATCTGCA.1	-1.09503	-13.2973	END	0	0	0
LEY	CTL	Donor2.GCAGCCAGTTCTGGTA.2	1.60592	1.29609		iNOA2_GGAACCCGTGCGTTTA	-0.952933	-0.0425395	LEY	4	4	44		GSE124263__3_CACATTTAGGCTCTTA-1	-1.09672	-13.3603	END	0	0	0
LEY	CTL	Donor2.GCATACAAGGGTTTCT.1	0.922402	1.71308		iNOA3_CAGCGTGGTGCTATTG	-0.954229	0.998845	LEY	0	4	40		GSE124263__3_CCTAGCTAGTCCAGGA-1	-1.0994	4.16838	LEY	0	4	40
LEY	CTL	Donor2.GCGCAACTCAGCAACT.1	1.26413	1.9947		iNOA3_TCAGTTTTCCTAAGTG	-0.955497	3.11111	LEY	4	9	94		GSE124263__4_TCAATCTGTCAGAATA-1	-1.10403	-13.3295	END	0	0	0
LEY	CTL	Donor2.GCGCCAAAGCTGAAAT.1	1.68165	2.83554		iNOA2_GTCTTTATCTCTAGGA	-0.955509	3.95455	LEY	9	9	99		Donor2.GTTCATTTCCACGTTC.2	-1.1079	3.09335	LEY	4	0	4
LEY	CTL	Donor2.GCTGCAGAGATATGCA.1	2.11063	2.28902		iNOA1_AGGACGATCCCGTTGT	-0.955513	1.17215	LEY	9	4	49		GSE124263__4_CATGGCGTCTCCGGTT-1	-1.10841	1.63916	LEY	9	9	99
LEY	CTL	Donor2.GCTGCGAGTAAACACA.1	1.3272	2.23124		iNOA3_AGGCCACTCTTGATTC	-0.957339	3.80222	LEY	4	4	44		Donor2.AAATGCCAGTGTTTGC.1	-1.10855	-0.187837	LEY	4	4	44
LEY	CTL	Donor2.GCTGCTTCACGAGAGT.2	1.67715	2.11027		iNOA1_CTGGCAGCAGGCACAA	-0.957665	1.06593	LEY	4	4	44		GSE124263__3_CTCGAAATCCGTTGCT-1	-1.11334	-13.3291	END	0	0	0
LEY	CTL	Donor2.GCTTGAATCTGGGCCA.1	1.24086	1.77785		iNOA3_GTCGTAAGTCCAGGTC	-0.958489	2.34169	LEY	4	9	94		Donor2.TCTATTGGTATAGGGC.2	-1.1139	4.78031	LEY	4	4	44
LEY	CTL	Donor2.GGAACTTGTCCGTTAA.2	-1.96753e-06	2.70596		iNOA3_GCTTGGGCATGAAAGT	-0.959828	0.938901	LEY	4	4	44		GSE124263__3_ACTGCTCCAGTCGTGC-1	-1.11787	3.01955	LEY	4	4	44
LEY	CTL	Donor2.GGAACTTTCACTCCTG.1	0.776884	1.74024		iNOA3_CAATACGAGGAACGAA	-0.960726	-0.48331	LEY	9	9	99		GSE124263__4_CTTCTCTGTCAGAGGT-1	-1.11966	2.30202	LEY	4	4	44
LEY	CTL	Donor2.GGAATAATCAGAGACG.2	2.31071	1.27947		iNOA3_ATTCCTAAGGTGCCAA	-0.964875	2.06219	LEY	4	4	44		Donor1.AGTAGTCCAGACAAGC.2	-1.12046	0.67914	LEY	4	4	44
LEY	CTL	Donor2.GGACATTCATATACGC.1	3.65742e-06	1.86019		iNOA3_AGGCCACCAAGCAATA	-0.965513	4.681	LEY	4	9	94		GSE124263__3_CACCTTGGTTAAGGGC-1	-1.12339	-13.2167	END	0	0	0
LEY	CTL	Donor2.GGAGCAAAGCAGATCG.2	2.04476	1.70199		iNOA1_TTACCGCTCCCAGCGA	-0.968826	1.24155	LEY	4	9	94		Donor1.ACTGATGCACTTACGA.2	-1.12404	-13.3701	END	0	0	0
LEY	CTL	Donor2.GGATGTTAGCGTTTAC.1	0.91266	0.91266		iNOA3_CCGAACGCAAGCTACT	-0.969667	4.47609	LEY	4	9	94		GSE124263__4_TTCTTAGAGCCACGCT-1	-1.12416	-13.3123	END	0	0	0
LEY	CTL	Donor2.GGATTACAGCCACGTC.1	1.48416	4.2612e-06		iNOA3_TACCCGTTCTAGTTCT	-0.970273	-13.1304	LEY	0	0	0		Donor2.TGCACCTAGTTTCCTT.1	-1.12664	2.64513	LEY	4	4	44
LEY	CTL	Donor2.GGCGACTGTTCGTGAT.1	0.777711	2.08677		iNOA1_GACTCAACAAAGGAGA	-0.970511	0.431545	LEY	9	9	99		GSE124263__3_CACACAATCAGGCGAA-1	-1.12764	2.80726	LEY	4	4	44
LEY	CTL	Donor2.GGCTCGAAGTACGTAA.1	7.24361e-06	1.61222		iNOA2_TGAGTCATCGATTTCT	-0.971448	-0.155328	LEY	4	9	94		GSE124263__4_CTTAGGAAGGCTACGA-1	-1.12897	3.41715	LEY	0	4	40
LEY	CTL	Donor2.GGGAATGGTTGGTAAA.1	1.04978	1.04978		iNOA1_GAGGCAAAGCGTATGG	-0.97695	-0.478362	LEY	4	9	94		GSE124263__4_AGGCCACCAGTCCTTC-1	-1.13397	2.70486	LEY	0	9	90
LEY	CTL	Donor2.GGGAATGGTTGTACAC.1	1.55011	1.04942		iNOA3_CAGAGCCAGGACGCTA	-0.978991	-0.624824	LEY	9	4	49		Donor1.TACTTACAGGTGCACA.2	-1.13548	2.94504	LEY	4	4	44
LEY	CTL	Donor2.GGGACCTTCAACACTG.1	-3.5297e-07	-3.5297e-07		iNOA3_TTCCTCTTCATGAGTC	-0.979654	1.97144	LEY	9	4	49		Donor1.GGAATAACATAGACTC.2	-1.13592	5.06415	LEY	4	4	44
LEY	CTL	Donor2.GGGACCTTCTGTCTAT.1	2.16127	2.72568		iNOA3_TGTAACGGTTATAGCC	-0.984626	0.0315745	LEY	4	4	44		Donor1.CGATTGAGTCTTCTCG.1	-1.13914	-13.3537	END	0	0	0
LEY	CTL	Donor2.GGTGAAGTCCTGTAGA.2	2.45708	2.57985		iNOA3_GTAGATCTCCTATTTG	-0.986175	3.15724	LEY	4	9	94		Donor3.ATCATCTTCAACACCA.2	-1.1409	2.79942	LEY	4	4	44
LEY	CTL	Donor2.GTAACTGCACCGCTAG.1	1.7176	2.57943		iNOA2_TTTAGTCCAGCACAAG	-0.987151	2.61277	LEY	4	4	44		GSE124263__4_CCTATTACATCCAACA-1	-1.1424	3.35996	LEY	0	4	40
LEY	CTL	Donor2.GTAGTCAGTGGAAAGA.2	0.876691	0.876691		iNOA1_TCGTCCAAGAAGCCAC	-0.988133	-0.349839	LEY	4	4	44		Donor3.AACTCCCCATTTCACT.2	-1.14843	2.58982	LEY	9	4	49
LEY	CTL	Donor2.GTATTCTAGTCACGCC.2	0.883694	0.883694		iNOA3_GTCAAGTAGAACTCCT	-0.989198	4.56205	LEY	4	4	44		GSE124263__4_ACAGCTAAGCTGTTCA-1	-1.14901	3.03657	LEY	9	9	99
LEY	CTL	Donor2.GTATTCTTCCGCGCAA.2	1.50385	5.36056e-06		iNOA3_CCGTAGGCAGCAGTAG	-0.989837	3.90712	LEY	4	0	4		GSE124263__3_GCAATCATCCGATATG-1	-1.14996	-13.3495	END	0	0	0
LEY	CTL	Donor2.GTCGTAAGTTACGTCA.1	1.95896	2.45625		iNOA3_AGTGCCGCACTCCTGT	-0.990056	4.42584	LEY	4	9	94		GSE124263__4_ACGAGCCTCAGTTCGA-1	-1.15215	-13.3359	END	0	0	0
LEY	CTL	Donor2.GTCTCGTAGGCTCTTA.1	-1.25207e-05	0.822049		iNOA3_GATGAGGGTTAAGCAA	-0.992175	4.09729	LEY	4	9	94		GSE124263__3_TGGTTAGTCCATGAAC-1	-1.15695	-13.3262	END	0	0	0
LEY	CTL	Donor2.GTGCAGCGTCACCTAA.1	1.88408	2.13303		iNOA3_ATGGTTGCAAGGTACG	-0.992246	0.812136	LEY	0	0	0		Donor2.GGAACTTTCACTCCTG.1	-1.16445	2.86604	LEY	0	4	40
LEY	CTL	Donor2.GTGCATAAGCGATGAC.2	1.90553	2.35502		iNOA3_GATTGGTGTCACCGCA	-0.992518	2.99953	LEY	4	9	94		GSE124263__3_ACATACGCATGTAGTC-1	-1.16478	0.99461	LEY	4	4	44
LEY	CTL	Donor2.GTGCGGTGTGTAACGG.2	0.988375	1.80181		iNOA1_AGGGCTCCACAGGATG	-0.993164	1.6347	LEY	9	9	99		GSE124263__3_TCAGATGAGTGGCACA-1	-1.16562	2.4497	LEY	4	9	94
LEY	CTL	Donor2.GTGGGTCCATGATCCA.1	1.42999	1.42999		iNOA3_CTTCTCTGTTAAGGAT	-0.996848	-0.608504	LEY	4	4	44		Donor3.TCAGATGTCATAACCG.1	-1.1682	4.74968	LEY	0	4	40
LEY	CTL	Donor2.GTGGGTCTCACGCATA.1	0.988082	2.04695		iNOA3_TGTACAGCAAAGGCAC	-0.999476	4.72225	LEY	0	4	40		GSE124263__3_CCTAGCTCAGGTCGTC-1	-1.17361	0.556766	LEY	9	9	99
LEY	CTL	Donor2.GTGTGCGAGATCCTGT.1	2.09689	3.04425		iNOA3_CCACAAAGTCTTACAG	-1.00069	4.36228	LEY	9	9	99		GSE124263__3_TGGTTAGAGCGCTTAT-1	-1.17604	5.1977	LEY	0	4	40
LEY	CTL	Donor2.GTGTTAGAGCAATCTC.1	1.31541	2.05614		iNOA1_ACATGCATCCCAAGTA	-1.00403	0.895894	LEY	0	4	40		Donor1.TGCCAAAGTTCTGTTT.1	-1.17732	2.17311	LEY	4	4	44
LEY	CTL	Donor2.GTTAAGCTCCCGACTT.1	1.45265	0.969725		iNOA3_CCTCTAGTCTCCTACG	-1.00422	1.08908	LEY	9	9	99		GSE124263__3_AGGTCCGAGCGTGAGT-1	-1.1783	2.79946	LEY	0	4	40
LEY	CTL	Donor2.GTTCATTTCCACGTTC.2	1.43654	0.956688		iNOA3_TTGTGTTCATGGGCAA	-1.00572	2.59712	LEY	4	4	44		GSE124263__4_CACACTCAGACTTGAA-1	-1.18136	2.33334	LEY	0	9	90
LEY	CTL	Donor2.GTTCATTTCCCACTTG.1	1.9012e-05	2.17028		iNOA3_ACAGGGAAGCCTCCAG	-1.00723	3.47278	LEY	4	4	44		Donor1.GTGCAGCGTCCATCCT.1	-1.18645	-0.829062	LEY	9	9	99
LEY	CTL	Donor2.GTTCATTTCTACCAGA.2	0.781676	1.93523		iNOA3_GCAGCTGCAACTGAAA	-1.0087	4.52318	LEY	0	4	40		Donor1.AAGGTTCTCAAACCGT.1	-1.18679	1.97192	LEY	4	4	44
LEY	CTL	Donor2.GTTTCTAGTCTCAACA.1	1.88576	2.70661		iNOA3_AGACAAAGTCGTACAT	-1.01053	-0.719757	LEY	4	4	44		GSE124263__4_ACCAGTACATGAAGTA-1	-1.18739	4.95825	LEY	0	4	40
LEY	CTL	Donor2.TAAACCGAGGAATTAC.2	-9.9013e-06	1.06954		iNOA3_GGGAAGTCACATACTG	-1.01207	-0.184409	LEY	4	4	44		Donor2.ATAGACCAGGTACTCT.1	-1.19285	1.88308	LEY	9	4	49
LEY	CTL	Donor2.TAAGAGACATGCTGGC.1	2.39488	0.978756		iNOA3_CCTTCAGCAGAGCGTA	-1.01306	0.955538	LEY	4	4	44		Donor1.CGGTTAACAAACCTAC.2	-1.19723	5.07228	LEY	0	4	40
LEY	CTL	Donor2.TAAGCGTGTCGCTTCT.2	-7.66474e-07	1.87749		iNOA1_CTAAGTGCAGAGTGAC	-1.01459	4.21223	LEY	4	9	94		GSE124263__3_CCTTCCCAGAACTGTA-1	-1.20209	2.23889	LEY	0	9	90
LEY	CTL	Donor2.TAAGCGTTCAGGCGAA.2	1.43788	1.76089		iNOA3_CATGCGGTCCATGATG	-1.01711	2.71571	LEY	4	4	44		GSE124263__3_TGGTTCCAGTATTGGA-1	-1.20295	-13.2562	END	0	0	0
LEY	CTL	Donor2.TACAGTGAGGCACATG.2	1.3275	1.87843		iNOA2_GCCAGTGCATCCTTGC	-1.01852	5.24538	LEY	0	4	40		GSE124263__3_TCTATTGTCAGGTAAA-1	-1.20374	2.14927	LEY	4	9	94
LEY	CTL	Donor2.TACAGTGGTACGACCC.1	3.55753	3.18775		iNOA3_TCCGAAACAGCACGAA	-1.01954	2.01069	LEY	9	9	99		Donor1.GCAATCACACAAGCCC.1	-1.20598	1.86603	LEY	9	9	99
LEY	CTL	Donor2.TACCTATAGCCTATGT.1	1.30582	2.20521		iNOA1_GCAACATTCAAACGAA	-1.0203	3.85116	LEY	4	9	94		GSE124263__3_TTCTCCTGTAGCTGCC-1	-1.20764	1.44549	LEY	4	4	44
LEY	CTL	Donor2.TACCTATGTCACCTAA.2	2.42503	3.61251		iNOA1_CTTCCGACAGTCCCGA	-1.02196	2.76565	LEY	4	9	94		GSE124263__4_CATTCGCCACAGTCGC-1	-1.20925	-13.2294	END	0	0	0
LEY	CTL	Donor2.TAGCCGGAGCTAACAA.1	2.06462e-05	0.781047		iNOA3_CGTAAGTCACATCCCT	-1.02536	3.03521	LEY	4	0	4		Donor1.GGCAATTGTCATGCCG.2	-1.20932	0.989248	LEY	4	9	94
LEY	CTL	Donor2.TATCTCACACTGAAGG.2	2.41458	2.67966		iNOA1_ACTTATCGTAACACGG	-1.02684	4.09311	LEY	9	9	99		GSE124263__3_GATTCAGCACGGCTAC-1	-1.20993	1.70913	LEY	0	0	0
LEY	CTL	Donor2.TATCTCAGTATAGGGC.2	1.96171	3.03795		iNOA3_TAATCTCCAGACATCT	-1.02713	4.24099	LEY	4	4	44		Donor3.CCTTCGAGTCCAACTA.1	-1.21497	2.06445	LEY	4	9	94
LEY	CTL	Donor2.TATCTCAGTGCAACGA.1	1.86663	1.0375		iNOA3_CCTAACCAGGCTGTAG	-1.02774	2.15121	LEY	4	4	44		GSE124263__3_TACGGGCCAAACCCAT-1	-1.21938	1.7433	LEY	9	4	49
LEY	CTL	Donor2.TCAACGATCCAAACAC.1	1.61381	1.89171		iNOA3_AAGCGTTCAGCTACCG	-1.0279	-0.0733884	LEY	4	9	94		GSE124263__4_TTGAACGAGTTTAGGA-1	-1.22311	5.25453	LEY	4	4	44
LEY	CTL	Donor2.TCAACGATCTGTTTGT.2	1.20084	0.770782		iNOA1_CGTGATAGTGAGTTGG	-1.02894	2.2623	LEY	9	9	99		Donor1.ACACCCTCATGACATC.2	-1.22595	3.1999	LEY	4	4	44
LEY	CTL	Donor2.TCAATCTGTCACTTCC.1	0.918612	2.14348		iNOA3_TACGTCCGTAAGATAC	-1.02931	3.66173	LEY	9	9	99		Donor1.CCCAATCTCTGTCAAG.1	-1.22857	1.97444	LEY	4	4	44
LEY	CTL	Donor2.TCACGAAGTTGTCGCG.1	-4.5692e-06	1.07523		iNOA3_GAGGGTAGTGGTCAAG	-1.0301	4.20545	LEY	4	9	94		GSE124263__3_GTCTTCGGTTGTCGCG-1	-1.23141	2.82297	LEY	9	0	9
LEY	CTL	Donor2.TCAGCAAAGGGTTTCT.2	2.21374	2.51849		iNOA1_AACAAGAGTACGACAG	-1.03102	5.2219	LEY	4	9	94		GSE124263__3_CAAGGCCCATCAGTAC-1	-1.23148	0.338178	LEY	4	9	94
LEY	CTL	Donor2.TCAGGTAGTTACCAGT.1	1.52108	1.52108		iNOA3_GACATCAGTACGCGTC	-1.03267	4.08798	LEY	9	4	49		Donor1.ACATCAGGTTACTGAC.2	-1.23433	5.10705	LEY	4	4	44
LEY	CTL	Donor2.TCATTTGAGCACCGTC.1	2.62074	2.74514		iNOA2_CTAGGTACAAAGGGTC	-1.0332	0.904419	LEY	0	4	40		GSE124263__3_GAAGCAGGTAGAGGAA-1	-1.2348	2.69488	LEY	4	9	94
LEY	CTL	Donor2.TCATTTGCAGAAGCAC.1	2.20174	2.68575		iNOA3_TGACAGTAGATGCTAA	-1.03454	0.695153	LEY	4	9	94		GSE124263__4_TAAGTGCAGTCATGCT-1	-1.23801	4.96409	LEY	4	4	44
LEY	CTL	Donor2.TCGAGGCTCAACTCTT.1	1.41083	2.16887		iNOA3_TCATGGAAGTCAGGGT	-1.03476	2.46865	LEY	4	9	94		Donor1.ATCTGCCAGACAAGCC.2	-1.24107	5.15576	LEY	0	4	40
LEY	CTL	Donor2.TCGTACCCAGGTGCCT.1	1.76217	1.53013		iNOA3_AGTTCCCCACGCTGTG	-1.0354	1.08776	LEY	9	9	99		Donor1.CGTTGGGTCCCAGGTG.2	-1.24307	2.90229	LEY	0	0	0
LEY	CTL	Donor2.TCGTACCGTTTCGCTC.1	0.798092	1.23623		iNOA3_AAGCAGTGGTATCAAC	-1.03699	-13.2116	LEY	4	4	44		Donor1.TGCACCTTCCATGAAC.2	-1.2441	3.44348	LEY	0	4	40
LEY	CTL	Donor2.TCTATTGGTATAGGGC.2	1.57251	1.57251		iNOA3_AAGTCGTAGATTGCGG	-1.04003	0.210673	LEY	4	4	44		Donor1.GAAACTCCAACTGCGC.1	-1.24447	2.98309	LEY	4	0	4
LEY	CTL	Donor2.TCTTTCCAGATATGCA.1	1.04567	-2.18655e-05		iNOA3_ACAGGGAGTAACTGCT	-1.04006	3.17764	LEY	0	4	40		GSE124263__3_ACGGAGACAATCCAAC-1	-1.24526	4.83195	LEY	4	9	94
LEY	CTL	Donor2.TGAAAGAAGCAGGTCA.1	0.944708	2.60834		iNOA1_TTTGGAGCATTCTGTT	-1.04008	2.34945	LEY	4	4	44		GSE124263__4_TTGCCGTAGGCATGTG-1	-1.25079	4.57216	LEY	4	9	94
LEY	CTL	Donor2.TGACGGCTCAGTTGAC.1	2.09415	3.10708		iNOA1_CTTCCTTAGCACTCAT	-1.04016	-0.20798	LEY	4	4	44		GSE124263__3_AATCGGTTCTTGCATT-1	-1.25089	1.97908	LEY	4	4	44
LEY	CTL	Donor2.TGACTAGAGCCAACAG.1	-1.4577e-05	1.86216		iNOA3_GCACGTGCATTGCCTC	-1.0431	-0.505097	LEY	0	4	40		Donor3.GTAGGCCGTTCAGCGC.1	-1.25469	5.21184	LEY	0	4	40
LEY	CTL	Donor2.TGAGAGGCAGACAAAT.2	2.46676	3.04585		iNOA3_CTCTCGACAAGGCAAC	-1.04451	3.12955	LEY	0	4	40		Donor1.GTCGTAACAATCCAAC.2	-1.26917	5.32462	LEY	0	4	40
LEY	CTL	Donor2.TGAGCATGTTTGGCGC.2	1.47841	2.30551		iNOA2_TCCTCCCAGACTAAGT	-1.04551	-0.326373	LEY	9	9	99		GSE124263__3_CTGATAGGTGTGTGCC-1	-1.2706	2.17433	LEY	0	4	40
LEY	CTL	Donor2.TGAGGGACATCCCACT.1	1.70471	2.5649		iNOA3_TCAGTGAAGACATGCG	-1.04628	4.85699	LEY	4	9	94		Donor2.CAGAATCTCGGCCGAT.2	-1.27422	-0.713068	LEY	9	4	49
LEY	CTL	Donor2.TGAGGGATCCTATGTT.1	2.09598e-05	2.34352		iNOA3_CCAATTTTCAACCTCC	-1.04835	-0.399205	LEY	9	9	99		GSE124263__3_GGACGTCGTGCACTTA-1	-1.27508	1.90825	LEY	4	4	44
LEY	CTL	Donor2.TGCACCTAGTTTCCTT.1	1.82895	2.4384		iNOA2_TGAGGAGGTCAAGCCC	-1.04874	2.39127	LEY	4	4	44		GSE124263__4_CGATGTAAGCGATAGC-1	-1.28013	2.35185	LEY	4	9	94
LEY	CTL	Donor2.TGCCAAAGTCTTCGTC.1	-6.21155e-06	1.8253		iNOA3_AGGGCCTGTTGCGTAT	-1.05142	0.0484028	LEY	9	9	99		GSE124263__3_CATCAGAGTGAGTGAC-1	-1.28072	1.85516	LEY	4	4	44
LEY	CTL	Donor2.TGCCAAATCCAGATCA.2	3.11485	2.61482		iNOA2_ATGACCAAGACCTCAT	-1.05175	4.75322	LEY	4	4	44		Donor2.CCAATCCAGGTAGCTG.2	-1.28117	4.2665	LEY	4	4	44
LEY	CTL	Donor2.TGCCCATAGCCGTCGT.2	1.37965	2.13224		iNOA2_TTCTTGACATGTGGCC	-1.05302	3.76446	LEY	4	4	44		GSE124263__4_TAGCCGGCACATCCAA-1	-1.28143	5.50057	LEY	0	4	40
LEY	CTL	Donor2.TGCCCATAGGATGCGT.2	2.21679	2.47686		iNOA3_TCATTCAGTCTCGCGA	-1.05382	0.270337	LEY	4	4	44		GSE124263__3_TCGTACCCAAGGACAC-1	-1.28166	1.157	LEY	4	4	44
LEY	CTL	Donor2.TGCGTGGGTTGAGTTC.1	2.03933	2.19973		iNOA3_GGTAACTCATCAGCTA	-1.05532	3.80838	LEY	0	9	90		Donor3.CTGATCCAGTTCGCGC.2	-1.28273	4.03145	LEY	9	9	99
LEY	CTL	Donor2.TGGCGCAGTCCAACTA.2	1.73542	2.44325		iNOA3_GCCGATGCATCGATGT	-1.05543	1.25532	LEY	4	9	94		Donor1.GCATGTATCTAACGGT.2	-1.28543	4.63695	LEY	9	4	49
LEY	CTL	Donor2.TGGCGCAGTGTGCCTG.2	0.616112	1.2684		iNOA2_CTCAAGATCCCTTCCC	-1.05656	2.9714	LEY	9	9	99		GSE124263__3_CCACCTACAGCTCGAC-1	-1.29198	2.29751	LEY	4	4	44
LEY	CTL	Donor2.TGGGAAGGTCATATGC.2	1.7568	1.7568		iNOA3_CATTGCCAGTACGTCT	-1.05945	4.23288	LEY	0	4	40		Donor2.CAGATCAAGGGTCGAT.1	-1.29441	3.87986	LEY	4	4	44
LEY	CTL	Donor2.TGGGAAGGTCCAGTGC.1	3.20087	3.25279		iNOA2_CTCAGGGCACCGTGAC	-1.05974	0.4894	LEY	4	4	44		GSE124263__3_TGGACGCGTCCGAATT-1	-1.30616	1.41524	LEY	9	9	99
LEY	CTL	Donor2.TGGGCGTCAAGGACAC.2	-1.46908e-05	1.95947		iNOA3_ATGGGTTAGACAACTA	-1.06276	-0.538143	LEY	4	9	94		Donor2.CGCTATCTCCTAGGGC.1	-1.3111	0.422475	LEY	0	0	0
LEY	CTL	Donor2.TGGTTAGGTACGCTGC.1	0.701703	2.31794		iNOA2_CTCCTTTAGTGATCGG	-1.06288	4.26533	LEY	4	0	4		GSE124263__4_AACGTTGTCCTTAATC-1	-1.31422	3.44088	LEY	4	4	44
LEY	CTL	Donor2.TGGTTCCGTCATGCCG.1	1.42869	2.24728		iNOA3_AGTTCCCCAATGTCTG	-1.0663	3.1713	LEY	4	4	44		GSE124263__3_GGCGACTCAAGGACTG-1	-1.32215	2.88182	LEY	0	9	90
LEY	CTL	Donor2.TGTATTCGTAAGGATT.1	1.47599	3.36909e-06		iNOA3_CTACCTGCATCTGTTT	-1.07037	3.22818	LEY	4	9	94		Donor2.GGCGACTGTTCGTGAT.1	-1.32456	4.35666	LEY	0	4	40
LEY	CTL	Donor2.TTAACTCAGCTAGTGG.1	1.86187	2.30853		iNOA3_GGCGTCATCCGAACGC	-1.07182	4.20524	LEY	0	4	40		GSE124263__3_CCTCAGTTCTCGAGTA-1	-1.32707	1.65739	LEY	4	9	94
LEY	CTL	Donor2.TTAGGACTCTTCGGTC.1	-2.34332e-06	-2.34332e-06		iNOA2_CAGCAATTCTCGCCTA	-1.07614	-0.0645258	LEY	4	4	44		Donor2.CAGTAACCACCGCTAG.2	-1.33156	2.43994	LEY	0	4	40
LEY	CTL	Donor2.TTCGGTCGTCCAGTTA.1	2.3171	1.95974		iNOA1_CAACCTCGTGTGTTTG	-1.07689	2.55497	LEY	9	9	99		GSE124263__3_ACGGAGATCACTGGGC-1	-1.33891	4.94045	LEY	0	4	40
LEY	CTL	Donor2.TTCTACAGTCCAAGTT.1	2.77127	2.67284		iNOA2_ATCGCCTGTAGAGACC	-1.07704	0.938739	LEY	4	4	44		Donor3.CACACTCGTATTACCG.2	-1.34117	3.45236	LEY	4	9	94
LEY	CTL	Donor2.TTGAACGCATCAGTAC.1	-5.44932e-06	2.66731		iNOA3_CTCATGCTCGCTGACG	-1.07719	-13.3723	END	0	0	0		GSE124263__3_ACCGTAACAGCCAGAA-1	-1.3427	5.27572	LEY	4	4	44
LEY	CTL	Donor2.TTGGAACGTTGCGTTA.2	-1.04694e-05	1.32668		iNOA1_GCTACCTTCGTTATCT	-1.07835	-0.577556	LEY	4	4	44		Donor1.GTGCGGTTCAGCATGT.2	-1.34307	3.17327	LEY	0	4	40
LEY	CTL	Donor2.TTTACTGTCGGACAAG.1	1.69848	2.29568		iNOA1_GTTAGACAGTGCACCC	-1.08077	0.209682	LEY	4	4	44		Donor1.ATCGAGTAGGAGTCTG.1	-1.34414	1.81698	LEY	0	4	40
LEY	CTL	Donor2.TTTGCGCAGATACACA.2	0.77222	1.50267		iNOA1_ACGTAGTAGAGCAGCT	-1.08138	4.97793	LEY	4	9	94		Donor2.ACGATACGTAGGCTGA.2	-1.34531	1.20582	LEY	4	4	44
LEY	CTL	Donor2.TTTGTCACAGCCAGAA.1	-8.04881e-06	-8.04881e-06		iNOA3_TCATCCGAGTTTCAGC	-1.08487	-0.519711	LEY	0	4	40		Donor2.CCCAATCTCAGGTTCA.1	-1.34532	0.419073	LEY	0	0	0
LEY	CTL	Donor2.TTTGTCATCGTAGATC.1	2.86401e-06	1.7105		iNOA3_TGACCCTGTTGACTAC	-1.08809	1.07287	LEY	4	9	94		GSE124263__3_GCGCAGTTCCGTAGTA-1	-1.34716	4.36005	LEY	4	4	44
LEY	CTL	Donor2.TTTGTCATCTTCAACT.1	2.23459	1.32996		iNOA3_GAGTGTTCAATACCTG	-1.09204	3.37593	LEY	4	9	94		Donor2.GTGGGTCCATGATCCA.1	-1.34837	1.36274	LEY	4	4	44
LEY	CTL	Donor3.AACCATGCATCAGTAC.1	2.38046	3.4779		iNOA3_TTTACCACATGTCAGT	-1.09291	2.63453	LEY	0	4	40		Donor1.TCAGCAAAGTGTACTC.2	-1.34943	2.84219	LEY	4	9	94
LEY	CTL	Donor3.AACTCCCCATTTCACT.2	2.65909	2.03361		iNOA3_CTACGGGGTGAATTGA	-1.09362	4.01168	LEY	4	4	44		Donor2.TGTATTCGTAAGGATT.1	-1.37054	4.52536	LEY	4	0	4
LEY	CTL	Donor3.AACTTTCCAACACCCG.2	0.995092	1.48387		iNOA3_CGTTAGACAATGAAAC	-1.09426	-0.181386	LEY	4	9	94		Donor2.TAAGCGTGTCGCTTCT.2	-1.37373	3.12485	LEY	0	4	40
LEY	CTL	Donor3.AAGGAGCCAAGTCTAC.1	2.13592	3.01596		iNOA3_ACGATCAGTATCTCTT	-1.09665	5.25774	LEY	9	9	99		GSE124263__4_CTAACTTGTCCGCTGA-1	-1.38676	0.775328	LEY	0	4	40
LEY	CTL	Donor3.AAGTCTGCACAGGAGT.1	1.12938	1.9853		iNOA1_TCACTATCAAGAATAC	-1.0971	3.76435	LEY	9	9	99		GSE124263__4_GCACATAAGATCCGAG-1	-1.38714	1.52831	LEY	4	4	44
LEY	CTL	Donor3.ACACCGGCAAGTTGTC.2	2.18015	2.81512		iNOA3_GTGGGAAGTCTACAGT	-1.09819	1.52442	LEY	9	9	99		Donor2.TTGAACGCATCAGTAC.1	-1.38857	2.57403	LEY	0	9	90
LEY	CTL	Donor3.ACATCAGAGCTGAACG.1	2.21411	2.92668		iNOA2_AGGACTTGTGAATTGA	-1.10004	5.15027	LEY	0	4	40		Donor1.TTCGAAGGTTACGACT.2	-1.38863	3.10616	LEY	4	9	94
LEY	CTL	Donor3.ACATGGTCAGCGTAAG.2	2.47216	2.61418		iNOA3_CTTAGGATCCTTCGAC	-1.10038	2.89492	LEY	4	4	44		Donor1.AGCTTGAAGCCATCGC.1	-1.39385	-0.659835	LEY	4	0	4
LEY	CTL	Donor3.ACCAGTAAGATAGGAG.2	2.03966	2.87469		iNOA1_GCAGCCAAGAGCAACC	-1.10382	2.05183	LEY	9	9	99		GSE124263__3_CTACGTCAGCTAAACA-1	-1.39941	3.02738	LEY	4	4	44
LEY	CTL	Donor3.ACCAGTATCTCTTGAT.1	2.26702	3.11912		iNOA3_GACCCAGTCTGTCAGA	-1.10507	0.475751	LEY	0	4	40		Donor3.CTCTGGTAGAGGTTAT.1	-1.39968	4.50316	LEY	9	4	49
LEY	CTL	Donor3.ACCGTAAGTGTGTGCC.1	1.6154	2.40466		iNOA3_GGGCGTTAGTCTAGAA	-1.1063	4.0424	LEY	4	4	44		GSE124263__3_GCATGATGTCTCCACT-1	-1.40054	2.95179	LEY	9	4	49
LEY	CTL	Donor3.ACGAGCCCACACCGAC.1	2.4384	2.4384		iNOA2_TTTCAGTCATGGGCAA	-1.10644	1.182	LEY	4	9	94		GSE124263__3_ACATCAGCAAGGTTTC-1	-1.40285	3.25657	LEY	0	4	40
LEY	CTL	Donor3.ACGAGGATCAGCGACC.1	1.06936	1.06936		iNOA2_GCACAGTAGACGGATC	-1.1087	1.03924	LEY	9	0	9		Donor3.GAAATGATCACTGGGC.2	-1.41422	2.1915	LEY	0	4	40
LEY	CTL	Donor3.ACGATGTAGGATCGCA.1	1.65913	1.65913		iNOA2_ATCAGGTAGATAGGGA	-1.11003	-0.523065	LEY	4	9	94		Donor1.ACCCACTAGTGGACGT.2	-1.41483	0.0934221	LEY	4	9	94
LEY	CTL	Donor3.ACGATGTGTTGTCTTT.1	2.06063	2.68797		iNOA3_TAACGACCAGTCGTTA	-1.1104	2.7664	LEY	4	9	94		Donor1.TGAGCCGGTCCCTTGT.2	-1.41548	0.226441	LEY	4	4	44
LEY	CTL	Donor3.ACGCCGATCGCAAGCC.2	-1.12184e-06	2.66176		iNOA2_GGGCTACAGACCAGAC	-1.11192	3.84956	LEY	4	4	44		GSE124263__3_CCAGCGATCTTCAACT-1	-1.42261	1.91561	LEY	0	0	0
LEY	CTL	Donor3.ACGGCCACAGCTATTG.1	1.69679	2.49658		iNOA3_TACACCCCATCACCAA	-1.11239	-0.582673	LEY	4	4	44		GSE124263__3_CCTTCGACAACTTGAC-1	-1.42327	2.74164	LEY	0	9	90
LEY	CTL	Donor3.ACTTACTGTTCAACCA.2	1.46942	2.40153		iNOA3_CAGTGCGTCTCCGAGG	-1.11327	-13.3361	END	0	0	0		GSE124263__4_GATCAGTTCGTCCGTT-1	-1.42346	4.37864	LEY	4	4	44
LEY	CTL	Donor3.ACTTTCAAGGAGCGAG.2	2.28227	3.03484		iNOA3_CTGCCATGTCGATTCA	-1.11383	3.76408	LEY	4	4	44		GSE124263__3_TCTTCGGAGTGACTCT-1	-1.42349	2.37787	LEY	9	9	99
LEY	CTL	Donor3.AGCATACAGTTATCGC.1	1.17716	2.04581		iNOA3_ACTCTCGAGGACTTCT	-1.11511	0.508062	LEY	4	4	44		Donor1.GTGTTAGCATACAGCT.1	-1.42675	3.93079	LEY	4	4	44
LEY	CTL	Donor3.AGCGTCGCAATGGACG.1	2.78651	3.02403		iNOA3_ACTTATCCACACGCCA	-1.11596	1.71262	LEY	9	9	99		Donor1.GCTGCTTGTAAGCACG.1	-1.42802	-1.1027	LEY	4	9	94
LEY	CTL	Donor3.AGCTCTCTCGAATCCA.1	1.93642	2.29262		iNOA1_ACATCCCTCCATACAG	-1.11777	-0.229962	LEY	4	4	44		GSE124263__4_CTCGAGGCATTACCTT-1	-1.43159	2.01067	LEY	9	9	99
LEY	CTL	Donor3.AGGCCGTCATGGGACA.1	1.19452	2.32317		iNOA3_AGCCAATGTCTAGGCC	-1.12122	1.73884	LEY	4	9	94		GSE124263__3_TCAGGTAAGACGCACA-1	-1.4316	3.38784	LEY	4	9	94
LEY	CTL	Donor3.ATCATCTTCAACACCA.2	1.86881	2.27921		iNOA1_GTCGTTCTCCAAAGGG	-1.12298	-0.611769	LEY	4	9	94		Donor1.ACTTGTTTCCCTAATT.2	-1.43249	5.32865	LEY	4	4	44
LEY	CTL	Donor3.ATCCACCGTAATCGTC.1	2.03706	1.69477		iNOA1_GAGTTTGCACGACGCT	-1.1244	3.36426	LEY	4	4	44		Donor2.AAGGTTCCACTGCCAG.2	-1.43787	4.7138	LEY	0	0	0
LEY	CTL	Donor3.ATCGAGTCAACTGCTA.2	1.98708	3.52767		iNOA3_GCAGTGGTATCAACGC	-1.12447	-13.2571	LEY	9	0	9		GSE124263__3_AAGGCAGAGGCTAGAC-1	-1.43944	1.76948	LEY	4	9	94
LEY	CTL	Donor3.ATCGAGTTCTCCTATA.1	2.80183	2.9011		iNOA3_AGACACTAGCGAAACC	-1.1248	3.34371	LEY	4	9	94		Donor1.CGAGAAGCACCTCGTT.2	-1.43968	-1.12251	LEY	4	4	44
LEY	CTL	Donor3.ATGCGATGTCACCCAG.2	2.73114	3.30722		iNOA3_TGTTCCGCAAGCGCTC	-1.13459	0.92744	LEY	4	4	44		Donor1.TGGTTCCTCCTGCCAT.2	-1.44109	2.12949	LEY	0	4	40
LEY	CTL	Donor3.ATGGGAGTCACGCGGT.1	1.98996	2.34879		iNOA3_GTGTCCTTCATCTACT	-1.13546	-0.404835	LEY	4	0	4		Donor2.GACCTGGGTAAACGCG.2	-1.44265	3.30957	LEY	0	0	0
LEY	CTL	Donor3.ATGTGTGTCCCTAACC.2	1.00831	2.27262		iNOA3_ACTGCAAGTGGGTCAA	-1.13724	5.09578	LEY	4	9	94		Donor1.CTGATCCAGTGGAGAA.2	-1.44323	3.31284	LEY	4	9	94
LEY	CTL	Donor3.ATGTGTGTCGGCGGTT.1	2.31181	3.49117		iNOA3_TGAGCATAGCGTCAGA	-1.13832	-0.174518	LEY	4	4	44		GSE124263__3_GTACTTTAGGTGATTA-1	-1.44377	3.06118	LEY	0	4	40
LEY	CTL	Donor3.ATTACTCAGAATTGTG.1	2.46074	2.15784		iNOA3_CTACTATCAAGTTTGC	-1.13901	0.829268	LEY	0	4	40		Donor2.TCAATCTGTCACTTCC.1	-1.44387	2.06422	LEY	0	4	40
LEY	CTL	Donor3.ATTGGACCAGGGAGAG.2	3.13749	3.46148		iNOA3_TGAGGAGGTGACCGTC	-1.13907	1.83659	LEY	0	4	40		Donor3.TTCTCCTAGATATGGT.2	-1.44906	2.0048	LEY	9	9	99
LEY	CTL	Donor3.CAACTAGCACAACGCC.1	1.21017	1.74189		iNOA3_GATGTTGGTTGATGTC	-1.13924	2.43109	LEY	0	0	0		Donor1.GTCGGGTAGATCGATA.2	-1.45052	3.64233	LEY	4	9	94
LEY	CTL	Donor3.CAAGAAATCAGTTGAC.2	2.10384	2.10384		iNOA3_GAATCGTCAGGTGACA	-1.13937	-0.58848	LEY	4	4	44		GSE124263__4_TTTCCTCCATGGTCAT-1	-1.45362	3.92219	LEY	4	9	94
LEY	CTL	Donor3.CAAGGCCAGAAACCAT.1	3.09141	3.6588		iNOA3_CTGCGAGGTATGCGTT	-1.13938	-13.3745	END	0	0	0		GSE124263__3_GATCGATCATATGAGA-1	-1.4542	2.01733	LEY	9	9	99
LEY	CTL	Donor3.CACAAACCACTACAGT.1	1.45327	1.7776		iNOA3_GCATCGGCAACTTCTT	-1.14001	3.71491	LEY	9	9	99		Donor3.TTCCCAGAGAGTACCG.2	-1.45479	4.4054	LEY	9	4	49
LEY	CTL	Donor3.CACACCTTCTTGAGAC.2	0.873256	1.88385		iNOA2_GTTGTAGAGACGCCAA	-1.1404	0.0256447	LEY	9	9	99		Donor3.GTCCTCACACAGCCCA.2	-1.45657	2.35484	LEY	0	4	40
LEY	CTL	Donor3.CACACTCGTATTACCG.2	2.22486	2.52997		iNOA2_AAGCAGTGGTATCAAC	-1.14165	-13.2323	LEY	4	0	4		Donor1.ACTGAACGTCATACTG.1	-1.4596	1.47923	LEY	9	4	49
LEY	CTL	Donor3.CACATAGAGTGACTCT.2	2.57939	2.8241		iNOA3_CTCCCTCAGTAAACAC	-1.14418	0.351811	LEY	4	9	94		GSE124263__3_ATAAGAGCAGCCAATT-1	-1.46516	2.29121	LEY	4	9	94
LEY	CTL	Donor3.CACTCCACAAGTCTAC.2	2.3053	2.82124		iNOA1_GATCAGTGTTAGGACG	-1.14587	-0.375051	LEY	4	4	44		GSE124263__4_CGTCCATGTAGCGATG-1	-1.46968	2.67157	LEY	4	4	44
LEY	CTL	Donor3.CACTCCAGTCTAACGT.1	2.0517	1.70852		iNOA3_AACACACTCTGGCCGA	-1.147	-0.0320771	LEY	4	4	44		GSE124263__3_ACTGAACTCCCAAGTA-1	-1.47269	2.26641	LEY	4	9	94
LEY	CTL	Donor3.CAGATCATCAGCATGT.2	1.45579	2.52633		iNOA3_TATCGCCTCAGACTGT	-1.15001	4.25893	LEY	9	4	49		GSE124263__4_CACACAATCCTTGGTC-1	-1.47641	2.78802	LEY	0	4	40
LEY	CTL	Donor3.CAGCGACCACTACAGT.2	1.65001	2.75522		iNOA3_ACGGTTACAGGAACCA	-1.15024	2.85734	LEY	4	9	94		Donor1.CCTAGCTAGAGTCGGT.2	-1.47973	1.44154	LEY	9	4	49
LEY	CTL	Donor3.CAGTCCTGTCCTCCAT.2	2.66942	3.05151		iNOA1_GAGGGATTCAGGGATG	-1.15048	2.21054	LEY	9	9	99		Donor2.GTATTCTTCCGCGCAA.2	-1.48146	3.78142	LEY	4	0	4
LEY	CTL	Donor3.CATGGCGTCCCTCTTT.1	1.44024	1.44024		iNOA3_AGGATCTTCGTAACCA	-1.15258	2.80128	LEY	4	9	94		GSE124263__3_CTACGTCCACTAAGTC-1	-1.48168	2.4846	LEY	4	0	4
LEY	CTL	Donor3.CCACCTAAGATAGTCA.1	2.97091	2.70017		iNOA3_TCGGTCTAGTTCAACC	-1.15314	-0.227682	LEY	4	4	44		GSE124263__3_TGTATTCGTCATTAGC-1	-1.48202	1.81404	LEY	4	9	94
LEY	CTL	Donor3.CCAGCGAAGATCTGAA.2	2.61807	3.09928		iNOA3_GCGTTTCCAGTTGTTG	-1.15421	3.25214	LEY	9	9	99		Donor2.ACGAGGAAGCTCAACT.1	-1.48583	0.358749	LEY	4	4	44
LEY	CTL	Donor3.CCATGTCGTCCGTGAC.2	1.56788	1.56788		iNOA3_ATTCCATGTAAGCAAT	-1.156	-0.326565	LEY	4	9	94		GSE124263__3_GACACGCAGTGGACGT-1	-1.48662	3.02582	LEY	4	0	4
LEY	CTL	Donor3.CCATTCGCAAGAAGAG.1	2.6214	2.76511		iNOA3_ACGCACGGTTGTCTAG	-1.15968	2.33983	LEY	9	9	99		Donor2.GACGTTATCGGACAAG.2	-1.48819	-1.26842	LEY	0	4	40
LEY	CTL	Donor3.CCCAATCAGCCACGCT.1	1.43962	2.36624		iNOA3_CTGCTCAAGCATCAAA	-1.16078	1.60094	LEY	0	4	40		GSE124263__3_ACCCACTCAGATCGGA-1	-1.4922	3.5762	LEY	4	4	44
LEY	CTL	Donor3.CCCTCCTTCTTGACGA.1	2.00862	1.66808		iNOA3_TTTCAGTTCCCGTTGT	-1.16296	2.70461	LEY	4	4	44		Donor3.ACACCGGCAAGTTGTC.2	-1.49295	0.329205	LEY	4	9	94
LEY	CTL	Donor3.CCGGGATGTGATGTCT.2	1.10494e-06	1.66097		iNOA3_ATTGGGTGTAGATTGA	-1.16418	2.91945	LEY	0	0	0		Donor3.CCCTCCTTCTTGACGA.1	-1.49536	4.18732	LEY	4	4	44
LEY	CTL	Donor3.CCGTGGAGTAACGACG.1	2.13107	2.87378		iNOA3_TGTAACGAGTTGCGCC	-1.16673	2.95349	LEY	9	9	99		Donor2.CTGCCTAGTCCGTGAC.2	-1.49817	-0.0833648	LEY	0	0	0
LEY	CTL	Donor3.CCTAAAGGTAAAGTCA.2	1.87267	2.48585		iNOA3_CGAAGGAAGTACTGGG	-1.16689	1.00967	LEY	4	4	44		GSE124263__4_ACTGAGTTCTCCAGGG-1	-1.49927	5.17582	LEY	0	4	40
LEY	CTL	Donor3.CCTACACGTCATATGC.1	3.05238	2.81447		iNOA3_CCCGGAACAACCGGAA	-1.16795	2.36799	LEY	4	9	94		Donor2.AGGGATGGTTCGTGAT.1	-1.5017	0.666508	LEY	0	4	40
LEY	CTL	Donor3.CCTCAGTGTACTCGCG.1	1.01611	2.08564		iNOA2_CTCAGTCAGAAGGTAG	-1.16856	4.01935	LEY	4	4	44		Donor1.CTGTTTATCGCTAGCG.1	-1.50251	2.88823	LEY	4	9	94
LEY	CTL	Donor3.CCTTCGAGTCCAACTA.1	1.91659	2.77721		iNOA3_TCACGGGAGATTGATG	-1.16931	-1.01768	LEY	0	4	40		Donor2.TTTGCGCAGATACACA.2	-1.50332	5.09134	LEY	0	4	40
LEY	CTL	Donor3.CGACCTTGTTTCCACC.2	1.69279	2.03496		iNOA2_TAGGTACAGGTCTACT	-1.17057	3.76784	LEY	4	9	94		Donor1.GTGGGTCTCTGACCTC.1	-1.50379	3.52059	LEY	4	4	44
LEY	CTL	Donor3.CGACTTCGTTACGTCA.2	1.66878	2.46507		iNOA1_ATCCACCTCTGGTTGA	-1.17074	0.207837	LEY	9	9	99		GSE124263__3_GACGTTAAGCTAGTTC-1	-1.50673	3.47032	LEY	0	4	40
LEY	CTL	Donor3.CGCGGTACAGCCAATT.1	1.99226	1.99226		iNOA1_ATCCATTTCAAGTCTG	-1.17082	3.88599	LEY	9	9	99		Donor3.GTGCTTCGTAGTAGTA.2	-1.50827	2.63525	LEY	9	9	99
LEY	CTL	Donor3.CGCTGGAGTCTAGCCG.1	2.65979e-06	2.0471		iNOA2_TGCGACGAGGAACGCT	-1.17128	3.87143	LEY	0	4	40		GSE124263__4_AGGGTGAGTACCGCTG-1	-1.50964	3.40668	LEY	4	4	44
LEY	CTL	Donor3.CGGACGTTCGGATGGA.1	1.699e-05	1.62861		iNOA3_ATGAAAGGTGTCCGTG	-1.17225	3.84972	LEY	9	9	99		GSE124263__4_GTGCTTCAGAATTCCC-1	-1.51034	3.0617	LEY	4	9	94
LEY	CTL	Donor3.CGGACTGGTGTTTGGT.2	2.1927	2.91834		iNOA1_GCCATTCTCGGTGAAG	-1.17268	1.97852	LEY	4	9	94		GSE124263__4_ATCATGGTCGTACCGG-1	-1.5132	2.00065	LEY	4	4	44
LEY	CTL	Donor3.CGGACTGTCTCGCATC.1	1.94638	2.56546		iNOA1_CGATGCGCATCGATAC	-1.17383	0.83937	LEY	9	9	99		GSE124263__3_TGTTCCGGTCAATACC-1	-1.51392	2.9161	LEY	4	4	44
LEY	CTL	Donor3.CGTAGGCGTGAGGGTT.2	6.50024e-06	1.63355		iNOA3_ACTTTGTCAACGATCT	-1.17489	0.346641	LEY	9	9	99		Donor2.ACATCAGGTTAAGATG.1	-1.51782	3.19314	LEY	9	9	99
LEY	CTL	Donor3.CGTCAGGCAGTATGCT.1	2.53912	2.07958		iNOA3_TGTCCTGGTCTGTGGC	-1.17512	0.774547	LEY	9	9	99		GSE124263__4_AGTCTTTGTCTTTCAT-1	-1.51881	-0.0307314	LEY	4	4	44
LEY	CTL	Donor3.CGTCCATAGTAGCCGA.2	1.57681	2.16091		iNOA1_CTCAAGAGTTCGGCGT	-1.1754	-0.0795445	LEY	4	4	44		Donor2.AGATTGCCACCGAATT.1	-1.52074	2.6651	LEY	4	4	44
LEY	CTL	Donor3.CGTCCATGTCAGCTAT.2	1.18698	1.18698		iNOA3_AATGGAACAGAGAGGG	-1.17823	0.686865	LEY	4	4	44		Donor1.CAGCTAAGTTTCGCTC.1	-1.52131	1.10092	LEY	4	4	44
LEY	CTL	Donor3.CTAAGACTCGAGAACG.2	1.47763e-05	1.91919		iNOA1_CATGCTCAGCAACAGC	-1.17894	-0.913157	LEY	9	4	49		Donor1.GGACGTCTCGAACTGT.1	-1.52135	-0.134075	LEY	9	4	49
LEY	CTL	Donor3.CTAAGACTCTGAAAGA.2	1.73853	2.7125		iNOA2_CCTCCAAAGGTAGTAT	-1.18039	1.85131	LEY	4	4	44		GSE124263__4_GCAAACTGTCTGCCAG-1	-1.52186	5.38846	LEY	4	9	94
LEY	CTL	Donor3.CTACGTCCAAGCTGAG.2	1.53637	2.1157		iNOA2_TCCTCCCGTGATACTC	-1.18202	0.524252	LEY	0	4	40		Donor3.CTAAGACTCGAGAACG.2	-1.52338	4.69008	LEY	0	4	40
LEY	CTL	Donor3.CTAGCCTCAATGCCAT.2	1.64009	0.869288		iNOA3_TCCTTTCCAATTTCCT	-1.18242	4.1286	LEY	0	4	40		Donor1.ATCTACTAGACGCTTT.2	-1.52352	4.17558	LEY	9	4	49
LEY	CTL	Donor3.CTAGTGAAGCCAACAG.2	7.95459e-06	7.95459e-06		iNOA2_ACTTAGGGTGCCTTTC	-1.18615	4.35013	LEY	4	9	94		Donor2.AGGTCATTCTCGAGTA.1	-1.52602	-0.385748	LEY	0	4	40
LEY	CTL	Donor3.CTAGTGAGTAGCGATG.2	2.65058	2.52709		iNOA3_GCTCAAATCGGAGCAA	-1.18694	4.03264	LEY	4	9	94		Donor3.CTCTAATTCCCAGGTG.1	-1.52886	4.72774	LEY	4	4	44
LEY	CTL	Donor3.CTCTAATTCCCAGGTG.1	1.98623	2.23901		iNOA2_ATTACCTGTCCAGCCA	-1.18931	1.7589	LEY	4	4	44		GSE124263__3_GTCGTAACAGGCTCAC-1	-1.5297	4.47547	LEY	4	4	44
LEY	CTL	Donor3.CTCTGGTAGAGGTTAT.1	2.25622	1.66269		iNOA2_GTAGGTTAGTCACGCC	-1.19128	3.47847	LEY	9	9	99		Donor3.CCATGTCGTCCGTGAC.2	-1.53096	3.87188	LEY	4	4	44
LEY	CTL	Donor3.CTGATCCAGTTCGCGC.2	2.51595	2.96989		iNOA2_ACTTATCAGTACTGTC	-1.19484	3.42562	LEY	4	9	94		Donor2.TATCTCAGTGCAACGA.1	-1.53395	-0.144114	LEY	4	0	4
LEY	CTL	Donor3.CTGCCTAAGCGTTCCG.2	3.46465	3.74448		iNOA1_TCTTAGTAGCTGACCC	-1.19681	0.344569	LEY	4	9	94		GSE124263__3_CAAGTTGCAGCTGTAT-1	-1.53694	5.82167	MYD	0	4	40
LEY	CTL	Donor3.CTTAGGATCCAGGGCT.1	1.33674	1.65056		iNOA3_TCATCATGTTAGGACG	-1.19693	4.70685	LEY	4	4	44		GSE124263__3_CAGTCCTAGCTGAAAT-1	-1.53729	5.36958	LEY	0	0	0
LEY	CTL	Donor3.GAAATGAGTCGGCTCA.2	1.06393e-07	1.29196		iNOA3_GGCGTCACACTGCTTC	-1.197	3.18739	LEY	0	9	90		Donor2.CTGATAGTCACCACCT.1	-1.53879	-1.34029	LEY	4	4	44
LEY	CTL	Donor3.GAAATGATCACTGGGC.2	-1.29507e-05	2.0309		iNOA1_TCCTTCTGTTTGTTCT	-1.19856	-0.0257811	LEY	4	4	44		Donor2.AGCGTCGCAGCTGTTA.2	-1.53993	4.70593	LEY	4	0	4
LEY	CTL	Donor3.GAACGGATCCTACAGA.2	2.29302	1.17131		iNOA3_GTATTGGGTCACTCGG	-1.19986	-0.423163	LEY	0	0	0		Donor1.TCAATCTAGTAGTGCG.2	-1.54207	4.95792	LEY	4	4	44
LEY	CTL	Donor3.GAACGGATCGAGGTAG.2	1.20902	1.74053		iNOA3_TTCTAACGTACGAGCA	-1.20182	-0.19771	LEY	4	4	44		Donor1.TGCTGCTTCGCGCCAA.1	-1.54311	-0.380359	LEY	4	4	44
LEY	CTL	Donor3.GAAGCAGCAATAGAGT.1	2.1875	3.2853		iNOA3_GTCTAGATCGAACACT	-1.20413	2.83656	LEY	4	4	44		Donor2.TGAGGGACATCCCACT.1	-1.55091	5.33381	LEY	4	9	94
LEY	CTL	Donor3.GAAGCAGTCAGTACGT.1	1.44677	1.44677		iNOA3_CCAATGAGTCGGTGTC	-1.20465	3.56406	LEY	4	9	94		Donor3.ACATGGTCAGCGTAAG.2	-1.55099	-0.34361	LEY	9	9	99
LEY	CTL	Donor3.GACGCGTAGAAAGTGG.2	2.57782	3.01893		iNOA3_CAGCAGCAGTGCGTCC	-1.2048	0.547651	LEY	4	4	44		GSE124263__4_CCTATTAAGGTCGGAT-1	-1.5534	5.17854	LEY	4	4	44
LEY	CTL	Donor3.GACGGCTCAGACAAGC.1	1.17592	2.5019		iNOA3_TGTGCGGAGTGCACCC	-1.20624	1.17543	LEY	4	9	94		GSE124263__4_TGTTCCGCAAGTTAAG-1	-1.55355	4.07243	LEY	0	9	90
LEY	CTL	Donor3.GAGTCCGTCCCACTTG.2	3.38369	2.89522		iNOA3_TACGGTAGTCTTCCGT	-1.20739	-0.11347	LEY	9	9	99		GSE124263__3_TCTTTCCCACCAACCG-1	-1.55483	4.46716	LEY	4	4	44
LEY	CTL	Donor3.GATCGATGTCTACCTC.1	1.71636	2.68735		iNOA2_TCAGTGACAACGACTT	-1.20924	0.803259	LEY	4	9	94		Donor2.TTCGGTCGTCCAGTTA.1	-1.55528	1.25252	LEY	9	4	49
LEY	CTL	Donor3.GATGAGGGTAAGTGTA.1	1.69296	2.03514		iNOA2_TGTAGCCCATCACGGC	-1.21087	2.94174	LEY	0	0	0		Donor2.GGAATAATCAGAGACG.2	-1.55548	4.74041	LEY	9	4	49
LEY	CTL	Donor3.GATGCTATCTGTCTAT.1	1.16992	2.29122		iNOA3_TCGCAGGAGATGGTAT	-1.21143	2.40442	LEY	9	9	99		GSE124263__3_GCTGCAGGTTAAGACA-1	-1.55594	0.845934	LEY	0	4	40
LEY	CTL	Donor3.GCACTCTGTCGAGTTT.1	2.51037	3.06139		iNOA2_GGGTCACGTTAGAAGT	-1.21179	-0.175777	LEY	4	0	4		Donor2.GGAGCAAAGCAGATCG.2	-1.5565	3.86928	LEY	4	4	44
LEY	CTL	Donor3.GCACTCTTCAAGGTAA.1	3.01087	3.75718		iNOA3_TGGTAGTAGAACAAGG	-1.21289	0.50064	LEY	4	4	44		Donor1.CTCTGGTGTATGAATG.1	-1.55924	-1.29304	LEY	0	4	40
LEY	CTL	Donor3.GCCAAATTCAGTACGT.2	1.11391	2.79081e-08		iNOA3_GTAGAGGAGAAGCTCG	-1.21496	4.11918	LEY	4	4	44		GSE124263__3_TCACGAAAGACTAGGC-1	-1.56028	2.37185	LEY	9	9	99
LEY	CTL	Donor3.GCGCAACCATCCAACA.1	1.93261	2.55062		iNOA3_ATTCACTAGGAACTAT	-1.21841	1.74049	LEY	4	4	44		Donor2.GTAACTGCACCGCTAG.1	-1.56119	1.10874	LEY	4	9	94
LEY	CTL	Donor3.GCGCAGTCAAATACAG.1	2.33891	2.54258		iNOA2_GGAGCAAAGTCCCAAT	-1.22315	3.83892	LEY	9	9	99		Donor3.GATGCTATCTGTCTAT.1	-1.56168	4.84214	LEY	4	4	44
LEY	CTL	Donor3.GCGCGATGTCGTGGCT.1	1.64509	2.23676		iNOA3_GGTGATTTCAGACAAA	-1.22424	-0.212576	LEY	4	9	94		GSE124263__4_ACACCGGCACGGTGTC-1	-1.56244	2.84851	LEY	9	4	49
LEY	CTL	Donor3.GCGGGTTTCCCGGATG.1	2.9085e-07	1.60481		iNOA2_TCGATTTTCGAATGCT	-1.22441	-0.268242	LEY	4	4	44		GSE124263__3_GTCCTCACAGCTGGCT-1	-1.56486	2.39284	LEY	0	9	90
LEY	CTL	Donor3.GCTCCTACAGTCACTA.1	2.06449	2.90159		iNOA1_GAAGCCCTCTGGTGCG	-1.22507	3.39727	LEY	9	9	99		GSE124263__3_GGAGCAATCCGATATG-1	-1.5677	5.74058	LEY	4	4	44
LEY	CTL	Donor3.GCTGCAGGTACTTGAC.1	1.49425	2.06838		iNOA2_CCGAACGCACAAACGG	-1.2274	3.8297	LEY	0	4	40		Donor2.TGCGTGGGTTGAGTTC.1	-1.56832	4.67348	LEY	4	4	44
LEY	CTL	Donor3.GCTTGAAAGCCGGTAA.1	1.41876e-06	1.41876e-06		iNOA3_TTCATGTTCACCCATC	-1.22772	0.424692	LEY	4	4	44		Donor1.GTCACAACATGCTAGT.2	-1.5703	2.35672	LEY	0	0	0
LEY	CTL	Donor3.GGACAAGCACCGAAAG.2	9.38792e-06	2.73273		iNOA3_GACTCTCGTAACACGG	-1.22803	-0.393873	LEY	4	0	4		Donor1.AAGCCGCAGTATCGAA.1	-1.57131	-0.799342	LEY	0	0	0
LEY	CTL	Donor3.GGACAGATCCGCGGTA.2	1.48944	1.81677		iNOA3_GGTTGTAAGCTGGTGA	-1.22808	1.80514	LEY	9	9	99		Donor1.CTCGAGGGTACCGTAT.2	-1.57298	-1.12197	LEY	9	9	99
LEY	CTL	Donor3.GGACGTCTCAGGCGAA.2	2.21922	2.96786		iNOA3_GTGTCCTTCGTTAGTG	-1.23089	-1.00926	LEY	0	9	90		GSE124263__3_ACAGCTATCGTCGTTC-1	-1.57421	2.73878	LEY	4	4	44
LEY	CTL	Donor3.GGCCGATTCTCCTATA.1	1.72292	2.32256		iNOA1_GTCGAATCAATTTCGG	-1.23095	3.08448	LEY	4	9	94		GSE124263__4_AACTCTTAGTGTGAAT-1	-1.57544	0.72197	LEY	0	4	40
LEY	CTL	Donor3.GGCGACTCAATCTACG.2	1.89424	2.34301		iNOA3_TTTGATCGTCCGATCG	-1.2311	0.135667	LEY	4	9	94		GSE124263__3_ACCGTAAAGGCTAGCA-1	-1.57649	3.42588	LEY	4	4	44
LEY	CTL	Donor3.GGGACCTCAGAGTGTG.2	3.12263	3.12263		iNOA3_TCGGATAAGATGAACT	-1.23133	0.608677	LEY	4	9	94		Donor1.GGGTTGCCACGTCAGC.1	-1.57676	-1.67934	LEY	4	9	94
LEY	CTL	Donor3.GGGAGATGTCAAGCGA.1	2.5274	2.90588		iNOA3_ACAGGGACAATGTCTG	-1.23202	1.87963	LEY	4	9	94		GSE124263__3_TGGGAAGAGTACATGA-1	-1.57745	1.6881	LEY	9	9	99
LEY	CTL	Donor3.GGGATGACATTACCTT.2	3.551e-06	1.67563		iNOA3_GTGAGTTCAAGTCATC	-1.23236	2.71685	LEY	9	9	99		Donor2.GACCAATAGCTGAACG.2	-1.58261	4.08604	LEY	4	4	44
LEY	CTL	Donor3.GGTGAAGTCAACACCA.1	0.83552	1.59291		iNOA3_CTTACCGTCGTGGCTG	-1.23461	1.65529	LEY	4	4	44		GSE124263__3_CAACCTCGTGAGGGTT-1	-1.58502	5.34289	LEY	4	4	44
LEY	CTL	Donor3.GGTGTTAGTGCACGAA.1	2.55372	2.96738		iNOA3_TAGCACAGTGAGATTA	-1.23502	-0.511401	LEY	4	9	94		Donor1.TCTCATAGTAGCTCCG.1	-1.58708	-0.133031	LEY	4	4	44
LEY	CTL	Donor3.GTACTTTAGGCGATAC.1	1.01353	2.71088		iNOA3_AGACAAATCATGCCGG	-1.23992	4.2533	LEY	4	9	94		GSE124263__3_ACGAGGAGTCTAAACC-1	-1.58906	4.03622	LEY	4	4	44
LEY	CTL	Donor3.GTAGGCCGTTCAGCGC.1	1.04354	1.54298		iNOA3_AGACAAAGTCAGACTT	-1.24064	4.87586	LEY	4	4	44		Donor1.CACATTTAGCAAATCA.1	-1.5913	2.44418	LEY	9	9	99
LEY	CTL	Donor3.GTATTCTGTGTTAAGA.1	1.02165	2.09324		iNOA1_ATTCATCAGTTATGGA	-1.24113	5.16841	LEY	4	9	94		GSE124263__4_TCTATTGTCCCGACTT-1	-1.60398	5.64396	LEY	9	4	49
LEY	CTL	Donor3.GTCAAGTAGGTGTGGT.1	1.59131	1.08353		iNOA3_TCGCACTGTCTTTCTA	-1.24193	3.52907	LEY	9	9	99		GSE124263__3_CTCTACGCAGCCTTTC-1	-1.60485	4.76091	LEY	4	9	94
LEY	CTL	Donor3.GTCATTTCAGTCCTTC.2	2.42188	2.42188		iNOA3_GCAGTTAGTATCATGC	-1.24441	-0.302032	LEY	9	4	49		GSE124263__3_CTAATGGCAACTGGCC-1	-1.60984	3.54252	LEY	4	0	4
LEY	CTL	Donor3.GTCCTCACACAGCCCA.2	3.36309e-06	2.18509		iNOA3_TTGCTGCTCTGGCCGA	-1.24471	0.558476	LEY	4	9	94		GSE124263__4_CTGAAACAGCCCAACC-1	-1.6125	2.53455	LEY	4	9	94
LEY	CTL	Donor3.GTCGTAAAGGACAGAA.1	1.92829	2.92495		iNOA2_ACCCTTGGTTGAAGTA	-1.24625	1.00845	LEY	4	4	44		Donor2.TACAGTGGTACGACCC.1	-1.61291	2.57539	LEY	9	9	99
LEY	CTL	Donor3.GTGCTTCGTAGTAGTA.2	2.58875	3.24362		iNOA3_CAGATTGGTCTTTCTA	-1.2472	2.38192	LEY	4	9	94		Donor1.TAAGCGTTCGTCTGAA.2	-1.61563	2.53693	LEY	4	0	4
LEY	CTL	Donor3.GTTACAGGTTGTGGCC.2	5.16813e-06	1.13884		iNOA2_GCCCCAGCACATGGTT	-1.24777	4.38297	LEY	9	4	49		GSE124263__3_TCTTCGGGTCCAACTA-1	-1.61618	0.60595	LEY	9	4	49
LEY	CTL	Donor3.GTTCATTCAATCACAC.1	1.92783	2.65449		iNOA3_CCACGAGAGCGGATCA	-1.24927	4.40469	LEY	4	0	4		GSE124263__4_CAACCTCCACAACGCC-1	-1.61633	3.69806	LEY	4	9	94
LEY	CTL	Donor3.GTTCTCGAGACCGGAT.2	2.22753	2.03097		iNOA3_GAACGTTCACATATCG	-1.24968	-0.692408	LEY	4	4	44		GSE124263__3_CGTGTAAGTAGTACCT-1	-1.61694	5.2161	LEY	0	4	40
LEY	CTL	Donor3.GTTCTCGGTAGGACAC.2	2.01931	2.64378		iNOA3_GGTAATCCACTCTAGA	-1.25147	2.22711	LEY	9	9	99		Donor1.ACCAGTACAACACCTA.2	-1.61844	2.36235	LEY	4	4	44
LEY	CTL	Donor3.GTTCTCGTCTTCCTTC.2	1.35205	2.52263		iNOA3_CAGATACTCACTTGTT	-1.25231	3.21482	LEY	0	4	40		Donor3.GTCATTTCAGTCCTTC.2	-1.61845	4.31312	LEY	9	4	49
LEY	CTL	Donor3.TACCTATTCATAACCG.1	1.89709	2.51227		iNOA3_AACTTCTAGTGGTCAG	-1.25354	1.44254	LEY	4	9	94		GSE124263__3_ATAGACCAGCCAGTAG-1	-1.62134	6.71718	LEY	4	0	4
LEY	CTL	Donor3.TACTCATAGTGGTAAT.2	2.24859e-06	1.33283		iNOA1_AACGTCATCTGGACCG	-1.25541	4.35188	LEY	4	9	94		GSE124263__3_TTAGGCAGTATAAACG-1	-1.62142	2.86679	LEY	4	9	94
LEY	CTL	Donor3.TACTCGCGTATATCCG.2	1.23676	1.23676		iNOA3_AGGACTTAGGTTCAGG	-1.25573	3.98081	LEY	4	4	44		Donor3.CCACCTAAGATAGTCA.1	-1.62143	0.592745	LEY	9	9	99
LEY	CTL	Donor3.TACTTACTCCCGACTT.1	0.983547	2.04066		iNOA3_TAGGGTTGTACGACAG	-1.25742	5.23356	LEY	4	9	94		GSE124263__4_CTCACACTCCAAGTAC-1	-1.62292	6.69818	LEY	4	0	4
LEY	CTL	Donor3.TAGACCACACAGTCGC.1	1.89296	2.65026		iNOA2_TACTTCATCGGTTAGT	-1.26006	5.18378	LEY	4	4	44		Donor1.TTGGAACCAGACAAAT.2	-1.62443	-1.14298	LEY	9	9	99
LEY	CTL	Donor3.TAGTGGTGTAACGCGA.1	2.27245	3.02442		iNOA1_GGGTAGAAGACGGATC	-1.2615	3.3217	LEY	4	9	94		GSE124263__3_AGTCTTTTCGTCTGAA-1	-1.62558	0.189297	LEY	4	4	44
LEY	CTL	Donor3.TATCTCATCCGCTGTT.2	1.40848e-05	1.83132		iNOA3_TTCCTTCAGGTCGTAG	-1.26202	3.83219	LEY	4	9	94		GSE124263__3_CAACCAACATGCAACT-1	-1.62614	0.646398	LEY	9	9	99
LEY	CTL	Donor3.TCAATCTCACAACGCC.2	1.21969	2.72894		iNOA1_TGATCTTAGCAAATCA	-1.2625	1.32187	LEY	9	9	99		GSE124263__3_CACAGTAGTGGAAAGA-1	-1.62868	0.511456	LEY	4	4	44
LEY	CTL	Donor3.TCAGATGTCATAACCG.1	1.4692e-05	1.45681		iNOA2_GATCATGCAGGCAATG	-1.2658	4.37938	LEY	4	9	94		GSE124263__3_TACCTATTCGCCGTGA-1	-1.629	2.3055	LEY	4	9	94
LEY	CTL	Donor3.TCCACACCATATACGC.2	2.30979	2.30979		iNOA1_ATTGGGTGTAACATAG	-1.26845	0.194737	LEY	4	9	94		GSE124263__3_CAGCATAAGCTGCAAG-1	-1.6322	6.60247	LEY	4	4	44
LEY	CTL	Donor3.TCCCGATTCATCTGTT.1	1.55392	2.50061		iNOA3_GAAGGACGTGGCTAGA	-1.2722	-0.46663	LEY	4	9	94		GSE124263__4_AACTCTTGTCTGGTCG-1	-1.63285	1.03569	LEY	4	4	44
LEY	CTL	Donor3.TCGAGGCTCTCGCTTG.2	-1.09332e-05	2.08244		iNOA2_TCCTCTTCAATCCAGT	-1.27252	4.91909	LEY	4	9	94		GSE124263__4_CGTCACTTCGTGGACC-1	-1.63385	2.51503	LEY	4	4	44
LEY	CTL	Donor3.TCGCGAGGTTAAGTAG.1	1.90425	2.15399		iNOA1_CCTCCAAAGGTCGCCT	-1.27282	4.04847	LEY	4	9	94		Donor2.CACATAGCATACTCTT.1	-1.63579	-1.48833	LEY	0	4	40
LEY	CTL	Donor3.TCGGTAAAGGAGTAGA.2	0.971655	2.02409		iNOA3_CTCCTCCAGTTGCCCG	-1.27466	3.54334	LEY	4	4	44		GSE124263__4_CTAATGGCAAGCGTAG-1	-1.63911	5.23133	LEY	4	4	44
LEY	CTL	Donor3.TCGTACCAGCTGGAAC.2	0.969533	0.969533		iNOA3_TGGGCGTAGAAGGGAT	-1.27549	0.213949	LEY	0	4	40		Donor2.TTAGGACTCTTCGGTC.1	-1.63912	2.6679	LEY	0	0	0
LEY	CTL	Donor3.TCTCTAATCCAGATCA.1	1.16004	1.16004		iNOA3_TTGTGTTTCGTTCAGA	-1.27688	0.408911	LEY	4	4	44		Donor2.ACGTCAACAACACCCG.1	-1.6402	1.38274	LEY	0	4	40
LEY	CTL	Donor3.TCTTCGGTCCTCCTAG.1	1.41248	1.97578		iNOA3_CTTACCGCACAAGCCC	-1.28002	2.91075	LEY	0	4	40		GSE124263__3_AGAGTGGCAGGGTATG-1	-1.64444	4.40342	LEY	0	4	40
LEY	CTL	Donor3.TGAGAGGGTGCGCTTG.1	2.45471	1.6596		iNOA3_CCACAAAGTCGACTGC	-1.28116	3.28848	LEY	4	9	94		GSE124263__3_CCATTCGTCTGCAGTA-1	-1.64594	6.75855	LEY	4	4	44
LEY	CTL	Donor3.TGCACCTTCATGTCCC.1	1.11486	2.96746		iNOA1_ACTGTGATCGAACGGA	-1.28384	-0.90747	LEY	9	9	99		Donor2.GAACGGACAGCGTTCG.2	-1.64727	1.92427	LEY	0	4	40
LEY	CTL	Donor3.TGCCCTAAGCGATTCT.2	1.11833	1.11833		iNOA3_AAGTCGTGTATCGTTG	-1.28463	0.160499	LEY	0	9	90		GSE124263__3_TCCACACCACACTGCG-1	-1.65099	5.38541	LEY	9	0	9
LEY	CTL	Donor3.TGCCCTATCGCCAAAT.2	2.01422	1.67333		iNOA1_GCAACATCATGTCAGT	-1.28697	2.10976	LEY	4	9	94		Donor3.GTTCTCGTCTTCCTTC.2	-1.65349	6.46665	LEY	4	9	94
LEY	CTL	Donor3.TGCGCAGGTGATGATA.2	1.94454	2.39645		iNOA3_GCCAGTGAGATCCGAG	-1.28748	2.17988	LEY	4	9	94		GSE124263__4_CCAATCCGTATAGTAG-1	-1.65471	2.37483	LEY	4	4	44
LEY	CTL	Donor3.TGCGTGGTCTCACATT.1	1.66235	1.90144		iNOA3_GAGTCATGTCAACATC	-1.29078	-0.00289785	LEY	0	4	40		Donor2.ATAGACCAGAAGATTC.2	-1.65533	-0.401445	LEY	4	0	4
LEY	CTL	Donor3.TGGACGCGTACACCGC.1	1.62269	2.7235		iNOA1_TCGTCCACACTTGTGA	-1.29211	5.35146	LEY	4	9	94		Donor1.ATCATCTAGAACAATC.2	-1.66104	1.11269	LEY	9	4	49
LEY	CTL	Donor3.TGGACGCTCAAAGTAG.1	3.44322e-06	2.45107		iNOA2_ACGTACAAGCGCCTCA	-1.29401	-0.470444	LEY	4	9	94		GSE124263__4_TGACGGCCATGTTCCC-1	-1.66111	2.80332	LEY	0	4	40
LEY	CTL	Donor3.TGGTTAGAGAATTGTG.1	3.19162	3.58329		iNOA3_TTTCCTCCACTGAGTT	-1.29511	-0.470332	LEY	4	0	4		Donor1.TTGGAACAGCTCCTTC.1	-1.66236	-0.997294	LEY	4	9	94
LEY	CTL	Donor3.TGTATTCAGAAGCCCA.2	1.21331	-5.69404e-06		iNOA3_TTTGATCAGGCAGGGA	-1.29555	0.26456	LEY	9	9	99		GSE124263__3_TCAGATGGTCCAGTAT-1	-1.66285	6.51554	LEY	4	4	44
LEY	CTL	Donor3.TGTATTCAGGACCACA.1	3.02567	3.6095		iNOA3_CAGATTGAGCCTAACT	-1.2968	-1.11285	LEY	9	9	99		Donor2.CGGACACAGTGGAGAA.2	-1.66524	-1.40727	LEY	0	4	40
LEY	CTL	Donor3.TTAGTTCCAGCGTAAG.2	2.57043	3.31626		iNOA1_GTTGCTCTCAAGAGTA	-1.29714	0.231569	LEY	9	9	99		GSE124263__3_CACTCCAGTCAGAAGC-1	-1.6659	3.34801	LEY	0	4	40
LEY	CTL	Donor3.TTCCCAGAGAGTACCG.2	2.58135	1.96115		iNOA3_CAATACGCATCACAGT	-1.29837	2.59252	LEY	4	9	94		GSE124263__3_CATATTCAGGTGCTTT-1	-1.66741	5.67189	LEY	4	4	44
LEY	CTL	Donor3.TTCCCAGTCGCTAGCG.1	2.6223	1.75574		iNOA3_GTAGGAGCATCCCGTT	-1.29884	-0.0596603	LEY	4	4	44		GSE124263__4_GTTAAGCGTTTGTTGG-1	-1.66858	6.7078	LEY	0	4	40
LEY	CTL	Donor3.TTCTCCTAGATATGGT.2	2.77513	2.98572		iNOA3_TGGGAAGCAGATAAAC	-1.2993	2.344	LEY	4	4	44		Donor3.CACAAACCACTACAGT.1	-1.67406	-1.20489	LEY	4	4	44
LEY	CTL	Donor3.TTGCCGTCACGAGGTA.2	2.31385	2.54295		iNOA3_TCACAAGCACATTACG	-1.30065	-0.951987	LEY	9	4	49		Donor1.TACGGGCCAGGATTGG.2	-1.67641	4.63342	LEY	4	9	94
LEY	CTL	Donor3.TTGGAACGTTATCGGT.2	1.20213	1.73243		iNOA3_CACTGAAGTAGCTAAA	-1.30171	-1.12756	LEY	9	9	99		GSE124263__3_TGGTTCCTCGGTTAAC-1	-1.68038	3.74824	LEY	4	4	44
LEY	CTL	Donor3.TTGGAACTCTATCCCG.1	1.72198	2.83818		iNOA3_CCTCCTCAGGTCCGAA	-1.30253	3.96323	LEY	4	4	44		GSE124263__3_ACGGCCATCGTAGATC-1	-1.6826	3.00266	LEY	4	0	4
LEY	CTL	GSE124263__3_AAACCTGTCGTCTGAA-1	-7.17265e-06	2.05863		iNOA1_CCGATCTCAGGACTAG	-1.30296	3.46677	LEY	9	4	49		GSE124263__3_AGACGTTAGGCAGGTT-1	-1.68365	6.04944	MYD	9	4	49
LEY	CTL	GSE124263__3_AAAGATGGTGTTGGGA-1	-1.47417e-05	1.1667		iNOA3_TCAATCTAGGTACAGC	-1.30298	4.82142	LEY	4	4	44		GSE124263__3_CAAGGCCCACGCTTTC-1	-1.68449	2.98352	LEY	0	4	40
LEY	CTL	GSE124263__3_AAAGCAAAGGGATACC-1	-7.74402e-06	2.04386		iNOA3_TGCTCCAGTCCTCAGG	-1.30458	-0.0499107	LEY	4	4	44		GSE124263__3_AGCTCCTTCGAGGTAG-1	-1.68704	3.82692	LEY	4	4	44
LEY	CTL	GSE124263__3_AAAGCAATCCTCGCAT-1	1.08106	2.80834		iNOA3_CGTTGGGCAGTCGGTC	-1.30567	1.84056	LEY	0	0	0		GSE124263__4_ATCTGCCCATGCCTAA-1	-1.69053	4.23127	LEY	0	4	40
LEY	CTL	GSE124263__3_AAAGTAGTCAAACAAG-1	-1.71114e-05	-1.71114e-05		iNOA2_TGATTCTAGACTTAAG	-1.30659	3.556	LEY	4	4	44		GSE124263__3_CGGACGTAGAGGTTGC-1	-1.69369	2.91033	LEY	9	9	99
LEY	CTL	GSE124263__3_AACACGTGTAATAGCA-1	9.07002e-06	1.6227		iNOA2_GCCCTCACACTGGCCA	-1.3073	4.57686	LEY	0	4	40		Donor1.CTACACCGTCAGATAA.2	-1.69465	2.07914	LEY	4	4	44
LEY	CTL	GSE124263__3_AACACGTTCTCAAGTG-1	1.73711	2.17493		iNOA3_CGTCAAAGTGACTCGC	-1.31038	2.78143	LEY	0	4	40		Donor2.AGTTGGTAGTATCTCG.1	-1.69517	1.41733	LEY	0	0	0
LEY	CTL	GSE124263__3_AACCATGAGTGAACAT-1	1.47719	2.04914		iNOA3_CCATCACGTCCTTTGC	-1.31046	-0.684843	LEY	4	4	44		Donor1.GTACTTTAGGCCCGTT.2	-1.69635	6.76622	LEY	0	0	0
LEY	CTL	GSE124263__3_AACCATGGTAAAGTCA-1	2.34309	2.11884		iNOA3_AGGATAAAGCTGCCTG	-1.31307	4.15128	LEY	0	4	40		Donor3.GGCCGATTCTCCTATA.1	-1.6973	4.80926	LEY	4	4	44
LEY	CTL	GSE124263__3_AACCGCGAGAAGGGTA-1	-9.45412e-06	-9.45412e-06		iNOA3_GTGGAAGGTCCCGTGA	-1.31332	4.01213	LEY	0	9	90		Donor2.CATCCACAGACGACGT.1	-1.70542	2.14459	LEY	4	4	44
LEY	CTL	GSE124263__3_AACCGCGAGAGTACAT-1	1.41304	1.41304		iNOA3_GGGTGAAAGCGTCAGA	-1.31513	0.239287	LEY	4	0	4		GSE124263__4_CGGAGTCCAACGATCT-1	-1.707	1.56211	STRO	4	4	44
LEY	CTL	GSE124263__3_AACCGCGTCCACGACG-1	1.91946	1.91946		iNOA3_GTGACGCAGATTGATG	-1.31579	-0.943552	LEY	9	4	49		GSE124263__3_CCCAGTTCACGTGAGA-1	-1.70722	2.01759	LEY	0	9	90
LEY	CTL	GSE124263__3_AACGTTGAGTGGTAGC-1	1.82742	1.28341		iNOA2_TTTCATGGTACTCGAT	-1.31691	3.92611	LEY	0	4	40		Donor1.CCAATCCTCCACGTTC.1	-1.70927	0.573943	LEY	9	9	99
LEY	CTL	GSE124263__3_AACGTTGCATAGAAAC-1	0.828404	1.27517		iNOA2_TACCGGGTCTCCTGTG	-1.31833	-0.763893	LEY	4	4	44		Donor1.TCATTTGTCTCTTATG.2	-1.70935	3.20512	LEY	9	9	99
LEY	CTL	GSE124263__3_AACGTTGGTAGCTAAA-1	-7.66624e-06	1.66096		iNOA2_GACCTTCCAAGCGGAT	-1.31868	2.33835	LEY	0	4	40		GSE124263__3_CGTTCTGTCGGAGGTA-1	-1.70995	1.95718	LEY	0	4	40
LEY	CTL	GSE124263__3_AACTCAGCAGATAATG-1	0.830146	0.830146		iNOA3_CATTCATAGAGGGTCT	-1.32148	-0.122822	LEY	0	4	40		Donor1.CCTTCCCGTCTCTCGT.1	-1.7103	5.3112	LEY	9	4	49
LEY	CTL	GSE124263__3_AACTCCCGTCTCTTTA-1	-2.6439e-06	1.55568		iNOA3_GTAGAGGCACGTACTA	-1.32167	3.30579	LEY	4	9	94		Donor2.TCAACGATCCAAACAC.1	-1.71365	5.34651	LEY	4	4	44
LEY	CTL	GSE124263__3_AACTCCCGTTACGTCA-1	-1.69995e-05	-1.69995e-05		iNOA3_ACTTTCAGTTGTCAGT	-1.32209	1.67137	LEY	4	9	94		Donor2.AGATTGCCATTAGCCA.2	-1.71481	0.192229	LEY	0	4	40
LEY	CTL	GSE124263__3_AACTCCCTCCACGACG-1	1.44764	0.965664		iNOA2_CGGAACCGTTTGTTGG	-1.3221	2.87799	LEY	4	9	94		GSE124263__3_CATTCGCCATTAGGCT-1	-1.71526	6.60745	LEY	4	0	4
LEY	CTL	GSE124263__3_AACTCCCTCCGTCAAA-1	-6.37016e-06	1.51996		iNOA1_TGCATCCCACTGGCCA	-1.3232	-1.24511	LEY	9	9	99		GSE124263__4_GGTGCGTGTCCAAGTT-1	-1.71643	6.55362	LEY	0	0	0
LEY	CTL	GSE124263__3_AACTGGTCAATCCAAC-1	4.91206e-06	2.42902		iNOA3_TCGTGCTTCAAACTGC	-1.32461	2.5341	LEY	9	4	49		GSE124263__3_TAAACCGAGCAGACTG-1	-1.71698	3.73345	LEY	0	4	40
LEY	CTL	GSE124263__3_AAGGCAGAGGCTAGAC-1	2.16347	3.00831		iNOA3_TCCTTTCAGACATCAA	-1.32474	1.40688	LEY	9	9	99		Donor3.CCGGGATGTGATGTCT.2	-1.71751	4.62842	LEY	0	4	40
LEY	CTL	GSE124263__3_AAGGCAGCATTGGCGC-1	1.04509	1.87656		iNOA3_TACTTGTCAGAGATGC	-1.32521	-0.0728242	LEY	4	4	44		GSE124263__4_TTATGCTAGTAGCGGT-1	-1.71763	6.73231	LEY	0	4	40
LEY	CTL	GSE124263__3_AAGGCAGGTCACAAGG-1	1.75931	2.36245		iNOA3_AGCGCCAGTCGTGATT	-1.32653	5.44179	LEY	0	9	90		Donor1.GCTGCAGAGACATAAC.2	-1.72039	4.22494	LEY	0	4	40
LEY	CTL	GSE124263__3_AAGGCAGGTCTAGGTT-1	1.05842	1.05842		iNOA1_GACCTTCTCTGTACAG	-1.32961	0.229167	LEY	4	9	94		Donor1.CTTCTCTGTTCACGGC.1	-1.7209	5.04088	LEY	4	9	94
LEY	CTL	GSE124263__3_AATCGGTGTGTTGGGA-1	2.5709	2.20296		iNOA3_AAAGAACGTAAGAACT	-1.33049	1.78427	LEY	9	9	99		Donor3.TGCACCTTCATGTCCC.1	-1.72446	4.02817	LEY	0	9	90
LEY	CTL	GSE124263__3_AATCGGTTCTTACCGC-1	1.30074	2.75341		iNOA3_GGGCCATCATGTCAGT	-1.33155	0.552713	LEY	4	4	44		GSE124263__4_CCTAAAGAGCCACTAT-1	-1.72469	3.36746	LEY	0	4	40
LEY	CTL	GSE124263__3_AATCGGTTCTTGCATT-1	1.126	2.43507		iNOA1_CTACTATGTGTATTGC	-1.33419	-1.1229	LEY	4	9	94		GSE124263__4_GAGGTGAAGCTGGAAC-1	-1.72632	3.34977	LEY	0	4	40
LEY	CTL	GSE124263__3_ACACCGGTCAGCGACC-1	1.7087e-05	1.7087e-05		iNOA3_CGGGTCATCATCGCAA	-1.33542	-0.0252911	LEY	4	4	44		Donor2.TAGCCGGAGCTAACAA.1	-1.72677	6.66753	LEY	0	0	0
LEY	CTL	GSE124263__3_ACACTGACAAACGTGG-1	2.10356	2.73375		iNOA3_CATCCCAAGCCTTTCC	-1.33558	2.08176	LEY	4	4	44		Donor3.AGCTCTCTCGAATCCA.1	-1.72884	3.86027	LEY	4	4	44
LEY	CTL	GSE124263__3_ACACTGATCGCAGGCT-1	1.39991	1.71959		iNOA2_AGACTCAGTCCTACGG	-1.33744	3.43246	LEY	4	9	94		GSE124263__4_TACTCATTCGGATGGA-1	-1.73023	5.07157	LEY	4	4	44
LEY	CTL	GSE124263__3_ACAGCCGAGTACTTGC-1	1.65443	2.44887		iNOA3_TTCCAATGTGTGTCCG	-1.33843	1.48075	LEY	4	4	44		Donor1.GTGAAGGGTCTCCATC.1	-1.73138	-1.05788	LEY	4	4	44
LEY	CTL	GSE124263__3_ACAGCCGCAGCTGCAC-1	-6.73643e-06	2.54841		iNOA1_GTGCAGCTCCCATAGA	-1.33862	4.39776	LEY	4	9	94		GSE124263__3_CGGTTAAGTCTTGATG-1	-1.73176	2.98102	LEY	4	4	44
LEY	CTL	GSE124263__3_ACAGCTATCGTCGTTC-1	1.78451	2.38998		iNOA3_TACGGGCAGAGAGAAC	-1.33893	4.77942	LEY	4	4	44		Donor1.CCTTACGTCTGGTATG.2	-1.73211	4.0088	LEY	4	4	44
LEY	CTL	GSE124263__3_ACATACGAGTGAATTG-1	1.4417	2.36871		iNOA3_AGCCAGCAGCAGGTCA	-1.34155	2.94194	LEY	9	9	99		GSE124263__4_CTTACCGCAGAGTGTG-1	-1.73329	2.26025	LEY	4	4	44
LEY	CTL	GSE124263__3_ACATACGCACCTATCC-1	1.44084	2.74143		iNOA1_AGGATCTGTGTTGACT	-1.34245	-0.642619	LEY	9	9	99		GSE124263__3_CAGATCAAGTTCCACA-1	-1.73448	1.69714	LEY	0	4	40
LEY	CTL	GSE124263__3_ACATACGCATGTAGTC-1	1.49952	1.49952		iNOA3_CGTAGTAGTCACTTCC	-1.34291	3.52339	LEY	4	9	94		Donor2.AGTGGGAAGACACGAC.2	-1.73459	0.567699	LEY	9	9	99
LEY	CTL	GSE124263__3_ACATCAGCAAGGTTTC-1	0.896488	2.1108		iNOA3_CGTAATGTCCACGTGG	-1.34542	2.32416	LEY	4	9	94		GSE124263__4_CCACCTAAGCTGCGAA-1	-1.7402	6.6216	LEY	9	4	49
LEY	CTL	GSE124263__3_ACATCAGCAGCCTTTC-1	3.76027e-06	2.13567		iNOA2_GGTTCTCGTCAGTCCG	-1.34673	2.45379	LEY	9	9	99		Donor1.TAGAGCTGTGCTCTTC.1	-1.74182	5.06637	LEY	4	4	44
LEY	CTL	GSE124263__3_ACATCAGCATACAGCT-1	1.22576	2.56754		iNOA2_TCCGATCGTCTTACTT	-1.34942	0.545342	LEY	0	0	0		Donor1.CACCTTGCAGGACCCT.1	-1.74805	1.07465	LEY	4	4	44
LEY	CTL	GSE124263__3_ACATGGTCAGCCTTGG-1	1.50944	1.01599		iNOA3_CTAACTTGTGGTATGG	-1.34969	-0.139422	LEY	4	4	44		GSE124263__3_AAAGCAAAGGGATACC-1	-1.74891	5.02376	LEY	0	4	40
LEY	CTL	GSE124263__3_ACATGGTGTATGGTTC-1	1.0347	1.86296		iNOA3_GAGACTTAGAACGTGC	-1.35227	4.73052	LEY	4	9	94		Donor3.GAACGGATCGAGGTAG.2	-1.75588	3.75067	LEY	4	4	44
LEY	CTL	GSE124263__3_ACCAGTATCTGGGCCA-1	-5.00272e-06	-5.00272e-06		iNOA3_CGTAAGTTCATGAGTC	-1.35394	-0.719449	LEY	9	9	99		GSE124263__3_CATGCCTCATTTGCTT-1	-1.76196	3.72595	LEY	4	4	44
LEY	CTL	GSE124263__3_ACCCACTCAAATTGCC-1	1.93115	1.93115		iNOA2_TATGTTCGTCATGCAT	-1.35581	3.19721	LEY	4	4	44		GSE124263__3_GCAAACTCAGGATTGG-1	-1.76515	2.97879	LEY	4	0	4
LEY	CTL	GSE124263__3_ACCCACTCAGATCGGA-1	1.51124	2.28552		iNOA3_TTCCAATTCAAGCTTG	-1.35858	-0.531251	LEY	0	9	90		GSE124263__3_TCCACACTCGTGGACC-1	-1.76915	2.53852	LEY	4	0	4
LEY	CTL	GSE124263__3_ACCCACTCATCCTTGC-1	2.06214	2.42429		iNOA2_ATCGATGAGTCATAGA	-1.35911	1.26522	LEY	9	9	99		GSE124263__3_AACCATGGTAAAGTCA-1	-1.77781	1.10529	LEY	9	4	49
LEY	CTL	GSE124263__3_ACCGTAAAGAGCTGCA-1	1.28778	1.83249		iNOA3_GACACGCCACTTGGCG	-1.35997	1.29375	LEY	0	4	40		GSE124263__4_GAACATCTCCACGAAT-1	-1.77924	4.2106	LEY	0	0	0
LEY	CTL	GSE124263__3_ACCGTAAAGGCTAGCA-1	2.02682	2.38737		iNOA1_AGTACCACAAACGTGG	-1.36108	0.95199	LEY	4	9	94		GSE124263__3_TAAACCGCATGCTAGT-1	-1.77948	4.26012	LEY	4	4	44
LEY	CTL	GSE124263__3_ACCGTAACAGCCAGAA-1	1.37325	1.37325		iNOA3_CATACAGCATCAGTCA	-1.36202	5.02486	LEY	9	9	99		Donor1.GCACTCTTCGCTTAGA.1	-1.78226	-1.75013	LEY	9	9	99
LEY	CTL	GSE124263__3_ACCTTTATCTGCAAGT-1	-1.41158e-05	2.53518		iNOA3_AGCTTCCCATAGAAAC	-1.36289	1.51241	LEY	0	0	0		GSE124263__3_AACACGTGTAATAGCA-1	-1.78376	2.78455	LEY	0	4	40
LEY	CTL	GSE124263__3_ACGAGCCAGCGCCTTG-1	1.44923	1.86145		iNOA3_TTGGGTACACAGTATC	-1.36733	4.125	LEY	4	4	44		GSE124263__3_TGGCTGGGTCGCGAAA-1	-1.78616	5.22225	LEY	4	4	44
LEY	CTL	GSE124263__3_ACGAGGAAGAAGATTC-1	1.36733	2.27978		iNOA1_TCGGGTGTCCAGTGCG	-1.36752	2.8578	LEY	9	9	99		Donor2.CAACCAAAGTAGCGGT.2	-1.78751	1.2517	LEY	0	4	40
LEY	CTL	GSE124263__3_ACGAGGAGTCTAAACC-1	1.72328	2.06741		iNOA3_TTTACCAAGTAAACGT	-1.36785	-0.0626333	LEY	0	0	0		GSE124263__3_CGGGTCACACGTCTCT-1	-1.79257	5.91842	LEY	4	4	44
LEY	CTL	GSE124263__3_ACGCAGCAGAGACTTA-1	1.93014	2.18087		iNOA1_CCTCTAGCAACGATTC	-1.36885	3.0665	LEY	9	9	99		Donor3.CCCAATCAGCCACGCT.1	-1.80299	5.21056	LEY	4	4	44
LEY	CTL	GSE124263__3_ACGCAGCGTGCGCTTG-1	1.74305	2.08842		iNOA3_AGACTCAAGCGAGTAC	-1.37041	1.41162	LEY	0	4	40		Donor1.AAGGCAGGTGAGCGAT.2	-1.80427	5.43102	LEY	0	9	90
LEY	CTL	GSE124263__3_ACGCAGCGTGTGACGA-1	6.08067e-06	2.0395		iNOA3_TCATCCGGTGTTAGCT	-1.3705	3.52698	LEY	0	0	0		GSE124263__3_CTGCGGATCCAGGGCT-1	-1.80443	5.52767	LEY	9	4	49
LEY	CTL	GSE124263__3_ACGCCAGTCCAAGCCG-1	2.42844	2.2636		iNOA3_GTCGTAATCCGGCAGT	-1.37092	-0.190737	LEY	9	9	99		Donor1.AGCGTCGAGTATCTCG.1	-1.80462	0.0533191	LEY	4	4	44
LEY	CTL	GSE124263__3_ACGCCGAGTTCGCGAC-1	1.89184	2.34046		iNOA3_CTTCCGACACCTCTAC	-1.37188	0.602203	LEY	4	4	44		GSE124263__4_CGTCAGGAGAGGTACC-1	-1.80766	1.40125	LEY	0	4	40
LEY	CTL	GSE124263__3_ACGCCGATCAACGGGA-1	1.04568	-1.22558e-05		iNOA3_TTCCTCTGTCTGTGTA	-1.37318	2.97575	LEY	4	9	94		GSE124263__3_CGTTCTGTCGTACGGC-1	-1.80807	3.81971	LEY	4	4	44
LEY	CTL	GSE124263__3_ACGCCGATCAGGATCT-1	2.06914	2.20509		iNOA3_GTGCTGGTCCGTGTCT	-1.37478	3.45667	LEY	0	4	40		Donor3.TCTCTAATCCAGATCA.1	-1.81201	5.41822	LEY	4	0	4
LEY	CTL	GSE124263__3_ACGGAGACAAGTCTAC-1	4.97672e-07	2.3597		iNOA2_AGGGAGTTCACGATCA	-1.37532	0.823063	LEY	4	4	44		GSE124263__3_TACACGAAGATATGCA-1	-1.81688	6.89026	LEY	4	0	4
LEY	CTL	GSE124263__3_ACGGAGACAATCCAAC-1	1.22422	3.00629		iNOA3_ATCTCTAGTAAGCTCT	-1.37849	2.59959	LEY	4	4	44		GSE124263__4_CTGAAGTCACAAGACG-1	-1.81758	4.15329	LEY	4	4	44
LEY	CTL	GSE124263__3_ACGGAGACACAGATTC-1	-4.21435e-06	2.69512		iNOA3_TACTTACAGCGGTATG	-1.37971	1.57531	LEY	9	9	99		GSE124263__3_GTGCATATCATGCATG-1	-1.81838	6.76531	LEY	0	4	40
LEY	CTL	GSE124263__3_ACGGAGATCACTGGGC-1	1.00076	2.26193		iNOA3_AACCATGTCATGAGGG	-1.37996	0.971278	LEY	0	4	40		Donor1.TTATGCTGTTCCACGG.1	-1.81861	-1.40783	LEY	0	9	90
LEY	CTL	GSE124263__3_ACGGCCAAGTGGCACA-1	2.97005	3.50743		iNOA1_ATCCACCCAGTTGGTT	-1.38084	-0.474602	LEY	9	9	99		GSE124263__3_TATTACCAGCGCTCCA-1	-1.819	5.66594	LEY	0	4	40
LEY	CTL	GSE124263__3_ACGGCCATCGTAGATC-1	2.03477	1.1684		iNOA3_GCCAGGTGTTAGAGTA	-1.38095	0.750122	LEY	0	9	90		Donor1.AGTCTTTTCTGGTATG.2	-1.81982	0.972304	LEY	4	4	44
LEY	CTL	GSE124263__3_ACGTCAACACTTAACG-1	0.809056	0.809056		iNOA3_CGCGTGAGTCGCATTA	-1.38113	-1.04	LEY	9	9	99		Donor1.AGGTCCGGTCTAAACC.2	-1.82027	3.39751	LEY	0	4	40
LEY	CTL	GSE124263__3_ACTGAACAGGACCACA-1	1.95063	1.39043		iNOA3_AGGTGTTAGCTTACGT	-1.38327	-1.10292	LEY	9	9	99		GSE124263__3_GTACTTTGTTCGCTAA-1	-1.82154	3.31023	LEY	4	0	4
LEY	CTL	GSE124263__3_ACTGAACTCAACGGCC-1	2.57545e-05	1.62435		iNOA3_ACGGTCGCAGTGCGCT	-1.38334	1.58764	LEY	0	4	40		GSE124263__4_TCTCTAATCGTGACAT-1	-1.82351	2.30094	LEY	9	4	49
LEY	CTL	GSE124263__3_ACTGAACTCCCAAGTA-1	1.9514	2.95051		iNOA3_ACACTGATCCTGGTCT	-1.38407	5.1488	LEY	9	9	99		Donor3.CAGTCCTGTCCTCCAT.2	-1.82917	1.55287	LEY	9	9	99
LEY	CTL	GSE124263__3_ACTGAGTTCCTTTCGG-1	2.10217	2.10217		iNOA3_TTGGATGAGCCTATTG	-1.38408	3.03773	LEY	4	9	94		GSE124263__3_AACTGGTCAATCCAAC-1	-1.83197	4.21624	LEY	0	4	40
LEY	CTL	GSE124263__3_ACTGATGGTCCCGACA-1	1.36126	3.05906		iNOA3_CGCCAGATCAGACAAA	-1.38576	4.74097	LEY	0	4	40		Donor2.AGTGTCATCGTTGCCT.2	-1.83682	0.179622	LEY	0	4	40
LEY	CTL	GSE124263__3_ACTGATGTCACAATGC-1	2.04993	2.30489		iNOA1_CCATAAGCATTGTGCA	-1.38583	4.325	LEY	4	9	94		GSE124263__4_TCAGATGTCCGTTGCT-1	-1.83725	-1.26404	LEY	0	9	90
LEY	CTL	GSE124263__3_ACTGCTCAGAGAGCTC-1	2.25418	3.03962		iNOA3_TCTACCGCAGCAGTGA	-1.38634	-0.479817	LEY	0	0	0		GSE124263__3_AACACGTTCTCAAGTG-1	-1.83924	2.624	LEY	4	4	44
LEY	CTL	GSE124263__3_ACTGCTCAGTCAAGCG-1	9.17339e-06	2.55839		iNOA1_GTGCAGCGTAGACGTG	-1.38665	3.99395	LEY	4	9	94		Donor1.CACACCTGTCTGCAAT.1	-1.84156	2.18141	LEY	4	4	44
LEY	CTL	GSE124263__3_ACTGCTCCAGTCGTGC-1	2.00286	2.00286		iNOA3_CTCCTTTTCTCCTGCA	-1.38851	2.65742	LEY	4	4	44		GSE124263__3_TACCTTATCAAAGACA-1	-1.84237	3.16591	LEY	0	4	40
LEY	CTL	GSE124263__3_AGAATAGTCCTTTCGG-1	1.03492	1.86325		iNOA2_TGTGTGAAGCTCGGCT	-1.38866	3.25509	LEY	0	4	40		Donor2.CTGTTTATCCAGAGGA.1	-1.84627	1.07037	LEY	4	9	94
LEY	CTL	GSE124263__3_AGACGTTCACGCCAGT-1	0.941656	1.98195		iNOA3_GGAGGATAGACTTCAC	-1.39017	1.96658	LEY	4	9	94		Donor2.GTCTCGTAGGCTCTTA.1	-1.85005	5.27946	LEY	0	0	0
LEY	CTL	GSE124263__3_AGACGTTGTAGAAAGG-1	2.19203	8.29867e-06		iNOA3_CCGTGAGCAATGCAGG	-1.39042	-0.783343	LEY	0	0	0		GSE124263__3_GAAACTCTCAGCCTAA-1	-1.85208	4.54925	LEY	0	4	40
LEY	CTL	GSE124263__3_AGACGTTTCCCATTTA-1	0.943192	2.60604		iNOA3_ATTCATCCAGAGTGAC	-1.3909	0.449913	LEY	4	9	94		GSE124263__3_TACGGTATCTCGTATT-1	-1.85257	4.29159	LEY	4	4	44
LEY	CTL	GSE124263__3_AGAGCGATCTCATTCA-1	1.99008	1.99008		iNOA3_ACAAGCTAGTAACAGT	-1.39102	-0.578228	LEY	4	9	94		GSE124263__3_ACAGCCGCAGCTGCAC-1	-1.85715	4.12769	LEY	0	9	90
LEY	CTL	GSE124263__3_AGAGCTTAGGTGTTAA-1	1.58048	1.58048		iNOA3_TCACTATGTGGAGAAA	-1.39109	2.00622	LEY	4	9	94		GSE124263__3_GGCGTGTCAGTACACT-1	-1.86133	4.29238	LEY	4	4	44
LEY	CTL	GSE124263__3_AGAGTGGCAGGGTATG-1	1.02347	1.51857		iNOA3_CTATCCGGTACCCACG	-1.39354	-0.0487524	LEY	9	9	99		Donor2.TCGTACCCAGGTGCCT.1	-1.86396	3.81333	LEY	4	4	44
LEY	CTL	GSE124263__3_AGATCTGTCATGCAAC-1	1.10802	1.10802		iNOA1_CAACCTCGTTAGAAAC	-1.39505	0.0545916	LEY	4	9	94		GSE124263__4_TGAGAGGGTCTGGAGA-1	-1.86871	1.6427	LEY	0	9	90
LEY	CTL	GSE124263__3_AGCAGCCCACAAGACG-1	1.83965	2.9987		iNOA3_TTAGGGTCACTGTCCT	-1.39532	3.3589	LEY	9	9	99		GSE124263__3_CGATGTAAGCTTATCG-1	-1.87007	2.57575	LEY	4	9	94
LEY	CTL	GSE124263__3_AGCATACCACATTTCT-1	-8.13077e-06	1.23122		iNOA3_AACCTGAAGGGATCTG	-1.39671	2.01903	LEY	9	9	99		Donor2.CCTCAGTCATCCTTGC.2	-1.87074	2.57984	LEY	4	9	94
LEY	CTL	GSE124263__3_AGCCTAAGTAATAGCA-1	3.69459	3.026		iNOA1_AATGGAATCTAGTGAC	-1.39717	-0.180007	LEY	9	9	99		GSE124263__4_AACTCCCCAAGCGCTC-1	-1.87094	5.4257	LEY	0	4	40
LEY	CTL	GSE124263__3_AGCGTATAGAGGTTAT-1	1.92996	-5.93572e-06		iNOA3_AGGGTTTGTAGCTGTT	-1.39843	3.4682	LEY	4	4	44		Donor1.ATCACGATCGACCAGC.1	-1.87155	-1.12113	LEY	4	4	44
LEY	CTL	GSE124263__3_AGCGTATCAATCGAAA-1	1.15555	2.27245		iNOA1_AAGCAGTGGTATCAAC	-1.40131	6.07649	LEY	9	4	49		GSE124263__4_CGATGGCTCACGAAGG-1	-1.87283	6.6424	LEY	0	4	40
LEY	CTL	GSE124263__3_AGCGTATTCCAAATGC-1	-9.26597e-06	1.32974		iNOA3_AGCCAGCTCATGACAC	-1.40479	4.33792	LEY	4	9	94		Donor1.AAGGCAGTCGTCACGG.2	-1.87314	2.33192	LEY	4	9	94
LEY	CTL	GSE124263__3_AGCTCCTAGGGTCGAT-1	1.2711	1.81312		iNOA3_CACAGATTCTGTCGTC	-1.40507	-0.605814	LEY	9	4	49		Donor2.GAAACTCGTCTCTTTA.2	-1.8739	0.770043	LEY	0	4	40
LEY	CTL	GSE124263__3_AGCTCCTCAGAGCCAA-1	1.12277	1.63836		iNOA2_AAACGAAGTACTCGCG	-1.40537	3.51857	LEY	4	4	44		GSE124263__3_CACACAAGTAAGTTCC-1	-1.8745	4.4691	LEY	0	0	0
LEY	CTL	GSE124263__3_AGCTCCTCAGGGAGAG-1	1.39304	1.95362		iNOA3_AGTTCGATCCGTTTCG	-1.40626	0.704455	LEY	4	4	44		GSE124263__3_GTGTGCGGTCTAAAGA-1	-1.8771	-0.674076	LEY	0	0	0
LEY	CTL	GSE124263__3_AGCTCCTGTCCCTACT-1	2.09517	2.64375		iNOA3_GGGTTTAGTACAGGTG	-1.40723	0.195265	LEY	4	4	44		Donor1.CATTCGCCACCCTATC.1	-1.87748	-0.940158	LEY	4	4	44
LEY	CTL	GSE124263__3_AGCTCCTTCGAGGTAG-1	1.97296	1.63471		iNOA2_CAGCAATTCATTGCTT	-1.40814	-0.907503	LEY	9	9	99		Donor3.TCGCGAGGTTAAGTAG.1	-1.87755	4.8007	LEY	4	4	44
LEY	CTL	GSE124263__3_AGCTTGAAGACCTAGG-1	1.01432	1.83616		iNOA1_TAGATCGTCGTGGTAT	-1.40949	4.87484	LEY	4	9	94		GSE124263__3_CATCCACGTAATAGCA-1	-1.87799	2.64057	LEY	0	9	90
LEY	CTL	GSE124263__3_AGCTTGAGTGAGTGAC-1	2.38467	3.03066		iNOA2_GGGAGATCAAAGCCGC	-1.41066	4.56568	LEY	0	4	40		Donor1.TCACAAGTCCCAGGTG.2	-1.87922	-1.8163	LEY	4	4	44
LEY	CTL	GSE124263__3_AGCTTGATCCACGTTC-1	8.10377e-06	2.40452		iNOA2_GTGGCGTCAAATCGGG	-1.41139	3.03763	LEY	4	4	44		GSE124263__3_AGTCTTTGTTTCGCTC-1	-1.87957	4.60782	LEY	4	0	4
LEY	CTL	GSE124263__3_AGCTTGATCTGTTTGT-1	1.65444	9.21173e-06		iNOA1_TATCTTGTCTACCCAC	-1.41234	3.71388	LEY	4	4	44		Donor3.GGACAGATCCGCGGTA.2	-1.88589	4.06086	LEY	4	4	44
LEY	CTL	GSE124263__3_AGGGATGAGGCGATAC-1	-5.08005e-06	2.56288		iNOA3_GTGACGCCAGTGTATC	-1.41604	2.89094	LEY	9	9	99		Donor1.GAATGAAGTAAATGAC.2	-1.88621	0.734656	LEY	0	4	40
LEY	CTL	GSE124263__3_AGGGATGCACCCATTC-1	1.35609	2.26623		iNOA3_AACCAACGTACGTACT	-1.41666	2.42021	LEY	4	9	94		Donor2.ATTGGACGTATAGGGC.1	-1.88681	5.2065	LEY	4	4	44
LEY	CTL	GSE124263__3_AGGGATGGTCTTCGTC-1	1.48077	2.18883		iNOA3_GTAATCGCAGCAGAAC	-1.4186	0.651033	LEY	9	9	99		Donor1.TGGACGCGTCGCGGTT.1	-1.89238	3.12954	LEY	0	0	0
LEY	CTL	GSE124263__3_AGGGATGGTTAAGGGC-1	0.921331	2.14747		iNOA2_ATCATTCAGCTAATGA	-1.41959	2.11017	LEY	4	9	94		GSE124263__4_CAACCAAAGTAAGTAC-1	-1.89741	3.48701	LEY	9	0	9
LEY	CTL	GSE124263__3_AGGTCCGAGCGTGAGT-1	9.78159e-07	1.6744		iNOA3_CTCCACAGTTCGTACA	-1.41979	4.05056	LEY	4	9	94		GSE124263__3_GTGCATATCTTGTACT-1	-1.8997	3.81181	LEY	4	4	44
LEY	CTL	GSE124263__3_AGTAGTCCAGGGCATA-1	2.1236	2.48838		iNOA3_TGCTCCAGTAACTAAG	-1.41988	2.36716	LEY	4	4	44		Donor3.GGGACCTCAGAGTGTG.2	-1.8999	1.92463	LEY	9	9	99
LEY	CTL	GSE124263__3_AGTCTTTAGAGTCTGG-1	1.2802	1.2802		iNOA3_TTTCGATAGTGTGTTC	-1.42172	1.55494	LEY	9	9	99		Donor1.CCTATTAGTAAATACG.2	-1.90047	3.54521	LEY	4	4	44
LEY	CTL	GSE124263__3_AGTCTTTGTTTCGCTC-1	1.66791	-4.29972e-06		iNOA3_CATCCACGTACCCGCA	-1.4227	1.31319	LEY	4	9	94		GSE124263__3_GAACGGATCATGTCCC-1	-1.90115	3.11674	LEY	4	4	44
LEY	CTL	GSE124263__3_AGTCTTTTCCCTAATT-1	1.15646	2.01969		iNOA1_AGGGTCCGTGCAGATG	-1.4227	4.2201	LEY	4	9	94		GSE124263__3_CCGTACTGTCGGGTCT-1	-1.90232	4.60726	LEY	0	4	40
LEY	CTL	GSE124263__3_AGTCTTTTCGTCTGAA-1	1.62017	1.80294		iNOA2_CTGAGGCGTGGCAACA	-1.42446	4.5193	LEY	4	0	4		Donor3.GTATTCTGTGTTAAGA.1	-1.90462	3.75161	LEY	0	4	40
LEY	CTL	GSE124263__3_AGTGAGGAGACTTTCG-1	1.73933	2.54426		iNOA2_CCGTTCAAGATGCAGC	-1.42622	0.0527353	LEY	4	4	44		Donor3.CGGACGTTCGGATGGA.1	-1.90649	5.29313	LEY	0	4	40
LEY	CTL	GSE124263__3_AGTGAGGAGATCTGAA-1	2.03224	1.84133		iNOA3_TTCTAACAGCTGTACT	-1.42742	2.64768	LEY	9	9	99		GSE124263__3_TTCCCAGAGTGCAAGC-1	-1.90768	3.56769	LEY	0	4	40
LEY	CTL	GSE124263__3_AGTGAGGCACGCGAAA-1	2.00833	2.00833		iNOA3_TAGGGTTCAGCTAACT	-1.43032	1.42904	LEY	9	9	99		GSE124263__4_GGTGTTACAGCTGCAC-1	-1.90792	6.2466	LEY	4	4	44
LEY	CTL	GSE124263__3_AGTGAGGGTCCCTTGT-1	-1.56587e-05	1.27534		iNOA1_GTACAGTTCACGACTA	-1.43066	-1.05317	LEY	9	9	99		GSE124263__3_CTACACCGTCACTGGC-1	-1.90918	-1.88532	LEY	4	4	44
LEY	CTL	GSE124263__3_AGTGGGATCCCACTTG-1	6.65216e-06	6.65216e-06		iNOA3_ATGCCTCCAACTTCTT	-1.43099	1.50152	LEY	0	4	40		Donor1.GTAGTCACAAGTCTGT.1	-1.91926	0.165457	LEY	9	9	99
LEY	CTL	GSE124263__3_AGTGTCAAGAGGTTAT-1	2.04524	1.17671		iNOA3_GGAATGGTCACTACGA	-1.43102	-0.945835	LEY	9	9	99		Donor2.CATGGCGCATTTGCCC.2	-1.9197	-1.40091	LEY	0	4	40
LEY	CTL	GSE124263__3_ATAAGAGCACCGAAAG-1	-9.28893e-06	2.00267		iNOA3_TATCTTGTCCGATCTC	-1.43141	4.69549	LEY	0	9	90		Donor1.ATCCACCCACATCTTT.1	-1.92025	0.95826	LEY	4	4	44
LEY	CTL	GSE124263__3_ATAAGAGCAGCCAATT-1	1.50657	2.9208		iNOA2_GTGTTAGCAAATCAAG	-1.43158	-0.0303151	LEY	4	4	44		Donor2.CGTCTACGTCAATGTC.1	-1.92647	1.90946	LEY	9	9	99
LEY	CTL	GSE124263__3_ATAAGAGGTAGCTCCG-1	0.747799	2.03785		iNOA1_GATGACTGTCGAGCTC	-1.436	3.62502	LEY	4	9	94		GSE124263__4_TCATTACTCAAACAAG-1	-1.92772	2.96824	LEY	4	4	44
LEY	CTL	GSE124263__3_ATAGACCAGCCAGTAG-1	1.71038	1.4308e-06		iNOA3_TATATCCTCGGCGATC	-1.43711	3.80246	LEY	0	4	40		GSE124263__4_CAGCATATCGACCAGC-1	-1.92938	2.91155	LEY	4	9	94
LEY	CTL	GSE124263__3_ATAGACCCAAACTGTC-1	0.760868	2.1951		iNOA3_TCCTGCAGTAAGTAGT	-1.43848	5.21479	LEY	4	9	94		Donor1.GCATACAAGCTGAAAT.2	-1.93517	-1.66914	LEY	0	4	40
LEY	CTL	GSE124263__3_ATCATCTCAGTGACAG-1	2.64323e-06	1.49359		iNOA3_ACGGGTCTCCCGAAAT	-1.43883	4.09536	LEY	4	9	94		GSE124263__4_TACACGAAGACCACGA-1	-1.93619	2.55034	LEY	4	4	44
LEY	CTL	GSE124263__3_ATCATCTGTCTGGAGA-1	1.70666	-1.35582e-05		iNOA3_CCAATGATCGAACTCA	-1.43935	-1.14928	LEY	4	9	94		Donor1.TCACGAAAGACTAGAT.1	-1.93655	-1.22997	LEY	0	4	40
LEY	CTL	GSE124263__3_ATCATGGAGGTGCACA-1	-1.70825e-05	-1.70825e-05		iNOA3_GCGAGAAGTGGACCAA	-1.44073	0.390523	LEY	4	4	44		Donor2.TTAACTCAGCTAGTGG.1	-1.93867	2.52314	LEY	4	4	44
LEY	CTL	GSE124263__3_ATCATGGGTACCGAGA-1	1.02051	-6.35928e-06		iNOA2_TTGCCTGGTTGGTAGG	-1.44687	0.283667	LEY	9	9	99		GSE124263__3_CTCTAATTCTGTCTAT-1	-1.93945	2.13697	LEY	4	4	44
LEY	CTL	GSE124263__3_ATCCACCGTACAGACG-1	-1.22561e-06	-1.22561e-06		iNOA3_AGGATAAGTGGCTTAT	-1.44763	0.989349	LEY	9	9	99		GSE124263__3_CAAGGCCGTCGCATAT-1	-1.94129	5.13305	LEY	0	4	40
LEY	CTL	GSE124263__3_ATCCACCGTAGTACCT-1	0.963951	1.44553		iNOA3_AGGGTTTTCACCTCGT	-1.45206	2.46953	LEY	9	9	99		GSE124263__4_CTCTAATTCTGATACG-1	-1.94181	3.37679	LEY	4	0	4
LEY	CTL	GSE124263__3_ATCCGAACAATCGAAA-1	1.85783	2.20989		iNOA1_TGCCGAGCATGGCACC	-1.45339	-1.1548	LEY	4	9	94		GSE124263__4_CGATGTATCTGAGGGA-1	-1.94305	1.87662	LEY	0	9	90
LEY	CTL	GSE124263__3_ATCGAGTAGCTGGAAC-1	1.26735	1.80876		iNOA3_TCAGGGCCAGGTAGTG	-1.45713	-0.642444	LEY	4	4	44		Donor1.ACCGTAATCCCAACGG.1	-1.94898	-1.75058	LEY	0	0	0
LEY	CTL	GSE124263__3_ATCTACTAGCTACCTA-1	1.42516	1.99021		iNOA3_GCAACCGTCGAAGCAG	-1.4584	-0.651708	LEY	0	4	40		GSE124263__4_TGCTACCCATGCCACG-1	-1.94932	3.80717	LEY	0	4	40
LEY	CTL	GSE124263__3_ATCTACTAGGGTGTGT-1	0.865374	0.865374		iNOA3_AGCTACATCGCGTCGA	-1.45895	5.11067	LEY	4	9	94		GSE124263__4_GATCGATGTACGCTGC-1	-1.95	1.43793	LEY	9	4	49
LEY	CTL	GSE124263__3_ATCTACTTCCGCTGTT-1	2.16285	1.4057		iNOA3_GCACGGTGTTCAGTAC	-1.45937	0.285737	LEY	4	0	4		GSE124263__3_GCACTCTAGGAGTTGC-1	-1.95449	4.76548	LEY	0	0	0
LEY	CTL	GSE124263__3_ATCTACTTCTTATCTG-1	2.45713e-06	1.14743		iNOA2_GCATTAGGTGATAGAT	-1.4605	5.45108	LEY	4	4	44		GSE124263__3_CGGGTCATCGTAGGAG-1	-1.95558	2.81339	LEY	9	4	49
LEY	CTL	GSE124263__3_ATGAGGGAGTGTCCAT-1	1.97724	1.41376		iNOA1_TACGTCCCAGTCGTTA	-1.46083	2.90438	LEY	9	9	99		Donor3.CTACGTCCAAGCTGAG.2	-1.95588	2.69633	LEY	4	4	44
LEY	CTL	GSE124263__3_ATGAGGGTCTGATTCT-1	1.34058e-05	2.35086		iNOA3_CAAGCTAGTGTTAACC	-1.46093	5.7113	LEY	0	0	0		GSE124263__3_AGTGAGGGTCCCTTGT-1	-1.95798	2.49221	LEY	0	4	40
LEY	CTL	GSE124263__3_ATGCGATTCCCTAACC-1	1.69231	2.84785		iNOA3_GTGTAACGTTAAGGGC	-1.46201	3.89283	LEY	4	4	44		Donor1.GCTGGGTAGGGTCTCC.2	-1.96044	4.94032	LEY	9	4	49
LEY	CTL	GSE124263__3_ATGGGAGAGAAGCCCA-1	2.28182e-06	2.10723		iNOA3_ATTATCCAGGGCAGGA	-1.46282	2.65574	LEY	0	4	40		GSE124263__3_CATGCCTTCGAGAACG-1	-1.96133	4.13535	LEY	4	4	44
LEY	CTL	GSE124263__3_ATTATCCAGCGACGTA-1	1.02087	1.06911e-05		iNOA3_GTCATGACATGCTGCG	-1.4633	1.27986	LEY	0	4	40		Donor2.TCAGCAAAGGGTTTCT.2	-1.96166	-1.0363	LEY	4	9	94
LEY	CTL	GSE124263__3_ATTATCCGTACAGCAG-1	3.96829e-06	1.68237		iNOA3_GCCAGGTCACGCAGTC	-1.46351	4.30656	LEY	4	9	94		GSE124263__3_CCCATACGTAGATTAG-1	-1.96241	2.14525	LEY	4	4	44
LEY	CTL	GSE124263__3_ATTATCCTCATGCATG-1	2.34707	1.98832		iNOA1_ACGTTCCAGACTTCGT	-1.46563	-0.805767	LEY	4	9	94		Donor3.GCGCGATGTCGTGGCT.1	-1.96641	-0.269088	LEY	4	4	44
LEY	CTL	GSE124263__3_ATTGGTGAGAGTGAGA-1	1.01074	1.01074		iNOA3_TAGACCAGTCGAGCAA	-1.46563	0.62248	LEY	4	4	44		GSE124263__3_ATTGGTGCACGGATAG-1	-1.96737	5.09287	LEY	4	4	44
LEY	CTL	GSE124263__3_ATTGGTGCACGGATAG-1	1.25251	1.55786		iNOA3_TGAATGCCATGTGTCA	-1.46612	-0.465463	LEY	4	9	94		Donor1.TCTTTCCAGCACCGCT.1	-1.96983	2.99626	LEY	4	0	4
LEY	CTL	GSE124263__3_ATTGGTGTCACGACTA-1	-1.17176e-05	1.13552		iNOA3_TGATTCTGTGACATCT	-1.46633	-0.236483	LEY	4	9	94		Donor2.ACGATGTAGACCACGA.2	-1.9752	-0.149155	LEY	0	4	40
LEY	CTL	GSE124263__3_CAACCAAAGTTCGCGC-1	-1.62254e-05	2.38138		iNOA3_GGCGTCAAGCTTCGTA	-1.4665	3.98363	LEY	0	0	0		Donor1.CTACGTCTCCGCATCT.2	-1.97529	4.14402	LEY	4	0	4
LEY	CTL	GSE124263__3_CAACCAACATGCAACT-1	2.43003	2.90501		iNOA2_CGGCAGTGTTGTCAGT	-1.46793	4.80257	LEY	4	4	44		GSE124263__4_AGCTCCTCAATAACGA-1	-1.9757	4.91685	LEY	4	4	44
LEY	CTL	GSE124263__3_CAACCTCGTGAGGGTT-1	1.32073	2.48362		iNOA3_GGGACCTTCCATCACC	-1.47001	-0.466858	LEY	4	9	94		Donor3.TTGCCGTCACGAGGTA.2	-1.97836	3.76479	LEY	9	9	99
LEY	CTL	GSE124263__3_CAACCTCTCACTCCTG-1	1.79114	1.79114		iNOA3_AGCCACGGTCTCACGG	-1.47088	3.75538	LEY	4	4	44		Donor1.AGCATACTCCATGCTC.2	-1.97982	1.91647	LEY	4	9	94
LEY	CTL	GSE124263__3_CAAGATCAGCAGACTG-1	1.94344	1.38414		iNOA3_GAACGTTAGGCGCTTC	-1.47556	2.54431	LEY	9	9	99		Donor2.CGAGAAGCAATTGCTG.1	-1.97995	-1.22971	LEY	0	4	40
LEY	CTL	GSE124263__3_CAAGGCCCACGCTTTC-1	1.06298	2.14944		iNOA1_GTTTGGAGTGCTATTG	-1.47692	3.37968	LEY	9	9	99		GSE124263__4_TTGAACGCACGTCAGC-1	-1.98314	5.44122	LEY	0	4	40
LEY	CTL	GSE124263__3_CAAGGCCCATCAGTAC-1	1.34844	2.51815		iNOA3_GGAACCCCATGGATCT	-1.4782	0.00837435	LEY	0	0	0		Donor3.CGCGGTACAGCCAATT.1	-1.98547	4.97763	LEY	4	4	44
LEY	CTL	GSE124263__3_CAAGGCCGTCGCATAT-1	-1.36554e-05	1.55744		iNOA3_AAGTACCGTTAAACCC	-1.4788	1.49167	LEY	4	9	94		GSE124263__3_ATCGAGTAGCTGGAAC-1	-1.98615	4.9116	LEY	4	4	44
LEY	CTL	GSE124263__3_CAAGTTGCAGGGTACA-1	1.59378	1.92912		iNOA3_GGTGAAGCATGCACTA	-1.48038	2.84726	LEY	4	9	94		GSE124263__3_GAGTCCGGTAAATGAC-1	-1.98677	5.42433	LEY	0	0	0
LEY	CTL	GSE124263__3_CAAGTTGCAGTGGAGT-1	1.42016	2.60646		iNOA2_CACAGATAGTCCGTCG	-1.4829	5.01453	LEY	4	0	4		GSE124263__4_CGAATGTCAATAGCGG-1	-1.99189	4.39502	LEY	4	4	44
LEY	CTL	GSE124263__3_CAAGTTGCATCCGGGT-1	1.6347	2.22526		iNOA3_GAGGGTATCCGGGACT	-1.48329	-1.38991	LEY	4	9	94		GSE124263__4_CCTAAAGCAATCTGCA-1	-1.99293	4.98629	LEY	4	4	44
LEY	CTL	GSE124263__3_CAAGTTGGTAGGAGTC-1	1.47709	2.04903		iNOA3_CCGTAGGCAGCCTTCT	-1.48521	3.36915	LEY	9	9	99		GSE124263__3_CTGCTGTGTCCGACGT-1	-1.99432	6.13002	MYD	4	4	44
LEY	CTL	GSE124263__3_CAAGTTGTCGGTTAAC-1	1.3079	1.49981e-05		iNOA2_GACCCAGCACATGGTT	-1.4864	4.45966	LEY	4	4	44		GSE124263__3_AGCTTGAGTGAGTGAC-1	-1.99575	1.73608	LEY	9	9	99
LEY	CTL	GSE124263__3_CAAGTTGTCTTGAGAC-1	1.30946	1.30946		iNOA3_CACGGGTTCAGCGCAC	-1.48702	0.0715956	LEY	9	9	99		GSE124263__3_TTGACTTCACTGCCAG-1	-2.00042	4.00398	LEY	4	4	44
LEY	CTL	GSE124263__3_CACACAAGTAAGTTCC-1	-1.33412e-05	1.0261		iNOA3_TCTGTCGCACGAAGAC	-1.4875	0.691678	LEY	0	9	90		Donor1.TCGCGTTAGCATCATC.1	-2.00135	-0.961561	LEY	9	4	49
LEY	CTL	GSE124263__3_CACACAAGTACACCGC-1	1.9502	2.56957		iNOA3_GCTCAAATCTTCTGTA	-1.4885	1.10601	LEY	9	9	99		GSE124263__3_TGACGGCGTTGATTCG-1	-2.00295	5.83615	LEY	4	0	4
LEY	CTL	GSE124263__3_CACACAATCAGGCGAA-1	1.6188	1.6188		iNOA3_CAGCAATAGCCGTTAT	-1.49037	-1.50571	LEY	4	9	94		GSE124263__3_TGCTGCTTCAGCTCTC-1	-2.00383	2.5724	LEY	9	4	49
LEY	CTL	GSE124263__3_CACACCTAGCTGCAAG-1	-2.23365e-06	1.49573		iNOA1_CATAGACAGACTCAAA	-1.49154	2.22332	LEY	4	9	94		Donor3.GGGATGACATTACCTT.2	-2.00807	4.91635	LEY	0	4	40
LEY	CTL	GSE124263__3_CACACTCTCTTGACGA-1	2.78787	2.24815		iNOA3_TCACGGGGTAGCGATG	-1.49218	-0.0567863	LEY	4	9	94		Donor1.GTTCATTAGTGTACGG.2	-2.01146	3.37292	LEY	4	0	4
LEY	CTL	GSE124263__3_CACAGTACAGTCGATT-1	1.94148	3.29086		iNOA1_TACGCTCCATTGCCGG	-1.49258	-1.05596	LEY	4	9	94		GSE124263__4_TCAGATGTCAATCTCT-1	-2.01281	2.66795	LEY	9	4	49
LEY	CTL	GSE124263__3_CACAGTAGTGGAAAGA-1	1.93079	2.38186		iNOA3_TTTCAGTAGGTTCTTG	-1.49278	-0.497115	LEY	9	9	99		GSE124263__3_ACTGAGTTCCTTTCGG-1	-2.01309	3.29142	LEY	4	4	44
LEY	CTL	GSE124263__3_CACAGTAGTTCGGGCT-1	1.42661	1.42661		iNOA3_TGCAGTACAGCCGGTT	-1.49408	1.58361	LEY	4	4	44		GSE124263__3_GTACTCCCATGTAGTC-1	-2.01483	4.70572	LEY	4	4	44
LEY	CTL	GSE124263__3_CACATAGAGATTACCC-1	1.34455	1.89806		iNOA3_AAACCCACACGACGCT	-1.49433	3.19339	LEY	4	9	94		GSE124263__3_AGTGGGATCCCACTTG-1	-2.01766	3.27323	LEY	0	0	0
LEY	CTL	GSE124263__3_CACATTTAGATATGCA-1	2.47532	2.47532		iNOA3_CGCAGGTAGGTCATTC	-1.49642	1.10035	LEY	4	4	44		Donor1.AGCGTCGAGTTAGCGG.1	-2.01804	-1.03219	LEY	4	9	94
LEY	CTL	GSE124263__3_CACCAGGGTAAACGCG-1	1.16772e-05	2.32764		iNOA3_GAGCCTGTCGCATGAT	-1.49659	-1.28778	LEY	4	9	94		GSE124263__3_AAACCTGTCGTCTGAA-1	-2.02059	6.7356	LEY	0	4	40
LEY	CTL	GSE124263__3_CACCTTGGTTGCGTTA-1	0.855377	2.34812		iNOA1_TCTATACTCCCTTGGT	-1.49743	-0.0122501	LEY	0	9	90		GSE124263__3_AGCCTAAGTAATAGCA-1	-2.02434	1.70823	LEY	9	9	99
LEY	CTL	GSE124263__3_CACTCCACACAGGTTT-1	0.993713	1.8089		iNOA2_GCAACATAGCCTGAAG	-1.49778	3.36642	LEY	4	9	94		Donor1.GAACATCAGCTAGTGG.2	-2.02539	2.68922	LEY	4	4	44
LEY	CTL	GSE124263__3_CACTCCAGTCAGAAGC-1	1.11253	2.21574		iNOA3_AATGCCAAGCCTTCTC	-1.49818	0.207291	LEY	9	9	99		Donor2.CCCTCCTTCAGCTCGG.1	-2.02698	1.68261	LEY	0	4	40
LEY	CTL	GSE124263__3_CAGAATCGTTTGGGCC-1	2.22656	1.63588		iNOA3_GCCATGGAGGTACTGG	-1.49916	4.37481	LEY	9	9	99		Donor3.GCGGGTTTCCCGGATG.1	-2.02709	6.23397	LEY	0	4	40
LEY	CTL	GSE124263__3_CAGAGAGTCTCCTATA-1	1.51467	1.84402		iNOA3_CTCACTGTCACCCTTG	-1.50144	-1.28629	LEY	4	9	94		Donor3.CCTAAAGGTAAAGTCA.2	-2.02878	-1.83441	LEY	4	9	94
LEY	CTL	GSE124263__3_CAGATCAAGTTCCACA-1	1.46196e-05	1.37127		iNOA3_CCATCACCAGTTTCGA	-1.50175	-1.32444	LEY	4	9	94		GSE124263__3_ACCCACTCAAATTGCC-1	-2.03582	4.41928	LEY	4	4	44
LEY	CTL	GSE124263__3_CAGCAGCGTCTAGCGC-1	1.64224	2.2336		iNOA3_AGGATCTTCCTATTTG	-1.50253	2.94459	LEY	4	4	44		Donor2.CCCAATCCACATCCAA.1	-2.03664	5.52306	LEY	0	4	40
LEY	CTL	GSE124263__3_CAGCATAAGCTGCAAG-1	1.62334	2.21266		iNOA3_AGCCACGAGGAGTATT	-1.50276	1.71947	LEY	4	4	44		GSE124263__3_CCTTACGTCTTCCTTC-1	-2.0382	5.08134	LEY	4	4	44
LEY	CTL	GSE124263__3_CAGCCGAGTAAGAGAG-1	1.30004	2.4577		iNOA3_AAAGTCCCAACCACGC	-1.50361	3.43775	LEY	4	9	94		Donor1.TGACTAGGTCTAAAGA.2	-2.03854	2.77455	LEY	0	4	40
LEY	CTL	GSE124263__3_CAGCGACGTGAAATCA-1	3.61895e-06	2.32457		iNOA3_CATGGTAGTCGCCACA	-1.50484	-0.835811	LEY	4	9	94		GSE124263__4_GATCGTACACATCTTT-1	-2.03916	4.98567	LEY	0	4	40
LEY	CTL	GSE124263__3_CAGCTAACAAACAACA-1	-2.65877e-06	1.67881		iNOA3_TACTGCCGTCCTATAG	-1.50893	0.0947267	LEY	4	4	44		Donor3.TGCCCTATCGCCAAAT.2	-2.04642	0.860193	LEY	4	4	44
LEY	CTL	GSE124263__3_CAGCTGGCACAGCCCA-1	2.58409	1.9637		iNOA1_ATGCGATTCGACTCCT	-1.5103	3.52195	LEY	0	9	90		Donor1.CAGAATCAGCTGCAAG.1	-2.04769	0.279504	LEY	4	0	4
LEY	CTL	GSE124263__3_CAGTCCTAGCTGAAAT-1	-2.48933e-06	-2.48933e-06		iNOA3_CTTCCGACATCGTGCG	-1.51144	0.955364	LEY	9	9	99		GSE124263__3_CTAGCCTGTGCAGGTA-1	-2.04945	1.90922	LEY	4	4	44
LEY	CTL	GSE124263__3_CATATTCAGGTGCTTT-1	1.89796	1.89796		iNOA3_AATTCCTTCCATCACC	-1.51181	0.913753	LEY	4	9	94		GSE124263__4_AGGCCACAGTTAGGTA-1	-2.04959	3.60021	LEY	0	0	0
LEY	CTL	GSE124263__3_CATATTCGTTAAGAAC-1	1.62728	2.41814		iNOA3_CGGCAGTGTAGGTTTC	-1.51309	-0.960187	LEY	4	4	44		GSE124263__3_ATCCGAACAATCGAAA-1	-2.05248	2.84042	LEY	4	4	44
LEY	CTL	GSE124263__3_CATCAAGGTAAACACA-1	1.95089	1.39065		iNOA1_CTCCCAATCGTTTACT	-1.51453	1.93906	LEY	9	9	99		Donor2.GGGACCTTCAACACTG.1	-2.05833	0.950501	LEY	0	0	0
LEY	CTL	GSE124263__3_CATCAGAGTGAGTGAC-1	1.86781	1.86781		iNOA3_TATCAGGGTTCCCACT	-1.51604	0.639359	LEY	9	9	99		Donor3.GACGGCTCAGACAAGC.1	-2.05981	3.03165	LEY	4	9	94
LEY	CTL	GSE124263__3_CATCCACGTAATAGCA-1	-1.0856e-05	2.62495		iNOA2_TTACTGTAGTGGTGGT	-1.52394	3.15258	LEY	0	4	40		Donor3.CGTAGGCGTGAGGGTT.2	-2.06258	2.71627	LEY	0	4	40
LEY	CTL	GSE124263__3_CATCCACTCTCCGGTT-1	2.06221	2.31759		iNOA3_GACTCTCCAAGTGATA	-1.52817	0.133882	LEY	4	4	44		GSE124263__4_ATTTCTGCATCCCATC-1	-2.06533	3.86954	LEY	4	0	4
LEY	CTL	GSE124263__3_CATCGAAGTAAGTTCC-1	-6.92567e-06	1.68935		iNOA3_TGTACAGCAGATCACT	-1.5312	1.07564	LEY	4	4	44		GSE124263__3_TTGACTTGTCTCGTTC-1	-2.07011	4.33779	LEY	0	0	0
LEY	CTL	GSE124263__3_CATCGGGAGAAACGAG-1	-1.71752e-05	1.48824		iNOA2_ACACAGTAGACGGATC	-1.53342	0.277607	LEY	4	9	94		GSE124263__3_TCTTTCCCAAGGACAC-1	-2.07206	3.65453	LEY	0	4	40
LEY	CTL	GSE124263__3_CATCGGGAGCCACGCT-1	1.44492	2.84535		iNOA2_TGGTAGTTCTCTCGCA	-1.53354	3.79234	LEY	4	4	44		GSE124263__3_GCGCAACGTTCAGCGC-1	-2.07427	2.22303	LEY	0	4	40
LEY	CTL	GSE124263__3_CATCGGGGTGTAAGTA-1	1.54836	1.54836		iNOA3_GAATCGTCACGAGGTA	-1.5347	0.926036	LEY	4	4	44		GSE124263__3_CGCTTCAAGGAACTGC-1	-2.07508	3.3682	LEY	4	4	44
LEY	CTL	GSE124263__3_CATGACAGTTGGGACA-1	1.71897	2.45821		iNOA3_GTAACCACATGACTAC	-1.53826	4.01653	LEY	9	4	49		Donor3.TCGGTAAAGGAGTAGA.2	-2.07559	4.79702	LEY	0	4	40
LEY	CTL	GSE124263__3_CATGCCTCATTTGCTT-1	1.69399	1.93464		iNOA3_ACGTAGTAGCGATGAC	-1.53895	0.797067	LEY	4	0	4		GSE124263__3_CACAGTAGTTCGGGCT-1	-2.07733	4.69877	LEY	4	4	44
LEY	CTL	GSE124263__3_CATGCCTTCGAGAACG-1	1.34183	2.38795		iNOA3_GATCGTACATCCTATT	-1.53898	2.96276	LEY	9	9	99		Donor1.TCGTACCCATTATCTC.1	-2.07991	0.897328	LEY	9	9	99
LEY	CTL	GSE124263__3_CATGGCGGTGATGTGG-1	4.66756e-06	4.66756e-06		iNOA3_TTCCGGTTCTCGACGG	-1.53935	4.76256	LEY	9	9	99		GSE124263__3_TTGAACGGTCGAGATG-1	-2.08082	2.90465	LEY	4	4	44
LEY	CTL	GSE124263__3_CATGGCGTCCTTTCGG-1	1.39727	1.95844		iNOA3_GGAGGTAAGAATTGTG	-1.54092	1.99375	LEY	9	9	99		GSE124263__3_TTGAACGCACCTCGTT-1	-2.0819	3.73607	LEY	4	4	44
LEY	CTL	GSE124263__3_CATTCGCCATCGGGTC-1	-4.22672e-06	1.94214		iNOA2_AAGACTCGTCTGTTAG	-1.54095	0.874418	LEY	4	4	44		Donor1.GGACGTCGTAAACGCG.1	-2.08317	-1.64408	LEY	4	9	94
LEY	CTL	GSE124263__3_CATTCGCCATTAGGCT-1	1.52571	-5.4217e-06		iNOA3_AGATGCTCATGGGAAC	-1.54383	-0.115712	LEY	4	4	44		Donor2.TAAACCGAGGAATTAC.2	-2.0837	3.71669	LEY	0	0	0
LEY	CTL	GSE124263__3_CATTCGCTCCATGCTC-1	1.11734	-1.39018e-05		iNOA3_GTCATTTAGAGTTGTA	-1.54436	-0.630411	LEY	4	9	94		GSE124263__3_CCAATCCTCTTCTGGC-1	-2.08376	6.78328	LEY	4	0	4
LEY	CTL	GSE124263__3_CATTCGCTCTCATTCA-1	2.24006	2.24006		iNOA3_TCATGAGTCAGCCTTC	-1.54655	0.0225384	LEY	0	4	40		GSE124263__3_GTAACGTGTTGAACTC-1	-2.08942	-0.326602	LEY	4	9	94
LEY	CTL	GSE124263__3_CCAATCCTCTTCTGGC-1	1.52178	8.6743e-07		iNOA3_GCCAGGTAGCAGTCTT	-1.54884	4.18386	LEY	4	4	44		GSE124263__3_GGCAATTGTGGTCTCG-1	-2.09002	5.17358	LEY	4	4	44
LEY	CTL	GSE124263__3_CCACCTACAGCTCGAC-1	1.27908	1.27908		iNOA2_CAGTTAGTCCATCGTC	-1.55362	1.54215	LEY	4	9	94		Donor1.CTTAACTCAAACGTGG.1	-2.09187	-1.55529	LEY	4	9	94
LEY	CTL	GSE124263__3_CCACGGAGTCCTGCTT-1	1.02222	1.02222		iNOA3_AAGTCGTAGTAGCTCT	-1.55419	4.81878	LEY	9	4	49		Donor2.CCTTACGCACGGTTTA.1	-2.09308	4.44147	LEY	0	4	40
LEY	CTL	GSE124263__3_CCACTACAGAACAATC-1	1.29167	2.02777		iNOA2_CGGCAGTCATGAATCC	-1.55452	4.40974	LEY	0	4	40		GSE124263__3_CACATAGAGATGGCGT-1	-2.09317	6.43946	MYD	4	4	44
LEY	CTL	GSE124263__3_CCACTACCAAAGCGGT-1	1.95447e-05	1.95447e-05		iNOA3_TTCACCGTCTTCCCAG	-1.55479	2.08838	LEY	4	4	44		Donor3.GAAGCAGTCAGTACGT.1	-2.09884	5.16665	LEY	4	4	44
LEY	CTL	GSE124263__3_CCAGCGAAGCCAGTAG-1	1.97203	2.16695		iNOA1_AAGTACCTCGAGATGG	-1.55619	3.9643	LEY	9	9	99		Donor2.GCAGCCAGTTCTGGTA.2	-2.09937	5.69756	LEY	4	4	44
LEY	CTL	GSE124263__3_CCAGCGAAGCCATCGC-1	0.951686	0.951686		iNOA1_ACGTACACAGCGTGCT	-1.55866	1.68702	LEY	9	9	99		GSE124263__3_AACTCAGCAGATAATG-1	-2.09985	6.36899	LEY	0	0	0
LEY	CTL	GSE124263__3_CCAGCGATCTTCAACT-1	0.965391	0.965391		iNOA1_GAGTCTAAGTCATAGA	-1.56222	3.61973	LEY	4	9	94		Donor2.GAAATGAAGCCCAACC.1	-2.10038	3.02815	LEY	4	9	94
LEY	CTL	GSE124263__3_CCATGTCAGTAGTGCG-1	-1.16323e-07	2.18173		iNOA3_CAACCTCCACACGCCA	-1.56232	3.67507	LEY	4	9	94		Donor1.TCACGAAGTCTCCCTA.2	-2.10085	4.43719	LEY	4	4	44
LEY	CTL	GSE124263__3_CCATGTCGTGGCTCCA-1	1.31242	1.86102		iNOA3_CTCAGGGGTCCACATA	-1.56624	4.47605	LEY	4	4	44		Donor2.GGACATTCATATACGC.1	-2.10213	0.278055	LEY	0	4	40
LEY	CTL	GSE124263__3_CCATTCGTCTGCAGTA-1	1.81806	1.81806		iNOA2_GTCCTCAGTTGTCATG	-1.56631	0.167837	LEY	9	9	99		Donor3.TTGGAACGTTATCGGT.2	-2.10495	0.90973	LEY	4	4	44
LEY	CTL	GSE124263__3_CCCAGTTAGACAAGCC-1	2.75183e-06	2.02125		iNOA3_GTCGTTCCACGCTGTG	-1.56633	1.58224	LEY	4	9	94		GSE124263__3_CGATTGACAATGGAGC-1	-2.11254	3.26928	LEY	4	4	44
LEY	CTL	GSE124263__3_CCCAGTTCACGTGAGA-1	8.67355e-06	2.88038		iNOA2_AACAGGGTCCGTAGTA	-1.56686	4.68507	LEY	9	9	99		Donor1.CACCAGGCAAGCGATG.2	-2.11642	1.99326	LEY	4	0	4
LEY	CTL	GSE124263__3_CCCATACAGAGTCGGT-1	1.38344	1.70164		iNOA3_TACCGAAAGATGACCG	-1.56777	-0.103533	LEY	9	4	49		Donor1.CTGAAGTAGCCAGTTT.2	-2.11712	5.19237	LEY	4	4	44
LEY	CTL	GSE124263__3_CCCATACGTAGATTAG-1	1.21915	2.35492		iNOA1_TTTCAGTTCGCCTCTA	-1.56892	5.05142	LEY	4	4	44		GSE124263__4_ATCGAGTAGTGGGATC-1	-2.1177	-1.67935	LEY	4	4	44
LEY	CTL	GSE124263__3_CCCATACTCACTTACT-1	0.883374	1.45712e-06		iNOA3_CGCGTGAAGGAAGAAC	-1.57125	-0.296663	LEY	4	4	44		Donor1.GTGCGGTAGCTGTTCA.2	-2.12173	-0.0868829	LEY	4	4	44
LEY	CTL	GSE124263__3_CCCTCCTGTTGAGGTG-1	0.895962	1.67692		iNOA1_ATCACAGGTGGCTAGA	-1.57133	-0.779967	LEY	4	9	94		Donor1.ACGAGCCAGGGAACGG.2	-2.12429	4.59657	LEY	4	4	44
LEY	CTL	GSE124263__3_CCCTCCTTCCCTGACT-1	1.6163	1.85305		iNOA2_TAGTGCATCCCTCATG	-1.57187	3.77923	LEY	4	9	94		GSE124263__4_ATCACGACATCAGTAC-1	-2.12563	3.54589	LEY	4	9	94
LEY	CTL	GSE124263__3_CCCTCCTTCTGAGGGA-1	7.61128e-06	1.19071		iNOA3_AAATGGACAAGAGGTC	-1.57355	-0.0568402	LEY	4	4	44		Donor1.GGCGACTGTTACGTCA.2	-2.12603	4.39083	LEY	4	4	44
LEY	CTL	GSE124263__3_CCGTACTCATGTCCTC-1	1.37977	0.911075		iNOA3_TCGGTCTCATCAACCA	-1.57407	2.89733	LEY	4	4	44		Donor2.GTGGGTCTCACGCATA.1	-2.12927	0.43297	LEY	0	4	40
LEY	CTL	GSE124263__3_CCGTACTGTCGGGTCT-1	0.976991	1.78664		iNOA3_TGCTTGCGTCTTCTAT	-1.57586	4.9594	LEY	4	9	94		Donor1.GATGAAAGTGTGAATA.1	-2.12971	3.83235	LEY	4	0	4
LEY	CTL	GSE124263__3_CCGTTCACACGGTAGA-1	1.35345	0.890102		iNOA3_CCGTGAGGTAGGCTGA	-1.57674	-0.419807	LEY	9	9	99		GSE124263__3_GTGTTAGCAGACGCCT-1	-2.1302	1.52828	LEY	0	9	90
LEY	CTL	GSE124263__3_CCTAAAGTCAATCTCT-1	1.50806	-1.14555e-05		iNOA3_AGATCGTCACTGGCCA	-1.577	0.466834	LEY	4	0	4		GSE124263__3_CATTCGCTCCATGCTC-1	-2.13022	4.914	LEY	4	0	4
LEY	CTL	GSE124263__3_CCTACACCAGGAACGT-1	1.92746	2.42268		iNOA3_AGGGTTTAGCTTCTAG	-1.57764	3.33447	LEY	4	4	44		GSE124263__3_TGCCAAATCGGTCCGA-1	-2.13353	2.95411	LEY	9	0	9
LEY	CTL	GSE124263__3_CCTACACTCTAGCACA-1	1.15223	0.733629		iNOA1_ATTACTCTCCATGCAA	-1.57779	0.623121	LEY	4	9	94		Donor2.CCGGTAGGTAAGTTCC.2	-2.13457	-0.0787898	LEY	4	4	44
LEY	CTL	GSE124263__3_CCTACCATCGTTACGA-1	1.47694	-8.41155e-07		iNOA3_ATCACTTCAATCTAGC	-1.57862	4.02038	LEY	4	9	94		GSE124263__3_ACGAGCCAGCGCCTTG-1	-2.13482	3.37028	LEY	4	4	44
LEY	CTL	GSE124263__3_CCTAGCTAGTCCAGGA-1	-8.26498e-06	1.46659		iNOA3_TGATGGTTCTTAGTTC	-1.57976	0.956439	LEY	4	4	44		Donor2.ACACCCTCATGTAAGA.2	-2.13907	1.90955	LEY	9	4	49
LEY	CTL	GSE124263__3_CCTAGCTCAGGTCGTC-1	2.80577	2.91681		iNOA3_CTACATTAGTTGCCTA	-1.58023	4.28607	LEY	0	4	40		Donor3.TGCCCTAAGCGATTCT.2	-2.13978	0.0884284	LEY	4	0	4
LEY	CTL	GSE124263__3_CCTAGCTGTGTAATGA-1	1.32995	1.64312		iNOA2_TTAGGCACATCTGCGG	-1.58025	0.903496	LEY	9	9	99		Donor1.AAAGATGAGGACACCA.1	-2.14281	3.70052	LEY	4	0	4
LEY	CTL	GSE124263__3_CCTATTATCACGCATA-1	1.18277e-05	2.90861		iNOA2_GCATGATGTTAGGAGC	-1.58048	0.165499	LEY	4	4	44		Donor1.CTACGTCCACTGTCGG.2	-2.14289	0.257075	LEY	4	4	44
LEY	CTL	GSE124263__3_CCTCAGTTCCTTGGTC-1	1.65752	2.62022		iNOA3_TTGAACGGTTCGTACA	-1.58268	1.78206	LEY	9	9	99		GSE124263__3_CACAGTACAGTCGATT-1	-2.14422	2.85587	LEY	4	9	94
LEY	CTL	GSE124263__3_CCTCAGTTCTCGAGTA-1	1.56072	2.50852		iNOA3_TTGGGCGAGGTGGGTT	-1.58354	6.74134	LEY	4	0	4		Donor1.TTAACTCCAATGACCT.2	-2.14629	1.46202	LEY	9	9	99
LEY	CTL	GSE124263__3_CCTCTGAAGAGGTTAT-1	1.82312	1.49532		iNOA2_TCTCTGGTCGTAATGC	-1.58362	-1.1024	LEY	4	9	94		Donor1.CCTAAAGCACCTCGTT.1	-2.14895	-0.563365	LEY	4	9	94
LEY	CTL	GSE124263__3_CCTCTGATCCTGTACC-1	1.83137	2.44103		iNOA2_CTGAGCGGTTAGTCGT	-1.58403	2.08698	LEY	4	9	94		Donor1.TGGGAAGAGCTCCCAG.2	-2.15156	4.08445	LEY	4	4	44
LEY	CTL	GSE124263__3_CCTTACGTCACGAAGG-1	1.71149	2.05487		iNOA3_AAGTTCGTCATACGGT	-1.58404	-0.424506	LEY	4	4	44		Donor3.GGCGACTCAATCTACG.2	-2.15471	2.83412	LEY	4	4	44
LEY	CTL	GSE124263__3_CCTTACGTCTTCCTTC-1	1.20312	1.92077		iNOA3_GGGTTATGTGCTATTG	-1.58659	1.62423	LEY	0	9	90		GSE124263__4_GGCCGATGTTCAGGCC-1	-2.15589	2.98253	LEY	4	9	94
LEY	CTL	GSE124263__3_CCTTCCCAGAACTGTA-1	1.079	2.68049		iNOA2_GGTTAACGTAGGACCA	-1.58732	3.50243	LEY	0	0	0		Donor2.TGACGGCTCAGTTGAC.1	-2.16063	5.63403	LEY	4	9	94
LEY	CTL	GSE124263__3_CCTTCCCCACTGTGTA-1	-2.65263e-06	1.61168		iNOA1_CATCAAGCAATTGCGT	-1.58816	4.087	LEY	4	9	94		GSE124263__4_CCAATCCAGCGATATA-1	-2.16153	4.36327	LEY	0	0	0
LEY	CTL	GSE124263__3_CCTTCGACAACTTGAC-1	-2.19402e-05	2.62257		iNOA3_GGGTTTAAGGCTGTAG	-1.58825	2.51936	LEY	4	4	44		Donor2.TGCCCATAGCCGTCGT.2	-2.16955	4.63373	LEY	4	4	44
LEY	CTL	GSE124263__3_CCTTCGAGTATTACCG-1	1.71671	2.95828		iNOA3_CCGATGGGTTTAGTCG	-1.58921	-0.458429	LEY	9	9	99		Donor3.CCGTGGAGTAACGACG.1	-2.17015	0.192139	LEY	4	9	94
LEY	CTL	GSE124263__3_CCTTCGAGTTGATTGC-1	1.64933	1.98859		iNOA3_CTGGCAGTCGGCACTG	-1.59088	1.11643	LEY	0	4	40		GSE124263__4_GCGACCAAGACCTAGG-1	-2.17114	3.25226	LEY	0	4	40
LEY	CTL	GSE124263__3_CGAACATAGTAGCCGA-1	2.36079	1.7578		iNOA3_AGACACTGTCAGTCTA	-1.59166	-1.39796	LEY	0	4	40		GSE124263__3_TTAGGACAGGACTGGT-1	-2.17183	1.71625	LEY	9	9	99
LEY	CTL	GSE124263__3_CGAACATCAAAGCGGT-1	1.47512	2.0468		iNOA3_AGTGACTTCGTTCCCA	-1.59354	4.91639	LEY	4	4	44		GSE124263__4_CGAATGTAGGAGCGAG-1	-2.17493	-1.93345	LEY	4	4	44
LEY	CTL	GSE124263__3_CGAACATGTACCGCTG-1	1.41083	1.9739		iNOA1_GAGTTACCACATCCCT	-1.59521	-0.00502955	LEY	9	9	99		GSE124263__3_CATCGGGAGAAACGAG-1	-2.17501	1.88819	LEY	0	4	40
LEY	CTL	GSE124263__3_CGACTTCAGGCTCTTA-1	1.15512	2.018		iNOA1_CAGATACCAAGATGGC	-1.59751	-1.01242	LEY	9	9	99		Donor2.CGAACATCATCCGTGG.1	-2.17582	1.29283	LEY	0	0	0
LEY	CTL	GSE124263__3_CGACTTCGTGCGAAAC-1	-8.00871e-06	1.75047		iNOA1_CCAATGACATCTGCGG	-1.59803	2.07754	LEY	9	9	99		GSE124263__3_AACTCCCTCCACGACG-1	-2.17961	5.17264	LEY	4	0	4
LEY	CTL	GSE124263__3_CGACTTCTCGACAGCC-1	1.09899	2.83375		iNOA3_CATAAGCGTGGACTGA	-1.59926	1.1601	LEY	4	0	4		GSE124263__4_TCTTCGGCATGAGCGA-1	-2.18083	1.71426	LEY	4	4	44
LEY	CTL	GSE124263__3_CGAGAAGCAAACTGCT-1	1.71822	2.68946		iNOA3_TTACAGGCATTGAGGG	-1.59954	3.03182	LEY	9	4	49		Donor1.CGTTGGGAGCCAGAAC.2	-2.18135	0.458037	LEY	4	9	94
LEY	CTL	GSE124263__3_CGAGAAGCACTGAAGG-1	1.37424	1.37424		iNOA3_TCGAAGTGTTAAGGAT	-1.60011	-0.906039	LEY	4	0	4		Donor3.GTTACAGGTTGTGGCC.2	-2.18324	4.08336	LEY	0	0	0
LEY	CTL	GSE124263__3_CGAGCCAAGTACGACG-1	2.1741	1.97899		iNOA3_CCTCCAAGTTCTTGCC	-1.60137	0.701527	LEY	4	9	94		Donor3.CCTACACGTCATATGC.1	-2.18629	-0.838954	LEY	9	9	99
LEY	CTL	GSE124263__3_CGATCGGCAGTCGTGC-1	1.85033	2.60352		iNOA3_TTGGTTTCATTAAAGG	-1.6021	0.579135	LEY	4	9	94		GSE124263__4_AGTTGGTGTACTTAGC-1	-2.18707	4.42203	LEY	4	4	44
LEY	CTL	GSE124263__3_CGATGTAAGCTTATCG-1	2.19994	2.73722		iNOA2_TACCGGGTCGCGTGGA	-1.6031	4.52962	LEY	9	9	99		Donor1.GTCACGGAGCGAGAAA.2	-2.19108	5.70985	LEY	0	4	40
LEY	CTL	GSE124263__3_CGATGTAGTGTAAGTA-1	1.00007	1.48997		iNOA3_ACCACAATCCACACAA	-1.60458	-1.00718	LEY	0	4	40		Donor2.ACGAGGACATCCCATC.1	-2.19498	2.36194	LEY	4	9	94
LEY	CTL	GSE124263__3_CGATGTAGTTCCTCCA-1	2.4846	2.02786		iNOA3_CCGGACAAGCGTACAG	-1.60465	0.840175	LEY	0	0	0		GSE124263__3_GGGAGATAGTCGAGTG-1	-2.19861	5.40011	LEY	4	4	44
LEY	CTL	GSE124263__3_CGATTGAAGGGATGGG-1	8.44163e-07	1.3455		iNOA2_CTTCGGTTCTCCTACG	-1.60731	-1.10889	LEY	4	9	94		GSE124263__4_TCAGATGAGACCGGAT-1	-2.20625	3.47012	LEY	9	0	9
LEY	CTL	GSE124263__3_CGATTGACAATGGAGC-1	1.2956	2.4521		iNOA3_CGGAGAAAGAATGTTG	-1.60791	3.75322	LEY	4	4	44		GSE124263__3_TACTTACCAGTAACGG-1	-2.20823	5.11587	LEY	0	4	40
LEY	CTL	GSE124263__3_CGCTATCTCTTAGAGC-1	1.7912	1.7912		iNOA3_GACCAATCACTCTGCT	-1.60907	2.95569	LEY	4	4	44		GSE124263__4_GTATTCTAGACGACGT-1	-2.21012	2.42592	LEY	0	4	40
LEY	CTL	GSE124263__3_CGCTTCAAGGAACTGC-1	1.21132	2.34485		iNOA2_CAGCAGCTCATTATCC	-1.60912	0.524238	LEY	4	4	44		Donor3.TGGTTAGAGAATTGTG.1	-2.21063	4.53609	LEY	9	9	99
LEY	CTL	GSE124263__3_CGCTTCAGTGAGGGTT-1	-5.84054e-06	2.48264		iNOA1_CCGATGGTCGCTACGG	-1.60937	4.79414	LEY	9	9	99		Donor1.CTCGAAAGTTATCCGA.1	-2.21254	1.24898	LEY	4	4	44
LEY	CTL	GSE124263__3_CGCTTCATCTGCGGCA-1	3.05525	3.05525		iNOA2_AGGACTTTCACCTCTG	-1.61094	2.46705	LEY	0	9	90		GSE124263__4_GTCGGGTTCGTGGGAA-1	-2.21632	5.40035	LEY	4	4	44
LEY	CTL	GSE124263__3_CGGACACAGACTCGGA-1	1.89667	2.51182		iNOA2_GGAACCCCAGGACAGT	-1.61244	2.12891	LEY	4	9	94		GSE124263__3_CTCACACAGCTGCAAG-1	-2.21785	3.89168	LEY	4	4	44
LEY	CTL	GSE124263__3_CGGACGTAGAGGTTGC-1	2.28386	2.92471		iNOA3_GGGTCTGAGGAAGTGA	-1.61333	6.47124	LEY	0	4	40		GSE124263__3_GGCGACTTCTGCGTAA-1	-2.2199	5.7854	LEY	4	4	44
LEY	CTL	GSE124263__3_CGGACGTAGTGAACGC-1	1.53821	1.03961		iNOA3_GTCGAATAGTTGGAAT	-1.61345	3.6313	LEY	9	9	99		GSE124263__4_CACCACTTCTGTTTGT-1	-2.22152	6.13865	LEY	0	4	40
LEY	CTL	GSE124263__3_CGGACGTGTTAGGGTG-1	2.57985	5.75853e-06		iNOA3_TTGCGTCCATCCGGTG	-1.61411	-0.325965	LEY	9	9	99		GSE124263__3_CGTGAGCTCCCAAGAT-1	-2.22497	4.34737	LEY	4	4	44
LEY	CTL	GSE124263__3_CGGACGTTCCCAAGTA-1	2.19049	-1.01208e-05		iNOA3_TGCAGGCTCATGAGAA	-1.61446	1.9459	LEY	9	9	99		Donor1.TTTGCGCAGCGCCTCA.1	-2.22631	-1.47631	LEY	4	9	94
LEY	CTL	GSE124263__3_CGGACTGAGACAATAC-1	1.13482	1.13482		iNOA3_CACCAAAAGCTGCCAC	-1.61588	5.25797	LEY	4	4	44		GSE124263__3_CACCAGGGTAAACGCG-1	-2.22929	2.26379	LEY	0	4	40
LEY	CTL	GSE124263__3_CGGCTAGTCCTGCAGG-1	1.06028	6.45957e-06		iNOA3_AGGTTGTCACCATAAC	-1.6176	-0.687097	LEY	9	9	99		Donor1.TGACTAGGTCTTGTCC.1	-2.22938	3.87486	LEY	4	4	44
LEY	CTL	GSE124263__3_CGGGTCACACGTCTCT-1	1.53393	2.11296		iNOA3_CGATGCGAGTGAGCCA	-1.62085	2.84079	LEY	4	9	94		GSE124263__3_CAAGTTGCATCCGGGT-1	-2.2331	4.78768	LEY	4	4	44
LEY	CTL	GSE124263__3_CGGGTCACAGCGTTCG-1	1.47451	2.04612		iNOA3_CGTGTCTCACAGCCAC	-1.62163	1.37405	LEY	4	9	94		GSE124263__4_ACGGGTCAGTGTACGG-1	-2.24208	2.3338	LEY	9	4	49
LEY	CTL	GSE124263__3_CGGGTCATCGTAGGAG-1	2.31122	2.31122		iNOA1_TTCCTTCCATCAACCA	-1.62168	0.148266	LEY	9	9	99		Donor1.TCGGTAAAGGCGATAC.2	-2.24248	0.292047	LEY	4	4	44
LEY	CTL	GSE124263__3_CGGTTAAGTAGAAAGG-1	1.19405	-6.13729e-06		iNOA1_ACGGAAGAGGCTAACG	-1.62246	-1.33568	LEY	4	9	94		GSE124263__4_CTACCCAAGATCCTGT-1	-2.24626	7.11401	MYD	0	4	40
LEY	CTL	GSE124263__3_CGGTTAAGTCTTGATG-1	1.59145	1.59145		iNOA3_CTGTACCCATCTCAAG	-1.62396	5.35108	LEY	4	9	94		GSE124263__4_GCTGGGTTCAGTTGAC-1	-2.2465	4.34418	LEY	4	4	44
LEY	CTL	GSE124263__3_CGTCAGGCACAGACAG-1	1.50067e-05	2.66384		iNOA3_GAGTGAGGTTCGCGTG	-1.62411	2.99775	LEY	4	4	44		Donor1.ATCCACCCAACCGCCA.1	-2.24721	-1.70567	LEY	4	4	44
LEY	CTL	GSE124263__3_CGTCAGGTCACCGTAA-1	-1.02103e-05	1.29763		iNOA3_AGACCCGTCCATCAGA	-1.62565	0.159105	LEY	4	9	94		Donor1.TGACTTTTCATTGCCC.1	-2.24746	-1.48836	LEY	4	4	44
LEY	CTL	GSE124263__3_CGTCAGGTCCAGGGCT-1	1.86367	1.31472		iNOA1_ATCGTCCCACATACTG	-1.6261	1.74608	LEY	4	9	94		GSE124263__3_GCACATATCAGCTCTC-1	-2.24855	1.80549	LEY	4	4	44
LEY	CTL	GSE124263__3_CGTCCATGTCAGTGGA-1	-6.39981e-06	2.10871		iNOA3_ATACCTTAGCGTATAA	-1.62671	1.69906	LEY	4	4	44		Donor2.AGGCCACCACGTGAGA.2	-2.24958	1.99706	LEY	0	0	0
LEY	CTL	GSE124263__3_CGTCTACCACCGGAAA-1	1.37468	2.55063		iNOA2_GTTGCGGTCCGATCTC	-1.62675	1.88364	LEY	0	4	40		Donor2.GGATGTTAGCGTTTAC.1	-2.25187	5.6338	LEY	0	0	0
LEY	CTL	GSE124263__3_CGTCTACCAGCTGGCT-1	0.934463	0.934463		iNOA3_CGTGTCTCATACGCAT	-1.62877	1.56391	LEY	4	9	94		GSE124263__4_ACTTGTTGTACCCAAT-1	-2.25762	3.63629	LEY	0	4	40
LEY	CTL	GSE124263__3_CGTCTACGTGATGATA-1	1.98166	2.48038		iNOA1_CTCTGGTAGGGTAATT	-1.63085	6.70275	LEY	0	0	0		GSE124263__4_TGGGAAGAGTGGAGAA-1	-2.26119	1.98055	LEY	4	9	94
LEY	CTL	GSE124263__3_CGTCTACGTGTAATGA-1	1.38454	2.30049		iNOA2_TTGTTCACACCAAATC	-1.63192	3.21702	LEY	0	4	40		GSE124263__3_GGCTGGTAGGATATAC-1	-2.264	3.2934	LEY	4	4	44
LEY	CTL	GSE124263__3_CGTGAGCCAAGCTGTT-1	1.78223	1.2446		iNOA2_ATGCGATGTTCGTTCC	-1.63253	4.44177	LEY	0	0	0		Donor2.AGATCTGGTTCACGGC.1	-2.26448	-0.112181	LEY	4	4	44
LEY	CTL	GSE124263__3_CGTGAGCTCCCAAGAT-1	1.67264	2.01348		iNOA2_GGGGGGGGGGGGGGGG	-1.63526	3.75337	LEY	9	0	9		GSE124263__4_AAAGATGTCCGGCACA-1	-2.26553	-2.06444	LEY	4	4	44
LEY	CTL	GSE124263__3_CGTGTAAGTAGTACCT-1	0.927084	1.71945		iNOA3_TACCGGGAGCTTTCCC	-1.63869	5.07863	LEY	4	4	44		GSE124263__4_TTTACTGAGTTGTAGA-1	-2.26598	3.00617	LEY	0	4	40
LEY	CTL	GSE124263__3_CGTGTCTAGAGCAATT-1	2.64215	2.91187		iNOA3_ATTACCTCAACCACGC	-1.64001	-0.33621	LEY	4	4	44		GSE124263__4_TTTCCTCAGTAACCCT-1	-2.26948	4.42149	LEY	4	4	44
LEY	CTL	GSE124263__3_CGTTCTGCAATCCGAT-1	1.61619	1.61619		iNOA3_TATATCCGTCACTTAG	-1.64028	1.13945	LEY	9	9	99		Donor3.TAGACCACACAGTCGC.1	-2.26956	-0.056225	LEY	4	9	94
LEY	CTL	GSE124263__3_CGTTCTGCACCCATTC-1	1.94746	3.54205e-06		iNOA3_CTCAAGACATGAATCC	-1.6404	2.01692	LEY	4	9	94		GSE124263__3_GGAAAGCCAGGAATCG-1	-2.27104	2.6224	LEY	4	0	4
LEY	CTL	GSE124263__3_CGTTCTGCATAAAGGT-1	2.56828	1.61233		iNOA1_CCGGTAGAGTCAGGGT	-1.64183	-1.12842	LEY	4	9	94		GSE124263__3_CTAGCCTCAGCTCGCA-1	-2.27187	4.94965	LEY	4	4	44
LEY	CTL	GSE124263__3_CGTTCTGTCGGAGGTA-1	1.28169e-05	1.64527		iNOA3_AGAAGCGCACGTAACT	-1.64239	2.32149	LEY	0	4	40		Donor2.CCACTACTCTTGCAAG.1	-2.27212	1.55983	LEY	9	4	49
LEY	CTL	GSE124263__3_CGTTCTGTCGTACGGC-1	1.15932	1.68185		iNOA1_GGGACTCCATAACAGA	-1.64451	0.989433	LEY	4	9	94		GSE124263__4_CCAATCCCACCAGGTC-1	-2.27258	4.7251	LEY	0	4	40
LEY	CTL	GSE124263__3_CGTTGGGCAAGCCGCT-1	2.14649	2.77941		iNOA3_AGCTCAACAGAACGCA	-1.64459	2.87124	LEY	9	9	99		Donor1.CCTCTGAGTTTGCATG.1	-2.27884	-1.60368	LEY	9	4	49
LEY	CTL	GSE124263__3_CTAATGGCAACTGGCC-1	1.12813	5.25836e-06		iNOA1_CTCCACAGTACCTAAC	-1.64476	3.12202	LEY	9	9	99		GSE124263__3_CTCGGGATCTGATACG-1	-2.27968	-2.0716	LEY	4	4	44
LEY	CTL	GSE124263__3_CTAATGGGTCAAGCGA-1	2.07035	1.496		iNOA3_CGGAACCCAATTAGGA	-1.64502	0.786074	LEY	4	9	94		Donor3.TCTTCGGTCCTCCTAG.1	-2.28316	3.75063	LEY	4	4	44
LEY	CTL	GSE124263__3_CTAATGGTCGTAGATC-1	-2.12597e-06	1.62285		iNOA3_CACGGGTGTACTGCCG	-1.64922	2.49516	LEY	0	9	90		GSE124263__3_GCAGTTAGTGAGGGAG-1	-2.28517	4.03776	LEY	4	9	94
LEY	CTL	GSE124263__3_CTACACCGTCACTGGC-1	1.83468	1.83468		iNOA2_GTTCTATGTGTGTGGA	-1.65041	-1.47584	LEY	0	4	40		GSE124263__4_TGCGGGTCAGATCCAT-1	-2.28531	-2.22333	LEY	4	4	44
LEY	CTL	GSE124263__3_CTACACCTCTACCAGA-1	2.44145	3.23774		iNOA2_TCACATTGTCAGGCAA	-1.65157	0.503767	LEY	0	4	40		Donor2.CAGCTAACATTTCAGG.2	-2.28619	-0.360624	LEY	0	4	40
LEY	CTL	GSE124263__3_CTACATTTCTTTACGT-1	0.962473	1.44369		iNOA2_CACATGATCTATACGG	-1.65193	-1.34182	LEY	4	9	94		Donor2.GCTGCTTCACGAGAGT.2	-2.28833	2.30169	LEY	4	4	44
LEY	CTL	GSE124263__3_CTACCCAAGGACGAAA-1	2.05954	2.42157		iNOA3_GTCCCATTCGGTATGT	-1.65218	2.32315	LEY	0	9	90		Donor3.GTTCTCGAGACCGGAT.2	-2.28971	3.21667	LEY	4	4	44
LEY	CTL	GSE124263__3_CTACGTCAGCTAAACA-1	2.21448	2.21448		iNOA2_ACAGGGACACCTGAAT	-1.65276	2.13109	LEY	0	4	40		GSE124263__3_TGGTTAGGTACTTAGC-1	-2.29099	-2.29834	LEY	0	4	40
LEY	CTL	GSE124263__3_CTACGTCCACTAAGTC-1	1.17563	1.17563		iNOA1_CTGCATCAGTCATGGG	-1.65426	-0.912252	LEY	4	9	94		GSE124263__3_TGGACGCGTTCCACAA-1	-2.29182	3.12481	LEY	4	4	44
LEY	CTL	GSE124263__3_CTAGCCTCAGCTCGCA-1	1.4257	1.99082		iNOA3_CGCATGGCATATCGGT	-1.65656	1.28722	LEY	4	0	4		GSE124263__3_CATGGCGGTGATGTGG-1	-2.29374	3.131	LEY	0	0	0
LEY	CTL	GSE124263__3_CTAGCCTGTGCAGGTA-1	1.7197	2.06361		iNOA3_GGGACTCCACCGTCTT	-1.6568	-0.906091	LEY	9	4	49		GSE124263__3_AGCATACCACATTTCT-1	-2.29433	-2.31715	LEY	0	0	0
LEY	CTL	GSE124263__3_CTAGCCTGTTCAGACT-1	1.04859e-05	2.63493		iNOA3_TATGTTCGTGATACTC	-1.66132	3.72774	LEY	4	9	94		GSE124263__4_CCACTACCATATACCG-1	-2.29583	-1.94458	LEY	4	9	94
LEY	CTL	GSE124263__3_CTAGTGAAGGAATTAC-1	-9.18749e-06	1.49211		iNOA3_GGGTAGATCGGAAACG	-1.66203	-1.19867	LEY	4	9	94		GSE124263__4_TCAGGATTCTCCAGGG-1	-2.29647	4.2759	LEY	4	4	44
LEY	CTL	GSE124263__3_CTAGTGACATTACCTT-1	1.93477	1.93477		iNOA3_TGCACGGTCCCGTTCA	-1.6623	1.14168	LEY	4	9	94		GSE124263__4_ACAGCCGAGACAAAGG-1	-2.2969	5.14332	LEY	4	4	44
LEY	CTL	GSE124263__3_CTCACACAGCTGCAAG-1	1.22798	2.10936		iNOA3_AGTTCGATCTGCGTCT	-1.66258	2.20187	LEY	9	9	99		GSE124263__4_ATGAGGGGTGAGGGTT-1	-2.29793	6.42001	LEY	0	4	40
LEY	CTL	GSE124263__3_CTCACACTCCGCGCAA-1	1.52655	2.94504		iNOA1_GTGGGAAGTGTTGATC	-1.66347	0.0979056	LEY	4	9	94		Donor3.ATCGAGTCAACTGCTA.2	-2.29935	-0.446181	LEY	4	9	94
LEY	CTL	GSE124263__3_CTCAGAAAGATCCGAG-1	2.58136e-06	2.58136e-06		iNOA3_ATTGTTCGTGAATGTA	-1.66393	0.538748	LEY	0	4	40		GSE124263__3_GTACGTAGTTACGTCA-1	-2.30104	1.65185	LEY	4	4	44
LEY	CTL	GSE124263__3_CTCAGAAGTCGTGGCT-1	1.66825	2.82002		iNOA3_AACAGGGGTCCACAGC	-1.66426	3.76676	LEY	9	9	99		Donor1.CTAATGGCACTGTGTA.2	-2.30261	3.95086	LEY	0	4	40
LEY	CTL	GSE124263__3_CTCATTACATAGAAAC-1	1.12594e-06	1.12594e-06		iNOA1_TTCTTCCAGATAACAC	-1.666	-1.29827	LEY	4	9	94		Donor2.GGGAATGGTTGTACAC.1	-2.30308	2.59016	LEY	4	0	4
LEY	CTL	GSE124263__3_CTCCTAGAGCACCGTC-1	-4.22903e-06	2.35234		iNOA1_GAGTGAGGTTTCGGCG	-1.66704	-0.0192356	LEY	4	4	44		GSE124263__4_GCAGTTACACCTGGTG-1	-2.30317	3.5598	LEY	4	0	4
LEY	CTL	GSE124263__3_CTCCTAGAGGAATCGC-1	1.95836	1.62106		iNOA2_CTTCCTTTCCGATGTA	-1.66767	4.39915	LEY	4	4	44		GSE124263__3_GTATCTTGTCATACTG-1	-2.30727	3.07744	LEY	4	4	44
LEY	CTL	GSE124263__3_CTCGAGGCAATGAATG-1	2.31905	1.55275e-05		iNOA2_CCGGTAGGTTCCTAAG	-1.67052	2.60124	LEY	4	0	4		GSE124263__3_AATCGGTGTGTTGGGA-1	-2.3081	-1.98867	LEY	9	4	49
LEY	CTL	GSE124263__3_CTCGAGGTCACCCTCA-1	2.08732	1.51108		iNOA1_CCCTCTCGTTCCCACT	-1.67206	2.88248	LEY	4	9	94		GSE124263__3_CAGCAGCGTCTAGCGC-1	-2.3098	6.70215	LEY	4	4	44
LEY	CTL	GSE124263__3_CTCGGAGAGACGCTTT-1	1.01073	2.07825		iNOA2_TTTGGTTTCCCAGGCA	-1.67663	-0.0268769	LEY	4	9	94		Donor2.GCTGCAGAGATATGCA.1	-2.31173	-1.47216	LEY	4	4	44
LEY	CTL	GSE124263__3_CTCGGAGGTTCTGGTA-1	1.72045	1.96236		iNOA3_CATGGTACAATTTCTC	-1.67728	0.624635	LEY	4	9	94		GSE124263__3_TTAGGACAGGATGGTC-1	-2.31275	3.33975	LEY	4	4	44
LEY	CTL	GSE124263__3_CTCGGGACAGTTCATG-1	1.66904	2.26323		iNOA3_GGCTGTGGTGCATTTG	-1.6789	3.36406	LEY	4	9	94		GSE124263__3_AATCGGTTCTTACCGC-1	-2.31528	2.29029	LEY	4	9	94
LEY	CTL	GSE124263__3_CTCGGGATCTGATACG-1	1.62056	2.20958		iNOA3_GTAACACGTTCCCACT	-1.67995	1.31614	LEY	4	4	44		GSE124263__4_CTCATTACATCTACGA-1	-2.31703	4.73869	LEY	9	9	99
LEY	CTL	GSE124263__3_CTCTAATCAGTAAGAT-1	1.39179	1.39179		iNOA1_GGTAGAGCAACCTAAC	-1.68145	3.0836	LEY	4	4	44		GSE124263__4_CTTGGCTAGCGACGTA-1	-2.32981	2.43345	LEY	0	0	0
LEY	CTL	GSE124263__3_CTCTAATCATTACCTT-1	1.07665e-05	1.07665e-05		iNOA3_TTGTTTGGTCATCAGT	-1.68225	0.443824	LEY	4	9	94		GSE124263__3_TCTGAGAAGTGATCGG-1	-2.33061	-2.43784	LEY	4	4	44
LEY	CTL	GSE124263__3_CTCTAATTCTGTCTAT-1	1.43827	2.36464		iNOA1_TGTTCATAGTGTACAA	-1.68302	0.50222	LEY	9	9	99		Donor3.ACTTACTGTTCAACCA.2	-2.33463	3.15586	LEY	4	4	44
LEY	CTL	GSE124263__3_CTCTACGCAGCCTTTC-1	1.67037	2.52607		iNOA1_TCACAAGTCCCGAACG	-1.68391	0.629881	LEY	0	9	90		GSE124263__4_TGTATTCGTAAGCACG-1	-2.3356	-1.88571	LEY	0	4	40
LEY	CTL	GSE124263__3_CTCTACGTCCAATGGT-1	1.03761	1.03761		iNOA3_GGTAGAGAGGCGAACT	-1.68539	3.1238	LEY	0	9	90		GSE124263__3_AAAGATGGTGTTGGGA-1	-2.33656	4.05184	LEY	0	0	0
LEY	CTL	GSE124263__3_CTGATAGAGCGTAATA-1	1.87096	1.32103		iNOA2_AGGGCCTAGAGAGGTA	-1.68544	3.3398	LEY	4	4	44		GSE124263__4_ACTTACTCAGCTCGAC-1	-2.33795	4.13066	LEY	0	0	0
LEY	CTL	GSE124263__3_CTGATAGGTAGGACAC-1	-5.76009e-06	2.65961		iNOA3_GATCGTATCGCAGAGA	-1.68568	-0.608659	LEY	4	9	94		GSE124263__4_CAACCTCCATCCGCGA-1	-2.33865	3.63603	LEY	0	0	0
LEY	CTL	GSE124263__3_CTGATAGGTGTGTGCC-1	1.05068e-05	1.93859		iNOA3_GTTATGGCATATCTCT	-1.6861	-0.24246	LEY	4	9	94		GSE124263__4_CCCTCCTGTTCCGGCA-1	-2.33994	-1.11866	LEY	4	9	94
LEY	CTL	GSE124263__3_CTGATCCTCTTAGCCC-1	1.01758	2.28569		iNOA1_GCAGCTGAGTGGTTCT	-1.68932	-1.31152	LEY	9	9	99		GSE124263__4_ACATCAGGTCTCAACA-1	-2.34029	2.98536	LEY	0	4	40
LEY	CTL	GSE124263__3_CTGCCTAAGATCGGGT-1	2.06581	2.06581		iNOA3_ACGATCAAGTGTTCCA	-1.69028	-0.664223	LEY	9	4	49		GSE124263__4_AGTGTCATCCACGTGG-1	-2.3434	3.62957	LEY	0	9	90
LEY	CTL	GSE124263__3_CTGCCTATCGGTTCGG-1	1.84732	1.02278		iNOA3_CTGATCCAGGATATAC	-1.69029	1.11483	LEY	4	9	94		GSE124263__4_GTATTCTTCTCAACTT-1	-2.34416	2.82576	LEY	4	4	44
LEY	CTL	GSE124263__3_CTGCGGATCCAGGGCT-1	2.58762	2.44593		iNOA3_GTTCATTCAACTTCTT	-1.69211	1.83898	LEY	0	4	40		GSE124263__3_GGACGTCAGCGCTCCA-1	-2.34418	3.27248	LEY	4	0	4
LEY	CTL	GSE124263__3_CTGGTCTAGCTGATAA-1	1.84853	1.84853		iNOA1_TTTCACACACAAATGA	-1.69265	-0.106441	LEY	4	4	44		GSE124263__3_CGTCCATGTCAGTGGA-1	-2.34499	3.4844	LEY	0	4	40
LEY	CTL	GSE124263__3_CTGGTCTTCACCCTCA-1	0.890082	1.35343		iNOA3_TGATCTTCACACGTGC	-1.69444	4.9028	LEY	4	4	44		Donor1.CAAGATCTCGGATGTT.2	-2.34543	3.56788	LEY	4	4	44
LEY	CTL	GSE124263__3_CTGTGCTGTAGCGCTC-1	-1.39189e-05	2.39788		iNOA3_TGATTCTGTTGTGCAT	-1.69452	-1.41414	LEY	4	4	44		GSE124263__4_CGATGGCGTGCCTGCA-1	-2.3462	4.61277	LEY	0	4	40
LEY	CTL	GSE124263__3_CTGTTTAAGGCGACAT-1	0.86259	0.86259		iNOA3_CTCATCGTCTCCTGTG	-1.69466	4.19176	LEY	9	9	99		GSE124263__3_GCACATAAGCCAGGAT-1	-2.34661	3.46705	LEY	4	4	44
LEY	CTL	GSE124263__3_CTGTTTAGTTGTGGAG-1	3.19341e-06	3.19341e-06		iNOA2_ACGATCACATTGAAAG	-1.69632	2.77146	LEY	0	4	40		Donor3.GTTCTCGGTAGGACAC.2	-2.34725	0.217446	LEY	4	9	94
LEY	CTL	GSE124263__3_CTTACCGAGTCGCCGT-1	0.993496	2.05447		iNOA3_ATTCATCCATAGGTAA	-1.69852	-0.788656	LEY	4	9	94		Donor1.CGTGAGCGTTACGGAG.1	-2.34891	8.35561	MYD	4	4	44
LEY	CTL	GSE124263__3_CTTAGGATCGTTTGCC-1	0.750636	1.17455		iNOA3_TGTGGCGAGGAAAGTG	-1.69867	2.55179	LEY	9	4	49		GSE124263__3_GACTACAGTTGTGGAG-1	-2.3514	2.19336	LEY	4	4	44
LEY	CTL	GSE124263__3_CTTGGCTAGTGATCGG-1	2.4773	2.4773		iNOA3_ATGAAAGAGCATCTTG	-1.69941	-1.20279	LEY	4	9	94		GSE124263__3_CTGATCCTCTTAGCCC-1	-2.35147	5.28308	LEY	0	4	40
LEY	CTL	GSE124263__3_CTTTGCGCAGGGTTAG-1	0.993929	1.48244		iNOA2_TCCTGCAAGGACGCTA	-1.69949	3.3351	LEY	4	9	94		GSE124263__3_GTACTCCTCCTGCTTG-1	-2.35466	3.9829	LEY	4	9	94
LEY	CTL	GSE124263__3_CTTTGCGTCTCCAGGG-1	1.34718	2.89477		iNOA2_TTCATTGTCAGGTAAA	-1.70094	0.922448	LEY	9	9	99		Donor2.TGCCCATAGGATGCGT.2	-2.35621	3.68383	LEY	4	4	44
LEY	CTL	GSE124263__3_GAAACTCTCAGCCTAA-1	-4.08036e-06	2.39812		iNOA3_ATGACCACATGATAGA	-1.70273	1.01256	LEY	4	9	94		GSE124263__3_CCGTTCACACGGTAGA-1	-2.35715	-2.34282	LEY	4	0	4
LEY	CTL	GSE124263__3_GAACCTACAGCCTTTC-1	1.23517	1.23517		iNOA3_TCCCATGAGAGTTGTA	-1.7042	-0.566213	LEY	0	9	90		GSE124263__3_GTTCATTTCACCATAG-1	-2.35886	1.81936	LEY	9	9	99
LEY	CTL	GSE124263__3_GAACCTATCTCGCTTG-1	0.865616	2.22557		iNOA3_GGAGGATGTGTTAGCT	-1.70612	3.03978	LEY	4	9	94		GSE124263__4_CTCTAATAGATGAGAG-1	-2.36305	2.23334	LEY	0	0	0
LEY	CTL	GSE124263__3_GAACGGATCATGTCCC-1	2.0462	2.0462		iNOA3_TTCATTGGTATGCGTT	-1.70648	5.34403	LEY	4	9	94		Donor3.TACTTACTCCCGACTT.1	-2.36576	1.90035	LEY	0	4	40
LEY	CTL	GSE124263__3_GAAGCAGCACCGATAT-1	1.77922	2.22015		iNOA3_CCGGTGACAGGCAATG	-1.70683	2.56018	LEY	0	4	40		Donor2.GAGTCCGAGGGCATGT.2	-2.36646	-0.964865	LEY	0	0	0
LEY	CTL	GSE124263__3_GAAGCAGGTAGAGGAA-1	1.97965	2.60124		iNOA3_AGGACGACACATATGC	-1.71121	0.0827294	LEY	0	4	40		GSE124263__4_AGGTCATTCTCGCTTG-1	-2.37069	-1.86056	LEY	0	4	40
LEY	CTL	GSE124263__3_GAATAAGGTAGCGCAA-1	1.75956	2.19906		iNOA3_TAGGGTTCACGTATAC	-1.71131	4.12942	LEY	4	9	94		GSE124263__4_AACTCCCTCTCTTATG-1	-2.37081	2.13123	LEY	9	9	99
LEY	CTL	GSE124263__3_GAATGAAAGCTAAGAT-1	1.34425e-05	1.34425e-05		iNOA3_TAAGCCAAGCACACCC	-1.71212	2.78882	LEY	4	9	94		GSE124263__4_AGGGATGAGAGCTTCT-1	-2.37163	-2.31295	LEY	4	4	44
LEY	CTL	GSE124263__3_GACACGCAGATCCTGT-1	1.83955	2.1906		iNOA3_AGGATAACAGATACCT	-1.71266	4.5097	LEY	0	4	40		GSE124263__3_CCCATACTCACTTACT-1	-2.37211	5.33363	LEY	0	0	0
LEY	CTL	GSE124263__3_GACACGCAGCCGCCTA-1	1.37975	0.911056		iNOA3_ACCTGTCCATGGATCT	-1.71273	5.24725	LEY	0	4	40		Donor1.TTTGGTTGTGCAACGA.1	-2.37438	0.102617	LEY	9	9	99
LEY	CTL	GSE124263__3_GACACGCAGTATGACA-1	1.79984	1.4738		iNOA2_ATTACCTTCGGCTGGT	-1.71369	-1.38592	LEY	9	9	99		GSE124263__3_ATTGGTGTCACGACTA-1	-2.3754	2.85666	LEY	0	0	0
LEY	CTL	GSE124263__3_GACACGCAGTGGACGT-1	1.53651	3.08721e-06		iNOA3_TCATTCAGTGCCTTCT	-1.71403	1.11364	LEY	9	9	99		GSE124263__4_TACCTTAAGATGCCTT-1	-2.37554	6.65987	MYD	4	4	44
LEY	CTL	GSE124263__3_GACCAATCACATCCAA-1	2.32319	2.96611		iNOA3_CTTGAGAAGACATAAC	-1.71509	2.9146	LEY	4	9	94		Donor3.ATGGGAGTCACGCGGT.1	-2.3763	3.79543	LEY	4	4	44
LEY	CTL	GSE124263__3_GACCAATCAGCATACT-1	9.2351e-06	2.53421		iNOA3_GATCAGTCATCATTTC	-1.71559	-0.275982	LEY	4	4	44		GSE124263__3_ACCAGTATCTGGGCCA-1	-2.3773	4.54452	LEY	0	0	0
LEY	CTL	GSE124263__3_GACGCGTGTGTCGCTG-1	2.21013	1.76988		iNOA3_ATCGATGCAATACCCA	-1.7163	5.28048	LEY	4	4	44		Donor1.GGGAATGTCACTTCAT.1	-2.38128	-1.2725	LEY	9	4	49
LEY	CTL	GSE124263__3_GACGCGTTCGAACGGA-1	1.91338	2.16347		iNOA3_GGAATCTTCTGGCCTT	-1.71642	-1.30755	LEY	9	9	99		GSE124263__4_CCCTCCTTCAAACGGG-1	-2.38369	6.31686	MYD	0	4	40
LEY	CTL	GSE124263__3_GACGCGTTCTACTCAT-1	1.76297	1.76297		iNOA1_ACGTAGTAGACATACA	-1.7165	-0.806835	LEY	4	9	94		GSE124263__3_GCTTGAAAGGCCCGTT-1	-2.38569	1.32606	LEY	4	9	94
LEY	CTL	GSE124263__3_GACGTGCAGGGAAACA-1	1.12573	1.64189		iNOA3_AAAGGATAGAGGATGA	-1.7167	2.97892	LEY	9	9	99		GSE124263__3_GTGGGTCGTCGTCTTC-1	-2.39233	2.13154	LEY	9	9	99
LEY	CTL	GSE124263__3_GACGTGCGTACAGCAG-1	1.09246	0.688536		iNOA3_GCCAGTGCACATGGTT	-1.72066	3.56633	LEY	4	9	94		Donor1.AAAGCAAGTTCATGGT.2	-2.39236	4.79713	LEY	9	4	49
LEY	CTL	GSE124263__3_GACGTTAAGCTAGTTC-1	-1.42133e-05	1.51453		iNOA2_CCCTTAGCAGGCAATG	-1.72143	1.92097	LEY	9	4	49		Donor2.GTAGTCAGTGGAAAGA.2	-2.39487	-1.28679	LEY	0	0	0
LEY	CTL	GSE124263__3_GACGTTAAGCTGCGAA-1	2.8909e-06	2.93521		iNOA3_AGTCACAAGAAACTAC	-1.72146	3.86225	LEY	4	9	94		Donor1.GACTACAAGTTCGCAT.1	-2.39498	0.46724	LEY	0	9	90
LEY	CTL	GSE124263__3_GACTAACGTTAAAGAC-1	2.00788	2.00788		iNOA1_GTGCGTGCAAACCACT	-1.72406	-0.557775	LEY	9	9	99		GSE124263__3_CACCTTGGTTGCGTTA-1	-2.39536	4.73649	LEY	0	4	40
LEY	CTL	GSE124263__3_GACTAACTCGGCGGTT-1	-9.8766e-07	2.19687		iNOA3_CTCTCAGTCTCTCCGA	-1.72466	5.21997	LEY	4	4	44		GSE124263__4_TGAGCCGGTCGTTGTA-1	-2.39593	2.9241	LEY	0	4	40
LEY	CTL	GSE124263__3_GACTACAAGCACGCCT-1	1.44715	2.63934		iNOA3_GAGTCATTCAGTGGGA	-1.72492	3.42751	LEY	4	4	44		Donor2.TTTGTCACAGCCAGAA.1	-2.39682	5.3186	LEY	0	0	0
LEY	CTL	GSE124263__3_GACTACAAGCCCTAAT-1	1.27851	2.80625		iNOA3_TGACCCTCAGCGTATT	-1.72497	0.214521	LEY	0	4	40		Donor3.TATCTCATCCGCTGTT.2	-2.39914	4.25825	LEY	0	4	40
LEY	CTL	GSE124263__3_GACTACACAGCTGCTG-1	0.988821	2.04798		iNOA3_ATTCACTAGTATAGAC	-1.72501	5.09254	LEY	9	9	99		GSE124263__4_TGAAAGAAGGCCGAAT-1	-2.3992	7.2923	MYD	4	4	44
LEY	CTL	GSE124263__3_GACTACACATTTCAGG-1	3.1154	2.77755		iNOA2_GCTTATCAGTACTGTC	-1.72534	2.86326	LEY	0	9	90		GSE124263__4_CTGAAACCATAGACTC-1	-2.39999	5.15206	LEY	4	0	4
LEY	CTL	GSE124263__3_GACTACAGTTGTGGAG-1	2.17252	2.37263		iNOA3_GTAACACAGATTGCGG	-1.72845	3.52907	LEY	4	9	94		GSE124263__3_GCTGCGACATTTGCCC-1	-2.40036	-2.35293	LEY	4	0	4
LEY	CTL	GSE124263__3_GAGCAGAAGCGGCTTC-1	-1.18227e-05	2.38615		iNOA3_ATTTCTGCAAATCGGG	-1.73017	1.4883	LEY	4	4	44		GSE124263__3_CCTAGCTGTGTAATGA-1	-2.40049	-2.13524	LEY	4	4	44
LEY	CTL	GSE124263__3_GAGGTGACATGCGCAC-1	1.64899	3.09143		iNOA3_TTTATGCCAACACTAC	-1.73394	1.74125	LEY	4	9	94		GSE124263__4_TGGACGCTCGAATGGG-1	-2.40119	6.8085	MYD	4	9	94
LEY	CTL	GSE124263__3_GAGTCCGGTAAATGAC-1	0.956395	0.956395		iNOA3_ATGCGATGTACAAGTA	-1.73455	4.74055	LEY	9	9	99		Donor2.GCATACAAGGGTTTCT.1	-2.40167	5.28647	LEY	0	4	40
LEY	CTL	GSE124263__3_GAGTCCGTCTGTTGAG-1	0.678836	1.07949		iNOA3_ATACCTTTCCGGACGT	-1.73543	3.10014	LEY	4	9	94		Donor3.CGCTGGAGTCTAGCCG.1	-2.40713	2.95817	LEY	0	4	40
LEY	CTL	GSE124263__3_GATCAGTAGACTTTCG-1	1.8893	2.7105		iNOA1_TGTTCATAGACTGTTC	-1.73547	2.45024	LEY	4	9	94		GSE124263__3_CGAACATGTACCGCTG-1	-2.4142	-2.41909	LEY	4	4	44
LEY	CTL	GSE124263__3_GATCAGTAGGACGAAA-1	1.32648	2.86827		iNOA3_CGTCAAAAGCGAGAAA	-1.73553	4.95746	LEY	0	4	40		GSE124263__3_TACCTTACACGGCCAT-1	-2.41587	4.5577	LEY	4	4	44
LEY	CTL	GSE124263__3_GATCGATCATATGAGA-1	2.32359	2.69587		iNOA3_AAAGGATAGCAAACAT	-1.73742	0.628315	LEY	4	9	94		GSE124263__4_AGGGATGAGTCCAGGA-1	-2.41882	3.97769	LEY	4	4	44
LEY	CTL	GSE124263__3_GATCGCGCACATCCAA-1	1.59929	2.18594		iNOA3_GAGGGTAAGTAGGGTC	-1.73852	4.38561	LEY	9	9	99		Donor2.AATCGGTAGGGTCTCC.1	-2.42127	-1.65771	LEY	4	0	4
LEY	CTL	GSE124263__3_GATCGTAGTGTGGCTC-1	1.68653	1.68653		iNOA2_TCCTTTCCACAAGCTT	-1.73919	-1.44654	LEY	0	4	40		GSE124263__4_TGCGGGTAGCTTTGGT-1	-2.42216	2.88897	LEY	4	4	44
LEY	CTL	GSE124263__3_GATCTAGTCCAGAGGA-1	1.37545	7.60607e-06		iNOA2_TCCACGTCAACTCCAA	-1.73934	3.03608	LEY	0	9	90		GSE124263__3_CAGCTAACAAACAACA-1	-2.42338	-2.29166	LEY	0	4	40
LEY	CTL	GSE124263__3_GATGAAAAGTATCGAA-1	2.00786	1.66737		iNOA3_TTCCAATAGATTGGGC	-1.74086	0.46985	LEY	9	9	99		GSE124263__3_TACACGAGTTATCGGT-1	-2.42352	7.21824	LEY	4	9	94
LEY	CTL	GSE124263__3_GATGCTAAGCCGATTT-1	2.30654	2.18714		iNOA3_AGGGCTCGTTGTCTAG	-1.74114	3.8642	LEY	9	9	99		GSE124263__4_ACATACGCACCTCGTT-1	-2.42527	-1.28684	LEY	9	4	49
LEY	CTL	GSE124263__3_GATTCAGCACGGCTAC-1	5.88091e-06	5.88091e-06		iNOA3_GGTCACGAGCTGTTCA	-1.74355	1.12134	LEY	0	4	40		GSE124263__3_GGTGAAGTCTTGTTTG-1	-2.42602	3.01311	LEY	4	4	44
LEY	CTL	GSE124263__3_GCAAACTCAGGATTGG-1	1.32608	-1.88046e-06		iNOA2_AAGATAGGTGACCTGC	-1.74437	4.25395	LEY	0	4	40		GSE124263__3_TACCTTACAGACAAGC-1	-2.42706	4.64996	LEY	4	0	4
LEY	CTL	GSE124263__3_GCAAACTGTGTCTGAT-1	2.58969	1.63092		iNOA3_ATTCTACAGACTGAGC	-1.74544	1.31737	LEY	4	4	44		GSE124263__4_GTACTTTCAGATGGGT-1	-2.42724	2.23175	LEY	4	9	94
LEY	CTL	GSE124263__3_GCAAACTTCAACCATG-1	4.91819e-06	2.3342		iNOA3_GGTTCTCTCGCTAATG	-1.74583	-0.607596	LEY	4	4	44		Donor2.GCTGCGAGTAAACACA.1	-2.4316	5.04689	LEY	4	4	44
LEY	CTL	GSE124263__3_GCAATCAGTATAGGTA-1	2.56489	3.00562		iNOA2_ATAGGCTAGCCCATTC	-1.74705	3.2824	LEY	4	9	94		GSE124263__3_ACAGCCGCAACTTGAC-1	-2.43615	8.67593	MYD	4	4	44
LEY	CTL	GSE124263__3_GCACATAAGCCAGGAT-1	2.10801	1.5295		iNOA3_AACAACCCAATCCTTT	-1.74763	2.67924	LEY	0	9	90		GSE124263__3_ACGGAGACACAGATTC-1	-2.43738	2.61965	LEY	0	9	90
LEY	CTL	GSE124263__3_GCACATATCAGCTCTC-1	1.33693	2.24306		iNOA2_TTCCTAAAGGTATAGT	-1.74971	0.173773	LEY	4	9	94		GSE124263__3_CTAGCCTGTTCAGACT-1	-2.43748	2.24997	LEY	0	9	90
LEY	CTL	GSE124263__3_GCACTCTAGACTGTAA-1	1.88599	2.878		iNOA3_GTCAAGTGTCATCCCT	-1.74983	3.23682	LEY	0	9	90		Donor2.TGGTTCCGTCATGCCG.1	-2.43915	2.78455	LEY	4	4	44
LEY	CTL	GSE124263__3_GCACTCTAGGAGTTGC-1	0.974104	0.974104		iNOA3_CGTAATGCATCGGTTA	-1.75142	-0.133266	LEY	4	9	94		Donor3.GAACGGATCCTACAGA.2	-2.44007	0.711249	LEY	9	0	9
LEY	CTL	GSE124263__3_GCACTCTGTAAATACG-1	1.23726	1.77365		iNOA3_TTCGGTCGTACAGTCT	-1.75201	5.33237	LEY	9	9	99		Donor1.GCTTCCACAGTGAGTG.2	-2.44021	1.83767	LEY	0	4	40
LEY	CTL	GSE124263__3_GCACTCTGTCCGTGAC-1	-1.16713e-05	1.79029		iNOA3_CTGAATGGTAGCTGCC	-1.75258	0.338335	LEY	4	4	44		GSE124263__3_ATCCACCGTACAGACG-1	-2.44366	4.77123	LEY	0	0	0
LEY	CTL	GSE124263__3_GCAGCCAAGTGGGTTG-1	1.9629	1.11185		iNOA3_TTCTGTAGTCGCGGTT	-1.75298	-1.26196	LEY	0	4	40		GSE124263__4_CACACAAGTATTAGCC-1	-2.44427	3.93493	LEY	4	4	44
LEY	CTL	GSE124263__3_GCAGTTACACATGACT-1	1.28623	3.0889		iNOA1_AAAGAACAGCCTCACG	-1.75368	0.446737	LEY	9	9	99		Donor2.GGATTACAGCCACGTC.1	-2.44734	1.13243	LEY	4	0	4
LEY	CTL	GSE124263__3_GCAGTTAGTGAGGGAG-1	1.375	2.55103		iNOA1_TTGGATGCAAGACGGT	-1.75517	1.20873	LEY	4	4	44		Donor3.AGCGTCGCAATGGACG.1	-2.44755	3.2086	LEY	9	9	99
LEY	CTL	GSE124263__3_GCATACACAGCTATTG-1	6.92023e-06	3.07075		iNOA2_CCTATCGTCCGGGACT	-1.75672	4.43723	LEY	4	4	44		GSE124263__4_CCCAGTTAGTGGGCTA-1	-2.45095	5.00121	LEY	9	4	49
LEY	CTL	GSE124263__3_GCATGATGTCTCCACT-1	2.90434	2.42938		iNOA1_GAGTGTTAGAAACCAT	-1.76001	4.74051	LEY	9	9	99		Donor3.ATCCACCGTAATCGTC.1	-2.45439	3.54924	LEY	4	4	44
LEY	CTL	GSE124263__3_GCATGCGCAGCGATCC-1	2.09605	1.84853		iNOA3_TCGACCTGTTAGCGGA	-1.76173	0.99276	LEY	9	9	99		Donor1.TACTCGCAGCGTAGTG.2	-2.45464	3.43701	LEY	4	0	4
LEY	CTL	GSE124263__3_GCATGTAGTAGGGTAC-1	1.83006	1.28568		iNOA3_TCCTTCTTCATCGCAA	-1.76274	0.610271	LEY	4	9	94		GSE124263__4_AACACGTGTCCGAACC-1	-2.45468	4.15674	LEY	0	0	0
LEY	CTL	GSE124263__3_GCCAAATCAGTCAGAG-1	-2.16146e-05	1.40928		iNOA3_CTGTATTAGTGGCGAT	-1.764	-1.12565	LEY	4	4	44		GSE124263__3_AACCATGCATTGAGCT-1	-2.45549	8.62306	MYD	4	4	44
LEY	CTL	GSE124263__3_GCCAAATGTAAGCACG-1	1.41353	1.97697		iNOA3_AGACAGGCAGCTATTG	-1.76564	-1.53626	LEY	4	4	44		GSE124263__3_GTACTTTTCTGGTTCC-1	-2.45671	8.80635	MYD	4	4	44
LEY	CTL	GSE124263__3_GCGACCACACCCAGTG-1	2.34081	2.08471		iNOA3_GGGCGTTTCTTCTGGC	-1.76614	5.23892	LEY	9	9	99		GSE124263__3_AAGGTTCGTATGCTTG-1	-2.45711	6.87576	MYD	4	9	94
LEY	CTL	GSE124263__3_GCGACCAGTAAGGGAA-1	1.82483e-05	1.94038		iNOA3_TCCTTTCGTTAATGAG	-1.76664	0.36473	LEY	4	4	44		GSE124263__3_ATCATCTCAGTGACAG-1	-2.45728	3.65771	LEY	0	4	40
LEY	CTL	GSE124263__3_GCGACCATCTCGGACG-1	1.92618	2.54369		iNOA1_ATACTTCCAGCGAGTA	-1.76689	2.90777	LEY	4	9	94		GSE124263__3_CTTTGCGTCTCCAGGG-1	-2.45774	2.15966	LEY	4	9	94
LEY	CTL	GSE124263__3_GCGAGAAAGCTAAGAT-1	1.5408	-8.7383e-06		iNOA2_TTGCCCCAGGTAGCCA	-1.76789	2.43331	LEY	0	0	0		Donor3.GCTGCAGGTACTTGAC.1	-2.46012	-0.974156	LEY	4	4	44
LEY	CTL	GSE124263__3_GCGCAACGTTCAGCGC-1	-1.95781e-06	2.04153		iNOA3_TTTAGTCGTGTGCCTG	-1.76904	1.06508	LEY	9	9	99		GSE124263__3_GTACTTTGTGCGATAG-1	-2.46346	2.81044	LEY	0	9	90
LEY	CTL	GSE124263__3_GCGCAACTCGACGGAA-1	1.24795	1.97519		iNOA1_CAGCACGAGACTCCGC	-1.76931	0.403004	LEY	9	4	49		GSE124263__4_ACACCCTGTCTCTCGT-1	-2.46554	3.91877	LEY	4	4	44
LEY	CTL	GSE124263__3_GCGCAGTTCCGTAGTA-1	1.74331	1.4217		iNOA1_TGATTCTCACTTGGGC	-1.77009	1.96527	LEY	9	9	99		Donor2.GTGCATAAGCGATGAC.2	-2.46901	2.3297	LEY	4	4	44
LEY	CTL	GSE124263__3_GCGCGATCAGTGGGAT-1	5.39388e-06	5.39388e-06		iNOA1_ACGTAGTAGTAACAGT	-1.77498	2.58175	LEY	4	4	44		GSE124263__3_CTCGGGACACAAGCCC-1	-2.46919	7.07327	MYD	4	4	44
LEY	CTL	GSE124263__3_GCGGGTTTCACTTCAT-1	1.44839	3.16943		iNOA3_GATTCTTTCATATGGC	-1.77638	4.32487	LEY	4	4	44		GSE124263__4_ACTTACTTCGTGGACC-1	-2.47002	3.38947	LEY	0	4	40
LEY	CTL	GSE124263__3_GCTCCTATCATAACCG-1	1.73083	1.97322		iNOA3_ATATCCTGTAATGTGA	-1.77708	-1.14784	LEY	0	9	90		GSE124263__4_AGTCTTTCATCAGTCA-1	-2.47315	5.58574	LEY	4	4	44
LEY	CTL	GSE124263__3_GCTCCTATCGACGGAA-1	2.51999	3.17207		iNOA1_CTCTGGTGTTTCGATG	-1.77879	-0.527829	LEY	4	4	44		Donor1.TTTGGTTCAGTAAGCG.1	-2.47413	3.00321	LEY	0	4	40
LEY	CTL	GSE124263__3_GCTGCAGGTTAAGACA-1	4.17999e-06	2.1718		iNOA3_GGTTAACGTTCGTAAC	-1.78019	3.73834	LEY	4	4	44		GSE124263__4_AGGGAGTCAATCCAAC-1	-2.47531	-1.41718	LEY	0	4	40
LEY	CTL	GSE124263__3_GCTGCAGGTTTACTCT-1	1.48401	1.48401		iNOA3_GGCTTGGTCCTGTAGA	-1.78054	3.32635	LEY	4	9	94		GSE124263__3_CTAGTGAAGCCACTAT-1	-2.47739	7.48651	MYD	0	4	40
LEY	CTL	GSE124263__3_GCTGCGAAGACACGAC-1	1.85654	1.85654		iNOA3_ACTATGGTCAACCTTT	-1.78082	2.01592	LEY	4	9	94		Donor1.AAGGTTCGTCAGAGGT.2	-2.47932	2.78004	LEY	4	4	44
LEY	CTL	GSE124263__3_GCTGCGACAAGTCATC-1	1.03448e-05	1.03448e-05		iNOA3_GTCTAGACAAGTGTCT	-1.78365	1.44031	LEY	4	9	94		GSE124263__4_ACTGAGTAGAGCCTAG-1	-2.47938	4.43043	LEY	4	4	44
LEY	CTL	GSE124263__3_GCTGCGACATTTGCCC-1	1.29244	0.841929		iNOA3_TCCTCTTAGGCTCTAT	-1.78561	3.65523	LEY	4	4	44		GSE124263__3_CGTTCTGCACCCATTC-1	-2.48088	3.72828	LEY	4	0	4
LEY	CTL	GSE124263__3_GCTGCTTAGTGTTTGC-1	1.4283	1.4283		iNOA3_TGGAACTTCTACTCAT	-1.78725	-0.106479	LEY	4	4	44		Donor2.TCTTTCCAGATATGCA.1	-2.48162	-1.21692	LEY	0	0	0
LEY	CTL	GSE124263__3_GCTTGAAAGGCCCGTT-1	1.1997	2.53335		iNOA3_GATAGCTGTTCAAGGG	-1.78905	0.406397	LEY	4	4	44		Donor1.CCCAATCTCCAGGGCT.1	-2.48247	3.93216	LEY	4	4	44
LEY	CTL	GSE124263__3_GCTTGAAGTACAAGTA-1	0.822702	1.26787		iNOA3_TCGGGTGAGATTCGCT	-1.79029	3.71214	LEY	4	9	94		GSE124263__3_GCGCGATCAGTGGGAT-1	-2.48249	2.44606	LEY	0	0	0
LEY	CTL	GSE124263__3_GCTTGAATCAGAAATG-1	1.54587	2.12634		iNOA3_TTTGTTGCAGCAGACA	-1.79053	0.056476	LEY	0	4	40		GSE124263__3_AACTTTCGTTAGGGTG-1	-2.48823	8.40762	MYD	9	4	49
LEY	CTL	GSE124263__3_GGAAAGCCAGGAATCG-1	1.18974	1.18974		iNOA1_TTCAGGAAGTCGCCCA	-1.79067	1.17424	LEY	4	9	94		Donor2.CAGAGAGGTAAATACG.1	-2.49019	-0.333034	LEY	4	4	44
LEY	CTL	GSE124263__3_GGAACTTGTCTAAACC-1	1.26523	1.26523		iNOA3_GTTACAGTCCACTGGG	-1.79166	-0.264801	LEY	4	4	44		Donor3.TGAGAGGGTGCGCTTG.1	-2.49178	0.918324	LEY	9	4	49
LEY	CTL	GSE124263__3_GGACGTCAGCGCTCCA-1	1.97797	1.12364		iNOA3_CCACAAACAGCAATTC	-1.79311	2.15239	LEY	4	9	94		GSE124263__4_GGGCATCCAAGTACCT-1	-2.4953	8.44102	MYD	9	9	99
LEY	CTL	GSE124263__3_GGACGTCGTGCACTTA-1	1.41352	1.41352		iNOA3_ATCCATTAGGGCCCTT	-1.79311	-0.241603	LEY	9	4	49		Donor1.TCAGGATGTAAACACA.2	-2.49569	2.57665	LEY	0	4	40
LEY	CTL	GSE124263__3_GGACGTCTCTGGGCCA-1	2.37165	2.84443		iNOA2_GACTATGAGTCGCGAA	-1.79338	2.43375	LEY	4	4	44		Donor2.GTTCATTTCTACCAGA.2	-2.4964	4.54253	LEY	0	4	40
LEY	CTL	GSE124263__3_GGAGCAATCCGATATG-1	1.78073	2.02537		iNOA1_TGAGACTAGTATCTGC	-1.79418	0.182819	LEY	4	4	44		Donor1.AAGGTTCCATGAACCT.2	-2.49734	4.35224	LEY	4	4	44
LEY	CTL	GSE124263__3_GGATGTTGTGATAAAC-1	8.65162e-06	2.42846		iNOA3_TGTAGACTCCCTCTTT	-1.79476	1.11451	LEY	9	9	99		GSE124263__3_GGAACTTTCCCAAGAT-1	-2.49813	8.46622	MYD	4	4	44
LEY	CTL	GSE124263__3_GGATGTTGTGTCGCTG-1	1.13972e-05	2.31274		iNOA3_CGTGAATCACCTGCAG	-1.79529	-0.75142	LEY	4	9	94		Donor1.GCAATCAGTAGCGATG.2	-2.49911	0.025924	LEY	4	4	44
LEY	CTL	GSE124263__3_GGATTACAGCTGCAAG-1	1.63273	1.63273		iNOA2_GGGGCCTTCGAGCTGC	-1.79552	4.09915	LEY	0	9	90		GSE124263__4_AAATGCCGTTTCCACC-1	-2.50111	3.39365	LEY	0	4	40
LEY	CTL	GSE124263__3_GGCAATTGTGGTCTCG-1	1.45125	1.45125		iNOA3_GGAGAACTCAGCCTTC	-1.79602	4.23876	LEY	0	9	90		GSE124263__3_GAATGAAAGCTAAGAT-1	-2.50234	3.91616	LEY	0	0	0
LEY	CTL	GSE124263__3_GGCCGATAGAACTGTA-1	1.52242e-05	1.52242e-05		iNOA3_GTCGCGAGTCATATGC	-1.7961	0.272739	LEY	0	4	40		Donor2.GATCGTACAGCTCCGA.2	-2.50256	4.57646	LEY	4	4	44
LEY	CTL	GSE124263__3_GGCGACTCAAGGACTG-1	-8.72131e-07	2.6338		iNOA3_AAGCATCGTGACTCTA	-1.79626	4.42478	LEY	0	4	40		GSE124263__4_CGTTGGGGTATCTGCA-1	-2.50405	5.06488	LEY	4	0	4
LEY	CTL	GSE124263__3_GGCGACTTCTGCGTAA-1	1.72218	1.72218		iNOA3_TCAGGGCCATCGTGCG	-1.7987	-0.212041	LEY	0	4	40		GSE124263__3_CGGGTCACAGCGTTCG-1	-2.50448	6.36874	LEY	4	4	44
LEY	CTL	GSE124263__3_GGCGTGTCAGTACACT-1	1.81871	2.16858		iNOA3_AGTCTCCGTCATAAAG	-1.79903	1.10113	LEY	0	4	40		Donor1.TTGACTTTCATGTCCC.2	-2.50691	3.56769	LEY	4	4	44
LEY	CTL	GSE124263__3_GGCTGGTAGGATATAC-1	1.47421	2.40719		iNOA3_TAGGAGGTCCGCACGA	-1.79903	3.21742	LEY	4	9	94		GSE124263__4_AGTTGGTCACCGCTAG-1	-2.50792	2.18937	LEY	0	0	0
LEY	CTL	GSE124263__3_GGCTGGTAGGCCCGTT-1	1.23901	1.23901		iNOA3_TCGTGCTAGGATCACG	-1.79937	0.393843	LEY	4	9	94		Donor1.AGCGTATGTCGTCTTC.1	-2.50877	4.14635	LEY	0	4	40
LEY	CTL	GSE124263__3_GGGAATGGTGACGGTA-1	1.47278	1.47278		iNOA3_TTTCCTCAGGTAAACT	-1.79976	0.811914	LEY	9	9	99		GSE124263__3_GTCACAAAGGGAAACA-1	-2.51033	5.21801	LEY	0	4	40
LEY	CTL	GSE124263__3_GGGACCTCACATCCAA-1	2.10215	2.10215		iNOA3_GATAGCTAGGATACCG	-1.80061	2.95989	LEY	9	9	99		GSE124263__3_GTCACAAAGTCTCCTC-1	-2.51463	3.44853	LEY	9	9	99
LEY	CTL	GSE124263__3_GGGACCTGTTCGCGAC-1	1.2605	1.2605		iNOA2_TAGGTTGTCTTTGCAT	-1.80201	-0.101671	LEY	0	4	40		GSE124263__3_TGAGGGATCTACTCAT-1	-2.5169	8.39824	MYD	0	0	0
LEY	CTL	GSE124263__3_GGGAGATAGTACACCT-1	1.75009	1.21716		iNOA2_TACATTCAGTTTGCTG	-1.80214	2.32223	LEY	4	4	44		GSE124263__3_TCGGGACAGCCAGTAG-1	-2.51817	5.53717	LEY	0	4	40
LEY	CTL	GSE124263__3_GGGAGATAGTCGAGTG-1	1.4494	1.7734		iNOA1_ACACTGAAGCAAATGT	-1.80357	3.34596	LEY	0	4	40		Donor1.CAGATCATCTCATTCA.2	-2.5217	3.82225	LEY	0	4	40
LEY	CTL	GSE124263__3_GGGATGATCACATGCA-1	1.35802	2.26856		iNOA3_AGGACTTAGATTGACA	-1.80726	3.65621	LEY	4	4	44		GSE124263__4_CTAGCCTTCACCATAG-1	-2.52551	5.00079	LEY	4	4	44
LEY	CTL	GSE124263__3_GGGCACTCAATCCGAT-1	1.17143	2.49594		iNOA3_CAACCTCGTCCCTGTT	-1.80729	1.29157	LEY	4	9	94		GSE124263__3_ACCAGTATCCATGAAC-1	-2.52571	6.07634	MYD	0	4	40
LEY	CTL	GSE124263__3_GGGCACTTCGTGACAT-1	5.6035e-06	2.3141		iNOA3_ACGGTCGGTTCCACGG	-1.80757	3.80923	LEY	0	4	40		GSE124263__4_GCTTGAATCCTTTCTC-1	-2.52658	-1.51714	LEY	0	4	40
LEY	CTL	GSE124263__3_GGGCACTTCTGGGCCA-1	0.852748	1.85385		iNOA3_TTTATGCCATCGTTCC	-1.80938	1.53612	LEY	9	9	99		GSE124263__3_TCGAGGCAGTAAGTAC-1	-2.52674	3.22151	LEY	4	0	4
LEY	CTL	GSE124263__3_GGGCATCAGCATCATC-1	1.58275	2.16753		iNOA3_ATCGGATTCCGACATA	-1.80985	0.342094	LEY	9	0	9		GSE124263__3_ACGCAGCAGAGACTTA-1	-2.52869	3.56271	LEY	4	4	44
LEY	CTL	GSE124263__3_GGGTCTGAGGGTTTCT-1	1.30426	2.34155		iNOA3_CCGGACACAAGGTCAG	-1.81251	-0.995772	LEY	4	4	44		GSE124263__4_AACTGGTGTAGCTCCG-1	-2.53013	7.15031	MYD	4	4	44
LEY	CTL	GSE124263__3_GGGTCTGCACGGCCAT-1	1.67795	2.17909		iNOA3_TGAGGAGGTTCGCGTG	-1.81619	-0.929326	LEY	4	9	94		GSE124263__3_GATCGTAGTGTGGCTC-1	-2.53188	3.19315	LEY	4	4	44
LEY	CTL	GSE124263__3_GGGTCTGCAGACAGGT-1	2.23769	2.60693		iNOA2_AACAACGAGACAACAT	-1.81658	5.11653	LEY	0	4	40		Donor3.CTAGCCTCAATGCCAT.2	-2.53206	1.26948	LEY	4	0	4
LEY	CTL	GSE124263__3_GGGTTGCCATGGTCTA-1	1.95469	1.61764		iNOA1_GGTAATCGTGTCCGGT	-1.81745	4.04282	LEY	4	9	94		GSE124263__3_TTTACTGGTGAGTATA-1	-2.53505	5.4285	LEY	4	4	44
LEY	CTL	GSE124263__3_GGGTTGCGTGTAATGA-1	1.2992	1.84573		iNOA2_AAAGAACAGGAAAGCC	-1.81847	2.73824	LEY	9	9	99		Donor3.AGCATACAGTTATCGC.1	-2.53757	2.92631	LEY	4	4	44
LEY	CTL	GSE124263__3_GGTGAAGTCTTGTTTG-1	1.59176	2.17756		iNOA3_GGAGATGGTGGCTACC	-1.82219	-1.71099	LEY	4	9	94		Donor3.GAAATGAGTCGGCTCA.2	-2.54171	2.7461	LEY	0	4	40
LEY	CTL	GSE124263__3_GGTGTTATCTTTAGGG-1	-1.11934e-05	1.56908		iNOA1_GCATCGGAGAGAACCC	-1.82282	3.54986	LEY	4	9	94		Donor3.GACGCGTAGAAAGTGG.2	-2.5438	4.45799	LEY	9	9	99
LEY	CTL	GSE124263__3_GTAACGTCAGCTCGAC-1	1.91172	1.57757		iNOA3_ACATGCAAGCTGCGAA	-1.82401	0.148053	LEY	4	4	44		GSE124263__4_TTAGTTCCATTAACCG-1	-2.54704	5.83311	LEY	9	4	49
LEY	CTL	GSE124263__3_GTAACGTGTTAAAGAC-1	1.92263	2.61381		iNOA3_TCACGCTTCATTGTGG	-1.82529	0.265606	LEY	4	4	44		GSE124263__4_TTTACTGTCAGAAATG-1	-2.55251	4.10922	LEY	0	4	40
LEY	CTL	GSE124263__3_GTAACGTGTTGAACTC-1	1.89011	2.88258		iNOA3_TACTTCATCTAACGCA	-1.82643	-1.09877	LEY	0	0	0		GSE124263__3_TTCCCAGGTATATCCG-1	-2.5528	7.59843	MYD	0	4	40
LEY	CTL	GSE124263__3_GTAACTGGTGTAATGA-1	2.05428	2.60039		iNOA3_TGGGAAGGTAAGCTCT	-1.82804	4.95699	LEY	4	4	44		Donor3.TCGAGGCTCTCGCTTG.2	-2.55506	4.13059	LEY	0	4	40
LEY	CTL	GSE124263__3_GTACGTACATTAGGCT-1	0.927844	0.927844		iNOA3_TAGATCGCAAATTGGA	-1.82807	1.40759	LEY	4	4	44		GSE124263__3_TTGCCGTGTATTCGTG-1	-2.55528	8.94907	MYD	4	4	44
LEY	CTL	GSE124263__3_GTACGTAGTTACGTCA-1	1.21647	1.74929		iNOA3_TCCTTTCCACTAACCA	-1.8297	1.21219	LEY	9	9	99		GSE124263__3_TGGCTGGGTAGCTCCG-1	-2.55786	3.29073	LEY	0	4	40
LEY	CTL	GSE124263__3_GTACTCCCATGTAGTC-1	1.55568	1.8882		iNOA3_ACACTGACACGCTGTG	-1.82979	2.97451	LEY	4	9	94		GSE124263__4_AGTGTCATCTATCGCC-1	-2.55788	4.8073	LEY	0	9	90
LEY	CTL	GSE124263__3_GTACTCCTCCTGCTTG-1	1.21448	2.55277		iNOA3_CTCCCAATCGGTTCAA	-1.83187	3.12177	LEY	0	4	40		GSE124263__3_CAAGTTGTCTTGAGAC-1	-2.55939	0.16698	LEY	4	4	44
LEY	CTL	GSE124263__3_GTACTTTAGGTGATTA-1	-1.85133e-05	1.59941		iNOA3_AGAGCAGCACGGTGCT	-1.83215	2.79818	LEY	9	4	49		GSE124263__4_GTAACTGAGAGTACAT-1	-2.5607	8.71362	MYD	4	4	44
LEY	CTL	GSE124263__3_GTACTTTGTGCGATAG-1	-9.55469e-06	2.63062		iNOA2_CCTTGTGCAATTTCTC	-1.83372	2.97944	LEY	0	0	0		GSE124263__3_TACGGGCTCTCGAGTA-1	-2.56216	5.40525	LEY	0	4	40
LEY	CTL	GSE124263__3_GTACTTTGTTCGCTAA-1	1.77121	1.23517		iNOA3_TGCAGGCTCGTCCTCA	-1.83435	6.83033	LEY	9	9	99		Donor3.TCAATCTCACAACGCC.2	-2.56297	6.07821	LEY	4	9	94
LEY	CTL	GSE124263__3_GTAGGCCAGGCGCTCT-1	2.08699	2.7161		iNOA3_AGTCTCCAGATTGCGG	-1.83584	-0.422016	LEY	0	9	90		Donor1.AAATGCCCATTGTGCA.1	-2.56803	7.62564	MYD	0	4	40
LEY	CTL	GSE124263__3_GTAGTCACAGCTGCAC-1	1.64694	1.98604		iNOA3_CCTCAACGTCCGACGT	-1.83664	3.63167	LEY	0	4	40		Donor3.TGCGCAGGTGATGATA.2	-2.57144	2.51306	LEY	4	4	44
LEY	CTL	GSE124263__3_GTAGTCATCGGGAGTA-1	1.23604	1.23604		iNOA2_GTGCACGCAGTCAGAG	-1.83773	3.22048	LEY	0	9	90		GSE124263__3_CATCGGGGTGTAAGTA-1	-2.57411	3.28153	LEY	4	4	44
LEY	CTL	GSE124263__3_GTATCTTGTCATACTG-1	1.48586	2.05893		iNOA2_ATGTCCCTCGGTTCAA	-1.83824	1.88338	LEY	0	4	40		Donor2.TCATTTGCAGAAGCAC.1	-2.57865	5.94798	LEY	4	9	94
LEY	CTL	GSE124263__3_GTATTCTTCCGAGCCA-1	1.6926	2.93036		iNOA3_TTGGTTTGTTGCATAC	-1.83839	3.873	LEY	4	9	94		Donor2.CACAGGCCATGGTCAT.2	-2.57962	5.19137	LEY	4	4	44
LEY	CTL	GSE124263__3_GTCACAAAGGGAAACA-1	-1.51214e-05	2.00133		iNOA3_GAAGGGTAGTTGCATC	-1.83997	0.526214	LEY	0	4	40		GSE124263__3_AGCTTGATCTGTTTGT-1	-2.58125	3.47874	LEY	4	0	4
LEY	CTL	GSE124263__3_GTCACAAAGTCTCCTC-1	2.61005	2.61005		iNOA1_TATTTCGCAGGCCCTA	-1.84134	1.83736	LEY	9	9	99		GSE124263__4_CTCTAATCAGACAGGT-1	-2.58346	3.99387	LEY	4	4	44
LEY	CTL	GSE124263__3_GTCACAACAATCCAAC-1	-1.75457e-05	2.66605		iNOA3_CCCGGAAGTATCGGTT	-1.84242	4.06393	LEY	0	0	0		GSE124263__3_CCTTCGAGTATTACCG-1	-2.5873	2.45459	LEY	4	9	94
LEY	CTL	GSE124263__3_GTCACGGCAAGACGTG-1	2.65545e-06	2.14272		iNOA3_GGGCCATGTGTATTGC	-1.84246	-0.295348	LEY	4	4	44		GSE124263__3_GACTAACTCGGCGGTT-1	-2.58737	2.65594	LEY	0	4	40
LEY	CTL	GSE124263__3_GTCACGGGTAGATTAG-1	1.74878	2.49136		iNOA1_TGCTGAATCGACTCCT	-1.84279	0.724531	LEY	4	9	94		GSE124263__3_CTTAGGATCGTTTGCC-1	-2.58838	3.86974	LEY	0	0	0
LEY	CTL	GSE124263__3_GTCACGGTCGTAGATC-1	1.36462	1.92109		iNOA3_ATTATCCGTGACGTCC	-1.84444	4.78315	LEY	9	9	99		Donor2.GCACATATCTAAGCCA.1	-2.58899	6.02523	LEY	0	9	90
LEY	CTL	GSE124263__3_GTCCTCACACGGACAA-1	6.1737e-06	1.17547		iNOA3_AAGTGAAGTGGCTTGC	-1.84556	5.26154	LEY	0	4	40		GSE124263__4_TACGGGCCACTGTGTA-1	-2.59188	0.660595	LEY	0	4	40
LEY	CTL	GSE124263__3_GTCCTCACAGCTGGCT-1	-1.17103e-05	2.70946		iNOA3_GGCACGTTCTCCGTGT	-1.84725	1.5984	LEY	9	9	99		Donor2.TGCCAAATCCAGATCA.2	-2.59216	0.773131	LEY	9	9	99
LEY	CTL	GSE124263__3_GTCGGGTGTTGTTTGG-1	2.70515	1.50166		iNOA2_AGCTCAAAGCCAAGGT	-1.8474	4.61509	LEY	4	4	44		GSE124263__3_TACCTTAGTAATAGCA-1	-2.59293	2.23678	LEY	4	9	94
LEY	CTL	GSE124263__3_GTCGTAACAGGCTCAC-1	1.58125	1.91568		iNOA2_AGGCATTAGAGTCTGG	-1.84846	1.8937	LEY	0	4	40		GSE124263__3_TATGCCCGTTACCGAT-1	-2.59429	5.14105	LEY	4	0	4
LEY	CTL	GSE124263__3_GTCTTCGCACTTGGAT-1	1.71201	1.86379		iNOA3_CAAGCTAGTCCAAATC	-1.85009	2.79472	LEY	4	9	94		Donor2.CCCATACGTATAGTAG.2	-2.59689	4.67789	LEY	9	4	49
LEY	CTL	GSE124263__3_GTCTTCGGTTGTCGCG-1	2.87604	2.24374e-05		iNOA3_GATAGCTCAAAGGCTG	-1.85059	-1.22822	LEY	4	4	44		GSE124263__3_GCACTCTGTAAATACG-1	-2.59693	2.56153	LEY	4	4	44
LEY	CTL	GSE124263__3_GTGAAGGAGTACGCCC-1	1.21216	2.54973		iNOA3_TACCGGGGTTACGGAG	-1.85148	4.51536	LEY	0	4	40		GSE124263__4_AGATTGCCATTGTGCA-1	-2.59782	8.68519	MYD	4	0	4
LEY	CTL	GSE124263__3_GTGCAGCAGGATCGCA-1	1.24232	2.12715		iNOA3_CATCCGTTCCATTGGA	-1.85148	-1.13672	LEY	4	4	44		GSE124263__3_AACCATGAGTGAACAT-1	-2.59811	5.22208	LEY	4	4	44
LEY	CTL	GSE124263__3_GTGCAGCGTTATGCGT-1	1.19548	1.72461		iNOA3_TGGTACACAATCAGCT	-1.85182	1.62238	LEY	0	4	40		Donor3.GATCGATGTCTACCTC.1	-2.59989	3.90443	LEY	4	9	94
LEY	CTL	GSE124263__3_GTGCATAAGCTGCCCA-1	2.16038	2.16038		iNOA3_CTGCATCGTGTTAAAG	-1.852	2.24194	LEY	4	9	94		Donor1.CTCACACCACAGAGGT.1	-2.60029	3.60879	LEY	4	0	4
LEY	CTL	GSE124263__3_GTGCATACACACATGT-1	1.31006	1.85829		iNOA2_TCACGCTAGCGATGAC	-1.85222	-0.4552	LEY	4	4	44		GSE124263__3_GGGACCTCACATCCAA-1	-2.60292	3.36978	LEY	4	4	44
LEY	CTL	GSE124263__3_GTGCATATCATGCATG-1	0.902103	1.92558		iNOA2_ACCCTCACACTGGCCA	-1.85479	5.00152	LEY	0	4	40		Donor1.TTAGGCAAGCACGCCT.2	-2.60412	2.95954	LEY	0	0	0
LEY	CTL	GSE124263__3_GTGCATATCTTGTACT-1	1.72663	1.96882		iNOA3_TGGGCTGAGTGACACG	-1.85519	1.27511	LEY	9	4	49		Donor2.CTACATTGTGTGAATA.1	-2.60613	4.25303	LEY	0	4	40
LEY	CTL	GSE124263__3_GTGCTTCAGGTAGCCA-1	1.71848	2.92587		iNOA3_AGAGAATCAACCCTAA	-1.8553	0.69318	LEY	9	9	99		GSE124263__4_CTCGTACAGATCCCAT-1	-2.60635	6.23973	MYD	0	4	40
LEY	CTL	GSE124263__3_GTGCTTCTCATAACCG-1	2.40705	1.80016		iNOA1_GAGCCTGGTACTGCCG	-1.85595	3.69087	LEY	9	4	49		Donor3.TCCACACCATATACGC.2	-2.60676	6.16998	LEY	9	4	49
LEY	CTL	GSE124263__3_GTGGGTCAGGATATAC-1	8.00353e-06	1.72104		iNOA3_AGTTCCCTCGCTGACG	-1.85664	2.56156	LEY	4	9	94		Donor2.CGCGGTAGTAAGCACG.1	-2.60762	5.6798	LEY	4	4	44
LEY	CTL	GSE124263__3_GTGGGTCCACTAGTAC-1	1.30513	1.30513		iNOA3_TCCTCCCAGTGGTCAG	-1.86107	2.84309	LEY	4	9	94		Donor2.AGCAGCCCACCTGGTG.2	-2.60855	2.63062	LEY	0	4	40
LEY	CTL	GSE124263__3_GTGGGTCGTCGTCTTC-1	2.68056	2.68056		iNOA2_GTCTTTACACTGCGTG	-1.86181	2.13309	LEY	4	9	94		GSE124263__4_CGATGTATCCTAAGTG-1	-2.60948	5.54757	LEY	4	4	44
LEY	CTL	GSE124263__3_GTGTGCGGTCTAAAGA-1	0.969109	0.969109		iNOA3_AGTAACCCATGAATCC	-1.8635	-0.131361	LEY	4	9	94		GSE124263__4_CATCCACTCCAGAGGA-1	-2.61424	4.18798	LEY	0	4	40
LEY	CTL	GSE124263__3_GTGTTAGCAGACGCCT-1	1.55884e-06	2.87667		iNOA3_CTGCGAGCAAGAGTTA	-1.86464	3.31587	LEY	9	9	99		GSE124263__3_TGAGAGGGTTATCGGT-1	-2.61502	3.30725	LEY	4	4	44
LEY	CTL	GSE124263__3_GTGTTAGCAGCCAGAA-1	-1.65086e-06	1.54486		iNOA3_TAGGAGGGTCAATGGG	-1.86542	-0.221627	LEY	4	4	44		Donor1.GCGCCAAGTAGGCATG.1	-2.61622	0.858194	LEY	4	0	4
LEY	CTL	GSE124263__3_GTGTTAGTCGCCATAA-1	8.79751e-07	2.06613		iNOA3_AGGACGACATGACGAG	-1.86577	0.340248	LEY	9	4	49		Donor1.TGGACGCCAACGCACC.1	-2.6174	8.28262	MYD	0	4	40
LEY	CTL	GSE124263__3_GTTACAGGTCGCCATG-1	1.34121	2.38718		iNOA3_GAGTGAGTCCCAGGCA	-1.86914	-1.63164	LEY	9	9	99		GSE124263__3_GGGCATCGTCTTGTCC-1	-2.6194	9.03181	MYD	4	9	94
LEY	CTL	GSE124263__3_GTTACAGGTCGGCATC-1	2.62142	2.11489		iNOA3_TAAGCCACAGGTTTAC	-1.86931	3.95514	LEY	4	9	94		GSE124263__4_AAATGCCAGTTGCAGG-1	-2.62071	2.12884	LEY	4	4	44
LEY	CTL	GSE124263__3_GTTCATTCAACACCTA-1	1.97051	2.6799		iNOA3_CCGATGGTCTCGCTTG	-1.86945	2.49294	LEY	4	9	94		GSE124263__4_AACTGGTCACAGCGTC-1	-2.62238	7.56124	MYD	0	0	0
LEY	CTL	GSE124263__3_GTTCATTTCACCATAG-1	2.72491	3.38473		iNOA3_CTCATTAGTCTACATG	-1.86954	2.31321	LEY	4	4	44		GSE124263__4_CGGACTGAGCCAGTAG-1	-2.62333	4.55628	LEY	4	0	4
LEY	CTL	GSE124263__3_GTTCGGGGTGGGTATG-1	-1.26814e-05	0.93888		iNOA3_GCATGATAGAGCATAT	-1.87661	4.31491	LEY	4	4	44		GSE124263__4_TAGAGCTCATGTCTCC-1	-2.62341	4.92172	LEY	4	4	44
LEY	CTL	GSE124263__3_GTTCTCGCAAGTTGTC-1	2.52953	2.02797		iNOA3_GACATCACACAAATAG	-1.87711	-0.611418	LEY	4	4	44		Donor2.CTCGTCATCCGTTGTC.2	-2.62368	6.82634	MYD	4	0	4
LEY	CTL	GSE124263__3_TAAACCGAGCAGACTG-1	7.03258e-08	2.29783		iNOA3_ATGCATGCAAGGTACG	-1.87722	-0.592943	LEY	4	4	44		GSE124263__3_CTCGGAGAGACGCTTT-1	-2.62414	5.18809	LEY	0	4	40
LEY	CTL	GSE124263__3_TAAACCGCATGAGCGA-1	1.57498	2.35864		iNOA3_ACATTTCAGCTAAGTA	-1.87771	0.481605	LEY	9	4	49		GSE124263__4_TTGCGTCTCCTCAATT-1	-2.62595	4.33868	LEY	0	4	40
LEY	CTL	GSE124263__3_TAAACCGCATGCTAGT-1	1.32534	2.40988		iNOA3_AGGGCCTCACAAGGTG	-1.87808	1.43761	LEY	9	9	99		Donor2.AACTGGTCATCACAAC.1	-2.62608	2.99507	LEY	0	9	90
LEY	CTL	GSE124263__3_TAAACCGTCTCTGCTG-1	1.06437	1.06437		iNOA3_GATCCCTCACTGGAAG	-1.87962	1.67082	LEY	0	4	40		Donor1.GTATCTTAGCTGTTCA.1	-2.62784	2.07224	LEY	4	4	44
LEY	CTL	GSE124263__3_TAAGCGTCAGGCTCAC-1	1.25857e-05	1.81837		iNOA2_CATTCTAGTCTGCGCA	-1.87974	1.94359	LEY	0	4	40		GSE124263__3_TCGCGTTTCGAACTGT-1	-2.62838	4.24808	LEY	0	0	0
LEY	CTL	GSE124263__3_TACACGAAGATATGCA-1	1.53408	1.03621		iNOA3_AGCCAATTCTGAACGT	-1.88026	-1.66437	LEY	4	9	94		GSE124263__3_TGCCAAAAGGGTATCG-1	-2.62839	7.0724	MYD	4	4	44
LEY	CTL	GSE124263__3_TACACGAGTCATATGC-1	1.96397	2.58438		iNOA3_AGTGATCAGTGATAGT	-1.88349	-0.419128	LEY	4	9	94		Donor2.AAGTCTGTCCGCAAGC.2	-2.62842	3.79895	LEY	0	0	0
LEY	CTL	GSE124263__3_TACACGAGTTATCGGT-1	1.73917	2.6037		iNOA2_CACTGGGCAACAGCTT	-1.88365	1.15996	LEY	4	9	94		GSE124263__3_GACGTGCAGGGAAACA-1	-2.62992	4.75997	LEY	4	4	44
LEY	CTL	GSE124263__3_TACACGAGTTGGTAAA-1	1.54009	1.54009		iNOA3_GCATTAGTCAAGAATG	-1.88384	-0.834215	LEY	4	9	94		GSE124263__4_AACTCCCGTGCCTTGG-1	-2.63245	7.57127	MYD	4	0	4
LEY	CTL	GSE124263__3_TACAGTGCACGAAATA-1	2.0181	1.44974		iNOA3_CCCTCTCCATGGCTAT	-1.88386	-0.378853	LEY	4	9	94		GSE124263__3_CCCTCCTGTTGAGGTG-1	-2.63401	3.58173	LEY	0	4	40
LEY	CTL	GSE124263__3_TACAGTGTCACCTTAT-1	2.39225	1.68953		iNOA3_ATAGAGATCCCATTTA	-1.88679	2.44807	LEY	0	4	40		GSE124263__3_ATGCGATTCCCTAACC-1	-2.63541	5.30175	LEY	4	9	94
LEY	CTL	GSE124263__3_TACCTATTCGCCGTGA-1	2.04875	2.81954		iNOA3_TGGAACTAGAGGCCAT	-1.88919	4.10364	LEY	4	4	44		Donor1.GTACTTTTCGGAAATA.1	-2.63574	2.39884	LEY	4	4	44
LEY	CTL	GSE124263__3_TACCTTACACGGCCAT-1	1.62629	2.21593		iNOA3_TGAGGTTAGCAGCGAT	-1.89204	0.696392	LEY	4	4	44		GSE124263__4_CAGCGACAGCGTGAGT-1	-2.63663	8.50231	MYD	4	4	44
LEY	CTL	GSE124263__3_TACCTTACAGACAAGC-1	2.06627	1.00204		iNOA3_GGAGCAACACGCTGAC	-1.89213	0.524655	LEY	9	4	49		GSE124263__3_CAAGTTGGTAGGAGTC-1	-2.63664	2.74867	LEY	4	4	44
LEY	CTL	GSE124263__3_TACCTTAGTAATAGCA-1	1.72141	2.96371		iNOA1_ATACTTCTCGTGGACC	-1.89266	0.250373	LEY	9	9	99		Donor3.CATGGCGTCCCTCTTT.1	-2.63758	2.78581	LEY	4	4	44
LEY	CTL	GSE124263__3_TACCTTAGTCGATTGT-1	2.27168	2.91188		iNOA3_TACTTCAGTCGGCACT	-1.89313	0.96979	LEY	4	9	94		GSE124263__3_AGCTCCTCAGGGAGAG-1	-2.63977	3.54905	LEY	4	4	44
LEY	CTL	GSE124263__3_TACCTTATCAAAGACA-1	-1.15592e-05	2.27754		iNOA3_TCAGGTAGTTTGTTCT	-1.89331	-0.122039	LEY	4	9	94		Donor2.GCGCCAAAGCTGAAAT.1	-2.64093	1.74741	LEY	4	9	94
LEY	CTL	GSE124263__3_TACGGATTCGCAAGCC-1	1.57838	1.57838		iNOA3_AAACGAACATCGGTTA	-1.89417	7.0476	LEY	4	4	44		Donor1.ACACCCTCAGGTCCAC.2	-2.64253	-1.30845	LEY	0	4	40
LEY	CTL	GSE124263__3_TACGGGCCAAACCCAT-1	2.41836	1.81053		iNOA1_TACTTCAAGACTAGAT	-1.89638	0.807405	LEY	0	9	90		Donor3.CTAGTGAAGCCAACAG.2	-2.64263	2.22908	LEY	0	0	0
LEY	CTL	GSE124263__3_TACGGGCGTTGTTTGG-1	1.67447	1.67447		iNOA3_TCGATTTAGATACATG	-1.89731	0.14495	LEY	0	4	40		GSE124263__3_AGAGCGATCTCATTCA-1	-2.64542	3.53362	LEY	4	4	44
LEY	CTL	GSE124263__3_TACGGGCTCTCGAGTA-1	2.70885e-05	1.60516		iNOA3_GAGTGTTCAGGGCTTC	-1.89816	1.54398	LEY	0	4	40		GSE124263__3_GGATGTTGTGATAAAC-1	-2.64715	2.27078	LEY	0	4	40
LEY	CTL	GSE124263__3_TACGGTAAGCAGACTG-1	1.86417	1.53336		iNOA2_TTCAATCGTCCAACGC	-1.90018	1.39268	LEY	0	4	40		Donor1.CTTACCGGTGTGAAAT.2	-2.64979	0.482957	LEY	4	4	44
LEY	CTL	GSE124263__3_TACGGTACAGATGAGC-1	1.64341	1.64341		iNOA2_TAACACGGTCATGACT	-1.90027	4.93366	LEY	4	9	94		GSE124263__3_GTCTCGTGTCCATCCT-1	-2.65067	8.97706	MYD	0	0	0
LEY	CTL	GSE124263__3_TACGGTATCTCGTATT-1	1.81907	2.06537		iNOA3_CTCCCTCTCCCTCTTT	-1.90183	2.28899	LEY	0	9	90		GSE124263__4_GGACAGAAGGTAGCCA-1	-2.65226	4.00395	LEY	0	4	40
LEY	CTL	GSE124263__3_TACTCATAGCTGTCTA-1	-7.17981e-06	2.5543		iNOA3_TCCACCAGTAGACAGC	-1.90202	2.94237	LEY	4	9	94		GSE124263__3_CACATAGCAATAGAGT-1	-2.65284	8.54979	MYD	4	9	94
LEY	CTL	GSE124263__3_TACTCATAGGACAGAA-1	1.48973	1.81707		iNOA3_TCGGGACCACACCGCA	-1.90207	0.923181	LEY	4	4	44		GSE124263__3_GCATACACAGCTATTG-1	-2.65299	2.03632	LEY	0	9	90
LEY	CTL	GSE124263__3_TACTTACCAGTAACGG-1	-1.13356e-05	2.03311		iNOA2_TCGACCTAGGATTTGA	-1.90235	2.47376	LEY	4	0	4		GSE124263__4_TGAAAGATCCGTTGTC-1	-2.65343	4.92709	LEY	0	4	40
LEY	CTL	GSE124263__3_TACTTACTCGAACGGA-1	2.1337	2.1337		iNOA3_AGGACGAAGGAGGGTG	-1.90365	2.82222	LEY	4	9	94		GSE124263__3_AACGTTGGTAGCTAAA-1	-2.662	3.71016	LEY	0	4	40
LEY	CTL	GSE124263__3_TACTTGTCACGAAACG-1	1.08455	1.08455		iNOA3_CAGCGTGAGCCGAATG	-1.90486	-1.68941	LEY	0	9	90		Donor1.TTGACTTTCGCCATAA.1	-2.66334	8.07333	MYD	0	4	40
LEY	CTL	GSE124263__3_TACTTGTTCTCGCTTG-1	1.74919	1.74919		iNOA3_CCTCCTCCAGATTAAG	-1.90731	2.31222	LEY	4	4	44		GSE124263__4_ATGGGAGCAGCCTTGG-1	-2.66591	8.18408	MYD	0	9	90
LEY	CTL	GSE124263__3_TAGCCGGAGTCGATAA-1	1.94796	-9.66709e-06		iNOA3_GAGAAATTCATTACGG	-1.90799	2.89115	LEY	4	4	44		Donor1.GCTGCTTAGTTTCCTT.1	-2.6667	8.53267	MYD	0	4	40
LEY	CTL	GSE124263__3_TAGGCATCAAAGCAAT-1	0.989032	0.989032		iNOA3_ATCACAGGTCAATCTG	-1.90945	-1.60108	LEY	4	4	44		GSE124263__4_TGTCCCATCCAGTAGT-1	-2.66733	4.57339	LEY	4	0	4
LEY	CTL	GSE124263__3_TAGGCATCAGCGATCC-1	1.49032e-05	1.73379		iNOA3_TTCACGCTCACTGCTC	-1.90998	0.496471	LEY	0	4	40		Donor3.TCGTACCAGCTGGAAC.2	-2.66917	2.82247	LEY	0	0	0
LEY	CTL	GSE124263__3_TAGGCATGTGTTCGAT-1	2.03168	2.65702		iNOA3_TATCGCCAGATTACCC	-1.91052	3.28096	LEY	4	9	94		Donor1.AACCATGAGGAGTACC.1	-2.66994	4.60836	LEY	0	0	0
LEY	CTL	GSE124263__3_TAGTTGGCACCCTATC-1	2.16721	1.58246		iNOA3_GGTCTGGTCCATAGAC	-1.91285	0.642493	LEY	4	9	94		GSE124263__3_AGGCCACCATTAGGCT-1	-2.67321	8.88378	MYD	4	4	44
LEY	CTL	GSE124263__3_TATCTCAAGCCTTGAT-1	2.18897	-5.91553e-08		iNOA3_CTACATTAGTGCACAG	-1.9145	1.57744	LEY	4	4	44		GSE124263__4_TGGTTCCTCAGCACAT-1	-2.67526	3.16112	LEY	0	0	0
LEY	CTL	GSE124263__3_TATGCCCCAAAGGTGC-1	1.17022e-05	2.55698		iNOA1_TACTTCAAGACTCTAC	-1.91487	5.36101	LEY	4	4	44		GSE124263__4_ACAGCCGAGTCAAGGC-1	-2.6795	9.28043	MYD	9	4	49
LEY	CTL	GSE124263__3_TATGCCCGTTACCGAT-1	1.81741	0.828104		iNOA2_TCGATTTTCCTCTGCA	-1.91507	2.07078	LEY	4	4	44		GSE124263__4_CTTAACTGTTATGCGT-1	-2.68046	3.13201	LEY	0	0	0
LEY	CTL	GSE124263__3_TATTACCAGCGCTCCA-1	0.840433	1.59981		iNOA1_TGAACGTGTCCTTTGC	-1.91686	5.00721	LEY	0	4	40		Donor2.CCGGGATGTTTCCACC.1	-2.68094	4.1396	LEY	4	4	44
LEY	CTL	GSE124263__3_TCAACGAAGACTAGGC-1	2.65355	3.45979		iNOA1_GCCCGAACAGAGAATT	-1.91753	0.824483	LEY	4	9	94		Donor2.CGTGTCTGTACATGTC.1	-2.68261	5.72735	LEY	4	9	94
LEY	CTL	GSE124263__3_TCAACGATCCGCATCT-1	-1.32976e-06	2.79953		iNOA3_TCAAGTGCAGTAGTTC	-1.91756	-0.8065	LEY	4	9	94		GSE124263__4_GTAACGTGTACCAGTT-1	-2.68369	6.70632	LEY	0	4	40
LEY	CTL	GSE124263__3_TCAATCTAGCAGGCTA-1	2.01783	2.37797		iNOA3_TTTCGATGTGATACCT	-1.91819	-0.576027	LEY	4	0	4		Donor3.GGTGAAGTCAACACCA.1	-2.68679	6.58267	LEY	0	4	40
LEY	CTL	GSE124263__3_TCAATCTGTCGCTTTC-1	1.66116e-05	1.5664		iNOA3_TCTCCGAAGCCGATCC	-1.91884	0.560593	LEY	4	4	44		GSE124263__4_AGTGGGAAGTCGAGTG-1	-2.68825	5.68105	LEY	0	4	40
LEY	CTL	GSE124263__3_TCAATCTGTGACTACT-1	1.48316	2.05588		iNOA3_TCACACCTCGGTCGAC	-1.91918	6.38734	LEY	4	4	44		Donor1.ACATCAGGTACTTCTT.2	-2.68902	4.19557	LEY	4	4	44
LEY	CTL	GSE124263__3_TCAATCTTCACCTCGT-1	1.612	1.612		iNOA3_GCACTAAAGTGATTCC	-1.91956	1.36407	LEY	0	0	0		Donor2.CACACCTAGATGTAAC.1	-2.6894	8.42298	MYD	9	4	49
LEY	CTL	GSE124263__3_TCACAAGGTCCGAACC-1	1.31709	1.31709		iNOA2_CGTAGTAGTTCGAAGG	-1.92018	-0.792528	LEY	0	9	90		GSE124263__3_TGGTTCCTCTCCAACC-1	-2.68987	8.78383	MYD	0	4	40
LEY	CTL	GSE124263__3_TCACAAGTCGGCCGAT-1	1.04449	2.96628		iNOA3_CTACCCATCATTCACT	-1.92442	3.1677	LEY	4	9	94		GSE124263__3_CCTTACGTCACGAAGG-1	-2.69369	2.76793	LEY	4	4	44
LEY	CTL	GSE124263__3_TCACGAAAGACTAGGC-1	2.32278	2.69503		iNOA1_GGTTCTCCACAGTCAT	-1.92443	1.62788	LEY	4	9	94		GSE124263__3_ACATGGTGTATGGTTC-1	-2.69465	3.23539	LEY	0	4	40
LEY	CTL	GSE124263__3_TCACGAAGTGTGGTTT-1	1.0874	1.93147		iNOA3_ATCTTCAAGAGTCACG	-1.92543	0.169406	LEY	4	9	94		GSE124263__4_TCTCTAAGTTGAACTC-1	-2.69643	6.56975	LEY	4	0	4
LEY	CTL	GSE124263__3_TCAGATGAGTGGCACA-1	1.88456	2.70529		iNOA3_TCGAACAAGCTGGCCT	-1.92748	0.879117	LEY	9	9	99		Donor2.GGCTCGAAGTACGTAA.1	-2.69681	2.18734	LEY	0	4	40
LEY	CTL	GSE124263__3_TCAGATGGTCCAGTAT-1	1.34509	1.34509		iNOA3_GATGTTGGTCCGGCAT	-1.92952	-0.228093	LEY	4	9	94		GSE124263__3_GGGAGATAGTACACCT-1	-2.69751	3.40928	LEY	4	0	4
LEY	CTL	GSE124263__3_TCAGGTAAGACGCACA-1	1.28114	2.63933		iNOA3_GTCACTCCACAGTCGC	-1.93087	3.74995	LEY	0	4	40		GSE124263__3_AGACGTTCACGCCAGT-1	-2.70015	4.98845	LEY	0	4	40
LEY	CTL	GSE124263__3_TCAGGTATCCGTCAAA-1	2.15408	1.805		iNOA3_TCACTATTCGCCAGTG	-1.9322	3.51525	LEY	0	4	40		GSE124263__3_ACGTCAATCCAAATGC-1	-2.70333	8.385	MYD	4	0	4
LEY	CTL	GSE124263__3_TCATTACCAGAGTGTG-1	1.42443	2.82004		iNOA2_CTTCCGATCCAAGCAT	-1.93359	-0.730861	LEY	0	4	40		Donor1.TGGGAAGTCACAGTAC.1	-2.70502	8.86135	MYD	4	0	4
LEY	CTL	GSE124263__3_TCATTACTCGGTCTAA-1	1.01837	1.8415		iNOA3_TACTTCAAGCGACTTT	-1.93368	5.05692	LEY	9	9	99		Donor2.GGTGAAGTCCTGTAGA.2	-2.70646	0.855834	LEY	9	9	99
LEY	CTL	GSE124263__3_TCCACACCACACTGCG-1	2.27419	1.15688		iNOA1_TGATCAGCACATGTTG	-1.93402	-0.277182	LEY	4	4	44		GSE124263__4_TCAGATGAGCAGGCTA-1	-2.7077	3.20073	LEY	4	4	44
LEY	CTL	GSE124263__3_TCCACACTCGTGGACC-1	1.95299	1.10412		iNOA3_TCTTGCGCAAGGACAC	-1.93407	1.59733	LEY	0	9	90		Donor2.TGGGAAGGTCATATGC.2	-2.70804	-1.16901	LEY	4	4	44
LEY	CTL	GSE124263__3_TCGAGGCAGTAAGTAC-1	1.82647	1.00698		iNOA3_GTTCTATAGTACGTCT	-1.93444	1.65236	LEY	4	4	44		GSE124263__3_GCGACCAGTAAGGGAA-1	-2.71296	1.84045	LEY	0	4	40
LEY	CTL	GSE124263__3_TCGCGAGAGAAAGTGG-1	2.29964	1.70207		iNOA1_CTGTATTTCGCATGAT	-1.93559	2.65668	LEY	4	9	94		Donor1.TGTGTTTAGTACGATA.1	-2.71367	8.75601	MYD	0	0	0
LEY	CTL	GSE124263__3_TCGCGTTTCGAACTGT-1	1.57369e-05	1.14495		iNOA1_GAATCGTAGGTCTTTG	-1.93575	3.41392	LEY	4	9	94		GSE124263__3_AGCTCCTCAGAGCCAA-1	-2.71394	3.44628	LEY	4	4	44
LEY	CTL	GSE124263__3_TCGGGACAGCCAGTAG-1	0.942117	1.73981		iNOA3_GGAGAACTCGTGCACG	-1.9382	1.04643	LEY	4	4	44		Donor2.GTTAAGCTCCCGACTT.1	-2.71446	0.594048	LEY	4	0	4
LEY	CTL	GSE124263__3_TCGGGACTCTAAGCCA-1	1.07543e-06	2.27936		iNOA3_CCTAACCAGGATTCCT	-1.94078	3.70597	LEY	4	9	94		GSE124263__3_TTTGCGCCACAAGTAA-1	-2.71505	6.77211	MYD	4	4	44
LEY	CTL	GSE124263__3_TCGGTAATCGCCATAA-1	-7.81785e-06	1.35909		iNOA3_ACAGCCGAGTATAGGT	-1.94205	-0.836134	LEY	4	4	44		GSE124263__4_CCATGTCTCTAACTTC-1	-2.71529	8.46225	MYD	4	9	94
LEY	CTL	GSE124263__3_TCGTACCAGCCGATTT-1	1.29303	2.0294		iNOA3_CTGTGAACACAACCGC	-1.94243	2.7763	LEY	4	4	44		GSE124263__3_TTCCCAGCAGGGTATG-1	-2.71573	6.53246	MYD	4	9	94
LEY	CTL	GSE124263__3_TCGTACCAGGATGTAT-1	1.27781	1.82091		iNOA3_ATCGCCTAGCTATCCA	-1.94413	4.10778	LEY	4	4	44		Donor2.GATCTAGGTCACTGGC.2	-2.72378	5.84344	LEY	4	9	94
LEY	CTL	GSE124263__3_TCGTACCCAAGGACAC-1	1.34361	1.89698		iNOA3_TTCCTTCCATAGATCC	-1.94437	0.425291	LEY	0	9	90		GSE124263__4_TGACTAGCAGGGCATA-1	-2.72685	4.3405	LEY	4	4	44
LEY	CTL	GSE124263__3_TCGTACCGTATTACCG-1	1.08241e-05	1.70392		iNOA3_TGGGCTGCAATCGCAT	-1.94478	-0.320174	LEY	4	9	94		Donor3.CTTAGGATCCAGGGCT.1	-2.72707	4.82027	LEY	4	4	44
LEY	CTL	GSE124263__3_TCGTACCGTCTCTCTG-1	2.11041	1.67728		iNOA1_AGGTCTAGTGGTCAAG	-1.94987	2.09619	LEY	9	9	99		Donor2.CGTTGGGCAAGCGTAG.2	-2.72954	4.10441	LEY	4	4	44
LEY	CTL	GSE124263__3_TCGTACCGTGAAATCA-1	1.45065	2.64358		iNOA2_TTTCGATTCGCCTAGG	-1.95214	1.02933	LEY	4	9	94		GSE124263__4_TGCGGGTAGAGAGCTC-1	-2.73201	7.94823	MYD	4	4	44
LEY	CTL	GSE124263__3_TCGTAGAAGACCACGA-1	2.19868	2.19868		iNOA3_TTCACGCCAACACGTT	-1.95237	3.47965	LEY	4	4	44		GSE124263__4_AGACGTTTCCATGAGT-1	-2.7335	4.79912	LEY	4	4	44
LEY	CTL	GSE124263__3_TCTATTGTCAGGTAAA-1	2.02566	3.03223		iNOA3_CGGAGAAGTCAAGCGA	-1.9529	-1.11814	LEY	4	4	44		Donor3.CGTCTACGTGTCCTCT.1	-2.73462	8.30819	MYD	4	4	44
LEY	CTL	GSE124263__3_TCTCTAACACCAGGCT-1	0.690806	1.38278		iNOA3_GTTCATTAGACCATAA	-1.95319	1.54231	LEY	4	4	44		GSE124263__4_ATTACTCAGAGGTACC-1	-2.73485	4.55226	LEY	4	4	44
LEY	CTL	GSE124263__3_TCTGAGAAGTGATCGG-1	1.59991	2.32461		iNOA1_GGGATGATCTCAGAAC	-1.95343	2.51264	LEY	9	9	99		GSE124263__4_GACCTGGCATCGGTTA-1	-2.7396	4.66262	LEY	4	9	94
LEY	CTL	GSE124263__3_TCTTCGGAGTGACTCT-1	2.55827	2.87236		iNOA3_CTTCCTTCAAGTATAG	-1.9539	-1.57042	LEY	0	4	40		GSE124263__3_CTAATGGCACTTCGAA-1	-2.73974	9.33913	MYD	4	4	44
LEY	CTL	GSE124263__3_TCTTCGGGTCCAACTA-1	2.37931	2.21534		iNOA2_GTCACGGTCCCGTGAG	-1.95509	4.11277	LEY	4	4	44		GSE124263__4_CCGGTAGCAAGCCGTC-1	-2.74414	5.7535	LEY	0	9	90
LEY	CTL	GSE124263__3_TCTTCGGTCCAGAGGA-1	2.59737	2.7672		iNOA3_GGTGGCTCAAGAGTTA	-1.95664	-1.75653	LEY	0	4	40		GSE124263__4_TTTACTGCATGCATGT-1	-2.74583	2.31627	LEY	0	4	40
LEY	CTL	GSE124263__3_TCTTTCCCAAGGACAC-1	1.09304	1.60275		iNOA3_TGCTCGTAGCACTCCG	-1.95665	4.94838	LEY	9	9	99		GSE124263__4_CGTCACTTCAGCCTAA-1	-2.74637	1.8402	LEY	4	4	44
LEY	CTL	GSE124263__3_TCTTTCCCACCAACCG-1	1.57943	1.57943		iNOA3_TCAGTTTGTGTAGGAC	-1.95819	1.54417	LEY	9	9	99		Donor2.ACCAGTAAGACTGTAA.2	-2.74645	4.51808	LEY	4	9	94
LEY	CTL	GSE124263__3_TCTTTCCGTCACCTAA-1	1.78582	2.39141		iNOA3_CTGCCTATCCTCAGAA	-1.95932	2.39303	LEY	4	9	94		Donor1.ATGGGAGGTTGGGACA.1	-2.75051	8.87682	MYD	0	9	90
LEY	CTL	GSE124263__3_TCTTTCCTCAAAGACA-1	5.23444e-06	1.77828		iNOA3_ACTATTCGTGTTACTG	-1.95995	1.04601	LEY	4	9	94		GSE124263__4_CCGGTAGAGCAGGCTA-1	-2.75112	8.83064	MYD	4	0	4
LEY	CTL	GSE124263__3_TCTTTCCTCTTCGAGA-1	1.0312	1.85837		iNOA2_AGGTCATCATAGTCAC	-1.96135	1.32411	LEY	9	9	99		GSE124263__4_CCGTTCACACAGTCGC-1	-2.75171	2.58644	LEY	4	4	44
LEY	CTL	GSE124263__3_TGAAAGATCCAACCAA-1	2.20696	2.01096		iNOA3_TCAAGTGAGGATTCCT	-1.9636	2.09989	LEY	0	4	40		GSE124263__3_TGTGTTTTCAGGCCCA-1	-2.75341	2.37665	LEY	4	9	94
LEY	CTL	GSE124263__3_TGACGGCGTTGATTCG-1	1.89107	1.15721e-05		iNOA3_TCGTGCTGTCGGAAAC	-1.96512	5.51334	LEY	0	4	40		GSE124263__3_CATCCACTCTCCGGTT-1	-2.75441	3.35716	LEY	4	4	44
LEY	CTL	GSE124263__3_TGAGAGGCACAGACAG-1	-2.39148e-06	1.5501		iNOA3_CATCGGGTCGACGACC	-1.96525	0.383355	LEY	0	0	0		GSE124263__3_TTTACTGGTAGCACGA-1	-2.75456	5.92127	LEY	0	4	40
LEY	CTL	GSE124263__3_TGAGAGGGTTATCGGT-1	2.08194	2.44496		iNOA2_TCGCAGGTCTCGACGG	-1.9656	3.41168	LEY	4	9	94		Donor3.CAGCTGGCACATTAGC.2	-2.75836	7.08186	MYD	0	9	90
LEY	CTL	GSE124263__3_TGAGCCGCAAAGGAAG-1	0.982497	2.23597		iNOA3_AGCGCCATCTGTTCAT	-1.96579	-0.276774	LEY	9	9	99		GSE124263__3_ACCAGTACACGTTGGC-1	-2.76	8.56138	MYD	0	0	0
LEY	CTL	GSE124263__3_TGAGCCGCACATGTGT-1	1.66756	1.14728		iNOA2_TGAGACTGTCCACATA	-1.96769	0.246262	LEY	4	4	44		GSE124263__3_TGCGCAGCATGGAATA-1	-2.76015	3.41128	LEY	0	4	40
LEY	CTL	GSE124263__3_TGAGGGATCGGATGTT-1	3.08504e-06	1.69044		iNOA3_GGTTGTATCACCCTCA	-1.9677	1.01267	LEY	0	4	40		Donor3.GTCAAGTAGGTGTGGT.1	-2.76168	4.66132	LEY	4	0	4
LEY	CTL	GSE124263__3_TGATTTCCACTGTTAG-1	1.49824	3.02941		iNOA3_AAGTCGTCACGCTGCA	-1.96833	3.77618	LEY	0	4	40		GSE124263__3_CCCAGTTCATGTTCCC-1	-2.76347	8.94285	MYD	0	4	40
LEY	CTL	GSE124263__3_TGCACCTGTTTGCATG-1	1.2578	1.2578		iNOA3_TTTACGTTCTGGACTA	-1.97006	2.16637	LEY	4	9	94		Donor1.TTGCGTCAGATGTGGC.1	-2.76417	9.23248	MYD	0	0	0
LEY	CTL	GSE124263__3_TGCCAAAAGAACTGTA-1	1.0973	1.94421		iNOA3_GCACTAATCACCCTTG	-1.97395	3.89048	LEY	0	0	0		GSE124263__4_GTGCATAAGCACGCCT-1	-2.76628	6.46739	MYD	4	9	94
LEY	CTL	GSE124263__3_TGCCAAACACGTCAGC-1	1.63519	-1.29393e-05		iNOA3_ACACCAACAGGCATGA	-1.97603	0.953421	LEY	4	4	44		GSE124263__4_ATCACGATCTCGATGA-1	-2.7663	7.27844	MYD	0	0	0
LEY	CTL	GSE124263__3_TGCCAAATCATTATCC-1	1.71167	2.3102		iNOA3_TAACACGAGTCCTGTA	-1.97766	3.41446	LEY	4	4	44		GSE124263__4_GGTATTGGTTGGAGGT-1	-2.76701	4.14298	LEY	9	0	9
LEY	CTL	GSE124263__3_TGCCAAATCGGTCCGA-1	2.26006	1.2808e-06		iNOA1_CATACCCGTAACACCT	-1.97823	3.26257	LEY	4	9	94		GSE124263__3_AGTTGGTAGCTAACTC-1	-2.76812	6.46742	MYD	4	0	4
LEY	CTL	GSE124263__3_TGCCCTACAAGAGTCG-1	2.14345	1.05855		iNOA2_GCTGGGTTCATGGAGG	-1.97855	0.82712	LEY	0	9	90		Donor1.TGGGAAGAGAGGTTGC.1	-2.77084	0.0872884	LEY	4	9	94
LEY	CTL	GSE124263__3_TGCGCAGCATGGAATA-1	2.46453e-06	2.45333		iNOA3_GGAGCAACAGACAAGC	-1.97924	0.90449	LEY	4	9	94		GSE124263__3_CTGGTCTAGCCGATTT-1	-2.77174	8.9959	MYD	4	4	44
LEY	CTL	GSE124263__3_TGCGCAGCATTCTTAC-1	0.918601	2.30605		iNOA1_TATCCTACATCTAACG	-1.98033	3.5838	LEY	4	9	94		GSE124263__3_CTGCGGAAGGCAGGTT-1	-2.77354	9.31274	MYD	0	9	90
LEY	CTL	GSE124263__3_TGCGGGTAGGTGATTA-1	2.16244	3.4585		iNOA2_TCATGAGTCCGATAAC	-1.98044	2.94471	LEY	9	9	99		Donor3.TTGGAACTCTATCCCG.1	-2.77385	4.41973	LEY	4	9	94
LEY	CTL	GSE124263__3_TGCGTGGAGAGTAATC-1	1.10491	1.10491		iNOA3_GTAGCTACATCGAAGG	-1.98095	-0.68906	LEY	4	9	94		GSE124263__4_CACAAACGTTCCAACA-1	-2.77539	9.11976	MYD	4	4	44
LEY	CTL	GSE124263__3_TGCTGCTCATCTACGA-1	1.25869	2.14739		iNOA3_GCACGGTCATTCAGCA	-1.98113	-0.726281	LEY	0	4	40		GSE124263__3_TACTTGTTCTCGCTTG-1	-2.77638	5.24924	LEY	4	4	44
LEY	CTL	GSE124263__3_TGCTGCTTCAGCTCTC-1	3.17231	1.71785		iNOA3_GAAGCCCTCGTCCTTG	-1.98332	-1.30317	LEY	4	0	4		Donor2.GTGTTAGAGGACCACA.2	-2.77716	8.84822	MYD	4	0	4
LEY	CTL	GSE124263__3_TGCTGCTTCGTTTAGG-1	2.11794	2.62463		iNOA3_AGAACAACATCCTCAC	-1.98347	3.40147	LEY	0	4	40		Donor1.CTGATCCCAAGTCTAC.1	-2.77807	8.14553	MYD	0	4	40
LEY	CTL	GSE124263__3_TGGACGCCATCCTTGC-1	1.10056e-05	1.44542		iNOA3_GACACGCTCCGGGACT	-1.98446	1.66941	LEY	9	9	99		Donor3.AACTTTCCAACACCCG.2	-2.77831	3.79932	LEY	0	4	40
LEY	CTL	GSE124263__3_TGGACGCGTCCGAATT-1	2.75818	2.75818		iNOA1_TATCTTGAGGATTTCC	-1.98526	-1.27202	LEY	9	9	99		GSE124263__3_CAACTAGGTGTAACGG-1	-2.7784	8.67143	MYD	0	4	40
LEY	CTL	GSE124263__3_TGGACGCGTTCCACAA-1	1.12318	1.97739		iNOA3_TGTTCCGGTCGTACAT	-1.987	0.575759	LEY	4	9	94		GSE124263__3_CACTCCACACAGGTTT-1	-2.78001	3.80886	LEY	0	4	40
LEY	CTL	GSE124263__3_TGGCCAGTCTGCAAGT-1	3.11656e-06	1.414		iNOA3_TGGAACTAGTGTGTTC	-1.98896	1.30292	LEY	9	9	99		Donor3.ATGCGATGTCACCCAG.2	-2.78141	3.6726	LEY	9	9	99
LEY	CTL	GSE124263__3_TGGCGCAAGGCCGAAT-1	2.04973	1.47771		iNOA3_CATGCGGGTTGTAGCT	-1.9909	5.54164	LEY	9	4	49		Donor2.CGTGAGCGTCCGAATT.2	-2.78217	4.57575	LEY	4	4	44
LEY	CTL	GSE124263__3_TGGCTGGAGCGTAGTG-1	1.94292	2.56173		iNOA3_CCCTCTCAGTGGCGAT	-1.99204	-1.06025	LEY	4	4	44		GSE124263__3_CTCCTAGAGCACCGTC-1	-2.78289	4.75956	LEY	0	4	40
LEY	CTL	GSE124263__3_TGGCTGGGTAGCTCCG-1	-5.51783e-06	2.17593		iNOA1_GTGCGTGCAGTTGAAA	-1.99308	2.76798	LEY	4	9	94		GSE124263__3_TCACAAGGTCCGAACC-1	-2.78576	4.11869	LEY	4	4	44
LEY	CTL	GSE124263__3_TGGCTGGGTCGCGAAA-1	1.37745	2.43156		iNOA1_TGGGCTGCAAGTGGAC	-1.99591	0.927871	LEY	9	9	99		GSE124263__3_CTAGTGAAGGAATTAC-1	-2.7885	3.75342	LEY	0	4	40
LEY	CTL	GSE124263__3_TGGGAAGAGTACATGA-1	2.82087	2.82087		iNOA1_GTAACCATCAACACGT	-1.99836	1.7837	LEY	9	9	99		GSE124263__4_TTCCCAGAGTATCTCG-1	-2.78861	8.98696	MYD	9	4	49
LEY	CTL	GSE124263__3_TGGGAAGCACTAAGTC-1	1.42096e-05	2.38438		iNOA3_TGTGAGTCAGTCGAGA	-1.99886	2.16053	LEY	9	9	99		GSE124263__4_ACTGTCCAGCGTGAAC-1	-2.78893	7.71058	MYD	0	0	0
LEY	CTL	GSE124263__3_TGGGAAGTCACGACTA-1	2.68352	2.05646		iNOA3_GTCACTCTCTTCGGAA	-1.99953	-0.260682	LEY	4	4	44		Donor1.TACTCATCAAGAGTCG.1	-2.78915	1.88033	LEY	0	4	40
LEY	CTL	GSE124263__3_TGGGCGTGTTTCCACC-1	1.7491	2.55518		iNOA3_ACGGTCGTCTTGAGCA	-1.99995	1.3549	LEY	0	4	40		Donor2.GAATGAATCAATCTCT.1	-2.78938	9.02361	MYD	4	9	94
LEY	CTL	GSE124263__3_TGGTTAGAGCGCTTAT-1	0.982612	1.79413		iNOA3_CAACGGCGTATGAGAT	-2.00009	0.36363	LEY	4	9	94		GSE124263__3_TTCGAAGGTGAGGGTT-1	-2.79623	7.04008	MYD	4	0	4
LEY	CTL	GSE124263__3_TGGTTAGGTACTTAGC-1	0.97657	1.46109		iNOA3_CATCGGGAGCGTTGTT	-2.0003	-1.47323	LEY	4	4	44		GSE124263__4_CCCAATCAGCTAGTCT-1	-2.79792	5.56859	LEY	4	4	44
LEY	CTL	GSE124263__3_TGGTTCCAGTTCCACA-1	-4.79535e-06	2.84351		iNOA2_ATGCGATTCCAAACCA	-2.00367	-0.000486718	LEY	4	4	44		GSE124263__4_GGCGTGTCAGGGCATA-1	-2.79829	2.01421	LEY	4	0	4
LEY	CTL	GSE124263__3_TGGTTCCTCGGTTAAC-1	2.14438	2.14438		iNOA3_CGTTCTGTCCTAGAGT	-2.00476	1.7268	LEY	9	9	99		Donor1.GCAATCACATTGCGGC.1	-2.80172	9.13969	MYD	9	4	49
LEY	CTL	GSE124263__3_TGTATTCGTCATTAGC-1	2.03148	2.48842		iNOA3_GAAGGACTCGCAGTGC	-2.00622	0.862874	LEY	4	9	94		GSE124263__3_CTTTGCGCAGGGTTAG-1	-2.80199	5.0554	LEY	0	4	40
LEY	CTL	GSE124263__3_TGTATTCTCTACCTGC-1	-6.02296e-06	1.36146		iNOA3_ATCGTCCTCATATGGC	-2.00632	-1.74078	LEY	9	9	99		GSE124263__4_TCAATCTGTCTTCGTC-1	-2.80395	3.67772	LEY	0	4	40
LEY	CTL	GSE124263__3_TGTCCCATCAAACCAC-1	2.36841	2.1684		iNOA3_CATTTCAGTTGTGTAC	-2.00694	1.53006	LEY	4	4	44		GSE124263__4_ATAACGCGTATTACCG-1	-2.80433	6.97659	MYD	4	0	4
LEY	CTL	GSE124263__3_TGTGTTTTCAGCGATT-1	-9.47021e-06	1.601		iNOA3_TGGGCGTGTCTGTCAA	-2.0077	1.38272	LEY	0	9	90		Donor3.ATTACTCAGAATTGTG.1	-2.80483	3.0127	LEY	9	4	49
LEY	CTL	GSE124263__3_TGTGTTTTCAGGCCCA-1	1.61203	3.0476		iNOA3_CTCTGGTCAGGCCCTA	-2.00776	0.702996	LEY	4	4	44		GSE124263__3_CGTCTACCAGCTGGCT-1	-2.80502	4.31523	LEY	0	0	0
LEY	CTL	GSE124263__3_TGTGTTTTCGTAGATC-1	1.83028	2.34412		iNOA3_TGGTACACATGTTACG	-2.00837	-1.01917	LEY	4	4	44		GSE124263__4_CGGACACAGAAACCAT-1	-2.80861	4.66992	LEY	4	4	44
LEY	CTL	GSE124263__3_TGTGTTTTCTGCCCTA-1	0.814905	0.814905		iNOA2_GGGTCACTCCACGGGT	-2.00848	-0.451341	LEY	4	4	44		GSE124263__4_GCAGTTACATCCCATC-1	-2.81035	4.52123	LEY	4	9	94
LEY	CTL	GSE124263__3_TGTTCCGGTAGCCTCG-1	1.33779	1.33779		iNOA3_AGTCAACTCCTTGGAA	-2.00925	1.95052	LEY	9	9	99		Donor3.TGGACGCGTACACCGC.1	-2.81266	-0.491215	LEY	4	9	94
LEY	CTL	GSE124263__3_TGTTCCGGTCAATACC-1	1.36884	1.92594		iNOA3_TCCAGAAAGGCTAAAT	-2.0094	2.136	LEY	9	4	49		GSE124263__3_ACATACGTCTTCAACT-1	-2.81773	9.43245	MYD	4	4	44
LEY	CTL	GSE124263__3_TTAACTCCAGATGGGT-1	-1.48844e-05	1.87689		iNOA1_CGACAGCAGGCCTTCG	-2.01182	5.17855	LEY	4	4	44		Donor2.GCTTGAATCTGGGCCA.1	-2.81806	5.13296	LEY	4	4	44
LEY	CTL	GSE124263__3_TTAGGACAGGACTGGT-1	2.51895	3.3857		iNOA2_AACAACCAGGGCTTCC	-2.01397	0.128222	LEY	9	9	99		GSE124263__4_GTGGGTCGTCCATGAT-1	-2.81867	6.24059	MYD	4	0	4
LEY	CTL	GSE124263__3_TTAGGACAGGATGGTC-1	2.1416	1.25401		iNOA3_ACGGGTCAGTAGGCCA	-2.01439	-0.310005	LEY	9	9	99		Donor1.TCAGCAATCAGCACAT.1	-2.81938	1.54267	LEY	4	4	44
LEY	CTL	GSE124263__3_TTAGGCAGTATAAACG-1	1.29525	3.10077		iNOA3_TTGTTTGAGCGAACTG	-2.0145	3.40918	LEY	4	9	94		GSE124263__4_AAAGATGTCTAACCGA-1	-2.81992	5.43798	LEY	0	0	0
LEY	CTL	GSE124263__3_TTAGTTCTCTGGCGTG-1	2.53617	2.27454		iNOA3_AATCGTGGTCCAGCGT	-2.01483	4.65257	LEY	9	9	99		GSE124263__3_TTGGAACAGTTAGCGG-1	-2.82055	4.12511	LEY	0	4	40
LEY	CTL	GSE124263__3_TTCCCAGAGTGCAAGC-1	7.87895e-06	1.62351		iNOA3_TTCTGTAGTGACGTCC	-2.01536	-1.208	LEY	9	9	99		GSE124263__4_AGGTCATGTGATAAGT-1	-2.82384	4.85587	LEY	4	4	44
LEY	CTL	GSE124263__3_TTCGGTCGTTGTCTTT-1	2.53235	1.91567		iNOA1_AGAAGTACACAACGAG	-2.01752	2.82321	LEY	4	4	44		GSE124263__3_GCTCCTATCATAACCG-1	-2.8248	4.80123	LEY	4	4	44
LEY	CTL	GSE124263__3_TTCTCAAAGCCCAGCT-1	2.76774	2.64315		iNOA3_TCATTGTCAGCACGAA	-2.01878	-1.52563	LEY	4	9	94		Donor1.GCACTCTGTGTCAATC.2	-2.82692	2.89455	LEY	4	4	44
LEY	CTL	GSE124263__3_TTCTCAAAGTACCGGA-1	1.5854	1.5854		iNOA3_GTAGCTAGTGTGAATA	-2.02125	4.14017	LEY	4	4	44		GSE124263__4_CGTAGCGTCAATCTCT-1	-2.8274	4.53871	LEY	4	4	44
LEY	CTL	GSE124263__3_TTCTCAATCCTTTCTC-1	1.97698	2.80652		iNOA2_CCGCAAGCACACACTA	-2.02696	1.60879	LEY	9	9	99		Donor2.ACCAGTATCGGTTCGG.2	-2.82864	5.18043	LEY	4	0	4
LEY	CTL	GSE124263__3_TTCTCCTGTAGCTGCC-1	1.36799	2.28058		iNOA3_TCCCAGTTCTAGTGTG	-2.02797	-1.14849	LEY	0	4	40		GSE124263__3_TCGTACCAGGATGTAT-1	-2.82998	6.38707	LEY	4	4	44
LEY	CTL	GSE124263__3_TTCTTAGGTCTTGCGG-1	2.0909	2.4543		iNOA2_ATTACCTGTTTCTTAC	-2.02983	0.856461	LEY	4	4	44		GSE124263__3_GACACGCAGATCCTGT-1	-2.83061	3.2065	LEY	4	4	44
LEY	CTL	GSE124263__3_TTGAACGAGACTCGGA-1	2.25546	2.62536		iNOA3_TCCCATGAGAGAGTGA	-2.03153	5.43243	LEY	4	4	44		GSE124263__3_AGCGTATAGAGGTTAT-1	-2.83098	3.53711	LEY	4	0	4
LEY	CTL	GSE124263__3_TTGAACGCAAGCCGCT-1	2.03949	2.40062		iNOA2_ATCCATTGTGAATATG	-2.03277	-0.987743	LEY	9	9	99		GSE124263__4_TCAGCTCTCCTCATTA-1	-2.83106	3.22174	LEY	0	4	40
LEY	CTL	GSE124263__3_TTGAACGCACCTCGTT-1	1.55677	1.79031		iNOA2_GGTAATCTCTACGCAA	-2.03324	2.318	LEY	4	9	94		GSE124263__3_TTGGAACCAGGCTGAA-1	-2.83134	8.9996	MYD	9	4	49
LEY	CTL	GSE124263__3_TTGAACGGTCGAGATG-1	1.93265	1.93265		iNOA3_TTGAGTGCAATAGTAG	-2.03565	-0.406885	LEY	0	4	40		GSE124263__3_ACATACGCACCTATCC-1	-2.83318	3.36581	LEY	4	9	94
LEY	CTL	GSE124263__3_TTGACTTCACTGCCAG-1	1.90254	2.257		iNOA3_TTGGGATGTTGCTAGT	-2.03628	1.15551	LEY	9	9	99		GSE124263__4_CACCACTGTGAGCGAT-1	-2.83319	7.19602	MYD	4	9	94
LEY	CTL	GSE124263__3_TTGACTTGTCTCGTTC-1	0.980094	-6.76137e-06		iNOA1_TTCAATCCAGAGGCTA	-2.03777	5.10407	LEY	4	4	44		Donor1.TGGACGCTCACATGCA.2	-2.8339	2.20361	LEY	4	4	44
LEY	CTL	GSE124263__3_TTGGAACAGCTCCTTC-1	1.70966	1.70966		iNOA3_TCCTCTTGTCTTCCGT	-2.03924	-0.858638	LEY	4	4	44		Donor2.GACACGCAGTGTTTGC.1	-2.83418	-0.301399	LEY	9	9	99
LEY	CTL	GSE124263__3_TTGGAACAGTTAGCGG-1	0.844804	2.03308		iNOA3_AGGGTGAGTCAAGGCA	-2.0399	3.3644	LEY	4	4	44		Donor1.TATGCCCTCGTTGACA.1	-2.83712	8.21347	MYD	4	4	44
LEY	CTL	GSE124263__3_TTGTAGGAGTAATCCC-1	1.58865	1.86501		iNOA3_TTCCACGCAGTAGAAT	-2.03997	5.22353	LEY	4	4	44		GSE124263__3_CTTTGCGGTCAAAGCG-1	-2.83717	9.10869	MYD	4	4	44
LEY	CTL	GSE124263__3_TTTACTGGTAGCACGA-1	0.90193	2.11887		iNOA3_ACAGCCGCAGCTCGGT	-2.04103	5.28708	LEY	9	9	99		GSE124263__3_CTAGTGAAGTGTCCCG-1	-2.83763	9.10447	MYD	4	0	4
LEY	CTL	GSE124263__3_TTTACTGGTCTCTTAT-1	1.43605	1.43605		iNOA2_TACGGTATCGCGTAGC	-2.04126	0.805154	LEY	4	9	94		Donor1.AAAGATGCATTGGGCC.1	-2.83807	3.61898	LEY	4	9	94
LEY	CTL	GSE124263__3_TTTACTGGTGAGTATA-1	1.85215	2.09982		iNOA1_TACAGGTAGGACTATA	-2.04258	-0.0487369	LEY	9	9	99		GSE124263__4_GCACATATCTCCAGGG-1	-2.83914	4.38449	LEY	0	0	0
LEY	CTL	GSE124263__3_TTTACTGGTGATAAAC-1	-8.98482e-07	1.66599		iNOA3_CACAACAAGGCAATGC	-2.04263	2.8648	LEY	0	4	40		GSE124263__3_TACACGAGTTGGTAAA-1	-2.84138	3.35069	LEY	4	4	44
LEY	CTL	GSE124263__3_TTTACTGTCCTGTACC-1	1.30974	1.47739		iNOA2_CTTCCTTAGCTGCGAA	-2.04315	1.1714	LEY	4	4	44		GSE124263__4_CATCAGAGTTAAGGGC-1	-2.84253	1.43746	LEY	4	4	44
LEY	CTL	GSE124263__3_TTTATGCAGGCTATCT-1	0.707965	1.97118		iNOA3_AGTTCCCGTGAGTCAG	-2.04438	1.00617	LEY	4	4	44		Donor2.TTGGAACGTTGCGTTA.2	-2.8433	3.15186	LEY	0	4	40
LEY	CTL	GSE124263__3_TTTGTCACATATACGC-1	2.01357	2.01357		iNOA2_GGTTCTCCAGCTACAT	-2.04475	-0.63003	LEY	4	4	44		GSE124263__4_CGCGTTTAGCACAGGT-1	-2.84496	8.4844	MYD	4	4	44
LEY	CTL	GSE124263__4_AAACGGGGTTCACGGC-1	-7.92064e-06	0.848664		iNOA3_AGAGAATTCTCCTGAC	-2.04568	-1.44028	LEY	4	4	44		Donor3.CACTCCAGTCTAACGT.1	-2.84503	4.56892	LEY	4	4	44
LEY	CTL	GSE124263__4_AAAGATGTCCGGCACA-1	1.46225	1.46225		iNOA3_TGTGCGGAGTAAATGC	-2.04648	3.02111	LEY	4	9	94		Donor1.ATAAGAGCATCTACGA.1	-2.8478	4.84223	LEY	4	4	44
LEY	CTL	GSE124263__4_AAAGATGTCTAACCGA-1	1.0484	1.0484		iNOA3_GTCAAGTTCCGATTAG	-2.04679	4.24679	LEY	0	4	40		GSE124263__4_ATCTACTAGAGACTAT-1	-2.84793	8.18505	MYD	4	9	94
LEY	CTL	GSE124263__4_AAATGCCAGTTGCAGG-1	1.71802	1.71802		iNOA3_AATCGACGTGAGGATC	-2.04723	3.12098	LEY	4	9	94		GSE124263__3_CTTACCGAGTCGCCGT-1	-2.84796	5.14647	LEY	0	4	40
LEY	CTL	GSE124263__4_AAATGCCGTTTCCACC-1	3.54686e-06	2.01292		iNOA2_CTCCTTTCAGTTAGAA	-2.04846	1.84299	LEY	0	4	40		GSE124263__4_ATCCGAATCCATTCTA-1	-2.85039	0.319307	LEY	4	0	4
LEY	CTL	GSE124263__4_AACACGTAGTGTCTCA-1	1.62824	2.72996		iNOA3_TCATATCAGTTGAAGT	-2.05103	-0.537227	LEY	9	4	49		Donor3.ACGATGTAGGATCGCA.1	-2.85156	5.291	LEY	4	4	44
LEY	CTL	GSE124263__4_AACACGTGTCCGAACC-1	4.19569e-06	0.987021		iNOA3_AGACACTGTTGTAGCT	-2.05143	-1.75914	LEY	4	4	44		GSE124263__4_CTGAAGTGTCGCCATG-1	-2.8522	3.68331	LEY	9	0	9
LEY	CTL	GSE124263__4_AACGTTGTCCTTAATC-1	1.96308	1.62547		iNOA3_CAAGCTACACCTTCGT	-2.05234	5.09714	LEY	9	9	99		GSE124263__3_TTGAACGTCACTCTTA-1	-2.85252	7.5793	MYD	4	4	44
LEY	CTL	GSE124263__4_AACTCCCCAAGCGCTC-1	-1.65668e-05	1.5137		iNOA1_GACGCTGCAAGTGTCT	-2.05281	3.96486	LEY	0	4	40		GSE124263__4_TACTTGTTCACCTCGT-1	-2.85625	5.14733	LEY	0	4	40
LEY	CTL	GSE124263__4_AACTCCCGTGCACGAA-1	1.4086	-2.68666e-06		iNOA1_CGGTCAGCACTACACA	-2.05315	0.944092	LEY	9	9	99		GSE124263__4_CGCGTTTTCTCCAACC-1	-2.8574	8.64038	MYD	0	4	40
LEY	CTL	GSE124263__4_AACTCCCTCTCTTATG-1	2.46508	3.1148		iNOA3_GACCCTTGTATCAGGG	-2.05345	-1.72324	LEY	9	4	49		GSE124263__3_TTGAACGCAAGCCGCT-1	-2.85817	3.8329	LEY	4	4	44
LEY	CTL	GSE124263__4_AACTCTTAGTGTGAAT-1	3.28555e-06	2.04592		iNOA2_CCACTTGAGCGACTTT	-2.05455	1.95954	LEY	4	9	94		Donor1.ACGCAGCTCATGTCTT.1	-2.85988	2.20609	LEY	0	4	40
LEY	CTL	GSE124263__4_AACTCTTGTCTGGTCG-1	1.87667	1.87667		iNOA3_TCTACCGCACGCTGTG	-2.05618	0.112724	LEY	9	9	99		GSE124263__4_GACAGAGTCGCCTGTT-1	-2.85995	7.9425	MYD	4	0	4
LEY	CTL	GSE124263__4_AACTCTTTCTTACCTA-1	1.90796e-05	1.90796e-05		iNOA3_ACTTAGGCAAGTGGAC	-2.06121	0.73906	LEY	0	4	40		GSE124263__4_AACACGTAGTGTCTCA-1	-2.86038	2.15993	LEY	4	9	94
LEY	CTL	GSE124263__4_AACTTTCAGCGATAGC-1	2.46212	2.72826		iNOA2_TCAGTGACATCCGATA	-2.06257	3.27819	LEY	0	4	40		GSE124263__4_CGGACGTGTTATGCGT-1	-2.86166	3.49422	LEY	4	4	44
LEY	CTL	GSE124263__4_AACTTTCTCTTGTATC-1	1.82414	2.43317		iNOA3_CGGAACCAGTTACTCG	-2.06454	3.77316	LEY	4	0	4		GSE124263__3_GGGTTGCCATGGTCTA-1	-2.86185	1.78769	LEY	4	4	44
LEY	CTL	GSE124263__4_ACACCAAAGACGACGT-1	-4.24364e-06	-4.24364e-06		iNOA3_GAGCCTGAGGTGATCG	-2.06626	-1.08759	LEY	9	9	99		GSE124263__3_CGGGTCATCCGCAAGC-1	-2.86223	7.91217	MYD	0	4	40
LEY	CTL	GSE124263__4_ACACCCTGTCTCTCGT-1	1.46123	2.39186		iNOA1_CTGAGCGTCAGCATTG	-2.06731	4.67471	LEY	4	9	94		GSE124263__3_GAGCAGAAGCGGCTTC-1	-2.86312	6.28227	LEY	0	4	40
LEY	CTL	GSE124263__4_ACACCGGCACGGTGTC-1	2.56394	2.3016		iNOA3_TCAGCAAGTTCCACAA	-2.06992	4.5963	LEY	4	4	44		GSE124263__4_ACCGTAAAGCGATCCC-1	-2.86354	5.02566	LEY	4	4	44
LEY	CTL	GSE124263__4_ACACCGGGTATATGAG-1	1.54109	-6.08974e-06		iNOA3_TTTACCATCACTGATG	-2.07109	-0.991629	LEY	9	9	99		GSE124263__3_TGCACCTGTTTGCATG-1	-2.86395	3.72508	LEY	4	4	44
LEY	CTL	GSE124263__4_ACAGCCGAGACAAAGG-1	1.24373	1.54815		iNOA3_CGGCAGTGTTCGTTCC	-2.07109	4.98167	LEY	4	4	44		GSE124263__3_CGGCTAGTCCTGCAGG-1	-2.86989	2.57011	LEY	0	0	0
LEY	CTL	GSE124263__4_ACAGCTAAGCTGTTCA-1	2.9717	2.9717		iNOA2_TCACTATGTTCGCGTG	-2.07119	3.24146	LEY	4	4	44		GSE124263__3_GACGCGTTCACAAACC-1	-2.87145	9.1065	MYD	4	4	44
LEY	CTL	GSE124263__4_ACAGCTAGTTCGAATC-1	1.29735	1.29735		iNOA3_GCATGATAGACGACTG	-2.07148	3.08383	LEY	4	9	94		Donor2.ACTTACTTCTTACCGC.2	-2.87313	5.36935	LEY	0	0	0
LEY	CTL	GSE124263__4_ACATACGAGTGCGATG-1	1.37325	1.23448e-05		iNOA3_ATTTCTGGTACCGGAA	-2.0766	5.6123	LEY	0	4	40		Donor1.TTTGGTTTCTGCGGCA.2	-2.87483	3.15604	LEY	4	9	94
LEY	CTL	GSE124263__4_ACATACGCACCTCGTT-1	2.42729	2.20088		iNOA3_CTCAAGATCGCCATAA	-2.07803	-1.35075	LEY	4	9	94		GSE124263__3_TGGACGCCATCCTTGC-1	-2.87506	4.42931	LEY	0	4	40
LEY	CTL	GSE124263__4_ACATCAGGTCTCAACA-1	0.905064	1.68941		iNOA2_GTGTGGCCAAGCCCAC	-2.07811	3.5162	LEY	0	9	90		Donor1.GATGAGGAGGCCCTCA.1	-2.87643	7.59477	MYD	4	4	44
LEY	CTL	GSE124263__4_ACCAGTACATGAAGTA-1	0.878883	1.65339		iNOA3_GGGTAGATCAGCTTGA	-2.08091	-0.74444	LEY	4	4	44		GSE124263__3_GCCAAATCAGTCAGAG-1	-2.87845	3.63514	LEY	0	4	40
LEY	CTL	GSE124263__4_ACCGTAAAGCGATCCC-1	1.74217	2.08749		iNOA3_CATAGACCAAATCGGG	-2.08474	4.599	LEY	4	9	94		GSE124263__3_TGCCAAATCGCTAGCG-1	-2.87876	7.79683	MYD	4	4	44
LEY	CTL	GSE124263__4_ACCGTAAGTAGAAAGG-1	1.58385	1.76509		iNOA2_CTCCTCCTCTCACCCA	-2.08474	2.55227	LEY	4	9	94		GSE124263__3_ATCATGGAGGGCATGT-1	-2.88039	8.72825	MYD	4	9	94
LEY	CTL	GSE124263__4_ACGAGCCTCTGGAGCC-1	-2.07041e-05	0.960441		iNOA3_CTGGCAGAGTGTAGTA	-2.08509	0.297687	LEY	4	9	94		GSE124263__3_CATTCGCTCTCATTCA-1	-2.8804	3.26042	LEY	9	4	49
LEY	CTL	GSE124263__4_ACGAGGACATACTACG-1	1.07165	2.52741		iNOA2_TGACAGTCATAGATCC	-2.08547	-0.267043	LEY	4	9	94		GSE124263__4_GACAGAGGTCTTTCAT-1	-2.88052	6.81833	MYD	9	4	49
LEY	CTL	GSE124263__4_ACGAGGAGTCATATCG-1	1.30435	2.3025e-06		iNOA3_AGGTTACTCGCATAGT	-2.08557	4.47052	LEY	9	9	99		Donor1.CGGAGTCGTAGGCATG.2	-2.88088	5.10234	LEY	9	9	99
LEY	CTL	GSE124263__4_ACGATACCAGATGGCA-1	2.06782	2.32338		iNOA3_TTCCGGTAGCAATTAG	-2.08682	3.80909	LEY	9	9	99		GSE124263__4_TGCACCTCAAGACACG-1	-2.8823	5.84159	LEY	4	4	44
LEY	CTL	GSE124263__4_ACGATGTCATGATCCA-1	1.01602e-05	2.47931		iNOA3_TCGGATAAGCAATAGT	-2.08777	3.60029	LEY	4	0	4		GSE124263__3_TGCGGGTAGGTGATTA-1	-2.88494	1.16194	LEY	4	9	94
LEY	CTL	GSE124263__4_ACGCAGCAGACAGGCT-1	-6.99008e-06	2.05013		iNOA3_GAATCGTGTTGTCAGT	-2.08784	3.3456	LEY	0	4	40		Donor2.CTGTGCTAGTACGTTC.1	-2.88609	-0.556128	LEY	0	9	90
LEY	CTL	GSE124263__4_ACGCAGCCAGACACTT-1	1.03202	2.1074		iNOA3_CTGAGCGGTAGGCAGT	-2.08898	1.94127	LEY	4	9	94		GSE124263__4_ACCTTTACATCGGTTA-1	-2.88701	6.58399	MYD	4	4	44
LEY	CTL	GSE124263__4_ACGCCAGAGTACCGGA-1	1.50921	0.776746		iNOA3_TCTACCGCAGATCCTA	-2.08905	2.9928	LEY	4	4	44		Donor2.TACAGTGAGGCACATG.2	-2.88911	5.15827	LEY	4	4	44
LEY	CTL	GSE124263__4_ACGCCGAAGGGAACGG-1	1.33094e-05	3.03789		iNOA3_TGAACGTAGGTTATAG	-2.09188	-0.194914	LEY	4	4	44		GSE124263__4_ATTGGTGAGGCTATCT-1	-2.89028	8.80112	MYD	4	9	94
LEY	CTL	GSE124263__4_ACGGGTCAGTGTACGG-1	2.39609	2.39609		iNOA3_TGAGGTTGTCAGTTTG	-2.09201	3.79755	LEY	0	4	40		GSE124263__3_TTTATGCGTGTATGGG-1	-2.89049	8.95261	MYD	0	4	40
LEY	CTL	GSE124263__4_ACGGGTCCAACGATCT-1	1.47047	2.66758		iNOA3_TGGGAAGGTTCTAAGC	-2.09795	1.3302	LEY	9	9	99		Donor1.CTCTAATTCGAATCCA.1	-2.89065	4.02147	LEY	4	4	44
LEY	CTL	GSE124263__4_ACGGGTCTCCTTTCTC-1	0.781163	1.21432		iNOA3_TCCTCCCTCAGTAGGG	-2.09865	0.305705	UND	9	9	99		GSE124263__4_TGAGCATAGGCCCTCA-1	-2.89268	3.22757	LEY	4	4	44
LEY	CTL	GSE124263__4_ACGGGTCTCTTTAGGG-1	1.26853	1.26853		iNOA2_TCATCCGGTGCATCTA	-2.09988	5.10655	LEY	9	9	99		GSE124263__3_TATGCCCCATCGATGT-1	-2.89438	9.01006	MYD	4	0	4
LEY	CTL	GSE124263__4_ACTGAGTAGAGCCTAG-1	1.60148	1.83745		iNOA1_CGGGACTGTAGAGCTG	-2.10068	2.16308	LEY	9	9	99		GSE124263__3_GTCACAAGTAGTGAAT-1	-2.90122	8.57251	MYD	4	4	44
LEY	CTL	GSE124263__4_ACTGAGTAGTCGCCGT-1	1.29637	2.19367		iNOA2_TCAGGTAGTGGTCTAT	-2.10093	-1.53607	LEY	4	4	44		Donor1.GCGCCAAGTGCAGGTA.1	-2.90378	2.3166	LEY	4	4	44
LEY	CTL	GSE124263__4_ACTGAGTTCTCCAGGG-1	-1.35625e-05	1.47771		iNOA3_TGATTCTCAGTCTACA	-2.10204	3.72706	LEY	9	9	99		GSE124263__4_AGAATAGCAGACGCCT-1	-2.90436	5.99814	MYD	0	4	40
LEY	CTL	GSE124263__4_ACTGATGTCAGATAAG-1	1.4952	5.93282e-06		iNOA2_TTCCTAAGTACAGTCT	-2.10313	5.18093	LEY	4	0	4		GSE124263__4_CCCAATCTCGAATGCT-1	-2.90593	5.89009	LEY	4	4	44
LEY	CTL	GSE124263__4_ACTGTCCTCTCAAGTG-1	1.85872	1.85872		iNOA3_TCTATCACAAGCTACT	-2.10566	3.06425	LEY	4	9	94		GSE124263__3_TGTATTCTCTACCTGC-1	-2.90749	3.25491	LEY	0	4	40
LEY	CTL	GSE124263__4_ACTTACTCAGCTCGAC-1	-1.06935e-05	-1.06935e-05		iNOA3_CAGCGTGAGCGAGAAA	-2.10731	2.99136	LEY	4	9	94		GSE124263__3_CGTTCTGTCACGACTA-1	-2.90854	7.60184	MYD	0	4	40
LEY	CTL	GSE124263__4_ACTTACTTCGTGGACC-1	0.910902	1.69739		iNOA3_TGTAGACAGCATGCAG	-2.10879	5.49863	LEY	4	4	44		GSE124263__4_TGCACCTTCTCTGTCG-1	-2.91038	5.89221	LEY	4	4	44
LEY	CTL	GSE124263__4_ACTTGTTAGCCATCGC-1	9.92287e-06	9.92287e-06		iNOA3_AAGCCATTCGGTGCAC	-2.11052	-0.816901	LEY	4	9	94		GSE124263__3_AGTCTTTAGAGTCTGG-1	-2.91101	3.34579	LEY	4	4	44
LEY	CTL	GSE124263__4_ACTTGTTGTACCCAAT-1	1.11227	1.96343		iNOA3_CGGGTCAAGCGCCTTG	-2.11192	4.03962	LEY	0	9	90		Donor2.CTCAGAATCTTCCTTC.1	-2.91259	2.7732	LEY	4	4	44
LEY	CTL	GSE124263__4_AGAATAGGTTAAAGTG-1	7.09757e-06	2.34167		iNOA3_AAACGCTGTACGCTTA	-2.11397	-0.706252	LEY	4	0	4		Donor1.CTCATTACACTGCCAG.1	-2.91392	9.23619	MYD	4	4	44
LEY	CTL	GSE124263__4_AGACGTTTCCATGAGT-1	2.05329	2.25043		iNOA3_GATGTTGAGCATGTTC	-2.11418	-0.526699	LEY	9	4	49		GSE124263__4_ATAACGCTCAGTCCCT-1	-2.91393	6.16671	MYD	0	4	40
LEY	CTL	GSE124263__4_AGATTGCAGACTAGGC-1	2.65536	2.03013		iNOA3_ACCAAACAGAGAGAAC	-2.11573	2.91639	LEY	0	4	40		Donor2.CGGACACGTGATGCCC.1	-2.91642	8.56804	MYD	0	4	40
LEY	CTL	GSE124263__4_AGATTGCTCACAGGCC-1	1.86261e-06	2.18104		iNOA3_GCATTAGAGTACGTCT	-2.11612	1.71473	LEY	4	9	94		GSE124263__3_GTTCGGGGTGGGTATG-1	-2.91807	5.94377	LEY	0	0	0
LEY	CTL	GSE124263__4_AGCAGCCTCCGAGCCA-1	1.47967	2.24905		iNOA3_GTGGGAACAACTCCAA	-2.11673	1.21981	LEY	4	4	44		Donor1.CAGAATCCATCCTAGA.1	-2.91992	2.64067	LEY	4	4	44
LEY	CTL	GSE124263__4_AGCATACAGTGAATTG-1	1.02254	2.45801		iNOA3_GTGTTAGCACGAGGAT	-2.11973	-1.62741	LEY	4	9	94		GSE124263__3_CAACCAAAGTTCGCGC-1	-2.92117	3.64564	LEY	0	4	40
LEY	CTL	GSE124263__4_AGCCTAAAGATGTGTA-1	1.52376	3.5057		iNOA1_AGTGTTGAGGTCACAG	-2.12009	2.56636	LEY	4	9	94		GSE124263__3_CGAACATAGTAGCCGA-1	-2.92239	3.96212	LEY	9	4	49
LEY	CTL	GSE124263__4_AGCCTAACACCAGGTC-1	-7.35463e-07	1.54709		iNOA3_TCCATCGCAAGTGGCA	-2.12079	0.537164	LEY	4	4	44		GSE124263__4_GCCTCTACAGATGAGC-1	-2.92465	9.30727	MYD	9	9	99
LEY	CTL	GSE124263__4_AGCTCCTCAATAACGA-1	1.86609	1.31681		iNOA3_TACCTCGCAAACACGG	-2.12179	-1.38014	LEY	0	9	90		GSE124263__3_CGTTCTGCAATCCGAT-1	-2.92476	2.02318	LEY	4	4	44
LEY	CTL	GSE124263__4_AGCTCTCAGAACAACT-1	2.08795	1.84075		iNOA2_GGGTATTGTGTCGATT	-2.12446	0.162397	LEY	9	9	99		GSE124263__3_CTGGTCTTCACCCTCA-1	-2.92742	4.76874	LEY	0	4	40
LEY	CTL	GSE124263__4_AGGCCACAGTTAGGTA-1	-3.93213e-06	-3.93213e-06		iNOA3_CTCCGATCACAACGAG	-2.12721	-1.14498	LEY	4	9	94		GSE124263__3_AGAGCTTAGGTGTTAA-1	-2.92953	6.28467	LEY	4	4	44
LEY	CTL	GSE124263__4_AGGCCACCAGTCCTTC-1	1.06897	2.66631		iNOA3_GGGACTCCAAACGAGC	-2.1281	-0.611705	LEY	0	0	0		Donor1.ACACCGGAGGTGCTTT.2	-2.92982	2.77898	LEY	4	4	44
LEY	CTL	GSE124263__4_AGGCCACTCTAGCACA-1	1.97698	2.80653		iNOA1_AATCACGGTTGTTGCA	-2.12932	1.97789	LEY	9	9	99		GSE124263__4_AGTTGGTAGAGGTACC-1	-2.93051	6.75737	MYD	4	4	44
LEY	CTL	GSE124263__4_AGGCCGTCACCGCTAG-1	2.94984	2.7397		iNOA1_ACATCCCGTCAAGTTC	-2.13024	0.1458	LEY	9	9	99		GSE124263__3_CTGTTTAGTTGTGGAG-1	-2.93058	3.44529	LEY	0	0	0
LEY	CTL	GSE124263__4_AGGCCGTGTCTGGTCG-1	0.97731	2.39277		iNOA1_TCCTTCTTCCATTTCA	-2.1313	-0.0318445	LEY	4	4	44		Donor1.CTCTGGTGTCTCTCGT.1	-2.93212	-0.31831	LEY	4	9	94
LEY	CTL	GSE124263__4_AGGGAGTCAATCCAAC-1	-1.78732e-05	1.98131		iNOA3_ACGTACAAGCTGAAAT	-2.13181	1.16758	LEY	9	9	99		GSE124263__3_CAGTCCTTCTCCAGGG-1	-2.93608	6.12856	MYD	4	4	44
LEY	CTL	GSE124263__4_AGGGATGAGAGCTTCT-1	1.93656	1.93656		iNOA3_GATGATCCAGGACTAG	-2.13211	-0.0340106	LEY	9	9	99		GSE124263__3_GGGTTGCGTGTAATGA-1	-2.93695	5.27245	LEY	4	4	44
LEY	CTL	GSE124263__4_AGGGATGAGTCCAGGA-1	1.57848	2.16277		iNOA1_GCCACAACAGCCTACG	-2.13464	3.15776	LEY	9	9	99		GSE124263__4_TCTCTAACAGGATTGG-1	-2.93702	6.27898	LEY	4	4	44
LEY	CTL	GSE124263__4_AGGGTGAGTACCGCTG-1	1.98505	1.98505		iNOA2_TCCTCGAGTTGGGATG	-2.13505	3.07651	LEY	4	9	94		Donor3.ACGATGTGTTGTCTTT.1	-2.93743	1.45305	LEY	4	9	94
LEY	CTL	GSE124263__4_AGGTCATGTGATAAGT-1	1.44677	1.77055		iNOA3_ACTATGGGTCGTGGAA	-2.13679	5.6522	LEY	4	9	94		GSE124263__3_AGTAGTCTCTGCTGCT-1	-2.93785	9.06528	MYD	0	4	40
LEY	CTL	GSE124263__4_AGGTCATTCATCGCTC-1	1.39877	2.58028		iNOA1_CTTCGGTCAATCTCTT	-2.1371	0.826362	LEY	9	9	99		GSE124263__3_ACCAGTACATTCACTT-1	-2.93786	9.43698	MYD	0	4	40
LEY	CTL	GSE124263__4_AGGTCATTCTCGCTTG-1	0.842903	1.83934		iNOA3_AGCCAGCAGGTGCGAT	-2.13763	5.08829	LEY	0	4	40		GSE124263__3_GGGAATGGTGACGGTA-1	-2.93838	2.81307	LEY	4	4	44
LEY	CTL	GSE124263__4_AGGTCCGGTTATGCGT-1	-4.64012e-06	-4.64012e-06		iNOA3_TACATTCTCTCTCAAT	-2.13944	-1.62167	LEY	0	4	40		Donor1.GGCCGATTCCTCAACC.1	-2.94166	8.92062	MYD	4	0	4
LEY	CTL	GSE124263__4_AGTAGTCAGCTTATCG-1	1.87296	2.22584		iNOA3_CATGCGGCATCGAACT	-2.13988	3.472	LEY	0	4	40		GSE124263__4_TTCTTAGCACGTTGGC-1	-2.94258	5.09792	LEY	4	0	4
LEY	CTL	GSE124263__4_AGTCTTTCATCAGTCA-1	1.68488	1.92508		iNOA3_ACAGCCGTCATCGGGC	-2.14133	0.0983453	LEY	4	4	44		GSE124263__3_CCCAATCCAGTAAGAT-1	-2.9426	8.59249	MYD	4	4	44
LEY	CTL	GSE124263__4_AGTCTTTGTCTTTCAT-1	1.72294	2.06704		iNOA3_CTCCAACTCAAGCTGT	-2.14461	2.85262	LEY	4	9	94		Donor2.TGAGGGATCCTATGTT.1	-2.94289	5.91041	LEY	0	4	40
LEY	CTL	GSE124263__4_AGTGGGAAGTCGAGTG-1	-3.66264e-06	1.49519		iNOA3_GCGATCGGTGACATCT	-2.14602	4.97787	LEY	4	4	44		GSE124263__3_AGACGTTTCCCATTTA-1	-2.94404	3.63162	LEY	0	9	90
LEY	CTL	GSE124263__4_AGTGTCATCCACGTGG-1	1.13686e-05	2.71631		iNOA3_AAACGAACACCCTCTA	-2.14772	0.970247	LEY	4	0	4		GSE124263__3_ACATGGTCAGCCTTGG-1	-2.94565	5.03404	LEY	4	0	4
LEY	CTL	GSE124263__4_AGTGTCATCTATCGCC-1	0.929233	2.58479		iNOA3_CATTGCCGTGACTGAG	-2.14781	1.91277	LEY	4	9	94		GSE124263__3_CATCAAGTCCTACAGA-1	-2.94692	6.46625	MYD	9	9	99
LEY	CTL	GSE124263__4_AGTGTCATCTTTAGTC-1	3.6427e-06	2.11446		iNOA3_TTCATTGAGGAGATAG	-2.14935	2.07753	LEY	9	9	99		Donor1.TGTATTCGTACAGTTC.1	-2.94792	9.043	MYD	0	0	0
LEY	CTL	GSE124263__4_AGTTGGTCACCGCTAG-1	2.64936e-06	2.64936e-06		iNOA3_TATGTTCCAACCACAT	-2.15086	0.739014	LEY	0	4	40		GSE124263__3_GGCCGATAGAACTGTA-1	-2.94827	3.03239	LEY	0	0	0
LEY	CTL	GSE124263__4_AGTTGGTGTACTTAGC-1	1.49051	1.81792		iNOA1_GACGTTATCCGCAACG	-2.1514	2.75234	LEY	4	4	44		GSE124263__3_CCACTACAGAACAATC-1	-2.94842	6.35249	LEY	4	4	44
LEY	CTL	GSE124263__4_ATAAGAGAGTAGGTGC-1	2.05226	1.8065		iNOA2_TACTTACGTAAGCAAT	-2.15163	4.2048	LEY	9	4	49		GSE124263__3_GGGATGATCACATGCA-1	-2.94881	1.869	LEY	4	4	44
LEY	CTL	GSE124263__4_ATCACGACATCAGTAC-1	1.18531	2.68308		iNOA2_ATACTTCAGAAACTGT	-2.15165	4.09985	LEY	4	9	94		GSE124263__3_ACATGGTCACACGCTG-1	-2.94891	7.84164	MYD	4	4	44
LEY	CTL	GSE124263__4_ATCATGGTCGATGAGG-1	1.94369	9.12294e-06		iNOA3_AGGAATAGTATCATGC	-2.15188	2.52249	LEY	4	9	94		GSE124263__3_ACATCAGCAGCCTTTC-1	-2.9501	4.30292	LEY	0	4	40
LEY	CTL	GSE124263__4_ATCATGGTCGTACCGG-1	2.08408	2.08408		iNOA2_TCAGGTAGTGAAGCTG	-2.15406	1.49688	LEY	9	9	99		GSE124263__3_AGCGTATTCCAAATGC-1	-2.95109	-0.700097	LEY	0	4	40
LEY	CTL	GSE124263__4_ATCATGGTCTTCGGTC-1	6.12496e-06	1.32426		iNOA3_ATCGGATAGCGGGTAT	-2.15575	3.81633	LEY	9	9	99		GSE124263__4_CTAAGACTCGGCGCTA-1	-2.95154	4.28061	LEY	0	0	0
LEY	CTL	GSE124263__4_ATCCGAATCCATTCTA-1	1.21464	-9.71379e-06		iNOA3_TTTACTGGTGTTCATG	-2.1563	3.70074	LEY	4	4	44		GSE124263__3_CTACCCAGTTGATTCG-1	-2.95337	7.67527	MYD	4	0	4
LEY	CTL	GSE124263__4_ATCGAGTAGTGGGATC-1	1.5063	2.08194		iNOA3_ACACTGAGTGCCTGAC	-2.15773	4.58805	LEY	0	4	40		GSE124263__4_CGTAGGCCATGCCTTC-1	-2.95434	3.5076	LEY	4	4	44
LEY	CTL	GSE124263__4_ATCTGCCCATGCCTAA-1	3.98796e-07	1.43826		iNOA3_ATGCATGGTTCTCCTG	-2.15946	1.76726	LEY	9	9	99		GSE124263__3_GCTGCTTAGTTACCCA-1	-2.95471	8.97956	MYD	4	9	94
LEY	CTL	GSE124263__4_ATGAGGGGTGAGGGTT-1	-1.58517e-05	2.46974		iNOA3_GACCGTGCACATATCG	-2.16026	0.15266	LEY	4	4	44		GSE124263__4_GCGACCATCAGTCCCT-1	-2.95538	7.34301	MYD	4	4	44
LEY	CTL	GSE124263__4_ATGTGTGTCCGTTGCT-1	1.23569	2.11893		iNOA3_CATGAGTTCACTTCTA	-2.16299	2.96752	LEY	4	4	44		Donor2.CGGACTGGTCCGCTGA.2	-2.95549	6.44562	LEY	4	4	44
LEY	CTL	GSE124263__4_ATTACTCAGAGGTACC-1	1.42493	2.34877		iNOA3_CGTAGTAAGGACTAAT	-2.16497	-0.107014	LEY	0	4	40		GSE124263__4_TGACTAGAGCACACAG-1	-2.95641	9.01045	MYD	0	4	40
LEY	CTL	GSE124263__4_ATTACTCCACTTCGAA-1	1.23641	1.77265		iNOA1_GTAGATCAGTGCGACA	-2.16526	0.10753	LEY	4	9	94		Donor1.AGGGAGTTCAAACGGG.1	-2.95644	8.37989	MYD	4	0	4
LEY	CTL	GSE124263__4_ATTACTCCATTACCTT-1	-7.36445e-06	1.99954		iNOA1_CGAAGTTAGTCTGCGC	-2.16618	3.40866	LEY	0	9	90		GSE124263__3_CGAGAAGCACTGAAGG-1	-2.95723	6.16473	LEY	4	4	44
LEY	CTL	GSE124263__4_ATTATCCCATGGATGG-1	1.5498	2.13074		iNOA3_AGTCACATCTTACCGC	-2.16633	4.92518	LEY	4	9	94		GSE124263__4_ACACCGGTCGTCACGG-1	-2.95897	6.61709	MYD	0	4	40
LEY	CTL	GSE124263__4_ATTGGACCAGCTGTAT-1	1.35355	1.90839		iNOA3_AGGGAGTTCTGGTGGC	-2.16801	0.182156	LEY	0	4	40		Donor3.TGGGCGTGTAGCGCAA.1	-2.96048	8.88181	MYD	4	4	44
LEY	CTL	GSE124263__4_ATTGGTGCAGGGTACA-1	0.996846	1.81306		iNOA2_GTGTTAGTCAACCTTT	-2.16886	5.01173	LEY	4	9	94		Donor2.ACGAGGATCCTGTACC.2	-2.96163	5.80972	LEY	0	4	40
LEY	CTL	GSE124263__4_ATTTCTGCATCCCATC-1	1.29311	2.56459e-07		iNOA3_TTGTTCATCACTGTCC	-2.16945	5.43342	LEY	4	9	94		GSE124263__4_CTGATCCTCCGCATAA-1	-2.96195	5.41005	LEY	0	0	0
LEY	CTL	GSE124263__4_CAACCAAAGTAAGTAC-1	2.2723	1.00808		iNOA3_CCCGAAGTCTTGTGCC	-2.17132	0.781416	LEY	4	4	44		GSE124263__4_GCAGCCATCATGTAGC-1	-2.96351	8.41428	MYD	4	4	44
LEY	CTL	GSE124263__4_CAACCAACAATCAGAA-1	0.978565	2.23035		iNOA3_CAAGCTATCGCTGACG	-2.17143	4.2979	LEY	4	0	4		GSE124263__3_CGAGCACGTAAGTGGC-1	-2.96399	7.69029	MYD	0	4	40
LEY	CTL	GSE124263__4_CAACCTCCACAACGCC-1	1.4266	2.82272		iNOA2_TGAATGCGTGTACGCC	-2.1718	0.785199	LEY	9	9	99		Donor2.CGAGCCATCTTGTATC.1	-2.96664	-0.0935674	LEY	0	4	40
LEY	CTL	GSE124263__4_CAACCTCCATCCGCGA-1	1.04439	1.04439		iNOA3_AAGTACCGTAGCGCCT	-2.17424	0.381381	LEY	4	4	44		Donor1.CGACTTCTCTTGTTTG.1	-2.96719	4.29881	LEY	4	4	44
LEY	CTL	GSE124263__4_CAAGAAACAAACAACA-1	6.9233e-06	6.9233e-06		iNOA3_ACTTTGTAGTATGACA	-2.17685	-1.1235	LEY	4	9	94		GSE124263__4_CGCCAAGCAGTATCTG-1	-2.96875	4.71598	LEY	0	9	90
LEY	CTL	GSE124263__4_CAAGATCGTGTGACCC-1	1.32629	2.23014		iNOA3_TGTTCCGGTCGCTTAA	-2.17709	5.80822	LEY	4	4	44		GSE124263__3_CCGGGATTCGCCTGTT-1	-2.96892	7.78826	MYD	4	4	44
LEY	CTL	GSE124263__4_CACACAACAGATCCAT-1	5.03769e-06	1.54024		iNOA3_ATGCGATCACCGTGAC	-2.17939	3.19877	LEY	0	9	90		GSE124263__3_AGGGAGTTCCGGCACA-1	-2.96991	6.4484	MYD	9	4	49
LEY	CTL	GSE124263__4_CACACAAGTATTAGCC-1	1.47955	2.05181		iNOA3_GACAGCCAGGCTGGAT	-2.18164	1.61465	LEY	9	9	99		GSE124263__4_GTCAAGTGTGCTGTAT-1	-2.97047	7.9145	MYD	4	4	44
LEY	CTL	GSE124263__4_CACACAAGTCTCCACT-1	1.36493	2.53859		iNOA3_ATCGCCTTCGGTAGAG	-2.1817	-0.0727278	LEY	0	4	40		GSE124263__4_CGCTTCAGTGAGGGTT-1	-2.97364	6.53463	MYD	4	4	44
LEY	CTL	GSE124263__4_CACACAATCCTTGGTC-1	-4.87459e-06	1.87095		iNOA3_TCTACATGTAGGTTTC	-2.18195	-1.12731	LEY	4	4	44		GSE124263__3_CTCGGAGGTTCTGGTA-1	-2.97425	4.87193	LEY	4	4	44
LEY	CTL	GSE124263__4_CACACCTGTTAGTGGG-1	2.69913e-06	2.69913e-06		iNOA3_AGGTGTTAGATGCTGG	-2.18427	-0.642844	LEY	4	4	44		GSE124263__4_CTAGTGACAGGGTATG-1	-2.97528	5.5	LEY	4	4	44
LEY	CTL	GSE124263__4_CACACTCAGACTTGAA-1	-1.19802e-06	2.76025		iNOA1_ATCCGTCCAAAGCAAT	-2.1843	1.45279	LEY	9	9	99		GSE124263__4_TACTTGTTCAAAGACA-1	-2.9756	6.93572	MYD	4	4	44
LEY	CTL	GSE124263__4_CACACTCCAGGACGTA-1	1.00479	1.00479		iNOA1_GGTGCCGAGCTAAGTA	-2.18495	3.66647	LEY	0	4	40		GSE124263__4_GCTGGGTTCGATCCCT-1	-2.97682	2.93163	LEY	0	0	0
LEY	CTL	GSE124263__4_CACAGGCTCGCGGATC-1	2.67602	2.8853		iNOA3_AACCAACTCTCCTACG	-2.18605	-1.25518	LEY	4	0	4		GSE124263__3_CAACCAATCAATCACG-1	-2.97753	8.33379	MYD	0	4	40
LEY	CTL	GSE124263__4_CACAGTACATGTAGTC-1	2.63319	2.82071		iNOA3_ACCCAAATCTTGGATG	-2.18754	-0.598228	LEY	9	9	99		GSE124263__4_ATGCGATAGTGACTCT-1	-2.97785	8.30637	MYD	0	4	40
LEY	CTL	GSE124263__4_CACATAGGTAATAGCA-1	2.11253	1.76577		iNOA3_CATTTCAGTTCAGGTT	-2.18974	3.11381	LEY	9	9	99		Donor1.CTAATGGTCACCCTCA.1	-2.97909	2.55859	LEY	0	4	40
LEY	CTL	GSE124263__4_CACATAGTCTTTCCTC-1	1.70964	1.70964		iNOA3_CCTCTAGAGACAGTCG	-2.19023	5.94397	LEY	9	9	99		GSE124263__3_CGAGAAGCAAACTGCT-1	-2.97925	2.63773	LEY	4	9	94
LEY	CTL	GSE124263__4_CACCACTTCTGTTTGT-1	1.79468e-06	2.23757		iNOA3_AAGTGAAGTTGCATCA	-2.19112	3.52911	LEY	4	9	94		GSE124263__3_GCACTCTAGACTGTAA-1	-2.98181	2.73418	LEY	4	9	94
LEY	CTL	GSE124263__4_CAGAATCAGTGGTAAT-1	1.08728	2.38241		iNOA3_GCTGAATCAATACGCT	-2.19181	-1.11645	LEY	9	9	99		GSE124263__3_GTAGTCACACCAGGTC-1	-2.98283	7.80023	MYD	0	4	40
LEY	CTL	GSE124263__4_CAGCATATCGACCAGC-1	2.12945	2.49447		iNOA3_TCGACGGAGTAACCGG	-2.19349	-0.335202	LEY	9	0	9		Donor2.CTACATTAGGGTCTCC.2	-2.98347	4.38862	LEY	0	0	0
LEY	CTL	GSE124263__4_CAGCCGAGTCGACTGC-1	2.65087	3.2244		iNOA3_CGAGTGCTCCGTCCTA	-2.1937	-1.93263	LEY	4	4	44		GSE124263__3_TACCTTAGTCGATTGT-1	-2.98388	3.66859	LEY	9	9	99
LEY	CTL	GSE124263__4_CAGCTGGGTCAAGCGA-1	1.48758	2.42296		iNOA3_ATGATCGTCGCTCCTA	-2.19391	-1.35506	LEY	9	9	99		GSE124263__4_TTCGAAGTCCTCTAGC-1	-2.98549	7.76493	MYD	4	4	44
LEY	CTL	GSE124263__4_CAGCTGGGTGAGTATA-1	1.92782	2.28358		iNOA1_CTGCATCGTCCCTGTT	-2.19499	-0.135662	LEY	4	9	94		GSE124263__3_CTCAGAAGTCGTGGCT-1	-2.99067	6.15541	LEY	4	9	94
LEY	CTL	GSE124263__4_CATATGGTCACAACGT-1	1.00489	1.00489		iNOA3_AGCGCTGCAAGGGTCA	-2.19514	-1.09413	LEY	4	9	94		GSE124263__3_CCCATACAGAGTCGGT-1	-2.99361	5.09512	LEY	4	4	44
LEY	CTL	GSE124263__4_CATCAGAGTTAAGGGC-1	2.13436	2.13436		iNOA2_TGTTACTAGGGTTAAT	-2.1953	1.29962	LEY	9	9	99		GSE124263__4_CCTTACGTCCTTGGTC-1	-2.99503	5.14328	LEY	9	0	9
LEY	CTL	GSE124263__4_CATCAGATCTGCAGTA-1	2.69854	2.49208		iNOA3_TTCGATTCAGTGTATC	-2.19896	0.649854	LEY	4	4	44		Donor1.CGTAGGCTCTGCAGTA.2	-2.99526	3.44233	LEY	4	4	44
LEY	CTL	GSE124263__4_CATCCACTCCAGAGGA-1	-5.8388e-06	2.36579		iNOA3_TCTGCCACAAGCGCTC	-2.19928	-1.17923	LEY	0	4	40		Donor1.CGTAGCGAGTGAACAT.1	-2.99564	8.04908	MYD	4	4	44
LEY	CTL	GSE124263__4_CATGCCTGTTCCGTCT-1	1.18076	2.50831		iNOA3_TTAATCCTCGAAATCC	-2.19962	5.33414	LEY	4	4	44		Donor3.GAAGCAGCAATAGAGT.1	-2.99795	3.44856	LEY	4	9	94
LEY	CTL	GSE124263__4_CATGGCGTCTCCGGTT-1	2.66866	2.87783		iNOA3_AGCTTCCAGAAGCCTG	-2.20135	-0.979623	LEY	4	9	94		GSE124263__4_TCGGGACAGTGGGTTG-1	-2.99828	4.16189	LEY	4	4	44
LEY	CTL	GSE124263__4_CCAATCCAGCGATATA-1	1.11342e-05	1.022		iNOA3_TACATTCGTTTCAGAC	-2.20158	5.88294	LEY	4	4	44		GSE124263__4_ACGATACCATGCGCAC-1	-3.00132	7.95501	MYD	4	4	44
LEY	CTL	GSE124263__4_CCAATCCCACCAGGTC-1	5.14568e-06	2.25451		iNOA3_TAACGACGTCACTCAA	-2.20174	-1.56111	LEY	4	9	94		Donor3.CAACTAGAGTCCAGGA.1	-3.0017	7.30972	MYD	9	4	49
LEY	CTL	GSE124263__4_CCAATCCGTATAGTAG-1	1.4329	2.35826		iNOA3_TTCCTAAAGCCACTCG	-2.20178	-0.192813	LEY	4	9	94		Donor2.AGAGTGGTCACTCCTG.2	-3.00326	4.8065	LEY	0	0	0
LEY	CTL	GSE124263__4_CCAATCCTCGCTTAGA-1	1.36254	0.897334		iNOA3_GGAACCCAGTAAACGT	-2.20183	0.739204	LEY	9	4	49		GSE124263__4_AAAGATGGTGAGTGAC-1	-3.00343	7.02808	MYD	4	0	4
LEY	CTL	GSE124263__4_CCACCTAAGCTGCGAA-1	2.26031	1.90568		iNOA3_TGGTACATCCACTTCG	-2.20419	2.70171	LEY	4	9	94		Donor3.CGGACTGTCTCGCATC.1	-3.00379	5.19165	LEY	4	9	94
LEY	CTL	GSE124263__4_CCACCTATCTGGGCCA-1	0.943573	9.53239e-06		iNOA3_TCATATCAGACGAAGA	-2.20501	2.70855	LEY	4	4	44		GSE124263__3_CTCGAGGTCAAGATCC-1	-3.00433	9.00687	MYD	0	4	40
LEY	CTL	GSE124263__4_CCACGGAAGCGTTCCG-1	1.5151	1.02063		iNOA3_CTGTGGGCATATACCG	-2.2084	4.78768	LEY	4	4	44		GSE124263__3_AAAGATGGTTAAAGTG-1	-3.00519	6.49551	MYD	4	4	44
LEY	CTL	GSE124263__4_CCACTACCATATACCG-1	1.933	2.55104		iNOA3_CTCCCAACACCCAAGC	-2.20891	5.10261	LEY	4	9	94		GSE124263__4_TGCTACCCAGGAACGT-1	-3.00551	7.74999	MYD	0	4	40
LEY	CTL	GSE124263__4_CCAGCGAAGAACAACT-1	2.52608	2.26471		iNOA3_CCGTAGGCACTGGCCA	-2.21196	-0.725235	LEY	0	4	40		Donor1.AGCGTCGAGCCGCCTA.1	-3.00601	9.14593	MYD	0	0	0
LEY	CTL	GSE124263__4_CCAGCGAGTCCGAACC-1	6.81237e-06	2.49108		iNOA3_AGTTCCCCAGGCTATT	-2.21279	0.969142	LEY	4	9	94		GSE124263__3_CGTTGGGGTAGGGTAC-1	-3.00656	9.24179	MYD	4	4	44
LEY	CTL	GSE124263__4_CCATGTCAGTATCGAA-1	1.52515	2.10311		iNOA3_TCTATACGTAACGATA	-2.21356	-0.96175	LEY	0	4	40		GSE124263__4_GCACTCTGTCGAACAG-1	-3.00826	8.10133	MYD	9	9	99
LEY	CTL	GSE124263__4_CCCAATCAGCTAGTCT-1	1.77999	2.38504		iNOA3_CCAAGCGAGGACACTG	-2.21632	-1.73703	LEY	9	9	99		GSE124263__3_CCAGCGAAGCCATCGC-1	-3.00829	2.74394	LEY	0	0	0
LEY	CTL	GSE124263__4_CCCAATCTCGAATGCT-1	1.65375	1.65375		iNOA1_GGGAGATCAGCACAAG	-2.21824	0.633798	LEY	4	9	94		GSE124263__3_CTGATCCTCCACGAAT-1	-3.0096	6.90328	MYD	0	4	40
LEY	CTL	GSE124263__4_CCCAGTTAGTGGGCTA-1	2.3482	2.3482		iNOA3_GAGAAATCAATACGAA	-2.21826	3.48103	LEY	4	4	44		GSE124263__3_TTATGCTGTCATATGC-1	-3.01	7.14658	MYD	4	4	44
LEY	CTL	GSE124263__4_CCCTCCTGTTCCGGCA-1	2.15364	3.08851		iNOA3_CACGTGGTCGTGCAGC	-2.21828	0.902451	LEY	4	9	94		Donor2.TTCTCAAAGTCCTCCT.1	-3.01032	9.00721	MYD	4	4	44
LEY	CTL	GSE124263__4_CCGGTAGCAAGCCGTC-1	1.04634e-05	2.67289		iNOA3_GTGCTTCGTGTTGATC	-2.21985	5.52318	LEY	4	4	44		GSE124263__4_TCAGGTAAGCCTTGAT-1	-3.01177	6.22751	LEY	0	9	90
LEY	CTL	GSE124263__4_CCGTACTAGAGACTAT-1	4.84817e-06	1.90473		iNOA1_TGCTCGTGTTGCGTAT	-2.22038	1.38958	LEY	4	9	94		GSE124263__3_TCGTACCGTCCCTTGT-1	-3.01279	5.94035	MYD	4	4	44
LEY	CTL	GSE124263__4_CCGTACTAGCAGCCTC-1	0.868971	1.87761		iNOA3_GAAGCCCTCTCATTAC	-2.22219	0.731384	LEY	4	4	44		GSE124263__4_ATTATCCCATGGATGG-1	-3.01284	5.94177	LEY	4	4	44
LEY	CTL	GSE124263__4_CCGTTCACACAGTCGC-1	1.90206	1.90206		iNOA3_TCGACGGAGGAACTAT	-2.22444	-1.68964	LEY	4	9	94		GSE124263__4_CGATCGGAGTCTTGCA-1	-3.01435	4.46941	LEY	4	4	44
LEY	CTL	GSE124263__4_CCTAAAGAGCCACTAT-1	4.9397e-06	2.27775		iNOA3_TATGTTCTCCGGCAAC	-2.22583	-0.766945	LEY	4	9	94		Donor1.ATCATCTCACCGTTGG.1	-3.01624	2.52335	LEY	4	4	44
LEY	CTL	GSE124263__4_CCTAAAGCAATCTGCA-1	1.3645	1.68095		iNOA3_AGCCAGCCATACCATG	-2.2266	-0.211158	LEY	9	9	99		GSE124263__4_GTTTCTATCTAGCACA-1	-3.01636	6.10347	LEY	4	4	44
LEY	CTL	GSE124263__4_CCTACCAGTCCCGACA-1	2.02068	2.21695		iNOA2_AGGTAGGGTTCCGCTT	-2.2289	1.49586	LEY	4	9	94		GSE124263__3_CGAGCCAAGCAAATCA-1	-3.01649	8.31857	MYD	4	4	44
LEY	CTL	GSE124263__4_CCTATTAAGGTCGGAT-1	1.98533	2.18063		iNOA3_TAAGCGTAGTCTGCGC	-2.23046	5.09538	LEY	4	4	44		Donor1.TTGGAACAGCACCGTC.2	-3.01844	2.9397	LEY	4	9	94
LEY	CTL	GSE124263__4_CCTATTACATCCAACA-1	0.994678	1.48336		iNOA3_ACCCTCACACTCATAG	-2.23376	5.647	LEY	9	4	49		Donor1.TCAATCTTCACCGTAA.1	-3.01927	2.1472	LEY	4	0	4
LEY	CTL	GSE124263__4_CCTCTGACACAACTGT-1	2.11401	2.88981		iNOA3_GAGTTGTAGCAACCAG	-2.23384	-1.7079	LEY	4	4	44		GSE124263__3_ACTGAACAGGACCACA-1	-3.01986	5.51982	LEY	4	4	44
LEY	CTL	GSE124263__4_CCTCTGAGTCTTCTCG-1	1.84135	2.33057		iNOA2_TACCGGGTCGCGGGCA	-2.23493	5.98438	LEY	9	9	99		Donor2.GGGACCTTCTGTCTAT.1	-3.02211	3.07974	LEY	4	9	94
LEY	CTL	GSE124263__4_CCTTACGAGATCCCGC-1	2.44318	2.64879		iNOA3_GCGAGAATCCGAAATC	-2.23514	2.48398	LEY	0	9	90		GSE124263__4_ATCTACTAGAATGTGT-1	-3.02264	9.43428	MYD	0	4	40
LEY	CTL	GSE124263__4_CCTTACGTCCTTGGTC-1	2.23777	0.983756		iNOA3_CGTAGTACAGTCGAGA	-2.23594	3.72377	LEY	4	4	44		Donor2.CCGTACTGTTCAACCA.1	-3.02304	6.41406	MYD	0	9	90
LEY	CTL	GSE124263__4_CCTTCCCTCCACGTTC-1	1.30807	1.30807		iNOA2_TTGGGTACAGCTAACT	-2.2372	-1.12481	LEY	4	4	44		Donor3.TACTCGCGTATATCCG.2	-3.02411	3.68856	LEY	4	0	4
LEY	CTL	GSE124263__4_CGAACATTCCGAATGT-1	1.30122	1.30122		iNOA3_TTTACCAAGGTATTGA	-2.23843	0.149758	LEY	4	4	44		GSE124263__3_CTACGTCCATCGGAAG-1	-3.02506	8.44097	MYD	4	0	4
LEY	CTL	GSE124263__4_CGAATGTAGGAGCGAG-1	2.05123	2.41289		iNOA2_CCTCTAGCAAGAGTGC	-2.23939	-0.157297	LEY	4	0	4		GSE124263__3_ATGGGAGAGACTGTAA-1	-3.02647	8.32083	MYD	0	0	0
LEY	CTL	GSE124263__4_CGAATGTCAATAGCGG-1	1.58492	2.16995		iNOA3_GTGCAGCAGGACAACC	-2.23987	2.75122	LEY	4	9	94		Donor1.AACGTTGCAACACCCG.1	-3.02714	9.25656	MYD	4	4	44
LEY	CTL	GSE124263__4_CGACCTTTCTGCGTAA-1	2.70192	2.43635		iNOA3_CTCCACAGTATGGTTC	-2.24018	1.49961	LEY	0	9	90		Donor1.GTGTGCGAGATTACCC.1	-3.02965	4.53876	LEY	4	4	44
LEY	CTL	GSE124263__4_CGATCGGAGTCTTGCA-1	1.13566	1.9933		iNOA2_AAAGAACAGGAAAGAC	-2.24026	1.88329	LEY	9	9	99		GSE124263__3_GCTTGAAGTACAAGTA-1	-3.03056	6.01727	LEY	0	4	40
LEY	CTL	GSE124263__4_CGATGGCGTGCCTGCA-1	1.02266e-06	2.01273		iNOA3_CCTCACAGTAAGTTGA	-2.24235	-1.89137	LEY	4	9	94		Donor1.TTCTCAACAGCCTATA.1	-3.03101	-0.275966	LEY	0	0	0
LEY	CTL	GSE124263__4_CGATGGCTCACGAAGG-1	5.0178e-06	2.20533		iNOA2_CACGTGGAGGTTCAGG	-2.24541	2.37913	LEY	9	9	99		GSE124263__4_ACACCCTGTCTAGAGG-1	-3.03208	8.43535	MYD	4	4	44
LEY	CTL	GSE124263__4_CGATGTAAGCGATAGC-1	1.82742	3.29914		iNOA3_GTTAGTGAGCAGCCTC	-2.24832	0.106804	LEY	9	9	99		Donor2.GTCGTAAGTTACGTCA.1	-3.03293	5.91859	LEY	4	4	44
LEY	CTL	GSE124263__4_CGATGTACAGCGTCCA-1	1.52542	2.10342		iNOA3_GCACGTGCAGAAACCG	-2.24844	-0.128502	LEY	0	4	40		Donor1.TCAGGATGTCAGAGGT.1	-3.03417	2.35222	LEY	9	4	49
LEY	CTL	GSE124263__4_CGATGTATCCTAAGTG-1	1.88456	2.3327		iNOA3_TTCCAATCAGGGATAC	-2.25065	6.99617	MYD	0	9	90		Donor2.CATCAGAGTTACTGAC.1	-3.03534	4.67556	LEY	0	4	40
LEY	CTL	GSE124263__4_CGATGTATCTGAGGGA-1	1.50171e-05	3.53721		iNOA3_GTCTGTCAGGACGCTA	-2.25075	4.38571	LEY	0	9	90		Donor2.AGCCTAAAGTTCCACA.1	-3.0357	9.33567	MYD	4	9	94
LEY	CTL	GSE124263__4_CGATTGAGTGTAATGA-1	1.38456	2.3005		iNOA3_ATTGGGTCATCACGGC	-2.25155	1.23642	LEY	9	9	99		Donor1.ACACCAAAGAAACCGC.1	-3.03663	2.82649	LEY	4	4	44
LEY	CTL	GSE124263__4_CGCCAAGAGAGCCTAG-1	0.925831	1.71773		iNOA2_GTGGGAATCGCGCCAA	-2.25232	-0.65795	LEY	4	9	94		Donor2.ACTTGTTAGGATGCGT.1	-3.03692	5.24992	LEY	0	9	90
LEY	CTL	GSE124263__4_CGCCAAGCAGTATCTG-1	0.945971	2.61025		iNOA2_GAAGTAAAGATTCGAA	-2.2529	0.645517	LEY	9	9	99		GSE124263__3_ACACCGGTCAGCGACC-1	-3.03739	3.38759	LEY	0	0	0
LEY	CTL	GSE124263__4_CGCGGTAGTAGGGACT-1	1.35781	1.35781		iNOA3_GACTATGTCTGCGAGC	-2.25395	3.03384	LEY	0	4	40		Donor1.GACTACAAGCGTCTAT.1	-3.03755	-0.746237	LEY	4	0	4
LEY	CTL	GSE124263__4_CGCTGGATCTTAGAGC-1	1.06907e-05	1.37281		iNOA2_TAGGTACAGTTGTCGT	-2.25589	1.20683	LEY	4	9	94		GSE124263__3_CTGCGGATCGTCGTTC-1	-3.03823	8.40429	MYD	0	0	0
LEY	CTL	GSE124263__4_CGCTTCAAGAACAACT-1	1.51153	2.71698		iNOA1_GGCTGTGTCGCATTGA	-2.25639	3.40334	LEY	4	9	94		Donor2.AGAGCGAAGTATGACA.1	-3.03846	5.19376	LEY	0	4	40
LEY	CTL	GSE124263__4_CGCTTCACAAATTGCC-1	0.770583	1.20058		iNOA1_AGGGCCTTCGGCAGTC	-2.25682	-0.86735	LEY	4	9	94		GSE124263__3_ACGCAGCGTGTGACGA-1	-3.03856	3.39117	LEY	0	4	40
LEY	CTL	GSE124263__4_CGCTTCACAGTCAGCC-1	1.21379e-05	2.14074		iNOA3_TTCACGCCAGTCAGTT	-2.25709	2.51506	LEY	0	0	0		Donor2.CGATTGACAATCAGAA.2	-3.03876	5.78324	LEY	0	4	40
LEY	CTL	GSE124263__4_CGGACACAGAAACCAT-1	1.54516	1.54516		iNOA3_TATCGCCCAGCCTATA	-2.25804	2.02056	LEY	0	9	90		GSE124263__3_CAGCCGAGTAAGAGAG-1	-3.03989	3.96579	LEY	4	4	44
LEY	CTL	GSE124263__4_CGGACACGTACAGTTC-1	1.1638	-2.38301e-05		iNOA3_AAAGGATAGGGCTAAC	-2.25831	4.77176	LEY	4	9	94		GSE124263__4_GTCAAGTTCGAACGGA-1	-3.04029	8.7455	MYD	4	4	44
LEY	CTL	GSE124263__4_CGGACGTGTTATGCGT-1	1.61685	2.20545		iNOA3_GTCATCCAGCAGGCAT	-2.26006	-1.43333	LEY	4	9	94		GSE124263__4_ACGATACAGACCTTTG-1	-3.04186	6.61863	MYD	9	4	49
LEY	CTL	GSE124263__4_CGGACTGAGCCAGTAG-1	1.63903	1.12334		iNOA3_CCATAAGCACGTCGTG	-2.26243	0.214254	LEY	4	9	94		GSE124263__4_GAAGCAGGTTGTACAC-1	-3.04306	4.06774	LEY	0	4	40
LEY	CTL	GSE124263__4_CGGAGCTAGAGTGACC-1	2.40428	1.79761		iNOA3_AACCATGGTTGCCATA	-2.26255	1.87238	LEY	0	9	90		GSE124263__3_TCGTAGAAGACCACGA-1	-3.04584	2.52081	LEY	4	4	44
LEY	CTL	GSE124263__4_CGGAGCTCATTCTCAT-1	1.97885	2.77025		iNOA3_AGGACGACACTGAGGA	-2.26262	6.72358	LEY	0	4	40		Donor1.TTGTAGGAGGCATTGG.1	-3.04643	5.38495	LEY	0	0	0
LEY	CTL	GSE124263__4_CGTAGCGTCAATCTCT-1	1.74683	2.18538		iNOA3_CTTCGGTTCTCGGGAC	-2.26321	2.97633	LEY	4	9	94		GSE124263__4_GCAGTTACAGTAAGAT-1	-3.04712	4.18038	LEY	0	9	90
LEY	CTL	GSE124263__4_CGTAGGCCATGCCTTC-1	1.99095	1.99095		iNOA2_ATGCGATCAATTGCCA	-2.26348	1.29146	LEY	4	9	94		GSE124263__4_ACGGGTCTCCTTTCTC-1	-3.04825	3.67651	LEY	0	0	0
LEY	CTL	GSE124263__4_CGTCACTTCAGCCTAA-1	1.20474	2.0804		iNOA1_ACTTCCGTCACTGGTA	-2.26375	5.659	LEY	9	9	99		GSE124263__3_TGAAAGAAGTGTCCCG-1	-3.04924	8.45352	MYD	0	4	40
LEY	CTL	GSE124263__4_CGTCACTTCGTGGACC-1	1.68332	1.36667		iNOA3_GTACAACTCTCTTAAC	-2.26521	-0.977538	LEY	4	9	94		GSE124263__3_AACCGCGAGAGTACAT-1	-3.04994	2.63466	LEY	4	4	44
LEY	CTL	GSE124263__4_CGTCAGGAGAGGTACC-1	1.07875	2.17066		iNOA3_AGGTCATAGCGAGTAC	-2.26531	-0.79403	LEY	0	4	40		GSE124263__3_TCGGTAAAGCCGCCTA-1	-3.05022	5.89854	MYD	0	4	40
LEY	CTL	GSE124263__4_CGTCCATGTAGCGATG-1	1.91305	1.35761		iNOA2_TCTTCCTTCGTTAGAC	-2.26706	0.388997	LEY	0	4	40		Donor1.TTATGCTGTGACTACT.1	-3.05318	1.87465	LEY	0	0	0
LEY	CTL	GSE124263__4_CGTGAGCTCACCTCGT-1	1.38771	-1.43341e-05		iNOA1_TTTATGCTCAGTCTTT	-2.27228	-0.825083	LEY	4	9	94		GSE124263__3_ACGATACCAGACAAAT-1	-3.05355	7.06942	MYD	0	0	0
LEY	CTL	GSE124263__4_CGTGTAAAGGTGATTA-1	2.37196	2.57627		iNOA3_CTACGGGAGTACGTCT	-2.27264	5.37083	LEY	4	9	94		GSE124263__3_GCCTCTACACACAGAG-1	-3.05479	7.27823	MYD	4	0	4
LEY	CTL	GSE124263__4_CGTTGGGGTATCTGCA-1	1.54952	-1.22058e-06		iNOA2_GGTGTTATCATCGCCT	-2.27396	-0.899407	LEY	4	9	94		GSE124263__4_TAGGCATCAGGTCCAC-1	-3.05487	2.37478	LEY	4	0	4
LEY	CTL	GSE124263__4_CTAACTTGTCCGCTGA-1	0.945216	2.18231		iNOA3_CTCATCGCAGCACCCA	-2.2744	-1.62984	LEY	4	9	94		Donor2.AACTTTCAGACCTTTG.1	-3.05591	5.49852	LEY	0	4	40
LEY	CTL	GSE124263__4_CTAAGACTCCAGAGGA-1	-1.08775e-05	2.16516		iNOA1_ATTCCTAGTATATGGA	-2.27978	1.56252	LEY	9	9	99		GSE124263__4_CACAGTAGTTCGGCAC-1	-3.05728	6.38879	MYD	0	4	40
LEY	CTL	GSE124263__4_CTAAGACTCGGCGCTA-1	1.0887	1.0887		iNOA3_TACCTGCGTAACCCGC	-2.28083	1.9879	LEY	4	4	44		Donor2.CGGGTCATCGGACAAG.1	-3.0593	2.52611	LEY	4	4	44
LEY	CTL	GSE124263__4_CTAATGGCAAGCGTAG-1	1.89467	2.38768		iNOA3_AGTAACCCACGTGAGA	-2.28349	3.57663	LEY	4	0	4		GSE124263__4_ACAGCCGTCGTCTGAA-1	-3.06363	6.71367	MYD	4	4	44
LEY	CTL	GSE124263__4_CTACGTCGTTCCTCCA-1	1.64578	3.08764		iNOA3_TCATGGAAGACGTCGA	-2.28404	5.28715	LEY	9	9	99		GSE124263__3_TGAGCCGCAAAGGAAG-1	-3.06706	2.86787	LEY	0	4	40
LEY	CTL	GSE124263__4_CTAGAGTGTACGCTGC-1	2.03776	2.03776		iNOA3_ATGGGTTGTGAGTAGC	-2.28532	2.04098	LEY	4	0	4		GSE124263__4_TTCTACAGTCTCTCGT-1	-3.06827	6.71759	MYD	9	4	49
LEY	CTL	GSE124263__4_CTAGCCTTCACCATAG-1	1.15146	2.3733		iNOA3_AGTAGCTCACGCGGTT	-2.2858	2.81417	LEY	4	9	94		GSE124263__4_CACAGTATCTCAAGTG-1	-3.07452	7.03379	MYD	4	4	44
LEY	CTL	GSE124263__4_CTAGTGACAGGGTATG-1	1.4113	1.4113		iNOA1_TCATGAGTCAGGGTAG	-2.28675	0.280857	LEY	4	9	94		GSE124263__3_CCAGCGAAGCCAGTAG-1	-3.07689	4.95572	LEY	4	4	44
LEY	CTL	GSE124263__4_CTCACACTCCAAGTAC-1	1.24006	1.24006		iNOA3_GCGTGCATCGTGTTCC	-2.28864	0.2039	LEY	4	4	44		GSE124263__3_CTGCGGAGTATATCCG-1	-3.0781	7.20009	MYD	4	4	44
LEY	CTL	GSE124263__4_CTCAGAACATACTACG-1	1.6069	1.34653e-05		iNOA3_AAAGGGCTCGTAGCCG	-2.28917	-1.76775	LEY	9	9	99		GSE124263__3_CGCCAAGTCGTGGTCG-1	-3.07959	8.9851	MYD	4	4	44
LEY	CTL	GSE124263__4_CTCATTAAGAGTAATC-1	1.01812	1.51204		iNOA3_TTTGACTAGTCACTCA	-2.29193	0.911526	LEY	9	9	99		GSE124263__3_TACAGTGTCTCAAACG-1	-3.07965	6.32445	MYD	0	4	40
LEY	CTL	GSE124263__4_CTCATTACATCTACGA-1	2.4098	3.05699		iNOA3_TACTTGTTCGGTGAAG	-2.29564	4.56869	LEY	4	9	94		GSE124263__4_TGAGCCGTCTTCTGGC-1	-3.08086	8.23496	MYD	4	0	4
LEY	CTL	GSE124263__4_CTCGAGGCATTACCTT-1	2.65751	2.98498		iNOA2_CAGTTCCTCCACGTAA	-2.29618	4.59658	LEY	4	4	44		GSE124263__3_GAAGCAGCACCGATAT-1	-3.08199	4.10642	LEY	4	4	44
LEY	CTL	GSE124263__4_CTCTAATAGATGAGAG-1	-1.38727e-05	-1.38727e-05		iNOA3_TTGGTTTAGTAGCATA	-2.2964	-1.33834	LEY	9	4	49		GSE124263__3_GACGTGCCATCGATGT-1	-3.08209	7.26697	MYD	4	4	44
LEY	CTL	GSE124263__4_CTCTAATCAGACAGGT-1	1.75931	1.75931		iNOA3_CGGAGAAAGCAAGCCA	-2.29718	-0.719518	LEY	4	4	44		GSE124263__3_TTCTCAACAATAACGA-1	-3.08212	8.63235	MYD	4	0	4
LEY	CTL	GSE124263__4_CTCTAATTCTGATACG-1	1.47613	0.988792		iNOA1_GACCGTGAGACCAGCA	-2.29753	6.54032	LEY	0	4	40		GSE124263__4_GACTAACAGACCTTTG-1	-3.08409	8.13086	MYD	0	4	40
LEY	CTL	GSE124263__4_CTCTGGTCAATGACCT-1	1.75541	2.10154		iNOA3_TCAATTCCAAAGCTAA	-2.29762	0.42224	LEY	4	9	94		GSE124263__4_GGCTGGTAGTGACTCT-1	-3.08692	8.6503	MYD	0	4	40
LEY	CTL	GSE124263__4_CTGAAACAGCCCAACC-1	1.72255	2.52549		iNOA3_GATCGTATCACTCACC	-2.29794	4.78273	LEY	0	4	40		GSE124263__3_ATCACGAAGAGGACGG-1	-3.08773	8.80614	MYD	4	4	44
LEY	CTL	GSE124263__4_CTGAAACCATAGACTC-1	1.4629	0.978041		iNOA1_TGGGATTCAGTTGTTG	-2.29892	2.71897	LEY	4	4	44		GSE124263__3_TGGTTCCAGATTACCC-1	-3.09019	8.56218	MYD	0	0	0
LEY	CTL	GSE124263__4_CTGAAGTAGTCTTGCA-1	1.42009e-05	1.28098		iNOA3_TTCTTGACACGTCGTG	-2.30039	8.04392	MYD	0	4	40		GSE124263__3_ATGGGAGGTTACCAGT-1	-3.09081	6.77825	MYD	4	0	4
LEY	CTL	GSE124263__4_CTGAAGTCACAAGACG-1	2.03183	2.03183		iNOA1_TGCTCCAAGATAGCAT	-2.30151	1.52519	LEY	9	9	99		GSE124263__3_TCAATCTGTCGCTTTC-1	-3.09103	3.18588	LEY	0	4	40
LEY	CTL	GSE124263__4_CTGAAGTGTCCGAATT-1	1.38594e-05	2.05627		iNOA2_AAGGTAAGTCGAACGC	-2.30237	7.85025	LEY	9	9	99		GSE124263__4_TTCCCAGGTACAAGTA-1	-3.0914	5.97776	LEY	4	4	44
LEY	CTL	GSE124263__4_CTGAAGTGTCGCCATG-1	2.47923	6.7272e-06		iNOA3_TCTACCGTCCTTGGAA	-2.3034	-1.03444	LEY	4	4	44		Donor2.CAGTCCTGTGCGAAAC.2	-3.09202	3.36151	LEY	0	4	40
LEY	CTL	GSE124263__4_CTGATCCTCCGCATAA-1	-1.99544e-05	1.10315		iNOA3_CAGCGTGCACGCGTGT	-2.30358	0.769615	LEY	4	4	44		GSE124263__3_GGAACTTGTCATCCCT-1	-3.09229	9.31492	MYD	9	0	9
LEY	CTL	GSE124263__4_CTGCCTAAGCTGTCTA-1	5.16878e-07	2.03341		iNOA3_CCACACTCAAGTCCAT	-2.30586	-0.653089	LEY	9	9	99		GSE124263__4_AAGGTTCTCAAAGTAG-1	-3.0933	8.17693	MYD	4	4	44
LEY	CTL	GSE124263__4_CTGCGGACACGACGAA-1	1.39702e-05	1.1803		iNOA3_AGCGTATAGTGTAGTA	-2.30811	-1.29818	LEY	9	4	49		GSE124263__3_TGGCTGGAGCGTAGTG-1	-3.09408	3.94431	LEY	4	9	94
LEY	CTL	GSE124263__4_CTGCGGATCCACGCAG-1	1.19954e-05	2.27435		iNOA1_GAAGAATTCCTACCGT	-2.30829	3.37491	LEY	4	9	94		Donor1.GTGCAGCTCTGGTATG.1	-3.09418	8.73914	MYD	4	4	44
LEY	CTL	GSE124263__4_CTTAACTGTTATGCGT-1	1.05781	1.05781		iNOA3_GGTAACTAGTACTGTC	-2.30975	1.0267	LEY	4	4	44		GSE124263__4_AAAGCAAAGTGGGTTG-1	-3.09548	6.86045	MYD	4	9	94
LEY	CTL	GSE124263__4_CTTACCGCAGAGTGTG-1	1.17934	2.04856		iNOA3_CTACATTAGCTAATGA	-2.31013	2.07333	LEY	4	4	44		Donor3.GCTTGAAAGCCGGTAA.1	-3.09623	2.75704	LEY	0	0	0
LEY	CTL	GSE124263__4_CTTAGGAAGGCTACGA-1	0.923711	2.31369		iNOA3_GATGAGGGTCGTATGT	-2.31061	1.12157	LEY	4	4	44		GSE124263__4_ACACCGGGTATATGAG-1	-3.09633	2.88055	LEY	4	0	4
LEY	CTL	GSE124263__4_CTTAGGACACACAGAG-1	2.63735e-05	1.75376		iNOA3_CATACCCTCGAGATGG	-2.31096	-0.454048	LEY	4	0	4		GSE124263__3_TTGCCGTCAATGAATG-1	-3.09676	5.90248	MYD	4	4	44
LEY	CTL	GSE124263__4_CTTCTCTGTCAGAGGT-1	1.49121	2.06495		iNOA3_CATAAGCTCTGCCTCA	-2.31169	1.66022	LEY	9	4	49		GSE124263__3_ATGCGATCAGGGAGAG-1	-3.09738	7.0543	MYD	0	4	40
LEY	CTL	GSE124263__4_CTTGGCTAGCGACGTA-1	2.0941e-06	2.0941e-06		iNOA3_TCTGGCTCACTCCGAG	-2.31438	2.97714	LEY	4	4	44		Donor1.CTGAAGTTCGAATGGG.1	-3.09777	9.23227	MYD	4	0	4
LEY	CTL	GSE124263__4_GAACATCTCCACGAAT-1	-1.44608e-06	0.955608		iNOA3_CCCTAACCACCCAATA	-2.31712	3.00569	LEY	4	4	44		GSE124263__3_CAAGATCGTTACCGAT-1	-3.09796	7.66069	MYD	4	4	44
LEY	CTL	GSE124263__4_GAAGCAGGTTGTACAC-1	4.46722e-06	2.16063		iNOA2_TGAGGTTAGGCCCAAA	-2.31804	-0.195174	LEY	4	4	44		Donor2.CAGCCGAAGAATTCCC.1	-3.09889	-0.244621	LEY	4	4	44
LEY	CTL	GSE124263__4_GACCTGGCATCGGTTA-1	1.54255	2.48736		iNOA1_ACTGTCCTCAAGCTGT	-2.31826	1.77664	LEY	9	9	99		Donor2.GGACAGAAGCCACGTC.2	-3.09945	9.3673	MYD	4	4	44
LEY	CTL	GSE124263__4_GACCTGGTCTCGCATC-1	1.51041	2.08656		iNOA3_TCACGGGGTCCTTTGC	-2.31859	5.27391	LEY	4	4	44		GSE124263__4_GGACATTGTGCAGACA-1	-3.0999	6.27215	LEY	0	4	40
LEY	CTL	GSE124263__4_GACGCGTCACAGGAGT-1	2.6814	2.95182		iNOA3_TCGGGTGGTCTAACGT	-2.32122	-0.541987	LEY	9	9	99		GSE124263__4_CGCGGTAGTAGGGACT-1	-3.10081	4.04345	LEY	4	4	44
LEY	CTL	GSE124263__4_GACGCGTGTCTAGTGT-1	1.25945e-05	1.98696		iNOA3_GTACAACCAACTGATC	-2.3213	4.12151	LEY	0	4	40		GSE124263__4_ATTGGTGCAGGGTACA-1	-3.10158	5.65569	LEY	0	4	40
LEY	CTL	GSE124263__4_GACTACAGTCAGATAA-1	1.01052	2.07796		iNOA3_AGGAGGTGTGGTTTGT	-2.3215	8.40151	MYD	9	9	99		GSE124263__3_CGCTATCTCTTAGAGC-1	-3.10203	5.96604	LEY	4	4	44
LEY	CTL	GSE124263__4_GAGCAGAAGTGCTGCC-1	-6.3069e-06	2.3128		iNOA3_CACCGTTTCGTTCGCT	-2.32152	-0.870921	LEY	4	9	94		GSE124263__3_CAAGAAAAGTATCTCG-1	-3.10242	6.73406	MYD	0	0	0
LEY	CTL	GSE124263__4_GAGCAGAAGTGGGTTG-1	-7.99506e-06	1.14187		iNOA3_TGTTCTACAATTTCCT	-2.32178	6.77102	MYD	4	4	44		GSE124263__3_ACGCCGATCTCTTGAT-1	-3.10327	7.25029	MYD	9	4	49
LEY	CTL	GSE124263__4_GAGGTGAAGCTGGAAC-1	0.890665	1.9091		iNOA3_CGTGTCTGTAGCGTCC	-2.32491	0.394772	LEY	4	9	94		GSE124263__4_GTCGTAATCGTCCAGG-1	-3.10462	8.25378	MYD	4	9	94
LEY	CTL	GSE124263__4_GAGGTGATCGGATGGA-1	1.39477	1.39477		iNOA3_CTAGGTATCTGCTTTA	-2.32656	2.10592	LEY	0	9	90		GSE124263__4_CCGTACTTCAGAGGTG-1	-3.11066	9.08856	MYD	0	4	40
LEY	CTL	GSE124263__4_GATCAGTTCGTCCGTT-1	1.4856	1.4856		iNOA3_AGTAGCTTCGGCTTCT	-2.32826	4.16227	LEY	9	9	99		GSE124263__3_GCTGCAGCATACAGCT-1	-3.11131	6.57744	MYD	0	4	40
LEY	CTL	GSE124263__4_GATCGATCACAGACTT-1	2.41506e-05	2.20763		iNOA3_CCGATGGTCACTGATG	-2.3309	4.5982	LEY	9	9	99		GSE124263__3_TTAACTCGTACCATCA-1	-3.11153	7.08063	MYD	0	4	40
LEY	CTL	GSE124263__4_GATCGATGTACGCTGC-1	2.40658	1.25959		iNOA3_TCACAAGCAACACGTT	-2.33221	-0.10588	LEY	9	9	99		Donor3.GTTCATTCAATCACAC.1	-3.11367	0.377272	LEY	4	9	94
LEY	CTL	GSE124263__4_GATCGTACACATCTTT-1	7.07408e-06	2.12327		iNOA3_TTCCAATCACCTAAAC	-2.33277	-1.31681	LEY	0	9	90		Donor1.CACACCTCAAACAACA.2	-3.11374	2.77639	LEY	4	0	4
LEY	CTL	GSE124263__4_GATCTAGAGACGCTTT-1	2.51886e-06	1.82648		iNOA3_CCACCATGTCACAATC	-2.33285	2.61762	LEY	0	4	40		GSE124263__3_GGGTCTGAGGGTTTCT-1	-3.11488	6.22372	LEY	4	4	44
LEY	CTL	GSE124263__4_GATGCTAGTACTTGAC-1	1.39637	1.95741		iNOA3_CACACAAGTCGTTGCG	-2.33611	-0.387701	LEY	4	9	94		GSE124263__3_CCTACACCAGGAACGT-1	-3.11582	3.53631	LEY	4	4	44
LEY	CTL	GSE124263__4_GATGCTATCAAACCGT-1	0.841701	1.29215		iNOA1_ACCCTCATCAGGAAGC	-2.33642	2.52428	LEY	4	4	44		GSE124263__4_GATCTAGAGACGCTTT-1	-3.11674	5.95617	LEY	0	4	40
LEY	CTL	GSE124263__4_GCAAACTGTCTGCCAG-1	2.23112	3.14246		iNOA3_TCACATTAGGCTTAAA	-2.33774	2.17505	LEY	0	4	40		GSE124263__3_ACGGGTCGTGAAAGAG-1	-3.12059	7.00322	MYD	0	4	40
LEY	CTL	GSE124263__4_GCAATCACAGACGCTC-1	1.47277	0.986062		iNOA3_TTCTCTCAGACTGAGC	-2.33816	-1.22226	LEY	0	4	40		GSE124263__4_GTTCTCGTCGATGAGG-1	-3.12116	8.48655	MYD	4	4	44
LEY	CTL	GSE124263__4_GCACATAAGATCCGAG-1	1.47228	2.40491		iNOA1_AGGCTGCTCTTCCCAG	-2.3402	3.86822	LEY	4	9	94		Donor1.CTACGTCAGGGTCTCC.2	-3.12205	2.52505	LEY	0	0	0
LEY	CTL	GSE124263__4_GCACATAGTGAAGGCT-1	1.25289e-05	2.32847		iNOA3_GGTGAAGCACTTGGCG	-2.3403	2.31993	LEY	9	9	99		GSE124263__3_TGGGCGTGTTGGGACA-1	-3.12207	6.8658	MYD	4	4	44
LEY	CTL	GSE124263__4_GCACATATCTCCAGGG-1	1.00797	-4.21723e-06		iNOA3_AGAAATGCAGTTCTAG	-2.34174	-0.00768565	LEY	4	4	44		GSE124263__3_ACGATACTCATGTCCC-1	-3.12259	7.83315	MYD	4	4	44
LEY	CTL	GSE124263__4_GCAGTTACACCTGGTG-1	2.1153	-1.21801e-05		iNOA3_ACATCGATCGAGCACC	-2.34542	4.1537	LEY	9	9	99		GSE124263__4_GGAGCAAGTTACCAGT-1	-3.1227	7.0392	MYD	0	0	0
LEY	CTL	GSE124263__4_GCAGTTACAGTAAGAT-1	8.44125e-06	2.71368		iNOA1_AACAGGGAGGGTATAT	-2.34675	8.10733	MYD	4	9	94		GSE124263__3_TGATTTCGTGTTTGGT-1	-3.12307	7.73729	MYD	4	4	44
LEY	CTL	GSE124263__4_GCAGTTACATCCCATC-1	1.54631	2.49175		iNOA3_CAGCAATAGAAGTATC	-2.35031	-0.442281	LEY	0	4	40		GSE124263__3_GTACGTACACCATGTA-1	-3.12427	5.86549	MYD	0	4	40
LEY	CTL	GSE124263__4_GCATACACACAGACAG-1	1.45654	2.52723		iNOA3_GGTTCTCCAAGACAAT	-2.35101	-0.375196	LEY	0	4	40		GSE124263__4_GAGCAGAAGTGCTGCC-1	-3.125	4.73221	LEY	0	4	40
LEY	CTL	GSE124263__4_GCATGCGAGCAACGGT-1	1.97885	1.41518		iNOA2_ACTGTCCTCATTACTC	-2.35223	4.36082	LEY	0	4	40		GSE124263__3_CAGCTAATCCCAAGAT-1	-3.12518	7.19031	MYD	0	4	40
LEY	CTL	GSE124263__4_GCGACCAAGACCTAGG-1	1.11198	2.21501		iNOA3_GTCGTAAAGATGGGCT	-2.35672	-1.5484	LEY	4	9	94		GSE124263__3_CGGTTAAGTAGAAAGG-1	-3.12532	4.39176	LEY	4	0	4
LEY	CTL	GSE124263__4_GCGAGAAGTCGCGTGT-1	1.45523e-05	2.13		iNOA3_CAACGGCAGCACTCCG	-2.35753	5.05323	LEY	4	4	44		Donor2.TATCTCAGTATAGGGC.2	-3.12555	2.15597	LEY	4	9	94
LEY	CTL	GSE124263__4_GCGCAACCAATTCCTT-1	0.951105	1.99528		iNOA3_TCAAGTGCATCGCTAA	-2.35763	-0.874339	LEY	9	9	99		GSE124263__3_TGCTACCTCAACACTG-1	-3.12678	9.33414	MYD	0	4	40
LEY	CTL	GSE124263__4_GCGCAACGTCGGCATC-1	-8.78068e-06	2.35659		iNOA2_GTGTAACTCGCCTAGG	-2.3581	3.29196	LEY	4	4	44		GSE124263__4_TCATTACAGATCGATA-1	-3.127	8.33972	MYD	4	4	44
LEY	CTL	GSE124263__4_GCGCAGTGTCGTCTTC-1	1.0542	1.88844		iNOA3_GAGGGTATCGTGTGAT	-2.35831	-0.406342	LEY	0	9	90		GSE124263__4_CATCAAGTCACGATGT-1	-3.13147	7.08101	MYD	9	9	99
LEY	CTL	GSE124263__4_GCTCCTAAGGACGAAA-1	1.28323	1.28323		iNOA3_GGGAAGTGTTAAAGTG	-2.35879	2.05672	LEY	4	4	44		GSE124263__3_TGCCAAATCATTATCC-1	-3.13158	4.79326	LEY	4	4	44
LEY	CTL	GSE124263__4_GCTCCTATCCGTACAA-1	-1.26806e-05	2.87114		iNOA3_GAGACTTTCTTCCACG	-2.35953	-1.09917	LEY	4	9	94		GSE124263__4_GCAATCACAGACGCTC-1	-3.1336	3.89631	LEY	4	0	4
LEY	CTL	GSE124263__4_GCTCTGTAGCTTATCG-1	2.62763	2.00424		iNOA3_GATCATGTCGTGCATA	-2.36002	4.01663	LEY	4	4	44		GSE124263__4_TTGTAGGTCTTGCCGT-1	-3.13437	6.73177	MYD	4	4	44
LEY	CTL	GSE124263__4_GCTGCTTTCGCGTAGC-1	1.31881	1.31881		iNOA2_TCCATCGGTCGCTCGA	-2.36104	1.19381	LEY	9	9	99		GSE124263__4_GAACATCTCTTCGAGA-1	-3.13514	8.85655	MYD	4	9	94
LEY	CTL	GSE124263__4_GCTGGGTCACTCGACG-1	1.59595	1.08738		iNOA3_GATGAGGGTGCTCTCT	-2.36311	-1.2131	LEY	4	9	94		GSE124263__3_TGTCCCAGTGTTCTTT-1	-3.13523	7.12685	MYD	0	4	40
LEY	CTL	GSE124263__4_GCTGGGTTCAGTTGAC-1	1.36972	1.36972		iNOA3_CAGGGCTGTACAGAAT	-2.36356	2.40699	LEY	0	0	0		Donor2.CTGCTGTTCTTACCTA.2	-3.13673	8.26329	MYD	4	4	44
LEY	CTL	GSE124263__4_GCTGGGTTCGATCCCT-1	1.10579e-05	1.10579e-05		iNOA3_CATGAGTCACTGCGTG	-2.36605	2.827	LEY	4	4	44		GSE124263__4_CGAACATTCCGAATGT-1	-3.13677	3.62698	LEY	4	4	44
LEY	CTL	GSE124263__4_GCTTCCATCTCGCTTG-1	1.93248	2.55048		iNOA3_GACTCAATCGACACTA	-2.36642	5.67564	LEY	4	4	44		GSE124263__3_TAGCCGGGTTTGACTG-1	-3.13702	7.1613	MYD	4	0	4
LEY	CTL	GSE124263__4_GCTTGAATCCTTTCTC-1	0.993072	1.80805		iNOA3_CGGAGAACAAATACGA	-2.36813	-0.55094	LEY	4	4	44		GSE124263__4_AGCCTAACACCAGGTC-1	-3.13821	4.13309	LEY	0	4	40
LEY	CTL	GSE124263__4_GGACAAGAGGCAGTCA-1	-4.15635e-07	2.7081		iNOA3_CTCTCGACATATACCG	-2.36867	-1.39996	LEY	4	4	44		Donor1.GGCAATTAGCTGTCTA.1	-3.13839	4.57956	LEY	0	4	40
LEY	CTL	GSE124263__4_GGACAAGGTGCTAGCC-1	-1.71975e-06	3.15008		iNOA3_ACCAAACGTGCCTTTC	-2.37012	-2.36043	LEY	4	4	44		GSE124263__3_CCTTCGAAGAACAACT-1	-3.13969	8.84518	MYD	4	9	94
LEY	CTL	GSE124263__4_GGACAGAAGGTAGCCA-1	1.28609e-05	1.48694		iNOA3_CATTTCATCACGAGGA	-2.37046	5.60935	LEY	4	9	94		GSE124263__3_TCGTACCCATCGTCGG-1	-3.14313	5.9793	MYD	4	4	44
LEY	CTL	GSE124263__4_GGACATTGTGCAGACA-1	0.904724	2.28518		iNOA3_AAGTGAAAGCATTTGC	-2.37122	1.91757	LEY	9	9	99		GSE124263__4_TTGACTTAGACTTGAA-1	-3.14343	5.74139	LEY	4	4	44
LEY	CTL	GSE124263__4_GGCCGATGTTCAGGCC-1	2.03545	2.87013		iNOA3_AGTACCAGTGAGTTGG	-2.37268	4.41033	LEY	0	4	40		GSE124263__4_TGCTGCTGTTGGTAAA-1	-3.14413	4.06595	LEY	0	4	40
LEY	CTL	GSE124263__4_GGCGTGTCAGGGCATA-1	1.23329	1.23329		iNOA3_CATTCTACATATGGCT	-2.37365	3.26234	LEY	4	9	94		Donor2.CCACGGACAGACAAGC.2	-3.14425	5.42305	LEY	0	0	0
LEY	CTL	GSE124263__4_GGGACCTGTCCATCCT-1	1.55481	2.76862		iNOA2_GCCATTCCACTCCGAG	-2.37544	0.0785358	LEY	9	9	99		GSE124263__3_CTCTAATCATTACCTT-1	-3.14591	3.78684	LEY	0	0	0
LEY	CTL	GSE124263__4_GGGACCTTCTTATCTG-1	2.08984	1.80167		iNOA1_CCTGTTGGTTCTCTAT	-2.37555	3.05724	LEY	0	9	90		Donor2.ACTTTCATCTGCTGTC.2	-3.14686	-0.495979	LEY	4	0	4
LEY	CTL	GSE124263__4_GGGATGAGTGCGAAAC-1	1.30611	1.30611		iNOA3_ACCAAACAGTACCCTA	-2.37668	2.80149	LEY	0	4	40		GSE124263__4_GCGCAACCATAGACTC-1	-3.14911	6.31855	MYD	0	4	40
LEY	CTL	GSE124263__4_GGGTCTGGTGCAGGTA-1	1.54082	2.12068		iNOA2_AACGGGAGTGCCTGCA	-2.3777	4.96649	LEY	0	4	40		GSE124263__4_CTACATTGTACGCTGC-1	-3.14983	8.2522	MYD	4	9	94
LEY	CTL	GSE124263__4_GGTATTGCATCCCATC-1	9.80063e-06	9.80063e-06		iNOA3_CCATCACCACAGCGCT	-2.37801	3.6928	LEY	0	4	40		GSE124263__3_CTGTTTAAGGCGACAT-1	-3.15012	5.29977	LEY	0	0	0
LEY	CTL	GSE124263__4_GGTATTGGTTGGAGGT-1	2.31017	1.03504		iNOA3_CTAGGTAAGCTGAGCA	-2.37841	3.69633	LEY	4	9	94		Donor1.CGCTGGACATAAGACA.1	-3.15069	3.41252	LEY	9	4	49
LEY	CTL	GSE124263__4_GGTGCGTGTCCAAGTT-1	-1.52732e-06	1.15066		iNOA3_AACAGGGTCGGTCTAA	-2.38392	4.02454	LEY	4	9	94		GSE124263__4_GACTACAGTCAGATAA-1	-3.15192	5.25691	LEY	0	4	40
LEY	CTL	GSE124263__4_GGTGCGTGTGAAAGAG-1	1.37501	1.933		iNOA2_CAACCAACACGCGTCA	-2.38782	2.34336	LEY	4	9	94		GSE124263__3_GCTGCGACAAGTCATC-1	-3.15401	4.94317	LEY	0	0	0
LEY	CTL	GSE124263__4_GGTGTTACAGCTGCAC-1	1.20802	1.73936		iNOA3_AGAGAATGTTGTGGCC	-2.38841	0.720835	LEY	4	4	44		GSE124263__3_CATCGGGCAGACGCTC-1	-3.15583	5.85261	MYD	9	0	9
LEY	CTL	GSE124263__4_GTAACGTGTACCAGTT-1	-6.11122e-06	2.08409		iNOA3_TACGGGCAGCTTACGT	-2.38992	3.13664	LEY	9	4	49		GSE124263__3_GAACGGAGTCTAGCGC-1	-3.15642	6.70953	MYD	0	4	40
LEY	CTL	GSE124263__4_GTAACGTTCCCAGGTG-1	1.36862	1.36862		iNOA3_CTCAATTCACGCGCAT	-2.39352	0.801759	LEY	4	9	94		GSE124263__3_AGTGTCACAGTCGATT-1	-3.15786	7.50992	MYD	0	4	40
LEY	CTL	GSE124263__4_GTAACTGCATGATCCA-1	1.33284	1.88457		iNOA3_GTACAGTTCGTCAACA	-2.39466	-1.7132	LEY	4	4	44		GSE124263__3_TACGGGCCAAGTACCT-1	-3.15811	9.39719	MYD	4	4	44
LEY	CTL	GSE124263__4_GTACTTTCAGATGGGT-1	2.02652	2.6515		iNOA3_ATGTCTTGTACCTGTA	-2.39663	1.20536	LEY	4	4	44		GSE124263__3_CATTATCTCACAAACC-1	-3.15991	6.30376	MYD	4	4	44
LEY	CTL	GSE124263__4_GTACTTTTCCCTAACC-1	1.28777	1.83248		iNOA3_TGCTCGTGTCGCTTGG	-2.39819	-0.248889	LEY	4	4	44		GSE124263__4_CCAATCCGTCCTGCTT-1	-3.16159	7.99419	MYD	4	4	44
LEY	CTL	GSE124263__4_GTAGGCCAGAGACTAT-1	2.93621	2.46015		iNOA3_ATTGTTCGTGGCCACT	-2.39845	3.15809	LEY	4	4	44		GSE124263__3_TGGGCGTGTGATAAGT-1	-3.16239	7.75577	MYD	4	4	44
LEY	CTL	GSE124263__4_GTATCTTGTTGACGTT-1	1.56514e-05	1.95846		iNOA3_GACCCAGCAATTGGTC	-2.39946	-1.98644	LEY	4	9	94		GSE124263__4_TGGGAAGCATGTTCCC-1	-3.16371	6.674	MYD	4	4	44
LEY	CTL	GSE124263__4_GTATTCTAGACGACGT-1	0.998361	2.42329		iNOA3_AGCTTCCAGCACACAG	-2.39962	3.55861	LEY	0	4	40		GSE124263__3_AGTAGTCAGGCACATG-1	-3.16407	9.45944	MYD	0	4	40
LEY	CTL	GSE124263__4_GTATTCTTCTCAACTT-1	2.00397	2.36346		iNOA2_TGGATCATCAGTCATG	-2.40055	-1.09504	LEY	4	4	44		GSE124263__3_GTGGGTCAGGATATAC-1	-3.16433	3.76091	LEY	0	4	40
LEY	CTL	GSE124263__4_GTCATTTTCCTAGGGC-1	1.1459e-05	2.29449		iNOA3_TTGTGTTGTCCCGGTA	-2.40074	1.22337	LEY	4	9	94		GSE124263__4_GTGCTTCGTATCACCA-1	-3.16548	7.33335	MYD	4	4	44
LEY	CTL	GSE124263__4_GTCGGGTTCGTGGGAA-1	1.51096	1.51096		iNOA3_AGAGCAGTCCCTGGTT	-2.40161	4.4208	LEY	4	9	94		GSE124263__3_AAAGATGAGGCGTACA-1	-3.16737	7.30844	MYD	4	4	44
LEY	CTL	GSE124263__4_GTCGTAACATCTACGA-1	2.54437	2.82887		iNOA3_CAGCCAGAGAAACTGT	-2.40384	-1.67862	LEY	4	9	94		Donor2.TGAGCATGTTTGGCGC.2	-3.1689	4.34372	LEY	4	4	44
LEY	CTL	GSE124263__4_GTCTTCGTCACAGTAC-1	1.1009	1.1009		iNOA3_CGTCAAAAGTTGGAGC	-2.4049	6.51122	LEY	4	9	94		GSE124263__4_ACGCAGCAGACAGGCT-1	-3.17394	4.0685	LEY	0	4	40
LEY	CTL	GSE124263__4_GTGAAGGTCCTATTCA-1	1.96342	1.96342		iNOA2_TCCGATCGTGGCTTGC	-2.40499	2.22105	LEY	9	9	99		Donor1.CTGAAACTCATGCAAC.1	-3.17581	8.68247	MYD	0	4	40
LEY	CTL	GSE124263__4_GTGCAGCGTAAATGTG-1	1.45389	2.38317		iNOA3_TGATCTTAGCCTGAGA	-2.40681	-1.31433	LEY	4	4	44		Donor1.CACAGTATCTCAAACG.1	-3.17642	4.93362	LEY	4	4	44
LEY	CTL	GSE124263__4_GTGCGGTTCGCCAGCA-1	-7.60075e-07	1.69568		iNOA3_CTCATCGCAGACCAGA	-2.40795	5.35312	LEY	4	4	44		GSE124263__3_AACCGCGAGTATCGAA-1	-3.1783	6.96914	MYD	0	4	40
LEY	CTL	GSE124263__4_GTGCGGTTCGTAGGAG-1	-2.30035e-05	-2.30035e-05		iNOA3_GATAGAAGTCTCGGGT	-2.40827	0.0749877	LEY	9	4	49		GSE124263__3_TCGGGACTCTAAGCCA-1	-3.17883	3.9034	LEY	0	4	40
LEY	CTL	GSE124263__4_GTGCTTCAGAATTCCC-1	1.28189	2.64029		iNOA3_CCCATTGAGAGGATCC	-2.40978	4.1783	LEY	9	9	99		Donor2.TTTACTGGTCCCTACT.1	-3.17884	8.92377	MYD	0	4	40
LEY	CTL	GSE124263__4_GTGCTTCAGCTGCAAG-1	2.47597	2.11168		iNOA3_CATGGATTCAAACTGC	-2.41039	0.868011	LEY	0	9	90		Donor1.CTCTACGGTATGAATG.1	-3.18352	7.99064	MYD	4	0	4
LEY	CTL	GSE124263__4_GTGCTTCAGGGTTCCC-1	1.44886	-2.79696e-05		iNOA3_TTGGGATCATGTGACT	-2.41212	-1.45554	LEY	4	4	44		GSE124263__3_ACGAGCCCAGACGCTC-1	-3.18397	9.40984	MYD	4	9	94
LEY	CTL	GSE124263__4_GTGCTTCTCGCATGGC-1	-1.70649e-05	2.24274		iNOA3_CAACGGCGTAAGGAGA	-2.41292	-1.00956	LEY	9	4	49		GSE124263__3_GTGTTAGTCGCCATAA-1	-3.18595	3.33216	LEY	0	4	40
LEY	CTL	GSE124263__4_GTGGGTCAGCTGGAAC-1	1.09583	2.19351		iNOA3_GCATCGGAGCTGGCTC	-2.41295	-0.210677	LEY	4	9	94		GSE124263__3_GTGGGTCCACTAGTAC-1	-3.18597	3.75179	LEY	4	4	44
LEY	CTL	GSE124263__4_GTGGGTCGTTGGTAAA-1	1.21848	1.75165		iNOA1_AAGCATCCAGGAGGAG	-2.41499	5.7605	LEY	4	9	94		GSE124263__3_TGAGCATAGGTGCAAC-1	-3.18744	5.65022	MYD	4	0	4
LEY	CTL	GSE124263__4_GTTAAGCGTTTGTTGG-1	-1.19884e-05	2.06883		iNOA3_TACGTCCTCCACACCT	-2.41799	-1.53227	LEY	9	9	99		GSE124263__3_TGCTGCTTCTCTTGAT-1	-3.18871	5.5447	MYD	0	4	40
LEY	CTL	GSE124263__4_GTTAAGCTCTCAAGTG-1	1.51815	1.51815		iNOA1_AGAACAACAACGGTAG	-2.42005	0.514304	LEY	4	9	94		GSE124263__4_CTCATTAAGAGTAATC-1	-3.19167	4.97338	LEY	0	4	40
LEY	CTL	GSE124263__4_GTTACAGAGAAACCGC-1	0.895112	2.53218		iNOA3_GAGACCCGTTCGGCGT	-2.42062	8.2369	MYD	9	9	99		GSE124263__3_AGCTCCTAGGGTCGAT-1	-3.19248	3.35613	LEY	4	4	44
LEY	CTL	GSE124263__4_GTTCGGGCAGGAATGC-1	0.898718	1.68071		iNOA3_TGCGGCATCGTTGTTT	-2.42296	7.96062	MYD	9	9	99		GSE124263__3_AAACCTGCACCAGCAC-1	-3.1942	9.02266	MYD	0	4	40
LEY	CTL	GSE124263__4_GTTTCTATCTAGCACA-1	1.1872	2.05843		iNOA3_CGTCCATAGTCCTGCG	-2.42862	5.69539	LEY	4	9	94		Donor2.CTAACTTAGGACAGCT.2	-3.19678	8.79062	MYD	4	9	94
LEY	CTL	GSE124263__4_TAAGTGCAGTCATGCT-1	1.36547	2.11552		iNOA3_GAATAGATCAGCAATC	-2.42935	4.41883	LEY	4	9	94		GSE124263__4_GTGCGGTTCGTAGGAG-1	-3.19838	5.86238	LEY	0	0	0
LEY	CTL	GSE124263__4_TACACGAAGACCACGA-1	1.99459	2.35364		iNOA3_GTCTCACGTGAATATG	-2.43022	5.42587	LEY	4	4	44		Donor3.CGTCCATGTCAGCTAT.2	-3.19893	4.9646	LEY	4	0	4
LEY	CTL	GSE124263__4_TACACGAAGGGTATCG-1	-6.16413e-06	1.23952		iNOA3_TCTTGCGGTTAAGAAC	-2.43231	2.9066	LEY	4	4	44		GSE124263__3_GCACTCTCAATGTAAG-1	-3.19903	9.50707	MYD	4	0	4
LEY	CTL	GSE124263__4_TACACGACATGCTGGC-1	0.850492	1.61391		iNOA3_ATTCCTACAGCATCTA	-2.43328	3.35317	LEY	4	9	94		Donor3.TGGACGCTCAAAGTAG.1	-3.19922	1.6533	LEY	0	4	40
LEY	CTL	GSE124263__4_TACAGTGGTTAAGACA-1	1.66573	1.14574		iNOA3_TTGGTTTAGGCTCACC	-2.43709	0.133258	LEY	4	9	94		GSE124263__4_CTCCTAGGTCAATACC-1	-3.19948	7.71976	MYD	0	4	40
LEY	CTL	GSE124263__4_TACCTATAGCGTTCCG-1	2.05152	3.734e-06		iNOA3_CTCAAGATCACTGGGC	-2.43753	2.68094	LEY	4	4	44		Donor2.GATTCAGTCTTACCTA.2	-3.20111	-0.124447	LEY	4	4	44
LEY	CTL	GSE124263__4_TACCTATCAGGTGCCT-1	6.47628e-06	1.55333		iNOA3_TGAGCATGTAAGACCG	-2.43836	3.12301	LEY	4	0	4		GSE124263__3_GATGAAAAGTATCGAA-1	-3.20254	5.30418	LEY	4	4	44
LEY	CTL	GSE124263__4_TACCTTATCTAAGCCA-1	1.77149e-06	0.997809		iNOA3_CCGGGTAAGGTCTACT	-2.43989	3.04383	LEY	4	4	44		GSE124263__3_CCGGGATTCGTCCGTT-1	-3.20274	8.70254	MYD	0	0	0
LEY	CTL	GSE124263__4_TACGGGCCACTGTGTA-1	1.087	1.93096		iNOA2_GGCTTGGCATTGTCGA	-2.44048	1.18681	LEY	4	4	44		GSE124263__4_TGCCAAAAGCTGATAA-1	-3.20278	8.34024	MYD	4	4	44
LEY	CTL	GSE124263__4_TACTCATTCCAAACTG-1	2.26215	3.19266		iNOA3_TTGCGTCCAACTGATC	-2.44308	7.41164	LEY	4	9	94		GSE124263__4_ACATACGAGTGCGATG-1	-3.2048	4.21067	LEY	4	0	4
LEY	CTL	GSE124263__4_TACTCATTCGGATGGA-1	1.77352	2.37798		iNOA3_GTGAGCCAGTTGCCCG	-2.44336	0.583994	LEY	9	4	49		Donor2.ACCTTTATCGGAAATA.1	-3.20573	4.65811	LEY	4	4	44
LEY	CTL	GSE124263__4_TACTTGTTCACCTCGT-1	1.05744e-05	2.14229		iNOA2_ATGCGATTCGTCGGGT	-2.44348	5.44358	LEY	4	4	44		GSE124263__3_AGCAGCCGTGATAAAC-1	-3.20688	7.10613	MYD	9	4	49
LEY	CTL	GSE124263__4_TAGAGCTCATGTCTCC-1	1.42255	1.42255		iNOA3_TGGTGATTCCGATGTA	-2.44705	2.88066	LEY	4	4	44		GSE124263__4_GTAACGTTCCCAGGTG-1	-3.2073	5.03729	LEY	4	4	44
LEY	CTL	GSE124263__4_TAGCCGGCACATCCAA-1	-1.56878e-05	2.36403		iNOA1_CATCCCATCGAGAAAT	-2.44724	0.478566	LEY	9	9	99		Donor2.TACGGGCGTCCAGTAT.2	-3.20733	9.23609	MYD	0	0	0
LEY	CTL	GSE124263__4_TAGGCATCAGGTCCAC-1	1.26314	1.14069e-05		iNOA2_TGACTCCTCCACCCTA	-2.44737	5.18975	LEY	4	4	44		GSE124263__4_CCAATCCAGCAATATG-1	-3.20882	6.63604	MYD	4	9	94
LEY	CTL	GSE124263__4_TAGGCATCATTAACCG-1	-1.19616e-05	1.06872		iNOA3_CATCCGTTCAAGTCGT	-2.44763	7.42465	MYD	0	4	40		GSE124263__3_AGTGAGGCACGCGAAA-1	-3.2106	4.58629	LEY	4	4	44
LEY	CTL	GSE124263__4_TATCAGGCATATACGC-1	-3.60075e-06	1.51732		iNOA3_TAGCACACAGTGTATC	-2.44863	-0.915594	LEY	4	4	44		GSE124263__3_TTGAACGGTGCTTCTC-1	-3.21179	9.18984	MYD	4	4	44
LEY	CTL	GSE124263__4_TATGCCCAGCTTTGGT-1	0.903056	1.68666		iNOA3_TTCTTGATCGCCAATA	-2.4501	0.906454	LEY	0	4	40		GSE124263__3_ACGAGGAAGAAACGCC-1	-3.21372	8.1818	MYD	0	4	40
LEY	CTL	GSE124263__4_TCAATCTGTCTTCGTC-1	-1.55608e-05	2.38346		iNOA3_TCCCATGTCACGAGGA	-2.45026	8.47946	MYD	9	4	49		GSE124263__3_AGATCTGTCTTTCCTC-1	-3.21495	7.25347	MYD	4	4	44
LEY	CTL	GSE124263__4_TCAGATGAGACCGGAT-1	2.37593	1.23555		iNOA3_CCCGAAGCACTAACCA	-2.45178	8.28809	MYD	9	9	99		GSE124263__3_AACTCAGAGTTCGATC-1	-3.21711	6.07926	MYD	0	0	0
LEY	CTL	GSE124263__4_TCAGATGAGCAGGCTA-1	1.49871	2.43604		iNOA3_AAATGGATCGCAGTTA	-2.45189	8.07754	MYD	4	9	94		GSE124263__3_TGAGCATAGACTAGAT-1	-3.21803	8.14054	MYD	4	4	44
LEY	CTL	GSE124263__4_TCAGATGTCAATCTCT-1	2.65838	2.19321		iNOA2_GAGCTGCCAGGCGAAT	-2.45348	-1.51251	LEY	4	9	94		GSE124263__4_AACCGCGCACTTCTGC-1	-3.21822	6.04877	MYD	4	4	44
LEY	CTL	GSE124263__4_TCAGATGTCCGTTGCT-1	1.07914	2.53788		iNOA3_AGGTTACAGACTCAAA	-2.45349	0.362795	LEY	9	9	99		GSE124263__3_TGGGAAGTCACGACTA-1	-3.2191	-0.384705	LEY	9	4	49
LEY	CTL	GSE124263__4_TCAGCTCTCCTCATTA-1	0.978428	2.03354		iNOA3_GTATTTCCATTAGGAA	-2.45478	-1.69322	LEY	4	9	94		GSE124263__3_AAAGCAATCCAGAAGG-1	-3.22085	8.24316	MYD	0	0	0
LEY	CTL	GSE124263__4_TCAGGATTCTCCAGGG-1	1.48112	1.48112		iNOA3_CGTCAAATCAGTGTGT	-2.45653	2.97284	LEY	4	4	44		GSE124263__3_TGCGTGGTCTTAACCT-1	-3.22087	8.24026	MYD	4	4	44
LEY	CTL	GSE124263__4_TCAGGTAAGCCTTGAT-1	-4.25244e-06	2.94402		iNOA3_TGGCGTGAGTATGCAA	-2.45776	5.25417	LEY	9	9	99		GSE124263__3_TTCTCAAAGTACCGGA-1	-3.22147	3.37447	LEY	4	4	44
LEY	CTL	GSE124263__4_TCATTACAGCTGGAAC-1	2.65148	1.83578		iNOA3_GGGATCCAGAGCAGAA	-2.45811	-1.26423	LEY	4	4	44		GSE124263__3_AAGGCAGCATTGGCGC-1	-3.22241	4.41012	LEY	0	4	40
LEY	CTL	GSE124263__4_TCATTACTCAAACAAG-1	1.45265	1.45265		iNOA3_CACCAAATCGAGCCTG	-2.45865	7.51859	MYD	4	9	94		GSE124263__3_ACGCCGATCTACCAGA-1	-3.22565	8.53007	MYD	0	4	40
LEY	CTL	GSE124263__4_TCCACACAGGGTCGAT-1	0.874977	1.64797		iNOA3_TTTGACTGTTGCCAAT	-2.45904	2.52706	LEY	0	9	90		GSE124263__4_CTCTAATGTGCGAAAC-1	-3.22818	6.78068	MYD	4	0	4
LEY	CTL	GSE124263__4_TCGCGTTCAGTGAGTG-1	-1.35626e-05	1.02967		iNOA1_CAGTTAGCAAGTTCCA	-2.45929	1.9844	LEY	4	9	94		GSE124263__4_TGGTTAGAGATACACA-1	-3.23056	4.95193	LEY	0	4	40
LEY	CTL	GSE124263__4_TCGGGACAGCGGCTTC-1	1.91773	1.91773		iNOA3_GGCTTGGGTATGCGTT	-2.46084	1.39794	LEY	0	4	40		GSE124263__4_GTTCGGGAGATGCCTT-1	-3.23331	8.9074	MYD	0	9	90
LEY	CTL	GSE124263__4_TCGGGACAGTGGGTTG-1	1.66281	1.34792		iNOA3_GGGTGAAAGATCCCAT	-2.46094	3.24647	LEY	4	4	44		GSE124263__4_GAACCTAGTACCGAGA-1	-3.234	8.56656	MYD	4	4	44
LEY	CTL	GSE124263__4_TCGGGACTCAAACAAG-1	1.1263	2.43547		iNOA3_AGAGCAGAGAGTTCGG	-2.46387	1.53937	LEY	0	4	40		GSE124263__3_CTCGGGAAGGTGGGTT-1	-3.23543	7.07598	MYD	4	4	44
LEY	CTL	GSE124263__4_TCGGTAACAAGTCATC-1	1.2747e-05	1.4979		iNOA3_GACCGTGCAAATCGGG	-2.46396	4.30389	LEY	9	9	99		GSE124263__4_CATCAAGCAGACGCTC-1	-3.23589	8.9929	MYD	4	9	94
LEY	CTL	GSE124263__4_TCGTACCAGCACGCCT-1	1.86792	2.4807		iNOA2_TACCGGGTCGCGTGCC	-2.47077	7.36933	MYD	9	9	99		GSE124263__4_CATCGGGAGTTGAGTA-1	-3.23713	8.58095	MYD	4	4	44
LEY	CTL	GSE124263__4_TCGTAGAAGGGCACTA-1	-7.13294e-06	2.06762		iNOA3_ATCGGCGTCATTGCGA	-2.47102	3.19505	LEY	0	4	40		Donor1.ATCATGGGTTTACTCT.1	-3.23749	2.39088	LEY	4	4	44
LEY	CTL	GSE124263__4_TCGTAGACATTCCTGC-1	7.19884e-06	1.39796		iNOA2_AGCGTCGAGTTTCGAC	-2.47113	3.12817	LEY	0	4	40		GSE124263__3_CATCGGGCATCGGTTA-1	-3.23777	7.2218	MYD	4	0	4
LEY	CTL	GSE124263__4_TCTATTGTCCCGACTT-1	2.54318	2.05882		iNOA3_GGGCGTTTCAGTGCGC	-2.47238	-0.367618	LEY	0	9	90		GSE124263__4_TACACGACATGCTGGC-1	-3.23946	4.57457	LEY	0	4	40
LEY	CTL	GSE124263__4_TCTCTAACAGGATTGG-1	2.02366	1.45465		iNOA3_TCCACCAGTCACGTGC	-2.47238	-1.35819	LEY	9	4	49		Donor2.GTGTTAGAGCCACCTG.1	-3.23959	7.95355	MYD	4	4	44
LEY	CTL	GSE124263__4_TCTCTAAGTTGAACTC-1	1.43411	0.954726		iNOA3_GTGAGCCTCCACGAAT	-2.47458	-1.74279	LEY	0	4	40		GSE124263__3_AGTGAGGAGATCTGAA-1	-3.2403	4.86012	LEY	4	4	44
LEY	CTL	GSE124263__4_TCTCTAATCGTGACAT-1	2.59037	1.407		iNOA3_GCGTGCAGTTCGGTAT	-2.47582	4.52012	LEY	4	4	44		Donor1.GCGGGTTGTTCCGTCT.1	-3.2417	0.0721816	LEY	4	4	44
LEY	CTL	GSE124263__4_TCTTCGGCATGAGCGA-1	1.76941	1.76941		iNOA1_GGGATGAGTCGCTTGG	-2.47602	-1.01783	LEY	9	9	99		GSE124263__3_CTAATGGGTCAAGCGA-1	-3.24287	5.42242	LEY	4	4	44
LEY	CTL	GSE124263__4_TGAAAGATCCGTTGTC-1	0.962658	2.01151		iNOA3_TGTGTGACATGGGCAA	-2.48523	7.52376	MYD	9	9	99		GSE124263__3_GGCGTGTCACACAGAG-1	-3.24334	7.00237	MYD	4	4	44
LEY	CTL	GSE124263__4_TGACAACGTCCCTACT-1	-1.39153e-06	-1.39153e-06		iNOA1_TCATGAGTCGAGGCAA	-2.4857	0.442119	LEY	9	9	99		GSE124263__4_CCAGCGAGTCCGAACC-1	-3.24353	3.89931	LEY	0	9	90
LEY	CTL	GSE124263__4_TGACGGCCATGTTCCC-1	1.24424e-05	1.55305		iNOA3_CAATTTCCACCAGACC	-2.48596	-0.197211	LEY	9	4	49		GSE124263__3_CACAGGCTCTCTAGGA-1	-3.24526	8.04895	MYD	4	4	44
LEY	CTL	GSE124263__4_TGACGGCTCCGCATCT-1	-3.06526e-06	-3.06526e-06		iNOA3_AATGGAATCACCGCTT	-2.48677	6.29669	MYD	0	4	40		GSE124263__4_GAAACTCAGACCCACC-1	-3.24649	6.67497	MYD	4	4	44
LEY	CTL	GSE124263__4_TGACTAGCAGGGCATA-1	1.4884	2.06178		iNOA3_ATGCATGAGTCACGAG	-2.48871	3.02125	LEY	0	9	90		GSE124263__4_AACTCCCGTGCACGAA-1	-3.2466	4.88988	LEY	4	0	4
LEY	CTL	GSE124263__4_TGAGAGGGTCTGGAGA-1	1.33688e-05	2.79604		iNOA3_CTCAATTCAGAGGAAA	-2.48913	-1.43806	LEY	4	4	44		GSE124263__3_CTGCGGATCCTGTAGA-1	-3.24852	6.17347	MYD	4	9	94
LEY	CTL	GSE124263__4_TGAGAGGTCGGATGGA-1	1.24197	1.77916		iNOA2_AGTACTGAGCGGGTTA	-2.49218	3.04937	LEY	4	9	94		Donor2.CGTGTAAGTATGGTTC.1	-3.24863	9.47381	MYD	4	4	44
LEY	CTL	GSE124263__4_TGAGCATAGGCCCTCA-1	1.3593	1.915		iNOA2_CATCGCTCAGTCGCAC	-2.49234	2.22788	LEY	4	4	44		GSE124263__3_TGTGTTTTCCTGTAGA-1	-3.25057	9.49468	MYD	4	4	44
LEY	CTL	GSE124263__4_TGAGCCGGTCGTTGTA-1	1.04558	1.54545		iNOA3_TCCACCATCAACCTTT	-2.49244	0.615378	LEY	4	4	44		GSE124263__3_GCTGCTTGTCGAATCT-1	-3.25065	6.43083	MYD	4	4	44
LEY	CTL	GSE124263__4_TGAGGGAAGCTATGCT-1	1.13871	1.65736		iNOA3_ATGAGGGTCGCTCCTA	-2.49304	0.744474	LEY	9	9	99		GSE124263__4_CACACCTGTTAGTGGG-1	-3.25118	5.07203	LEY	0	0	0
LEY	CTL	GSE124263__4_TGCACCTCAAGACACG-1	2.02393	2.02393		iNOA2_GCCTGTTAGGAAGTCC	-2.49616	4.91363	LEY	4	4	44		GSE124263__3_TTAGGCAAGCCAGAAC-1	-3.25173	9.24158	MYD	0	9	90
LEY	CTL	GSE124263__4_TGCACCTTCTCTGTCG-1	1.26927	2.16042		iNOA3_CGGGTGTGTTCTCCTG	-2.49709	1.73421	LEY	4	4	44		GSE124263__3_AGCGGTCGTACAGTTC-1	-3.25509	6.79122	MYD	4	0	4
LEY	CTL	GSE124263__4_TGCCCTAGTCCGTTAA-1	1.94317	2.19438		iNOA3_CTCAGGGTCCGTATAG	-2.49946	-0.253699	LEY	4	4	44		Donor1.GCATGATCATCCGGGT.1	-3.25554	2.71704	LEY	4	4	44
LEY	CTL	GSE124263__4_TGCGGGTAGCTTTGGT-1	1.13927	2.25107		iNOA3_GCAGGCTTCGGAGATG	-2.49968	6.06281	LEY	4	4	44		GSE124263__3_TTCTCAATCTCGATGA-1	-3.25678	6.34484	MYD	4	4	44
LEY	CTL	GSE124263__4_TGCGGGTCAGATCCAT-1	1.1384	1.99678		iNOA3_GTCACGGGTACTGCGC	-2.49971	8.31026	MYD	9	9	99		GSE124263__4_TTGACTTAGAAGCCCA-1	-3.25707	5.51172	LEY	4	4	44
LEY	CTL	GSE124263__4_TGCTACCCATGCCACG-1	1.04595	2.12637		iNOA1_CACAGGCTCGATCCAA	-2.49982	0.427985	LEY	4	4	44		GSE124263__4_TCGCGAGGTCAATACC-1	-3.25748	6.8168	MYD	4	4	44
LEY	CTL	GSE124263__4_TGCTGCTGTTGGTAAA-1	0.998233	1.8149		iNOA3_GGGAGATTCGCAATGT	-2.50145	5.70633	LEY	4	9	94		GSE124263__3_AAGGTTCGTTTGACTG-1	-3.2575	6.02567	MYD	4	4	44
LEY	CTL	GSE124263__4_TGGACGCCAGCCTGTG-1	1.78512	3.03693		iNOA3_GTCAAGTCAATTGTGC	-2.50188	2.99798	LEY	4	4	44		GSE124263__3_GGCCGATTCCATGCTC-1	-3.25822	9.30144	MYD	4	4	44
LEY	CTL	GSE124263__4_TGGGAAGAGTGGAGAA-1	1.23744	2.89743		iNOA3_CACTAAGAGACGCCCT	-2.50199	3.3287	LEY	4	4	44		Donor2.TCGTACCGTTTCGCTC.1	-3.26077	4.24488	LEY	0	0	0
LEY	CTL	GSE124263__4_TGGTTAGAGATACACA-1	0.905153	1.37235		iNOA3_AGACCATCATGGCTGC	-2.50291	5.41857	LEY	0	9	90		GSE124263__4_CAGAATCAGATGGCGT-1	-3.26083	6.22216	MYD	4	4	44
LEY	CTL	GSE124263__4_TGGTTCCTCAGCACAT-1	1.03282	4.88424e-06		iNOA3_GGAGCAACAACCACGC	-2.50311	3.65397	LEY	4	9	94		GSE124263__3_CAGCATAAGGCCCGTT-1	-3.26223	8.25845	MYD	0	4	40
LEY	CTL	GSE124263__4_TGTATTCGTAAGCACG-1	0.83199	2.1733		iNOA1_AGGGTCCCATATCGGT	-2.5041	5.59018	LEY	0	4	40		GSE124263__4_GACCTGGTCTCGCATC-1	-3.2631	3.48569	LEY	4	4	44
LEY	CTL	GSE124263__4_TGTCCCAAGAAGAAGC-1	2.32054	2.12165		iNOA3_AATGACCAGCAACAAT	-2.5042	-1.25456	LEY	4	4	44		GSE124263__4_ATGTGTGTCCGTTGCT-1	-3.26582	4.95645	LEY	4	4	44
LEY	CTL	GSE124263__4_TGTCCCATCCAGTAGT-1	1.48059	0.992427		iNOA3_CCATCACTCGGTGCAC	-2.50623	0.848303	LEY	9	9	99		GSE124263__4_GCGCGATCATCACAAC-1	-3.26849	8.75292	MYD	4	9	94
LEY	CTL	GSE124263__4_TGTTCCGCAAGTTAAG-1	-2.01945e-06	3.12409		iNOA2_TACCGGGTCGCGTGCA	-2.5087	6.04548	LEY	9	9	99		Donor1.CGATCGGTCTACTCAT.1	-3.26865	2.25446	LEY	4	4	44
LEY	CTL	GSE124263__4_TGTTCCGGTTATCACG-1	6.47677e-06	1.86142		iNOA3_CCGATCTGTCTTGAGT	-2.51021	8.47411	MYD	9	9	99		GSE124263__3_TTTGTCAAGCCTCGTG-1	-3.27017	8.6282	MYD	4	0	4
LEY	CTL	GSE124263__4_TTAGTTCCATTAACCG-1	2.57295	1.4948		iNOA3_CATTCATTCGCAGAGA	-2.51195	2.37657	LEY	0	9	90		GSE124263__4_GTATCTTCAGGAATGC-1	-3.27026	6.82216	MYD	0	4	40
LEY	CTL	GSE124263__4_TTATGCTAGTAGCGGT-1	-1.26335e-05	1.83489		iNOA3_TGAGCGCAGAGGACTC	-2.51213	3.04019	LEY	0	4	40		GSE124263__4_ACACCCTTCAGCAACT-1	-3.2706	7.92743	MYD	4	4	44
LEY	CTL	GSE124263__4_TTCCCAGGTACAAGTA-1	1.58697	2.37232		iNOA3_CAACCAATCTGGACCG	-2.51407	4.65329	LEY	4	9	94		GSE124263__3_GTTACAGGTCGCCATG-1	-3.27098	5.04084	LEY	4	4	44
LEY	CTL	GSE124263__4_TTCGAAGCACATCTTT-1	1.27815	2.4301		iNOA3_AGGACTTTCCTTCAGC	-2.51449	5.67835	LEY	4	0	4		Donor2.TGGCGCAGTGTGCCTG.2	-3.27199	2.88625	LEY	0	4	40
LEY	CTL	GSE124263__4_TTCGGTCTCTGATTCT-1	1.73715	1.50649		iNOA2_GATGAGGCACGTGAGA	-2.5151	4.51852	LEY	4	4	44		GSE124263__3_GGGACCTCAGGCGATA-1	-3.27322	8.67294	MYD	4	4	44
LEY	CTL	GSE124263__4_TTCTTAGCACGTTGGC-1	1.87374	-1.39672e-05		iNOA3_ATTCATCCAGACCAAG	-2.51555	0.11558	LEY	0	9	90		Donor2.TCAACGATCTGTTTGT.2	-3.27404	5.30327	LEY	4	0	4
LEY	CTL	GSE124263__4_TTCTTAGTCCCGGATG-1	-1.05701e-05	-1.05701e-05		iNOA3_AGCTACACATGGCTAT	-2.51596	4.51704	LEY	4	9	94		GSE124263__3_GAAATGAAGAACAATC-1	-3.27446	6.5249	MYD	4	4	44
LEY	CTL	GSE124263__4_TTGAACGAGAAGGTGA-1	1.8582	1.8582		iNOA2_CATCCACCAAATCCCA	-2.51679	5.33488	LEY	4	4	44		Donor1.CGTTGGGCAATCAGAA.1	-3.27613	8.70201	MYD	0	4	40
LEY	CTL	GSE124263__4_TTGAACGAGTTTAGGA-1	1.77313	2.01744		iNOA3_GTAGATCGTCGAATTC	-2.51858	6.24595	LEY	4	4	44		GSE124263__3_GAATAAGAGTGGGTTG-1	-3.27784	8.67406	MYD	4	0	4
LEY	CTL	GSE124263__4_TTGAACGCACGTCAGC-1	1.96877e-07	2.24197		iNOA1_GTTCATTTCAAATAGG	-2.52269	2.76907	LEY	4	4	44		GSE124263__3_CTAAGACGTAATCGTC-1	-3.27887	6.81856	MYD	9	4	49
LEY	CTL	GSE124263__4_TTGACTTAGAAGCCCA-1	1.80226	1.80226		iNOA3_ATCGTAGGTCCGGATC	-2.52629	7.09308	MYD	9	4	49		GSE124263__3_CAAGATCAGCAGACTG-1	-3.27999	4.20952	LEY	4	4	44
LEY	CTL	GSE124263__4_TTGACTTAGACTTGAA-1	1.49318	1.49318		iNOA1_GCTGAATCACAAGCTT	-2.5276	-0.301346	LEY	4	9	94		GSE124263__3_TCGCGAGAGGAGCGTT-1	-3.28014	7.66799	MYD	4	0	4
LEY	CTL	GSE124263__4_TTGCCGTAGGCATGTG-1	1.51996	2.60285		iNOA1_CAGATTGGTTGACGGA	-2.52787	4.6156	LEY	0	4	40		GSE124263__4_TGGCGCATCAACACAC-1	-3.28118	8.78635	MYD	0	4	40
LEY	CTL	GSE124263__4_TTGCCGTTCGTTTATC-1	-8.22359e-07	2.36085		iNOA3_CTCCCTCGTATCGAGG	-2.52878	8.58699	MYD	9	9	99		GSE124263__3_GACTACAGTTTCGCTC-1	-3.28168	7.99779	MYD	4	9	94
LEY	CTL	GSE124263__4_TTGCGTCTCCTCAATT-1	-9.58444e-06	2.01769		iNOA3_TTCAGGAGTAACGTTC	-2.53021	1.79618	LEY	0	4	40		GSE124263__3_CTCTGGTAGCTTATCG-1	-3.284	8.74567	MYD	4	4	44
LEY	CTL	GSE124263__4_TTTACTGAGTTGTAGA-1	6.3871e-06	1.97886		iNOA3_TCAAGTGTCGGAGCAA	-2.53058	-1.07965	LEY	4	4	44		GSE124263__3_CTGTGCTCACGTCAGC-1	-3.28517	9.34344	MYD	9	4	49
LEY	CTL	GSE124263__4_TTTACTGCACGAAATA-1	2.02452	2.02452		iNOA1_TTCCTTCGTCTACAGT	-2.53145	2.31287	LEY	9	9	99		GSE124263__4_CCACGGAAGCGTTCCG-1	-3.28535	4.20714	LEY	4	0	4
LEY	CTL	GSE124263__4_TTTACTGCATGCATGT-1	-1.10667e-05	2.19698		iNOA2_TCATCCGGTATCGTGT	-2.53292	0.998711	LEY	4	4	44		GSE124263__3_GCCAAATAGGTGATAT-1	-3.28577	6.6101	MYD	0	9	90
LEY	CTL	GSE124263__4_TTTACTGGTGCTGTAT-1	2.11552	2.11552		iNOA3_GTTACGAAGGGCAGTT	-2.53447	8.57517	MYD	4	9	94		Donor2.TGCCAAAGTCTTCGTC.1	-3.28699	3.90702	LEY	0	4	40
LEY	CTL	GSE124263__4_TTTACTGTCAGAAATG-1	1.01679	2.08657		iNOA3_GCTCAAATCTGGCTGG	-2.53495	1.54169	LEY	4	9	94		Donor1.GACCAATAGCGCTTAT.2	-3.28707	9.01815	MYD	4	0	4
LEY	CTL	GSE124263__4_TTTCCTCAGTAACCCT-1	1.47329	1.79929		iNOA3_ACCTGTCTCAAAGAAC	-2.53578	8.06214	MYD	4	9	94		GSE124263__4_CCTACCAGTCCCGACA-1	-3.28799	4.56159	LEY	4	4	44
LEY	CTL	GSE124263__4_TTTCCTCCATGGTCAT-1	1.79592	2.77727		iNOA2_TTCTCTCAGCGTATAA	-2.53752	3.44034	LEY	0	4	40		Donor1.CTAACTTCATGGATGG.2	-3.29083	2.6936	LEY	0	4	40
LEY	iGCA	iNOA1_AAAGAACAGCCTCACG	2.40013	3.23612		iNOA3_TAAGTCGCAGCGTATT	-2.538	8.89156	MYD	4	9	94		GSE124263__4_TGACTTTAGAAGGTGA-1	-3.29285	6.16827	MYD	4	4	44
LEY	iGCA	iNOA1_AACAAGAGTACGACAG	1.99191	3.10415		iNOA2_GGGTTATGTCGAGTGA	-2.53988	2.41729	LEY	4	9	94		GSE124263__3_GACTACAAGCACGCCT-1	-3.29324	3.19534	LEY	4	9	94
LEY	iGCA	iNOA1_AACACACTCATGCCCT	1.43266	2.47193		iNOA3_CACACAACACGTCTCT	-2.54116	3.87109	LEY	0	4	40		GSE124263__3_CTGAAACAGTACACCT-1	-3.29356	6.3761	MYD	0	4	40
LEY	iGCA	iNOA1_AACCATGCAGATCATC	1.92546	3.0336		iNOA3_TGAGGAGTCGATGCTA	-2.54256	3.8872	LEY	4	9	94		GSE124263__4_GTACTCCGTATAATGG-1	-3.29358	9.0753	MYD	0	0	0
LEY	iGCA	iNOA1_AACGAAACACCAGGTC	2.99701	2.96249		iNOA3_CAGATTGCAGCGACAA	-2.54359	0.596893	LEY	0	9	90		GSE124263__4_TCGCGTTTCAGAGACG-1	-3.29491	6.73545	MYD	4	9	94
LEY	iGCA	iNOA1_AACGTCACAGGAATCG	2.61079	3.48199		iNOA3_CTCCTCCTCCACGAAT	-2.54429	2.48083	LEY	9	9	99		GSE124263__3_ATCATGGGTACCGAGA-1	-3.29567	5.10966	LEY	0	0	0
LEY	iGCA	iNOA1_AACGTCATCTGGACCG	1.25624	2.83779		iNOA2_GGCATCATCCCGTTGT	-2.54819	5.12547	LEY	0	0	0		GSE124263__3_CTGGTCTAGCTGATAA-1	-3.29577	3.84724	LEY	4	4	44
LEY	iGCA	iNOA1_AAGACAATCCACACCT	2.15888	2.7111		iNOA2_CATCAAGTCTAGGCCG	-2.54881	-0.0741286	LEY	4	9	94		Donor1.ACTGAGTGTGTGGCTC.1	-3.29689	8.60697	MYD	0	4	40
LEY	iGCA	iNOA1_AAGATAGCAGAGTTGG	2.24256	2.97135		iNOA3_ATATCCTGTGGATACG	-2.54963	8.13545	MYD	0	9	90		GSE124263__3_AACGTTGCATAGAAAC-1	-3.29737	4.05507	LEY	0	4	40
LEY	iGCA	iNOA1_AAGATAGGTGTGTGTT	1.78378	2.26867		iNOA2_CGCATAACACTTGAGT	-2.5509	-1.11295	LEY	9	9	99		Donor3.CGACTTCGTTACGTCA.2	-3.29773	3.66237	LEY	4	4	44
LEY	iGCA	iNOA1_AAGCAGTGGTATCAAC	2.24785	2.24785		iNOA3_CCCTAACTCAAGCCGC	-2.55134	1.56319	LEY	4	9	94		GSE124263__4_TAAGTGCGTCTTGCGG-1	-3.30003	8.21502	MYD	9	9	99
LEY	iGCA	iNOA1_AAGCATCCAGGAGGAG	1.92674	2.54429		iNOA3_ATATCCTGTGGTCCGT	-2.55701	-0.613757	LEY	0	4	40		Donor2.ACATCAGGTTCGTGAT.1	-3.30035	7.77943	MYD	4	4	44
LEY	iGCA	iNOA1_AAGGAATAGCTGGTGA	2.51	3.38545		iNOA3_CCTTCAGTCTGGGATT	-2.5587	0.229382	LEY	4	4	44		GSE124263__3_CCGTGGAGTCCGAACC-1	-3.30096	6.73352	MYD	0	4	40
LEY	iGCA	iNOA1_AAGTACCTCGAGATGG	2.584	2.8288		iNOA3_TCACAAGGTGGATCAG	-2.56122	7.20027	LEY	4	4	44		Donor2.GTATTCTAGTCACGCC.2	-3.30329	5.62431	LEY	0	0	0
LEY	iGCA	iNOA1_AAGTGAATCCGGTAGC	2.2451	2.69921		iNOA3_CAACAACTCACTGTCC	-2.56142	5.1565	LEY	9	9	99		GSE124263__4_ACTGTCCTCTCAAGTG-1	-3.3041	0.301959	LEY	4	4	44
LEY	iGCA	iNOA1_AATCACGGTTGTTGCA	2.68403	2.79872		iNOA3_TCTACCGGTGGACCTC	-2.56165	0.47958	LEY	9	9	99		GSE124263__3_GTATTCTAGGCATGGT-1	-3.30568	6.05657	MYD	4	0	4
LEY	iGCA	iNOA1_AATGGAATCTAGTGAC	2.42374	3.10508		iNOA1_TAGGTACGTGGCCCAT	-2.5626	2.37838	LEY	4	9	94		GSE124263__3_TAGTTGGGTACACCGC-1	-3.30571	6.4994	MYD	0	4	40
LEY	iGCA	iNOA1_AATTCCTTCCAAGCAT	1.0312	2.36308		iNOA3_CATTCATCACGTAGTT	-2.56298	4.76886	LEY	9	9	99		GSE124263__4_GTTCGGGCAGGAATGC-1	-3.30662	6.17718	LEY	0	4	40
LEY	iGCA	iNOA1_ACAAGCTCAGGTCTCG	2.60078	3.71156		iNOA3_GTTCATTGTAGTATAG	-2.56436	-0.351425	LEY	0	4	40		GSE124263__3_CTTTGCGGTGGAAAGA-1	-3.30821	6.52835	MYD	0	4	40
LEY	iGCA	iNOA1_ACACGCGCAATGCTCA	1.97073	2.71046		iNOA3_CATCGGGTCTGTCGTC	-2.56534	-0.99504	LEY	4	4	44		GSE124263__4_TTCCCAGAGGCTAGAC-1	-3.3097	7.47422	MYD	4	4	44
LEY	iGCA	iNOA1_ACACTGAAGCAAATGT	1.11158	1.96255		iNOA3_GGTTGTACAGAGGTAC	-2.56554	7.70217	MYD	9	9	99		GSE124263__3_GTCACGGAGCGTCTAT-1	-3.31201	7.31951	MYD	4	9	94
LEY	iGCA	iNOA1_ACACTGACAGGTTACT	1.16639	2.28661		iNOA3_TTGTGGAAGTTTGTCG	-2.5661	6.57258	MYD	9	9	99		GSE124263__3_GATGAAAGTTAGGGTG-1	-3.31374	7.05296	MYD	4	4	44
LEY	iGCA	iNOA1_ACAGCCGAGATGCTGG	2.178	2.76918		iNOA3_AGAAGCGTCACTTGTT	-2.56771	0.292363	LEY	0	9	90		GSE124263__3_TTTGCGCTCTCGAGTA-1	-3.31529	6.71099	MYD	4	9	94
LEY	iGCA	iNOA1_ACAGGGAGTTTGATCG	1.9649	2.63058		iNOA1_TAGGAGGGTCGAATGG	-2.57	7.69065	MYD	4	4	44		GSE124263__4_TCAATCTTCAGCAACT-1	-3.31596	9.43013	MYD	0	4	40
LEY	iGCA	iNOA1_ACATCCCGTCAAGTTC	2.66726	3.29003		iNOA3_CTACTATTCGGCATAT	-2.57089	1.39748	LEY	4	9	94		GSE124263__3_TTTGTCACATATACGC-1	-3.31688	4.27747	LEY	4	4	44
LEY	iGCA	iNOA1_ACATCCCTCCATACAG	1.59041	2.22414		iNOA3_TGGTGATAGGACTATA	-2.57166	-1.20376	LEY	0	9	90		GSE124263__3_GAACGGAGTCAAAGCG-1	-3.31842	9.38324	MYD	0	4	40
LEY	iGCA	iNOA1_ACATCGACACTAACGT	1.58029	3.22843		iNOA3_GCTGCAGGTAAGTCAA	-2.57269	4.80804	LEY	4	4	44		Donor2.CCACGGACAATTGCTG.1	-3.31855	6.22107	MYD	0	4	40
LEY	iGCA	iNOA1_ACATGCATCCCAAGTA	0.751947	1.88793		iNOA1_ACTTTCAGTTCATCGA	-2.57343	2.05586	LEY	4	9	94		GSE124263__4_TTTACTGGTGCTGTAT-1	-3.31961	3.93964	LEY	4	4	44
LEY	iGCA	iNOA1_ACCAACATCGCTAAAC	2.48765	2.7396		iNOA3_ATCGCCTTCCGTATAG	-2.57697	0.767462	LEY	9	9	99		Donor2.CCGTTCAAGGCGCTCT.1	-3.32008	7.20626	LEY	9	0	9
LEY	iGCA	iNOA1_ACCACAACAGCCTACG	2.57298	3.61938		iNOA1_AGGATCTCAATCCAGT	-2.5772	2.73208	LEY	0	4	40		GSE124263__4_TGCGGGTAGGATCGCA-1	-3.32112	8.20638	MYD	0	0	0
LEY	iGCA	iNOA1_ACCCTCATCAGGAAGC	1.70087	2.37061		iNOA3_GGCTGTGGTAACTTCG	-2.57736	2.23823	LEY	4	9	94		GSE124263__3_AGAGTGGTCTTGAGAC-1	-3.32177	6.99934	MYD	0	4	40
LEY	iGCA	iNOA1_ACGATGTAGGTGCCAA	2.45898	3.23636		iNOA1_TCTATCACAAATCCCA	-2.57764	3.77588	LEY	4	9	94		GSE124263__3_TCTTTCCTCTCTAGGA-1	-3.32683	7.01515	MYD	0	9	90
LEY	iGCA	iNOA1_ACGGAAGAGGCTAACG	1.65735	2.78267		iNOA3_GTTGTGATCACTGCTC	-2.57941	-1.53245	LEY	4	4	44		GSE124263__3_GAACCTATCTCGCTTG-1	-3.32728	4.97449	LEY	0	4	40
LEY	iGCA	iNOA1_ACGTACACAGCGTGCT	2.51461	3.44787		iNOA1_CCTCTAGGTCTCAGAT	-2.5811	3.15624	LEY	0	4	40		GSE124263__4_CAACCAACAATCAGAA-1	-3.32861	6.00522	LEY	0	4	40
LEY	iGCA	iNOA1_ACGTAGTAGACATACA	2.21625	3.31643		iNOA2_TTCATTGAGCGACTGA	-2.58187	1.72869	LEY	9	9	99		GSE124263__4_ACGGGTCCAGCCACCA-1	-3.33146	8.46219	MYD	4	4	44
LEY	iGCA	iNOA1_ACGTAGTAGAGCAGCT	1.36897	3.10242		iNOA3_ACGGGTCAGCTCGTGC	-2.58204	7.99397	MYD	4	4	44		GSE124263__3_ACGAGCCGTAGTACCT-1	-3.33238	8.70327	MYD	4	4	44
LEY	iGCA	iNOA1_ACGTAGTAGTAACAGT	2.12243	2.3376		iNOA1_AACGTCACAGGAATCG	-2.58356	-0.0492642	LEY	9	9	99		GSE124263__4_CGTAGCGGTGATGTGG-1	-3.33264	8.81302	MYD	0	0	0
LEY	iGCA	iNOA1_ACGTTCCAGACTTCGT	2.13796	3.04225		iNOA1_CTACGGGGTCTAGGTT	-2.58493	2.96806	LEY	4	4	44		GSE124263__3_GTGCATACACACATGT-1	-3.33269	4.90272	LEY	4	4	44
LEY	iGCA	iNOA1_ACTATGGTCGTAGAGG	2.51447	2.74764		iNOA2_AGGTTGTCAGAGCGTA	-2.58668	2.85691	LEY	4	9	94		GSE124263__4_TCGGGACAGCGGCTTC-1	-3.33342	3.56774	LEY	4	4	44
LEY	iGCA	iNOA1_ACTGTCCTCAAGCTGT	2.54042	3.45789		iNOA3_AGGAAATGTAGTTCCA	-2.58927	0.131302	LEY	0	4	40		GSE124263__3_CCTCTGAGTCGGGTCT-1	-3.33469	9.18734	MYD	0	4	40
LEY	iGCA	iNOA1_ACTGTGATCGAACGGA	2.4545	3.34168		iNOA3_AGCCAATAGCCTGCCA	-2.58969	8.23671	MYD	4	4	44		GSE124263__3_CTCTAATCAGTAAGAT-1	-3.34071	3.26533	LEY	4	4	44
LEY	iGCA	iNOA1_ACTTATCGTAACACGG	2.42024	3.09728		iNOA2_ATTCCTACACAAGTGG	-2.59038	2.45853	LEY	9	9	99		Donor1.TCGAGGCGTAAATACG.1	-3.34128	2.0306	LEY	9	9	99
LEY	iGCA	iNOA1_ACTTCCGTCACTGGTA	2.36625	3.01135		iNOA3_GTCAGCGAGCGAAACC	-2.59072	2.538	LEY	4	9	94		GSE124263__4_CTAAGACTCCAGAGGA-1	-3.34328	2.53562	LEY	0	4	40
LEY	iGCA	iNOA1_ACTTCGCTCAAGAGTA	2.63158	3.46416		iNOA2_CGAGTGCTCAACTTTC	-2.59218	5.12969	LEY	4	4	44		GSE124263__3_AGTCTTTAGCCACGCT-1	-3.3457	8.23964	MYD	4	4	44
LEY	iGCA	iNOA1_ACTTCGCTCGTAACTG	2.09402	3.30816		iNOA3_TCCTCCCAGTATTCCG	-2.59241	4.23225	LEY	4	9	94		GSE124263__4_GACTACAAGCGATATA-1	-3.34615	8.16753	MYD	4	9	94
LEY	iGCA	iNOA1_ACTTTCAGTTCATCGA	1.75963	2.84693		iNOA2_AGGAATACACGTAACT	-2.59471	-1.40145	LEY	4	4	44		GSE124263__4_CTGCGGACACGACGAA-1	-3.34811	4.29651	LEY	0	0	0
LEY	iGCA	iNOA1_AGAAATGGTAGCCCTG	2.1002	2.73018		iNOA2_TCTTTGAGTTGGAGAC	-2.59578	2.78694	LEY	4	0	4		GSE124263__3_CACATTTAGATATGCA-1	-3.34939	3.73371	LEY	9	4	49
LEY	iGCA	iNOA1_AGAACAACAAATACGA	1.70885	2.82311		iNOA3_TGAGCATAGTCACGAG	-2.59587	-0.076946	LEY	4	4	44		Donor1.CTTAGGATCAGTGCAT.1	-3.35034	2.44432	LEY	0	0	0
LEY	iGCA	iNOA1_AGAACAACAACGGTAG	2.2085	3.15998		iNOA1_ACGATGTAGGTGCCAA	-2.59933	2.27684	LEY	9	9	99		GSE124263__3_ACCGTAACAGACAAAT-1	-3.35125	8.0068	MYD	9	4	49
LEY	iGCA	iNOA1_AGAAGTACACAACGAG	1.36313	2.16971		iNOA3_CAATGACGTACCCGAC	-2.60136	4.35556	LEY	4	9	94		GSE124263__3_AGACGTTGTAGAAAGG-1	-3.35196	4.29247	LEY	4	0	4
LEY	iGCA	iNOA1_AGACAAAAGTCCTGCG	1.97777	2.72924		iNOA2_CAGCGTGCAGCTACTA	-2.60223	8.92279	MYD	9	9	99		GSE124263__4_TTAACTCGTGTGGTTT-1	-3.35302	8.34005	MYD	9	0	9
LEY	iGCA	iNOA1_AGACTCACAAACAGGC	2.89009	3.39167		iNOA3_AAGTACCAGCATCGAG	-2.60328	4.34093	LEY	4	4	44		GSE124263__3_AAAGATGGTCTTCTCG-1	-3.35447	9.18169	MYD	4	4	44
LEY	iGCA	iNOA1_AGAGAATGTTCTCCCA	2.65422	2.99368		iNOA3_AATCACGCACAGTATC	-2.60349	7.47156	MYD	4	4	44		GSE124263__3_CCGTACTTCAGTGCAT-1	-3.35479	9.1632	MYD	4	4	44
LEY	iGCA	iNOA1_AGAGCCCCACGCGCAT	2.124	2.63102		iNOA1_TACTTCATCGCCAACG	-2.60513	2.27827	LEY	4	9	94		Donor2.ATCATGGTCTTGCAAG.2	-3.3557	5.37681	LEY	4	4	44
LEY	iGCA	iNOA1_AGATAGATCACTGGGC	0.976778	2.76651		iNOA3_GTCACGGCATAACAGA	-2.60517	5.04378	LEY	4	4	44		GSE124263__3_GCTCCTATCCACGAAT-1	-3.3595	9.45338	MYD	0	4	40
LEY	iGCA	iNOA1_AGATCGTGTAGATTAG	1.30254e-05	2.65151		iNOA3_GGGAGATGTTAAGACA	-2.6065	3.02332	LEY	4	4	44		GSE124263__3_GTCTCGTAGCTGCCCA-1	-3.35984	8.85397	MYD	4	4	44
LEY	iGCA	iNOA1_AGCTACATCTGTCCCA	2.35805	3.07159		iNOA2_CTCCTCCCACTTTAGG	-2.60751	0.960766	LEY	4	4	44		GSE124263__3_GTCACGGCAAGACGTG-1	-3.35989	3.10021	LEY	0	4	40
LEY	iGCA	iNOA1_AGGACGATCCCGTTGT	2.24451	2.42572		iNOA2_ATCCGTCTCTTACGGA	-2.60896	4.09349	LEY	4	4	44		GSE124263__3_AACTCCCTCCGTCAAA-1	-3.36169	5.08506	LEY	0	4	40
LEY	iGCA	iNOA1_AGGATCTCAATCCAGT	0.982665	2.23621		iNOA3_AGGATCTGTTCTCCAC	-2.6113	-0.0774642	LEY	4	9	94		GSE124263__4_TATCAGGCATATACGC-1	-3.36215	3.06658	LEY	0	4	40
LEY	iGCA	iNOA1_AGGATCTGTGTTGACT	2.45159	3.00033		iNOA3_ACATTTCAGTGCAACG	-2.61154	0.820203	LEY	4	9	94		Donor2.CTTTGCGCAGACGCTC.1	-3.36238	8.85193	MYD	0	4	40
LEY	iGCA	iNOA1_AGGCTGCTCTTCCCAG	2.10428	2.73453		iNOA3_TCTCCGAAGGCTTTCA	-2.61173	0.142358	LEY	9	9	99		GSE124263__4_TGGGCGTAGTCGTACT-1	-3.36288	9.14295	MYD	4	4	44
LEY	iGCA	iNOA1_AGGGCCTTCGGCAGTC	1.67952	3.12742		iNOA3_GACCCAGGTCGGCACT	-2.61201	9.0979	MYD	9	9	99		GSE124263__3_GTGCAGCAGGATCGCA-1	-3.36457	2.20284	LEY	4	4	44
LEY	iGCA	iNOA1_AGGGCTCCACAGGATG	3.8685	4.01225		iNOA3_CGATGCGCATGCAGGA	-2.61303	0.305301	LEY	9	9	99		Donor2.AGTGGGATCGCAAGCC.1	-3.36475	5.40167	LEY	0	4	40
LEY	iGCA	iNOA1_AGGGTCCCATATCGGT	1.02599	2.2975		iNOA1_TCATGAGCAGTTGTTG	-2.61414	5.6298	LEY	4	4	44		GSE124263__3_ACGAGGATCGTCTGAA-1	-3.36846	8.84514	MYD	0	4	40
LEY	iGCA	iNOA1_AGGGTCCGTGCAGATG	2.1146	3.23716		iNOA3_TGGTAGTCAGGTCTCG	-2.61441	1.82299	LEY	4	4	44		Donor1.GCGGGTTGTGATGCCC.1	-3.37089	8.59697	MYD	4	4	44
LEY	iGCA	iNOA1_AGGTCTAGTGGTCAAG	2.28005	3.54517		iNOA3_ATTTCACCAAGCCCAC	-2.61508	-0.267654	LEY	4	4	44		GSE124263__3_TTGGAACAGCTCCTTC-1	-3.37164	4.25053	LEY	4	4	44
LEY	iGCA	iNOA1_AGGTGTTAGTCCGCCA	1.84981	3.02763		iNOA3_TCTGCCAAGGGTCAAC	-2.6172	5.16316	LEY	4	9	94		GSE124263__3_GCGCAGTAGGCTCTTA-1	-3.37167	9.51498	MYD	0	0	0
LEY	iGCA	iNOA1_AGTACCACAAACGTGG	1.69822	2.4982		iNOA2_ACCAACACATCCTTCG	-2.62172	4.95131	LEY	0	4	40		GSE124263__4_ACGGCCAGTCACCCAG-1	-3.37171	6.69466	MYD	0	4	40
LEY	iGCA	iNOA1_AGTCTCCAGAGCAGCT	1.06307	2.58919		iNOA1_CAGGCCACAGTGTATC	-2.62351	0.270861	LEY	4	9	94		GSE124263__4_CAGCTGGGTGAGTATA-1	-3.37187	5.06353	LEY	4	4	44
LEY	iGCA	iNOA1_AGTGTTGAGGTCACAG	1.88333	3.1243		iNOA3_GGCGTCACAATTGCTG	-2.6237	2.66641	LEY	4	4	44		GSE124263__3_TTAACTCTCAGAGGTG-1	-3.37418	8.54038	MYD	0	0	0
LEY	iGCA	iNOA1_AGTTAGCGTGGTCTCG	4.01953	4.16933		iNOA3_AGGTCTAAGGCTTAAA	-2.6245	5.76693	LEY	4	9	94		GSE124263__4_GGGACCTTCTTATCTG-1	-3.37451	5.43805	LEY	4	4	44
LEY	iGCA	iNOA1_ATACCTTGTCAAAGAT	2.30106	2.19571		iNOA3_ATTACTCCAAGTTGGG	-2.6248	0.586244	LEY	4	9	94		GSE124263__3_TACTCATAGCTGTCTA-1	-3.37498	4.7673	LEY	0	9	90
LEY	iGCA	iNOA1_ATACTTCCAGCGAGTA	2.18787	2.9227		iNOA3_CGGTCAGCATGTACGT	-2.62497	6.95578	MYD	4	9	94		GSE124263__4_CTTAACTAGAATTCCC-1	-3.37564	8.11753	MYD	9	0	9
LEY	iGCA	iNOA1_ATACTTCTCGTGGACC	2.34678	3.59579		iNOA3_CAGCAATTCTACTATC	-2.62668	8.75245	MYD	4	9	94		Donor1.CGTTGGGTCCCAGGTG.1	-3.37951	2.50979	LEY	4	0	4
LEY	iGCA	iNOA1_ATCACAGGTGGCTAGA	1.87352	2.93976		iNOA3_CAATCGATCCGATTAG	-2.62941	-1.054	LEY	4	4	44		GSE124263__3_GCACTCTGTCCGTGAC-1	-3.38461	2.79536	LEY	0	4	40
LEY	iGCA	iNOA1_ATCACGATCAACACGT	1.79548	3.01855		iNOA2_TTCCTTCCAGGATGAC	-2.62947	8.62566	MYD	9	9	99		GSE124263__3_TTAGGCAAGCACCGTC-1	-3.3865	5.90073	MYD	4	4	44
LEY	iGCA	iNOA1_ATCCACCCAGTTGGTT	2.23793	3.02234		iNOA3_TGAGGGAAGTCTAGCT	-2.63043	2.52744	LEY	0	0	0		GSE124263__4_GCACATAGTGAAGGCT-1	-3.38889	3.84215	LEY	0	4	40
LEY	iGCA	iNOA1_ATCCACCTCTGGTTGA	2.26725	2.97255		iNOA2_TGACAGTAGTTGCATC	-2.63159	3.90231	LEY	0	4	40		GSE124263__4_CAAGATCGTGTGACCC-1	-3.38892	4.50175	LEY	4	4	44
LEY	iGCA	iNOA1_ATCCATTTCAAGTCTG	3.71978	3.53557		iNOA1_GTGTCCTGTGAGATAT	-2.63483	5.51468	LEY	4	9	94		GSE124263__3_TAGTTGGGTCAAGCGA-1	-3.39462	9.02478	MYD	4	4	44
LEY	iGCA	iNOA1_ATCCGTCCAAAGCAAT	2.41031	2.75654		iNOA3_CATAGACCATCTCCCA	-2.63602	0.281961	LEY	4	4	44		GSE124263__3_CTGGTCTAGACGCACA-1	-3.39548	6.36637	MYD	9	9	99
LEY	iGCA	iNOA1_ATCGGATAGCGACATG	0.986162	2.17978		iNOA3_GCTTGGGCATGTGTCA	-2.63751	2.29286	LEY	4	9	94		Donor3.ACGCCGATCGCAAGCC.2	-3.39616	0.482315	LEY	0	9	90
LEY	iGCA	iNOA1_ATCGTAGAGTTGGCTT	2.28332	2.20553		iNOA3_ATTCACTAGAAGCTGC	-2.63787	-0.457778	LEY	0	4	40		GSE124263__4_ACGATACCACAGAGGT-1	-3.39731	6.70566	MYD	4	9	94
LEY	iGCA	iNOA1_ATCGTCCCACATACTG	1.42396	2.74125		iNOA3_AGTACTGCATTCGATG	-2.63913	8.33218	MYD	9	9	99		GSE124263__3_TACCTTAGTGCACTTA-1	-3.39881	5.97619	MYD	4	0	4
LEY	iGCA	iNOA1_ATCTCTAGTATGCTAC	1.05355	2.07998		iNOA3_AAACGAAAGCGCCTAC	-2.64378	4.40358	LEY	4	4	44		GSE124263__4_AGGCCGTGTCTGGTCG-1	-3.3989	3.82236	LEY	0	4	40
LEY	iGCA	iNOA1_ATGCGATTCGACTCCT	0.963666	2.93567		iNOA3_CTGTCGTGTAATGCTC	-2.64402	5.42558	LEY	4	9	94		GSE124263__4_TCAACGATCATCGCTC-1	-3.39908	8.07206	MYD	4	4	44
LEY	iGCA	iNOA1_ATTACTCTCCATGCAA	1.61319	2.91316		iNOA3_CTGTACCTCCAACTGA	-2.64419	1.90842	LEY	4	9	94		GSE124263__3_AGTAGTCCAGGGCATA-1	-3.39948	4.19663	LEY	4	9	94
LEY	iGCA	iNOA1_ATTCAGGGTGACCTGC	1.71883	1.53953		iNOA3_TGTCCCACATGCCATA	-2.64799	8.35862	MYD	9	9	99		GSE124263__4_GGCTGGTTCGTTTGCC-1	-3.39957	6.85084	MYD	9	9	99
LEY	iGCA	iNOA1_ATTCATCAGTTATGGA	1.9397	2.86484		iNOA1_GAACACTAGCTATCCA	-2.649	2.77772	LEY	4	9	94		GSE124263__3_TGCCCTAGTGGTAACG-1	-3.40422	8.62114	MYD	0	4	40
LEY	iGCA	iNOA1_ATTCCCGAGAGGCTGT	2.34872	3.03934		iNOA3_TGGGCTGTCGCAGTGC	-2.65039	5.79158	LEY	4	9	94		GSE124263__3_CGATGTAGTGGTTTCA-1	-3.40423	6.81017	MYD	4	4	44
LEY	iGCA	iNOA1_ATTCCTAAGGCGTTAG	1.28397	2.71464		iNOA3_TGGGTTAAGGGATCGT	-2.65051	0.102476	LEY	9	4	49		GSE124263__3_CTCAGAACAGCGATCC-1	-3.40437	7.44532	MYD	4	4	44
LEY	iGCA	iNOA1_ATTCCTAGTATATGGA	2.82103	3.24137		iNOA3_CCTAACCTCGCAGAGA	-2.65091	-0.610421	LEY	4	4	44		GSE124263__4_CACAAACCATTAGGCT-1	-3.40499	8.85755	MYD	4	9	94
LEY	iGCA	iNOA1_ATTCGTTGTTCTCCCA	2.03498	2.99603		iNOA3_CCTCACAAGACGTCCC	-2.6539	3.3229	LEY	0	9	90		GSE124263__3_CTGATAGAGCGTAATA-1	-3.40782	5.38894	LEY	4	4	44
LEY	iGCA	iNOA1_ATTGGGTGTAACATAG	1.68356	2.54101		iNOA1_TACTTGTAGGAGGTTC	-2.65619	3.06499	LEY	4	9	94		GSE124263__4_GGACATTTCTGTCAAG-1	-3.40796	7.61501	MYD	4	4	44
LEY	iGCA	iNOA1_ATTTCACAGCCTTTGA	2.40651	3.03505		iNOA3_GACTATGGTCTATGAC	-2.65686	-1.26707	LEY	0	0	0		GSE124263__4_GTCGGGTTCCTCTAGC-1	-3.40813	6.33104	MYD	4	4	44
LEY	iGCA	iNOA1_ATTTCACCATACAGCT	2.38789	3.09982		iNOA3_GCCAACGAGTCAACAA	-2.65993	-1.02654	LEY	4	9	94		GSE124263__4_TTCTCAACAGGTTTCA-1	-3.4093	5.85439	MYD	4	4	44
LEY	iGCA	iNOA1_CAACCTCGTGTGTTTG	2.71005	3.69972		iNOA3_TTTGGAGAGCCTTCTC	-2.6602	3.77797	LEY	4	9	94		Donor1.AGCATACAGAGTGACC.1	-3.41321	6.69823	MYD	4	4	44
LEY	iGCA	iNOA1_CAACCTCGTTAGAAAC	2.02106	2.5408		iNOA3_GTGACGCTCTAAGCGT	-2.6619	-1.0596	LEY	9	4	49		GSE124263__4_ATTACTCGTTCACGGC-1	-3.41574	8.22487	MYD	0	4	40
LEY	iGCA	iNOA1_CAACGATTCCTGTAGA	2.05243	2.44731		iNOA3_GGATCTATCGAAGAAT	-2.66257	8.15615	MYD	4	4	44		GSE124263__4_GTACTTTTCCCTAACC-1	-3.41654	4.66689	LEY	4	4	44
LEY	iGCA	iNOA1_CAAGCTACACAGCTGC	2.47186	2.15812		iNOA3_GGGTCACTCGGATAAA	-2.66394	4.92443	LEY	9	4	49		GSE124263__3_GGATTACGTATGAAAC-1	-3.41725	6.30492	MYD	4	4	44
LEY	iGCA	iNOA1_CAATACGTCAAGCCAT	0.875739	2.7541		iNOA3_CCTTTGGTCTTCTAAC	-2.66719	-0.733019	LEY	4	9	94		GSE124263__4_GCAATCATCTCTAAGG-1	-3.41847	7.1764	MYD	4	9	94
LEY	iGCA	iNOA1_CACAGGCTCGATCCAA	2.04367	2.40499		iNOA3_TTATTGCAGGAAGTGA	-2.66751	4.7658	LEY	4	4	44		Donor2.CTCATTATCTCCTATA.1	-3.41931	8.58274	MYD	4	4	44
LEY	iGCA	iNOA1_CACAGGCTCGGCTGTG	2.15453	2.0893		iNOA3_GTCTCACAGGTTCACT	-2.67378	4.7426	LEY	4	9	94		Donor2.GATGCTAGTTAGATGA.1	-3.41936	2.40857	LEY	0	4	40
LEY	iGCA	iNOA1_CACATGACAGACCAAG	1.53058	2.8652		iNOA3_ACGTACACAATCGCCG	-2.67601	3.43045	LEY	4	9	94		Donor1.CTAGAGTTCTATCCCG.1	-3.42079	7.41183	MYD	4	4	44
LEY	iGCA	iNOA1_CACGGGTCAGTGTGCC	1.87828	2.19783		iNOA3_AGAACAATCCGATGTA	-2.67778	-0.553576	LEY	4	9	94		Donor2.GAACATCCAGATCCAT.2	-3.42217	7.61509	MYD	0	4	40
LEY	iGCA	iNOA1_CAGAGCCCACGGTGTC	1.92652	2.90531		iNOA1_GCGTACACAGCGTGCT	-2.68156	3.54472	LEY	9	9	99		GSE124263__3_CGTTGGGTCCAGTATG-1	-3.4225	6.80023	MYD	4	9	94
LEY	iGCA	iNOA1_CAGATACCAAGATGGC	2.40493	2.80557		iNOA3_TCAGTCCGTACCATAC	-2.68172	-1.1371	LEY	9	9	99		GSE124263__3_ACTGCTCAGTCAAGCG-1	-3.42409	5.06479	LEY	0	9	90
LEY	iGCA	iNOA1_CAGATTGGTTGACGGA	0.491092	1.80383		iNOA3_ATTCCATAGCTTCATG	-2.68334	5.45988	LEY	4	0	4		GSE124263__3_TGAGCATGTCGGATCC-1	-3.42417	6.16265	MYD	9	0	9
LEY	iGCA	iNOA1_CAGCAATAGTGCCGAA	0.411522	2.31886		iNOA3_GCCATGGGTTGTGTTG	-2.68622	1.45946	LEY	9	9	99		GSE124263__4_CTCTGGTGTAAACCTC-1	-3.42788	6.59875	MYD	4	4	44
LEY	iGCA	iNOA1_CAGCAATGTTGGTGTT	3.60143	3.47179		iNOA3_ACGTAACAGATAGTGT	-2.68662	6.39513	LEY	4	9	94		GSE124263__3_ATCCACCGTAGTACCT-1	-3.42843	4.48932	LEY	0	4	40
LEY	iGCA	iNOA1_CAGCACGAGACTCCGC	2.84077	2.20436		iNOA1_GGGTCACGTAGCGAGT	-2.68959	0.852715	LEY	4	9	94		GSE124263__4_AATCGGTCATCAGTAC-1	-3.43113	8.62047	MYD	0	0	0
LEY	iGCA	iNOA1_CAGGCCACAGTGTATC	1.70121	3.39033		iNOA3_TCTTGCGGTTAGGCCC	-2.69123	8.38004	MYD	4	9	94		GSE124263__3_CGGACTGAGTTGCAGG-1	-3.43244	6.76434	MYD	0	0	0
LEY	iGCA	iNOA1_CAGTTAGCAAGTTCCA	2.21772	3.30308		iNOA2_AACCCAATCACTCACC	-2.69551	1.97305	LEY	4	4	44		GSE124263__3_ATGTGTGGTCTGCCAG-1	-3.43411	5.74419	MYD	4	4	44
LEY	iGCA	iNOA1_CAGTTCCTCCTACTGC	2.55426	3.40324		iNOA2_TTCCTTCCAGGATGCC	-2.69863	7.62946	MYD	9	9	99		GSE124263__4_TAGTGGTTCCGTTGTC-1	-3.43411	7.99585	MYD	4	4	44
LEY	iGCA	iNOA1_CATACCCGTAACACCT	1.41106	2.63318		iNOA3_CTCAACCAGTACAACA	-2.70059	5.37921	LEY	4	9	94		GSE124263__3_TTCTCAAAGGACAGAA-1	-3.43781	8.72295	MYD	0	0	0
LEY	iGCA	iNOA1_CATAGACAGACTCAAA	1.98646	3.28794		iNOA3_TCCTCCCCAATCAAGA	-2.70213	4.44448	LEY	4	4	44		Donor1.CATTCGCGTTAGTGGG.2	-3.4379	4.26325	LEY	4	4	44
LEY	iGCA	iNOA1_CATCAAGCAATTGCGT	2.15152	3.11905		iNOA3_ATGCCTCTCATTGCTT	-2.70225	2.81783	LEY	4	9	94		GSE124263__3_TCTCTAACACCAGGCT-1	-3.43807	4.83545	LEY	0	4	40
LEY	iGCA	iNOA1_CATCCCATCGAGAAAT	2.58107	3.40516		iNOA3_ACGTCCTCAATGTTGC	-2.7024	3.40897	LEY	0	4	40		GSE124263__4_CGTCTACGTACATGTC-1	-3.43849	8.46108	MYD	4	4	44
LEY	iGCA	iNOA1_CATGCAAAGTGACCTT	2.97093	3.1672		iNOA3_GCATTAGTCGATCCCT	-2.70857	6.22762	LEY	4	9	94		GSE124263__4_ACTGATGTCAGATAAG-1	-3.43875	5.16659	LEY	4	0	4
LEY	iGCA	iNOA1_CATGCTCAGCAACAGC	2.25166	2.35768		iNOA3_AGCTCAAGTCATAACC	-2.7098	5.1983	LEY	4	4	44		GSE124263__4_TGCCCTAGTCCGTTAA-1	-3.4435	2.86327	LEY	4	4	44
LEY	iGCA	iNOA1_CATGGTAAGTTGAATG	0.746163	2.58005		iNOA1_GGCTTTCTCAGGAGAC	-2.71116	5.74681	LEY	4	4	44		GSE124263__4_GCTGGGTTCGCATGAT-1	-3.44382	8.06824	MYD	0	4	40
LEY	iGCA	iNOA1_CATGGTACACATACGT	0.818857	2.5186		iNOA2_GCATCGGTCGTTCTAT	-2.71524	3.27193	LEY	4	4	44		GSE124263__3_CGTCACTGTATAAACG-1	-3.44444	8.49521	MYD	0	4	40
LEY	iGCA	iNOA1_CCAATGACATCTGCGG	2.71931	2.95		iNOA3_TGTAAGCCAAGAAACT	-2.71555	5.06415	LEY	4	4	44		GSE124263__4_GCATACAAGCCACGTC-1	-3.44639	9.45207	MYD	4	4	44
LEY	iGCA	iNOA1_CCAATTTTCCACACCT	2.46958	3.23796		iNOA3_TCGAAGTGTTGCATTG	-2.71615	3.23756	LEY	4	4	44		GSE124263__3_ATTGGTGTCTCCCTGA-1	-3.44776	6.36924	MYD	0	4	40
LEY	iGCA	iNOA1_CCATAAGCATTGTGCA	1.63212	2.49885		iNOA1_AGATCGTGTAGATTAG	-2.71679	1.82705	LEY	0	9	90		GSE124263__4_TACCTTATCTAAGCCA-1	-3.44908	4.83071	LEY	0	0	0
LEY	iGCA	iNOA1_CCCTCTCGTTCCCACT	2.09803	2.87263		iNOA3_CGTTAGACAAGGTCGA	-2.71729	8.90402	MYD	9	9	99		Donor2.CTCACACTCCTGTACC.2	-3.44965	6.28039	LEY	4	4	44
LEY	iGCA	iNOA1_CCGATCTCAGGACTAG	2.3938	2.4668		iNOA3_TATTGCTGTATCATGC	-2.72066	5.17725	LEY	9	9	99		GSE124263__4_TCCACACAGGGTCGAT-1	-3.45008	5.17459	LEY	0	4	40
LEY	iGCA	iNOA1_CCGATGGTCGCTACGG	2.53209	2.80869		iNOA3_GTATTGGGTCTAGGCC	-2.72188	4.67098	LEY	4	9	94		GSE124263__4_TCCCGATAGCGCCTCA-1	-3.45388	9.39343	MYD	9	9	99
LEY	iGCA	iNOA1_CCGGTAGAGTCAGGGT	1.34696	2.51631		iNOA3_TCCTTTCTCTATGTGG	-2.7242	8.39508	MYD	4	4	44		GSE124263__4_TACGGATAGTACATGA-1	-3.45525	8.27261	MYD	4	4	44
LEY	iGCA	iNOA1_CCGGTGACATACAGAA	1.89171	2.88436		iNOA3_TCAGCAAAGAGCATAT	-2.72679	4.51417	LEY	4	9	94		GSE124263__3_TAGAGCTCAAGTCTGT-1	-3.45555	6.07494	MYD	4	4	44
LEY	iGCA	iNOA1_CCGGTGAGTTCAAAGA	3.03026	3.36941		iNOA2_ACTATGGGTTCCAGGC	-2.72961	5.0539	LEY	4	4	44		Donor1.ACACCCTGTACTCGCG.1	-3.45573	8.85151	MYD	4	4	44
LEY	iGCA	iNOA1_CCGGTGAGTTGCCAAT	-4.67845e-06	-4.67845e-06		iNOA1_GCACTAAGTGGACCAA	-2.73015	2.71573	LEY	4	9	94		GSE124263__4_AGAGCGACACGGTTTA-1	-3.45635	8.32983	MYD	4	4	44
LEY	iGCA	iNOA1_CCTCCAAAGGTCGCCT	1.93588	2.96442		iNOA3_TCGTAGAGTACTCGAT	-2.73223	4.43358	LEY	0	9	90		GSE124263__3_AAAGTAGTCAAACAAG-1	-3.45726	4.00175	LEY	0	0	0
LEY	iGCA	iNOA1_CCTCTAGCAACGATTC	2.80574	3.38019		iNOA3_TGTAAGCTCTGAACGT	-2.73346	2.9139	LEY	4	4	44		Donor1.AAGTCTGCACCTATCC.1	-3.45883	3.26592	LEY	0	4	40
LEY	iGCA	iNOA1_CCTCTAGGTCTCAGAT	0.945415	2.18261		iNOA1_AGTTAGCGTGGTCTCG	-2.73433	0.788592	LEY	9	9	99		Donor2.TGCTGCTTCGTTACAG.1	-3.46188	8.54156	MYD	4	4	44
LEY	iGCA	iNOA1_CCTGTTGGTTCTCTAT	1.28768e-05	2.81755		iNOA1_GTCATTTAGTGAGCCA	-2.73543	0.949875	LEY	9	9	99		GSE124263__3_CAGAGAGCAGCTGTGC-1	-3.46308	9.01711	MYD	0	0	0
LEY	iGCA	iNOA1_CGAAGTTAGTCTGCGC	-1.75526e-06	2.60966		iNOA3_CATTGTTTCCTCCACA	-2.7356	0.625741	LEY	0	9	90		GSE124263__4_TCGGGACTCAAACAAG-1	-3.46462	3.76868	LEY	4	4	44
LEY	iGCA	iNOA1_CGAATTGTCCTAAGTG	2.76426	3.5809		iNOA1_TCACAAGGTAAGTAGT	-2.73614	8.80226	MYD	4	4	44		Donor3.TACTCATAGTGGTAAT.2	-3.46516	5.14863	LEY	0	4	40
LEY	iGCA	iNOA1_CGACAGCAGGCCTTCG	1.75648	2.31302		iNOA2_ATAGGCTAGACCATTC	-2.73672	4.84063	LEY	4	4	44		GSE124263__3_CCTCAGTGTTCCACAA-1	-3.46553	7.1373	MYD	9	4	49
LEY	iGCA	iNOA1_CGAGTTACAGCGTACC	2.18627	3.06681		iNOA3_AAGATAGTCCCTGTTG	-2.73717	3.10374	LEY	4	4	44		GSE124263__3_ATCTACTAGCTACCTA-1	-3.46595	4.35814	LEY	4	4	44
LEY	iGCA	iNOA1_CGATGCGCATCGATAC	3.31596	3.83153		iNOA1_TGCTTCGTCTAGCAAC	-2.739	1.08036	LEY	4	4	44		Donor2.CAGGTGCCAGACACTT.1	-3.46772	2.43297	LEY	0	4	40
LEY	iGCA	iNOA1_CGGGACTGTAGAGCTG	2.69515	3.73207		iNOA3_TATCGCCTCATTGAGC	-2.74078	-0.931647	LEY	0	0	0		GSE124263__3_CGGAGTCAGCGTCTAT-1	-3.46803	9.10507	MYD	0	4	40
LEY	iGCA	iNOA1_CGGTCAGCACTACACA	2.58126	2.78915		iNOA1_ACCACAACAGCCTACG	-2.7421	0.197002	LEY	9	9	99		GSE124263__3_GTCTTCGCATGCAATC-1	-3.46883	7.62501	MYD	4	4	44
LEY	iGCA	iNOA1_CGTGATACACGCTGCA	0.9702	2.52327		iNOA2_TGCGATATCGATGGAG	-2.74424	6.18313	LEY	9	4	49		GSE124263__4_CCCATACTCTGCGTAA-1	-3.4697	9.1682	MYD	4	0	4
LEY	iGCA	iNOA1_CGTGATAGTGAGTTGG	2.86964	3.04713		iNOA1_CTTCTCTGTGGTGATG	-2.74444	3.18654	LEY	0	9	90		GSE124263__3_GCAATCACAAAGCAAT-1	-3.4707	7.48748	MYD	0	0	0
LEY	iGCA	iNOA1_CTAAGTGCAGAGTGAC	1.41673	2.64014		iNOA3_CTAGGTAGTGAGCTCC	-2.74709	3.99093	LEY	9	9	99		Donor3.TGTATTCAGAAGCCCA.2	-3.4709	3.76986	LEY	4	0	4
LEY	iGCA	iNOA1_CTACGGGGTCTAGGTT	1.37157	2.38002		iNOA3_CCATAAGCACAGCCTG	-2.74797	2.61476	LEY	4	4	44		GSE124263__4_GTGCTTCAGGGTTCCC-1	-3.47189	4.12804	LEY	4	0	4
LEY	iGCA	iNOA1_CTACTATGTGTATTGC	1.68646	2.51083		iNOA3_CATACTTTCGAGAACG	-2.7495	1.87333	LEY	9	9	99		GSE124263__4_TTAACTCCAGTAGAGC-1	-3.47204	9.29714	MYD	4	0	4
LEY	iGCA	iNOA1_CTATAGGCATACAGCT	2.68619	3.05476		iNOA3_TGTTGGAAGAAAGCGA	-2.75192	0.534485	LEY	4	4	44		GSE124263__3_GTTACAGGTCGGCATC-1	-3.47243	4.25031	LEY	9	4	49
LEY	iGCA	iNOA1_CTCAAGAGTTCGGCGT	1.73555	2.33642		iNOA3_CACTGAATCATTCATC	-2.75243	2.07836	LEY	9	9	99		GSE124263__3_AAACCTGAGCGATTCT-1	-3.47328	6.41639	MYD	4	4	44
LEY	iGCA	iNOA1_CTCAATTGTCGAACAG	2.10198	2.44211		iNOA1_CTATAGGCATACAGCT	-2.75244	0.585269	LEY	9	9	99		GSE124263__4_TATTACCGTATGAAAC-1	-3.47328	8.08731	MYD	4	9	94
LEY	iGCA	iNOA1_CTCCACACAGAGAAAG	-5.84109e-06	2.68198		iNOA1_AACTTACCATTAAAGG	-2.75357	6.70882	MYD	0	9	90		GSE124263__3_TACCTTATCTGTTTGT-1	-3.47359	9.44606	MYD	4	4	44
LEY	iGCA	iNOA1_CTCCACAGTACCTAAC	2.43564	3.30924		iNOA3_TCAGTCCAGCGTATGG	-2.75566	4.77037	LEY	4	4	44		GSE124263__4_GGACAGACACGGCGTT-1	-3.47525	8.44182	MYD	0	4	40
LEY	iGCA	iNOA1_CTCCCAATCGTTTACT	3.12598	3.27064		iNOA3_ATACCGATCGAGAATA	-2.75747	4.29524	LEY	0	4	40		GSE124263__4_TCGCGTTCAGTGAGTG-1	-3.47527	3.41228	LEY	0	0	0
LEY	iGCA	iNOA1_CTCTCAGAGGCTCACC	1.76672	2.57482		iNOA1_AGGTGTTAGTCCGCCA	-2.75831	0.748986	LEY	4	9	94		Donor1.GCTGCTTCACTTCGAA.2	-3.47562	3.79764	LEY	0	4	40
LEY	iGCA	iNOA1_CTCTCAGTCGGTGTAT	1.96838	2.75885		iNOA3_TCCTCTTAGCGTTACT	-2.75837	1.41083	LEY	4	9	94		GSE124263__3_GTGCATAAGCTGCCCA-1	-3.47574	3.06223	LEY	4	4	44
LEY	iGCA	iNOA1_CTCTGGTAGGGTAATT	7.00749e-06	7.00749e-06		iNOA1_GGCTGTGTCCCAACTC	-2.75921	1.33756	LEY	4	9	94		GSE124263__3_CGAGCACAGTGAAGTT-1	-3.47587	5.46989	MYD	0	0	0
LEY	iGCA	iNOA1_CTCTGGTGTTTCGATG	1.41719	2.41215		iNOA3_GAGGGTATCTGGTGCG	-2.76038	-0.40701	LEY	4	4	44		Donor2.CCAATCCCATACGCCG.1	-3.47789	5.42558	LEY	0	4	40
LEY	iGCA	iNOA1_CTGAGCGTCAGCATTG	2.03629	2.4935		iNOA3_CCGAACGAGGTGCTAG	-2.76336	2.65846	LEY	4	9	94		GSE124263__4_ATTGGACCAGCTGTAT-1	-3.47977	5.21737	LEY	4	4	44
LEY	iGCA	iNOA1_CTGAGGCCAAACGAGC	3.51886	3.8292		iNOA1_TGGCGTGAGGACCCAA	-2.76353	0.0810819	LEY	9	9	99		GSE124263__4_GTGCATAGTCATCCCT-1	-3.48128	6.63453	MYD	9	4	49
LEY	iGCA	iNOA1_CTGCATCAGTCATGGG	1.90802	2.97828		iNOA3_ATCACGACATACATCG	-2.76441	0.2746	LEY	4	9	94		GSE124263__3_GGTGTTATCTTTAGGG-1	-3.48635	4.25754	LEY	0	4	40
LEY	iGCA	iNOA1_CTGCATCGTCCCTGTT	1.89615	3.01585		iNOA3_TCTCACGTCAGCACCG	-2.76509	3.66794	LEY	4	9	94		GSE124263__4_CCTAAAGTCCCTCTTT-1	-3.48908	8.19079	MYD	4	0	4
LEY	iGCA	iNOA1_CTGCGAGTCGTGTCAA	1.9314	2.92839		iNOA3_ATGTCTTAGGGCCCTT	-2.76798	5.88425	LEY	4	4	44		GSE124263__4_AACTTTCTCTTGTATC-1	-3.4942	4.95707	LEY	4	4	44
LEY	iGCA	iNOA1_CTGCTCACATCGAGCC	1.67694	3.03556		iNOA1_TGTGGCGGTGAAGCGT	-2.76893	2.76128	LEY	9	9	99		GSE124263__4_TTGTAGGGTTGCTCCT-1	-3.49445	8.35154	MYD	4	4	44
LEY	iGCA	iNOA1_CTGCTCATCGCGCTGA	1.9408	2.79342		iNOA2_TCGTGCTTCATCGCCT	-2.77132	3.29107	LEY	4	4	44		GSE124263__4_GCGCAACGTCGGCATC-1	-3.49763	5.367	LEY	0	4	40
LEY	iGCA	iNOA1_CTGGACGCAGGTCTCG	1.82901	2.60613		iNOA3_TACGGTATCTTAGGAC	-2.77237	2.35133	LEY	4	4	44		GSE124263__3_CCTACACGTTCGTGAT-1	-3.49858	4.82311	MYD	4	9	94
LEY	iGCA	iNOA1_CTGGCAGCAGGCACAA	2.00129	2.28219		iNOA3_CGAGGAATCAGCACCG	-2.77374	-0.0979179	LEY	4	4	44		GSE124263__3_CGTGAGCCAAGCTGTT-1	-3.49866	4.44231	LEY	4	4	44
LEY	iGCA	iNOA1_CTGTATTTCGCATGAT	2.03018	3.2556		iNOA3_TTTCAGTCAGCCGGTT	-2.77378	6.79434	MYD	4	9	94		GSE124263__3_CATGGCGTCCTTTCGG-1	-3.49897	4.45314	LEY	4	4	44
LEY	iGCA	iNOA1_CTTCAATTCTTGCAGA	2.14387	3.34778		iNOA3_CAGATACGTGTGCCTG	-2.77656	8.54373	MYD	9	4	49		GSE124263__3_CGCTTCAGTGAGGGTT-1	-3.49948	5.81487	LEY	0	4	40
LEY	iGCA	iNOA1_CTTCCGACAGTCCCGA	2.18874	3.30359		iNOA3_TCCTTCTAGGTACCTT	-2.77674	6.55842	MYD	9	9	99		GSE124263__4_CACACAACAGATCCAT-1	-3.4998	5.00195	LEY	0	4	40
LEY	iGCA	iNOA1_CTTCCTTAGCACTCAT	1.57927	1.57927		iNOA3_AGAACCTGTATCTTCT	-2.77714	6.2757	LEY	9	4	49		GSE124263__3_TTCCCAGAGGCTAGCA-1	-3.50085	7.68699	MYD	0	0	0
LEY	iGCA	iNOA1_CTTCGGTCAATCTCTT	2.94681	3.0435		iNOA3_CTACGGGGTGATTCTG	-2.77869	2.28004	LEY	0	4	40		GSE124263__4_AGTGTCATCTTTAGTC-1	-3.50193	4.95848	LEY	0	4	40
LEY	iGCA	iNOA1_CTTCTCTGTGGTGATG	1.0323	2.65712		iNOA3_ATGGGTTGTAGCCCTG	-2.78086	2.50311	LEY	0	4	40		GSE124263__3_CGCTGGATCTATCCCG-1	-3.50493	8.9371	MYD	4	4	44
LEY	iGCA	iNOA1_CTTTCGGCATGACTCA	1.62844	2.33815		iNOA2_ATGAGTCCAGCTTTCC	-2.78151	2.81597	LEY	4	4	44		GSE124263__4_TGTTCCGGTTATCACG-1	-3.50538	3.91494	LEY	0	4	40
LEY	iGCA	iNOA1_GAACACTAGCTATCCA	1.69468	2.66268		iNOA3_AACCATGCATTAAAGG	-2.78203	3.27978	LEY	4	9	94		GSE124263__3_CGGCTAGTCCAGAAGG-1	-3.50701	8.95998	MYD	0	4	40
LEY	iGCA	iNOA1_GAAGAATTCCTACCGT	1.29889	2.69862		iNOA2_GGAGGTAAGGGTTTCT	-2.7823	5.11308	LEY	4	4	44		GSE124263__3_GATCTAGTCCAGAGGA-1	-3.50725	2.39333	LEY	4	0	4
LEY	iGCA	iNOA1_GAAGCCCTCTGGTGCG	2.55308	3.52363		iNOA3_TTCTAACGTAGCTCGC	-2.78293	5.81357	LEY	0	4	40		Donor1.GCTTCCAGTGTGAAAT.2	-3.50861	1.96761	LEY	0	4	40
LEY	iGCA	iNOA1_GAAGGGTAGGACTGGT	2.73882	3.20303		iNOA3_GACTCAACATATCTCT	-2.78345	9.16797	MYD	9	9	99		GSE124263__4_CTCGGGACACTTCGAA-1	-3.51049	8.60076	MYD	4	4	44
LEY	iGCA	iNOA1_GAATCGTAGGTCTTTG	2.02275	3.09055		iNOA3_CTGATCCCATCGCTCT	-2.78501	4.5667	LEY	4	4	44		GSE124263__3_AAAGATGCATGCCCGA-1	-3.512	8.28977	MYD	0	4	40
LEY	iGCA	iNOA1_GACATCAAGAAGCTGC	1.80305	2.7454		iNOA1_TTAATCCCAGATGCGA	-2.79251	-0.269591	LEY	9	9	99		GSE124263__4_TCGGGACGTTGATTCG-1	-3.51257	9.33564	MYD	0	0	0
LEY	iGCA	iNOA1_GACCGTGAGACCAGCA	0.372056	2.30401		iNOA3_ACGATGTCACCACATA	-2.7951	2.59674	LEY	4	9	94		GSE124263__3_ATAGACCCAAACTGTC-1	-3.51327	4.77128	LEY	0	4	40
LEY	iGCA	iNOA1_GACCTTCTCTGTACAG	1.90505	3.15098		iNOA3_GATTTCTTCTGGTCAA	-2.79685	6.80248	LEY	4	9	94		GSE124263__3_CCTTACGCAGTATAAG-1	-3.51449	9.02004	MYD	4	4	44
LEY	iGCA	iNOA1_GACGCTGCAAGTGTCT	1.09854	2.3978		iNOA3_TACATTCGTATGTCCA	-2.80034	4.02156	LEY	0	9	90		GSE124263__3_AGGGATGGTTAAGGGC-1	-3.51602	4.93797	LEY	0	4	40
LEY	iGCA	iNOA1_GACGTTATCCGCAACG	1.4199	1.25544		iNOA3_GCGTGCATCCCGAGGT	-2.80091	5.53157	LEY	9	4	49		Donor1.CGATCGGAGCCGGTAA.1	-3.51629	8.85364	MYD	0	0	0
LEY	iGCA	iNOA1_GACTATGGTGCCGTAC	2.23374	3.14527		iNOA2_CTTACCGCAGAGCGTA	-2.80202	4.9868	LEY	0	4	40		GSE124263__4_CTGTTTATCTGGGCCA-1	-3.51762	7.93969	MYD	4	4	44
LEY	iGCA	iNOA1_GACTCAACAAAGGAGA	2.74501	2.62837		iNOA3_AGGTTGTTCTCGTGGG	-2.80728	4.43963	LEY	0	9	90		GSE124263__4_GCTCCTATCCGTACAA-1	-3.51942	4.04497	LEY	0	9	90
LEY	iGCA	iNOA1_GAGACTTGTGCTAGCC	1.62645	3.23925		iNOA3_CACGTTCTCGCTGTCT	-2.80784	8.76711	MYD	4	4	44		GSE124263__3_ATTGGTGAGAGTGAGA-1	-3.5195	3.37776	LEY	0	0	0
LEY	iGCA	iNOA1_GAGCCTGGTACTGCCG	2.69673	2.38687		iNOA1_TGACGCGCATGTGGCC	-2.80788	-0.121626	LEY	4	9	94		GSE124263__4_CGCTTCACAGTCAGCC-1	-3.51967	3.81063	LEY	0	4	40
LEY	iGCA	iNOA1_GAGGCAAAGCGTATGG	1.37512	2.66025		iNOA2_TCTGGCTGTCAAGCGA	-2.80851	0.326143	LEY	9	9	99		GSE124263__3_ACTGATGTCTGTTTGT-1	-3.52068	8.2824	MYD	0	4	40
LEY	iGCA	iNOA1_GAGGCCTTCTAGATCG	2.03491	3.33398		iNOA3_TCGATTTCAACACACT	-2.80908	3.40799	LEY	4	9	94		GSE124263__3_TCATTACTCGGTCTAA-1	-3.52431	5.91993	LEY	0	4	40
LEY	iGCA	iNOA1_GAGGGATTCAGGGATG	3.12924	3.29416		iNOA3_TGCATCCAGGGCTAAC	-2.81391	0.740011	LEY	4	9	94		Donor1.TCGCGAGTCCCACTTG.2	-3.5284	8.8908	MYD	0	0	0
LEY	iGCA	iNOA1_GAGTCTAAGTCATAGA	1.30351	3.01779		iNOA3_TTACTGTGTCGTTCAA	-2.81409	5.82261	LEY	4	9	94		GSE124263__3_GATCAGTAGGACGAAA-1	-3.52845	1.80692	LEY	4	9	94
LEY	iGCA	iNOA1_GAGTGAGGTTTCGGCG	1.9785	2.30902		iNOA3_ACTGTGACATGAGATA	-2.81564	2.48939	LEY	9	9	99		GSE124263__4_GCGAGAAGTCGCGTGT-1	-3.52863	1.87415	LEY	0	4	40
LEY	iGCA	iNOA1_GAGTGTTAGAAACCAT	2.55729	2.91783		iNOA3_AGGAAATGTAGCTGCC	-2.81805	8.95413	MYD	4	4	44		GSE124263__3_GGCTGGTCAAGAGTCG-1	-3.52865	9.52534	MYD	4	4	44
LEY	iGCA	iNOA1_GAGTGTTTCCATTCGC	1.85834	1.95864		iNOA3_TAACCAGTCTCTTAAC	-2.82112	0.902696	LEY	4	9	94		Donor2.TCGCGAGGTTCGTGAT.2	-3.52953	8.55279	MYD	4	4	44
LEY	iGCA	iNOA1_GAGTTACCACATCCCT	2.34434	2.67182		iNOA2_GGGACCTTCGAGCTGC	-2.82221	5.19096	LEY	4	4	44		Donor2.GCACTCTCACTGTGTA.2	-3.53064	3.90779	LEY	0	4	40
LEY	iGCA	iNOA1_GAGTTTGCACGACGCT	1.89631	2.37756		iNOA3_ACCAACACATGAGTAA	-2.82379	0.274609	LEY	4	9	94		GSE124263__4_GATGCTATCAAACCGT-1	-3.53266	5.32923	LEY	0	4	40
LEY	iGCA	iNOA1_GATCAGTGTTAGGACG	1.98545	1.87135		iNOA3_CCCTTAGAGAAGGGAT	-2.8271	8.78095	MYD	9	4	49		GSE124263__4_CAAGGCCGTTCAGACT-1	-3.53347	6.53205	MYD	0	4	40
LEY	iGCA	iNOA1_GATGACTGTCGAGCTC	2.13256	3.4475		iNOA3_GTAGGTTTCTTCTCAA	-2.829	3.98419	LEY	4	9	94		Donor1.CTGAAGTTCCAGAGGA.1	-3.53506	2.70579	LEY	0	4	40
LEY	iGCA	iNOA1_GATTCTTAGAAACTCA	1.37677	1.74734		iNOA2_ATCACTTGTCACGTGC	-2.82937	1.98321	LEY	4	9	94		GSE124263__3_TACGGGCGTTGTTTGG-1	-3.53919	5.29487	LEY	4	4	44
LEY	iGCA	iNOA1_GCAACATCATGTCAGT	1.80769	2.55656		iNOA2_ATTGGGTAGGTCTTTG	-2.83036	3.56854	LEY	4	4	44		GSE124263__3_CGAACATTCGCGTAGC-1	-3.54215	9.34109	MYD	0	4	40
LEY	iGCA	iNOA1_GCAACATTCAAACGAA	1.31153	2.96037		iNOA1_CATGGTACACATACGT	-2.83043	2.79804	LEY	0	9	90		GSE124263__4_CGTAGCGTCCTTGCCA-1	-3.54315	6.93785	MYD	4	4	44
LEY	iGCA	iNOA1_GCACGCGCAATGCTCA	2.44226e-06	2.44226e-06		iNOA2_AAACACGGTCATGACT	-2.83483	3.70525	LEY	0	9	90		GSE124263__3_CACATAGGTGCTGTAT-1	-3.54388	8.13236	MYD	0	4	40
LEY	iGCA	iNOA1_GCACTAAGTGGACCAA	1.59064	2.78947		iNOA3_CATACAGCACGACAAG	-2.83492	-0.225949	LEY	9	9	99		GSE124263__4_CCGGTAGAGTGTTTGC-1	-3.54625	8.66137	MYD	9	4	49
LEY	iGCA	iNOA1_GCAGCCAAGAGCAACC	3.25151	3.68447		iNOA3_AAGAACACAGTCAGAG	-2.83545	2.67694	LEY	4	4	44		Donor3.TGTTCCGGTTAGATGA.1	-3.54746	7.84583	MYD	0	4	40
LEY	iGCA	iNOA1_GCAGCTGAGTGGTTCT	2.36563	2.79979		iNOA1_TTGACCCGTAGTTCCA	-2.83659	2.51265	LEY	4	9	94		GSE124263__3_ACGGAGACAAGTCTAC-1	-3.54752	5.24914	LEY	0	4	40
LEY	iGCA	iNOA1_GCATCGGAGAGAACCC	1.48721	2.68777		iNOA3_TACATTCTCGAATGCT	-2.83753	0.637236	LEY	9	9	99		GSE124263__4_GTCGTAAAGGATGGTC-1	-3.54858	7.01121	MYD	4	4	44
LEY	iGCA	iNOA1_GCCACAACAGCCTACG	2.92098	3.58682		iNOA3_GATGAGGCATTCTCTA	-2.83847	5.1912	LEY	4	9	94		GSE124263__4_GACACGCCAACACCTA-1	-3.54915	5.8432	MYD	9	4	49
LEY	iGCA	iNOA1_GCCATTCTCGGTGAAG	1.60534	2.61992		iNOA3_GTATTGGGTCGCGGTT	-2.84032	9.15445	MYD	9	4	49		GSE124263__3_TGCCAAACACGTCAGC-1	-3.54917	3.7842	LEY	4	0	4
LEY	iGCA	iNOA1_GCCCGAACAGAGAATT	2.13088	2.86185		iNOA3_TCACGCTTCAAGCTGT	-2.84063	4.82198	LEY	4	9	94		GSE124263__3_CCTACCAGTACATGTC-1	-3.54971	4.69001	MYD	4	4	44
LEY	iGCA	iNOA1_GCCCTCATCAGGAAGC	2.58665	1.96607		iNOA3_GTCCTCAGTGTCGATT	-2.84084	1.23635	LEY	0	9	90		GSE124263__3_AAAGTAGAGGCAAAGA-1	-3.5518	5.38114	MYD	4	9	94
LEY	iGCA	iNOA1_GCGTACACAGCGTGCT	2.878	3.26454		iNOA3_CTACCCAAGATCGGTG	-2.84266	0.467324	LEY	4	4	44		GSE124263__4_CGCCAAGAGAGCCTAG-1	-3.55679	5.1333	LEY	0	4	40
LEY	iGCA	iNOA1_GCTACCTTCGTTATCT	1.6536	2.41071		iNOA2_GCTATGGGTTCCAGGC	-2.84347	6.19267	LEY	9	4	49		GSE124263__3_GCGCAGTAGTATTGGA-1	-3.5573	6.30077	MYD	0	4	40
LEY	iGCA	iNOA1_GCTGAATCACAAGCTT	1.95843	2.73822		iNOA3_TTGGATGGTTGTGTAC	-2.84544	4.82379	LEY	4	9	94		GSE124263__3_CATCAAGGTAAACACA-1	-3.55759	4.59274	LEY	4	4	44
LEY	iGCA	iNOA1_GGAATCTCATGGGTTT	3.73364	4.07793		iNOA3_GTCTGTCAGGTTACCT	-2.84717	5.12744	LEY	9	9	99		Donor3.CGACCTTGTTTCCACC.2	-3.55925	4.32091	LEY	4	4	44
LEY	iGCA	iNOA1_GGAGGATAGCAGCGAT	3.00142	3.6887		iNOA3_CTTCAATAGTGCACCC	-2.84832	-0.0988022	LEY	4	4	44		GSE124263__4_GGCTGGTAGACAGGCT-1	-3.55964	9.15404	MYD	4	4	44
LEY	iGCA	iNOA1_GGCTGTGAGCGCGTTC	2.01095	2.83238		iNOA3_GAACACTAGTTGGAAT	-2.85329	4.10815	LEY	4	9	94		GSE124263__4_GGGATGAGTGCGAAAC-1	-3.56103	3.65578	LEY	4	4	44
LEY	iGCA	iNOA1_GGCTGTGTCCCAACTC	1.54902	2.94004		iNOA1_AGAGCCCCACGCGCAT	-2.8538	3.50768	LEY	4	9	94		GSE124263__4_CTAGAGTGTACGCTGC-1	-3.56193	3.85338	LEY	4	4	44
LEY	iGCA	iNOA1_GGCTGTGTCGCATTGA	1.97728	3.10289		iNOA3_GTACAACAGTAAGGGA	-2.85785	5.4228	LEY	9	9	99		GSE124263__4_GTCATTTTCCTAGGGC-1	-3.56312	4.78478	LEY	0	4	40
LEY	iGCA	iNOA1_GGCTTTCTCAGGAGAC	2.01341	2.08923		iNOA3_GGCTTTCTCAGAACCT	-2.86112	-0.0107415	LEY	0	4	40		GSE124263__3_CATCGAAGTCGATTGT-1	-3.5632	7.70217	MYD	0	0	0
LEY	iGCA	iNOA1_GGGACTCCATAACAGA	1.7455	3.25138		iNOA1_GGTCTGGTCTGTACAG	-2.86185	0.690944	LEY	4	9	94		GSE124263__4_CACATAGGTCGAACAG-1	-3.56413	5.84583	MYD	9	4	49
LEY	iGCA	iNOA1_GGGAGATCAGCACAAG	2.01856	3.13681		iNOA1_CAATACGTCAAGCCAT	-2.86316	3.94322	LEY	0	9	90		GSE124263__4_GCTTCCAAGGGTCTCC-1	-3.56425	8.58402	MYD	4	4	44
LEY	iGCA	iNOA1_GGGATGAGTCGCTTGG	2.50129	3.42953		iNOA3_CAGCACGCATCGTGCG	-2.86329	6.19888	MYD	4	9	94		GSE124263__3_CTACACCCAAACGTGG-1	-3.56475	7.39187	MYD	0	4	40
LEY	iGCA	iNOA1_GGGATGATCTCAGAAC	2.26908	3.21931		iNOA3_AGATAGACATCATCCC	-2.86662	-0.839601	LEY	4	4	44		GSE124263__4_GAGCAGAAGTGGGTTG-1	-3.56563	3.59766	LEY	0	0	0
LEY	iGCA	iNOA1_GGGCTACAGTCTTCCC	2.22702	3.06361		iNOA3_GAATCACTCAGCGCAC	-2.86841	8.51251	MYD	9	4	49		GSE124263__4_TTAACTCAGTTCGATC-1	-3.5664	7.7465	MYD	0	4	40
LEY	iGCA	iNOA1_GGGTAGAAGACGGATC	2.05421	3.11966		iNOA3_TGTTCATGTTAGAAGT	-2.87013	9.20158	MYD	4	9	94		GSE124263__3_CTCTAATGTTAGATGA-1	-3.56673	6.70084	MYD	0	0	0
LEY	iGCA	iNOA1_GGGTCACGTAGCGAGT	2.07291	3.01818		iNOA3_AATGGCTTCATTACTC	-2.87071	4.38177	LEY	4	4	44		GSE124263__3_CACCAGGCATCAGTAC-1	-3.56701	9.47243	MYD	0	4	40
LEY	iGCA	iNOA1_GGTAATCGTGTCCGGT	1.9975	2.70908		iNOA3_CCTCCAAGTCCAAATC	-2.87223	4.9018	LEY	4	4	44		GSE124263__4_GCACATACATCCCACT-1	-3.56932	8.72787	MYD	4	9	94
LEY	iGCA	iNOA1_GGTAGAGCAACCTAAC	2.20391	2.46361		iNOA3_CATGAGTGTGATAGAT	-2.87327	9.36949	MYD	4	4	44		GSE124263__3_TACTTGTCACGAAACG-1	-3.5704	4.70281	LEY	0	0	0
LEY	iGCA	iNOA1_GGTCACGGTCATCGCG	2.06552	2.90272		iNOA3_TTGAGTGCAATGGCAG	-2.87364	5.95893	LEY	9	9	99		GSE124263__3_AAGTCTGAGATCGATA-1	-3.57159	8.47885	MYD	4	4	44
LEY	iGCA	iNOA1_GGTCTGGTCTGTACAG	2.01167	2.77945		iNOA3_CTGAGCGGTTGCAAGG	-2.87517	2.64901	LEY	4	4	44		GSE124263__3_TAAGCGTAGAGCCTAG-1	-3.57195	7.80236	MYD	4	4	44
LEY	iGCA	iNOA1_GGTGAAGAGTATAGGT	1.86133	2.95683		iNOA2_CAACCTCTCTGTACAG	-2.87839	0.502967	LEY	4	4	44		GSE124263__3_CGTCTACCACCGGAAA-1	-3.57225	4.83681	LEY	4	9	94
LEY	iGCA	iNOA1_GGTGCCGAGCTAAGTA	1.57413e-06	2.2803		iNOA3_GCACATAGTAGCTGTT	-2.87865	2.1293	LEY	9	9	99		GSE124263__4_GGACAAGAGGCAGTCA-1	-3.57255	4.75256	LEY	0	9	90
LEY	iGCA	iNOA1_GGTTCTCCACAGTCAT	1.67181	2.97154		iNOA1_TTGCATTGTGAGTGAC	-2.88011	2.04567	LEY	9	9	99		GSE124263__4_ACGAGCCTCTGGAGCC-1	-3.57307	5.43237	LEY	0	0	0
LEY	iGCA	iNOA1_GTAACCATCAACACGT	2.36579	3.25117		iNOA2_GTGTAACTCGTCGACG	-2.88015	3.45419	LEY	0	4	40		Donor3.TATTACCAGTGTCTCA.2	-3.57464	6.81105	MYD	4	9	94
LEY	iGCA	iNOA1_GTACAGTTCACGACTA	2.67805	3.62552		iNOA2_GACCTTCAGACAAGCC	-2.88098	7.67977	MYD	4	4	44		GSE124263__4_CTGAAGTGTCCGAATT-1	-3.58191	3.36456	LEY	0	4	40
LEY	iGCA	iNOA1_GTAGATCAGTGCGACA	1.98101	2.85683		iNOA3_TCACACCGTGAGCTCC	-2.8812	0.0472808	LEY	4	4	44		Donor1.GGCGACTAGGCTCATT.1	-3.5822	8.1515	MYD	0	4	40
LEY	iGCA	iNOA1_GTATTTCAGCCTCAGC	2.41048	3.2221		iNOA3_AATGACCCATCGCCTT	-2.88573	0.261414	LEY	0	4	40		GSE124263__3_CGTCCATGTGACGGTA-1	-3.58559	9.08703	MYD	4	9	94
LEY	iGCA	iNOA1_GTCATTTAGTGAGCCA	4.09272	3.92154		iNOA3_CTCGAGGAGTTACGTC	-2.88962	7.29491	MYD	4	9	94		GSE124263__4_GTTACAGCAACGATCT-1	-3.5877	6.71743	MYD	4	4	44
LEY	iGCA	iNOA1_GTCCACTAGCGAGAAA	3.00433	3.82656		iNOA3_GTGTCCTTCTAACGCA	-2.88971	9.28498	MYD	4	4	44		GSE124263__4_GCTCTGTAGCTTATCG-1	-3.58841	4.73405	LEY	9	4	49
LEY	iGCA	iNOA1_GTCCTCAAGCGTCTCG	2.30888	2.84399		iNOA3_GGGACCTCACGACTAT	-2.89275	1.02311	LEY	4	9	94		GSE124263__3_TGGCCAGCACATTCGA-1	-3.5888	7.10718	MYD	4	9	94
LEY	iGCA	iNOA1_GTCGAATCAATTTCGG	2.09626	2.76418		iNOA2_AAAGGGCAGTAACGTA	-2.89565	8.7133	MYD	9	9	99		GSE124263__3_CACCAGGGTCTCCATC-1	-3.59105	7.86735	MYD	4	4	44
LEY	iGCA	iNOA1_GTCGTTCTCCAAAGGG	1.22093	3.43009		iNOA3_ACCTGTCGTCGACGCT	-2.89831	0.430163	LEY	4	0	4		GSE124263__4_TACGGTACACGAAATA-1	-3.59128	8.67101	MYD	4	4	44
LEY	iGCA	iNOA1_GTCTCACTCTGATTCT	2.07526	3.22153		iNOA3_GGGACAAGTTGGCCGT	-2.8996	8.05096	MYD	9	9	99		GSE124263__4_GGGATGACAATGGAAT-1	-3.59192	8.29609	MYD	4	9	94
LEY	iGCA	iNOA1_GTGCAGCGTAGACGTG	1.19093	2.60976		iNOA3_ACTTAGGGTTTGGAAA	-2.89964	2.78504	LEY	4	9	94		GSE124263__4_GCTGCTTTCGCGTAGC-1	-3.59275	4.12708	LEY	4	4	44
LEY	iGCA	iNOA1_GTGCAGCTCCCATAGA	2.01755	2.83342		iNOA3_TCGAAGTAGAACGTGC	-2.90052	2.59873	LEY	4	4	44		GSE124263__3_CCGTACTCATGTCCTC-1	-3.59384	4.4037	LEY	4	0	4
LEY	iGCA	iNOA1_GTGCGTGCAAACCACT	3.22123	3.6133		iNOA3_CAGATCAGTAATCAGA	-2.90074	3.36972	LEY	9	9	99		GSE124263__4_GTGCTTCAGCTGCAAG-1	-3.59464	4.20699	LEY	9	4	49
LEY	iGCA	iNOA1_GTGCGTGCAGTTGAAA	1.74866	2.67487		iNOA2_CCACCATAGAGGACTC	-2.90357	2.2055	LEY	9	9	99		GSE124263__3_GGACAAGAGAATCTCC-1	-3.5956	7.02008	MYD	4	4	44
LEY	iGCA	iNOA1_GTGGGAAGTGTTGATC	1.42571	3.10618		iNOA2_CAGATTGGTTCTTGCC	-2.90384	2.96687	LEY	0	9	90		GSE124263__3_TCAGCTCAGGCATGGT-1	-3.59585	8.13354	MYD	0	0	0
LEY	iGCA	iNOA1_GTGTCCTGTGAGATAT	2.08558	2.85924		iNOA2_CATGAGTTCCCACAGG	-2.90534	1.71247	LEY	0	4	40		GSE124263__3_CTACATTTCTTTACGT-1	-3.59612	4.97352	LEY	0	4	40
LEY	iGCA	iNOA1_GTTAGACAGTGCACCC	1.64285	2.14075		iNOA3_GAGCTGCGTGGTCTGC	-2.90549	5.27548	LEY	4	4	44		GSE124263__4_GTCCTCAGTTATCGGT-1	-3.59697	6.8963	MYD	4	4	44
LEY	iGCA	iNOA1_GTTAGTGCACTGTGTA	2.0564	2.74005		iNOA1_TATCGCCAGTGAGCCA	-2.90629	5.60438	LEY	4	4	44		GSE124263__3_TCTGGAATCGTGGACC-1	-3.59787	8.73158	MYD	4	4	44
LEY	iGCA	iNOA1_GTTCATTTCAAATAGG	1.68155	2.45292		iNOA3_CAACGGCCAAGCCTGC	-2.90637	4.40807	LEY	9	9	99		GSE124263__4_CCTCTGACACAACTGT-1	-3.59859	4.7359	LEY	4	9	94
LEY	iGCA	iNOA1_GTTCTATTCTAGCAAC	2.98676	2.82884		iNOA1_TTGCTGCTCGTGGGAA	-2.90645	3.0614	LEY	9	9	99		Donor1.CGCTATCAGCCCTAAT.1	-3.6019	6.74305	MYD	4	4	44
LEY	iGCA	iNOA1_GTTGCTCTCAAGAGTA	2.45877	3.27031		iNOA3_TTGATGGCAGTAGTTC	-2.90773	3.77108	LEY	9	9	99		GSE124263__4_ACAGCTAGTTCGAATC-1	-3.60272	3.68322	LEY	4	4	44
LEY	iGCA	iNOA1_GTTGTCCTCCTTGACC	1.40989	2.93381		iNOA3_GTGACGCCAAGAGTAT	-2.90816	5.12773	LEY	4	4	44		GSE124263__4_TTTACTGCACGAAATA-1	-3.60335	5.47981	LEY	4	4	44
LEY	iGCA	iNOA1_GTTTGGAGTGCTATTG	2.51881	3.70714		iNOA3_TTCTCTCAGCGCATCC	-2.90923	0.53268	LEY	9	4	49		GSE124263__3_GGATGTTGTGTCGCTG-1	-3.6044	5.35722	LEY	0	4	40
LEY	iGCA	iNOA1_TAACACGGTCGTCTCT	2.10607	3.12006		iNOA3_TGGATCAGTCGCGTTG	-2.91169	5.79882	LEY	4	9	94		GSE124263__3_CCTTCGATCTACGAGT-1	-3.60493	7.18975	MYD	0	4	40
LEY	iGCA	iNOA1_TAAGCCACATTGGCAT	3.71556	3.57209		iNOA1_TGTAGACCAGCTCTGG	-2.91397	3.52275	LEY	4	9	94		GSE124263__4_TTGAACGGTTTGACTG-1	-3.60551	8.06235	MYD	4	4	44
LEY	iGCA	iNOA1_TACAGGTAGGACTATA	2.73007	3.20482		iNOA3_TATCTGTCAAGCGGAT	-2.91648	8.04884	MYD	4	9	94		Donor1.TAAACCGTCACATACG.1	-3.60639	5.02877	LEY	9	9	99
LEY	iGCA	iNOA1_TACGCTCCATTGCCGG	1.82764	3.05856		iNOA3_TCCCATGAGGAGTCTG	-2.92	7.96114	MYD	9	9	99		GSE124263__3_ATGTGTGCATTGCGGC-1	-3.60782	9.17713	MYD	0	4	40
LEY	iGCA	iNOA1_TACGGTACAAGCCATT	2.5566	2.95079		iNOA2_CATTGAGCAGGAGACT	-2.92004	1.468	LEY	4	9	94		GSE124263__4_AGCCTAATCTTCAACT-1	-3.6113	7.53684	MYD	4	4	44
LEY	iGCA	iNOA1_TACGTCCCAGTCGTTA	2.74681	3.42389		iNOA1_CAGCAATGTTGGTGTT	-2.92033	5.78572	LEY	9	9	99		GSE124263__3_CGTCAGGCATGCTAGT-1	-3.61143	9.51661	MYD	4	4	44
LEY	iGCA	iNOA1_TACTTCAAGACTAGAT	0.846851	2.83247		iNOA3_ACCTGAACATTCAGGT	-2.92266	8.41821	MYD	4	4	44		GSE124263__3_GGGCACTTCGTGACAT-1	-3.61153	3.91695	LEY	0	4	40
LEY	iGCA	iNOA1_TACTTCAAGACTCTAC	1.75657	2.40852		iNOA3_GAATCGTGTTTACTTC	-2.92327	2.48967	LEY	4	4	44		GSE124263__3_GAATAAGTCCTAGGGC-1	-3.61216	6.69528	MYD	0	4	40
[truncated: 4,490 more rows]

## Sheet: Figure 5d
Thickness of basal membrane (micron)
Germ cell aplasia	iNOA Retrieval positive	Normozoospermia
23	4	3.397
11	8	4.851
28	7	4.345
20	9	3.508
24	20	5.44
17	5
21	6
19	4
18	6
25	4

## Sheet: Figure 5e
	Association between sperm retrieval and the thickness of the hyalinized area in iNOA testis
	Thickness hyalinazed area (µm)	Sperm/HPF
	4	0.3	iNOA retrieval positive
	8	0.05
	7	0.025
	9	0.01
	20	0.003
	5	3
	6	0.1
	4	5
	6	0.17
	4	0.47
	23	0.0001	iGCA
	11	0.0001
	28	0.0001
	20	0.0001
	24	0.0001
	17	0.0001
	21	0.0001
	19	0.0001
	18	0.0001
	25	0.0001

## Sheet: Figure 5g
	Quantification of the degree of collagen fibrils organization (anisotropy) in the basal membrane of the seminiferous tubules
	Normal maturation	GCA
	0.1862	0.1856
	0.1483	0.0994
	0.1483	0.1544
	0.1498	0.2263
	0.2544	0.232
	0.201	0.1799
	0.2681	0.1735
	0.239	0.16
	0.1646	0.1739
	0.3115	0.145
	0.248	0.1364
	0.2706	0.126
	0.2452	0.0887
	0.1952	0.1
	0.4063	0.1443
	0.2474	0.0847
	0.2691	0.0733
	0.3152	0.1168
	0.3544	0.1322
	0.3544	0.1491
	0.3989	0.1318
	0.4502	0.1826
	0.3541	0.1481
	0.2183	0.0771
	0.3362	0.2064
	0.3493	0.0823
	0.2088	0.1888
	0.176	0.2156
	0.3228	0.1796
	0.2714	0.1195
	0.2426	0.1111
	0.3806	0.166
	0.279	0.1837
	0.2049	0.095
	0.1604	0.0789
	0.198	0.0789
	0.1706	0.2236
	0.273	0.2236
	0.1784	0.1401
	0.1865	0.1846
	0.1805	0.179
	0.2245	0.2096
	0.3209	0.1534
	0.2301	0.1782
	0.2029	0.1278
	0.2861	0.0427
	0.2861	0.2041
	0.2418	0.1984
	0.1772	0.2143
	0.1772	0.2028
	0.1832	0.1991
	0.1948	0.225
	0.1616	0.1146
	0.1822	0.1252
	0.1894	0.1984
	0.1903	0.1992
	0.195	0.1017
	0.2136	0.1017
	0.2731	0.1123
	0.1969	0.0679
	0.356	0.15
	0.2041	0.1217
	0.2578	0.1032
	0.1606	0.1149
	0.274	0.1263
	0.274	0.0972
	0.1846	0.1498
	0.3164	0.13
	0.2019	0.1442
	0.2235	0.1378
	0.3748	0.1394
	0.3936	0.1727
	0.4561	0.0812
	0.2809	0.2009
	0.2223	0.196
	0.2709	0.1739
	0.3058	0.1655
	0.28	0.17
	0.196	0.1614
	0.2208	0.0228
	0.3811	0.103
	0.369	0.1815
	0.2689	0.119
	0.2854	0.1137
	0.3978	0.1845
	0.2158	0.0862
	0.4099	0.1089
	0.2	0.1632
	0.204	0.2226
	0.256	0.2226
	0.189	0.1279
	0.222	0.1628
	0.235	0.1191
	0.301	0.1031
	0.356	0.1099
	0.294	0.1693
	0.321	0.166
	0.316	0.1155
	0.388	0.2241
	0.367	0.1065
