# Supplementary material for: Aging, inflammation and DNA damage in the somatic testicular niche with idiopathic germ cell aplasia
Source: Nat Commun. 2021 Sep 1;12:5205. doi: 10.1038/s41467-021-25544-0 (PMC8410861; doi:10.1038/s41467-021-25544-0)
Supplement: Supplementary file 41 — Source Data [file 41467_2021_25544_MOESM41_ESM.zip › SOURCE DATA FILES/Source Data Figure 6.xlsx]

## Sheet: Figure 6c
	Sertoli nuclei shape Roundness			Sertoli nuclei shape Circularity			Leydig nuclei shape Roundness			Leydig nuclei shape Circularity
	CTL	iGCA		CTL	iGCA		CTL	iGCA		CTL	iGCA
	0.923	0.508		0.289	0.505		0.862	0.744		0.845	0.728
	0.906	0.606		0.397	0.61		0.937	0.847		0.91	0.759
	0.965	0.586		0.864	0.623		0.977	0.93		0.782	0.872
	0.899	0.563		0.791	0.695		0.917	0.959		0.904	0.805
	0.848	0.612		0.812	0.774		0.895	0.986		0.926	0.727
	0.9	0.712		0.539	0.721		0.936	0.846		0.819	0.704
	0.826	0.658		0.725	0.527		0.841	0.902		0.738	0.439
	0.933	0.566		0.863	0.689		0.907	0.863		0.639	0.707
	0.886	0.581		0.87	0.677		0.959	0.721		0.768	0.762
	0.738	0.561		0.375	0.585		0.949	0.886		0.673	0.761
	0.775	0.677		0.781	0.857		0.894	0.902		0.837	0.803
	0.787	0.499		0.59	0.5		0.854	0.52		0.861	0.108
	0.906	0.316		0.457	0.307		0.938	0.658		0.903	0.745
	0.948	0.65		0.866	0.765		0.985	0.804		0.88	0.474
	0.913	0.882		0.868	0.202			0.686			0.757
	0.878	0.786		0.785	0.745		0.863	0.816		0.906	0.827
	0.763	0.436		0.799	0.517		0.974	0.92		0.874	0.9
	0.96	0.83		0.781	0.848		0.872	0.847		0.83	0.674
		0.219			0.38		1	0.843		1	0.809
	0.85	0.676		0.816	0.824		0.95	0.929		0.889	0.881
	0.923	0.607		0.455	0.612		0.963	0.75		0.889	0.794
	0.911	0.236		0.634	0.465		0.888	0.952		0.894	0.742
	0.803	0.858		0.38	0.839		0.94	0.845		0.853	0.777
	0.861	0.447		0.332	0.809		0.943	0.721		0.877	0.762
	0.819	0.614		0.783	0.507		0.988	0.863		0.618	0.707
	0.829	0.21		0.861	0.427		0.884	0.777		0.838	0.542
	0.903	0.25		0.847	0.645		0.94	0.838		0.805	0.826
	1	0.451		1	0.509		0.925	0.886		0.912	0.761
	0.804	0.936		0.806	1		0.972	0.902		0.707	0.803
	0.845	0.871		0.887	0.826		0.929			0.833
	0.89	0.248		0.613	0.448		0.823	0.97		0.885	0.88
	0.849	0.877		0.798	0.82		0.943	0.795		0.822	0.852
	0.812			0.663			0.792	0.817		0.831	0.837
	0.85	0.903		0.775	0.243		0.944	0.766		0.681	0.819
	0.804	0.588		0.806	0.717		0.95	0.959		0.586	0.67
	0.899	0.524		0.743	0.737			0.923			0.861
	0.947	0.793		0.741	0.778		0.599	0.884		0.659	0.855
	0.912	0.693		0.808	0.746		0.483	0.858		0.58	0.801
	0.899	0.714		0.604	0.682		0.456	0.918		0.554	0.896
		0.565			0.446		0.433	0.699		0.535	0.869
	0.865	0.691		0.783	0.743		0.653	0.946		0.811	0.908
	0.758	0.714		0.515	0.612		0.95	0.51		0.792	0.768
	0.785	0.605		0.65	0.689		0.9	0.838		0.891	0.563
	0.855	0.705		0.677	0.702		0.82	0.762		0.807	0.691
	0.86	0.802		0.792	0.778		0.953	0.921		0.91	0.831
	0.929	0.496		0.606	0.64		0.984	0.811		0.904	0.852
	0.772	0.841		0.719	0.752		0.935	0.911		0.763	0.749
	0.869	0.646		0.811	0.728		0.899	0.894		0.903	0.636
	0.786	0.622		0.576	0.717		0.885	0.635		0.903	0.7
	0.894	0.773		0.862	0.712		0.667	0.786		0.849	0.857
	0.855	0.509		0.788	0.368		0.923	0.98		0.829	0.859
	0.85	0.858		0.845	0.759		0.844	0.852		0.857	0.683
	0.865	0.565		0.783	0.767		0.705	0.98		0.838	0.859
	0.839	0.886		0.82	0.708			0.607			0.712
	0.701	0.871		0.763	0.764		0.895	0.877		0.854	0.768
	0.819	0.756		0.774	0.69		0.803	0.846		0.811	0.899
	0.705	0.592		0.67	0.744		0.82			0.898
	0.937	0.779		0.858	0.797		0.992	0.751		0.848	0.704
	0.8	0.757		0.861	0.826		0.929	0.713		0.898	0.819
	0.876	0.431		0.853	0.65		0.92	0.705		0.894	0.704
	0.854	1		0.569	1		0.93	0.892		0.887	0.799
	0.661			0.773			0.922	0.689		0.882	0.808
	0.773	0.784		0.727	0.629		0.982	0.914		0.916	0.817
	0.804	0.891		0.66	0.785		0.92	0.883		0.845	0.772
	0.882	0.807		0.865	0.676		0.953	0.739		0.898	0.854
	0.833	0.851		0.699	0.501		0.633	0.439		0.789	0.281
	0.755	0.877		0.7	0.583		0.919	0.593		0.91	0.75
	0.937	0.819		0.858	0.849		0.956	0.847		0.869	0.874
	0.705	0.633		0.67	0.706		0.849	0.608		0.596	0.801
	0.823	0.621		0.88	0.623		0.949			0.623
	0.874	0.892		0.877	0.78			0.683			0.77
	0.888	0.801		0.841	0.771			0.896			0.456
		0.731			0.764			0.546			0.729
	0.9	0.745		0.851	0.801			0.909			0.817
	0.758	0.763		0.856	0.55			0.646			0.718
	0.856	0.878		0.53	0.67			0.664			0.481
	0.871	0.845		0.846	0.876			0.784			0.749
	0.737	0.719		0.837	0.849			0.739			0.839
	0.936	0.973		0.572	0.87			1
	0.87	0.706		0.879	0.838
	0.876	0.86		0.756	0.859
	0.879	0.84		0.879	0.824
	0.738	0.727		0.639	0.788
	0.825	0.775		0.769	0.832
	0.988	0.733		0.816	0.843
	0.816	0.715		0.804	0.811
	0.847	0.932		0.845	0.896
	0.865	0.69		0.853	0.795
	0.779	0.671		0.834	0.758
	0.974	0.765		0.639	0.511
	0.935	0.667		0.693	0.777
	0.958	0.773		0.895	0.509
	0.933	0.75		0.867	0.805
	0.776	0.542		0.854	0.774
	0.66	0.791		0.794	0.545
	0.757	0.8		0.841	0.795
	0.82	0.909		0.764	0.855
	0.753	0.969		0.849	0.859
	0.745	0.822		0.827	0.872
	0.923	0.771		0.717	0.843
	0.782	0.866		0.662	0.826
		0.853			0.767
		0.719			0.86
		0.636			0.717
		0.512			0.641
		0.62			0.797
		0.853			0.767
		0.719			0.86
		0.871			0.856
		0.772			0.613
		0.917			0.896
		0.843			0.841
		0.688			0.737
		0.926			0.857
		0.932			0.864
		0.916			0.862
		0.913			0.757
		0.914			0.826
		0.942			0.868
		0.729			0.807
		0.953			0.85
		0.728			0.801
		0.841			0.843
		0.858			0.86
		0.82			0.767
		0.874			0.841
		0.824			0.813
		0.801			0.843
		0.866			0.822
		0.768			0.824
		0.894			0.873
		0.715			0.701
		0.809			0.613
		0.897			0.48
		0.816			0.71
		0.857			0.645
		0.923			0.837
		0.912			0.778
		0.799			0.742
		0.862			0.62
		0.861			0.537
		0.779			0.805
		0.85			0.739
		0.738			0.749
		0.689			0.604
		0.681			0.455
		0.979			0.443
		0.878			0.839
		0.639			0.748
		0.912			0.866
		0.796			0.838
		0.909			0.759
		0.807			0.821
		0.606			0.772
		0.887			0.425
		0.686			0.711
		0.697			0.833
		0.677			0.797
		0.927			0.779
		0.817			0.698
		0.62			0.755
		0.905			0.844
		0.733			0.555
		0.868			0.724
		0.855			0.765
		0.912			0.866
		0.909			0.759
		0.587			0.786
		0.548			0.697
		0.618			0.57
		0.714			0.692
		0.654			0.803
		0.612			0.799
		0.548			0.634
		0.486			0.589
		0.581			0.814
		0.623			0.724
		0.848			0.695
		0.839			0.832
		0.719			0.799
		0.673			0.828
		0.814			0.834
		0.751			0.81
		0.774			0.737
		0.58			0.768
		0.637			0.776
		0.581			0.75
		0.883			0.86
		0.599			0.796
		0.647			0.842
		0.663			0.665
		0.87			0.695
		0.862			0.768
		0.807			0.492
		0.95			0.872
		0.624			0.745
		0.833			0.887
		0.596			0.714
		0.849			0.851
		0.696			0.755
		0.75			0.806
		0.646			0.613
		0.862			0.804
		0.456			0.696
		0.751			0.792
		0.624			0.662
		0.389			0.533
		0.564			0.779
		0.818			0.869
		0.749			0.711
		0.892			0.773
		0.596			0.809
		0.596			0.718
		0.653			0.815
		0.625			0.811
		0.634			0.684

## Sheet: Figure 6d LMNA quantification
	gene ID		target_id	Size(aa)	length	eff_length	est_counts	tpm				LMNC– variant 2			LMNA – Variant 1	PROGERIN	LMNA– Variant 4			LMNA– Variant 5	LMN-229
donor1_wilkinson											C1	0.0463285	0.0150034	0.155986	28.7281	0.103211	3.66695	0	0	0	83.6381
ENST00000368301.6|ENSG00000160789.20|OTTHUMG00000013961.6|OTTHUMT00000039194.3|LMNA-207|LMNA|2461|protein_coding|			preLamin-A/C	572	2461	2362	8.85959	0.0463285			C2	0.0207888	0	0.399447	18.3959	0.0418201	0.184476	0.000659894	0.0169455	0.198783	10.1799
ENST00000361308.8|ENSG00000160789.20|OTTHUMG00000013961.6|-|LMNA-202|LMNA|1713|protein_coding|			preLamin-A/C	664	1713	1614	1.96055	0.0150034			iNOA1	0	0.0388981	0	39.7603	0.271315	8.40011	0	0.0187705	13.5235	121.717
ENST00000347559.6|ENSG00000160789.20|OTTHUMG00000013961.6|-|LMNA-201|LMNA|3137|protein_coding|			Prelamin-A/C	634	3137	3038	38.3671	0.155986			iNOA2	0	0.0181537	0.0157657	30.7487	0.205638	3.33523	0.415089	0	1.07024	94.977
ENST00000368300.9|ENSG00000160789.20|OTTHUMG00000013961.6|OTTHUMT00000039200.3|LMNA-206|LMNA|3178|protein_coding|			Prelamin-A/C	664	3178	3079	7161.45	28.7281			iNOA3	0	0.078874	0.00690277	16.9325	0.176405	4.48304	0.00506272	0.0402874	11.9051	62.8856
ENST00000368299.7|ENSG00000160789.20|OTTHUMG00000013961.6|OTTHUMT00000039196.1|LMNA-205|LMNA|2253|protein_coding|			Prelamin-A/C	614	2253	2154	17.9994	0.103211
ENST00000448611.6|ENSG00000160789.20|OTTHUMG00000013961.6|OTTHUMT00000359799.1|LMNA-208|LMNA|1943|protein_coding|			Prelamin-A/C	574	1943	1844	547.459	3.66695
ENST00000368297.5|ENSG00000160789.20|OTTHUMG00000013961.6|OTTHUMT00000039199.2|LMNA-203|LMNA|1679|protein_coding|			Prelamin-A/C	491	1679	1580	0	0
ENST00000504687.5|ENSG00000160789.20|OTTHUMG00000013961.6|OTTHUMT00000359810.2|LMNA-220|LMNA|546|protein_coding|			Prelamin-A/C	43	546	447	0	0
ENST00000473598.6|ENSG00000160789.20|OTTHUMG00000013961.6|OTTHUMT00000039198.3|LMNA-213|LMNA|2015|protein_coding|			Prelamin-A/C	565	2015	1916	0	0
ENST00000508500.1|ENSG00000160789.20|OTTHUMG00000013961.6|OTTHUMT00000359802.1|LMNA-222|LMNA|848|protein_coding|			Prelamin-A/C	260	848	749	5071.9	83.6381
donor2_wilkinson
ENST00000368301.6|ENSG00000160789.20|OTTHUMG00000013961.6|OTTHUMT00000039194.3|LMNA-207|LMNA|2461|protein_coding|			preLamin-A/C	572	2461	2362	7.1488	0.0207888
ENST00000361308.8|ENSG00000160789.20|OTTHUMG00000013961.6|-|LMNA-202|LMNA|1713|protein_coding|			preLamin-A/C	664	1713	1614	0	0
ENST00000347559.6|ENSG00000160789.20|OTTHUMG00000013961.6|-|LMNA-201|LMNA|3137|protein_coding|			Prelamin-A/C	634	3137	3038	176.673	0.399447
ENST00000368300.9|ENSG00000160789.20|OTTHUMG00000013961.6|OTTHUMT00000039200.3|LMNA-206|LMNA|3178|protein_coding|			Prelamin-A/C	664	3178	3079	8246.21	18.3959
ENST00000368299.7|ENSG00000160789.20|OTTHUMG00000013961.6|OTTHUMT00000039196.1|LMNA-205|LMNA|2253|protein_coding|			Prelamin-A/C	614	2253	2154	13.1146	0.0418201
ENST00000448611.6|ENSG00000160789.20|OTTHUMG00000013961.6|OTTHUMT00000359799.1|LMNA-208|LMNA|1943|protein_coding|			Prelamin-A/C	574	1943	1844	49.525	0.184476
ENST00000368297.5|ENSG00000160789.20|OTTHUMG00000013961.6|OTTHUMT00000039199.2|LMNA-203|LMNA|1679|protein_coding|			Prelamin-A/C	491	1679	1580	0.151794	0.000659894
ENST00000504687.5|ENSG00000160789.20|OTTHUMG00000013961.6|OTTHUMT00000359810.2|LMNA-220|LMNA|546|protein_coding|			Prelamin-A/C	43	546	447	1.10277	0.0169455
ENST00000473598.6|ENSG00000160789.20|OTTHUMG00000013961.6|OTTHUMT00000039198.3|LMNA-213|LMNA|2015|protein_coding|			Prelamin-A/C	565	2015	1916	55.4494	0.198783
ENST00000508500.1|ENSG00000160789.20|OTTHUMG00000013961.6|OTTHUMT00000359802.1|LMNA-222|LMNA|848|protein_coding|			Prelamin-A/C	260	848	749	1110.06	10.1799
iNOA1
ENST00000368301.6|ENSG00000160789.20|OTTHUMG00000013961.6|OTTHUMT00000039194.3|LMNA-207|LMNA|2461|protein_coding|			preLamin-A/C	572	2461	2362	0	0
ENST00000361308.8|ENSG00000160789.20|OTTHUMG00000013961.6|-|LMNA-202|LMNA|1713|protein_coding|			preLamin-A/C	664	1713	1614	8.0563	0.0388981
ENST00000347559.6|ENSG00000160789.20|OTTHUMG00000013961.6|-|LMNA-201|LMNA|3137|protein_coding|			Prelamin-A/C	634	3137	3038	0	0
ENST00000368300.9|ENSG00000160789.20|OTTHUMG00000013961.6|OTTHUMT00000039200.3|LMNA-206|LMNA|3178|protein_coding|			Prelamin-A/C	664	3178	3079	15709.5	39.7603
ENST00000368299.7|ENSG00000160789.20|OTTHUMG00000013961.6|OTTHUMT00000039196.1|LMNA-205|LMNA|2253|protein_coding|			Prelamin-A/C	614	2253	2154	74.9933	0.271315
ENST00000448611.6|ENSG00000160789.20|OTTHUMG00000013961.6|OTTHUMT00000359799.1|LMNA-208|LMNA|1943|protein_coding|			Prelamin-A/C	574	1943	1844	1987.69	8.40011
ENST00000368297.5|ENSG00000160789.20|OTTHUMG00000013961.6|OTTHUMT00000039199.2|LMNA-203|LMNA|1679|protein_coding|			Prelamin-A/C	491	1679	1580	0	0
ENST00000504687.5|ENSG00000160789.20|OTTHUMG00000013961.6|OTTHUMT00000359810.2|LMNA-220|LMNA|546|protein_coding|			Prelamin-A/C	43	546	447	1.07668	0.0187705
ENST00000473598.6|ENSG00000160789.20|OTTHUMG00000013961.6|OTTHUMT00000039198.3|LMNA-213|LMNA|2015|protein_coding|			Prelamin-A/C	565	2015	1916	3324.96	13.5235
ENST00000508500.1|ENSG00000160789.20|OTTHUMG00000013961.6|OTTHUMT00000359802.1|LMNA-222|LMNA|848|protein_coding|			Prelamin-A/C	260	848	749	11698.7	121.717
iNOA2
ENST00000368301.6|ENSG00000160789.20|OTTHUMG00000013961.6|OTTHUMT00000039194.3|LMNA-207|LMNA|2461|protein_coding|			preLamin-A/C	572	2461	2362	0	0
ENST00000361308.8|ENSG00000160789.20|OTTHUMG00000013961.6|-|LMNA-202|LMNA|1713|protein_coding|			preLamin-A/C	664	1713	1614	3.37289	0.0181537
ENST00000347559.6|ENSG00000160789.20|OTTHUMG00000013961.6|-|LMNA-201|LMNA|3137|protein_coding|			Prelamin-A/C	634	3137	3038	5.51358	0.0157657
ENST00000368300.9|ENSG00000160789.20|OTTHUMG00000013961.6|OTTHUMT00000039200.3|LMNA-206|LMNA|3178|protein_coding|			Prelamin-A/C	664	3178	3079	10898.6	30.7487
ENST00000368299.7|ENSG00000160789.20|OTTHUMG00000013961.6|OTTHUMT00000039196.1|LMNA-205|LMNA|2253|protein_coding|			Prelamin-A/C	614	2253	2154	50.9897	0.205638
ENST00000448611.6|ENSG00000160789.20|OTTHUMG00000013961.6|OTTHUMT00000359799.1|LMNA-208|LMNA|1943|protein_coding|			Prelamin-A/C	574	1943	1844	707.978	3.33523
ENST00000368297.5|ENSG00000160789.20|OTTHUMG00000013961.6|OTTHUMT00000039199.2|LMNA-203|LMNA|1679|protein_coding|			Prelamin-A/C	491	1679	1580	75.4974	0.415089
ENST00000504687.5|ENSG00000160789.20|OTTHUMG00000013961.6|OTTHUMT00000359810.2|LMNA-220|LMNA|546|protein_coding|			Prelamin-A/C	43	546	447	0	0
ENST00000473598.6|ENSG00000160789.20|OTTHUMG00000013961.6|OTTHUMT00000039198.3|LMNA-213|LMNA|2015|protein_coding|			Prelamin-A/C	565	2015	1916	236.054	1.07024
ENST00000508500.1|ENSG00000160789.20|OTTHUMG00000013961.6|OTTHUMT00000359802.1|LMNA-222|LMNA|848|protein_coding|			Prelamin-A/C	260	848	749	8189.04	94.977
iNOA3
ENST00000368301.6|ENSG00000160789.20|OTTHUMG00000013961.6|OTTHUMT00000039194.3|LMNA-207|LMNA|2461|protein_coding|			preLamin-A/C	572	2461	2362	0	0
ENST00000361308.8|ENSG00000160789.20|OTTHUMG00000013961.6|-|LMNA-202|LMNA|1713|protein_coding|			preLamin-A/C	664	1713	1614	31.4692	0.078874
ENST00000347559.6|ENSG00000160789.20|OTTHUMG00000013961.6|-|LMNA-201|LMNA|3137|protein_coding|			Prelamin-A/C	634	3137	3038	5.18393	0.00690277
ENST00000368300.9|ENSG00000160789.20|OTTHUMG00000013961.6|OTTHUMT00000039200.3|LMNA-206|LMNA|3178|protein_coding|			Prelamin-A/C	664	3178	3079	12887.8	16.9325
ENST00000368299.7|ENSG00000160789.20|OTTHUMG00000013961.6|OTTHUMT00000039196.1|LMNA-205|LMNA|2253|protein_coding|			Prelamin-A/C	614	2253	2154	93.9298	0.176405
ENST00000448611.6|ENSG00000160789.20|OTTHUMG00000013961.6|OTTHUMT00000359799.1|LMNA-208|LMNA|1943|protein_coding|			Prelamin-A/C	574	1943	1844	2043.53	4.48304
ENST00000368297.5|ENSG00000160789.20|OTTHUMG00000013961.6|OTTHUMT00000039199.2|LMNA-203|LMNA|1679|protein_coding|			Prelamin-A/C	491	1679	1580	1.97737	0.00506272
ENST00000504687.5|ENSG00000160789.20|OTTHUMG00000013961.6|OTTHUMT00000359810.2|LMNA-220|LMNA|546|protein_coding|			Prelamin-A/C	43	546	447	4.45168	0.0402874
ENST00000473598.6|ENSG00000160789.20|OTTHUMG00000013961.6|OTTHUMT00000039198.3|LMNA-213|LMNA|2015|protein_coding|			Prelamin-A/C	565	2015	1916	5638.65	11.9051
ENST00000508500.1|ENSG00000160789.20|OTTHUMG00000013961.6|OTTHUMT00000359802.1|LMNA-222|LMNA|848|protein_coding|			Prelamin-A/C	260	848	749	11643.4	62.8856

## Sheet: Fig 6d Splice variant ID conv
splice variant IDs conversions
ENST00000347559﻿; ENSP00000292304﻿; ENSG00000160789 [P02545-3]
ENST00000361308﻿; ENSP00000355292﻿; ENSG00000160789 [P02545-1]
ENST00000368299﻿; ENSP00000357282﻿; ENSG00000160789 [P02545-6]
ENST00000368300﻿; ENSP00000357283﻿; ENSG00000160789 [P02545-1]
ENST00000368301﻿; ENSP00000357284﻿; ENSG00000160789 [P02545-2]
ENST00000448611﻿; ENSP00000395597﻿; ENSG00000160789 [P02545-4]
ENST00000473598﻿; ENSP00000421821﻿; ENSG00000160789 [P02545-5]
ENST00000675939﻿; ENSP00000502256﻿; ENSG00000160789 [P02545-1]
ENST00000676385﻿; ENSP00000502091﻿; ENSG00000160789 [P02545-3]
ENST00000368301.6|ENSG00000160789.20|OTTHUMG00000013961.6|OTTHUMT00000039194.3|LMNA-207|LMNA|2461|protein_coding|	LAMIN C NP_001269554.1 NM_001282625.2 1 METPSQRRAT RSGAQASSTP LSPTRITRLQ EKEDLQELND RLAVYIDRVR SLETENAGLR 61 LRITESEEVV SREVSGIKAA YEAELGDARK TLDSVAKERA RLQLELSKVR EEFKELKARN 121 TKKEGDLIAA QARLKDLEAL LNSKEAALST ALSEKRTLEG ELHDLRGQVA KLEAALGEAK 181 KQLQDEMLRR VDAENRLQTM KEELDFQKNI YSEELRETKR RHETRLVEID NGKQREFESR 241 LADALQELRA QHEDQVEQYK KELEKTYSAK LDNARQSAER NSNLVGAAHE ELQQSRIRID 301 SLSAQLSQLQ…
ENST00000361308.8|ENSG00000160789.20|OTTHUMG00000013961.6|-|LMNA-202|LMNA|1713|protein_coding|
ENST00000347559.6|ENSG00000160789.20|OTTHUMG00000013961.6|-|LMNA-201|LMNA|3137|protein_coding|
ENST00000368300.9|ENSG00000160789.20|OTTHUMG00000013961.6|OTTHUMT00000039200.3|LMNA-206|LMNA|3178|protein_coding|	LMNA NP_733821.1 NM_170707.4 1 METPSQRRAT RSGAQASSTP LSPTRITRLQ EKEDLQELND RLAVYIDRVR SLETENAGLR 61 LRITESEEVV SREVSGIKAA YEAELGDARK TLDSVAKERA RLQLELSKVR EEFKELKAR|N 121 TKKEGDLIAA QARLKDLEAL LNSKEAALST ALSEKRTLEG ELHDLRGQVA KLEAALGEAK 181 KQLQDEMLRR VDAENRLQTM KEELDFQKNI YSEELRETKR RHETRLVEID NGKQREFESR 241 LADALQELRA QHEDQVEQYK KELEKTYSAK LDNARQSAER NSNLVGAAHE ELQQSRIRID 301 SLSAQLSQLQ KQLAAKE…
ENST00000368299.7|ENSG00000160789.20|OTTHUMG00000013961.6|OTTHUMT00000039196.1|LMNA-205|LMNA|2253|protein_coding|	progerin
ENST00000448611.6|ENSG00000160789.20|OTTHUMG00000013961.6|OTTHUMT00000359799.1|LMNA-208|LMNA|1943|protein_coding|	Lamin D isoform 4 NP_001244303.1 NM_001257374.3 1 MGNSEGCNTK KEGDLIAAQA RLKDLEALLN SKEAALSTAL SEKRTLEGEL HDLRGQVAKL 61 EAALGEAKKQ LQDEMLRRVD AENRLQTMKE ELDFQKNIYS EELRETKRRH ETRLVEIDNG 121 KQREFESRLA DALQELRAQH EDQVEQYKKE LEKTYSAKLD NARQSAERNS NLVGAAHEEL 181 QQSRIRIDSL SAQLSQLQKQ LAAKEAKLRD LEDSLARERD TSRRLLAEKE REMAEMRARM 241 QQQLDEYQEL LDIKLALDME IHAYRKLLEG EEERLRLSPS PTSQRSRGRA SSHSSQTQGG 301 …
ENST00000368297.5|ENSG00000160789.20|OTTHUMG00000013961.6|OTTHUMT00000039199.2|LMNA-203|LMNA|1679|protein_coding|
ENST00000504687.5|ENSG00000160789.20|OTTHUMG00000013961.6|OTTHUMT00000359810.2|LMNA-220|LMNA|546|protein_coding|
ENST00000473598.6|ENSG00000160789.20|OTTHUMG00000013961.6|OTTHUMT00000039198.3|LMNA-213|LMNA|2015|protein_coding|	variant 5 >ENST00000473598.6 (LMNA) length=565 Differences from LMNA: 21 aa at the Nterm, homology starts at aa120 of LMNA (ex2), 100% homology MDLEAWDPHLEPDAEAMVDG |exon2 NTKKEGDLIAAQARLKDLEALLNSKEAALSTALSEKRTLE GELHDLRGQVAKLEAALGEAKKQLQDEMLRRVDAENRLQTMKEELDFQKNIYSEELRETK RRHETRLVEIDNGKQREFESRLADALQELRAQHEDQVEQYKKELEKTYSAKLDNARQSAE RNSNLVGAAHEELQQSRIRIDSLSAQLSQLQKQLAAKEAKLRDLEDSLARERDTSRRLLA EKE…
ENST00000508500.1|ENSG00000160789.20|OTTHUMG00000013961.6|OTTHUMT00000359802.1|LMNA-222|LMNA|848|protein_coding|	PFAM database A0A0C4DGC5, missing 30 aa corresponding to exon 10, should be the tail of LMNADelta 10 AYRKLLEGEEERLRLSPSPTSQRSRGRASSHSSQTQGGGSVTKKRKLEST ESRSSFSQHARTSGRVAVEEVDEEGKFVRLRNKSNEDQSMGNWQIKRQNG DDPLLTYRFPPKFTLKAGQVVTIWAAGAGATHSPPTDLVWKAQNTWGCGN SLRTALINSTGEGSHCSSSGDPAEYNLRSRTVLCGTCGQPADKASASGSG AQVGGPISSGSSASSVTVTRSYRSVGGSGGGSFGDNLVTRSYLLGNSSPR TQSPQNCSIM "View protein in Pfam. PF00932﻿,…

## Sheet: Figure 6e
	Estradiol
	Germ cell aplasia	Normozoospermia
	20	14
	35	18.9
	24	11.6
	38	19.9
	22	28.5
	27	17.1
	22	14.1
	24	29
	32.3	19.6
	24	17.5
	26	9.78
	25	19.5
	24	29.1
	37	17.1
	26	21.6
	17	7.73
	7.44	23.2
	23	14.2
	25	23.2
	23	29.9
	31	34.1
	17	35.1
	26	17.1
	26.7	18.7
	13.3	25.2
	19	13.3
	14.7	20.3
	27.7	20.6
	27.1	14
	39.7	23
	29.4	16
	41.2	23
	43.4	19
	30.1	20.9
	28.8	34.3
	19.1	15.8
	27.5	34.1
	33	33.2
	34.3	31.9
	32.6	30
	8

## Sheet: Figure6f
	Testosterone
	Germ cell aplasia	Normozoospermia
	3.08	6.87
	3.08	5.39
	2.39	4.1
	4.92	5.48
	4.09	5.7
	1.91	3.57
	3.37	3.12
	2.96	4.97
	3.54	4.82
	5.98	4.04
	3.34	5.45
	4.02	3.52
	3.63	5.98
	3.71	4.17
	4.36	4.55
	4.44	4.1
	2.88	5.08
	2.3	5.86
	2.67	5.56
	4.39	6.86
	3.14	4.99
	3.11	6.85
	4.1	5.29
	4.44	5.49
	3.15	2.96
	2.59	6.67
	1.8	2.44
	1.37	3.21
	1.93	4.8
	1.29	5.9
	3.2	3.56
	2.72	4.17
	4.62	4.81
	3.18	3.32
	2.76	7.79
	2.7	3.73
	3.05	6.97
	2.87	7.37
	4.23	3.71
	3.63	4.03
	3.75	6.11
	6.36	7.3
	4.46
	4.6

## Sheet: Figure 6g
	LH/total Testosterone
	All Fertile	Normo	Terato	AstenoTerato	OligoTerato	OAT	iNOA GCA
	0.804949	0.804949	0.907662	0.734127	0.631086	0.844156	0.795455
	0.716141	0.716141	0.767327	1.12551	0.912442	0.727715	2.17532
	1.54634	1.54634	0.512563	0.689537	0.903323	1.43845	2.67782
	0.658759	0.658759	0.684818	1.53304		0.663894	1.01626
	0.677193	0.677193	0.813725	0.742029		0.981481	1.12469
	1.38655	1.38655	1.51927	0.948127			4.18848
	0.464744	0.464744	0.564202	0.987085			2.7003
	0.909457	0.909457	0.669604	1.37919			0.712838
	0.829876	0.829876	1.09489	0.42132			1.72316
	0.663366	0.663366	1.10628	0.785542			1.77258
	0.710092	0.710092	1.31139	0.802548			2.09581
	1.06534	1.06534	1.27875	1.25			1.99005
	0.87291	0.87291	1.12261	0.914543			0.633609
	1.05036	1.05036	0.647059				2.938
	0.593407	0.593407	1.85348				3.53211
	0.680488	0.680488	1.17733				0.720721
	1.05315	1.05315	0.408451				2.37847
	1.49317	1.49317	0.531136				5.86956
	0.678058	0.678058	0.691388				6.13483
	1.22012	1.22012	1.20755				2.2779
	0.38477	0.38477	1.23365				1.46497
	0.376642	0.376642	0.631647				1.28617
	0.771267	0.771267	0.985401				1.9561
	0.961749	0.961749	0.569177				0.720721
	1.33784	1.33784	0.929535				3.36508
	0.488756	0.488756	0.55205				3.74517
	1.26639	1.26639	2.03837				3.41111
	1.44548	1.44548	0.52354				5.37956
	1.73125	1.73125	1.25				6.42487
	1.1017	1.1017	1.82292				6.74419
	0.702247	0.702247	1.06032				1.75
	1.22302	1.22302	1.16953				0.911765
	0.852391	0.852391	1.631				2.61905
	1.74699	1.74699	1.72183				1.7327
	0.84724	0.84724	0.421289				3.62963
	0.828418	0.828418	1.15942				1.80328
	0.659971	0.659971	1.63551				1.5331
	0.497965	0.497965	0.448584				2.29078
	0.97035	0.97035					3.47107
	0.995037	0.995037					2.64
	0.669394	0.669394					1.90252
	0.616438	0.616438					2.75785
	2.3913						1.08696
	0.907662
	0.767327
	0.512563
	0.684818
	0.813725
	1.51927
	0.564202
	0.669604
	1.09489
	1.10628
	1.31139
	1.27875
	1.12261
	0.647059
	1.85348
	1.17733
	0.408451
	0.531136
	0.691388
	1.20755
	1.23365
	0.631647
	0.985401
	0.569177
	0.929535
	0.55205
	2.03837
	0.52354
	1.25
	1.82292
	1.06032
	1.16953
	1.631
	1.72183
	0.421289
	1.15942
	1.63551
	0.448584
	0.734127
	1.12551
	0.689537
	1.53304
	0.742029
	0.948127
	0.987085
	1.37919
	0.42132
	0.785542
	0.802548
	1.25
	0.914543
	0.631086
	0.912442
	0.903323
	0.844156
	0.727715
	1.43845
	0.663894
	0.981481

## Sheet: Figure 6h
	CCL4
	Germ cell aplasia	Normozoospermia
	53.78	51.05
	68.9	56.48
	47.97	60.99
	51.86	47.07
	55	43.15
	58.22	21.62
	53.43	12.31
	64.44	22.15
	44.95	54.96
	65.92	30.48

## Sheet: Figure 6i
	CCL5
	Germ cell aplasia	Normozoospermia
	3615.13	2425.27
	5427.38	4130.43
	867.98	4116.02
	6215.69	3455.57
	4747.2	3983.92
	4549.22	1045.24
	5642.94	441.81
	3914.38	1040.47
	4372.69	2959.98
	7022.63	1602.73

## Sheet: Figure 6L
# Comparison of expression levels for ribosomal protein genes among the somatic clusters in testis with iGCA and healthy controls.
features.plot	id	avg.exp	avg.exp.scaled	pct.exp
NACA	SRT_iGCA	11.7024	-1	74.0933
UBA52	SRT_iGCA	7.58251	-0.751547	64.2487
RPS14	SRT_iGCA	20.0542	-1	86.0104
RPL28	SRT_iGCA	21.0062	-0.377385	88.601
RPL18	SRT_iGCA	18.1907	-0.785975	83.9378
RPL11	SRT_iGCA	15.9877	-1	81.3472
RPL8	SRT_iGCA	12.2859	-1	74.0933
RPS16	SRT_iGCA	11.1845	-1	77.2021
RPL35	SRT_iGCA	8.91928	-1	67.8756
RPS29	SRT_iGCA	10.3442	-0.571154	70.4663
RPL36	SRT_iGCA	18.6537	-0.0176915	81.8653
RPL30	SRT_iGCA	8.82014	-1	63.7306
NACA	LEY_iGCA	21.4142	1	99.1749
UBA52	LEY_iGCA	9.24807	-0.464033	97.6031
RPS14	LEY_iGCA	29.2376	-0.142614	99.4499
RPL28	LEY_iGCA	24.9666	-0.0353856	99.4499
RPL18	LEY_iGCA	26.886	1	99.3713
RPL11	LEY_iGCA	32.2187	0.414192	99.4892
RPL8	LEY_iGCA	29.8041	1	99.332
RPS16	LEY_iGCA	19.6835	0.0409307	98.8605
RPL35	LEY_iGCA	11.8029	-0.511747	98.5069
RPS29	LEY_iGCA	9.99858	-0.622137	97.3674
RPL36	LEY_iGCA	20.5941	0.508745	99.2927
RPL30	LEY_iGCA	17.4581	-0.225828	98.6248
NACA	MYD_iGCA	21.3056	1	98.75
UBA52	MYD_iGCA	8.0339	-0.673628	97.5
RPS14	MYD_iGCA	25.4274	-0.586051	98.75
RPL28	MYD_iGCA	21.6663	-0.32038	99.4643
RPL18	MYD_iGCA	24.0758	0.725866	98.9286
RPL11	MYD_iGCA	27.4259	-0.200011	99.2857
RPL8	MYD_iGCA	22.968	0.182718	99.4643
RPS16	MYD_iGCA	17.575	-0.414095	97.5
RPL35	MYD_iGCA	10.2475	-0.874021	98.3929
RPS29	MYD_iGCA	8.07125	-0.906426	96.6071
RPL36	MYD_iGCA	19.622	0.245024	99.2857
RPL30	MYD_iGCA	13.3106	-0.802186	97.5
NACA	END_iGCA	17.6121	0.388835	93.5484
UBA52	END_iGCA	9.25735	-0.462431	82.2581
RPS14	END_iGCA	27.9439	-0.293176	100
RPL28	END_iGCA	31.7044	0.546463	98.3871
RPL18	END_iGCA	21.8236	0.147279	96.7742
RPL11	END_iGCA	35.7419	0.865696	98.3871
RPL8	END_iGCA	25.4969	0.622719	98.3871
RPS16	END_iGCA	13.1394	-1	88.7097
RPL35	END_iGCA	8.67072	-1	85.4839
RPS29	END_iGCA	9.43845	-0.704759	87.0968
RPL36	END_iGCA	21.2087	0.675509	91.9355
RPL30	END_iGCA	10.2355	-1	79.0323
NACA	MCR_iGCA	14.6266	-0.424201	92.5926
UBA52	MCR_iGCA	12.2627	0.0563666	93.7037
RPS14	MCR_iGCA	26.4124	-0.471421	98.1481
RPL28	MCR_iGCA	24.8181	-0.0482092	97.4074
RPL18	MCR_iGCA	16.8389	-1	92.963
RPL11	MCR_iGCA	25.4355	-0.455085	96.6667
RPL8	MCR_iGCA	17.0928	-0.839505	95.5556
RPS16	MCR_iGCA	16.3405	-0.6805	95.1852
RPL35	MCR_iGCA	11.4967	-0.583067	92.5926
RPS29	MCR_iGCA	12.2051	-0.296667	91.1111
RPL36	MCR_iGCA	16.5794	-0.580451	95.5556
RPL30	MCR_iGCA	11.8233	-1	88.5185
NACA	TCL_iGCA	14.6771	-0.410429	97.9592
UBA52	TCL_iGCA	11.9512	0.00258806	96.9388
RPS14	TCL_iGCA	47.1273	1	100
RPL28	TCL_iGCA	60.8994	1	100
RPL18	TCL_iGCA	24.5002	0.834886	98.9796
RPL11	TCL_iGCA	33.1109	0.528529	98.9796
RPL8	TCL_iGCA	19.8088	-0.366952	100
RPS16	TCL_iGCA	21.1107	0.348936	100
RPL35	TCL_iGCA	14.8353	0.194517	97.9592
RPS29	TCL_iGCA	24.9175	1	97.9592
RPL36	TCL_iGCA	23.3973	1	100
RPL30	TCL_iGCA	24.5547	0.760346	97.9592
NACA	STRO_iGCA	17.5544	0.373127	96.3303
UBA52	STRO_iGCA	6.58192	-0.924272	89.9083
RPS14	STRO_iGCA	25.9316	-0.527377	100
RPL28	STRO_iGCA	15.2369	-0.875597	95.4128
RPL18	STRO_iGCA	19.533	-0.441139	97.2477
RPL11	STRO_iGCA	22.745	-0.799877	96.3303
RPL8	STRO_iGCA	20.108	-0.314884	96.3303
RPS16	STRO_iGCA	16.9727	-0.544053	95.4128
RPL35	STRO_iGCA	9.77852	-0.983252	92.6606
RPS29	STRO_iGCA	6.17244	-1	86.2385
RPL36	STRO_iGCA	13.8257	-1	93.578
RPL30	STRO_iGCA	9.76335	-1	92.6606
NACA	UND_iGCA	22.0208	1	100
UBA52	UND_iGCA	8.87148	-0.529041	91.3043
RPS14	UND_iGCA	28.3073	-0.250883	95.6522
RPL28	UND_iGCA	24.0031	-0.118582	100
RPL18	UND_iGCA	25.4097	1	100
RPL11	UND_iGCA	34.5939	0.71858	100
RPL8	UND_iGCA	29.6619	1	100
RPS16	UND_iGCA	22.5728	0.664461	95.6522
RPL35	UND_iGCA	10.8303	-0.738288	91.3043
RPS29	UND_iGCA	10.4436	-0.556492	91.3043
RPL36	UND_iGCA	22.4381	1	100
RPL30	UND_iGCA	24.7203	0.783354	100
NACA	MYD_CTL	17.269	0.295382	99.2175
UBA52	MYD_CTL	10.0158	-0.331507	98.8263
RPS14	MYD_CTL	29.1812	-0.149178	99.9218
RPL28	MYD_CTL	17.8707	-0.648153	99.4523
RPL18	MYD_CTL	22.7067	0.374145	99.687
RPL11	MYD_CTL	27.6436	-0.172119	99.7653
RPL8	MYD_CTL	22.3099	0.0682105	99.5305
RPS16	MYD_CTL	19.1888	-0.0658165	99.6088
RPL35	MYD_CTL	14.2524	0.0587488	99.687
RPS29	MYD_CTL	9.30778	-0.724034	96.8701
RPL36	MYD_CTL	16.2157	-0.679146	99.7653
RPL30	MYD_CTL	20.1873	0.15343	99.7653
NACA	END_CTL	16.7318	0.149099	99.4774
UBA52	END_CTL	11.3608	-0.0993237	98.4321
RPS14	END_CTL	42.9898	1	100
RPL28	END_CTL	27.2957	0.165751	99.7387
RPL18	END_CTL	23.9112	0.683571	99.8258
RPL11	END_CTL	43.8275	1	100
RPL8	END_CTL	31.1471	1	100
RPS16	END_CTL	20.2725	0.168057	99.5645
RPL35	END_CTL	18.4221	1	99.6516
RPS29	END_CTL	18.0631	0.567408	98.4321
RPL36	END_CTL	23.6504	1	99.4774
RPL30	END_CTL	26.3365	1	99.9129
NACA	LEY_CTL	17.9273	0.474668	99.1344
UBA52	LEY_CTL	12.3812	0.0768191	97.9804
RPS14	LEY_CTL	31.4268	0.112174	99.9423
RPL28	LEY_CTL	21.935	-0.297174	99.0767
RPL18	LEY_CTL	24.5118	0.837862	99.7692
RPL11	LEY_CTL	32.8911	0.500361	99.8846
RPL8	LEY_CTL	25.2302	0.576305	99.8846
RPS16	LEY_CTL	25.3141	1	99.1922
RPL35	LEY_CTL	17.7691	0.877817	99.019
RPS29	LEY_CTL	17.3413	0.460935	96.3647
RPL36	LEY_CTL	20.2988	0.428631	99.3653
RPL30	LEY_CTL	26.5763	1	99.7115
NACA	MCR_CTL	14.5219	-0.452705	98.419
UBA52	MCR_CTL	21.5545	1	99.6047
RPS14	MCR_CTL	46.3281	1	100
RPL28	MCR_CTL	36.5765	0.9672	100
RPL18	MCR_CTL	21.9246	0.17323	99.8682
RPL11	MCR_CTL	38.913	1	99.8682
RPL8	MCR_CTL	20.9765	-0.163775	99.473
RPS16	MCR_CTL	30.4654	1	99.8682
RPL35	MCR_CTL	23.5778	1	99.6047
RPS29	MCR_CTL	29.8329	1	98.8142
RPL36	MCR_CTL	20.6188	0.515463	98.8142
RPL30	MCR_CTL	32.0874	1	99.8682
NACA	STRO_CTL	11.4791	-1	97.7099
UBA52	STRO_CTL	8.85744	-0.531465	93.5115
RPS14	STRO_CTL	29.8764	-0.0682688	100
RPL28	STRO_CTL	12.1343	-1	96.5649
RPL18	STRO_CTL	16.5344	-1	98.855
RPL11	STRO_CTL	20.7363	-1	99.2366
RPL8	STRO_CTL	21.1119	-0.140218	100
RPS16	STRO_CTL	18.7432	-0.161972	99.2366
RPL35	STRO_CTL	14.415	0.0966105	98.0916
RPS29	STRO_CTL	9.81659	-0.648983	92.3664
RPL36	STRO_CTL	10.9935	-1	94.6565
RPL30	STRO_CTL	16.3294	-0.382688	98.4733
NACA	SRT_CTL	13.8776	-0.628162	100
UBA52	SRT_CTL	12.519	0.100604	100
RPS14	SRT_CTL	28.8297	-0.190084	100
RPL28	SRT_CTL	22.7659	-0.225421	100
RPL18	SRT_CTL	18.58	-0.685958	100
RPL11	SRT_CTL	24.6576	-0.554783	100
RPL8	SRT_CTL	18.4946	-0.595606	100
RPS16	SRT_CTL	21.1862	0.365225	100
RPL35	SRT_CTL	17.4507	0.803661	100
RPS29	SRT_CTL	19.4985	0.779127	99.3631
RPL36	SRT_CTL	18.3137	-0.109926	100
RPL30	SRT_CTL	21.7404	0.369261	100
NACA	UND_CTL	10.0444	-1	97.1429
UBA52	UND_CTL	28.565	1	100
RPS14	UND_CTL	17.871	-1	100
RPL28	UND_CTL	17.7658	-0.657211	100
RPL18	UND_CTL	13.3272	-1	100
RPL11	UND_CTL	18.8714	-1	100
RPL8	UND_CTL	12.271	-1	100
RPS16	UND_CTL	18.6576	-0.180451	100
RPL35	UND_CTL	17.534	0.823052	100
RPS29	UND_CTL	17.7942	0.527749	97.1429
RPL36	UND_CTL	14.3734	-1	97.1429
RPL30	UND_CTL	22.305	0.447717	100
